# Supplementary material for: Early origin and evolution of the FtsZ/tubulin protein family
Source: Front Microbiol. 2023 Jan 10;13:1100249. doi: 10.3389/fmicb.2022.1100249 (PMC9871819; doi:10.3389/fmicb.2022.1100249)
Supplement: Supplementary file 2 [file Data_Sheet_2.ZIP]

Archive with 58 entries (46 files):
- DATA/fig2/
- DATA/fig2/MSAs/
- DATA/fig2/MSAs/BMGE_linsi_B.afa
- DATA/fig2/MSAs/BMGE_linsi_BA.afa
- DATA/fig2/MSAs/MANUAL_linsi_B_gt20_manualclean.afa
- DATA/fig2/MSAs/MANUAL_linsi_BA_gt20_manualclean.afa
- DATA/fig2/MSAs/MANUAL_linsi_BA_original.afa
- DATA/fig2/MSAs/TRIMALgt70_linsi_B.afa
- DATA/fig2/MSAs/TRIMALgt70_linsi_BA.afa
- DATA/fig2/seqs_ftsZ_B.fasta
- DATA/fig2/seqs_ftsZ_BA.fasta
- DATA/fig2/trees/
- DATA/fig2/trees/BMGE_B_C20_BNNI.treefile
- DATA/fig2/trees/BMGE_BA_C20_BNNI.treefile
- DATA/fig2/trees/MANUAL_B_C20_BNNI.treefile
- DATA/fig2/trees/MANUAL_B_LG4X_BNNI.treefile
- DATA/fig2/trees/MANUAL_B_MF-LG-R10_BNNI.treefile
- DATA/fig2/trees/MANUAL_B_MF-LG-R10_UFBOOT2.treefile
- DATA/fig2/trees/MANUAL_BA_C20_BNNI.treefile
- DATA/fig2/trees/MANUAL_BA_LG4X_BNNI.treefile
- DATA/fig2/trees/MANUAL_BA_MF-LG-R10_BNNI.treefile
- DATA/fig2/trees/MANUAL_BA_MF-LG-R10_UFBOOT2.treefile
- DATA/fig2/trees/TrimALgt70_B_C20_BNNI.treefile
- DATA/fig2/trees/TrimALgt70_BA_C20_BNNI.treefile
- DATA/fig4-5/
- DATA/fig4-5/C-terminal_HMM/
- DATA/fig4-5/C-terminal_HMM/hmm_C-terminal/
- DATA/fig4-5/C-terminal_HMM/hmm_C-terminal/artub-C.hmm
- DATA/fig4-5/C-terminal_HMM/hmm_C-terminal/Asg.Tub-C.hmm
- DATA/fig4-5/C-terminal_HMM/hmm_C-terminal/cetZ-C.hmm
- DATA/fig4-5/C-terminal_HMM/hmm_C-terminal/Halo.Tub-C.hmm
- DATA/fig4-5/C-terminal_HMM/hmm_C-terminal/tubZ-C.hmm
- DATA/fig4-5/C-terminal_HMM/hmmsearches_against_local_FtsZ-Tubulin_proteinfamily/
- DATA/fig4-5/C-terminal_HMM/hmmsearches_against_local_FtsZ-Tubulin_proteinfamily/artub-C.out
- DATA/fig4-5/C-terminal_HMM/hmmsearches_against_local_FtsZ-Tubulin_proteinfamily/Asg.Tub-C.out
- DATA/fig4-5/C-terminal_HMM/hmmsearches_against_local_FtsZ-Tubulin_proteinfamily/cetZ-C.out
- DATA/fig4-5/C-terminal_HMM/hmmsearches_against_local_FtsZ-Tubulin_proteinfamily/Halo.Tub-C.out
- DATA/fig4-5/C-terminal_HMM/hmmsearches_against_local_FtsZ-Tubulin_proteinfamily/tubZ-C.out
- DATA/fig4-5/C-terminal_HMM/msa_C-terminal/
- DATA/fig4-5/C-terminal_HMM/msa_C-terminal/artub-C.afa
- DATA/fig4-5/C-terminal_HMM/msa_C-terminal/Asg.Tub-C.afa.fa
- DATA/fig4-5/C-terminal_HMM/msa_C-terminal/cetZ_C-terminal.afa
- DATA/fig4-5/C-terminal_HMM/msa_C-terminal/Halo.Tub-C.afa
- DATA/fig4-5/C-terminal_HMM/msa_C-terminal/tubZ-C
- DATA/fig4-5/trees/
- DATA/fig4-5/trees/MSAs/
- DATA/fig4-5/trees/MSAs/Tubulin_CetZ_FtsZ_linsi_trimal_gt20.afa
- DATA/fig4-5/trees/MSAs/Tubulin_CetZ_FtsZ_linsi_trimal_gt20.bmge.afa
- DATA/fig4-5/trees/trees/
- DATA/fig4-5/trees/trees/FtsZ_Tub_CetZ_LINSI_BMGE_MF-LG-R10_bnni.treefile
- DATA/fig4-5/trees/trees/FtsZ_Tub_CetZ_LINSI_trimAL-gt0.2_MF-LG+R10_bnni.treefile
- DATA/fig4-5/trees/trees/FtsZ_Tub_CetZ_LINSI_trimAL-gt0.2_MF-LG-R10_UFBoot2.treefile
- DATA/fig4-5/trees/Tubulin_CetZ_FtsZ.fasta
- DATA/fig6/
- DATA/fig6/Prokaryotic_tubulin_cetZ.gt10.afa
- DATA/fig6/Tubulin-CetZ_Linsi_gt0.10_C20_bnni.txt
- DATA/fig6/Tubulin-CetZ_Linsi_gt0.10_MFP_bnni.txt
- DATA/README.txt.txt
