# Supplementary material for: Early origin and evolution of the FtsZ/tubulin protein family
Source: Front Microbiol. 2023 Jan 10;13:1100249. doi: 10.3389/fmicb.2022.1100249 (PMC9871819; doi:10.3389/fmicb.2022.1100249)
Supplement: Supplementary file 2 [file Data_Sheet_2.ZIP › DATA/fig2/MSAs/BMGE_linsi_B.afa]

>OGV44568.1|Bacteria___Verrucomicrobiota-Kiritimatiellae___LD1-PB3___GWF2-57-35_sp001804865___91.39___GCA_001804865.1
LQKILVAGVGGGGSNVVDRMVKSEGPEAAVINTDLKALGIQIGRNITKGLGAGGDVSAGKMAAEDDVDRLRGLVAHSHLVIIVAALGGGTGTGAAPILARIAALTLCFVSMPFDFHARDGLRALKMEADAVVCLPNQNLLEMLISAFETSDQMIGTGIQSLWRLLTQNGMINLDFADLRNLVESCSFGYGEGEAQALHSITAGPLLDLAQSEALLISIVLTLMDIQTIMAHLKAIINPEWLALTVLAADNW
>OGV59548.1|Bacteria___Verrucomicrobiota-Kiritimatiellae___UBA8416___YA12-FULL-60-10_sp001803315___59.12___GCA_001803315.1
STRILVTGIGGAGCRILDTMAQMTGPFYAAVSTDSKALAQRIGTQRDVSFGTGEDVERGRQAAEESQADLVRLFSNLDLAFMVGGLGGGTGSGAMPVACRIAAMVMAVVALPFEFLARSALDAVRAESDLMVVIPNDRVTDGLKDAFARSSDLMANLVFGLWRSLSKPGHLNFDFDDLRAMVRTCTAGFGDAVIEALNALMQGRLLDLQDASAAIISMVLSVGEVDGVMTGITARIDDGWLTVTVLVSEAW
>MAI20158.1|Bacteria___Verrucomicrobiota-Kiritimatiellae___Kiritimatiellales___UBA1859_sp002691095___70.57___GCA_002691095.1
AVSFLLVGVGGSGCKAVXTAVG-QGMPYLLIDTDERSGGFLIGKNVTNGLSSGGDIELGRQSVEKDSARLRARFESVDMILMVVGLGGGTGTGAIPVLTRIAAQTMVLLSLPFAFMAEAAIRRLRSHTDAIVQLPNERLKRE-ADAFLVSHRYMTDAAAALWRICLSEGCCGLDFASIHTLLRFCHIASVEADKQAASALMVHPLLNWEGAAGVVLSIQLTLHEVESVMELLTDKTDRNQ--ISLIALVTE
>OJV16337.1|Bacteria___Verrucomicrobiota-Verrucomicrobiae___Chthoniobacterales___Terrimicrobium_sp001897195___96.62___GCA_001897195.1
SVQALVLGLGNAGVHLVDRLTMIADADFVALNTDAQSLAIALGQKVTRGLGTGGDPEVGYEAAQESLGEIRSALEGAQVVFLCTGLGGGTGSGVAPVIAESAAIVISIVTSPFSFQAREGLAGVAEFSHAVLHFENDRMSELIEETFSISDNFLGSAVIALLDILRGGAPLPVGLADVLSVLGAALFGRGEATHEALERALKSPLLDLAESHAIISHISLSFAEVAAIMRELGKHTLRDTVTVTLVGNYAA
>OUV15306.1|Bacteria___Verrucomicrobiota-Verrucomicrobiae___Verrucomicrobiales___SW10_sp002172625___79.03___GCA_002172625.1
ESAVKIIGLGGAGANMLDRIALIEGAELLALNTDVRTLKIQLGPNLTKGLGAGGDPEIGEKAILESEDEIRDVLRDRKIVFICVGLGGGTGSGAAPIAVRLAAFVVVFATMPFAFQAEESLNQLAVLTNALVTFDNTRMGELVHEAFSAADRMISDSITAVARLVLRPGLINVGLDELMTALKRCLFGSGLGRQIALKAALGSPLLDLEDATTVLVHICMTLFEIELLMEGLTKHTDKAMLSVTIISALPE
>PYJ58454.1|Bacteria___Verrucomicrobiota-Verrucomicrobiae___Pedosphaerales___AV2_sp003218515___94.12___GCA_003218515.1
ELTLKVFGVGGAGCNAVEQIAQFVGVEFVAVNTDVQALLVPLGATLTRGLGAGGDPEVGRAAAEEDAEQLCQLCADAKVVVIVTGLGGGTGTGASPVLARAAALVLAIATLPFECQAQAGLEELKETADAVLCLPNQRVIKLLVETFKITNDLLAQGLRGIWRLLARTGIINVDFADLCAVVRESSFACAEAQREVVEMLLASPWLELREAESVLVSIVLTMAEVNRVMSRINHAIEAELLSVTVIAARQP
>WP-105483275.1|Bacteria___Armatimonadota-Abditibacteria___Abditibacteriales___Abditibacterium_utsteinense___92.13___GCF_002973605.1
QAIIKVIGVGGGGSNAVNRMIELTGIEFIVVNTDKQALDIQIGTGVTSGLGAGGNPEVGHRSAEESRDEIADAIAKSDLVFVTAGMGGGTGTGAAPVVAEIAALTLAVVTKPFGFNAEFGVEKLRNVVDSFIVVPNDKLKEVMKMAFSEADDVLRQGVQGISDLITIPGEVNLDFQDVRSVMGPALMGIGSASSEAANQAISSPFLEITGAKKLLINVTLGIGEVDEIVEVIRAAFNPSMIRVTVVATGYE
>OLC19258.1|Bacteria___Dormibacterota-Dormibacteria___Dormibacterales___40CM-4-65-16_sp001917775___71.3___GCA_001917775.1
RARIKVVGCGGGGGNAVNRMISLK-VQFIAVNTDKQALEVQIGNKVTRGLGAGGDWTRGRDAADESRTELGAVVQDSDMVFITAGMGGGTGTGSASIVAEMAALTIGVVTRPFGFTAEEGIKALRGQVDALIVIPNDRLAQVLEEAFRMADDVLRQGVQGISDLVTQPGVINLDFADVKAIMEEALMGIGHGAEDAAKQAVSSPLLEIDGAKGILFNITITLQEVQKAAEIVRAARDDTMIKITVIATGFG
>OJU94300.1|Bacteria___Actinobacteriota-Thermoleophilia___Solirubrobacterales___67-14_sp001897355___96.98___GCA_001897355.1
NPVIRVIGVGGGGVNAINRMIEIPGVEFMAVNTDLQSLQVHIGGDETRGLGAGADPSLGFRAAFDEQDRIKRLLKGSDMVFIAAGAGGGTGTGAAPVIARLAALTVGIVTKPFTFQAEQGIEALAGEVDTLIVIPNDRLLEVMVDAFQVADDVLRQGVQGISDLVTLPSVINLDFADVRSIMSRALLGIGMGSLIAAEKATSSPLLEMDGAKSILLSVTLSLIEVSEAARAVGEAIDDDLVWITVVATRFD
>OFW57515.1|Bacteria___Actinobacteriota-Thermoleophilia___RBG-16-64-13___RBG-16-64-13_sp001768675___86.21___GCA_001768675.1
PAVIRVVGVGGAGTNAINRMLEIAGVEFIAVNTDAQALALRIGRDLTKGLGGGSDPKVGRDAALAAYDEIKSILKGSDMVFITAGEGGGTGTGAAPVVAEIAALTIGVVSRPFAFQALEGARALKQRADTVIVVPNDKLLQVMVEALRLADDVLRQGVQGICDLVTVPGLINLDLADVRTIMSTAHMGIGHARQKAAEMALNSSLLEIEGARGILLNISMSLHEITEVAETVSEAVDKSLLWVTVVATGFD
>OLB24161.1|Bacteria___Actinobacteriota-Thermoleophilia___20CM-4-69-9___13-2-20CM-68-14_sp001914705___59.47___GCA_001914705.1
LAVIKVVGVGGAGLNAVDRMIDLAQVEFIAVNTDIQQLRIHIGRELTEGLGSGADPDLGRSAAEEAYDQVKNALRGSDMVFVTAGEGGGTGSGAAPVVARIAALTVGIVTTPFRFTAEQGVEELRRNCDTVIVIPNERLLEVMLDAFRIADDVLRQGVQGICDLITLPGLINLDFADVRTIMKTALMGIGFSTREAAERALRSPLIDILGAKGILLSIALSLYEVNEAAEVIRSAVDERLVWVTVIATGFG
>GBE58119.1|Bacteria___Actinobacteriota-Thermoleophilia___BMS3ABIN01___BMS3ABIN01_sp002897715___79.24___GCA_002897715.1
IASIKVVGVGGGGTNAVKRMIDIMGVEFIAVNTDAQALQIHVGGELTRGLGGGADPNVGIEAMERSRDEVKQVLRGADLVFITAGEGGGTGTGAAPVIAGLAALTIGIVTRPFSFQAEEGIRRLREEADTVIIVPNDRLLQVLLEAFSLADDVLRQGVQSICDLINLTGLINLDFADVRTIMSSALMGVGDASTEAARAAIGSPLLEIDGARGILLNIRVALHEANEAAGIVAAAVDEDLLRVTVIATGFD
>CDA35513.1|Bacteria___Actinobacteriota-Coriobacteriia___Coriobacteriales___Collinsella_sp000434535___91.05___GCA_000434535.1
LAVIKVVGVGGGGTNAVNRMIEIRGVEFVAINTDAQALAVHIGTDLTRGLGAGANPEVGRKAADESRDDIAEALAGADMVFITCGEGGGTGTGAAPIVADIAALTVAVVTKPFTFSAEEGIKTLSDCVDTMIVIPNDKLLDIMLEAFAIADGVLSQGTQGITDLITVPGIINLDFADVKTIMKTAMMGIGTSSVDAAQQAISSPLLEIDGATRVLLSIALGIQEISDAADVVANAVDESLVRITVIATGFS
>OLE02583.1|Bacteria___Chloroflexota-Ktedonobacteria___Ktedonobacterales___UBA11361_sp001919995___51.49___GCA_001919995.1
FAQIRVIGVGGGGSNAVNRMIQMMGIEFIAVNTDAQALLIRIGDKLTRGLGAGGNPGIGAKAAEENAEELYEALKGSDMVFITAGMGGGTGTGASPIVAQIAALTVGVVTKPFTFAAEEGIANLKQHVDTLITVPNDRLLQVLSEAFRLADDVLRQGIQGISDLITVPGLINLDFADVKTIMSSALMAIGEASLDAAQLAIASPLLDISGARGVLFNITLSLFEVNEAADVISRAQDPDFVKITVIATGFD
>OGC82359.1|Bacteria___Patescibacteria-Gracilibacteria___RBG-16-42-10___RBG-16-42-10_sp001773455___70.64___GCA_001773455.1
QANIYVVGIGGGGGNALARMIKIEGVKFIAVNTDAQDLVIHIGVQTTKGLGAGANPDIGKKSAEENIGDLKAVLEGADMVFITCGLGGGTGTGAAPVIAQISALTVGVVTKPFAFVADEGFNELKASVDSLITIPNDRILSLLMDAFEIVDDVLRQAVQSISDLINVHGMINVDFADVRSVMKSSLMGIGYGTLEAAKAAVESPLLDIAGAKGILINITLSMFEVDEAAKVVTESIDDKSIKVTVIATGFD
>OGH67971.1|Bacteria___Patescibacteria-ABY1___Magasanikbacterales___2-02-FULL-50-9b_sp001782975___52.88___GCA_001782975.1
FAKIVVVGVGGGGTSAVNRMIEIRGVEFIALNTDIQALHINIGKTVTRGLGAGMDPETGRRAAEESQNEIRDLLKGANMVFVTAGMGGGTGSGACPVVADIAALTVAVVTKPFSFIADRAHEELAGRVDTIITVPNDRVMQMLQEAFRVIDDVLRQAVQGISELIMTHGQINVDFADVKRIMSSALMGIGRASIDAAKAAISSPLLEIDGARGILFLITLSMQEVQEAAKVVTGSHDNSLVKITVVATGFE
>KQC13595.1|Bacteria___WOR-3_B-SDB-A___SDB-A___SDB-A_sp001412365___95.24___GCA_001412365.1
LAKIMVIGVGGAGGNTINTMIEVQGVNTVAVNTDLQDLRIQIGKEVTRGLGTGFDPAKGRKAVEEDQSEIQELVKEVDMIFITAGMGGGTGTGASPLIAEVAALTVCVVTLPFKWIANRGLKELEACSDTILVIQNDNIKTLLMDAFKYVDGVLVRATKGVSDLITKQGHINLDFADISRVMSKALMGIGYGTIQAANEAINSPLLEISEAVSVLINITLKLDEVYNTMNFMKEKYDDTIVEITIIATGIG
>OQX29008.1|Bacteria___Spirochaetota-Spirochaetia___Spirochaetales___UBA2779_sp002084135___86.25___GCA_002084135.1
NTNILVVGCGGGGGNTVNRMIDVKGIQYMVINTDYDMLEVLVGKNVTNGLGAGGVPDIGRKSAEEDSDTIKEHLKGVDMAFITAGMGGGTGTGSAPVVARIACLTVAIVTLPFLFIAKEGIDKLKEHVDILIQIPNENIFKIIDEAFLKVDGILQMGIQGISDIINKTGNINIDFADVRTVMKDAIMGIGKCSEMAIKEAVENPLLGIDGAKALLVNFIMSMTEFKKIMESISSKTDESLLVVTVIATGVN
>tbn..4305..5441..DCTQ01000012.1|Bacteria___Elusimicrobiota-Elusimicrobia___Elusimicrobiales___UBA1436_sp002329395___90.81___GCA_002329395.1
KAKIKVIGVGGGGGNAINHMVNLKDVDFIAVNTDAQDLRVQVGEKITKGLGVGGDPEKGKKAAEESKEKLKLIIGQCDLLFITAGMGGGTGTGVAPYLAKLALLVVGVVTRPFNFQADEGIKEMQKHVDSMIIVPNEKLFANSRDAFQMVDEVLLQAVKGISEVITQPGEVNIDFNDIRKVMCKSLIGIGEASLQAVKKAISSPLLEIRGAKGFIVHFSLTLLEQGEVMNLIRQYYDSALFKVTVIATGFS
>KXS56205.1|Bacteria___Desulfobacterota-Desulfarculia___Adiutricales___Adiutrix_intracellularis___86.38___GCA_001577715.1
LHKIKVFGIGGGGNNAINNMIEVSGPLFVAANSDMQDLEVQVGAQLTKGLGCGGKSEVGRAAAQEDLDRIKDMLADSDMVFITAGMGGGTGSGGAPIVAEALPLVVAVVTKPFSFQAMESIGELTKHCDCILVVPNEKLMATLQQAFHEADMVLLKAIQGITDLITGRGLVNVDFQDLKTVMTPTIMGVGQASAKAAQQAVCSPLLDINGAQGILINITLGLEEVSTICNFITTVFDETLVKVTVIATGLG
>OIO61256.1|Bacteria___Proteobacteria-Zetaproteobacteria___CG1-02-64-396___CG1-02-64-396_sp001872725___95.75___GCA_001872725.1
PACIKVIGVGGAGCNAVNTMIEVMGVEFIVANTDVQDLRIHLGDELTRGLGAGMNPEVGRKAAEEARALIADALEGADMVFVAAGMGGGTGSGAAPIVAEVAALTVGVATIPFVHIAKQGIADLEERVDTLIAIPNQRLISVVRDSLFYVDGVLFNAVKGIVDLIQSEGHMNLDFADVRAVMKKAIMGIGEAQLQATIQALKHPLLEIKGCQGVLYNVTLGLHEFSDAVTYIEQAYDDTMVRVTVVAAGIG
>OFV79931.1|Bacteria___Acidobacteriota-Thermoanaerobaculia___Thermoanaerobaculales___RBG-13-68-16_sp001766905___90.6___GCA_001766905.1
PASIKVLGVGGGGSNAVNRMIAIKGVEFIAVNTDGQALRLQLLTPNARGLGAGCDPEAANRAALDKTDELIECLEGADMVFIAAGMGGGTGTGAAPVIGSLAALTVAVVTKPFTFIAEKGIDELRKCVDTLITVPNSRLLQMVEEAFHLADEALRHGVQGISDIINETGIINRDFADVETVMRMALMGIGLGSIEAAQQAFSSPLLELEGAQRVLVNFITTISEINDAAEYIAKRQRAELIQVTVVATGFG
>OGO02389.1|Bacteria___Chloroflexota-Dehalococcoidia___UBA2777___RBG-13-53-26_sp001795035___59.08___GCA_001795035.1
PAPIKVIGVGGGGCNAVRRMLKTPGVQYIVCNTDIKSLDVQIGEHLTRGFGAGGDVRVGEKAAEEGRFLLKRALKDAELVFITAGMGGGTGTGAAPVVAQITALVIGVVTTPFSFLALSGVRRLRPEVDNLIIIHNDRLLQFTGHAFAVADEAVSEGILAVSSLINVPGEINVDLADVKSVMGGALMAIGKADQEAAEQAISNPLLDIKGAKGVLFNFSLTLGEVNDAANLIAREPSEEMVKLTLVATGIN
>OGO02386.1|Bacteria___Chloroflexota-Dehalococcoidia___UBA2777___RBG-13-53-26_sp001795035___59.08___GCA_001795035.1
PALIKVIGVGGGGCNTVRRMMRIPGVEYIVANTDVKSLDLQIGEHLTHGFGAGGDPKVGSKAAAEADFLLKRALKDAELVFVTVGMGGGTGTGAAPVVAEVAALVLAVVTTPFSFVAMDGVDRLKAMVDNMIVVHNDRLLQYIGQAFSMADEVVSEGILSVSQLVNVPGEINVDLADVKGVMRTAIMAIGSGEMDAAEKAISNPLLDMKGARGLLVSFSMSLGEVNEAATLISRELSEELAKVTLIATGIR
>OQX89553.1|Bacteria___UBP14-UBA6098___4484-93___4484-93_sp002085385___71.98___GCA_002085385.1
IVKLLVVGIGGAGGNAIKRMLQIAGVDYLAVNTDLQALRLQIGKAVTQGLGAGGDPEIGRKAAEESKNEIADELQGYHMVFIAAGLGGGTGTGALPVIAKVTILTVAIVTKPFLFIADSGLDQIKDTVDALIPIPNQRLLSLVDEAFQKVDTVLSDAVRGIADLITFNGDINLDFSDVKNVIRNALIGVGTASIEAAKNAITNPLLEIEGAKGVLVNVMIRFVEFNSACEFIQNKINKDMMKVTVIVSGFQ
>OUU51045.1|Bacteria___Proteobacteria-Alphaproteobacteria___TMED127___GCA-2691245_sp002167215___82.97___GCA_002167215.1
SPRILVIGIGGTGGNIINAMVDVEGVDFLNVNTDSQQLKLQLGPSCTQGLGAGGNPELGKKAAEEVLDEIEEYIENSNMVFLTAGMGGGTGTGAAPVIARIAILTVGVVTKPFQYKAESGVAELQKFVDNLVVIPNQNIFAVVTDSLHLANNVLIDGVRSIIDLMVKPGIMNHDFADVKSVMSKVHLGTGVAEIEATEKAISNPLLEMSGAKGVLINITTTLQDIDLANNKIREEKDDSYFKISVISTGID
>KRT72425.1|Bacteria___MBNT15-MBNT15___MBNT15___CSP1-8_sp001443455___78.99___GCA_001443455.1
SAVIKVFGLGGGGGNAINTMIELTGVEFISANTDAQALSIQMGAKLTKGLGAGANPDTGRQAALEDRDILREALMGADMVFMTAGLGGGTGTGGGPVVAEVAALTVAVVTRPFSFQAEIGLKELRSIVDTLIVIPNEKLLLIFVEAFRKVDEVLYQAVRGISELVTKPGYINLDFADVKTIMSVALMGTGSAAMAAAEKAISSPLLEIRGARGVLFNITLSMSEVHEAATLIQEEIDDTMLKVTVIATGFE
>WP-012830292.1|Bacteria___Myxococcota-Polyangia___Haliangiales___Haliangium_ochraceum___98.39___GCF_000024805.1
HAKILVIGAGGGGGNAVNTMIALDGVEFVVGNTDVQALEIQLGDHLTKGLGAGANPDIGRKAAEESIQLIADTVTGADMVFVTAGMGGGTGTGAAPVIAQVAALTVGVVTKPFSFQAERGIVALEEVVDTLIVIPNNRLLSLMIDAFKKADEVLLNAVQGISDLMTVPGLINVDFADVRTIMSRALMGSGASAVEAAEMAISSPLLEIDGATGILINITLTLHEVNEASTLIQEAIDANAVRITVIATGFD
>WP-038003088.1|Bacteria___Desulfobacterota-Syntrophorhabdia___Syntrophorhabdales___Syntrophorhabdus_aromaticivorans___94.12___GCF_000512235.1
SARLKVVGVGGGGCNALNNMVEIQGVDFVGVNTDVKSLSIQIGSKLTRGLGAGADPEIGKKAALEDVDQIREHLSGTDMVFITCGLGGGTGTGASPVIAEISALTVAIATKPFAFQAERGMTQLKTSVDSLITIPNQRLLSIVMEAFLKADEVLLNAVRSISDLIVGSGYVVVDFADVKTIMAMAIMGVGAASREAAQKAISSPLLEIHGARGVLINVTITLSEVNEASTLIQEQFDDSMMRITVIATGFD
>PYQ66195.1|Bacteria___Acidobacteriota-Thermoanaerobaculia___UBA5066___Gp7-AA6_sp003222385___93.95___GCA_003222385.1
PAIIKVIGIGGGGCNAINRMIAVRGVEYIACNTDLQALRLQIGGRLTKGLGAGADPDVGRNAALEDQEKLSQIVQGADMVFLAAGLGGGTGSGAGPVIAKLAALTVAVVTKPFDFQAERAARELREHVDTLITIPNQRLLSFFHESFKIADDVLRQAIQGIADLINCPGEINRDFADVKKIMSRAMMGTAIAEVHAAQAAISSPLLEIEGARGVLINITLTLFEVNEAAEIIRQANDDRLVKVTVIATGFD
>ODS53599.1|Bacteria___Acidobacteriota-Vicinamibacteria___Vicinamibacterales___SCN-69-37_sp001724025___99.15___GCA_001724025.1
GARIKVIGVGGGGCNAVNRMVHLGDVEFIVANTDAQALLLQIGSHLTKGLGAGADPNVGREAALEDTDKILEALTGADLVFVTTGLGGGTGTGAAPVIASLAALTVAVVTKPFRFQADRGMQELAEAVDSMITIPNERLLTTMAAAFEAADDVLRQAIQGISDLILVPGLINLDFADVKTIMSLAIMGTGVATRVAATAAVSSPLLEVEGARGVIINVTLTLAEVSDASDIVYNAVDPAMVKITVIATGFD
>AKU98038.1|Bacteria___Myxococcota-Polyangia___Polyangiales___Labilithrix_luteola___96.13___GCA_001263205.1
QARIKVIGCGGSGGNAVNTMINLEGVEFIVVNTDAQALNLNIGNAVTRGLGAGADPERGRKAALEDHARIKELIGGADMVFVTAGMGGGTGTGAAPVIAQLAALTVGVVTKPFLFRAELGLAQLTEHVDTLITIPNQKLLMLFIEAFRKADEVLFQAVKGISDLITQNGIVNVDFADVKTVMSRALMGTGIAKRLAAEMAVSSPLLDVDGATGVLINIVLKMREIQEAASLVQEQIDETLVKVTVIATGFE
>APJ02455.1|Bacteria___Bdellovibrionota_B-Oligoflexia___Silvanigrellales___Silvanigrella_aquatica___90.35___GCA_001907975.2
NAIIKVIGVGGGGGNALNTMIELTGVEFIAANTDVQALQIQLGRELTKGLGAGANPEMGRNAALEDKAILQEVLSGSDMVFVTGGMGGGTGTGAAPIIAQVAALTVGVVTKPFTFQSEHGIQALRQSVDTLITIPNQRLLSIMLEGFKLADEVLLNAVKGISDIINIPGRVNVDFADVKTIMSMALMGIGTATAEAARAAINSPLLEIEGATGILINITMTLHEISEASTLIQEAIDESMIRVTVIATGFD
>OGW66551.1|Bacteria___Nitrospirota-Nitrospiria___Nitrospirales___2-02-FULL-62-14_sp001805245___85.85___GCA_001805245.1
PVHIKVIGVGGAGCNAVNTMIQLKNVEFISANTDVQALGIQLGPERTKGLGAGARPEIGKESALESRDQIRECLEGAEMVFVTAGMGGGTGTGAAPIVAGIAILTVGVVTKPFQYYAEEGLRELRRHVDTLLVIPNQRLLGILLEAFKVADDVLRQAIQGIADVITTAGHVNVDFADVKTVMTRAVMGMGVARQEAAQKAINSPLLEVTGARGVLLNITMTLHEIGEAASIIQDAINADILIVTVVATGFE
>OGW42214.1|Bacteria___Nitrospirota-Nitrospiria___HDB-SIOI813___RBG-16-43-11_sp001805165___61.74___GCA_001805165.1
GARIKVIGVGGCGCNAVNNMIALRGVEFIAVNTDVQNLALQIGAKLTRGLGAGANPDVGRDAALEDSDTIREALAESDMVFVTAGMGGGTGTGAAPVIADIAALTVAVVTKPFLYHAERGLGELKKFADSVIVIPNEKVRSLMLKAFELADDVLRQAVQGISDIITKPGYINVDFADIKAIMSRAVMGMGIGSVDAVKRAIASPLLEIEGSKGILINISLALHEISEASAIIQKAIDETLVVVTVIATGFS
>KXK03343.1|Bacteria___Acidobacteriota-Blastocatellia___Pyrinomonadales___OLB17_sp001567505___87.82___GCA_001567505.1
GARIKVIGVGGGGGNAVNRMIEIKGVEFIVANTDLQALEIQLGTKSTRGLGAGSNPEIGRAAALEDHQKLLDILEGSDMVFVTAGMGGGTGTGAAPVVASLAALTVAVVTKPFTVQAEDGLADLRGVVDTLITIPNSKLREVILDAFRRADDVLLQAVQGITDLIMTPGIINLDFADVTSVMRVALMGVGRGDSKAMRAALDYKLLEIKGAKAALINVTMILSEVEDAIGMIENEIKDDMIKITVIATGFD
>GBD33795.1|Bacteria___Patescibacteria-Paceibacteria___Paceibacterales___HRBIN34_sp002923395___79.6___GCA_002923395.1
RVKIKVVGVGGGGGKIISRIYN-KSIDYIAINTDLQDLKLQIGKQTTKGMGAGMQILLGEKSALENIQDVLSATLPSQVIILVSCFGGGTGSGATPLIAKKIVLLLSIITLPFSFIALRSLERLKDFSDAIFVLENDNITKNIKESFAFCDDFISKIVNSILELITSRGVINIDFIDIKNSLQQVYFAQGVGEEMAISDAFLKNITSIKKFNSVLFSVAFTLQEISQISDLIKNKQDKDLLKITIFACSG-
>WP-026368708.1|Bacteria___Synergistota-Synergistia___Synergistales___Aminiphilus_circumscriptus___98.31___GCF_000526375.1
REVIKVVGVGGGGTNAINHIVRVTGVEFLAANTDMPHLEIPLGQKLTRGLGAGANPEIGFQSAKESVREISEALAGADMVFVTAGMGGGTGTGASPVVAEIAALVVGVVTRPFTFNAAEGIEKLRGKVDALIVIPNDRVLELLADAFRLVDEVLRQAVAGITDLILRPGLVNVDFADVRTVLSSAVMGIGTGKVQAARMAVSSPLMEASGARGILFNIAISLWEVNQAAQVVAEYLDPSLVHITVIAAGFV
>OGS14981.1|Bacteria___Elusimicrobiota-Endomicrobia___Endomicrobiales___XYA2-FULL-47-53_sp001800315___96.56___GCA_001800315.1
TANIKVVGVGGGGSNAVNRMISVHGVEFITINTDMQALRVQIGEQISKGLGVGGNPSIGMQAAEESREQIKEVLVGADMVFITAGMGGGTGTGAAPVIANIVILTVGVVTKPFEFQAEEGIKNLRNFTDTLIVIPNEKLFTIIEDAFRIVDDVLRQAVQSISDVITTPGEINVDFADVKTIMQEALMGIGESSLEAARKAIMSPLLDIDGARGVLVNITTSMFEVREAMNLIKESIDANLIKITVIATGFP
>PIU19054.1|Bacteria___CG03-CG03___CG03___0-14-0-20-44-26_sp002779055___58.99___GCA_002779055.1
RARIKVIGVGGGGGNAVNRMIQIKGVEFISANTDAQALRIQLGENCTKGLGAGGNPEVGRAAAEESKEMIKKAIAGADMVFVTVGMGGGTGTGASPVFAAAAILTVVIATKPFTWQAEEGLKNVEGHADTIIAIPNQNLLSRMEDAYKIVDDVLRQGVQAITDIITSKSLIQVDFADIRAIMKRALMGIGEGRIDAIRQAKSSPLLEIEGARGLLVNFTLTMFEVSNAMELVYKEYDEKLVRVTVVATNFE
>OGR88245.1|Bacteria___Elusimicrobiota-Elusimicrobia___2-02-FULL-39-32___2-01-FULL-60-11_sp001800085___66.69___GCA_001800085.1
PAVLRVVGMGGGGGNAVNRMIQIKNVEFIVANTDAQWLRIQLGTHLTKGLGAGGDPEKGRLAAEENEADIRDALTGCDLVFITAGMGGGTGTGSAPVAAKIAILTVGVVTRPFEFQAEIGIKNLKQYTDTLVIIPNDRLFAVWEDCFHIVDDVLRKAVQAISDVITRPQEINMDFANVKALMADALMGIGEASIKAAQLAMESPLLEIEGAKGLLVNICVTMHEVRDAMNHIYSVTEETLIRITVIATGFP
>OVE78435.1|Bacteria___Elusimicrobiota-Elusimicrobia___F11___F11_sp002176905___57.6___GCA_002176905.1
PAIIRVMGLGGAGGNAVNRMIEVSQVEYYAANTDAQALRIQMGESLTKGLGVGGNPTLGRQAAEESEHRLQEVLSGADMVFLTAGMGGGTGTGSAPIVAKIAPLVVAVVTRPFQFQANRGIDELRPFVDTLLVIPNDRLFEITLEAYRVADDVLRQAMQAISDVITTHGLVNVDFADVKSIMTEALMGMGTGLVTAARQAVESPLLEIDGAKGVLVNITVTMFEVREVMDFIGASFDESLLKVTVMATGFP
>OIP64294.1|Bacteria___CG2-30-70-394-CG2-30-70-394___CG2-30-70-394___CG2-30-70-394_sp001873295___94.77___GCA_001873295.1
AAVIKVVGCGGGGNNALNTMIAVKGVDFIALNTDVQALEIAIGD---TGLGAGARPEVGREAATSAAEAIREQLAGADMVFVTAGMGGGTGTGSAPIVAQIAALTVAVVTKPFLFIADQGLEELRRVVDTVIVIPNQRLISVFLDAFKMADEVLTNAVNGISELITTPGYINLDFADVRTVMRGAVMGSGRANTEAALKAISSPLLEIAGARGILINITLTLAEVSSAASLVEKEIHDNLIRVTVIATGFD
>MBC61474.1|Bacteria___Bdellovibrionota_B-Oligoflexia___Oligoflexales___GCA-2711925_sp002711925___85.03___GCA_002711925.1
GANIKVIGVGGGGTNAVSTMLRIDGVEFISANTDIQSLRIQLGKELTKGLGAGSDPDIGRDAALEDRFEIQEALTGADMVFVTAGMGGGTGTGSAAVVSQIAALTVGVVTKPFLFHAELGIERLREHVDTLITIPNQRLLQILVDAFQMVDKVLVNSVKGISDIINVPGTVNVDFADVKTIMSHALMGIGQASITAAKQAISSPLLEIEGATGILINITVSLLEVNEACMVVQDTVDESLIQVTVIATGFP
>OGS20939.1|Bacteria___Elusimicrobiota-Endomicrobia___CG1-02-37-114___XYA2-FULL-39-19_sp001800285___94.38___GCA_001800285.1
GAIIKAVGVGGGGGNAVNRMIQVKGVDFIVANTDRQVLIIQIGPKLTRGLGVGGDPERGRKAAEESYDEIKGELMGSDMVFVTAGMGKGTGTGAAPLVAEIAALTVGVVTKPFSFIAEEGINKIRNATDTLIVIPNEKLRSIVAEAWRLADDVLRQAIQSITDVITSTGEMNIDFADVKAMMSEAHMGVGEGETDAVGMALKSPLLEIEGAKGVLVNFTLTLTEFTEAMEMIRELTENTLVKVTVIATGFP
>OGD79584.1|Bacteria___RBG-13-66-14-RBG-13-66-14___RBG-13-66-14___RBG-13-66-14_sp001774505___68.68___GCA_001774505.1
FANIKVFGVGGGGSNAVNRMVELRGVDFIVANTDAQALMIQLGARLTHGLGAGAQPEIGREAAEESLGEIRQYLEGADMLFITAGLGGGTGTGAAPIIAEQAILTVAVVTKPFTFKAEDGLAELRKYVDTLIVIPNQRLLAVMTSAFEMADDVLHQAVQGISDIITMPGMINVDFADVVTVMKDALMGTGYGTHDAVRNAVSSPLLDIEGAMGVLVNITLPLFAVNEAMDTIREAVNSELVTVTVIATGFT
>PLX18937.1|Bacteria___Muirbacteria-Muirbacteriia___Muirbacteriales___Muirbacterium_halophilum___96.56___GCA_002869225.1
VAEIKVVGVGGGGGNAVNRMIMLSGVEFIALNTDAQSLVIQIGDKLTKGLGAGANPEIGKNAALEDKDKIREALEGADMVFITAGMGGGTGTGAAPVVAEIASLTVGVVTKPFSFQAENGIKVLKANVDTLITIPNDRLLQVINDAFKIADDVLRQGVQGISDLILEPGLINLDFADVKAIMTSALMVIGEGSVEAAEQAISSPLLEVQGAKGVLINITLTLYEVNKAAEIISSAIKDDVVKVTVIATGFS
>CDC06618.1|Bacteria___Firmicutes_A-Clostridia___TANB77___CAG-269_sp000431335___76.78___GCA_000431335.1
TATIKVIGVGGAGNNAVNRMIDIKGVDFIAVNTDRQALQIQIGEKITRGLGAGANPDIGAQSAEESKAEVAEVLRGADMVFVTAGMGGGTGTGAAPVVAAAAILTIGVVTKPFTFQAERGIESLKGKVDTLVVIPNDKLLQIIIEAFKMADDILRQGVQGISDLIAIPGLVNLDFADVKTIMLMAHMGVGKATEDAAKEAIQSPLLEIEGAKGVIINITLGLHEVNTAAELVQRSTDPNMIQITVIATGFE
>OGO70907.1|Bacteria___Chloroflexota_A-Ellin6529___P2-11E___GWC2-70-10_sp001795345___82.41___GCA_001795345.1
FALIKVVGVGGGGSNAVNRMIRLMGVEFISVNTDAQALLIRVGDKITKGLGAGADPSVGRKAAEEDSEKLYEALKEADMVFVTAGMGGGTGTGAAPIIAEIAALTVAVVTKPFQFLAEQGIQELVDKVDTLIVIPNDRLLQVMVDAFRIVDDVLRQGVQGISDLITVPGLINLDFADVKTIMTSALMGIGHGASDAARQAIMSPLLEIDGARGVLFTITLTLFEVNEAAEIIHDAIDDRMVKISVIATGFD
>KRT63622.1|Bacteria___Chloroflexota_A-Ellin6529___CSP1-4___CSP1-4_sp001443375___90.28___GCA_001443375.1
FALIRVIGIGGGGSNAINRMIRMMGVEFIACNTDAQALLIRIGDKITRGLGAGGDPGIGQRAAEEDSEKIYEALKDSDMVFITAGMGGGTGSGAAPVIAEVAALTIGVVTKPFSFTAEKSCETLRDKVDTLITIPNDRLKDVIVDAFRVVDDVLRQGVQGISDLITVPGLINLDFADVRTVMKSALMGIGRASAEAARQAIASPLLEITGAQGVLFNVTLGLFEVNEAAEIIKETIDERMVMITVIATGFD
>PKL19753.1|Bacteria___Spirochaetota-Spirochaetia___Sphaerochaetales___UBA8525_sp002839335___96.59___GCA_002839335.1
PTDIKVVGIGGAGGNAINRMIALKKVTFVAMNTDIQALQMPLGRQLTGGLGAGGVPDVGEKAAQESREEIKKLLTGTDMVFITAGMGGGTGTGGAAVVAEVSALTVAVVTTPFAFLALAGIEKLRKQVDTLILIPNQYLLKVIKKAFLLADDVLRQGVQGISELITEPGEINIDFADVKTVMKDALMGIGIGEVDAARAAINNPLLEIDGAKSVLVNLALTLQEYQDVVELITENYNPELIKVTVVATGFE
>PKN01462.1|Bacteria___Elusimicrobiota-Endomicrobia___PHAN01___PHAN01_sp002841695___96.63___GCA_002841695.1
PAVIKVIGIGGAGGNAVNRMINLSGVEFIAMNTDVQVLRIQLGKELLAGLGAGGSPEKGRLAAEESKDRIREVVTGADMLFITAGMGGGTGTGGAPIVAEIAILTVGVVTTPFEYQANQGIDELKKHVDTLVTIPNDKIFVVLEQALVIIDDVLRQAVQAISEIIVKPGIMNRDFNDVKAILKEAHIGMGEASRTAARKATENPLLEIAGARKILVNITLMTNEVREIMELIRDARDDDMLKVTVVASGLP
>PWH18978.1|Bacteria___Chloroflexota-Anaerolineae___4572-78___NAK82_sp003130875___90.91___GCA_003130875.1
FAQIKVIGVGGAGTNAVNRMIALRGVEFIAVNTDAQALLVRIGDKLTRGLGAGGRPEIGQKAAEESAEQLRELVVGADMVFVTCGMGGGTGTGAAPIIAGLAALTIGVVTRPFSFVAEEGIENLKNNVDTLIVIPNDRLLELITQAFRLADDVLRQGIQGISELITVPGLINLDFADVRTIMSSALMAVGTASVEAAKNAVSSALLDIDGARGILFNVTLSLLEVQEAAEIIRSKMDDSVVRITLIATGFD
>GBD09220.1|Bacteria___Chloroflexota-Anaerolineae___Thermoflexales___Thermoflexus_sp002898735___90.45___GCA_002898735.1
PAKIRVVGVGGGGSNAVNRMIELRGVEFIAVNTDVQALSIHIGEKITRGLGAGGNPEIGYKAAEESADLIYEALRGSDMVFITAGMGGGTGTGASPVIARIAALTIGVVTRPFSFAAEEGIARLKENVDTLIVIPNDRLLEILVQAFRMADEVLRQGIQGISELITVPGLINLDFADVRTIMAAALMAIGEASVEAAQQAISSRLLEIDGARGILFNVTLTLHEVHQAAEIIRQAIDEAMVRITVIATGFE
>MAB12651.1|Bacteria___Proteobacteria-Alphaproteobacteria___Parvibaculales___GCA-2684405_sp002684405___91.27___GCA_002684405.1
KPRITVFGVGGAGGNAVNNMIELEGCDFVVANTDAQALSIQLGADITEGLGAGSRPEVGCAAAEEAIEEIGEQLTGAHMVFITAGMGGGTGTGAAPVVARTAILTVGVVTKPFQFIAEEGISDLQQYVDTLIIIPNQNLFRIFADAFGMADQVLHSGVAGITDLMMKPGLINLDFADVRTVMNKAMMGTGEAEVAAAEAAISNPLLDMKGARGVLINITLTLYEVDEAANRIRSEFDSSMMRVSVVATGIE
>WP-109904454.1|Bacteria___Proteobacteria-Alphaproteobacteria___Zavarziniales___Zavarzinia_compransoris_A___99.57___GCF_003173035.1
KPRITVFGVGGAGGNAVNNMIELEGVEFVVANTDAQALAIQLGGEVTQGLGAGSKPEVGRMAAEETHDQIVEALAGSNMVFITCGMGGGTGTGAAPVVARAAILTVGVVTKPFQFTAESGIKELHQYVDTLIIIPNQNLFRLFAQAFAMADNVLHSGVRGVTDLMIMPGLINLDFADVRTVMSKAMMGTGEASIEAAEAAISNPLLDMKGARGVLINITMTLFEVDEAANRIRSEFDMEMIRVSVVATGIE
>EDM43768.1|Bacteria___Bacteroidota-Bacteroidia___Flavobacteriales___HC6-5_sp000170815___99.62___GCA_000170815.1
SNVIKVIGVGGGGSNAINHMFNIKGVDFVICNTDAQALEIQLGMDLTEGLGAGANPKIGEQSAVESMSDIKGMLSNTKMIFITAGMGGGTGTGAAPIIAKMAILTVGIVTIPFQFQALLGVENLRNSVDSLVVINNNKLREVFKAGFSKADEVLATAARGIAEVITHHYTQNIDLRDAKTVLSTAIMGSATATHEAITSALDSPLLNITGAKNVLLLIVITIDEIGEISDHIQAEDDESLISITVIATGFD
>AMS28196.1|Bacteria___Bacteroidota-Bacteroidia___NS11-12g___UKL13-3_sp001602415___98.1___GCA_001602415.1
SSIIKVLGVGGGGGNAVNHMYSIKGVDFVICNTDLQVLEIQLGTGLTAGLGAGSNPEVGKKAAMEAIEDVIEVLVNTKMLFITAGMGGGTGTGAAPIIAKTAILTVGIVTTPFSFHADEGIEQLKKSVDCLLIISNDKIKEMLRQAFSHANDILTTAAKGIAELITDTGYINVDFEDVKTVMRVALMGSASADIDAVKAALASPLLNIVGAKNILLNISVLMDEVELISSYIQDEFDETLIAVTLIATGFE
>KXK46326.1|Bacteria___Bacteroidota-Bacteroidia___AKYH767-A___OLB10_sp001567275___95.24___GCA_001567275.1
PSIIKVIGVGGGGSNAVNFMYKIKGVDFVVCNTDLQALEVQLGPSLTEGRGAGSMPEVGKQSAIENIEELKAILDNTKMVFITAGMGGGTGTGAAPIIAGIAILTVGIVTIPFAFQADLGIEELKRNVDTLLIICNDKLREILTNAFGYADNVLATAAKSIAEVISVTLHINVDFADVETVMRVAIMGSAVSSIHAAELSLDSPLLNIEGARYILLNITITMDEMSDITEYIQQKSDESLIAVTIIATGFK
>OFY87338.1|Bacteria___Bacteroidota-Bacteroidia___AKYH767___2-12-FULL-35-15_sp001769385___98.57___GCA_001769385.1
SSIIKVIGVGGGGSNAVNHMYKIKGVDFIVCNTDLQALDIILGASLTKGRGAGSLPEVGRNAAIENIEEVKAILNNTEMLFVTAGLGGGTGTGAAPIIAKAAILTVGIVTIPFGFQADLGLEELKANVDTLLVISNDKLREIVTEAFGHADDILATAAKGIADIITTTLQINTDINDVKTVMKVAIMGSAQASLRAVEQAMSSPLLNIKGARYVLVNVTITMDELGEITDYIQDAVDLSLVNVTIIATGFT
>KJS13268.1|Bacteria___Proteobacteria-Alphaproteobacteria___Rhizobiales___Hoeflea_sp000961635___64.3___GCA_000961635.1
KPRITVFGVGGGGGNAVNNMINLQGVDFVVANTDAQALTIQLGAAVTEGLGAGSQPEVGRAAAEECIDEILDHLSGTHMCFVTAGMGGGTGTGAAPVVAQAAILTVGVVTKPFHFLAESGIEELQKCVDTLIVIPNQNLFRIFADAFAMADQVLYSGVACITDLMVKEGLINLDFADVRSVMRRAMMGTGEASMAAAEAAIA-------------------------------------------------
>ESW60739.1|Bacteria___Proteobacteria-Alphaproteobacteria___Rhodobacterales___TH137_sp000500915___91.68___GCA_000500915.1
KPRITVFGVGGAGGNAVNNMIDLEGVEFVVANTDAQALKIQMGLKVTEGLGAGARPTVGAAAAEETIEEIVDHLAGAHMCFITAGMGGGTGTGAAPIIAQAAVLTVGVVTKPFQFQAEEGIEALQKVVDTLIIIPNQNLFRLFTEAFAMADDVLYQGVKGVTDLMVRPGLINLDFADVRAVMDKAMMGTGEATVQAAEKAIANPLLDLNGARGVLINITLTLFELDEAANIIREKLDENMIRVSVVATGID
>ETO91241.1|Bacteria___Proteobacteria-Alphaproteobacteria___Rickettsiales___Xenolissoclinum_pacificiensis___77.96___GCA_000512675.1
SPKMSVIGVGGAGGNALNNMIRLEGVDFISANTDLQALELRLGMELTKGLGAGSLPEVGREAAEESINQIAEMIDGAHLLFITAGMGGGTGTGAAPVIARVAVLTVAVVTTPFVFIAKRGLEELRRYVDTYIVISNQNLFKIFAEAFKMADDVLYSGVAGFTDLITKPGIINCDFADIRSIVSRAMMGTGEASVRAAEMAIYNPLLDLKDAKGILINITITLFELNAAVNCIRDQFEQEMMKVSIVATGIH
>OUU62053.1|Bacteria___Proteobacteria-Alphaproteobacteria___TMED109___TMED62_sp002170595___83.52___GCA_002170595.1
KPRITVIGVGGAGCNAVNNMIELEGVEFLVANTDAQSLAVQLGAKLTKGLGAGAKPEIGRQAADESLSNVLDQLEGTHMLFVTAGMGGGTGTGAAPVIAEAAILTVGVVTKPFEYIAEQGIKDLTDSVDTLIIIPNQNLFRIFTEAFKMADEVLYNGVKGVTDLIVKQGRINLDFADIQTVMLKAMMGTGEADIKAAELAISNPLLDISNAKGVIINISVKLYEIDEIAAHIKKQIENIEIRVSLLASGIS
>BAF60031.1|Bacteria___Firmicutes_B-Desulfotomaculia___Desulfotomaculales___Pelotomaculum_thermopropionicum___100___GCA_000010565.1
FANIKVIGVGGGGNNAVNRMISLKGVEFIAVNTDAQALYIQIGAKLTKGLGSGGNPEIGQKAAEESRDEIVQALKGSDMVFVTAGMGGGTGTGAAPIVAEVAALTVGVVTKPFTFQAEAGIENLKAKVDTLITIPNDRLLQVIVEAFRIADDVLRQGVQGISDLIAVPGLINLDFADVKTIMKSALMGIGTASTEAARTAISSPLLEIEGARGVLLNITLGLFEVNEAAEIIAQAIDERMVRVTVIATGFD
>WP-052216849.1|Bacteria___Firmicutes_B-Thermincolia___Thermincolales___Thermincola_ferriacetica___99.49___GCF_001263415.1
FANIKVIGVGGGGNNAVNRMISLKGVEFITVNTDAQALYIQIGAKLTKGLGAGANPEIGQKAAEENREELVQALKGADMVFVTAGMGGGTGTGAAPIVAEVAALTVGVVTKPFTFQAEAGINNLKEKVDTLITIPNDRLLQVIVEAFRIADDVLRQGVQGISDLIAVPGLINLDFADVKTIMTSALMGIGIASAEAAKLAISSPLLEIEGARGVLLNITLGLFEVNEAAEIIANAIDDNMVRVTVIATGFD
>PZN03323.1|Bacteria___Firmicutes_A-Thermovenabulia___Thermovenabulales___ZC4RG34_sp003242255___92.31___GCA_003242255.1
FANIKVIGIGGGGNNAVNRMVDLKGVEFIAVNTDAQALFIQIGEKLTKGLGAGANPEIGKKAAEESRTEIEEALKGADMIFITAGMGGGTGTGAAPVVAEISILTVGVVTKPFSFHAEMGIANLKNCVDTLITIPNDRLLTIIVEAFRIADDVLRQGVQGISDLIAVPGLINLDFADVRTIMMLAHMGIGRGTIEAAKQAVSSPLLEIEGAKGVLLNITLGLLEVNEAAEFIAAAIDEKLIRITVIATGFE
>WP-013781200.1|Bacteria___Firmicutes_A-Mahellia___Mahellales___Mahella_australiensis___97.98___GCF_000213255.1
GAQIKVIGVGGGGNNAVNRMIEVKGVEFISINTDKQALYIQIGEKITKGLGAGANPDIGQKAAEESRDEIAQSVKGADMVFVTAGMGGGTGTGAAPVVAQVTILTVGVVTKPFAFNAEKGLAELKGYVDTLVVIPNDRLLQVMLDAFKIADDILRQGVQGISDLIAVPGLVNLDFADVKTIMRLAHMGIGRGTVEAARQAIQSPLLEIEGAKGVLLNITLGLFEVNEAAELVAEAIDDSLVRITVIATGFE
>WP-025747359.1|Bacteria___Firmicutes_A-Mahellia___Caldicoprobacterales___Caldicoprobacter_oshimai___97.55___GCF_000526435.1
FAEIKVVGVGGGGNNAVNRMIQLKGVEFIAVNTDKQALFIQIGEKLTKGLGAGANPEIGQRAAEESREEITQALKGADMVFITAGMGGGTGTGAAPVIAEIAILTVGVVTKPFAFNAEKGIQELKQRVDTLITIPNDRLLQIVLEAFRIADDVLRQGVQGISDLIAVPGLINLDFADVRTIMKLAHMGIGRASLEAAKQAIQSPLLEIEGARGVLLNITLSLYEVNEAAELVAQAIDENLIRITVIATGFE
>WP-094547559.1|Bacteria___Firmicutes_A-Clostridia___SK-Y3___SK-Y3_sp002252565___98.6___GCF_002252565.1
FAQIKVIGVGGGGNNAVNRMIVLKGIEFISVNTDKQALLIQIGDKLTRGLGAGANPEVGHKAAEESKEEIAQALKGADMVFVTAGMGGGTGTGAAPIVASIAILTVGVVTKPFTFNAEKGIAELKECVDTLVTIPNDRLLQIFMEAFRMADDILRQGVQGISDLIAVPGLVNLDFADVKTIMKFAHMGIGRAAEEAARQAIHSPLLEIEGARRVLLNITLGLFEVNAAAELVQKSIDENLIVITVIATGFD
>tbn..5896..6924..LFSN01000007.1|Bacteria___DTU030-DTU030___DTU030___DTU030_sp001513125___91.5___GCA_001513125.1
FAQIKVVGVGGGGNNAINRMIALKGVDFVAVNTDAQALIIQIGEKLTKGLGAGANPEIGKKAAEESREALQQALTGADMVFITAGMGGGTGTGACPIVAEVAALTVGVVTKPFTFQAEQGIAELKEKVDTLIIIPNDRLLTVIIEAFRIADDVLRQGVQGISDLIAVPGLINLDFADVKTIMHSALMGIGRANAEAARMAISSPLLEIDGAKGVLFNITLGLFEVNEAAEIIAEAIDESMVKVTVIATGFE
>HAA38284.1|Bacteria___Firmicutes_D-Dethiobacteria___Dethiobacterales___UBA9865_sp003444375___55.68___GCA_003444375.1
FAQIKVIGVGGGGSNAVKRMIELRGVEFISVNTDAQALYLQIGEKLTKGLGAGANPEIGRQAAEESREEVKEALKGADMVFVTAGMGGGTGTGAAPVIAEVAALTVGVVTRPFTFAAEKGIAELKEKVDTLIVIPNDRLLQVMVEAFRIADDVLRQGVQGISDLIAVPGLINLDFADVKTIMKAALMGIGVASVEAAKAAIASPLLEIDGARGVLLNITLGLFEVNEAADIVAEAIDESLVRITVIATGFD
>AFK86582.1|Bacteria___Firmicutes_A-Thermoanaerobacteria___Thermoanaerobacterales___Thermoanaerobacterium_saccharolyticum_B___99.52___GCA_000307585.2
FANIKVIGVGGGGGNAVNRMIELKGVEFIAINTDKQALYIQIGDKLTKGLGAGANPEIGKKAAEETKDEIEKIISGADMVFITAGMGGGTGTGAAPVVAEITILTVGVVTKPFTFHAEMGISELKKHVDALVTIPNDRLLQVMLDAFKIADDVLRQGVQGISDLIAVPGLVNVDFADVKTIMMLAHMGIGIASTEAAKQAVQSPLLEIEGARGILLNIALSIFEVNEAANYIYETIDESLIRITVIATGFE
>WP-026485538.1|Bacteria___Firmicutes_A-Thermoanaerobacteria___Caldanaerobiales___Caldanaerobius_polysaccharolyticus___99.52___GCF_000427425.1
FAHIKVIGVGGGGNNAVNRMISLKGVEFIAINTDKQALYIQIGEKLTKGLGAGANPEIGRKAAEESSEEISQAIKGADMVFVTAGMGGGTGTGAAPIVAQIAILTVGVVTKPFTFHAEEGINALKQKVDTLVTIPNDRLLQIMIEAFKIADDVLRQGVQGISDLIAVPGLVNLDFADVKTIMMLAHMGIGIANKEAAKQAIQSPLLEIEGAKGVLLNITLSLFEVNEAAEFIYEAIDENLIKITVIATGFE
>OGQ06817.1|Bacteria___UBA10199-UBA10199___UBA10199___2-12-FULL-40-28_sp001798135___94.12___GCA_001798135.1
AAKIKVIGVGGGGGNAVRTMIRLDGVEFIVGNTDVQALRIQLGNDLTRGLGAGSNPTVGRDAALEDVRCIQEALAGADMVFITAGMGGGTGTGASPVIARIAALTVGVVTKPFSFQAEIGIQELRKEVDTLITIPNERLLTVILDSFKMADDVLLQAVKGISDLITIPGLINLDFADVKTVMRMALMGTGRAHLEAAKQAISSPLLEIAGATGILLNITMTLFEVNEASKLIQEEIDDKMLRVTVIATGFQ
>WP-014812442.1|Bacteria___Desulfobacterota-Desulfomonilia___Desulfomonilales___Desulfomonile_tiedjei___98.39___GCF_000266945.1
NALIRVIGVGGGGGNAVNNMIRLTGVEFIAANTDAQSLQLQIGNQQTKGLGAGADPEVGRIAANEDYDNLRDLLEGADMVFITAGLGGGTGTGAAPIIARIAALTVAVVTKPFLFQAEEGIEMLRREVDTLIIIPNQRLLSLFLDAFRKADDVLLQGVRGISDLVTVNGLINLDFADVRTIMQIALMGTGSAIEEATRMAINSPLLEMTGARGVLINVTMTLSEINDAVSVIQNEIDEEMVNITVIATGFG
>OGL49756.1|Bacteria___Schekmanbacteria-GWA2-38-11___GWA2-38-11___2-02-FULL-38-14-A_sp001790855___94.02___GCA_001790855.1
TAKIKVFGVGGGGGNAINTMVKLSGVEFIAANTDVQALKIQFGEKTTKGLGAGSDPSVGKKSALEDTDKILEACKGADMIFITAGMGGGTGTGAAPVIARIAALTVGVVTKPFLFIAEEGIEELRKVVDSLIIVPNQRLLNIFLESFQLADDVLKQAVQGISDIIVKPGRINVDFADVRKVMERCIMGTGVASGEAAQKAISSPLLEIEGAKGVLINITVTLHEITEAASIINECIDERLMMVTVIATGFG
>CBE69342.1|Bacteria___Methylomirabilota-Methylomirabilia___Methylomirabilales___Methylomirabilis_oxyfera_B___96.26___GCA_000091165.1
TARIKVIGVGGGGSNAVNRMSAFTGVEFFVVNTDTQALRLQIGANVTRGLGAGANPEIGRQAALEDTDRIVSLLEGADMVFVTAGLGGGTGTGAAPVIANLAILTVGVVTKPFTFHASRGLTALCESVDTLITIPNQRLLQVLTDAFRIADDVLRQAVQGIADLIMVPGLINLDFADVKTIMSIAMMGIGVASSEAAVKAINSPLLEIDGARGVLINITLSLYEVNEASSTICESIDESLVCVTVIATGFE
>GAK49674.1|Bacteria___Moduliflexota-Moduliflexia___Moduliflexales___Moduliflexus_flocculans___90.35___GCA_000739515.1
KARLKVIGVGGGGGNAVNRMISLGGVSFIAANTDVQALRYQLGAKLTKGLGAGSDPEVGRKAAQEDDDMITEMVQDAEMVFITAGMGGGTGTGAAPVIAEKAALTVAVITKPFLFQAEIGLAELSDVVDTLITIPNQRLLSMMLDAFFLADDVLTQAVQGISDLIMIPGLINLDFADVKTIMAVALMGAAIASIEAANKAVSSPLLDIDGARGVLINITLGLHEISDAASIIQEAIDENMIRVTVIATGFD
>MAX17481.1|Bacteria___Nitrospinota-Nitrospinia___Nitrospinales___LS-NOB_sp002705185___76.87___GCA_002705185.1
SATIKVVGIGGGGNNAVNSMVRICGVEFIIANTDLQTLEIQIGGELTRGLGAGSNPDVGRDAAEESEATIREMLEGADMVFITAGMGGGTGTGAAPIISRIAALTVGVVTKPFAFQADDGIQELKDAVDTLIVIPNQKLLSYFTGAFSMVDDVLKQAVCSISDLIVIPGLINLDFADVKCIMGKALMGSGTATVEAAQKAISSPLLDVDGAKGILINITLTLLEVNEASMLVQENIDKQMMRVTVIATGFE
>WP-111728745.1|Bacteria___Myxococcota-Bradimonadia___Bradymonadales___B210_sp003260125___90.32___GCF_003260125.1
AANIKVIGVGGGGGNAINTMITISNVEFIAANTDLQALEIQLGGALTKGLGAGADPDVGRNSALEDQTRIAEVLKGADMVFVTAGMGGGTGTGAAPIIASIAALTVGVVTKPFQFSADEGIRNLSSAVDTLITIPNQRLLAIILEAFKKADEVLLYAVQGISDLITVRGLVNVDFADVRTIMTLALMGTGRASLEAAEMAISSPLLEIEGATGILVNITMTLNEINDAMSLIEGAIEEDMLMVTVIATGFD
>OGP56700.1|Bacteria___RBG-13-61-14-RBG-13-61-14___RBG-13-61-14___RBG-13-61-14_sp001797815___89.66___GCA_001797815.1
AAKLKVVGVGGGGGNAINTMIALQGVEFIAANTDAKALEVQLG----QGLGAGGNPEVGRQAAQQNRAQLEEALAGADMVFVTAGMGGGTGTGGAPVIAQLAALCVGVVTKPFDFYALQGIEELKEHVDSLIVIPNQRLLNIVLESFKKADEVLLQAVKGIADLIGVGGHINVDFADVRTIMSMALMGTGSAEVEAAHNAISNPLLDIEGAKGVLINITLTLHEISEACNLIREEIEQSRVQVTVIATGFQ
>OEU76256.1|Bacteria___Desulfuromonadota-Desulfuromonadia___Desulfuromonadales___Desulfuromonas_sp001751155___85.04___GCA_001751155.1
TAKIKVIGVGGGGSNVVDAMINITGVEFIVANTDAQALKVQIGTKLTKGLGAGANPETGREAAMEDRARISELLVGADMVFVACGLGGGTGTGAAPIIAEAAALTVGVVTKPFTRKAEGGVEELKKVVDSLIVIPNDRLVGLILDAFRPADDVLRQAVQGISDLITTSGLMNVDFADVKSVMSMAMMGIGIAESEAAQQAISSPLLEISGAKGVLVNISMTMEEFDEASRIVHEKINEELIKITAIATGFG
>OGU15660.1|Bacteria___Desulfuromonadota-Desulfuromonadia___Geobacterales___UBA8499_sp001802645___96.77___GCA_001802645.1
SAVIKVIGVGGGGGNAVNTMISIHKVDFIVANTDAQSLRLQLGRELTKGLGAGSKPEVGTAAALENKEQLGEAIKGADLVFIAAGMGGGTGTGAAPVIAEAAVLTVGVVTKPFTYLAEQGIAELKKHVDSLIIIPNDRLISLLFDAFKPSDDVLRQAVQGISELITSTGLMNLDFADVKTVMSMAMMGIGMGSAEAVNNAISSPLLEISGAKGVLVNITMTMDDYNTVNRIVHEKRDDEMIKVTVIATGFG
>KKP24195.1|Bacteria___Dependentiae-Babeliae___Babeliales___UASB340_sp000989185___88.76___GCA_000989185.1
GAKLKVIGVGGAGGNAVNSMINIESVEFLAANTDAQALTIQLGAKITKGLGAGSKPEVGKRAAEEDLDLITEKISQADILFLTAGFGGGTGSGALPVIAKAAVLTVAVVATPFNFHAQEAINNLKNAVDTIIIVPNQKLLEQMLDAFALSDEVLKNAVKGISDIITRAGHINVDFADVKEVMKMAIMGVGRAEKKAVLQAIHSPLLEINGAKGVLINITLGLHEINEAATIVHDMIDPSMIMVTVIATGFE
>EFC33283.1|Bacteria___Campylobacterota-Campylobacteria___Campylobacterales___Campylobacter_D_jejuni_A___96.9___GCA_000163995.1
GAKIKVIGCGGGGGNMINHMVKLNDLDLIAANTDAQAISIQLGEKKTKGLGAGMLPEVGAESARESFEEIKASLSQSDIVFIASGFGGGTGTGATPVIAQAAALTVSVVTMPFAFLAESGLLELKKESDSILVIQNEKLLSIIKDAFRLVDDILARAVKGMVSILLDNGDINVDFADVRTIMSLALMGVGSASEEALSNAIESPLLDIKGAKGVILHFKCSLFEISAAANSIQEITDDSMVEVTIIATGFE
>PKN21681.1|Bacteria___Myxococcota-Polyangia___HGW-17___HGW-17_sp002841825___79.84___GCA_002841825.1
EARIKIIGVGGAGGNAVNNMLSLDSVQFYAANTDRQALELQLGDKITSGLGAGANPEVGRKAAEESAELIRNAVSGADMIFIAAGMGGGTGTGAAPVIARIAALTVGVVTKPFRFQAEEGISALQDEVDALIVIPNDKLLSLILDAFCRADEVLLNAARGITDLILESGYINVDFMDVRSVMSRALMGIGVHKVEAVRNAISSPLLEIEGATGVLVNITLSLQEISEAAMLIEDVVDPNLVRVTIIATGFD
>WP-013506865.1|Bacteria___Chrysiogenetota-Chrysiogenetes___Chrysiogenales___Desulfurispirillum_indicum___94.77___GCF_000177635.2
GATIKVVGVGGAGGNAVNSMIDLEGVEFITANTDQRALDLQIGSKLTRGLGAGANPDVGRKAAEEDVERLREALSGADMVFVTLGLGGGTGTGASPVIAKIAALTIAVATMPFAFVAQKGYLELREFVDSIITIPNQSLFEILTEAYLLADDVLKQAVQGISDAINVTGIVNIDFADVRTVMSLALMGTGEAEVEAARKAITSPLLKISGAKNILLNITTTLHEIEAVTKVVSEAINPDMMKVTVIATSFR
>PMP93385.1|Bacteria___Aquificota-Aquificae___Aquificales___Hydrogenobaculum_sp002878215___95.83___GCA_002878215.1
PTKIKVFGVGGGGCNAVNRMYLIENVELYALNTDIQHLSLQIGEKITRGLGAGARPEVGEQAALEDLDKIKEILRDTDMLFIAVGLGGGTGTGAAPVIAQAAILTVCVCTKPFNFAAEEGLQKIKDVCDTYIVIHNQRLHDIIGNAFKMVDDILSQAVRGITSIVTTPALINVDFADVKTIMQLSLIGIGTSKDAAVEQAMHSPLLEIKGSKRLMVTLWTPFTEIESSIAKIREELNENETKVAIVATDFE
>OGG95206.1|Bacteria___SAR324-SAR324___XYD2-FULL-50-16___XYD2-FULL-50-16_sp001783695___90.99___GCA_001783695.1
LPVIKVFGVGGGGGNVVNRMVRIKNVTFVAANTDVMVLNIPLGTQITKGLGAGMKPEIGKMAAEEAIAQVNACLENTDMVFIAAGMGGGTGTGAAPVIAEMAILTVGVVTTPFRFLAEKGIEELRKHVDTLMVIPNNKLLEIMNEAFEIADDVLKQAISGITNLVNLEGVINLDFADLKTVMSRAIMGTGVGHLEAAKKAISSPLLSISGATGVIINIVFSLLDAEAAADFIQCTTDHTKVVITVIATGFG
>WP-015902757.1|Bacteria___Campylobacterota-Campylobacteria___Nautiliales___Nautilia_profundicola___99.59___GCF_000021725.1
GPVIKVIGVGGGGNNMINYIATIKGVELIAANTDIQALKIQLGSRLTNGLGAGMKPEIGMKAAEETYEELKEALQGADLVFISAGMGGGTGTGAAPVIARAAALTIGVVTKPFPFLAEAGTTELKQEANSIVVIPNEKLLTIRREAFALVDDVLYQAVGGISNMVISYGDINVDFNDLRTVMSLALMGMGQDQFNAIKKAIESPLLDIDGAMGVLVHFTYPLAEIDEGMNIVYEKTDNSLIKVTIVATGFE
>WP-012459148.1|Bacteria___Aquificota-Aquificae___Hydrogenothermales___Sulfurihydrogenibium_sp000020325___99.19___GCF_000020325.1
PTKIKVFGVGGGGSNAVARMYQLQDVELYIVNTDLQHLNIHIGESISKGLGAGSKPEIGREAALENLDKIKEAMEGADMVFIAAGLGGGTGTGASPVIAQAAILTVAVVTKPFSFIAEEGLGQLKERVDTYLVIHNDRLLQVFANAFKLVDNILYRSVKGITDLILVPGLINPDFADVKTIMEKALIGVGSGREEAVMTATSSPLLEIQGAKRLLINVELSFMEVNEAVSQIRELIINDVIKITVIATDFE
>HAA84800.1|Bacteria___Thermotogota-Thermotogae___Petrotogales___UBA9910_sp003444085___93.97___GCA_003444085.1
LPTIKVIGVGGAGGNAINRMITIHGVTFIAANTDVQVLEIQLGSHLTRGLGAGGNPEVGEHAAEESIDEIRESLQDTDLLFITAGMGGGTGTGAAPIVASVAILTVAVVTTPFFFVAKEGLRRLRKSVDTLIRISNNKLLQEIVEAFAKADGTLHHGIKGISELITRRGYINLDFADVDSVLRTAMLGIGVGSEMAARQAMESRLLELDNATGIILNVSVTLREMNLAAAIVRQNVDSEMLNITLIAAGLE
>PMP79689.1|Bacteria___Thermotogota-Thermotogae___Mesoaciditogales___ZAV-03_sp002878315___58.47___GCA_002878315.1
VPVIKVMGVGGAGNNAITRMIEIKDVIFVAANTDLQVLEIQLGAETTRGLGAGGYPEIGEKAAEESKSEIQEILEGTDLLFLTCGMGGGTGTGATPVIARIAILTVAIVTTPFYFIATEGLKKLHSNVDTLIRISNNKLLEEIPEAFLKADETLHQGVKGISELITKRGYINLDFADVEAVMRPAMLGIGIGKEDAARMAMDSKLLEVKNASSIILNVSVTMKEMHAAASVIRQGIDDTVMRVTLIATGFE
>EFR87152.1|Bacteria___Firmicutes-Bacilli___Lactobacillales___Listeria_marthii___87.44___GCA_000183865.1
LATIKVIGVGGGGNNAVNRMIEVQGVEFISVNTDAQALNLQIGTKLTRGLGAGAVPEIGKKAAEESREQIEEALKGSDMVFVTAGMGGGTGTGAAPVIAQIAALTVGVVTRPFGFQALAGSEAMKEAVDTLIVIPNDRLLQIMLEAFREADNVLRQGVQGISDLIAVPGLINLDFADVKTIMTSALMGIGIATAEAAKKAISSPLLEVDGAKGVLMNITLSLYEVQEAAEIVSSAINDELLIVTVIATGFD
>WP-012283121.1|Bacteria___Firmicutes_B-Desulfitobacteriia___Heliobacteriales___Heliobacterium_modesticaldum___100___GCF_000019165.1
LAVIRVVGVGGGGNNAVNRMISVRGVQFVSVNTDAQALHMQIGLKLTKGLGAGANPDIGKKAAEESREELINALKGADMVFVTAGMGGGTGTGAAPVVAEVAALTVGVVTRPFTFQAERGISELRAAVDTLIVIPNDRLLQVMNEAFRLADDILRQGVQGISDLIAVPGLINLDFADVKTIMSSALMGVGYASIDAVKKAISSPLLEIEGAKGVLMNITLGMLEVNEAAEIVTEVIDDSMVRVTVIATGFD
>HBR01698.1|Bacteria___Firmicutes_A-Clostridia___Acetivibrionales___DTU059_sp003535195___80.16___GCA_003535195.1
FARIKVIGVGGGGNNAVNRMISLRGVEFISVNTDKQALFIQIGDKLTKGLGAGANPEIGEKAANESRDEIAMAIKDADLVFVTAGMGGGTGTGGAPVIAQIAILTVGVVTKPFLFQAENGVEALKGVVDTLVTIPNDRLLQILLKAFNLADDVLRQGVQGISDLIAVPGLINLDFADVKTIMLLAHMGIGHGTEEAARQAISSPLLEIEGARGVLLNITLGLQEVNMAAELIQASIDDNLIVITVIATGFE
>OUM98403.1|Bacteria___Firmicutes_G-Limnochordia___Limnochordales___ZCTH02-B6_sp002159155___91.58___GCA_002159155.1
FARIKVIGVGGGGQNAVNRMIELQGVEFAALNTDAQALMLQIGTKLTRGLGAGSNPEIGTKAAEESREEIRQLLEGADMVFITAGMGGGTGTGGTPVVAEVAALTVGVVTKPFSFQAEQGIEALRDKVDTLIVIPNDRLLQVIIEAFRLADDVLRQGVQGISDLITVPGLINLDFADVRTIMASALMGIGVASIKAAKMAISSPLLEIEGARGILLNITLGLFEVNDAAEIIAEAIDESLVRVTVIATGFD
>WP-048602578.1|Bacteria___Firmicutes_I-Bacilli_A___Rubeoparvulales___Rubeoparvulum_massiliense___98.46___GCF_001049895.1
LARIKVIGCGGGGSNAVNRMIEVQGVEFIAVNTDAQALQLQIGEKLTRGLGAGANPEVGKKAAEESRESIVNALKGADMVFVTAGMGGGTGTGAAPVIAEIASLTVGVVTRPFTFQAINGIEALKEKVDTLIVIPNDRLLEIMLEAFREADNVLRQGVQGISDLIAVPGLINLDFADVKAIMSSALMGIGIATAEAAKKAICSPLLEIDGAHGVLMNITLSLYEVNEAADIVSSSINEDLIVVTVIATGFD
>WP-013075835.1|Bacteria___Firmicutes_K-Alicyclobacillia___Kyrpidiales___Kyrpidia_tusciae___95.01___GCF_000092905.1
LAQIKVIGVGGGGCNAVNRMIEIKGVEFIAVNTDAQALQLQIGEKLTRGLGAGANPEIGKKAADESREQIMNALRGADMVFVTAGMGGGTGTGAAPVIAEIASLTVGVVTKPFSFQAEQGIQHLKEKVDTLIVIPNDRLLEIMLEAFREADNVLRQGVSGISDLIAVPGLINVDFADVKTIMTSALMGIGVSSAEAAKKAICSPLLEIDGARGVLMHIALSLFEVNEAADIVSSAINQDLIVVTVIATGFE
>WP-018132753.1|Bacteria___Firmicutes_K-Alicyclobacillia___Tumebacillales___Effusibacillus_pohliae___98.46___GCF_000376225.1
LAQIKVIGCGGGGCNAVNRMIEIKGVEFITVNTDAQALQLQIGEKLTRGLGAGANPEIGKKAAEESREQITNALRGADMVFVTAGMGGGTGTGAAPVVAEIAALTVGVITKPFTFQAEQGIANLKEKVDTLIVIPNDRLLEIMLEAFREADNVLRQGVSGISDLIAVPGLINVDFADVKTIMTSALMGIGIASAEAAKKAICSPLLEIDGARGVLMHIALSLFEVNEAAEIVSSAINENLIVVTVIATGFE
>WP-008339618.1|Bacteria___Firmicutes_K-Alicyclobacillia___Alicyclobacillales___Alicyclobacillus_acidocaldarius_B___94.86___GCF_000173835.1
LANIKVIGVGGGGCNAVNRMIEVKGVEFIVVNTDAQALKLQIGEKLTRGLGAGANPEIGKKAAEESREMLANALKGADMVFVTAGMGGGTGTGAAPVIAEIAALTVGVVTKPFRFQAEQGVNELKQKVDTLIVIPNDRLLEIVLEAFREADNVLRQGVSGISDLIATPALINVDFADVKAIMTSALMGIGIASAEAAKKAISSPLLEIDGARGILMHVALSLWEVNEAADIVSMTIDPNLIVVTVIATGFD
>PKQ28893.1|Bacteria___Actinobacteriota-RBG-13-55-18___Fen-727___PHEX01_sp002843005___96.58___GCA_002843005.1
ITIIKVVGVGGGGTNAVNRMVEMTDIEFIGLNTDAQALQISIGHEMTQGLGAGNDPAVGRRAAEASEREITEAISGADMVFVTAGKGGGTGTGAAPVVAGLAALTVGVVTAPFLFQADEGIELLRENVDTLVVVHNDRLLNIVGDAFKIADDVLRQSVQAITEVITEQGEINVDFADVRHILETALIGIGQATKQAALNAIDSPLLEILGATRVLLNISLSLFEVNEVAEVVARAVNQSLVKVTVVASGFK
>PKQ28870.1|Bacteria___Actinobacteriota-RBG-13-55-18___Fen-727___PHEX01_sp002843005___96.58___GCA_002843005.1
FAVIKVVGVGGGGNNAINRMIRMTGVDFIAINTDAQDLLISIGEDLTRFLGTGNQPEIGRDSAEEHRDEIKEALKGSDMVFITAGEGGGTGTGAAPVVAEVAALTIGVVTKPFDFQAEEGIESLQEKVDTLIIIPNDKLFELVEEAFRKADEVLRFGVQGITDLINIPGLINLDFADIKKILSSALLGVGEASVKASENAISSPLLEIDGAQGVIINVTMSLQEARDAAEIIRGATDVALIKVTVIAAGIE
>WP-068724676.1|Bacteria___Firmicutes_I-Bacilli_A___Tepidibacillales___Tepidibacillus_decaturensis___87.95___GCF_001561915.1
LAQIKVIGVGGGGSNAVNRMIEVQGVEFIAVNTDAQALHSQIGEKLTRGLGAGANPEIGKKAAEESRETIENSLKGADMVFVTAGMGGGTGTGAAPVIAEIAALTVGVVTKPFSFQAEQGIAALKEKVDTLIVIPNDRLLEIMLEAFRQADNVLRQGVQGISDLIAVPGLINLDFADVKTIMTSALMGIGIATAEAAKKAICSPLLEINGAKGVLMNITLSLYEVNEAADIVASSINENLIIVTVIATGFD
>WP-054670792.1|Bacteria___Firmicutes_I-Bacilli_A___Calditerricolales___Calditerricola_satsumensis___87.28___GCF_001311905.1
LAQIKVIGVGGGGSNAVNRMIEVQGVEFIAVNTDAQALKLQIGEKLTRGLGAGANPEIGKKAAEESREMIENALRGADMVFVTAGMGGGTGTGAAPVIAEIAALTVGVVTRPFTFQAESGIAALKEKVDTLIVIPNDRLLEIMLEAFKEADNVLRQGVQGISDLIAVPGLINLDFADVKAIMKSALMGIGIASAEAAKKAICSPLLEIDGAKGVLMNITLSLYEVNEAADIVSSAINEDLIIVTVIATGFD
>PKO19793.1|Bacteria___Sumerlaeota-Sumerlaeia___Sumerlaeales___HGW-BRC1-1_sp002842095___99.44___GCA_002842095.1
GAKIKVVGVGGGGTNAVDAMVELRNVDFYVVNTDAQALAIQIGSELTNGRGAGADPEVGARAAMSSKDEITAALTGADMVFITAGLGGGTGTGAAPVVAEIAILTVAVVTRPFKFKANEGLERLREFVDTCLIVTNDRLLEVLKEAFSVANAVLKTGVQSISDLINEAGLINVDFADVRTIMNGAVMGVGNGKTEAVKKACTSPLLDIDGARGVLICVTMTLFEINEATGIVYEAIDERLIRVTIIATGFE
>KXK13886.1|Bacteria___Chloroflexota-Anaerolineae___Anaerolineales___OLB14_sp001567105___90.73___GCA_001567105.1
FARIKVIGVGGGGQNAVNRMMEIQGVEFISANTDAQALTVRLGDKITRGLGAGGDPEIGRKAAEESSDELYNVLKGADMVFVTAGMGGGTGTGAAPVVAQVAALTIGVVTRPFTFSAEVGVSKMKEHAHTLISIPNDRLLQLLQDAFRMADEVLHQGIQGISELITIPGLINLDFADVRAIMSAALMAVGRGSKTAAEQAISSQLLDIDGARGVLFNVTMTLFEVNQAAAIIRETIDPELIRVTVIATGFE
>KXK48851.1|Bacteria___Chloroflexota-Anaerolineae___SBR1031___OLB13_sp001567485___89.14___GCA_001567485.1
FAQIKVVGIGGGGGNAVNRMIMLAGVEFITINTDNQALNVRIGDKTTRGLGAGGMPEIGQKAAEESQDDLFEVLRGADMVFIAAGMGGGTGTGAAPVVAGIAALTIGVVTRPFTFFAEQGIESLKGKVDTLIVIPNDRLLSILQQAFSLADDVLRQGIQGISELITVPSLINLDFADVRTIMSAALMAVGHGTINAARQAIHNGLLDIDGARGILFNITLSLTEVNEAAAIVRESIDENLVRITVIATGFE
>OJV94598.1|Bacteria___Chloroflexota-Chloroflexia___54-19___54-19_sp001898225___95.01___GCA_001898225.1
FAQIKVIGVGGGGSNAVNRMIQLRGVEYYVVNTDAQALLIRIGDKVTKGLGAGGNPVIGAKAAEESSEELYDALRGADMIFITCGMGGGTGTGAAPIIAQIAALTVGVVTRPFSFSAEEGIARFKEYVDTLITIPNDRLLQVMVEAFRIADDVLRQGIQGIADLITTPGLINLDFADVKSIMSSALMAIGRGSVDAARMAIESPLLEIEGARGVLFNITLGILEVYEAAEIIQQAIDPRMVKLTVIATGFD
>PID85545.1|Bacteria___Chloroflexota-Anaerolineae___Promineofilales___GCA-2746795_sp002746795___78.82___GCA_002746795.1
AALIRVVGVGGGGGNALNRMIEIIGVDFIAVNTDKQALELQLGDRTTRGLGSGGDPEIGKKSAEESEEDLHFSLEGSDMVFVTAGMGGGTGTGAAPTVAKVAALTIGVVTRPFTFAAEAGIEELKEHVDTLIVIPNDKLLETLLDSFKLADDVLRQGIQGISELITVPGLINLDFADIKAIMSAALMAVGSASLQAAEKAMSSPMLDIDGAKGILFNVTLSLFEINQAASVIRETIDETLIRMTVIATGFD
>WP-083768862.1|Bacteria___Chloroflexota-Chloroflexia___Thermobaculales___Thermobaculum_terrenum___98.58___GCF_000025005.1
LAVIKVIGVGGAGGNAVSRMIDVKDVEFIVMNTDAQDILISIGDKLTKGLGAGGDPSVGAKAAEESQDEIYDALKGADMVFITAGMGGGTGTGASPIVAQIAALTVGVVTRPFSFVAEEGIQRLKEHVDTLIVIPNDRILQLVKEAFHMADDVLRQAIQGISELITEHGNINCDFADVKAIMSSALMAIGRGTVEAARAAIESPLLEIEGAKGVLFNITLGMLELHEAAQLIQEAIDNRLVKITLIATGFD
>ABX06138.1|Bacteria___Chloroflexota-Chloroflexia___Chloroflexales___Herpetosiphon_aurantiacus___98.18___GCA_000018565.1
FAQIKVIGVGGGGSNAVDRMVELQGVEFITVNTDAQALIVRIGDKLTRGLGSGGNPVIGQKAAEETHDELHDVLRGSDMVFITAGMGGGTGTGASPVIASIAALTVGVVTRPFLFVAESGIDQLKPSVDALIVVPNDRLLQIMNEAFRMADDVLRQGIQGISDLITSRGLINLDFADVKTIMSTALMAIGHGIIDAANMAISSPLLEIDGAKGVLFNVTLGLLEVNEAAEIISKAIDPNLVKITIIATGFD
>CDD11805.1|Bacteria___Firmicutes_C-Negativicutes___Acidaminococcales___Phascolarctobacterium_A_succinatutens_A___99.4___GCA_000434895.1
LANIKVIGVGGGGNNAVNRMIDVSGVEFIAVNCDKQCLMIQIGEKLTKGLGAGANPEIGEKAAEESRDQILEVLKGADMVFVTAGMGGGTGTGAAHVVAECAALTVGVVTKPFGFQAETGIVNLKEKVDTLVTIPNDRLLQIMLEAFKKADDVLRQGVQGISNLIAVPGLINVDFADVKTVMSSALMGVGTANKAAAEAAIKSPLLEIDGARGVLINIILSLFDVNEAANIVNAAIDESLIRVTVIATGFE
>HBV23215.1|Bacteria___Firmicutes-Bacilli___Staphylococcales___Jeotgalicoccus_sp003513765___98.85___GCA_003513765.1
MATLKVIGVGGGGNNAVNRMIEMSNVEFIAINTDGQALNIQIGEKLTRGLGAGANPDIGKKAAEESREQIEDAIQGADMVFVTAGMGGGTGTGAAPVVAKIAALTVGVVTRPFGFQAAAGVEQMKAAVDTLIIIPNDRLLDIMMEAFKEADNVLRQGVQGISDLIAVSGEVNLDFADVKTIMQSALMGIGISAVEAAKKAISSPLLEIVGAQGVLMNITLSLFEAQEAADIVQDAINPELIVITVIATGFN
>CDB16483.1|Bacteria___Firmicutes_A-Clostridia___Clostridiales___Clostridium_sp000435835___97.83___GCA_000435835.1
LTNIKVIGCGGGGGNAVNRMILLKNVEFIVVNTDKQALLIQIGEKLTRGLGAGANPEIGKKAAEESRDEISEAIKGANMVFITAGMGGGTGTGAAPVVAEVAILTVGVVTKPFPFHAEMGIENLKQKVDTLVIIPNERLLSMLLDSFRLADDVLRQGVQAISDLITIPGVVNADFADIETVMKLAHMGVGYGKQDAVRQAISSPLLEIDGATGVIINFTLGAIEVYEAAEIVREAIDETLIRLTVIATGFE
>PKM60371.1|Bacteria___Firmicutes_A-Clostridia___Eubacteriales___Acetobacterium_sp002841405___87.12___GCA_002841405.1
FAKIRVIGVGGGGNNAINRMIEMKGVDFIAINTDKQALALQIGEKITQGLGSGGNPEIGQKAAEESKDAIADMIKDTDLLFLTAGMGGGTGSGAAPIIAKIAILTIGVVTKPFSFNAQIASEFLQENVDSLVTIPNDRLLRMLKDAFKLADDVLLQGVKSISDLIAMPGLISLDFADVKTIMKLAHMGVGRATEEAAKQAILSPLLEIDGATGVLLNITLSLFEVDKAASIAREAIDESLIKITVIATGFL
>OPX34112.1|Bacteria___Calditrichota-Calditrichia___RBG-13-44-9___4484-188_sp002049825___61.44___GCA_002049825.1
GAEMKVVGVGGAGGNAINTMMDLQGVDFIAINTDAQALEIQIGKKLTQGLGAGANPEIGRRAIEEERDEVKAALEGADMIFVTAGMGGGTGTGAAPVVAEIAALTVGIVTKPFQFRAEEGIEELRKSVDTLIVIPNQRLFAVLLDAFKVADQVLLHATKGISDLIAIPGLINLDFADVRTVMAEALMGTGIAQVQAAQQAISSPLLEIRGAQGVLVNITMTLHEISEATSIIYEEIDPDLIFVTVIATGFD
>OGF09147.1|Bacteria___Edwardsbacteria-AC1___AC1___UBA2226_sp001777915___80.35___GCA_001777915.1
RCNIKVVGVGGGGGNAVNRMVELNGVEFIAVNTDLQVLRLQIGHKLTRGLGSGGNPEIGRRAFEEDKARVAEMISGSDMLFITAGMGGGTGTGAAPMVADLAILTVAVVTKPFEWQSEEGIRDLKERVDTLIVIPNQRVLSVLTESFRIIDDVLLKATRGISDLITVPGLVNVDFADVRSVMLDALMGVGIGIITAAEEAIANTLLEIKGAKAILLNISLTLTEVNEVASVIRSAIDPEAMSVTVIATGLG
>KPK68831.1|Bacteria___TA06-DG-26___SM1-40___SM1-40_sp001303705___63.74___GCA_001303705.1
VARIKVVGVGGAGGSAINRMIDLTGVDFIAVNTDAQVLGVQIGAKLTRGLGSGGDPEIGRKAIEEDREKVLAELEESDMVFITCGEGGGTGTGAAPIVADVAALTVGVVTKPFDFQAEIGISELKNRADTLIVIPNQRLLSVICEAFRVADDVLLQATRGVSDLVTTPGLINLDFADVRTIMSDALLGTGVGTVEAAQEAISCPLLDISGARGVLVNITLTLFEANEAASVIAEAISPDAVRVTVIATGLN
>OQY29754.1|Bacteria___4572-55-4572-55___4572-55___4572-55_sp002084765___98.77___GCA_002084765.1
SAKLKVIGVGGAGGNAVNHMIMLTGVEFIAANTDSQALKLQIGNKLTKGLGAGGYPDTGKRAAEEDRELIAEALKGADMVFVTAGMGGGTGTGAAPVIAEVAALTVAVVTKPFIFNAESGLSELKEQVDTLIVIPNQRLLSVVKDAFKIADDVLLHATRGISDIILKPGLINVDFADVRTIMQDALMGTGSGTIEAAQEAISSPLLEISGAAGVLINITLTLFEINDAVSIIQEAIDEELIYVTVIATGFG
>GBE27091.1|Bacteria___KSB1-UBA2214___JdFR-76___BMS3Abin05_sp002898015___98.84___GCA_002898015.1
SAKMRVIGIGGAGGNAINRMIDLKGVDFLAVNTDLQALNIQIGKKLTKGLGAGANPEVGQKAIEEDKESVEAALQEVDMVFITGGMGGGTGTGAAPTVAEIAALTVAIVTKPFQFRAMEGIQRLREKVDTLIVIPNQRLFSILLEAFRMADDVLLHATKGISDLITEPGLINLDFADVRTVMADALMGTGISTQEAAMRAIASPLLEIAGAQGVLINITLSLDDVNNATSIIFEALDENIIRVTVIATGLN
>EQB62821.1|Bacteria___Zixibacteria-MSB-5A5___MSB-5A5___RBG-1_sp000447245___94.51___GCA_000447245.1
YANMKVVGVGGAGGNGINRMIELAGVDFISMNTDAQALDIQIGKELTKGLGAGSIPEVGRRAIEENREQVAEAIKGANMVFVTAGMGGGTGTGAAPIVAEIAALTVGVVTKPFEFNALLGIKELKERVDTLIIIPNQRLLSIFTDAFKLADEILLQATKGISDLISVPGLVNLDFADVKTVMSDALMGTGYGSVDAAQKAIASPLLEIAGAKGVLVNITLTLYDVNEAASVIYEALDKNLIKVTVIATGFS
>PKK84149.1|Bacteria___Zixibacteria-MSB-5A5___GN15___PGXB01_sp002838945___98.84___GCA_002838945.1
PANIKVVGVGGAGGNAVNRMIELSGVQFIAINTDIQVLDIQIGKRLTKGLGAGANPEVGRKAIEEDREEVGALLEGADMVFITCGLGGGTGTGAAPVVAEIAALTVAIITKPFNFKAEFGLKELKDRADSLIIIPNERLLSVLTEAFAFADEILHQATKGISDLIAVPGLVNCDFADVKTVMLDALMGTGIASEQAARQAISSPLLEMSGAAGVLINITMSLNDVNQATTIINQAIDPSFIRVTVIATGFG
>OQX95279.1|Bacteria___KSB1-UBA2214___AABM5-25-91___NBLI01_sp002084535___58.13___GCA_002084535.1
TAKMKVVGVGGAGGNAVNRMIELSGVDFVGINTDLQALNIQIGKVLTKGLGAGADPDVGRRAVEEDQEAVYNALKDVDMVFVTAGMGGGTGTGAAPMVARMAALTVGIATKPFSFRAEEGLLEFKKSVDTLIVIPNQRLLSVLNKAFKMADDVLYNATKGISDLITVPGLINLDFADVKTVMSDALMGSAICSIEAAKNAISSPLLEITGALGLLVNITITLTEIDEATNIIQEAIDEAFMRVTVIATGFS
>WP-009201020.1|Bacteria___Synergistota-Synergistia___Synergistales___Acetomicrobium_hydrogeniformans___100___GCF_000160455.2
KEVIKVIGVGGGGNNALNHIISLKGVEFIAANTDVTQLEIVLGEQLTRGLGAGSDPEIGFKAAKESADELKDILQGADMVFLTAGMGGGTGTGASPVVAETAALVVAVVTKPFMFQALEGIKNLQGKVDALIVIPNDKLLEIVLDSFKLADEVLRQAVQGVTDLILRPGLINVDFADVRAVMSSAIMGIGEATITAAKAAINSPLMEMQGAKGILFNITVGIHEIKEAAQVITEALDPEMLQITVIASGFA
>OQX85833.1|Bacteria___Krumholzibacteriota-Krumholzibacteria___SSS58A___4484-7_sp002085285___69.78___GCA_002085285.1
LARLKVIGVGGAGGNAVNRMISLQGVEFVAVNTDAQVLEIQIGAKLTKGLGSGGNPEIGRQAIEEDADLVAEAIDGADMVFVTAGMGGGTGTGASPVIARMAALTVGIVTRPFTFQALEGIAALKQDVDTLIVIQNDKLLSLLVEAFSQADEVLNHATKGISDLIMIPGLINLDFADVRSIMSDALMGTGVARSQAAQMAINSPLLDIKGAKGVLVNITMTLHEVSQATAIISEEINDSLLHVTVIATGFD
>OGF48201.1|Bacteria___Firestonebacteria-D2-FULL-39-29___D2-FULL-39-29___D2-FULL-39-29_sp001778375___66.6___GCA_001778375.1
AANIKVVGIGGAGNNALNRMIAISGVEFIALNTDAQQLKIQVGTKLTKGLGAGANPEVGRKAAEEDREKIREALAGADMVFITCGMGGGTGTGGAPVVAEIASLTVGVVTKPFRFHSDAGIKEISEKVDTLLIIPNEKLLSIMVEAFNMADDVLRQAIQGISDVITIPGLVNVDFADVRTIMAGALMGTGIASTKAAEMAVTSPLLEIEGARGVLINITLSLFEVNEATSVIYEKIDENMIRITVIATGFT
>WP-081839537.1|Bacteria___Synergistota-Synergistia___Synergistales___Synergistes_jonesii___100___GCF_000712295.1
REVIKVIGVGGAGNNALNHIIRVGGVEFIAANTDIAHLEIILGRELTKGLGAGSDPEIGCKSAMESREELRAAVEGADMVFVAAGMGGGTGTGGAPVIASIAALVVAVVTLPFTFQADYGIGQLRDKVDALIIIPNDRLLSIVNDAFKMADGVLHQAVQGVTDLIKRPGLVNVDFADVKTIMSTAIMGIGEGYATAAYNAINSPLMDMSGAKGILFNITVGIHEIDEAINIITEAFDPEMIQITVIATGFD
>OGI14682.1|Bacteria___Cyanobacteria-Vampirovibrionia___Caenarcaniphilales___2-02-FULL-35-15_sp001784585___96.58___GCA_001784585.1
LAKIKVFGVGGAGCNAVNRMIELSNVEFWAVNTDAQALQIQIGAKLTKGLGAGGNPTVGLKAAEESRDELAVALEGSDMVFITCGMGGGTGTGGVSIVAEVATLTVGVCTEPFTFQAEQGIEALKQKVDALITIPNDKLLQVVYDAFKQADDVLLQGVQGISDIITIPGLINVDFADVKNIMSSALMGIGRATTEAARKAIESPLLKINGASGIIFNVTLTLHEVHESAGLVYELIDPKFVQITVIATGFS
>OQY39144.1|Bacteria___Caldatribacteriota-JS1___SB-45___34-128_sp002084865___53.39___GCA_002084865.1
FIEIKVIGIGGGGGNAVNRMIDLQGVNYISANTDAQVLAIQIGSRITKGLGSGSNPEIGRKAAEEDKDRITKALKGADMVFITAGMGGGTGTGGAPIVAQISALTVGVVTKPFSFQAEEGIKLLKECVDTLIVIPNDRLLQIVLDAFKIADEVLLHGIQGITEIVVEPGLINVDFADVKMIIETAIMGLGRASVEAAQRAVNSPILDIDGAKGLLFNISLTLHEVNKAAEIISKAIDKGLVKVTVIATGFE
>RAP38132.1|Bacteria___Margulisbacteria-ZB3___UBA817___AAA071-K20_sp003265975___84.33___GCA_003265975.1
FANIKVLGVGGGGGNAVNRMVAVQGVEFWSINTDIQALNLQIGTKLTKGLGGGAIPSIGEQSAKESQEDLDTALEGADMVFITCGMGGGTGTGASPIIARAAALTIAVVTRPFRFQAEEGIEKLREHVDAMIIIPNEKLLDVMVDAFKIADDILRQGVQGIADLITIPGLINLDFADVKTIMKSAMMGIGRASVEAAKEAVSSPLLEIDGATGVILNITLSLHEVHEAADVIYGCINENLIVVTVIATGFN
>PWU02568.1|Bacteria___Cyanobacteria-Vampirovibrionia___Obscuribacterales___PSRH01_sp003175915___61.25___GCA_003175915.1
KANIKVIGVGGAGSNAVNRMISLNGVEFWSCNTDAQALDLQIGGKLTRGLGAGGNPTIGQKAAEESRDDIAGALQGSDMVFIAAGMGGGTGTGAAPIVAEVAALTVGVVSRPFIFQAEAGISEIRSRVDTLIVIPNQRLLEVMQEAFVEADKVLMQGVQGISDIITVPGLINVDFADVKAIMQSALMGVGRATVEAARNAINSPLLEIDGASGVIFSVTLTLHEVQEAANVIYSALDDRLVLITVIATGFE
>OCQ95263.1|Bacteria___Cyanobacteria-Cyanobacteriia___CACIAM-69d___CACIAM-69d_sp001698445___99.37___GCA_001698445.1
IARIKVIGVGGGGGNAVNRMIAISGIEFWSINTDAQALTLQIGQKLTKGLGAGGNRTIGKSAAEESREEIANLVQNTELVFITAGMGGGTGTGAAPIVAEMAALTVAVVTRPFKFQAEEGIAELQAQVDTTIIIPNDRLLAAVQEAFQFADDVLRQGVQGISDIITIPGLVNVDFADVRAVMASALMGIGIGSRDAANAAISSPLLEIEGAKGVVLNITLTLHEVNAAAEAIYEVIDERLICVTVIATGFS
>WP-084111618.1|Bacteria___Cyanobacteria-Cyanobacteriia___Gloeomargaritales___Gloeomargarita_lithophora___98.29___GCF_001870225.1
LARIKVIGVGGGGGNAVNRMIALGGIEFWMVNTDAQALHLQIGQKLTRGLGAGGNPAIGQKAAEESREEIMAALDQSDLVFITAGMGGGTGTGAAPIVAEVAALTVAIVTRPFTFQAEEGINMLQSRVDTLIVIPNDRLLSAVQEAFRVADDILRQGVQGISDIITIPGLVNVDFADVKAIMASALMGIGTGSAEAANMAIASPLLEIQGAKGVLFNITLSLHEVNTAAETIYSVLDERLVQITVIATGFQ
>PZO43376.1|Bacteria___Cyanobacteria-Cyanobacteriia___Pseudanabaenales___Pseudanabaena_frigida___98.82___GCA_003242085.1
VAKIKVIGVGGGGGNAVNRMIAVVGVEFWSFNTDAQALLFQMGQKLTRGLGAGGNPAIGQKAAEESRDDIAQAVEGADLVFITAGMGGGTGTGAAPIIAEVAALTVGIVTRPFTFQAEEGIAGLQSRVDTLIVIPNDKLLSVVQEAFRVADDILRQGVQGISDIIMIPGLVNVDFADIRAVMASAMMGIGIGSREAAMTAISSPLLEVEGASGVVFNITMTLHEVNAAAETIYEVIDPKLIRITVIATGFA
>WP-083776755.1|Bacteria___Cyanobacteria-Cyanobacteriia___Thermosynechococcales___Acaryochloris_marina___99.53___GCF_000018105.1
AATIKVIGVGGGGGNAVNRMIAVSGVEFWSINTDAQSLTLQVGQKLTRGLGAGGNPAIGQKAAEESRDDIAAALAGSDLVFITCGMGGGTGTGAAPIIAEIAALTVGVVTRPFTFQAEEGIAALQTRVDTLIMIPNDKILSVVQEAFQTADDVLRQGVQGISDIINVPGLVNVDFADVKAIMASAMMGIGVGSKEAAIAAIDSPLLDIRGAKGVVFNITLSLHEVNTAAETIYEVIDESLIKMTVIATGFS
>WP-075598860.1|Bacteria___Cyanobacteria-Cyanobacteriia___Neosynechococcales___GCF-001939115_sp001939115___97.64___GCF_001939115.1
IAKIKVIGVGGGGGNAVNRMIHITGVEFWSINTDAQALTLQVGQKITRGLGAGGNPAIGQKAAEESRDDVAAALEGSDLVFITSGMGGGTGTGAAPVVAEIAALTVGVVTRPFTFQADEGIAALQSRVDTLIVIPNDKLLSVVQEAFQFADDILRQGVQGISDIITIPGLVNVDFADVRAVMASALMGIGVGSKEAATAAISSPLLEINGAKGVVFNITLTLHEVNSAAETVYEVIDERLIRITVIATGFN
>KPQ35590.1|Bacteria___Cyanobacteria-Cyanobacteriia___Phormidesmiales___Phormidesmis_priestleyi_B___99.18___GCA_001314865.1
VAKIKVIGVGGGGCNAVNRMIDLSGIEFWTVNTDAQALTMQLGQKLTRGLGAGGNPSIGQKAAEESRDEIFQAVEGSDLVFITAGMGGGTGTGAAPVVAEAAALTVGVVTRPFTFQAESGIAALQASVDTLIIIPNDKLLSVVQEAFRVADDILRQGVQGISDIITISGLVNVDFADVRAVMASALMGIGVGSREAAIAATSSPLLEIDGAGGVVFNITLTLHEVNQAAEIIYEAIDDRLIRITVIATGFS
>WP-081839395.1|Bacteria___Synergistota-Synergistia___Synergistales___Synergistes_jonesii___100___GCF_000712295.1
QKAIKVIAIGGGGGNALNHIISIEGVDMLAVNTDARSLDIILGENVTKGLGAGALPEVGARAAAESIGEIRAYLKGADMVYLAAGMGGGTGTGAIPIIARAAILTVAVVTKPFSFYAEEGIEKLMPEVDALIVVPNDRLLDIIMESFSLADEILRQAVQGVTDLVTRPGFVNVDFADLKNIMKRSVMGIGEASVKAVEKALESPLMEMRGAKGVLLNITLPLYDIQRAADIVESVCDPQIVEVTVVAAGFE
>PZR92727.1|Bacteria___Dormibacterota-Dormibacteria___Dormibacterales___QHBS01_sp003243885___92.44___GCA_003243885.1
RARIKVIGAGGGGGNAVNRMISLKGVEFIAINTDLQALEVNIGRKLTRGLGSGGDWTKGRDAADESRTELTELVKEADMVFITAGMGGGTGTGASSVIAEVAALTIGVVTRPFRWNAEEGIKNLRDKVDALIVIPNDRLAQVLEEAFRIADDVLRQGVQGIADLIVNPGVINLDFADVKAIMTEALMGIGFGSEDAAKQAVASPLLEIDGAQGILFNITITLHECEKAAEIVKASNDDRMVKITVIATGFG
>WP-074016270.1|Bacteria___Fusobacteriota-Fusobacteriia___Fusobacteriales___Fusobacterium_massiliense___98.88___GCF_900095705.1
LVKIKVIGVGGGGGNAINDMIYVGGVEYIAANTDKQDLEFQLGEKLTKGQGAGADPEVGRQSAEEDIEKIKELLKDIDMIFITAGMGGGTGTGAAPIIAGIAILTVAVVTRPFGFNAENGIEKLRGNVDSLVVIPNDRLFDLLANAFKEANNILGIGIKAVVDLVLGQGFINLDFADIKATLKVAVLGYGAGEKKAAEMALQSPLLEIEGADKILMNLIIKLTETNEIAKIIGEAIVPEYIEVIIIANNFK
>WP-027128450.1|Bacteria___Fusobacteriota-Fusobacteriia___Fusobacteriales___Fusobacterium_B_perfoetens___100___GCF_000622245.1
IVKIKVIGAGGAGGNAINDMITVSGVEFIAANTDAQDLSVQLGEKLTRGLGAGANPDVGRESAEEDVDKLKQLLEDADMLFITAGMGGGTGTGSSPVIARIAILTVGIVTKPFGFNAERGIAELKQYVDSLVVIPNDKLFELLQNAFKEANNILKIGIKGVADLMIGNGLINLDFADIKTTMQVAVLGFGEGDMKATEKALKSPLLEISGASKILLNIALTLMEAQSIANIVKEAINDELIEVTIIANNFV
>WP-006034861.1|Bacteria___Proteobacteria-Gammaproteobacteria___Diplorickettsiales___Rickettsiella_grylli___93.02___GCF_000168295.1
NAVIKVIGVGGGGGNALEHMLAITGVEFICANTDAQALRLQLGQQITKGLGAGANPEVGRLAAEADRERIRAALEGANMVFITAGMGGGTGTGAAPVVAEIAILTVAVVTKPFEILAEEGIKQLSQYVDSLITIPNNKLMSVFLDAFKAVNDVLFGAVKGIAALITRTGLINVDFADVKTVMSMAMMGTGIGTRQAAEAAIGSPLLELAGARGVLVNITLSMREFGEVGEVIKKFIDPEMLRVTIVITGLL
>tbn..12977..14167..LFCU01000012.1|Bacteria___Proteobacteria-Gammaproteobacteria___Chromatiales___Achromatium_palustre___83.47___GCA_001044195.1
NAIIKVIGIGGGGCNAVNHMVLIQGVEFICTNTDAQALKLQLGVNITKGLGAGADPDIGRKAAEEDRSRIEEALQGADMVFITAGMGGGTGTGAAPVVAEVAALTVGVVTKPFPFIALEGIGELAKHVDSLITIPNEKLLAVLLNAFSAANDVLLNATQGIAELITRPGLINVDFADVKTVMSVAMMGIGAASNQAAEQAINSPLLELSGAKGILVNITLSIGEFDEVGNTVRDFIDQDMMRVTVVATGLG
>OGV28800.1|Bacteria___Proteobacteria-Gammaproteobacteria___Legionellales___2-12-FULL-35-11_sp001803185___92.93___GCA_001803185.1
NAVIKVVGVGGGGGNAVEHMLSIDGVEFICANTDAQALKIQLGDQLTKGLGAGANPEVGREAAEEDREHIKQILDGADMVFITAGMGGGTGTGAAPVFAQIAILTVAVVTKPFSFAAENGIRMLSEHVDSLITIPNNKLLSVLLNAFKEANNVLLGAVKGISDLITRPGLINVDFADVRTVMSMAMMGSGSAKRKAAEIAIASPLLEFSGARGILVNITMSIGEFEEVGDVIKEFIDPSMLRVTVIVTGLG
>OAI49348.1|Bacteria___Proteobacteria-Gammaproteobacteria___UBA5158___SCGC-AG-212-F23_sp001644445___66.95___GCA_001644445.1
NAVIKVVGVGGGGGNAVEHMMLIEGVEFICANTDAQALKIQLGDTITRGLGAGANPDIGRRAAEEDREKIKASLAGADMVFITAGMGGGTGTGAAPIFAQVAILTVAVITRPFSFIADQGIACLSQYVDSLITIPNNKLLTVLVNAFKVANDVLRGAVQGIAELITRPGLINVDFADVRTVMSMAMMGTGVASRLAAEAAISSPLLEMTGARGVLVNITMSIGEFEEVGDAIKNIIDPELVRVTVIVTGLG
>CDH44260.1|Bacteria___Proteobacteria-Gammaproteobacteria___Competibacterales___Contendobacter_odensis___96.48___GCA_000531125.1
SAVIKVIGVGGGGSNAVQHMLGIEGVDFICANTDAQALKLQMGVNITKGLGAGANPEVGRQAAQEDHERIREALQGADMVFITAGMGGGTGTGAAPVVAQLAILTVAVVTKPFPFVAMRGIRELSETVDSLITIPNEKLLTVLLDAFKAANDVLLGAVQGIAELITRPGMINVDFADVRTVMSMAMMGTGRAVREAAEAAISSPLLELAGAKGLLVNITVTIGEFEEVGNTIKELVDPEMLRVTIVATGIG
>WP-068804266.1|Bacteria___Proteobacteria-Gammaproteobacteria___Immundisolibacterales___Immundisolibacter_cernigliae___98.17___GCF_001697225.1
NAIIKVIGVGGGGGNAIEHMLQIDGVEFIVANTDAQVLGLQLGTGLTKGLGAGANPAIGAQAAMEDKERIADALDGADMVFITAGMGGGTGTGAAPIIAQIAILTVAVVTKPFGFIANEGIAALGKHVDSLIIIPNDKLITELTEAFKAANQVLQGAVQGIAELITRPGLINVDFADVRTVMSMAMMGSSSASRMAAEAAVSSPLLELSGARGILVNITMSIGEFEEVGNVVRELIDPDLMRVTVVATGLD
>PLX55786.1|Bacteria___Proteobacteria-Gammaproteobacteria___BM003___BM003_sp002868855___93.35___GCA_002868855.1
NAIIKVIGVGGGGGNAVTHMINIEGVDFICANTDAQALSLQIGGNITKGLGAGADPEVGRQAAMEDRDRLMEVIDGSDMLFITAGMGGGTGTGAAPVVAQVAVLTVAVVTKPFVWIADTGICELAKSVDSLITIPNEKLLAVLMDAFKAANQVLQGAVQGIADLITRPGLINVDFADVRTVMSMAMMGTGTATREAAEAAMSSPLLELTGANGILVNVTMSIGDFHEVGQTVEEFIDPEMIRVTVVATGLG
>OJV91569.1|Bacteria___Proteobacteria-Gammaproteobacteria___Berkiellales___Berkiella_sp001898235___97.67___GCA_001898235.1
TAVIKVIGVGGGGGNAIEHMVNIEGVEFICANTDAQALRLQLGTDVTKGLGAGANPDVGRQAALEDIERIRDVLQGADMVFITAGMGGGTGTGGAPVVAEVAALTVAVVTRPFPFLADEGIRQLSQHVDSLITIPNEKLLTVLLDAFRAANNVLLGAVQGIAELITRPGLINVDFADVRTVMSVAMMGTGTARREAADAAISSPLLDLAGAKGVLVNVTLSISEFEEVGDAIKNFIDPQMLRVTLVATGLS
>KPL28316.1|Bacteria___Proteobacteria-Gammaproteobacteria___Acidiferrobacterales___SM1-46_sp001304215___92.58___GCA_001304215.1
QAVIKVIGVGGGGGNAVDHMLGIEGVEFISANTDAQALKLQLGTNLTKGLGCGADPSVGRQAAVEDRERIAEVLSGADMIFITAGMGGGTGTGAAPVVAQVAILTVAVVTKPFPFIAEQGIKELVEFVDSIITIPNEKLLTVLLDAFSKANQVLQNAVQGIAELITRPGLINVDFADVRTVMAMAMMGSATARREAAISAVSSPLLEISGARGILVNVTMAIGEFDEVGSAIKEFIEPEMLRVTIVATGLG
>OGO94428.1|Bacteria___Proteobacteria-Gammaproteobacteria___Coxiellales___2-12-FULL-42-15_sp001797285___76.74___GCA_001797285.1
NAKIVVMGVGGGGGNALEHMIMIEGVEFICANTDAQALSIQLGEEITKGLGAGADPMIGRQAAEENRERIREVLQSSDMVFITAGMGGGTGTGGAPIVAEIAILTVAVVTKPFAFVAEEGIKALSQFVDSLITIPNNKLLSVLLNAFKAANNVLLGAVQGIAELITRPGLINVDFADVRTVMSMAMMGTGVSSREAAEAAIASPLLEFSGARGVLVNITMSIGEFEAVGDSIKSFIDPEMLRVTVVVTGLG
>PIR91708.1|Bacteria___Patescibacteria-Paceibacteria___Paceibacterales___CG1-02-41-26_sp002773545___69.83___GCA_002773545.1
KIKIRVVGLGGGGAAIVSEMAALKGVSFIAADTDIKTFRFHFGEKITNGFGTGLNPDLAQKAAIEEKEKIGRLFKDCDLVILVGCLGGGVASGAGPVFAEAAAITIGIFTLPFSFLAKKAVLSLTEKLSGVIAVPNERIFLLLKKSFSLVNQTFAFWINDLLQVIAKPGLINIDFADLKAILERLFFGQAAAQEEVAKNIFQSPFFDPKNVKKILFNITLGIKEVETVSNAIAN-DSSSCIRIILLAVSDD
>PIR58248.1|Bacteria___Patescibacteria-Paceibacteria___Paceibacterales___GWA2-46-15_sp002772575___51.21___GCA_002772575.1
RVRIKIIGIGDGGAAIVAGLAKLNKVDSWVANTDWRRFKFNFGEKQTHGVGTGMDPEIGRQAALAEKEKIFKILKDSDLCFLVSSLGGGTGSGATPVFAKIAIMTFGIFTLPFKFIAKESLEKMRSNLNTSLIFPNEKIFQGFNEGFAAINGILSQGLQGLIGLVFQPGLINIDFADFKTILNPAYLINTEFEEDIKKKIFQNPFLTFHHAKSVLFNIVLALGEVTEISQLVFGAFDKKLIRVTILAIGGR
>OGI08061.1|Bacteria___Margulisbacteria-GWF2-35-9___GWF2-35-9___GWF2-35-9_sp001783275___76.15___GCA_001783275.1
YTNIKVIGVGGGGNNAVNRMVKLEGVEFWAINTDNQALHLQIGVETTKGLGAGSNPLMGEKSAEESMSELTKSIEGADMVFITAGMGGGTGTGASPVIAKMAALTIGVVTKPFRFQAEQGISALRDEVDALIIIPNDKLLQVLKDAFMVADDVLLQGVMGISKMITDVGLINLDFADVKAIMSSAMMGIGKSSIEAAEAAISSPLLEITGAKGIILNIALSMYEVNEAAQVIYDAIDESLIVVTVIATGFK
>CDA91341.1|Bacteria___Firmicutes_A-Clostridia___Peptostreptococcales___CAG-145_sp000435615___95.39___GCA_000435615.1
AAVIKVIGVGGGGCNAVNRMVELKGVDFIAVNTDRQALNIQIGEKLTRGLGAGANPEVGQKAAEETLDEITAQLDGADMVFITAGMGGGTGTGAAPIIAKAAILTVGVVTKPFTFQAELGINFLRKYVDSLVIVPNDKLVDNMVQAFEMADNVLKQGVQGISDLISDYALINVDFADVKSVMTVAHMGVGRGTQDAVKLAIESPLLEISGAKAILLYVALGMLEVSEIANLVEEQVDEAMIAITVIATGFA
>HAW15930.1|Bacteria___Firmicutes_A-Clostridia___Saccharofermentanales___Saccharofermentans_sp003543635___71.35___GCA_003543635.1
FATIKVIGVGGGGCNAVDRMLDVQGIDFISINSDNQALAIQIGEKVTRGLGCGADPSVGEKAAEESKDEIAEAINGTDMLFITAGMGGGTGTGAAPVVAQIAILTVAVVTRPFGFNAERGIRELEKYVDSLVVVSNDKLLEVFEDAFNMADQVLKFGVAGISDLVAIPGLINLDLADVRRVMTVCHMGIGRASTSAVKQAINSPLLDIEGANGVIVNFTMKLQEIDMAAKLVREAIDTSLIMITVIASGFD
>KEF42841.1|Bacteria___Cyanobacteria-Cyanobacteriia___Synechococcales___Cyanobium_sp000708525___98.51___GCA_000708525.1
SARIEVIGVGGGGSNAVNRMIALAGVGYRVLNTDAQALLMQLGQKLTRGLGAGGNPVIGQKAAEESRSDLQQSLEGADLVFIAAGMGGGTGTGAAPIVAEVAALTVGIVTKPFGFQAEEGIARLAEHVDTLIVIPNDRLRDALQEAFRAADDVLRMGVKGITDIITRPGLVNVDFADIRSVMATALLGIGVGSIEAAQTAMSSPLLEIDGAKGCVINISMTLEDMTSASEVIYDVVDESLIHVTVIATGFE
>OGV20570.1|Bacteria___Verrucomicrobiota-Lentisphaeria___Victivallales___GWF2-38-69_sp001803205___94.55___GCA_001803205.1
SDRVKVIGIGNAGLKIVEKLSMASGLEIAGVDTDSASIMYLVGAEWTNGIGTGGDVLKGESAAHKSNIAVKNFISNGSLLILVGGFGGGTATGGMPIIARFAIPVLMLVTLPFSFAAEAQINNLLRTKSTVITIPNDLLYCVFDKAFSMANEEVAKAVLGIAELLRCDSTISVDLCDLLNVLADCGIGIGTASNDALKNLLSSPLLGLKISDALIISLTLTIGEMRFALDTLKSFIDELYIQLTVIPITYD
>CDE85357.1|Bacteria___Verrucomicrobiota-Verrucomicrobiae___Opitutales___CAG-312_sp000438015___92.23___GCA_000438015.1
KLKIRIAGVGSAGVEMLKEINARSDATLVAIDTDLSTLTLPCGGEITNNLGCGGDPNVAKEAAVANLQSLKAVVNNADFIVILSALGGGTGSVIAPILSKLAKFIVNFCILPLEMLAQKAFKYLHKRSNIAVSLPNDIIMSSLKEAFGEANKCVANAVCSMLDMISGNGIINTDFPTLKKIFPNSFFAYGCGFEDAVIDLKKCPLLS-PAAKNLLINIVMEMNKTRLLLESVKDCVNPDYIEITAIGTLQN
>KKP89193.1|Bacteria___Patescibacteria-UBA1384___GWA2-35-9___GWA2-35-9_sp000991185___57.8___GCA_000991185.1
FAVIRVVGVGGSGNNSIERMIQLRGVEFIAINTDAQTLAIQIGKELTRGLGAGADLDIGKKAIEENKDEVYEALKGSDMVFVTCGMGGGTGTGASSQVAQIASLTVAVVTKPFSFVAELGIEELKDKVDTLITIPNDRLLQVLRDAFLVVDDVLRQGVQGITDLITVHGIINVDFADVKTIMKSALMGIGRSSAEAAKAAIESPLLDIEGAKGILFNITMAMYEIDEAAKMITEAVDESMIKITVIATGFD
>PIT97526.1|Bacteria___Patescibacteria-UBA1384___UBA1384___1-14-0-10-41-12_sp002778735___75___GCA_002778735.1
FATIRVIGVGGSGNNSVKRMIDLRGVEFIAVNTDAQALVIQIGKETTRGLGAGSDVEIGKKSIEENKDEVFEALKGSDMVFVSYGAGGGTGTGGGPTIAAISALTVGIVTKPFSFVADQGIEELKTNVDTLIVIPNDRLLQVLNDAFYVVDDILRQGVQGISDLITLHGIINVDFADVKTIMASALMGIGRGSIEAARAAIDSPLLEIDGAKGILFNITLGMYEIDEAAKAITEAIDEAMVKITVIATGFE
>AKM84570.1|Bacteria___Patescibacteria-Kazan-3B-28___Kazan-3B-28___Kazan-3B-28_sp001029795___72.44___GCA_001029795.1
FARIKVVGVGGSGCHAINRMISIKGVEFVAINTDAQDLHVHIGQTTTRGLGAGSDPELGKKSAEENKEDVYNALKDADMVFITCGLGGGTGTGAAPIVAEIAALTVAVVTKPFSFVAEEGLSELQPRVDTLITIPNDRLLQVLYDAFTVVDDVLRQGVQGISDLITMHGMINVDFADVKAIMQSALMGIGRGTLEAAKMAIDSPLLEIDGAKGILFNITMSMYEIDEAARIITEAIDEAMVKITVIATGFD
>OGD61985.1|Bacteria___Patescibacteria-UBA1384___XYA2-FULL-43-10___XYA2-FULL-43-10_sp001776195___65.24___GCA_001776195.1
FATIRVIGVGGSGGSALGRMINLRGVDFVAINTDAQALAIQIGKDTTRGLGAGADPEIGRKAIEENKEEVYEALKGSDMVFVTCGMGGGTGTGAAPFVAEIAALTVGVVTKPFSFIAETGISEMKDKVDTLITIPNDRLLQVLFEAFGVVDDVLRQGVQGIADLITLHGIINVDFADVKAIMASALMGIGHGTIEAARAAIDSPLLEIDGAKGILFNITLGMYEIDEAAKAITEAIDEAMVKITVIATGFE
>PIZ86515.1|Bacteria___Patescibacteria-CG2-30-33-46___CG2-30-33-46___CG2-30-33-46_sp002792735___79.21___GCA_002792735.1
FAKIKVVGVGGGGSQAVNRMISLKGVEFISINTDAQALHIHIGKEITRGLGAGADPEIGKKSGEEDREEISEALAGADMVFITYGLGGGTGTGAGPIVAEVAALTVAVVTKPFNFVADSGLTELREKVDTLITIPNDRVLQIMLDALKIVDDILRQGVQGIADLITMHGMINVDFADVKTIMASALMGIGIASIDAAKAAIDSPLLDIDGAKGVLFNVTLGMHEIDEAAKVITDAIDETMIKITVIATGFD
>KKP92006.1|Bacteria___Patescibacteria-ABY1___UBA1558___GWA2-36-10_sp000991205___56.93___GCA_000991205.1
FANIKVVGVGGSGGSAVNRMVSIKGVDFIAVNTDAQALHIHIGRATTKGLGAGMDPDLGAKSAEENENDIVEHLKGADMVFITCGLGGGTGTGAAPIIADIAALTVAVVTRPFTFIADRGLDRLIDKVDTIITIPNDRLLQILLDAFAIVDEVLKQGVQGISELITVPGLVNVDFADVKAIMKSALMGIGKASQEAARAAIDSPLLEINGATGVLFTISLSMFEVNEAAEVITSAIDENLVKVTVIATGFK
>OGD64832.1|Bacteria___Patescibacteria-UBA1384___2-12-FULL-50-11___2-12-FULL-50-11_sp001774395___66.5___GCA_001774395.1
FASIKVCGIGGSGGNALARMIAVRGVEFIAINTDAQALSVQIGKETTKGLGSGADTEVGRKSAEENKDEIYEVLKGADMVFVTCGAGGGTGTGAAPLVAQIAALTVGVVTKPFSFVAELGIEDLRDKVDTLITIPNDRLLQVFTDAFGIVDDILRQGVQGISDIIVNPAIINVDFADVRTIMKSALMGIGRAGIEAARQAIDSPLLEIDGALGILYNVTMTMYEVEEASKAITEAVDEAMVKVTVIATGFE
>OGE76052.1|Bacteria___Patescibacteria-Doudnabacteria___UBA920___2-01-FULL-46-14_sp001777515___70.3___GCA_001777515.1
IARIKVIGVGGSGHNAIHRMITLTNVEFVAINTDAQALHVQIGKQVTRGLGAGMNPEVGRAAAEESKEEILEVLSGSDMVFVTCGLGGGTGTGAAPVVAELAILTVAVVTKPFAFLAEKGLEELKDNVDTIIVIPNDRILQILLDAFRTVDDVLRQGVQGIADLVTTPGLINVDFADVKSVMSSALMGIGRGSIEAAKQAIDSPLLEIDGARGVLFNITLGMYEVDEAAKIITKSIDEAMVRITVIATGFD
>KZD17238.1|Bacteria___Fermentibacterota-Fermentibacteria___Fermentibacterales___Fermentibacter_daniensis___84.52___GCA_001618605.1
RARLKVVGVGGCGCNAVNRMIKLTGVEFVAVNTDMQSLNIQIGPRATRGLGAGGNVEIGEQAAEESLKEIEENLSGCHMVFIAAGMGGGTGTGATPIVAKAAAITVGVVTRPFEFQAEHGIAALRKVVDTLIVIPNERLRTLFEDMLDMSNSVLLNAVEGISSLITTPGIINRDFQDVKTVITGAMIGTGKATSEAARDAISGPLLDIEGAKALLVNIQFRFKEFEEAMEIITRALNEQLLRITVVATGFG
>KXK33437.1|Bacteria___Bacteroidota-Kapabacteria___Kapabacteriales___OLB6_sp001567175___92.76___GCA_001567175.1
GARIRVIGVGGAGGNAVRTMIALEYVDFIAANTDNQALLINLGSSITRGLGAGANPDVGRAAVEESIGEVREALAGSDMVFVTAGMGGGTGTGAAPVIAREAALVVAIVTKPFSYVAEDGIRALREHVDALIVIQNDRILELFQKSLELVDEVLYNATKGIADIITREGLLNVDFADVVTVMKDALIGIGYGSLEAAQNALNSPILEIHGAKGILVNISLTMHEVRIAMSCIQKADLDELISVTLVATGFD
>PKL72407.1|Bacteria___Patescibacteria-ABY1___UBA2591___PGYQ01_sp002839745___66.83___GCA_002839745.1
FAKIKVVGVGGSGGSAINRMIQIKGVEFIAINTDSQALHLHIGKMITRGLGAGMDTEMGKKAAEENQNEIHEILKGADMVFITCGLGGGTGTGAAPIIAKVAALTVAVVTKPFSFMAEKGLKELLDKIDTIITIPNDRILQILLDSFEIVDNVLKQGVQGISDIITIPGLINVDFADVKAIMKSALMGIGKASVKAAQASIDSPLLEIEGARGVLFTITLTMHEVNEAAKIITESIDESLIKITVIATGFN
>PIS40646.1|Bacteria___Patescibacteria-ABY1___UBA10025___PEXW01_sp002774575___52.48___GCA_002774575.1
FAKIKVVGVGGSGGSAIDRMISIRGVEFIAINTDAQALHIHIGKTVTRGLGAGMDPELGRKAAEESQDEIHDALKGADMVFITCGLGGGTGTGAAPIVAEIAALTVAVVTKPFAFISEHGLGDLADRVDTLITIPNDRLLQILLDAFGTVDEVLRQGVQGISELITIPGLINVDFADVKSIMESALMGIGRASVDAAKAAIDSPLLEIDGAKGILFTVTLSMYEVNEAARVITVSIDENLVRVTVIATGFG
>KER10964.1|Bacteria___Bacteroidota-Chlorobia___Chlorobiales___GBChlB_sp000724175___98.36___GCA_000724175.1
GAAIKVVGVGGCGGNAVNNMMEIVGVEFITCNTDKQALEVQLGEKITKGLGAGFNPSVGKQAAEEDRERIAELIRGSDMLFITAGMGKGTGTGAAPVIAGIAILTIAIVTKPFDYTAERGIEELRKHVDTLIVVQNEKILSLVKEAYNFANDVLYRAAKGISEIITKTGYVNVDFADVRNIMLDAVMGSANASLKAAMEAISSPLLDIKGSTGVLVNLAVKIRDMQEAMNYIREQEDGAAINVTVIATGFN
>OYY23820.1|Bacteria___Proteobacteria-Gammaproteobacteria___Thiomicrospirales___GCA-002282575_sp002281095___79.03___GCA_002281095.1
MPVIKVIGLGGGGCNALDYMVRIVGVDFVAANTDAQALNIQLGKS---GLGAGSNVEKGKQAATEDIDRVRSALDGTHMLFVTAGMGGGTGTGSAPVVAKAAILTVGVVTSPYSFIAAEGIADLEQHVDSLIVIPNEKLHKIMLDAFNMANKVLHNAVRGVTEVVTREGLINVDFEDVRTMMGLAMMGVGSATKNATMAAISSPLLEINGARGILVNVVLGSDEFEEVGRLIESFFDENLVQVTIIATGLT
>WP-068549839.1|Bacteria___Thermosulfidibacterota-Thermosulfidibacteria___Thermosulfidibacterales___Thermosulfidibacter_takaii___98.17___GCF_001547735.1
STKIKVIGVGGAGGNALNNMVELSGVEFIAINTDKQALDILIGETVTGGQGAGNDPEVGRKAAEESEALLIDILGDAEMVFITAGMGGGTGTGASPVLAHIAILTVAVVTKPFDWNAELGIRRLREHVDAMIVINNNKIYKLLIDLFKKVDDVLRQGVQGVTDIIRDKGYINADFNDVKTIMKMALMAIAEASEEAVRKALSNPLVDILGAKGVLYNITFTGRELQTIGTLIQQEQDPSMIRLTIIATGFE
>OGH59595.1|Bacteria___Lindowbacteria-2-12-FULL-62-27___2-12-FULL-62-27___2-12-FULL-62-27_sp001784175___88.6___GCA_001784175.1
ETILKVLGIGGAGGNAVNRMIELNGVEFVAMNTDSQVLRLLLGQNLTGGLGAGGKPEIGRKAANEERDGILNALQGAKMVFITAGMGGGTGTGAAPVVAELSILTVGIVTKPFVFNAEEGIQQLKEHVDTLITIPNDKILEAINDAFARADDTLRQAVQGVSSIIVDEGVINVDFADVKTVMCDALMGIGLAALDAVTQAMRNPLTEISGATSVLLWIRFEMREFGTICRTVQEEIDQSLIQVVLIAAGLP
>KRT66992.1|Bacteria___Dadabacteria-UBA1144___UBA2774___CSP1-2_sp001443445___87.2___GCA_001443445.1
RAKIKVMGLGGAGGNAVNTMIELGGVEFIVANTDTQDLKLQIGSRITKGLGVGGNPVLGKEAALEDQTKIIEMLEGADMVFITAGMGGGTGTGASPVVARAAALAVGVVTKPFSFQALEGIENLEKEVDTLIVIPNDRLAVVIIEAFKKADEVLYQAVRGISDIITGTGYINVDFADVKSIMGKALMGTGYSEQEAAENAITSLLLEIDGARGILINVTFRIEELNEACGYIRERLDEKMVRITVIATGIQ
>WP-096327873.1|Bacteria___Myxococcota-Polyangia___Nannocystales___Nannocystis_exedens___95.81___GCF_002343915.1
QAKIKVIGVGGAGGNAVNTMITVEGVEFYTANTDVQALEIQLGKDVTRGLGAGANPEKGREAALESVDEIAEALRGADMVFVTAGMGGGTGTGAAPIIAQIAALTVGVVTKPFRFFAEQGIEKLEKAVDTLITIPNDRLLQVLLDSFRLADEVLQHATQGVSDLITVPGIINVDFADVRTIMSRALMGMGIGHLQAAQQAISSPLLEIHGAQGILINITLKLHEVEEAASLIQEAIDHNMLRITVIATGFD
>OIO68154.1|Bacteria___Proteobacteria-Zetaproteobacteria___Mariprofundales___UBA1543_sp001871195___97.9___GCA_001871195.1
SARLKVVGVGGGGGNALNNMISLRGVDFIVANTDSQAIEIQLGADITRGLGAGADPQTGKTAAEAEKNRLREVLSDTDMVFITAGMGGGTGTGGAPVIAEVAILTVAVVTKPFNFQAEAGITELSRYVDTLIIIPNQKLIGAMLEAFRKADDVLLQAVRGIAELITHTGYMNVDFADVKAVMSMAMMGSGVASCEAAERAISSPLLEIHGARGILVNVTMTLAEYDEAVSIIHNMYDQSAMRVTVVATGLV
>WP-011712428.1|Bacteria___Proteobacteria-Magnetococcia___Magnetococcales___Magnetococcus_marinus___98.32___GCF_000014865.1
EARIKVIGVGGGGGNAVNNMIQLEGVEFIVANTDAQALTIQIGEDITRGLGAGAKPEVGKNAAMETEARLRQAIEGADMVFITAGMGGGTGTGAAPIIARISILTVAVVTKPFHFQAEEGLEELRDHVDTVITIPNQKLMAAILDAFRKADDVLQQAVRGITDLITHPGHINVDFADVCTVMEQAMMGAAEASMTAINNAISSPLLDIHGARGVLVNITLTLQEVDEAVMVVRDMLNENLVRVTVVATGIG
>MAA75388.1|Bacteria___Proteobacteria-Gammaproteobacteria___Nevskiales___GCA-2683405_sp002683405___97.01___GCA_002683405.1
RPNIKVVGVGGGGSNTVNQMVDIEGVEFICANTDAQHLDVQIGASITRGLGAGADPVIGRQAAEEDRERIRETIDGADMLFITCGMGGGTGTGAAPVVAEIAILTLAVVTKPFPFIAKQGIEELQRYVDSLIVIPNEKLLTALKAAFRAANDVLHNAVQGISDLITRPGMMNVDFADVRRVMSMAMMGRATAVRQAAEAALASPLLDLHGAQGLLVNVTLGIHEFQIVNEVIADMVDPDMICVTVVATGLG
>EJP71686.1|Bacteria___Proteobacteria-Gammaproteobacteria___SAR86___SAR86A_sp000252525___66.27___GCA_000252525.1
NAKIKVVGVGGGGGNAVIHMINIEGVDFICANTDTQALSLKLGNGLTKGLGAGADPDIGRRAAESDRNAIEELLTGADMIFITAGMGGGTGTGAAPVIASIAALTVAVVTKPFRFAAEKGLAALVEEVDSLVTIPNQKLYEIMQDAFAKADDVLRGAVQGISDIIMKKGHINVDFADVKTVMSIAMMGTGRASEVAGTMAVKSELLELKNARGVLVNIT-TLGDQTEVADIVDEIYDDTFLQVTIVATGVD
>OGW39591.1|Bacteria___Nitrospirota-Thermodesulfovibrionia___Thermodesulfovibrionales___RBG-13-39-12_sp001805125___92.2___GCA_001805125.1
KAKIKVVGVGGAGGNAVNNMIALHGVEFIAVNTDMQALEVQIGDNLTRGLGAGSDPQIGKNAALEDRSAIAENLEGSDMVFITAGMGGGTGTGAGPVIAGIAAITVAVITKPFFYNAEQGIKELRKNVDTIIVIPNDRIGLVLLKSFAIANDVLKQAVQGISDIILIPGLINVDFADVRTIIERGVMGIGSGKIEAAKKAVSNPLLEIEGAKGILINITLSLNDVQDAASFIYDSIDPEIVRVTLIATGFG
>OIP39597.1|Bacteria___UBA9089-CG2-30-40-21___CG2-30-40-21___CG2-30-40-21_sp001873945___87.83___GCA_001873945.1
HTRIKVIGVGGGGTNAVNGMFTNNCLEFIVTNTDAQALKIQIGTKLTRGLGAGSNPEIGQRAAQEDRQALAEALATADMVFITAGMGGGSGTGAAPVIAEIAALTVGVVTKPFLFQASAGLDELVEKVDTLITIPNQKLLSVIVDAFKVADNVLRQAIQGISDLIVIPGLINLDFADVRAIMSNALMGIGIGTMEAAQQAISSPLLEIEGAKGLLINITLLLSEVDEAASFISDKSTENIIYITVIATGFG
>WP-008285390.1|Bacteria___Proteobacteria-Gammaproteobacteria___HTCC5015___HTCC5015_sp000155715___96.59___GCF_000155715.1
DAVIKVIGVGGAGGNAVKDMLEIEGVDFICANTDAQALRLQIGQNITKGLGAGANPEVGRQAALEDRELIQEAISGADMLFITAGMGGGTGTGAAPVIAQIAILSVAVVTKPFGFFAEEGLRLLSENVDSLITIPNAKLLETVLKGFAAANDVLRSAVQGISELITVPGMVNVDFADVRTVMSMAMMGAGSGTAEAAEMAISSPLLELKGARGILVNVILTLGELDTIGEMVQGIFNTEIIRITIVATGLG
>WP-008316753.1|Bacteria___Proteobacteria-Gammaproteobacteria___Cardiobacteriales___Wohlfahrtiimonas_chitiniclastica___100___GCF_000375345.1
KPIIKIIGVGGAGGNAVTHMVDLKGVHFLSANTDSQALKIQLGSSLTKGLGAGANPEIGRQAALEDKERIKEALDGANMVFVAAGMGGGTGTGAAPVIAEIAILTVAVVSRPFSFAANDGLKVLADHVDSLITIPNERLLTVLVEAFAAANNVLYNAVQGISESIIKPGLINLDFNDVKTVMSMAMMGVGSASREATQEAIASPLLDLAGAKGILVNITLSIGEYNEVGQMISEYIEEELLRVTIIATGLD
>WP-082374490.1|Bacteria___Chloroflexota-Anaerolineae___Ardenticatenales___Ardenticatena_maritima___98.18___GCF_001306175.1
FAQIKVVGVGGGGSNAVNRMIEIRGVEFIAVNTDAQALLIRIGDKLTRGLGAGGNPEVGRKAAEESMEDLYNALRGADMVFITAGMGGGTGTGAAPVVAKIAALTIGVVTRPFSFNAEAGIEALQEAVDTLIVIPNDRLLQIIQDAFKTADDVLRQGIQGISELITVPGLINLDFADVRTIMAAALMAVGVASRVAAEQAVSSPLLDIDGARGVLFNITLSLFEVNEAAELIRATIDPTMIRITLIATGFE
>KRT77139.1|Bacteria___Firmicutes_H-CSP1-3___CSP1-3___CSP1-3_sp001443485___84.41___GCA_001443485.1
YAAIKVVGVGGGGSNAVNRMIHLRGVEFIAINTDAQALAIHIGAKTTKGLGAGGDPTIGRQAAEESKEDLYEALDGADMVFITAGMGGGTGTGGGPFVAEIAALTIGVVTKPFSFTAEEGVRSLKQKVNTLITIPNDRLLQIIVEAFRVADDVLRQGVQGIADLITVPGLINLDFADVRTVMASALIGIGVASLRAAQAAVSSPLLEMNGARGVLINITLGLMEVSEAAQIVKDAIDDKVIRITVIATGFD
>WP-013277739.1|Bacteria___Firmicutes_F-Halanaerobiia___Halobacteroidales___Acetohalobium_arabaticum___97.41___GCF_000144695.1
FADIKVVGVGGGGNNAINRMIELKGVEFVAINTDAQALVVQIGEKLTEGLGAGANPELGQKAAEESREMIAETLKGADMVFITAGMGGGTGTGAAPVVAEVAALTVAVVTKPFTVKAEYGVDNLKEKVDTLIVIPNDRLLETLMEAFEVADDVLRQGVQGISDLITITGLINLDFADVKTIMTSALMGIGDAEAEAARQAIASPLLEIEGAKGVLLNITLGLHEANEAAKTVSEVVDEDLVKVTVIATGFD
>PUU88056.1|Bacteria___Firmicutes_F-Halanaerobiia___Halanaerobiales___Halanaerobium_sp003070825___90.37___GCA_003070825.1
FANIKVVGVGGGGNNAVNRMIELDGVEFIAVNTDAQALMIRIGEKITRGLGAGSDPQIGFEAAEENVEEIAQAIDGADMVFITAGMGGGTGTGAAPVVAEAAALTVGVVTKPLTVNAISGIEELKNKVDTLIVIPNDRLLEVLMDAFKIADNVLRQGVQGISDLITITGIINLDFADVKTIMTSALMGIGKADTEAAKLAIASPLLEIDGARGVLLNITLGIHEANEAARVIQEVIDEELVKVTVIATGFD
>PZN34626.1|Bacteria___Actinobacteriota-Acidimicrobiia___UBA5794___ZC4RG35_sp003242515___92.31___GCA_003242515.1
LAVIKVVGIGGAGVNAVNRMVEVRGVEFIALNTDAQALLLDIGREVTRGLGAGANPEIGRAAAEEHRAELEEVLKGADMVFITAGEGGGTGTGGAPVVAEVAALTVGVVTRPFGFHAEQGIEALKDAVDTLIVIPNDRLLEVIRETFRLADEVLMSGVTGITDLITTPGLINVDFADVRTIMASAVMGIGRATRQAAERAISSPMLEMDGAKGVLLSVAMSLHEATEAAKVVSDHIDDNLMKVTVIAAGFE
>GBC86496.1|Bacteria___Actinobacteriota-UBA4738___UBA4738___HRBIN12_sp002898915___66.9___GCA_002898915.1
LAVIKVVGIGGGGVNAVNRMIELRGVEFIAINTDAQTLLLDIGRETTRGLGAGSDPEVGRRAVEEHAEEVEEVLKGADMVFVTAGEGGGTGTGGAPIVAEIAALTIGVVTRPFGFQADMGISELKKAVDTLIVVPNDRLLQVIVDAFRMADQVLYQGVEGITSLITTPGLINLDFADVRSVMASALMGIGVGSEEAAKAAISSPLLEIEGARGVLLSIALTLHEVNKAADTITRVVDDALVRVTVIAAGFD
>WP-108668172.1|Bacteria___Actinobacteriota-Actinobacteria___Euzebyales___Euzebya_sp003073135___99.15___GCF_003073135.1
LAVIKVVGIGGGGVNAVNRMIELKGVEFIAVNTDAQALLLDVGRELTRGLGAGSDPEVGEKAAEEHRDEIEEVLKGADMVFVTAGEGGGTGTGGAPIVADIAALTIGVVTRPFAFQAEHGVDRLAAAVDTLIVIPNDRLLEIMLEAFRLADDVLLHGVQGITDLITTPGLINTDFADVSTVMRSATMGVGKARRQAAEMAISSPLLEMDGARGVLLTIALGLHEVNEAAAAVQDHIDDSLVKVTVIAAGFN
>WP-052667692.1|Bacteria___Actinobacteriota-Actinobacteria___Nitriliruptorales___Nitriliruptor_alkaliphilus___99.15___GCF_000969705.1
LAVIKVVGIGGGGVNAVNRMIDLRGVEFIAINTDAQALLLDVGRELTRGLGAGADPDLGAKAAQDHRDEIVEVLKGADMVFVTAGEGGGTGTGGAPIVAQVAALTIGVVTRPFTFQAEEGIRQLKDEVDTLIVIPNDRLLQIVVEAFSLADEVLLQGVQGITDLITTPGLINLDFADVRTVMRSALMGIGKARLEAAQLAISSPLLEIDGARGVLLMLALGLFEVNEAADVITQAIDDSLVKVTVIAAGFD
>WP-019877655.1|Bacteria___Actinobacteriota-Actinobacteria___Sporichthyales___Sporichthya_polymorpha___100___GCF_000384115.1
LAVIKVVGIGGGGVNAINRMIELKGVEFIAINTDAQALLLDVGRELTRGLGAGANPEVGRKAAEDHRDEIEEVLRGADMVFVTAGEGGGTGTGGAPVVANIAALTIGVVTRPFNFQAEDGISRLREEVDTLIVIPNDRLLSIVLDAFKSADQVLLSGVQGITDLITTPGLINLDFADVKSVMSSALMGIGSARIAAAEAAISSPLLEIDGARGVLLSISLGLFEINHAAQLVAEAIDDALARVTVIAAGFD
>WP-041835442.1|Bacteria___Actinobacteriota-Actinobacteria___Acidothermales___Acidothermus_cellulolyticus___98.75___GCF_000015025.1
LAVIKVVGIGGGGVNAVNRMIELKGVEFIAINTDAQALLLDIGRELTRGLGAGANPEVGRQAAEDHVDDIRDVLEGADMVFVTAGEGGGTGTGGAPVVARVAALTIGVVTRPFSFQAEAGIEALRGEVDTLIVIPNDRLLSIVLDAFRSADQVLLQGVSGITDLITTPGLINLDFADVKSIMSSALMGIGSARIAAAEMAISSPLLEIDGARGVLLSVALGLFEINEAAQLVAEAIDDALVRVTVIAAGFD
>KEO88159.1|Bacteria___Proteobacteria-Alphaproteobacteria___Sphingomonadales___Erythrobacter_sp000714765___99.54___GCA_000714765.1
RPRITVIGIGGAGGNAIANMIAIEGVDFIVANTDAQALSIQLGPDITGGLGAGARPEVGKAAAEETVAEIEEALDGVNMVFIAAGMGGGTGTGAAPVIAEAAVLTVGVVTKPFLFAAEAGIAELQDHVDTLIVIPNQNLFLVFKEAFQLADEVLQQGVRSITDLMVMPGLINLDFADVRSVMSKAMMGTGEGELDAAEQAIANPLLDMQGAKGVIISIIMKLMEVDEAANHIRDLFNPDLIRVSVVATGIE
>GBE15643.1|Bacteria___BMS3Abin14-BMS3Abin14___BMS3Abin14___BMS3ABIN14_sp002897695___94.96___GCA_002897695.1
QARIKVIGVGGGGGNAINNMIKLKNVDFIAANTDAQALKIQLGEEVTHGLGAGADPEIGLRSAQESKDQISESIQGVDMVFITAGMGGGTGTGAAPVVAGIAILTVGVVTKPFEFNAENGLEELRKSVDTLIVIPNDRIFSVATDAFKVVDDVLHCAVKGISDLITKPGIINLDFADVKRIMERALMGTGIAQSEAAQTAISSPLLEIDGSRGVLINITIGMQEIQNASAIVRSAEDDSMLMVTVIATGFG
>KFX72108.1|Bacteria___Proteobacteria-Alphaproteobacteria___Pelagibacterales___IMCC9063_sp000750175___62.65___GCA_000750175.1
KPRIIVLGVGGAGGNAINNMLELEGVEFYAANTDAQALKIQLGANLTRGLGAGAKADIGQAAADESMNEIISLLQGANMVFVTAGMGGGTGTGAAPVIAKAAILTVGVVTKPFMFVAEKGLEELRKYCDTMIVIPNQNLFKVFPDAFRMADNVLMQGVKGITDLIVKPGLINLDFADIETVMSKAMMGMGEAEIQAAEAAITNPLIDLKGARGLLINITITLFEVDEASNKIRAEFDESLFRVSIVATGLN
>CCZ30573.1|Bacteria___Proteobacteria-Alphaproteobacteria___RF32___CAG-495_sp000432275___98.92___GCA_000432275.1
KPRISVIGVGGGGGNAVNNMIALEGVDFIVANTDAQALEIQLGLETTQGLGAGARPEVGKAAAEEAQAEIEKELEGANMVFITAGMGGGTGSGAAPVVAKIAILTVGVVTKPFQFTAETAVENFTKEVDSIIIIPNQNLFRILADAFIMADNVLYAGVRSITDLMMMPGLINLDFADIKSIMEKAIMGTGEAEVKAAEQALSNPLLDMHGAKGVLINITITLFEIDEAASRIKEEFDESLIRVSIVATGID
>KJS27805.1|Bacteria___Proteobacteria-Alphaproteobacteria___Caulobacterales___Hyphomonas_sp000961695___96.86___GCA_000961695.1
KPRILVFGVGGAGGNAVDNMIELQGVEFIAANTDAQALTIQLGPVTTSGLGAGARPEIGEKAAEESIDEIKSYLEGAHMVFIAAGMGGGTGTGAAPVIARAAILTVAVVTKPFGFVAESGLDLIRSHVDTMIVVPNQNLFRIFAEAFRMADDVLYSGVRGITDLMVMPGLINLDFADVSSIMRTAMMGMGEATLDAARQAIDNPLLDMKGAKGVLINITMTLFELDEAANEIRREFDTELLRVSVIAAGVE
>OUT75713.1|Bacteria___Proteobacteria-Alphaproteobacteria___Rhizobiales___TMED25_sp002168075___95.01___GCA_002168075.1
KPRITVFGVGGAGSNAVNNMIQLDGVEFVVANTDAQALAIQMGTNLTEGLGAGSQPKIGAAAAQEAQGEIIDYSAGSHMVFITAGMGGGTGTGAAPVIAQLCILTVAVVTKPFQFIAEEGIEELGKYVDTLIVIPNQNLFRIFSDAFAMADQVLLSGVSGVTDLMVKEGLINLDFADVKSIMQKAMMGTGEASIEAAEAAISNPLLDMKGAQGLLISITLTLFEVDEVATRIRNEFDSNLVKVSVVATGIQ
>KJS37050.1|Bacteria___Proteobacteria-Alphaproteobacteria___Rhodospirillales___BRH-c57_sp000961745___78.03___GCA_000961745.1
KPCITVIGVGGAGGNAVNNMIALQGVIFMVANTDAQALSIQLGADTTQGLGAGARPEVGRAAAEETFEAVAEQLKGSNMVFITAGMGGGTGTGAAPVIARVAILTVGVVTKPFQFLAESGIEELSQYVDTLIIIPNQNLFRVFADAFKMADDVLNAGVRSITDLMIMPGLINLDFADVRTVMSRAMMGTGQASLDAAEAAIANPLLEMKGAKGVLINITVTLFEVDEAANRIRDEFDQDMMRVSVVATGIS
>OFW89162.1|Bacteria___Proteobacteria-Alphaproteobacteria___Micavibrionales___UBA1573_sp001767915___92.68___GCA_001767915.1
SPKIAVIGVGGAGGNAVNNMITLNGVEFVVCNTDSQALIVQLGAIVTEGLGAGAKPEIGRAAAEESLDDVMQYLEDANMAFITAGMGGGTGTGAAAVIAKACILTVGVVTKPFHFMAEEGLSELQNYVDTLIVIPNQNLFRVFADGFKMADSVLQSAVRGVTDLIVMPGLINLDFADIRSVMQKAVMGAGEATIEAAEKAISNPLLDMKGAKGVIVNITMTLFEVDEACNRIRDEFDEALIRVSVVATGIE
>WP-108792905.1|Bacteria___Proteobacteria-Alphaproteobacteria___Bin65___Bin65_sp900197615___96.94___GCF_900197615.1
RPRIVVFGVGGAGCNAVNNMLNIEGVVCVVANTDAQSLAIQLGLSITQGLGAGSRPEIGRASAEEEIDRIAEQLNGSHMVFITAGMGGGTGTGAAPVIARAAILTVGVVTKPFHFLAEAGLQELQDVVDTLIVIPNQNLFRVFADAFRMADDVLHSGVRGITDLMVMPGLINLDFADIRSVMSKAMMGAGEAQIEAAESAISNPLLDMKGARGLLINISLTLYEVDEAANRVRDEFDSNLIRVSVFATGID
>OJW22288.1|Bacteria___Proteobacteria-Alphaproteobacteria___Acetobacterales___69-11_sp001898425___98.51___GCA_001898425.1
TPRITVIGVGGGGTNAVDNMIALQGVEFVVANTDAQQLMIQLGPHITQGLGAGAKPEIGRAAAEEAADELYRHLDGAHMVFITAGMGGGTGTGAAPVIARMAILTVGVVTKPFGFAAEQGIEELQQYVDTLIVIPNQNLFLMWKDAFKMADQVLYMGVRGVTDLMMVHGLVNLDFADIRTVMAKAMMGTGEAEIRAAEAAINNPLLEMSGARGLLINITLTLFEVDQAANRIREEVDESLIRVSVVATGID
>OIO96627.1|Bacteria___Chloroflexota-Anaerolineae___UBA3071___CG2-30-64-16_sp001871755___62___GCA_001871755.1
PAQIKVLGIGGGGSNAVNRMIELQGVEFVAVNTDAQALMLRIGDKLTKGLGAGGHSEIGEKAANESAEELKGLLKGADMVFVTGGMGGGTGTGAAPIIAKLAALTIGVVTKPFTFVADDGIKRLRDSVDTLIVIPNDRLLQVIQQAFRVADDVLRQGIQGISELITIPGLINLDFADVRSVMSSALMAIGQSNQTAAEQAIHSSLLDIDGAQGILFNVTLSLYEVNEAAEIIRRTVDPDMIRITVIATGFD
>HAJ34146.1|Bacteria___Chloroflexota-Anaerolineae___Caldilineales___Caldilinea_sp003451595___91.52___GCA_003451595.1
FAQIKVVGVGGGGQNAVNRMIDIQGVEFIAVNTDAQALMLRIGEKITKGLGSGGNPEIGLRAADESREELRQLLSGADMVFVTAGMGGGTGSGASSVVAQVAALTIGVVTRPFTFNAEQAIEALQASVDTLITIPNDRLLQIVKQAFSMADDVLRQGIQGISELITVPGLINLDFADVKTIMQAALMAIGRGSREAAERAIHSALLDIEGARSIIFNIKMSLFEVNEAAEVIRANIDPNVIQLTVIATGFD
>WP-067619242.1|Bacteria___Desulfobacterota-Dissulfuribacteria___Dissulfuribacterales___Dissulfuribacter_thermophilus___98.19___GCF_001687335.1
SAKIRVIGVGGGGGNAVNNMIELRGVDFIAANTDAQALDIQLGKGLTKGLGAGARPEIGREAAEESAEEVRAALEGSDMVFITAGMGGGTGTGGAPVIAEISALTVAVVTKPFLFIAERGLEELRKVVDTIITIPNDRLRSLFFQLFKKADEVLYYAVRGISDLIVVQGYVNVDFADVRTVMSLALMGTGMARIEAVRMAIANPLLEISGARGILMNITLTWEEVEQASTLIHDEFDESIIRVTVIATGIG
>OPX20444.1|Bacteria___Desulfobacterota-Desulfobaccia___Desulfobaccales___Desulfobacca_B_sp002049795___93.88___GCA_002049795.1
SAKIKVLGIGGGGGNAVDDMIRMQGVDFIAANTDAQTLEIQLGQTLTRGLGAGGDPEVGRDATLEDADRLREILKGADMVFIAAGLGGGTGTGGAPIVAEISALTVAVVTKPFFFQAESGIEELKKAVDTLITIPNDRLLSLGLETFARANEVLLYAVKGISDLIMVTGHINVDFADVRSIMSMALMGTGIASVEAAQKAISSPLLELRGARGILINITFSLDELRDACSLIQEEVDENLTRVTVIGTGIG
>OGP53268.1|Bacteria___Desulfobacterota-BSN033___BSN033___RBG-13-52-11_sp001797745___80___GCA_001797745.1
GARIKVIGVGGGGCNALNTMIDLEGVGFIAANTDAQVLKIQLGERITGGRGAGADPEIGRKATLESADLIREALDGADMVFITAGLGGGTGTGGAPIVANIAALSVAIVTKPFNFQAEQGWQELNRYTDTLITIPNQRLLTVLLEAFRKADEILYQAAKGISDLILVPGLINLDFADVKTVMSMAMMGMGIASVEAAQKAISSPLLEIHGAKGILLNITLTLHEINEASTLIQKEIDKRMMRVTVIATGLG
>MBT40512.1|Bacteria___Myxococcota-UBA9160___UBA9160___GCA-2729515_sp002729515___98.25___GCA_002729515.1
QASIKVIGVGGGGGNALNNMIELKGVDFIAANTDAQALQLQLGSEITRGLGCGADPEKGRGSALEVRERIREQLEGTDMVFVTAGLGGGTGTGAAPVVAEVAALTVGVVTKPFAFHAEKGLDALHRVVDTVITIPNQRLLALMQDAFELADEVLFNAVRGISDLITIHGLINLDFADVRTIMNVALMGTGAAQLEAARSAISSPLLEIDGAHGVLINITMTLFEVNEASSLIQEAIDESIMRVTVIATGLD
>OEU57033.1|Bacteria___Desulfobacterota-Desulfobacteria___C00003060___C00003106_sp001751015___90.01___GCA_001751015.1
SAKIKVIGIGGAGGNAVNNMILLQGVKFISANTDAQSLDIQLGERLTQGLGAGANPEVGCEAAKENSEEIRSVLEDSHMVFITAGLGGGTGTGGAPVVAEISALTVAVVSKPFEFQATEGIERLSEVVDTLIVIPNDRLLGLMVEMFKKADEVLLHSVKGITDLIMKPGLVNLDFADVRTIMSMALMGTGIASVEAAEKAILHPLLEIGGARGMLMNITLTMVEMTEASDRIYKELDDSILRVTVIATGIE
>KJS32830.1|Bacteria___Desulfobacterota-Desulfobacteria___Desulfobacterales___Desulfatitalea_sp000961655___98.39___GCA_000961655.1
SAKIKVIGVGGAGGNAINNMIELLGVKFIAVNTDLQALEIQLGEKLTEGLGAGANPEVGRDAAIESGQAVKAALADSHMVFITAGFGGGTGTGAAPVIANLCILTVAVVTRPFSFQAEEGINELKRVADTVITIPNDRLRGLMVDMFRKADEILLHSVKGITDLIIRPGLVNLDFADVKTTMSMAIMGIGVANIEAAERAISHPLLEVSGAKGVLMNITITMEEMTEACDRIYSEIDDDMIRVTVIATGIG
>PNV86867.1|Bacteria___Desulfobacterota-Syntrophobacteria___BM002___BM002_sp002899795___94.35___GCA_002899795.1
GATIKVIGIGGGGGNAINNMINLRGVDFIVANTDAQALELQLGVNITKGLGAGANPEIGRSAALEDADKIRQALDGTDMVFVTAGLGGGTGTGGAPVVAQIAALTVAVVTKPFNFTADKGIKELKETVDTIITIPNNRLLSLFLEMLKKADDVLLYAVKGISDLITVPGLINLDFADVKTIMSMALMGTGMSSTEAAQKAISSPLLEIGGAKGVLMNISLTIDEVQEASSLIQKELDQSALRVTVIATGIG
>WP-013259591.1|Bacteria___Desulfobacterota-Desulfarculia___Desulfarculales___Desulfarculus_baarsii___98.71___GCF_000143965.1
GAKLRVVGIGGGGGNALNNMIELAGVEFISANTDLQALELQIGRNLTRGLGAGADPEVGRQAALEDRDKIKEMLSGSDMVFVTAGLGGGTGTGAAPVVAEVAALTVAIVTKPFDFQADEGIEELKRVVDTLIVIPNTRLRSLFAEMLKKADEVLLYAVRGISDLIMTPGLINLDFADVRTIMSVALMGTGEASMQAANRAINNPLLEIDGARGVLVNITITIDEVSEASQFIQEAIDDTMMRVTVIATGIG
>PIS34807.1|Bacteria___Patescibacteria-Paceibacteria___Paceibacterales___PEYH01_sp002774465___64.79___GCA_002774465.1
QPRIGIIGIGGGGGSVVGEIAKLNKIKFVVANVDYQAIKFYFGKEITRGLGCGMSPQLGEKSALQDKKSIEKLLKNCDFCIFISCLGGGTGSGATPVFAEVAILSLGIFTLPFSFIARNSLEKIKPNVNAFAIIPNQRIFKIIHKSLSAMNNVLVKILEGFIETLYAPGLINLDFSDFKAVLELTYLNSQEFSEKAAEAVLNNPLMNISGVQGMLFNIVMKMSEVEGISKKIES-QGNQHIKITLIAVGCG
>OGZ80043.1|Bacteria___Patescibacteria-Paceibacteria___Paceibacterales___UBA11703_sp001822075___77.72___GCA_001822075.1
KAKIKVVGIGGGGGSIVSEIG-LPRASFLVADTDIRALKFWFGENLTRGLGTGSNLELGKKAALQAKEKVESILKGQDIVILIASLGGGLGSGAAQVFAEIAVITFGIFTMPFKFTAQNALRALKPLLNVSLVIPNEKIFKIITQAFSVVNKSLTDSLESLINLIYNPGVINIDFADLRTILRMSFLNTIEESDKICKNVLLNPLLQFQ-AEKILFNISLSMFEVEKISRHIAE-KNHKLIKTTILMTGRA
>OGQ96102.1|Bacteria___Bdellovibrionota_B-YA12-FULL-61-11___YA12-FULL-61-11___YA12-FULL-61-11_sp001799195___67.86___GCA_001799195.1
RIKIRAIGVGGGGNNAINHMVAIRGVELIAANTDYQALTLQLGTRLTKGLGAGSDPSIGRDSAMEDNARIVQLIEGSDMVFVTAGMGGGTGTGAAPVIANIAILTVGVVTKPFLFVAEEGVQALRKVVDTLIVIPNERLMTMFAKSFSLADDILFQAVQSICDIINHNGYINVDFADVRSVMVMALMGTGLSKVDATHKAISSPLLEISGATGILMTVMISLVDVNKAATIVNEEIDEDMV----------
>EKO37826.1|Bacteria___Desulfobacterota_A-Desulfovibrionia___Desulfovibrionales___Desulfovibrio_F_magneticus_A___100___GCA_000307955.1
NARIKVVGCGGGGGNAVENMITMSGVTFITANTDIQALQIQLGDKLTKGLGAGANPDVGRDAALESIDAIRAAIGDCDMVFVTAGMGGGTGTGAAPVVAQVAALTVAVVTKPFYFSAEKGVQALRDVVDSIITIPNDRLLSLFIEMLKKADEVLYYAVKGISDLIMVPGLINLDFADVKAVMSLAMMGFGTARREAALKAITSPLLEIDGAKGVLMNITLTIEEVDEAASTITEAFDPDAMRITVIATGIE
>WP-046328220.1|Bacteria___Fusobacteriota-Fusobacteriia___Fusobacteriales___Sneathia_amnii___98.88___GCF_000973085.1
GTKIRIIGVGGAGGNAINDMIDIVGVEYVAINTDEQDLRISLGH-----LGAGANPEVARLAAEDNAQDIRKAIKGQDMIFITAGMGGGTGTGTAPVVAKIAILTVAIVTKPFKFNAEKGLDELKKYVDTLIVIPNQKLLELFQQHLKASNVILRYGVKGIAELITKEGTINLDFSDVKSVMEVALFGFVESNEDIVERTITNPLLEIKGATKILVNVTVTMEDVIKMQELISQKYEPERMILSVIATGFE
>WP-026745863.1|Bacteria___Fusobacteriota-Fusobacteriia___Fusobacteriales___Leptotrichia_hofstadii___100___GCF_000428965.1
AAKLKVVGVGGAGGNAINDMIEITTVEFIAINTDQQDLDVLLG----RGMGAGADPEKGRIAAKESEEKIKEVLEGTDMLFITAGMGGGTGTGASPIIAEVAILTVAIVTKPFSFNAATGIENLKENVDTLIAIPNDRLFEILMNAFKEANGVLKMGIKGISDLITKQGIVNLDFADVKSIMQIAMLGFGEANKSATAQALNSPLLEIEGAKKILVNITIGLQEIQEVAQTISKKLEPELISVSLVATDFQ
>WP-066893890.1|Bacteria___Fusobacteriota-Fusobacteriia___Fusobacteriales___Streptobacillus_hongkongensis___100___GCF_001559795.1
GAKISIVGVGGGGGNAVNFMKEITGVRYIAVNTDHQDLDIPLAE-----LGAGGKPEIAKEYANEMRNEIKKQLANQDMVFITAGMGGGTGTGASPVVAEVTILTIGIVTMPFKFNAEYGINELRKYVDTLIVIPNDRLKNYARNVFHAPNDVLYRAVKGIVDIITKEGMINIDFADVKTVMEDAVIGLGEAKILAVKYAVENPLLDLKGAKKALINITAEFVEFEEIVEVIKFSFDETSTKVTVVATGFE
>WP-068268906.1|Bacteria___Fusobacteriota-Fusobacteriia___Fusobacteriales___Caviibacter_abscessus___100___GCF_001517835.1
KAKIRIVGVGGAGGNIINNMIDITGVEYVAINTDYQDLNISIGH-----LGAGGTPETARVLAEDKKSEIKNVLKDQDMIFVTAGMGGGTGTGAAPIIAQVAILTVAIVTKPFTFNTADGLENLKKYVDTLIVIPNQKLLELYPDQLKLSNDILRFGVKGITELITKIGLINLDFSDVQAIMKVALFGFAESQIKVAEKAIFNPLLEIKGATKILVNLTCSLADVDRVQSFIAQKFEPERVVVSIIATGFD
>WP-034265789.1|Bacteria___Synergistota-Synergistia___Synergistales___Aminiphilus_circumscriptus___98.31___GCF_000526375.1
REVIKVVGVGGGGNNALNHIIRIAGVEFIAANTDMAHLEIALGTELTRGLGAGANPEIGFKAAKESLDELKVLLQGADMVFLTAGMGGGTGTGATPVIAEAAALVVAVVTRPFAFHAVSGIQNLKEKVDALIVIPNDRLLQILSEAFKLADEVLRQAVQGVTDLILRPGLVNVDFADVRTVMSSAIMGIGEAHSMAARTAINSPLMEMNGAKGILFNVTLGIVEVQEAAQVITEALDPQMIQITVIATGFS
>ADB40734.1|Bacteria___Bacteroidota-Bacteroidia___Cytophagales___Spirosoma_linguale___100___GCA_000024525.1
PIIIKVVGVGGMGGNAVKHMHKMQDVSFAVCNTDRQALMLQLGD----GLGAGTEAKAGEDAARASLEEIRNLLPPTKMVFITAGMGGGTGTGAAPVVAEVALLTVAVVTAPYWYQAREGIEKLKKSCDTVLVVLNDKLAELWTEAYAHADDVLANAVKSIAEIITTQGDINADFADVKKVLEQSVMGSAEVSLRAIEAALNSPLLNIRGAKRILLTISMRLKEQMAISEHVAKKTDDALLRVTIIAAGFD
>PKQ17413.1|Bacteria___Actinobacteriota-Coriobacteriia___OPB41___PHET01_sp002841275___94.58___GCA_002841275.1
LAVIKVVGIGGGGTNAVNRMVEVKGVEFIAVNTDAQALLVHVGVNLTKGLGAGADPDVGFQAAEENRGEIKEALQGADMVFITAGEGGGTGTGAAPVIAQIAALTVGVVTRPFAFQADEGIKRLREVVDTLIIIPNDRLLQVILDAFRIADDVLRQGTQGITDLITVPGLINLDFADVRTIMASALMGIGLASHEAAKAAISSPLLEIQGAQGVLLSISLGLFEVNEAAEVVAAAIDDSMIRVTVIATGFD
>KUK39985.1|Bacteria___Synergistota-Synergistia___Synergistales___54-24_sp001508935___94.92___GCA_001508935.1
REKIKVIGVGGGGCNALNHIIAVQGVEFIAANTDVAHLDLVLGRELTRGHGAGANPEIGMKAAKESIDDIKECLKEADMVFLAVGMGGGTGTGATPIIAEVAALVVAVATKPFFFQALMGIENLKSKVDALIVIPNDKLFEILQDAFKLVDEVLRQAVQGVTDLILRPGLVNVDFADVKAVMSAAIMGIGEGRTTAAMAAINSPLMEMRGAKGLLFNITVSIHEIKEAAQVITEALSSDSLQITVIATGFS
>PKM77645.1|Bacteria___Firmicutes_B-Syntrophomonadia___Syntrophomonadales___Syntrophomonas_B_sp002840245___97.75___GCA_002840245.1
FANIKVIGVGGGGSNAINRMIELKGVEFIAVNTDSQALYIQVGGKLTKGLGAGADPEVGMKAAMETEDEIIKALQGADMVFITAGMGGGTGTGGAPIIARIAALTVGVVTKPFLFQAEKGIQALKEEVDSLITIPNDRLLQVVNDAFRIADDILRQGVQGISDLIAIPGLINCDFADVQTVMKSALMGIGQAKAEAARMAISSPLLEIEGAKGVLFNITLTLFEIQEAAAIIHESIDESLVRVTVIATGFD
>GBE57948.1|Bacteria___Actinobacteriota-Thermoleophilia___BMS3ABIN01___BMS3ABIN01_sp002897715___79.24___GCA_002897715.1
LAVIRVVGVGGGGTNAVNRMVDLKGVEFVAVNTDAQALLLHIGGKITQGLGAGANPEVGREAAEESRDEIREAIKGSDMVFVTAGKGGGTGTGAAPVIAEISALTVGVVTRPFSFQAEEGIQVLREAVDTVIIIPNDRLLQVIIDAFRVADDILRQGVQGITDLITVPGLINLDFADVKAIMKSALMGIGVANTEAAKAAISSPLLEVEGATGILLNITLGLFEVNEAAEVISGAIDDSVVKVTVIATGFD
>OFW59607.1|Bacteria___Actinobacteriota-RBG-13-55-18___RBG-13-55-18___RBG-13-55-18_sp001768645___96.58___GCA_001768645.1
LAVIKVVGIGGGGTNAINRMIDLKGVEFVAINTDAQALLVYIGGNITRGLGAGSNPEVGEQAALENKDAVGEAIKGADMVFITAGKGGGTGTGASPIIAEIAALTIGVVTRPFSFQAEQGIDKLREKVDTLIIIPNDRLLEVILNAFRMADDILRQGVQGITDLITVPGLINLDFADVRTIMSSALMGIGVGSSEAARMAISSPLLEIEGAKGILLNISLGLFEVNEAAEIIASVIDDSLLRVTVIATGFE
>WP-012370828.1|Bacteria___Firmicutes-Bacilli___Exiguobacterales___Exiguobacterium_A_sibiricum___100___GCF_000019905.1
VAKIKVIGVGGGGSNAVNRMIEVQGVEFIAVNTDAQALNLQLGAKLTRGLGAGANPEIGKKAAEESREQLTEILSGADMVFVTAGMGGGTGTGAAPVIAEISALTVGVVTKPFMFHAVSGVQNFKEKVDTLIVIPNDKLLEIMLEAFKEADNVLRQGVQGITDLIAVPGLINLDFADVKTIMTSALMGVGVATTEAAKKAISSPLLEIEGAKGVLMNITLSLYEVTEAAQIVQSAINDNLIIVTVIATEFE
>PIV90281.1|Bacteria___Patescibacteria-Gracilibacteria___1-14-2-50-48-13___1-14-2-50-48-13_sp002783265___70.29___GCA_002783265.1
VARIKVVGVGGAGNNAVNRMVEVEGVEFIAVNTDAQVLLINIGKATTRGLGAGANPEIGEKSAQESSEELKAALDGADMVFITCGLGGGTGTGAAPVIAQLAALTVGVVTKPFTFSAVSGFDSLKNKVDTLITIPNDKILTILTDAFLVVDEILRQGVQGISDLITVAGLINVDFADVRSVMGSALMGIGYGTMEAARNAVDSPLLEIGGARGILFTVTLSMYEVEEAAKIITEAINESYMKISVIATGFD
>KKT73818.1|Bacteria___Patescibacteria-Microgenomatia___UBA1400___UBA10133_sp000998025___53.77___GCA_000998025.1
FAKIKVLGVGGGGNNAINSMISIKGVEFVAINTDMQALILQIGEKSTKGLGSGSNPEVGAAAAEESREKIKEVLMGADMVFVTAGEGGGTGTGAAPVIAEIAALTVAVVTKPFLFQAEEGIEKLRENVDTLIVIPNQRLMDVLLDAFKTADSVLGQGVQSISDLITIPGLVNLDFADVKSVMSSALMGIGKASIIAANAAISSPLLEIEGAKGIIYNIALTLNEINEASSIITQSIRKDLIQISVIAAGFD
>PIS14986.1|Bacteria___Patescibacteria-Microgenomatia___Shapirobacterales___0-14-0-10-38-17_sp002774085___64.11___GCA_002774085.1
FAQIKVLGIGGGGGNCINTMVEIKGVDFVAINTDAQALLLQIGKKLTKGLGAGGNSQVGQKAAEESREEIKRLITGSDMVFLTGGEGGGTCTGAAPIIAEIAILTVAVITKPFNFAAAEGIDKLREKVDTLITIPNQKLLDTLIEAFRLVDSVLISGVQGIADLITKPGLINLDFADVKMIMKNTLMGIGKASAKAAHLATASPLLEIEGAKGILFNITLTMKEIEEAAEAIFSQIDESLIKITLIAAGFD
>OGO02384.1|Bacteria___Chloroflexota-Dehalococcoidia___UBA2777___RBG-13-53-26_sp001795035___59.08___GCA_001795035.1
IARIKVVGVGGGGCNAVRRMMHIKGVEYVVINTDVKSLEIQIGSHLTQGFGAGGDARVGEQAAKETFMALQKVVRGADLVFVAAGMGGGTGTGSAPVVAEIAALVVAVVTTPFSFVALSGLRRLIEKVNSTIIVPNDHLLRLVREAFAAADRVVSEGILSISELINIPGEINCDLADVKRVMSIAIMTTGQGEEQAAEEVIFEPLLEVNGAKGVLFTFSLTLGSVQRAATLISKHPREELVKINLVATGIG
>KPJ72405.1|Bacteria___WOR-3-WOR-3___SM23-42___DG-78_sp001303225___75.6___GCA_001303225.1
LAKIKMVGVGGAGCNTINYAQGIQGVECIAVNTDAQVLKLQIGTNLTHGLGAGGDPELGRKAAEESRDEIRDIMKDGDMVFITCGEGGGTGTGASPLIAEEAALVIAVVTKPFEYNAEKGIEDLQEYVDTLICIPNQRLVAVIIEAFKLGNMVLFNAIKGIAEMITNPGLINLDFADIRTVMITAVMGLGVGEILAAQSAISSPLLDIKGARGLLINITLTLAETNEAATLIVGEVDEDLVKVMVVATGIS
>KUO60799.1|Bacteria___Bacteroidota-Ignavibacteria___Ignavibacteriales___BRH-c32_sp001516025___97.77___GCA_001516025.1
SASLRVVGVGGGGCNAIESMIKLSGVDYIAINTDAQVLDIQLGSNITRGLGAGADPQVGKKSAEEDREKLEDALAGSDMVFITAGMGGGTGTGAAPIVAAAAALVIGIVTKPFKWNAEEGIAELKQHVDSLIVIPNERILGIALSAFDKPNEVLYEATRGISDIITIQGLINVDFADVRSVMKDALMGCGIASTEAAQKAISSPLLEIKGAKNVLINISVTMQEIDEGNRIIQEANKEELISYTVIATGFE
>ADW16874.1|Bacteria___Desulfobacterota-Desulfobulbia___Desulfobulbales___Desulfobulbus_propionicus___99.15___GCA_000186885.1
VAVIKVIGVGGGGGNAINTMVELAGVQFIAANTDMQALELQLGPGITKGMGAGADPEMGREAAQESYEDLQAVLKGADMVFITAGLGGGTGTGAAPVIAKLSALTVSVVTKPFYFNAEAGWERLKEFSDTIITVPNDRLLSLLVDMMQMVDNVLLQAVKGITDLINLPGHINVDFADLKTVMKPAIMGTGTAVTEAAKRAIDNQLLEIDGARGILINISLTMNEFMEASALIQEKFDESLLRVTVIATGIA
>PMP62481.1|Bacteria___Desulfobacterota-Thermodesulfobacteria___Thermodesulfobacteriales___Caldimicrobium_thiodismutans_A___89.3___GCA_002877875.1
QPNIKVIGVGGAGGNAVAHMIKLSGVEFIVANTDYKVLSIQLGKNLTRGLGAGGKPEIGRKAAEESEKDLRDILKDADMVFLAAGMGGGTGTGATPFIASLCILTVAVVTKPFSFQAEEGLEELKKHVDTLITIPNDKLILLLYEMFKKADDVLYYAVRGISDLILSPGYINLDFADVKAVMTVALMGMGEASELATQMAISSPLLDLNGARGLLLNISLTLQETQYITGTISKEFDESLLRITLIATGLE
>GBD03192.1|Bacteria___Calescibacterota-Calescibacteriia___Calescibacteriales___Calescibacterium_sp002898315___83.54___GCA_002898315.1
KPVIKVVGVGGGGCNIINSLSEVEGVELIAVNTDAQVLAVQIGVKLTRGLGAGGNPEIGRRSAEEDSERIKQVLEGSDMVFLAAGMGGGTGTGAIPVIAQIAALTVAVVTKPFFFNALKGISALRDVVDTLIVISNDKLFEIVKESFRLIDGVLVRAVKSISDLITVPALINIDFADVRTVMQYALIGMGESDVKAARLAVENPLLDIDGATNVLLCISLSLFEAKESAEAIREKIDPKLVRVVVIATGLN
>AHB41273.1|Bacteria___Patescibacteria-Gracilibacteria___Absconditabacterales___UBA5124_sp000503875___79.86___GCA_000503875.1
GAKIKILGVGGCGNKALDRMITLEGVGFVAINTDAQDLAVNIGLNLTKGLGAGANPEIGRKSAEESEMEVKSVLQDTDMVFITCGLGGGTGTGAAPVIATIAILTVGIVTKPFSFNAEEGLKKMKESVDTLIVIPNDKIFTVFKQAFTMIDKILFLGVQGISDLIVKPGDINIDFADIKAVMTNALLGIGYGAVDAARKAIENPLLELDGAKKIIFAVSLTPTEVREAAAVVEEIFDESMVKVTIIATGFE
>WP-081495460.1|Bacteria___Nitrospirota_A-Leptospirillia___Leptospirillales___Leptospirillum_ferrooxidans___94.49___GCF_000284315.1
NARIIVVGVGGGGCNAVLSMIQVSGVEFVAVNTDLQALNVQIGGATSRGLGAGANPDIGRKAALEDIDKIRNVLKGADMVFVTAGMGGGTGTGAAPVVSQVAALTVAVVTRPFSFNAQKGLADLKKNSDTLIVIPNDRLMSVLTNAFKTADDILRQGVQGISDIITKPGLINLDFADVRTTMSRAVMGIGSGTVEAARNAINSPLLEIRGARGVLVNFSMTLHEVMEASNLIQEEVDESPIHITVIAAGFD
>CBL23161.1|Bacteria___Firmicutes_A-Clostridia___Lachnospirales___Blautia_A_obeum_B___99.37___GCA_000210015.1
SAKIIVIGVGGAGNNAVNRMVEIGGVEFVGVNTDKQALTLQIGEKITKGLGAGAQPEVGQKAAEESIEEVKQLIEGADMVFVTCGMGGGTGTGAAPVIAAAAILTVGVVTKPFRFNALSGIENLKKAVDTLIVIPNDKLLEIMPEALRKADEVLQQAVQGITDLINLPALINLDFADVQTVMTIAHIGIGEARMEAVQQAVASPLLEIKGATHVIINISISLMDANDAASYVQELYDDSVARITVIATGLS
>GBD24882.1|Bacteria___Binatota-Binatia___HRBIN30___HRBIN30_sp002898795___91.91___GCA_002898795.1
GAKIRVVAVGGAGGHAVNMMVELQGVEFVALNTDAQDLAIQLGEKLTRGLGTGGNAEMGREAALEAADAIRRALQGADLVFLAAGMGGGTGTGATPVVAQIAALTVGMVTKPFSFRAEAGIQELQGVVDTLMIVSNERLASVVLDAFRQIDEVLYQAVRAIADLITVHGFINLDFADVRTVMSLALMGCASAAVRAAQAAMNSPFLEIQNARGVLINITMTFGEVYAAANLIRQQIDETMVRVTVVATGFR
>PLX43519.1|Bacteria___Deferrisomatota-Defferisomatia___Defferisomatales___BM512_sp002869005___94.21___GCA_002869005.1
QAKIKVIGVGGAGGNVLDTMIEVIGVDFVVANTDMQALELQLGVGLTRGLGAGGDPEVGRQSALESIPSIKDELTGTDMVFITAGMGGGTGTGASPIIAQQAALTVGVVTKPFTFRADEGIEALKAAVDTLLIIPNERLLEITEEAYAMVDNVLCQAVRGISDLITTSGRINVDFADVRAVMSMALMGTGRRDAAAAHDAVSSPLLAIQGARSVLINFRLTIGEITEAASFIEEAIDEEMVQVTVIATGFD
>WP-089609952.1|Bacteria___Firmicutes_B-Dehalobacteriia___Dehalobacteriales___Dehalobacterium_formicoaceticum___95.62___GCF_002224645.1
FAKIKVVGVGGGGNNAVNRMIKLKGVEFIGVNTDAQALQVQIGNKLTKGLGAGANPEIGKKAAEESREELSSILNGADMVFVTAGMGGGTGTGAAPIVAEVAALTVGVVTRPFTFQAEAGITDLKSKVDTLITIPNDKLLQVITDAFVIADDVLRQGVQGISDLIAVPGLINLDFADVKTIMKSALMGIGSATAEAAKAAISSPLLEITGAKGVLLNITLSLFEVNEAAEIIAAAIDDNIIRVTVIATGFD
>WP-078664591.1|Bacteria___Firmicutes_B-Thermincolia_A___Carboxydocellales___Carboxydocella_thermautotrophica___99.68___GCF_003054495.1
FCNIKVIGVGGGGNNAVNRMIALKGVEFIAVNTDAQALYIQIGAKLTKGLGAGANPDIGERAAEESRDALVEALKGADMVFVTAGMGGGTGTGAAPVVAEVAALTVGVVTKPFSFQAERGVANLKARVDTLITIPNDRLLQIFIDAFRLADDVLRQGVQGITDVIAVPGLINLDFADVKTIMFSALMGIGTATAEAARMAISSPLLEIDGAKGVLINITLGILEVYEAAETITNAIDDNLVRVTVIATGFD
>AEW04943.1|Bacteria___Firmicutes_E-Sulfobacillia___Sulfobacillales___Sulfobacillus_A_acidophilus___99___GCA_000237975.1
FAVIKVVGVGGGGTNAVNRMIQLKGVEFIAVNTDAQALALQVGMKLTKGLGAGANPDIGQKAAEESREQIADALKGADMVFITAGMGGGTGTGAAPVVAEVAALAVGVVTKPFTFFAEKGAANLKAKVDTLITIPNDRLLQVIVEAFRIADDVLRQGVQGISDLIAVPGLINLDFADVKTIMSSALMGVGVSQAAAAKAAISSPLLEIDGARGVLLNITLSLFEVNEAAEIVIQAIDDTLVRVTVIATGFS
>KGP75710.1|Bacteria___Firmicutes_B-Desulfitobacteriia___Desulfitobacteriales___Desulfosporosinus_sp000770645___84.28___GCA_000770645.1
FAEIRVIGVGGGGNNAVNRMITLQGVDFITVNTDSQALQVQIGVKLTKGLGAGANPDIGAKAAEESREELARVLKGADMVFVTAGMGGGTGTGGAPVVAEVAALTVGVVTRPFTFQAEKGIAELKSKVDTLITIPNDRLLQVINEAFRIADDVLRQGVQGISDLIAVPGLINLDFADVKAIMASALMGIGEATADAARKAISSPLLEIEGAKGVLLNITLTLFEVNEAAGIIAEAIDENLLVVTVIATGFD
>tbn..37678..38718..LFTO01000057.1|Bacteria___Firmicutes_B-Moorellia___DTU086___DTU086_sp001513335___90.2___GCA_001513335.1
YAEIKVVGVGGGGSNAVNRMIELQGVDFISLNTDAQALQFQIGAKLTKGLGAGADPAIGRKAAEESKEDLYNCLQGADMVFITAGMGGGTGTGAAPIVAEVSALTVGVVTRPFTFQAETGIQELKSKVDTLIVIPNDRLLQVITEAFRVADDVLRQGVQGISDLIAVPGLINLDFADVKTIMLSALMGIGHASVEAANMAISSPLLEIEGAKGVLLNITLGLFEVNEAAETIAQAIDPNCIRITVIATGFD
>PZN44762.1|Bacteria___Firmicutes_E-Symbiobacteriia___Symbiobacteriales___ZC4RG38_sp003242505___90.66___GCA_003242505.1
LATIKVIGVGGAGNNAVNRMISLKGVEFIAVNTDAQALAVQIGPKLTKGLGAGANPEIGQKAAEESREAIAEVLSGADMVFITAGMGGGTGTGAAPVVAEVAALTVAVVTRPFTFVAEKGIANLKEKVDTLITIPNDRILQVLTEAFRIADDVLRQGVQGISDLIAIPGLINLDFADVKTIMSSALMGIGISSAEAARMAISSPLLEIEGAKGVLLNITLSLFEVNEAAEIISQAIDESLIRVTVIATGFD
>WP-038671231.1|Bacteria___Firmicutes_C-Negativicutes___Propionisporales___Pelosinus_sp000725345___99.91___GCF_000725345.1
FAAIKVIGVGGGGNNAVNRMIALHGVEFITVNTDAQALMIQIGEKLTKGLGAGANPDIGEKAAQESREDIIKALRGADMVFVTAGMGGGTGTGAAPVVAECAALTVGVVTKPFSFQAEVGTAKLKEKVDTLITIPNDRLLQVMIDAFRIADDVLRQGVQGISDLIAVPGLINLDFADVKTIMTSALMGIGYGSVAAAEAAIKSPLLEIEGAKGVLLNITLGLLEVNEAAAIISDAIDENFVRVTVIATGFD
>WP-007289296.1|Bacteria___Firmicutes_C-Negativicutes___Sporomusales___Thermosinus_carboxydivorans___96.52___GCF_000169155.1
FAAIKVIGVGGGGNNAVNRMIALQGVEFIAINTDAQALLIQIGEKLTKGLGAGANPEIGEKAAQESREEILKALRGADMVFVTAGMGGGTGTGAAPVVAECAALTVGVVTKPFSFQAEAGTAKLKEKVDTLITIPNDRLMQVIVEAFRIADDVLRQGVQGISDLIAVPGLINLDFADVKTIMMSALMGIGIATVAAAEAAIKSPLLEIDGAKGVLLNITLGLFEVNEAAEIIARAIDEKFVRVTVIATGFD
>PZN09685.1|Bacteria___Firmicutes_E-Thermaerobacteria___Thermaerobacterales___Thermaerobacter_sp003242195___91.09___GCA_003242195.1
FAVIKVVGVGGGGNNAVNRMIELRGVEFLAVNTDAQALAIQIGRQVTRGLGAGADPEIGQKAAEESREEIKERLKGADMVFITAGMGGGTGTGASPVIAEIAALTVGVVTRPFSFQAEMGINNLKAKVDTLITIPNDRLLQVILQAFRVADDVLRQGVQGISDLIAVPGLINLDFADVRTIMMSALMGIGVGRVDAARAAISSPLLEIEGAKGVLLSITLGLYEVNEAAEIIAQAIDESLVRVTVIATGFE
>KLU40447.1|Bacteria___Firmicutes_G-Limnochordia___DTU010___1109_sp001028815___95.55___GCA_001028815.1
FADIKVIGCGGGGSNAVNRMIALTGVQFVALNTDAQALQIQVGQKLTKGLGAGSNPEIGQRSAEESREDIRQALEGADMVFITAGMGGGTGTGAAPVVAEIAALTVGVVTKPFSFQAEKGIEMLRAKVDTLITIPNDRLLQVMMEAFKIADDVLRQGVQGISDLITVPGLINLDFADVRAIMTSALMGIGQATVKAAKQAISSPLLEIEGAKGILMSLTLGLFEVNEAAEIVAEAIDDSFLRITVIATGFD
>WP-078015361.1|Bacteria___Synergistota-Synergistia___Synergistales___Pyramidobacter_sp002007215___100___GCF_002007215.1
REVIKVIGVGGAGGNALNTIIRIDDVDFIAGNTDVAALRLILGRNLTKGRGAGANPSVGQEAAQESEEEITNLLEGADMVFITAGMGGGTGTGAAPVIAGIAALVVAIVTYPFSWQATEGISRLREKVDALVIVHNDRIIELWQEAFKMSDEVLRQAVAGVTGVIRKIMQVNVDFADVCTIMRTAIMGVGEAKLAAARAAMNGPLMTMNGASSVLYCIELSILEMNEAAKLISASIDPSMVRFTLIATGFK
>CCY07949.1|Bacteria___Firmicutes-Bacilli___ML615J-28___CAG-698_sp000431235___100___GCA_000431235.1
KPIIKVVGVGGGGGNAINRMIEVKGVDFISINTDSQVLRMQIGKQLTKGLGAGADPSVGEQAALENEEEIKDLLRGSDMVFVTCGMGGGTGTGAAPVVAKISCLTVGIVTKPFTFQALEGIEKLRQHVDTLIVIPNDKVLNIMLEAFKEVDHVLRRAVQGIAEIVTVPGLINVDFADVRAVMKTALMGIGIGQVEAARKAICSPLLEINGATNAIVFVTISFDEVNTVMNEIRSAFNMDLLIVTVIATGYD
>KFZ27660.1|Bacteria___Firmicutes-Bacilli___Izemoplasmatales___Izemoplasma_A_sp000753575___92___GCA_000753575.1
KPSIKVIGIGGGGGNAVNRMIEVQGVEFVAINTDAQVLRIQIGKMLTRGLGAGADPDIGRRAAVESEDEIRELLADTDMVFITAGMGGGTGTGAASVIARISCLTIGIVTKPFSFTALEGLDALKPYVDTLIVVPNDRLLYVMLEAFREADNVLRQGVQGIAEIITVPGLINVDFADVKTVMKTALMGIGVASIEAAKHAIHSPLLDIDGATDAIVNISIALWEVTEAIEAIQAAINQDIVIVTVIAAGFD
>OGK11435.1|Bacteria___Riflebacteria-UBA8953___UBA8953___UBA8953_sp001787855___76.19___GCA_001787855.1
NAEIKVIGVGGGGMNAVNRMIELAGVEFIAANTDAQALTIQLGDKLTKGLGAGANFEIGKKAAEEDRDHIAEVLEGADMVFITAGMGGGTGTGAAPIVAEIAALTVAVVTKPFTFAAEHGIKNLKDRVDAIIVIPNDKLLEIMLEAFGYADDILRQGVQGISDLIIVPGLINTDFADVKTIMSSALMGIGTASVTAAQMAISSPLLEIQGAKGVLMNITLGIHEVNKACSIVQEVVNDDMIKITVIATGFG
>WP-102365669.1|Bacteria___Firmicutes_A-Clostridia___Monoglobales___Monoglobus_pectinilyticus___62.7___GCF_002874775.1
PAKIKVIGVGGGGNNAVNRMVEVKCVEFVAVNTDKQDLTIQIGEKITKGLGAGAVPEVGQKAAEESVEDIKKAVQGADMVFVTAGMGGGTGTGAAPIVAKIAILTVGIVTKPFWFNSDIGITNLMHAVDTLVVIPNDKLLEVLTESFKMADDILRQGVQGISDLISRPGLISLDFADIKTIMKFAHMGIGRASEEAAKKAIHSPLLEIEGAKGVILNVTLGILEVKTAAELVEEAIDENLLVITVIATGFK
>KUK72102.1|Bacteria___Firmicutes_A-Clostridia___Tissierellales___38-11_sp001509345___97.79___GCA_001509345.1
LAKIKVIGVGGGGNNAVNRMINLKGISFIAVNTDKQALIIQIGEKLTNGLGAGSNPEIGLKAAEESKGEIQEVLEETDMVFITAGMGGGTGTGAAPYIAQLSILTVAVVTKPFMFNAQRGIDELSKFVDTIIIIPNDKLLEILLEAFDIADDVLKQGIQGISDLIAIPAVINLDFADVKTIMSLAHMGIGYATLNAAKQAIKSPLLEINGARGVLINITVALHEINDAARLITESIEESLIKVTVIATGFT
>WP-088369428.1|Bacteria___Firmicutes_B-TC1___TC1___TC1_sp001584725___72.38___GCF_001584725.1
LANIKVIGIGGGGNNAINRMIDVQGVDFISINTDSQALKIQIGSKLTKGLGAGANPEIGKAAADESREDLYKLLQGADMIFITAGMGGGTGTGAAPVVAQIAALTIGVVTKPFSFQAQEGIEKLSEFVDSLIIVQNDRLLELMVQAFKMADDVLRQGVQSISDLIVIPSLINLDFADVRTIMSAALMGIGRASQEAALAAISSALLDIDGAKGILLSIALTLFEVNEIASIVTEAINPELIAVTVIATGFP
>OIP96636.1|Bacteria___Patescibacteria-CG2-30-54-11___CG2-30-54-11___CG2-30-54-11_sp001873755___74.23___GCA_001873755.1
FAKIKVIGMGGGGNNAVNQMVRVKGIDFVAVNTDLQALNLQIGAKVTKGLGSGANPEVGRKACEESREDLTELVKGVDMVFITAGMGGGSGTGGAPVLAEICVLTVAVVTKPFSFLADQGIRELKQHVDTLIVIPNDRVLQIFLDAFRLVDDVLRQGVQGISDLIVLPGLINVDFADVRTIMESALMGIGYGSVDAAKAAISSPLLEIHGAKGVLFNIVMGMKEINNAAQIIADAIDENMIKITVIAAGFD
>PZR61978.1|Bacteria___Eremiobacterota-Eremiobacteria___Eremiobacterales___Eremiobacter_sp003244105___99.07___GCA_003244105.1
MATIKVIGIGGGGCNAVNRMVDIKGAEFFAVNTDVQALKVQIGQNLTRGLGAGADPEIGRQAAEESRDDLSMLVEGTDLVFITAGMGGGTGTGACPILAELAALTVGVVTKPFGFIADRGIAELEQKVDTLIVIPNDRLLTVLLEAFSYADDILRQGIQGITDLITQPGLINLDFADVRRVMTSALMGIGTGTADAAHKAISSPLLEIEGARGVIFNIYLSMFEANEAAELISKSIDERLVRVTVLATGFG
>OHE41613.1|Bacteria___Firmicutes-Bacilli___Acholeplasmatales___UBA2284_sp001830045___98.67___GCA_001830045.1
KPIIKVIGVGGGGGNAINRMIEVKGVEFVAMNTDAQVLKVQLGKYLTRGLGAGAKKEVGKKAAEESIEEIEEVLKNADMVFITAGMGGGTGTGAAPIIAKKACLTIGIVTKPFAFAAIYGLEELKPHVDTLIVIPNERLLAILLDAFRESDNVLRQGVQGIAEIIAIPGLINVDFADVRTVMETALMGIGIASIEAARKAIHSKLLEIDGATDAIVNITITLFETEQALSEIRNAVNQDLLIVTVIATGYE
>HAX72888.1|Bacteria___Firmicutes-Bacilli___Haloplasmatales___UBA11379_sp003486705___79.31___GCA_003486705.1
APRIIVIGVGGGGSNAVNRMIEVQGVEFVVVNTDAQALNLQIGRDLTRGLGAGGNPDYGKNAAEESISEIKEIVKGADMVFITCGMGGGTGTGAAPVIAKAAALTVGIITRPFTFFAMKGIGELKANVDTLISVPNDRLLQIMLEAFREADNVLRQGVQGISEIIAVPGLINLDFADVKTVMYSAIMGIGLATTEAAKKAIASPLLEIDGATDAIINISIALFEVDEALRTIRDAINPDLLIVTVIATGFD
>OHD11423.1|Bacteria___Spirochaetota-GWE2-31-10___GWE2-31-10___GWC1-27-15_sp001829125___83.47___GCA_001829125.1
CTRIMVMGIGGGGCNSINRMIDVKGVEFIAVNTDKQALSITIGEKLTGGRGAGAIPDIGEKAALESEEIISEILKGVNMLFIAAGMGGGTGTGAAPVIAKIACLTIGVVTKPFDFIAEEGTKKLKEHTDTLIVISNQALFE-LVEAWRRADEVLKQGVQGISDLIVNPGEINIDFADVQTVMKQALMGVGIGRIEAVTMAIENPLMPVANAKALLVNVAMTLKNFSDVMKFIENIFDDSLIKVTIVATGFE
>OHD07169.1|Bacteria___Spirochaetota-UBA6919___GWB1-36-13___GWB1-36-13_sp001829155___90.38___GCA_001829155.1
PTNIKVVGIGGGGCNAINRMIEFNNVEFIALNTDAQALSFKIGNQLTRGLGAGANPEIGEKAATESKDAIKECLKDANMVFIASGMGGGTGTGASPVVAQIAILTIAVVTKPFQFQAEEGIKKLEKNVDSVIVIPNQRLVEILIDAFLKVDDILGYGIQGIAEIINKPGVINVDFADVQSIMKNALMGIGIGTIDAAERAVHNPLLDISGAKGILVNVSLSLSEYNKIVSYITSNIDESLVSVTLIATSFD
>HAR39942.1|Bacteria___Coprothermobacterota-Coprothermobacteria___Coprothermobacterales___Coprothermobacter_sp003476705___86.28___GCA_003476705.1
QAQIKVVGIGSAGNNALNRMILIDGVEFIAMNTDVQALSLNLGPKLTRGLGAGLDPEKGKAAAEESVEEIKKLLEGADLVFITAGLGGGTGTGASPIVARVSALVVAVVSKPHAFIAEEGLRQLAEHVDALIPISNENIFKMLDEAFGLGDQVLMQGVRGISEIILKPGFINVDFADVRMVLETAVMGIGSGTEKAAQQAISSPLLEPTGASRLLYNITITTKDISSIAEIFEQIYDEELIEVTLIASEFK
>OGC51344.1|Bacteria___Patescibacteria-WWE3___2-01-FULL-39-13___2-01-FULL-39-13_sp001772665___64.85___GCA_001772665.1
LARIRVIGVGGGGQNAVNSMIEVEGVEFIAMNTDMQALNIQLGPEKTHGLGSGGDPNIGFEATKESLEDIKSHLQGSDMVFITAGMGGGTGTGGAPVVSQVAALSIGVVTRPFLFQAEQGIRELKEKVDALIVIPNEKLLEIFKEAFKIADEVVGKAVEGISELINSTGLVNVDFADVKAVMQSALMGIGQADEKAARAAVNSPLLDIKGSTGILLNIVMTMHEVNTAAKLISSSIDPNVIRVTVIATGFD
>KKR45610.1|Bacteria___Patescibacteria-Paceibacteria___Terrybacterales___GWB1-40-14_sp000996085___60.72___GCA_000996085.1
LARIKVVGVGGAGGKAVTRMVQLRGIEFVAINTDAQDLHLLIGKNVTKGLGGGMDPLLGFQAADTSRDEIRDFVGNSDMVFITAGLGGATGSGAGPIVAEIAALVVGVVTRPFSFIAETAWENFSVNVDAIITIYNDRILNLVLGAFAFADDILRQAVKGIADLVATPGLINVDFADVKAIMQTALIGIGQGIQDAARAAVDSALLDIQGAKRILFTISMTMQEINEAAKIITESEDKTRLRITLIASGFP
>KKT88116.1|Bacteria___Patescibacteria-Paceibacteria___UBA6257___UBA10122_sp001001185___68.63___GCA_001001185.1
IPKIKIVGIGGAGGNALSR-IDLSGIETISFNTDIQDLRIQIGKEITQGRGAGMDPEIGRQSAEENREEISKVLDGAEMIFLTCGLGGGTGSGAAPVVAEVAIITVAVVTLPFSFIAKASHERLLEKVDALVTVPNDRVFNILKKAFWQIDEILREGIQAIYDLVVKPGLINVDFADLKAIVKEALLGIGLADIKAAQKAIQSPLLDIDNAKGVLFNVSLTMIEVQQAAKTITSLFDHRLMKITVVATGFS
>CBL28495.1|Bacteria___Synergistota-Synergistia___Synergistales___Fretibacterium_fastidiosum___88.14___GCA_000210715.1
RENIIVIGVGGGGGNALNHIIELEGVEFIAANTDAKALAIILGEKRTGGLGAGANPEVGMEAAKESLECIKEHIEGAHMLFVTAGMGGGTGTGAAPVIAAAAALVVGVVTLPFNFTAQGGIENLKKCVDALLIVENDRLLQLLTEAYAMVDEVLYQAVKGVTDLITQPGFINLDFADVRTVMSTAIMGIGESDEQAARAAIKSPLMSMEGAKGVLFNVTITLMEMSKAAEVVKSTIDEKMVRVTLIATGFP
>EAA24263.1|Bacteria___Fusobacteriota-Fusobacteriia___Fusobacteriales___Fusobacterium_vincentii___98.88___GCA_000182945.1
LVKIKVIGVGGGGGNAINDMLYVTGVEYIAANTDKQDLELQIGEKLTKGQGAGASPEVGRQAAEEDIEKIQELLKGTDMLFITAGMGGGTGTGAAPVIAKAAVLTVAVVTKPFNFNAESGIELLRQNVDSLVIIPNDKLFDLLQNAFKEANNILRIGIKAVVDLVLGQGFINLDFADIKSVLKIAVLGFGDGEMKAAEKALQSPLLEIQGADKILINLMVGLSESQTVTDVIRQAIVPEFIEITIIANNFK
>CCZ95384.1|Bacteria___Firmicutes_A-Clostridia___4C28d-15___CAG-1435_sp000433775___91.94___GCA_000433775.1
IAKILVVGIGGGGGNAVNAMVNIQEVEFLAMNTDKQALSLAIGEKLTKGLGAGANPEIGRQAAEESRATIQQMLEGADLVFIAAGMGGGTGTGAAPIVAQIAILTIAVVTKPFNFYAEMGIDNLKGNVDALVIVQNEKLNR-IKDAFTKADEILMQGIRGVTEIVVQNGRINLDLADVQCAMRMAHMGIGEGKIDAIRKAVYSPLSEIQGAANLMINFRLTLDEVTVGVDLVKQVFDEEMVRVTLIATGFS
>KQC09288.1|Bacteria___Cloacimonadota-Cloacimonadia___Cloacimonadales___SDB_sp001412425___95.54___GCA_001412425.1
GTNIKIIGVGGAGGNAINTMIELTGVEFIAANTDISDLKLQLGKEETGGLGAGADPEIGRKSADESREDIKKHLKGANMIFIAAGMGGGTGTGAAPVIAALAILTIGIVSRPFKSNAEKGIKKLREILDTLIVVPNDKLRELVIDAFKKADNILYEAAKAVSDIIHSSGYIKVDFADVKTIMGLALMGSATEERKAANSAMSNPLLSLENCPGILINITFKMDEFEIITSEVGNKFDEEMIKVTIIATGLI
>OGY51955.1|Bacteria___Patescibacteria-ABY1___Buchananbacterales___2-01-FULL-39-33_sp001817505___65.28___GCA_001817505.1
FAKIKVVGVGGSGGSAINRMIAIKGVEFIAVNTDVQALLLHIGESTTKGLGAGMDPNIGLQAAQESINELRDLLKGSDMVFVTCGLGGGTGTGASPVIAQVAALVIAVVTKPFSFIAERGYKELESRVDTIITIPNDKIFQILLDAFKIVDDVLRQGIQGISEAITIPGLINVDFADIKAIMNSALMGIGEATVVAAKKAISSPLLDIDGARGVLFIFILTMNEINEAANVITENIDDNMVRVTVIATGFD
>PZM78761.1|Bacteria___Margulisbacteria-GWF2-35-9___GWF2-39-127___GWF2-39-127_sp003242895___93.16___GCA_003242895.1
FANIKVIGVGGGGSNAVNRMVGLSGVEFWAVNTDLQALNLQIGSKLTKGLGAGSTPEAGLKAAEESLEDIMLALEGADMVFITAGMGGGTGTGAAPIIADAAALTIAIVTKPFRFQAEEGANILKNKVDALIVIPNDKLLQVIIDAFKVADDVLRQGVQGISDLITIPGLINLDFADVKTIMQSAMMGIGRGAIEAAEAAISSPLLEIMGASGVILSISLSLHEVHDAADVIYNAINEDLIIITVIATGFK
>OGC07203.1|Bacteria___Margulisbacteria-WOR-1___O2-12-FULL-45-9___O2-12-FULL-45-9-A_sp001771365___86.25___GCA_001771365.1
FATIKVFGIGGGGTNAVNRMIGVKGVEFWGVNTDLQALSLQLGEKLTKGLGTGANPEVGQKAAEESREDIKLALEGSDMIFLTAGMGGGTGTGASPIIAEIACLTVAVVTKPFRFQAETGVALLKEKVDALIVIPNDKLLHVIIEAFKIADDVLRQGVKGISDLITVPGLINLDFADVRTIMYSAMMGIGTGSVEAAESAISSPLLEITGAKGVIFNVTLTLYEVNEAAEVIYNAIDEKLIVVTVIATGFR
>NP-923244.1|Bacteria___Cyanobacteria-Cyanobacteriia___Gloeobacterales___Gloeobacter_violaceus___99.15___GCF_000011385.1
VALIKVVGVGGGGGNAVNRMIAVVGVEFWAINTDAQSLTLQIGQKLTRGLGAGGNPSIGQKAAEESREEIMTALEGADLVFITAGMGGGTGTGAAAIVAEAAALTVAVVTRPFTFQADSGIEALQGRVDTLIVIPNDKLLSVVQEAFRIADDILRQGVQGISDIITIPGLINVDFADVRAIMASALMGIGMGSREAAMTAISSPLLEIEGANGVVLNVTLTLHEVNEAAAVIYEVIDEKLLRITVIATGFN
>WP-011429031.1|Bacteria___Cyanobacteria-Cyanobacteriia___PCC-7336___JA-3-3Ab_sp000013205___100___GCF_000013205.1
AAKIKVVGVGGGGGNAVSRMAALKGVEFWSINTDAQALALQIGQKLTRGLGAGGNPAIGQKAAEESSEEIAAALKGADLVFIAAGMGGGTGTGGAPIVAQIAALTVGVVTRPFSFQAEEGIQALQEAVDTLIVIPNDKLLSVVHEAFRVADDVLRQGVQGISDIILIPGMINVDFADVRSVMATALMGIGMGSREAAITAVSSPLLEIEGAKGVLFNITLSLHEVTVAAEIIAEAQDERMVRITVIATGFD
>WP-081599236.1|Bacteria___Cyanobacteria-Cyanobacteriia___Synechococcales___Prochlorothrix_hollandica___99.18___GCF_000332315.1
IARIKVIGVGGGGSNAVNRMIALGGVEFWAMNTDAQALLLQIGQKLTRGLGAGGNPAIGQKAAEESRDEIAKALEHADLVFITAGMGGGTGTGAAPIVAEVAALTVGIITRPFTFQADEGIAALQTRVDTLIMIPNDKLLAVVQEAFRMADDILRQGVQGISDIITIPGLVNVDFADIRAVMASAMMGIGIGSKEAAAAAISSPLLDVEGAKGVVFNITLTLHEVNAAAETIYEVIDERLVQITVIATGFG
>WP-011244037.1|Bacteria___Cyanobacteria-Cyanobacteriia___Synechococcales___Synechococcus_elongatus___99.73___GCF_000010065.1
VARIKVIGVGGGGSNGVNRMISVSGVEFWALNTDAQALLMQLGQKLTRGLGAGGNPAIGMKAAEESREELIAALEGADLVFITAGMGGGTGTGAAPIVAEVAALTVGIVTKPFTFQAEEGTAALQSSVDTLITIPNDRLLHAIQEAFRVADDILRQGVQGISDIITIPGLVNVDFADVRAVMASALMGIGSGSREAAHAAISSPLLEIEGARGVVFNITMTLHEVNAAADAIYEVIDDRLLRITVIATGFS
>WP-015173791.1|Bacteria___Cyanobacteria-Cyanobacteriia___PCC-7407___PCC-7407_sp000317045___99.87___GCF_000317045.1
IARIKVIGVGGGGCNAVNRMIAVSGVEFWSINTDAQALTLQIGQKLTRGLGAGGNPAIGQKAAEESRDELAAAIEGADLVFITAGMGGGTGTGAAPVVAEVAALTVGVVTRPFTFQAEEGTAALQGRVDTLIIIPNDKLLSVVQEAFRVADDILRQGVQGISDIITIPGLVNVDFADVRAVMASALMGIGVGSREAAMAAIASPLLEIDGAKGVVFNITLTLHEVNSAAEIIYEVIDERMIRITVIATGFS
>OUC14208.1|Bacteria___Cyanobacteria-Cyanobacteriia___Leptolyngbyales___Alkalinema_sp002148405___99.06___GCA_002148405.1
IARIKVIGVGGSGGNAVNRMIAVTGVEFWSINTDAQALTLQIGQKLTRGLGAGGNPAIGQKAAEESRDEIAAALEGSDLVFITAGMGGGTGTGAAPIVAEVAALTVGVVTRPFTFQAEEGLAALQGRVDTLIIIPNDKLLSVVQEAFRTADDVLRQGVQGISDIITIPGLVNVDFADVRAVMASALMGIGIGSREAAMAAISSPLLEIDGARGVVFNITLTLHEVNAAAEIIYEVIDERMVRITVIATGFS
>WP-035996963.1|Bacteria___Cyanobacteria-Cyanobacteriia___Elainellales___Elainella_sp000733415___99.53___GCF_000733415.1
VAKIKVIGVGGGGCNAVNRMIMVAGVEFWSVNTDAQALTLQVGQKLTRGLGAGGNPAIGQKAAEESRDEIGAALENADLVFITAGMGGGTGTGAAPVVAEVAALTVGVVTRPFTFQADEGIAALQSRVDTLIIIPNDKLLSVVQEAFRVADDILRQGVQGISDIITIPGLVNVDFADVRAVMASALMGIGIGSREAATAAISSPLLEIDGAKGVVFNITLTLHEVNSAAEIIYEALDDRLVRITVIATGFS
>tbn..28367..29305..JH610620.1|Bacteria___Cyanobacteria-Cyanobacteriia___Cyanobacteriales___Prochloron_didemni___98.18___GCA_000252485.1
EAQIKVIGVGGGGCNAVNRMIEIAGIEFWAINTDAQALTLQLGQKLTRGLGAGGNPAIGQKAAEESRDEIAQALENTDLVFITAGMGGGTGTGASPIVAEVACLTVGVVTRPFTFQAEEGIAALQSRVDTLIIIPNNQLLQVVKEALRVADDVLRQGVQGISDIITIPGLVNVDFADVRAVMASALMGIGIGSREAAVAAISSPLLEIEGAKGVVLNITLTLHEVNTAAETIYEVIDEKMVTITVIATGFT
>GBC99466.1|Bacteria___Armatimonadota-HRBIN17___HRBIN17___HRBIN17_sp002898575___91.67___GCA_002898575.1
PVDIRVIGVGGAGGNAVNRMVDVSGVELIAINTDAQALLLQIGSRLTNGRGAGGNPQVGRQAAEEDRQQIANLLESAEMVFIAAGMGGGTGTGASPVVAQIAILTVAIVTKPFAFIALQGINELRNNVDALIVIPNQRLFELMADAFKLADEVLTQAVQGITDLIVRPGWINVDFADVRAVLETALMGVGYGSVEAAQQAIASPLLEITGARNVLFTIFLLVDEVKQAADIITNAYDETLVRITLIATGFG
>PKN57992.1|Bacteria___Myxococcota-UBA9042___PHBI01___PHBI01_sp002841945___88.33___GCA_002841945.1
GANIKVVGVGGAGGNALNNMVRLQGVNFVACNTDIQALDIQIGAKLTKGLGAGASPEKGWKAAMEDTNSIAEFLQGADMVFVTAGLGGGTGTGAAPVVAQVAALTVGVVTKPFEFNAQAGLDALRKCVDTLIVIPNQRLLAILLQAFREADNVLYNAVKGISDLITIPGLVNVDFADVRTIMAMALMGAGAASSIAAKQAISSPLLEIDGARGILVNITMGLMEINDAISLIQDAIDQGLLHITVVATGFD
>WP-022847077.1|Bacteria___Aquificota-Desulfurobacteriia___Desulfurobacteriales___Desulfurobacterium_A_sp000421485___97.26___GCF_000421485.1
GPVIKVIGVGGGGGNAVSRMFEIEGVDFVVVNTDAQVLSVQIGEKLTKGLGAGGKPEIGEQAALEDEPKIREVLEGADMVFITAGMGGGTGTGAAPIVAKIAILTVGVVTRPFDFYAEQGIRRLKEFVDTLMVVPNQKLLTVILNAFKLADNVLYQAVKGITEVITRPGLINLDFADVKAVMHYALMGTGEASLTAARKAIDNPLLEVEGASRILVNITLTLDEAYAAAGLIKERLDESLIQVTVIATGFD
>EIJ35914.1|Bacteria___Proteobacteria-Gammaproteobacteria___Thiotrichales___Thiothrix_nivea___99.94___GCA_000260135.1
GAVIKVIGVGGGGGNAVKHMATIEGVDYICANTDAQALQLQLGASLTKGLGAGAKPDIGREAALEDRDRIRELISGTDMLFITAGMGGGTGTGAAPVIAEIAILTVAVVTRPFMLSADYGITELAKYVDSLITIPNQKLLTSMQSAFAAANDVLLNAVQGISELITSPGLINVDFADVKAVMSVTMMGTGESQSKAANMAISSPLLELDGSLGILVSISMTMHEFEEVGAVISQFMDETLIRVTIVATGLE
>WP-025771938.1|Bacteria___Proteobacteria-Gammaproteobacteria___HK1___HK1_sp000583135___88.96___GCF_000583135.1
NAVIRVIGVGGGGGNAVEHMITVEGVEFVCANTDSQALKIQLGADVTKGLGAGANPEVGREAAMEDRERIKELLAGSDMLFITAGMGGGTGTGASPVIAALAILTVAVVTRPFPFIADDGIRELAQNVDSMITIPNERLLKVLVDAFAAANDVLCGAVQGIADLITHTGMVNVDFADVRTVMSPAMMGSGRASSQATDAAVRCPLLELSGARGILVNISLSIQELNLVGDTIGEFLDESMIAVTVVATGLS
>ORM38893.1|Bacteria___Proteobacteria-Gammaproteobacteria___Francisellales___Francisella_sp002095075___92.24___GCA_002095075.2
NAIIKVVGVGGGGGNAVQHMCEVSDVEFFALNTDGQALSLQIGTNLTKGLGAGANPEIGKRAATEDRAKIEQLLEGADMVFITVGMGGGTGTGGAPVVAEVAILTVAVVTKPFPFAAEQGIDELIKHVDSIITVPNEKLLSVLIDAFNAANDVLGNAVKGVSELITQPGLINVDFADVRAVMTLAMMGMGEAIREAAEAAISSPLLELDGAKGVIVNITMSIGEFEEVGEVIRSFIDPDMMKVTVVVTGIE
>tbn..44362..45525..ARRC01000001.1|Bacteria___Proteobacteria-Gammaproteobacteria___Pseudomonadales___AAA300-D14_sp000384995___70.22___GCA_000384995.1
NAEIKVVGVGGGGCNAVRHMLDIEGVHLICANTDAQSMELQLGNNLTKGLGAGANPEIGRQAALEDKDRISQVLNGADMVFITAGMGGGTGTGGAPIVAEIAILTVGVVTRPFSFIANEGIKLLREKVDSLIIVPNEKLLEVLLSAFKHANDVLFGAVKGITDLILLDGLMNVDFADVKTVMAMAMMGSSESTVSAAEGAARCPLLELQGARGILVNITLTLGEFQEVGNIIREFFDTEYLRVTVVATGLV
>WP-012536016.1|Bacteria___Proteobacteria-Gammaproteobacteria___Acidithiobacillales___Acidithiobacillus_ferrooxidans___99.34___GCF_000021485.1
GAVIKIIGVGGGGGNAINNMCALEGVEFISANTDAQALRIQLGAQITRGLGAGADPEVGRKAAEEGRDEIRATLEKADMVFITTGMGGGTGTGAAPVVAAIAILTVGVVTRPFNFHALSGIDELSQYVDSLVIIPNEKLLSVLKDAYQAADNILLGAVQGISELVTRPGLMNLDFADVRTVMSLAMMGTASGRKDAATRAASSPLLDLAGARGILVNITLTLGEFEEVGELIRGYLDPELLRVTVVATGLQ
>AEW44323.1|Bacteria___Proteobacteria-Gammaproteobacteria___Enterobacterales___Serratia_D_symbiotica_A___73.61___GCA_000238975.1
DAVIKVIGVGGGGGNAVEHMVCIEGVEFFAINTDAQALRIQIGSAITKGLGAGANPEVGRDSAEEDRESLRAVLDGADMVFIAAGMGGGTGTGAAPVLAQVAILTVAVVTKPFNFFAEQGIAELSKHVDSLITIPNDKLLKVLLDAFGAANNVLKGAVQGIAELITRPGLMNVDFADVRTVMSYAMMGSGIACEEAAEMAISSPLLELSGARGVLVNITLRLDEFETVGNTIRAFLDPDMLRVTVVATGIG
>ODS63102.1|Bacteria___Proteobacteria-Gammaproteobacteria___Xanthomonadales___Arenimonas_sp001724815___99.37___GCA_001724815.1
NAVIKVVGVGGGGGNAVAHMVNVEGVEFITANTDAQAIKLQLGGNVTKGLGAGANPEVGRQAALEDRERIVEALEGADMVFITAGMGGGTGTGAAPVVAQLAILTVAVITKPFPFVALKGIEELSHHCDSLITIPNEKLITVMVQAFRAANDVLLGAVKGIADLIVSPGLINVDFADVRTVMSLAMMGTGIARQAAAEAAISNPLLDLSGANGVLVNITFTMAEFDEIGRTIEDFLDPEMVRVTVVATGLN
>WP-054966484.1|Bacteria___Proteobacteria-Gammaproteobacteria___Thiohalorhabdales___Thiohalorhabdus_denitrificans___98.32___GCF_001399755.1
SATIKVVGVGGGGGNAISNMVALDGVEFIVANTDAQALRIQLGANITKGLGAGASPEVGRQSAEEDRDRIREVQAGSDMVFITAGMGGGTGTGAAAVFAQEAILTVAVVTKPFEFQAEAGIEALSKHVDSVITIPNEKLLHVLLDAFKRADDVLLNAVQGISELITRPGLINVDFADVRTVMSMAVMGSAAASEEAANHAISSPLLELSGARGVLVNVTMAISEFESVGNVMREFLDPELLRVTVVATGLG
>OFZ14307.1|Bacteria___Bdellovibrionota-Bacteriovoracia___Bacteriovoracales___GWA2-49-15_sp001769855___91.96___GCA_001769855.1
GAKIKVVGVGGGGCNAINTMIRLSGVEYVVANTDAQALNVQLGATITKGLGAGANPEVGRRAALEEYEKLSEVLTGADMVFITAGMGGGTGTGAAPVIAKLAALTVGVITKPFLFQAEAGIQSLAEMVDSLITIPNQRLLYLLIDTFKRADEVLLNAVRGISDLINNTGHINADFADVCTVMSLSLMGTGIASIKAATEAISSPLLEIDGATGIIINITLTMHETNEAVTLVMEAIDPSMVKVTVIATGLR
>OIP88655.1|Bacteria___Desulfobacterota-Syntrophobacteria___Syntrophobacterales___CG2-30-61-12_sp001873705___87.34___GCA_001873705.1
GAKIRVLGVGGAGGNAINNMIALDGVDFIAANTDFQALEVQLGVNLTRGLGAGGKPETGAKATEENIDQIREMLQDSDMVFIAAGLGGGTGTGGAPIIAQACALTVAIVTRPFRSNADNGLKALRSVVDTLITIPNDRLVALLLDMFKKADDILLDAVKGITELITRPGIINVDFADVKTVMSMALMGTGVGRVEAAQQAISSPLLEIRGARAALVNICLGMMEFEEISNIVTKEIDDSFLRVTVIATGIG
>OGQ55481.1|Bacteria___UBA10199-UBA10199___2-02-FULL-50-16___2-02-FULL-50-16_sp001798715___69.04___GCA_001798715.1
GAKIKVVGVGGGGGNAINTMIELKGVDFIAANTDLQALDIQLGEDLTKGLGAGANPEVGRNAALESEPKLLDELEGADMVFVTAGMGGGTGTGAAPVIARIAALTVGVVTKPFAFHAEKGIEELRECVDTLIVIPNERLISLMLDAFRKVDEVLLQGVKGISDLVLVNGLINLDFADVRTIMSMALMGTGRAHIDAATRAISSPLLEISGATGIVMNVTLTLYEVNEAAKLIQEEIDKKIISVTVIATGFN
>OGP14162.1|Bacteria___GWC2-55-46-GWC2-55-46___GWC2-55-46___GWA2-54-12_sp001795535___65.39___GCA_001795535.1
GAKLKVVGVGGCGGNAVNTMIELDGVEFLAANTDSQALEVQLGVSLTKGLGAGANPEVGRNSALESKEHLVEAMRGADMVFVTAGMGGGTGTGAGPVVAEAAALVVAVVTKPFAFQAEEGLRKLKEVVDTVITIPNQRLLSVLKDAFRRADEVLFQAVRGISDVITIPGLVNVDFADVRTIMSQALMGSGVAKTEAARKAISSPLLEISGARGILINITMTIHDVDEASTLIQEEIDESMVRVTVIATGFG
>OGQ84295.1|Bacteria___Myxococcota-XYA12-FULL-58-9___XYA12-FULL-58-9___XYA12-FULL-58-9_sp001798605___87.8___GCA_001798605.1
SALIKVIGVGGGGGNAINTMISINGVEFVAANTDRQALGVQIGQSLTKGLGAGANPEIGREAALEDREQIAAALEGADMVFITAGMGGGTGTGAAPVIASIAALTVGVVTKPFFFHAEQGILALRESVDTLITIPNQRLLSIMMDAFKKADEVLLNAVQGISDLITFHGIVNVDFADVRTIMTMALMGTGQASVAAATQAIASPLLEIDGATGVLINVTITLHEINAASALIHEAVDEAMMKVTVIATGFD
>OFX23283.1|Bacteria___Myxococcota-Myxococcia___Myxococcales___Anaeromyxobacter_sp001768075___92.3___GCA_001768075.1
GARIKVIGVGGGGGNAINTMVALEGVEFIAANTDVQALAIQMGKTASRGLGAGANPDRGREAALEARDAIAEALSGSDMVFVTAGMGGGTGTGGAPIVADAAALTVGVVTKPFLFQAEQGLAELKAAVDTLIVIPNQRLVSVLADAFKRADEVLLHAVQGISDIITVHGLVNVDFADVRTIMAMALMGTGRASAEAMSAAISSPLLELDGATGLLVNITLTLHEVDEAVTMAQTAVDECMVKITVIATGFH
>GBE40032.1|Bacteria___Nitrospirota-Thermodesulfovibrionia___UBA6902___BMS3Bbin08_sp002897775___96.36___GCA_002897775.1
SAKIKVVGVGGGGSNAVNGMIAVTGIEFIAINTDAQALELQIGGALTKGLGAGANPELGRQAAHDDRDLIEDALKGADMVFVTAGMGGGTGTGASPVVAEVAILTTAVVTKPFIFNAEQGIKELKKNVDAFIIIHNNRLLTIWLQSLSLANDVLRQAVKGISDLILVPGLINHDFADIRTIMARALMGVGNASIASAKMAISSPLLEIEGAKGVLINITLSLHEINEAASLVREAIDPDLVVVTVIATGFE
>OGP04008.1|Bacteria___O2-12-FULL-43-9-O2-12-FULL-43-9___2-02-FULL-40-11___2-02-FULL-38-15-A_sp001797335___77.05___GCA_001797335.1
GAKIKVMGVGGGGSNAVETMVSLEGVEFIIANTDRQALEVQLGMGLTKGLGAGANPEVGKNAALEDHSKIAQVLEGADMVFVTAGMGGGTGTGGAPVIAQIAALTVGVVTKPFTFQAEAGIKELRQNVDTLIVIPNQRLLTILLETFKKCDEVLLNAVQGISDLINIRGLINLDFADIRTIMQMALMGTGVGSIQAATSAISSPLLEIDGATGIIINITLSLYEVNEASSLIQQAIDNALVRVTVIATGFK
>OGQ22746.1|Bacteria___UBA10199-UBA10199___2-02-FULL-44-16___2-02-FULL-44-16_sp001798185___89.64___GCA_001798185.1
NAQIKVVGIGGGGGNAINTMMELEGVEFIAANTDMQALRIQIGRELTKGLGAGANPEVGKNAAIEDQRALAEHLEGCDMVFITAGMGGGTGTGGAPVIAKLAALTVGVVTKPFAFQADRGIHELREVVDTLITIPNEKLLGIMLDAFKQADRVLYQAVKGISDLITVHGLINLDFADVRTVMNMALMGAGTATIEAATRAISSPLLEIKGATGILINVTMTLHEISEASKIIQEEIDESMMRVTVIATGFN
>PIR17670.1|Bacteria___UBA10199-UBA10199___GCA-002796325___1-14-0-20-49-13_sp002796305___84.17___GCA_002796305.1
GAKIKVIGVGGAGGNAVNTMIKMEGVDFVATNTDMQALNIQIGCVSTKGLGAGANPEVGKNAAIEDQKVIEDAINGADMVFITAGMGGGTGTGAAPVIARVAALTVGVVTKPFGFVAEDGVQELKDVVDTLITIPNEKLLSIMLDAFKKADDVLLHAVKGISDLINVQGLINLDFADVRTVMNMALMGSGVSSIDAATKAISSPLLEIRGATGILINITMTLHEVNEASKLIQEEIDEAMIRVTVIATGFN
>KHD89220.1|Bacteria___Bdellovibrionota-Bdellovibrionia___Bdellovibrionales___Bdellovibrio_sp000786105___95.52___GCA_000786105.1
GANIKVVGVGGGGSNAVTTMIEMSGVEFIVANTDIQALNIQLGLDLTKGLGAGANPDVGRRAAIESYNEIVEKLEGADMVFVTAGMGGGTGTGGAPIVAKIAALTIGVVTKPFLFHAEGGLQELKENVDTLIVIPNQKLLSILLETFKKADEVLLQAVKGISDLINIRGLINLDFADIRTVMSIAIMGTGAAKVEAATAAISSPLLEIDGATGIIVNITLSLYEVNEATTLITEAIDDNMVRVTVIATGFD
>OGQ06353.1|Bacteria___UBA10199-UBA10199___SPLOWO2-01-44-7___SPLOWO2-01-44-7_sp001798075___88.06___GCA_001798075.1
NARIKVIGVGGGGGNAINTMIDLEGVDFIVANTDMQALKVQLGRELTKGLGAGANPEVGKNAALEDQRNIAELLDGADMVFITAGMGGGTGTGGAPVIARIAALTVGVVTRPFAFYADSGIAELKASVDTLITIPNEKLLTLMLEAFKQADQVLYQAVKGISDLITIPGLINLDFADVRTVMCMALMGAGTSRIDAATRAISSPLLEIKGATGVLINITMTLKEISEASRLIQEEIDDTMIRVTVIATGFD
>WP-013048223.1|Bacteria___Synergistota-Synergistia___Synergistales___Aminobacterium_colombiense___77.35___GCF_000025885.1
RENIKVIGVGGGGGNALNHIIRIEGVECIAANTDMAALGVILGRELTRGLGAGADPDVGSEAAKESIEEIRQLISGADMVFLTAGMGGGTGTGATPVIAEIAALVVAVVTNPFSFYANDGTAILKEKVDALLVVENDRLLEILTEAFKLADEVLRQAVQGVTDLILKPSLINVDFADVRTVMKSAIMGIGEGHETAAKAAINSPLMAMDGAKGILFNITIGIHEIQLAAEVIKGTIDESMMKITVIATGFS
>OJU73091.1|Bacteria___Proteobacteria-Alphaproteobacteria___Holosporales___40-19_sp001898075___92.31___GCA_001898075.1
GPRIVVMGVGGAGGNAVNNAIRLDNVLFLSCNTDQQALNLQLGFEITKGLGAGACPEVGEEAAKASLDEVMQRLEGAHMLFLTAGMGGGTGTGASSIIAAAAILTIGVVTKPFFFSAERGIEQLRTSVDTLLVIPNQNLFCLFEEAFRKADDVLYNGMDMIISLMTRPGLINLDFADVGTVMRKAMMGSGKSSLDAAKEALSCMLLDIAGAKKVLVNVILRLSEVDEALNYIKKQFDASLLRISVVATDID
>OUX22984.1|Bacteria___Proteobacteria-Alphaproteobacteria___HIMB59___HIMB59_sp002169365___51.95___GCA_002169365.1
KPSLTVMGVGGAGXNAVNNMIQLNNVEFIVANTDAQALEIQLGLDKTKGLGAGADPSIGKEAAEESIDIISEELRNTNMLFXTAGLGGGTGTGALPVIASIAIVTVAIVSTPFNFLALQGLEEVKNNVDTLLIIPNQNLFKVFAEAFKKADNVXFDGVKGLTDXITQPGXINLDFADVRTVIKFAMMGTAVAEVEASNLALTNPLIEMNTAKGVIVNISMTLLEVDHAANIIRQSIDETLLKISIFATGIE
>OQX94358.1|Bacteria___Proteobacteria-Alphaproteobacteria___Rs-D84___NBLK01_sp002084505___58.95___GCA_002084505.1
LPKIAVIGVGGAGINIVKHMQELKGIDFIVANTDAQSLAINLGKNITQGFGAGGDPIIGEKSAEESMDEIIEAISPYQMIFITAGMGGGTGSGAGSIIGKVAVLSVGIITRPFEFVADEAIEKFRSSVDAYMILQNEKLFEIQLEAFHKADELITNSLKGITDIIVSHGQINLDFADLRAILKQIVLNSAIEEKKVAESVLENPLLDIAGANQVLMQISVKLKEIKEITSAIREHFKEEMIHISLIAGGLN
>PJB77738.1|Bacteria___Acidobacteriota-UM-FILTER-49-7___UM-FILTER-49-7___UM-FILTER-49-7_sp002789615___81.55___GCA_002789615.1
RPIIKVFGVGGAGCNAVNRMIELQHVEFIAVNTDLQSLIIQIGERLTEGLGAGSDPKMGERSAIEDMDKLRSAIEGAHMVFITAGLGGGTGTGAAPVIARLAILTVAIVTQPFEFNFVEGYSQLIDHVDSMITIKNDKIFDIWRMAYEEIDTILKNALRGIVDIVFVTGSENVDFADMRTIFGFALMGLGEASREALTAALQSPLLDLMESRGVIVNVTLTVGENRLLLQTLNNEEEANILRVTLIATGFD
>HCZ32742.1|Bacteria___Acidobacteriota-Holophagae___Holophagales___Geothrix_sp003538615___77.72___GCA_003538615.1
GANIKVLGVGGAGCNAINRMIDVTGVQFIAMNTDQQSLALPLGPQSSRGLGAGGSSERGAVAAEESREEVLAALQGADMIFITGGMGGGTGTGAAPVLASYAALTVAVVLTPFAWLALAGLANLRETADTVIVVSNERLKNVMKEAFRVADGVLIQGVRGIADLILKPGIINGDFADVEAVLREALIGTGAGRMDALKKALACPLLETGAAANVMVSITMEASAIETAMNYLQDHEGEGMVLVTVLASGFD
>EEA00522.1|Bacteria___Proteobacteria-Gammaproteobacteria___Burkholderiales___Paraburkholderia_sp000173575___98.89___GCA_000173575.1
GTIIKVVGVGGAGGNAVQHMINVQGVDFIVMNTDAQALSIQLGNT---GLGAGAKPEMGRAAAEEARERIADALRGAHMVFITAGMGGGTGTGAAPVVAQIAILTVGVVSKPFEFVAEAGSQQLEDHVDSLIVVLNDKLFEVMDKCFQCADDVLNNAVAGIAEIINVDGLVNVDFEDVKTVMGKAMMGTATVARLAAEQAVASPLLELSGARGVLVNITLRLSETREVMNTIKSYYDDAMLRVTVVATGLG
>CCY77608.1|Bacteria___Spirochaetota-Brachyspirae___Brachyspirales___Brachyspira_sp000431595___96.4___GCA_000431595.1
GTVIKVIGVGNGGCNAVNRMIELNGVDFVAMNTDKQALSIVLGERVTQGLGAGTDPEKGAEAAKEDVAKIEEIINGANLVFIASSFGGGTGTGASPVVAEIAALTIGVVTKPFKYRAEAGIEKMFSVVDSLIIIPNENLYDMYTEAFSIIDDILRQGVQGISDIITQTGGVNVDFADVRTMIARAHLGIGIGKEKAISNAFENPLLDIKNSRGVLANIVFGLKEYGEAAEKINSYIDESLIRVTIVATGFD
>KUK26745.1|Bacteria___Bipolaricaulota-Bipolaricaulia___Bipolaricaulales___64-32_sp001508155___89.83___GCA_001508155.1
AANILVIGVGDGGINALERMRELAGVRLVACDTDSQVLSLQLGPEVTKGRGTGGDVEKGRRAAEAAAWDIEKLISGAHLVFLTCGLGGGTGTGAAPVIARLAALTVGVATLPFEFRAELGLAKLREEVDVIIVIQNQRLIEKIARAFELADEVLRTGVQGISDLITVPGIVNLDFADVAAVLRTAMMGIGEGQVQAAKMAASNPLFELRGARKVLLNITLTLAEVTHIAEVIRKQVREELVKVTVIAADFK
>PKL90880.1|Bacteria___Goldbacteria-PGYV01___PGYV01___PGYV01_sp002839855___98.88___GCA_002839855.1
GAIIKVVGVGGCGCNIVNAMSEVRDADLIAVNTDIQSLRVQIGRMLTGGRGAGSNPEQGERAAEEDREYIANMLRGTDLLFIAAGLGGGTGSGAAPVIAEIAIMTVAVVITPFKMIVETSMKRLKEKVNNIIAIPNDRIFQAVTTAYMEVNRALVNIINGMVYMISKTGYQNIDFEDVKTALKDVFLGIGRAGKKAFEKAMNDPFTGLNGAKNILVNFAINLNELQEIDNL-NKMNDEELIEVIVLVTGIK
>OGY83626.1|Bacteria___Patescibacteria-ABY1___UBA9570___WO2-43-9_sp001818315___87.93___GCA_001818315.1
FAKIKVLGAGGAGCAAINRMVEIKGIELIAVNTDSQSLHVHIGQNTSRGLGAGMDPDVGRRAAEENIEDIEKILKGADMVFLTAGFGGGTGSGSLPVIAELAALTVSIVTKPFAFIAENAFTELQSKVDTIITIPNDRLLQILLDAFKIVDDVLRQGVQGISDLITLPGLINVDFADVKSVMESALMGIGTASVEAAKAAIDSPLLEIDGAKGILFTISLGMYEVNEAARVITETIDDSLIKITVVATGFG
>PZR60668.1|Bacteria___Chloroflexota_A-Ellin6529___QHBO01___QHBO01_sp003243965___91.67___GCA_003243965.1
FALIKVIGVGGGGSNAVNRMIRMMGVEFIAVNTDAQALLIRIGDKLTRGLGAGADPGVGQRAAEEDSEKIYEALKDADMIFITAGMGGGTGSGAAPIIAEIASLTVGVITKPFSFVAEQYSEQLKEKCDTLITIPNDRLREVILDAFRVVDDVLRQGVQGISDLITVPGLINLDFADVKTIMRSSMMGIGIGTVEAARAAVMSPLLEIQGARGILFNVTLGLFEVNEAAEVIKEAIDDRMVKVTVIATGFD
>ALM13267.1|Bacteria___Patescibacteria-Gracilibacteria___Peribacterales___Peribacter_riflensis___79.08___GCA_001430885.1
GARLVVLGTGGGGSNAVKRMIDVQGVEFIALNTDMQALYITIGRGTTRGLGAGANPDVGKKAAEESSAEIQAALEGADMIFITAGLGGGTGSGSIHVIAEIAILTVAVVTKPFSFQAEDAIANLKGKVDTLITIPNDKILSLLTEAFQVVDEVLQHAIEGISNLITEHGLINVDFADVKSIMQTALMGIGYGTAEAARAAIDSPLLDISGAKGVLFNITLSMFEVDEAARIITEAIDEKFVKVTVIATGFD
>PIU10998.1|Bacteria___Patescibacteria-ABY1___UBA2196___GCA-002787375_sp002778965___67___GCA_002778965.1
FAKIKVVGVGGGGGSAINRMVSLRGIDFVAINTDAQALHLHIGRTVTRGLGAGMNPELGMKSAEETSSEIREVLKGADLVFITCGLGGGTGTGASPVVAEIACLTVAVVTRPFAFIADKGFAELSSKVDTIISIPNDRILQILLDAFTTVDDVLRQGVQGISELITQPGLINVDFADVKAVMKSALMGMGVASVEAAKAAIDSPLLEIDGAKGVLFTISLSMNEINEAARIITASVSDDIVSITVIATGFG
>OGF20793.1|Bacteria___Patescibacteria-ABY1___XYB2-FULL-38-15___XYB2-FULL-38-15_sp001778095___70.1___GCA_001778095.1
FAKIKVIGVGGAGGSAINRMVKIKGVEFIVANTDVQALHLHVGKTVTRGLGAGMDPEIGKKAAEESQNEIRDILKGADMVFVTCGLGGGTGTGAAPIIAQIAALTVGVVTRPFAFNADRGLEEMEGKVDTLITIPNDRLLQILLDAFTTCDEVLKSGVQGISELITIPGLINVDFADVKAIMKSAMMGLGEASEEAAKIAISSPLLEIEGARGILFTVTLGMHEVAEAAKIITGSINENMIRITVIATGFN
>KKR21284.1|Bacteria___Patescibacteria-ABY1___BM507___GWE2-39-37_sp000995135___62.02___GCA_000995135.1
FAKIKVIGVGGGGGSAVNRMIEIKGVEFIAVNTDIQALHLHIGKAVTRGLGAGMNPDLGKQAAEESQNEIRELLKDADMVFVTCGMGGGTGTGASPVVAEIAALTVAVVTKPFAFIGDRGLMDLTDKVDTIITIPNDRLLQVLLDAFTVVDDILRQGVQGIAELITIPGLINVDFADVKAVMSSALMGIGQASIEAAKAAISSPLLEIEGARGILFTIMLSMNEVNEASKIITASINEKMIKISVVATGFD
>OGL82757.1|Bacteria___Patescibacteria-ABY1___GWA2-46-9___GWA2-46-9_sp001791325___71.29___GCA_001791325.1
IAKIKVVGVGGSGSSAVNRMIEIRGVEFIAMNTDVQALHLHIGKTVTRGLGAGMNPELGKRAAEESQNEIRDALKGSDMVFVTCGLGGGTGSGASPMVASIAALTIAVVTKPFSFIADQAYDELANNVDTIIAIPNDRILQILSEAFRMADEVLRQGVEGIADLITMPGLVNVDFADVKAIMQTALMGIGRASVVAAKAAVSSPLLDIEGARGILFVVALTMHEVNEAAKVITGLIDDGLIKVTVIATGFS
>KKR87832.1|Bacteria___Patescibacteria-ABY1___SG8-24___UBA10014_sp000996355___69.8___GCA_000996355.1
FAKIKVCGIGGGGGAAINRMITIKSVDFIAINTDIQALHIAIGKTVTRGLGAGMNPDLGRRAAEENQNEIRNALNGADMVFLTCGLGGGTGTGAVGEVAKLAALTVAVVTKPFAFIAEEGFNQLIQYVDTVITIPNDRVLQILIDAFNIVDDVLRQGVQGISELITIPGLINVDFADVKAIMESALMGIGRASVEAAKQAIASPLLEVDGAKGILFTITLGMHEVAEAAKVVTGSIDEDLVRITVVATGFD
>PKM67604.1|Bacteria___Firmicutes-Bacilli___Erysipelotrichales___UBA2227_sp002841515___52.59___GCA_002841515.1
VAKIKVFGIGGAGCNAVNRMVDLQGVEFFVCNTDLQVLNLILGKETTKGLGAGANPDIGRKAAVESEEDIRAAMAGADMVFITTGLGGGTGTGASPLFAKVAALVVGIVTKPFSFQALKGLEELREHVDSLIIVSNNQLLEVFVEAFKEADNVLRQGVQTITDLIAVPAMINLDFADVRSVMETALIGIGMAAQEAAQRAITSPLLEIRGARNAIVNVTITIFDASDAVEYIRDSINEQIIIVTVIATGFD
>OSY18452.1|Bacteria___Firmicutes-Bacilli___Mycoplasmatales___Edwardiiplasma_sp002118325___94.74___GCA_002118325.1
EALIKVVGVGGGGSNAVNRMYDMKNVQFIVANTDVQVLNIVLGENFCHGLGAGADPEVGAQAALESSKEIKEVLQGSQLVFVAAGMGGGTGTGAAPVIAKIAALTIAIVTKPFRFYAEQGIKELQKETDSIIIVANDRLLELIDDAFREADNILRQGVQTITDLIAVPSQINLDFADVRTVMKKALLGIGIGSAIAAKKAVNSALLDIQGARNAIVNITLTLNDAYEAVDLIEQASNPELVIVTIIATGFD
>CDC41325.1|Bacteria___Firmicutes-Bacilli___RFN20___CAG-449_sp000432895___95.51___GCA_000432895.1
YAKIVVVGCGGGGSNAVNQMVEMRGVTFWVCNTDAQALALVLGKDITNGLGAGGNPEVGRKAAESSLDDIYEVLQGANMVFIAAGMGGGTGTGAAPIVAKAAALTVAIVTRPFSFNAIEGINALKEVVDAIIIVSNDKLMMMIGEAFAESDRVLAQSVKTITDLIVVPGVINLDFADVKATLQLALIGFGTGSNDAASSALLSPLLEIHGAHSIIANVTVSLDEVKESIDYITSAENPELMLISIVATEFD
>OQX92562.1|Bacteria___Zixibacteria-MSB-5A5___UBA10806___4484-95_sp002085375___79.67___GCA_002085375.1
YARMKVIGIGGGGGNAVNRMIELFGVKFVSINTDRQDLDVQIGKKLTKGLGAGANPDIGKMAAEEDIDNIRKAVSGADMVFITCGMGGGTGTGAAPIVSKCTALTVGIVTKPFNFQAMAGIAKLRESVDTLIIIPNQRLLQIFEEAFRKADEVLYSATKGIADLITRHGLINLDFADVRTVMSDALMGTGFGCELAAKMAISSPLLEISGAKGVLVNITITITNVNDAMEAVYAAIDDNLIYVTVIATGFG
>KKP89766.1|Bacteria___Patescibacteria-Paceibacteria_A___Moranbacterales___UBA12068_sp000991245___50.69___GCA_000991245.1
FARIKVVGVGGSGNNAISRMIDIKGVEFVAINTDAQALHVHIGKNLTKGLGAGMNPEIGRQAAEENRDEIQDVLKGADMVFVCAGMGGGTGTGAAPVVAETAALTVAVVTKPFSFLGEEGLQNLRDRVDTLITIPNDKLLSILINAFRIVDDVLRQGVQGISDLITKPGIVNVDFADVRAIMQSALMGIGIASAEAARAAINSPLLEIDGAKGVLFNISLGMLEINEAANIITESVDDQVIHVTVVATGFD
>OGM98012.1|Bacteria___Patescibacteria-Paceibacteria___2-02-FULL-40-12___2-01-FULL-41-21_sp001794025___69.25___GCA_001794025.1
FARIKVVGVGGGGTNALTRMIEIHGVEFIAINTDAQALHIHIGKSLTRGLGAGMNPEIGRQAAHDTKEEISAALKGADMVFITTGLGGGTGSGAAPVIAELAALAVGVVTKPFSFIADAAWNNLRERVDSLITIPNDRILSILLESFGIVDDVLRQGVQGISDLITIPGIVNLDFADVKAVMSSALMGIGRASVEAAKMAINSPLLEIDGAKGVLFNVSMAMAEINEAARIITEHIDDKLIEITVIATGFN
>KPJ65199.1|Bacteria___Desulfobacterota-Desulfofervidia___Desulfofervidales___DG-60_sp001304365___61.93___GCA_001304365.1
STRIAVVGIGGAGGNAINNIIELQNVDFITLNTDAQDLEILLGMNLTNGRGAGGDPEIGRQAALESINQIREALEGSDLAFISAGMGGGTGTGGAPVIAQLCALTIAIVSKPFSFQAKRGIIQLQKVVDGIITIPNDRLLKMFLEMFKRADEILYYTVRGVAGFITVPGSVNRDFSDVRKLMSLAFIGAGVAKIQAVHKAIHNPLLEIKGASGMLINITITMEETHEASTLIKKEFDDSMIMITVIATGIG
>tbn..161913..163046..LUZY01000009.1|Bacteria___Deferribacterota-Deferribacteres___Deferribacterales___Deferri-01_sp001603805___98.22___GCA_001603805.1
GACIKVIGVGGAGGNAINNMIEIEGVEFIAANTDQQALRIQLGTTLTKGLGAGGIPEQGKKAAIEDMEAIEAQLKGADLVFIAAGMGGGTGTGAAPVIASVAALTVAVVSKPFTWNAEQGLEFLKNHVDTYIVVPNDRITAEFEDAFRMADDVLRQGVQGISDSINGSGYINVDFADIRSIMEMALMGIGEASIEAAERALKSPLLAIHGAEGLLVNIALKMHEVQNIATKIHDSIDPNFIRVTVVATGLG
>OGC15872.1|Bacteria___Margulisbacteria-WOR-1___XYC2-FULL-46-14___XYB2-FULL-36-35_sp001771505___88.03___GCA_001771505.1
FATIKVFGVGGGGTNAVNRMIGVVGVEFWGINTDNQALFLQIGNKLTKGLGAGSNPEVGQKGAEESREEIREALTGADMVFLTAGMGGGTGTGASPIIAEIAMLTIAVVTKPFRFQAEAGVALLKEKVDALIVIPNDKLLQVIIDAFKIADDVLRQGVKGISDLITVPGLINLDFADVRTIMYSAMMGIGTGSTEAAEQAISSPLLEITGAKGVIFNVTLTLYEVNDAAEVIYNAIDEKLVMVTVIATGFK
>PKM45816.1|Bacteria___Proteobacteria-Gammaproteobacteria___Thiohalomonadales___UBA3588_sp002840095___98.94___GCA_002840095.1
NAIIKVVGVGGGGGNAVEHMLLIDGVDFICANTDAQALKLQLGGAVTKGLGAGANPEIGRQAAIEDRERIAEVLEGADMVFITAGMGGGTGTGGAPIVAQVAILTVAVVTKPFPFVAEDGIKELKQYVDSLITIPNEKLLSVLLDAFKSANDVLLGAVQGIAELITRPGLINVDFADVRTVMSMAMMGSGVASRVAAQAAIASPLLELAGARGILVNVTMSIGEFEEVGNTIKEFIDPNMLRVTVVATGLG
>OYV78253.1|Bacteria___Proteobacteria-Gammaproteobacteria___21-64-14___21-64-14_sp002255365___99.47___GCA_002255365.1
NAVIKVIGVGGGGGNAVQHMLAIEGVDFICANTDAQALKLQLGSTITKGLGAGANPDVGRHAAMEDRDRIIEVIEGADMLFITAGMGGGTGTGGAPVVAQVAILTVAVVTKPFPFIAVAGIKDLSQYVDSLITIPNEKLLSVLLDAFKAANDVLRGAVQGIAELITRPGLINVDFADVRTVMSMAMMGSGVATREAAEAAIASPLLELAGARGILVNITMAIGEFEEVGNTVKEFIDPEMLRVTVVATGLG
>OGT21315.1|Bacteria___Proteobacteria-Gammaproteobacteria___Thiohalomonadales___RBG-16-57-12_sp001801365___76.95___GCA_001801365.1
SAVIKVIGVGGGGGNAVEHMVAIEGVEFICVNTDAQALKLQLGTTITKGLGAGANPEIGRQAALEDRERIMELVSGADMIFITAGMGGGTGTGAAPVVAQIAILTVAVVTKPFPFIAEQGMKELGEHVDSLITIPNDKLLTVLLDAFKAANNVLYGAVQGIADLITRPGLINVDFADVRTVMSMAMMGTGSARRKAAEAAISSPLLEISGARGILVNITMTIGEFEAVGNAVKDFIDPDLLRVTVVATGLG
>MAT65418.1|Bacteria___Proteobacteria-Gammaproteobacteria___Thiohalobacterales___Thiohalobacter_sp002699185___77.45___GCA_002699185.1
NAVIKVMGVGGGGGNALQHMVEIEGVDFICANTDAQALQLQLGSSITKGLGAGANPEVGRQAAMEDRDRIAEAIEGSDMLFITAGMGGGTGTGAAPIVAQVAILTVAVVTKPFPFVAQKGMEELGQYVDSLITIPNEKLLSVLLDAFKAANDVLLGAVQGIAELITRPGLINVDFADVRTVMSMAMMGTGVGRREAAEAAVNSPLLELLGAAGILVNVTLSIGEFEEVGNTVKEFIDPEMLRVTVVATGLG
>tbn..25790..26965..LNEL01000055.1|Bacteria___Proteobacteria-Gammaproteobacteria___Ga0077536___Ga0077536_sp001464935___91.46___GCA_001464935.1
SAVIKVIGVGGGGGNAVQHMLSIDGVEFVCANTDAQALKLQLGGDITKGLGAGANPEIGRQAALEDRDRISDVLEGSDMVFITAGMGGGTGTGAAPVVAQIAILTVAVVTKPFPFIANHGIAELSQYVDSLITIPNEKLLTVLLNAFKAANDVLLGAVQGIAELITCPGLINVDFADVRTVMQMAMMGTGRSRKEAAEAAISSPLLELAGAKGILVNITMTMGEFEEVGNTVKSFIDPTMVRVTVVATGIG
>OUR64085.1|Bacteria___Proteobacteria-Gammaproteobacteria___Nitrosococcales___41-12-T18_sp002163085___92.61___GCA_002163085.1
NAVIKVIGVGGGGGNALEHMVAIEGVDFICANTDAQALRLQLGTDITKGLGAGANPDVGRQAALEDRERIMEVIGGADMVFITAGMGGGTGTGAAPVVAQVAILTVAVVTKPFPFIANAGLEELSQHVDSLITIPNEKLLAVLLNAFKAANDVLLGAVQGIAELITREGMINVDFADVRTVMSMAMMGTGHASTEAARTAVSSPLLELSGARGVLVNITMTIGEFEEVGNMVKEFIDPEMLRVTVVATGLG
>PCJ85341.1|Bacteria___Proteobacteria-Gammaproteobacteria___SZUA-229___GCA-2746365_sp002746365___96.98___GCA_002746365.1
DAVIKVIGVGGGGGNAVQHMVRINGVDFICTNTDAQALGLQIGSNITKGLGAGATPEIGQQAAMEDRELIQEAISSTDMLFVTAGMGGGTGTGAAPVVAQIAILVVGVVTKPFAFIAMQGIKELSSHVDSLITIPNDKLLDVLMNAFSGANDVLCDAVQGITELITNPGVINVDFADVRTVMSMGMMGSGRATQEAAEAAIASPLLELAGARGILVNVTMTLGEFQDIGAVINGFIDESLIRVTVVATGLG
>tbn..1511..2659..LUSG01000066.1|Bacteria___Proteobacteria-Gammaproteobacteria___UBA10353___REDSEA-S09-B13_sp001629395___55.59___GCA_001629395.1
QAVIKVLGIGGGGGNAVDHMLSLEGVEFINANTDAQALRLQLGENLTKGLGAGTDPDVGRQAATEDRDKIAEVLDNTDMVFLTAGMGGGTGTGAAPVIAQLAILTVAIVTRPFKFAADQGINELSELVDSLIIIPNERILEVLLDAFGKANEVLFNAVQGISELITRPGLINVDFADVKTVMLMAMMGSATATIDAVHGAVSSPLLEIYGARGLLVNVSMTLDEYAHIGEVVSNYLDSAMLRVTMVATGIR
>tbn..97368..98582..LNFF01000015.1|Bacteria___Proteobacteria-Gammaproteobacteria___Ga0077554___Ga0077554_sp001464585___97.22___GCA_001464585.1
NAVIKVIGVGGGGSNAVEHMLAIDGVDFICANTDAQALKLQLGGSVTKGLGAGANPDVGRQAALEDRERIMELIRGTDMLFITAGMGGGTGTGAAPIVAQIAILTVAVVTKPFPFVAQAGIKELTQYVDSLITIPNEKLLSVLLDAFRSANNVLLGAVQGIAELITRPGLINVDFADVRTVMSMGMMGSGSASRRAAEAAVASPLLELSGACGILVNVTMTIGEFEEVGNIIKEFIDPEMLRVTVVATGLG
>tbn..5070..6194..QIJH01000104.1|Bacteria___Proteobacteria-Gammaproteobacteria___SZUA-140___SZUA-76_sp003232725___86.72___GCA_003232725.1
NAIIKVVGVGGGGGNAVEHMVSIDGVDFICANTDAQALKLQLGNTVTKGLGAGANPEIGRQAAMEDRERIAEIIEGADMVFITAGMGGGTGTGAAPIVAETAILTVAVVTKPFPFIADEGIEALAEHVDSLITIPNEKLLSVLLDAFKSANDVLLGAVQGIAELITR--------ADVRTVMSMAMMGSGSSAREAAEAAIASPLLELAGAHGILVNVTMTIGEFEEVGNTVKEFIDAAMLRVTVVATGLG
>BAN02264.1|Bacteria___Actinobacteriota-Acidimicrobiia___Microtrichales___Ilumatobacter_coccineus___99.15___GCA_000348785.1
LAVIKVVGVGGGGVNAVNRMIDLKGVEFIAVNTDAQALLLDIGRDLTRGLGAGSDPEVGREAAESHRDEIEEMVRGADMVFITAGEGGGTGTGAAPVIAEISALTIGVVTRPFSFQADNGVQRLKEKVDTLIVIPNDRLLTVVLNAFKMADEVLLQGVSGITGLITTPGLINTDFADVKAVLATALMGIGQASVSAAKAAISSPLLEIDGARGVLLNITMGLFEMNAAAEIIHGVVDDEMVRVTVISAGFD
>OGB63477.1|Bacteria___Patescibacteria-CPR3___CPR3___GWF2-35-18_sp001771135___71.78___GCA_001771135.1
VAKIKVIGVGGGGNNALTSMINIKGVEFIAVNTDLQALEIQIGGELTRGLGSGGDPEMGQKAAEESHEDLKKHLEGADMVFITAGMGGGTGTGGAPVIASVAILTVGVVTKPFNFNAELGISNLKDNVDTLIVIPNQRLLDILIDAFRLADSVLGQGVQGISDLIVLPGLINVDFADVKTIMSSALMGIGKASEAAAKAAIESPLLEIDGAKGILFNVILSMLEVDAAAKIIVQAIDKDMIRITVIATGFS
>OGH12179.1|Bacteria___Patescibacteria-Microgenomatia___Levybacterales___2-01-FULL-36-15_sp001782015___73.98___GCA_001782015.1
LAKIRVIGIGGGGGNAINSMIYIKGVDFITVNTDAQALLIQIGENLTKGLGSGGNPEIGKKAAEESAEKIKELLEGSDMVFLTAGMGGGTGTGATPVIAAIAALTVSVVTKPFMFAAEGGIEDLKDKVDTLIVIPNQRILETLLEAFRVADSVLTQGVQGIADLITVPGLINVDFADVKTIMNSALMGIGVGVQHAARQATASPLLEMEGARGVLFNITLTMSEVDEASRIISSAIDETLIKITVIATGFD
>KKS98559.1|Bacteria___Patescibacteria-Microgenomatia___2-02-FULL-39-11___GWA2-43-14_sp000999095___71.95___GCA_000999095.1
FAKIKVIGIGGGGCNAVSSMISVQGVDFIGINTDAQALMIQIGDDLTKGLGAGGDPEIGRQAAEESREKIKEILADSDMVFLTCGEGGGTGTGATPIIAEIAALTISVVTKPFSFTGEEGILNLKEKVDTLIVIPNQRILDVLVDAFKIVDSVLGQGVTGISDLITMPGLINVDFADVRTIMKSALMGIGTGVSAAARMAISSPLLEVDGAKGVLFNITLTMAEVDEAAKLIAASIDEQMVKITVVATGFD
>OGY24302.1|Bacteria___Patescibacteria-Microgenomatia___Woykebacterales___RBG-13-40-15_sp001816655___59.72___GCA_001816655.1
FAKIKVIGIGGAGCNALNSMISIQGVDFVGVNTDAQALLIQIGEQLTKGLGSGGFPEIGRKAAEESAEKMQEVIKDSDMVFLTAGMGGGTGTGACPIIAEIAVLTVAVVTKPFAFVAEEGVESLKDKLDTMIVIPNQRLLDVLLEAFKVADSVLGQGVQGISDIIVLPGLINVDFADVRTIMTSSLMGIGLGSAAAARAAVASPLLEIEGAKGILFSITLSMYEVDEAAKIISAAIDEAMVKITVIATGFS
>OGK49099.1|Bacteria___Patescibacteria-Microgenomatia___GCA-001788215___2-01-FULL-40-14_sp001788215___55.89___GCA_001788215.1
FARIKVMGVGGGGNNAVNSMVSIKGVDFISVNTDAQALLIQIGEAVTRGLGAGGNPDIGRESAEESREQIKEQLADADMVFVTAGMGGGTGSGGAPVIAEIAALTVAVVTKPFRFVAEEAIDRLREKVDTLIVIPNQRLLESLIEAFKVADSILEQGVAGIADLITTPGLINVDFADVKTIMQSALMGIGTGVATAARTAVSSALLEIEGAKGVLFNIVLSMSEVDIAAKTISEHIDEHMIKIIVIATGFD
>KGI68748.1|Bacteria___Actinobacteriota-Actinobacteria___Mycobacteriales___Mycolicibacterium_rufum___100___GCA_000762985.1
LAVIKVVGIGGGGVNAVNRMIELKGVEFIAINTDAQALLLDVGRDSTRGLGAGADPEVGRKAAEDAKDDIEELLRGADMVFVTAGEGGGTGTGGAPVVASIAALTVGVVTRPFSFQAENGIQSLRESCDTLIVIPNDRLLQMLMDAFRSADEVLLNGVQGITDLITTPGLINVDFADVKGVMSTALMGIGSARLKAAEIAINSPLLEMEGAQGVLLSVALGLFEINEAASLVQDAIDDSLVRVTVIAAGFD
>KKT75861.1|Bacteria___Patescibacteria-Microgenomatia___GWA2-44-7___GWA2-44-7_sp000999595___52.64___GCA_000999595.1
LARIKVLGVGGGGSNAINSMINIRGVDFIAVNTDAQALLVQIGDNLTRGLGAGGDPKIGEQAAEESHEKLKDLLVDSDMVFITYGAGGGTGTGAAPVLASIAALTVAIVTKPFAFTAEEGIEKLKGHVDTLIVIPNQRLMDVLMEAFKLADSVLSQGVKGISDIITIPGLINVDFADVKAIMRSALMGIGSGVQMAARAAISSPLLDIEGAKGILLNITLTMTEVDEAASIVSQAIDPKMIGITVIAAGFD
>PIS20577.1|Bacteria___Patescibacteria-WWE3___PEYW01___PEYW01_sp002774225___50___GCA_002774225.1
FAKIKVLGVGGGGSNTVASMINIQGVDFVVINTDAQALKLQIGRDLTGGLGSGGNPEIGQKAAEESLDEIRSHLEGYDMLFITAGMGGGTGTGGAPIVARLAILTVAVVTRPFSFQAEKGINSLRDAVDALIVIPNQKLLDVVLEAFRLSDSVLGQGVQGVSDIIVVPGLINVDFADVKSVMLSAMMGIGKGSQDAARAAVSSPLLDIQGARGILLNIVLSMFEVDEAARIISELIDESLVKITVIAAGFD
>OGC50228.1|Bacteria___Patescibacteria-WWE3___UBA101185___2-01-FULL-41-18_sp001772615___65.9___GCA_001772615.1
YAKIKVVGIGGCGCNALNTMIEIAGVEFIAINTDAQALSIPIGQEITKGLGSGANPEIGERAAHESSDVIKGHLEGSDMIFITAGMGGGTGTGAAPIIAEIASLVVGFVTKPFNFNAERGVTNLKGKVDALITIPNQKLLEVIIEAFKVSDNVLGQGVQGISDLITMPGLINVDFADVRTIMTSALMGIGRGTVTAARAAVSSPLLEIEGATGILFNVILSMHEVDEAARIISEAIDQSLVKITVIATGFD
>WP-026875635.1|Bacteria___Actinobacteriota-Actinobacteria___Jiangellales___Jiangella_gansuensis___97.06___GCF_000515395.1
LAVIKVVGIGGGGVNAVNRMIELKGVEFIAINTDAQALLLDVGREATRGLGAGANPDVGRKAAEDHAEEIEEVLKGADMVFVTAGEGGGTGTGGAPVVARIAALTIGVVTRPFMFQAEAGIEELREEVDTLIVIPNDRLLSIVLDAFKSADQVLLSGVQGITDLITTPGLINLDFADVKSVMSSALMGIGSARVAAAEMAISSPLLEIDGAHGVLLSVSLGLFEINEAANLVAQAIDDALVRVTVIAAGFD
>EGD40789.1|Bacteria___Actinobacteriota-Actinobacteria___Propionibacteriales___Nocardioides_sp000192415___96.93___GCA_000192415.1
LAIIKVVGIGGGGVNAVNRMIELKGVEFIAINTDAQALLLDIGRELTRGLGAGANPSVGESAAEDHADEIEEVIKGADMVFVTAGEGGGTGTGGAPVVARIAALTIGVVTRPFAFSAEEGISKLREEVDTLIVIPNDRLLSIVMDAFRQADQVLLQGVSGITDLITTPGLINLDFADVKSVMSSALMGIGSARVEAAEMAVSSPLLEIDGAHGVLLSIALGLFEINEAAALVADAIDDAL------GPGHR
>PJI40164.1|Bacteria___Proteobacteria-Alphaproteobacteria___Ferrovibrionales___Ferrovibrio_sp002796975___98.59___GCA_002796975.1
KPRIVVFGVGGAGGNAVNNMIALEGVEFVAANTDAQSLNIQLGTALTQGLGCGARPEVGRGSAEESIDQIIEHMQGSHMAFVAAGMGGGTGTGAAPVIARAAILTVGVVTKPFSFLAEAGIRELQQYVDTLIIIPNQNLFRVFADAFKMADNVLQSGVRGITDLMVMPGLINLDFADVRSVMSKAMMGTGEAEIEAAERAIANPLLDMKGARGVLINITLTLFEVDEAANRIREELDAHMMRVSVVATGID
>WP-083759236.1|Bacteria___Proteobacteria-Alphaproteobacteria___Azospirillales___Rhodospirillum_A_centenum___99.56___GCF_000016185.1
RPRITVFGVGGAGGNAVNNMIRLEGVEFVVANTDAQALTVQLGSTITRGLGAGSRPDVGRAAAEEQLEEILSHLDGTNMAFITAGMGGGTGTGAAPVIARAAILTVGVVTKPFHFIAEAGIQELAQFVDTLIIIPNQNLFRVFADAFKMADDVLHAGVRGVTDLMVMPGLINLDFADIRTVMTKAMMGTGEADIAAAEAAISNPLLDMKGARGVLINITLTLFEVDEAANRIREEFDQTMVRVSVVATGIE
>OUS13579.1|Bacteria___Proteobacteria-Alphaproteobacteria___Kiloniellales___Kiloniella_sp002162915___75.11___GCA_002162915.1
TPQITVIGVGGAGGNAVNNMIQLEGVEFLIANTDAQAIAIQLGRNITQGLGAGSRPDIGQAAAEEAMDEILGHLEGSNMVFITAGMGGGTGTGAAPVIAKSAILTVGVITKPFHFLAERGIEELAQYVDTLIIIPNQNLFRIFADAFKMADDVLRSGVSGVTDLMVMPGLINLDFADIRAVMTKAMMGTGEAEMDAAEAAISNPLLDMKGARGVLINITLTLFEVDEAANRIRDEYDPNMMRVSVVATGID
>PPR10227.1|Bacteria___Proteobacteria-Alphaproteobacteria___Defluviicoccales___UBA830_sp002937455___92.59___GCA_002937455.1
KPRITVIGVGGAGGNAVNNMISLEGVEFVVANTDAQALAIQLGPGITNGLGAGSRPDIGRAAAEEAMDDLMEALSPAHMAFITAGMGGGTGTGAAPVIAQLAILTVGVVTKPFQFIAEAGIEEMQQYVDTLIIIPNQNLFRIFAEAFTMADEVLHSGVRGVTDLMVVPGLINLDFADIRAVMSKAMMGTGEGDRLAAEAAISNPLLDMKGARGVLINITMTLFEVDEAANRIGEEMDSSIMRVSVVATGID
>WP-010299073.1|Bacteria___Proteobacteria-Alphaproteobacteria___Paracaedibacterales___Odyssella_thessalonicensis___96.24___GCF_000190415.1
RPRITVVGVGGAGGNAVNNMIRLEGVEFVVANTDAQALAIQLGLSVTQGLGAGSKPDVGRSAAEESHDDITRLIKGSNMVFITAGMGGGTGTGAAPVIARAAVLTVGVVTKPFHFTADKGIDELQQYVDTLIIIPNQNLFRIFADAFKMADDVLYSGVRGVTDLMIMPGLINLDFADIRAVMAKAMMGTGEAQLDAAEAAISNPLLDMKGARGVLINITMTLYEVDEAANRIRDEFDEKLMRVSVVATGIG
>OJV46440.1|Bacteria___Proteobacteria-Alphaproteobacteria___43-37___43-37_sp001897475___95.7___GCA_001897475.1
KPRILVVGVGGAGGNAVNNMIRLEGVDFLAMNTDAQALQLQLGLGVTRGLGAGSKPDVGKSSAEETLEDVMTPLNGCNMVFITAGMGGGTGTGAAPVIARAAILTIGVVTKPFQFMAEQGIAELQQYVDTLIVIPNQNLFRVFADAFKMADDVLYSGVRGITDLMIMPGLINLDFADVRAVMGKAMMGTGEAELQAAEAAISNPLLDMKGARGVLISITMTLYEADEAANRIREEFDEKLMRISIVATGID
>AIL12703.1|Bacteria___Proteobacteria-Alphaproteobacteria___Caedimonadales___Paracaedimonas_acanthamoebae___80.92___GCA_000743035.1
KPKITVVGVGGAGGNAVNNMIRLQGVEFVVCNTDAQALEIQLGTKVTQGLGAGSRPEVGRAAAEESHEELSQLLAGSNMVFITAGMGGGTGTGAAPVVAQFAILTVAVVTKPFHFTAEYGIEELAQFVDTLIVIPNQNLFRVFAEAFKMADDVLQSGVRGITDLMIMPGLINLDFADIRAVMMKAMMGTGEAEIAAAEAAISNPLLDMKGAQALLINITMTLVEVDEAANRIREEFNEEMMRVSVVATGIE
>OYZ38224.1|Bacteria___Proteobacteria-Alphaproteobacteria___16-39-46___16-39-46_sp002257235___95.7___GCA_002257235.1
KPRITVVGVGGAGGNAVNNMIRLEGVDFIVCNTDAQALAIQLGLGATRGLGAGSRPDVGRVAAEEALEDVVETIKGSHMLFITAGMGGGTGTGAAPVLARAAILTVGVVTKPFHFSAEKGLEDLQQFVDTLIVIPNQNLFRIFSDAFKLADDVLYSGVRGVTDLMIMPGLINLDFADVRSVMSKAMMGTGEAKIEAAEAAISNPLLDMQGARGVLINITMTLFEVDEAANRIREEFDEKMMRVSVVATGID
>OUT41511.1|Bacteria___Proteobacteria-Alphaproteobacteria___Micavibrionales___TMED2_sp002168225___86.62___GCA_002168225.1
TPKIFVIGVGGAGGNAVNNMIHLEGVNFLVGNTDAQALQVQLGPTTTKGLGAGSRPEVGEAAAEEAMPEIMEHLEGANMVFITAGMGGGTGTGAGPVIAKACILTVGVVTKPFQFTAEAGIKELQAYVDTLIIIPNQNLFRVFADAFKMADDVLHAGVRGVTDLMVMPGLINLDFADIKTVMQKAMMGTGEASTEAAEAAISNPLLEMQGARGILINITMTLFEVDEAANRIRQEFDEHMMRVSVVATGID
>OJU39563.1|Bacteria___Proteobacteria-Alphaproteobacteria___Reyranellales___Reyranella_sp001897995___92.3___GCA_001897995.1
KPRITVIGVGGAGGNAVNNMISLEGVEFIVANTDAQALGVQLGITITQGLGAGARPEVGRQAAEEALPEILQLLDGANMVFVTAGMGGGTGTGAAPVIAAAAILTIGVVTKPFHFSAEQGITELEKVVDTLIVIPNQNLFKIFADAFKMADDVLHMGVRGVTDLMVMPGLINLDFADIRTVMGKAMMGTGEAERVAAESAISNPLLEMKGAKGVLINITMTLHEVDEAANRIREEFDATMMRVSVVATGIA
>WP-092068193.1|Bacteria___Firmicutes_C-Negativicutes___Selenomonadales___Dendrosporobacter_quercicolus___100___GCF_900104455.1
FANIKVIGVGGGGNNAVNRMITLQGVEFVSVNTDAQALIIQIGEKLTKGLGAGANPEVGEKAAQESKEEIIKALKGADMVFVTAGMGGGTGTGAAPIVAECAALTVGVVTKPFSFQAERGTAKLKEKVDTLITIPNDRLMQVIMDAFRIADDVLRQGVQGISDLIAVPGLINLDFADVKTIMTSALMGIGIGTVVAAEAAIKSPLLEIEGARGVLLNITLGLFEVNEAAEIIANAIDEKFIRVTVIATGFD
>WP-011344952.1|Bacteria___Firmicutes_B-Desulfotomaculia___Carboxydothermales___Carboxydothermus_hydrogenoformans___100___GCF_000012865.1
NATIKVIGVGGGGSNAVNRMIMLKGVEFIAVNTDAQALKIQIGVKLTKGLGAGANPEIGEKAAEENREDLYAALKGADMVFVTAGMGGGTGTGAAPIVAEIAALTVGVVTKPFTFQAEKGIENLKSKVDTLITIPNDRLLQVMLEAFRIADDVLRQGVQGISDLIAVPALINLDFADVKTIMKSALMGIGVASVEAARQAISSPLLEIEGARGVLLNITLSLFEVQEAADIIAQAIDETMVRVTVIATGFD
>OQY41890.1|Bacteria___Fusobacteriota-Fusobacteriia___Fusobacteriales___Psychrilyobacter_sp002084825___74.34___GCA_002084825.1
LVKIKVMGIGGSGGNAINDMIEVTGVEYIAANTDAQDLHIQLGEKSTRGLGAGANPEIGKQAAEEDIDKIKTLLEETDMLFITSGMGGGTGTGAAPVIAKIAILTVAVVTKPFTFNADMGIVNLKESVDALIIIPNDKLFELLQNAFMEANNVLKIGIKGLADLILKTGLINLDFADIKTTMLIAMIGFGEMEIKATEKALQSPLLEISGASKILINISLGLNEAFAISNMVKEATDDEMLQVTLVATNFS
>WP-078694208.1|Bacteria___Fusobacteriota-Fusobacteriia___Fusobacteriales___Cetobacterium_ceti___100___GCF_900167275.1
QVKIKVIGAGGAGGNAINDMIAVNGVEYIAANTDAQDLNLQLGEKLTRGLGAGADPEIGKQAAEEDIEKLKHLLEETDMMFITAGMGGGTGTGSAPVIAKVAVLTIGVVTKPFNFNADSGLEELKKHVDSLVVIPNDKLFELLQNAFKEANNILMIGIKGVADLMIRKGLINLDFADVRATMLIAVLGYGEGEAKATEKALTSPLLEILGASKVLINITLTLMEAQMIANIVKDAEDEDFIQVTVIANNFV
>WP-013388282.1|Bacteria___Fusobacteriota-Fusobacteriia___Fusobacteriales___Ilyobacter_polytropus___100___GCF_000165505.1
LVRIKVIGAGGAGGNAINDMISVGGVEYIAANTDAQDLHIQLGEKLTRGLGAGADPEIGKLAAEEDVEKIKALLEETDMLFVTAGMGGGTGTGSAPIIAKIAVLTVGVVTKPFTFNADTGIDGLKEHVDALVVIPNDKLFELLQNAFKEANNILKIGIRGVADLIIQQGLINLDFADIRTTMLMAMIGFGESDIKATEKALLSPLLEISGASKILINITLGLVEAHSISNLVRDAIDEEYIQVTIVATNFL
>WP-028991008.1|Bacteria___Firmicutes_B-Syntrophomonadia___Thermacetogeniales___Thermacetogenium_phaeum___98.52___GCF_000305935.1
FADIKVIGVGGGGSNAVNRMIQLKGVHFITVNTDAQALNIQIGAKLTKGLGAGADPEIGKKAAEESREELVQALRGADMVFVTAGMGGGTGTGGAPVVAEVAALTVGVVTRPFVFQAERGIQELRTKVDTLITIPNDRLLQVINEAFRIADDVLRQGVQGISDLIAVPGLINLDFADVKTIMASALMGIGSARVEAARIAISSPLLEIEGARGVLLNITLGLFEVNEAAEIISQAIDENLVRVTVIATGFD
>WP-012302520.1|Bacteria___Firmicutes_B-Desulfotomaculia___Ammonifexales___Desulforudis_audaxviator___98.09___GCF_000018425.1
FANIKVVGVGGGGNNAVNRMISLKGVEFIAINTDAQVLAIQIGTKLTKGLGAGGNPEIGQKAAEESRNELVQGLKGADMVFVTAGMGGGTGTGGAPIVAEVAALTVGVVTRPFTFQANVGIENLRTRVDTLITIPNDKLLQVIIEAFRIADDVLRQGVQGISDLIAVPGLINLDFADVKTIMKSALMGIGTATAEAARMAISSPLLEVDGARGVLLNITLGLFEVNEAAEIIAQAIDEAMVRVTVIATGFE
>OQX51160.1|Bacteria___Patescibacteria-4484-211___4484-211___4484-211_sp002084955___76.85___GCA_002084955.1
FARIKVVGVGGGGSNAIRNMMEIQGVEFIAINTDAQALSIQIGTKLTGGLGSGGNPEVGREAAEESADQIHEHLAETDMVFLTTGEGGGTGSGATPVIADIAALTVAVATKPFGFVAEEGLRELKEKVDALITIPNDKLLEVLLEAFRAADEVLGRSVQGISDIIVVPGLVNRDFADVKTIMQSALMGIGHSELEAAKQAIESPLLEIHGAKGVLFNITLRLSEVNKAAKMIAEAVDENLLKITIIATGFD
>WP-082123680.1|Bacteria___Actinobacteriota-Acidimicrobiia___IMCC26256___IMCC26256_sp001023575___99.15___GCF_001023575.1
LAVIKVVGVGGGGGNAVNRMVDLKGVEFLAVNTDAQALLLDLGRELTRGLGAGSDPEVGRQAADEHRAEIEEALRGSDMVFITAGEGGGTGTGAAPMIAEIAALTIGVVTRPFGFQAEQGIQRLKEKVDTLIVIPNDRLLQVIVNAFKMADEVLLQGVQGITDLITTPGLINTDFADVKMIMTSALMGIGYASVGAARSAISSPLLEIEGARGILLTISLGLFEVNEAAQIIADAIDDALVRVTVIAAGFD
>WP-011564468.1|Bacteria___Actinobacteriota-Rubrobacteria___Rubrobacterales___Rubrobacter_B_xylanophilus___98.25___GCF_000014185.1
LAVIKVVGIGGGGTNAVNRMINLQGVEFIAINTDAQALQIHIGEKITRGLGAGADPKIGMEAAEESKAEIEEALRGADMVFVTAGKGGGTGTGAAPVVAKIAALTVGVVTRPFSFYAEEGIKKLKENVDSLIIIPNDRLLQVMMEAFKMADDILRKGVQGITDLITVPGLINLDFADVRTIMQSALMGIGESSAEAARLAISSPLLEIEGATGIILNITLGLFEVNEAAEIVHNAIDESFVSVTVIATGFD
>OJU95246.1|Bacteria___Actinobacteriota-Thermoleophilia___Solirubrobacterales___67-14_sp001897355___96.98___GCA_001897355.1
LAVIKVVGCGGGGTNAVSRMVDVRGVEFIAVNTDAQALQISIGQELTRGLGAGGRPEIGAGAAAETRDEIKEALKGADMVFVTAGEGGGTGTGSAPVIAEIAALTVGAVTKPFEFQAMEGIEKLRNHVDTLIIVPNEKLLQAVLDAFKMADDILRQGVQGITDLITIPGLINLDFADVRTIMRSALMGVGAGQIDAAKAAITSPLIEIKGATGMLLNITLGLFEVNEAAQLVQSEVDQSLVRVTVIATGFE
>PZN43551.1|Bacteria___Actinobacteriota-Actinobacteria___Streptosporangiales___ZC4RG28_sp003242605___94.8___GCA_003242605.1
LAVIKVVGIGGGGVNAVNRMIELKGVEFIAINTDAQALLLDVGRELTRGLGAGANPEVGRKAAEDHREEIEEVLKGADMVFVTAGEGGGTGTGGAPVVANIAALTIGVVTRPFSFQAEMGIEMLRDEVDTLIVIPNDRLLSIVLDAFKAADQVLLSGVQGITDLITTPGLINLDFADVKSVMSSALMGIGHARVAAAEMAVSSPLLEIDGAHGVLLSIALGLFEINEAAQLVSNAIDDSLVRVTVIAAGFD
>KDN80421.1|Bacteria___Actinobacteriota-Actinobacteria___Streptomycetales___Streptomyces_olindensis___100___GCA_000696115.1
LAVIKVIGVGGGGVNAINRMIELKGVEFIAINTDAQALLLDVGRELTRGLGAGANPAVGRKAAEDHREEIEEVLKGADMVFVTAGEGGGTGTGGAPVVANIAALTIGVVTRPFTFQAEDGIAELREEVDTLIVIPNDRLLSIVLDAFKSADQVLLSGVQGITDLITTPGLINLDFADVKSVMSSALMGIGSARVAAAEMAISSPLLEIDGARGVLLSISLGLFEINEAAQLVSEAIDDALVRVTVIAAGFD
>OGE03691.1|Bacteria___Patescibacteria-Microgenomatia___Curtissbacterales___2-12-FULL-41-17_sp001774945___61.55___GCA_001774945.1
FAKIRVLGLGGGGTNALNSMISIQGVDFVAVNTDQQHLLVQIGENLTKGLGAGADPEIGKKAAEESLEKIKDVISGADMVFITYGAGGGTGTGAGPIIADLAILTVAVITKPFAFVADDGIEILRDKVDTLIIIPNQKLLDVLLEAFKLADSVLTQGVGGISDIIVMPGLINVDFADVRTVMTSTLMGVGTATTQAARAAIASPLLDIDGARGVLFNITMTMSEVDEAAKVITAQIDEKLVKVTVVATGFD
>EJX36315.1|Bacteria___Actinobacteriota-Actinobacteria___Nanopelagicales___Nanopelagicus_sp000294575___57.56___GCA_000294575.1
LAVIKVVGIGGGGVNAVNRMIDLKGVEFIAINTDAQALLLDIGRKLTRGLGAGAAPEIGRQAALDHIDEIEEVLRGADMVFVTAGEGGGTGTGGAPIVAKVAALTVGVVTKPFTFQAEEGIENLRTEVDTLIVIPNDRLLAIALEAFKTADQVLLSGVQGITDLITTPGLINLDFADVKSVMASALMGIGSARVRAAELAISSPLLEIDGAHGVLLSIALGLFEISEAAELVAKSIDDALVRVTVIAAGFD
>KKQ51235.1|Bacteria___Patescibacteria-Paceibacteria___GWC2-36-17___GWC2-36-17_sp000992345___68.07___GCA_000992345.1
FAKIKVVGVGGGGGNAISRMFTIKGVEFIAINTDAQDLHIHVGKNVTRGLGAGMDPNLGRAAAEENKDEIHEALKGSDMVFITCGLGGGTGTGVSPVVAEIAALTIGVVTKPFNFIAEEGYAQLRDRVDALITIPNDRVLNIMFQAFDKVDEILKQAVEGIAELITMPGVINVDFADVKAIMKSALMGIGHANVEAARMAINSPLLDIEGAKGVLFCISLGMHEINEAARIITDAHDQRLVKITVIATGFG
>KKS94353.1|Bacteria___Patescibacteria-ABY1___GWA2-43-13___GWA2-43-13_sp000999025___77.72___GCA_000999025.1
FAKIKVVGVGGSGNSALSRMMQIRGVEFLAINTDAQAIQIQIGKSITRGLGAGMEPDQGKRAAEESAEEIEQKLAGADMIFITCGLGGGTGTGASPVIARIAALTVAVVTKPFSFIAERGFDELADVVDTIISIPNDRLLHILLDAFQVVDDVLRQGVQGISELITVPGVINADFADVKSIMQSALMGIGRGTAEAAKAAIDSPLLEIDGAKGILFTVALGMYEVHEAAQIITKQIDDSLIKITVVATGFN
>OGZ46759.1|Bacteria___Patescibacteria-Paceibacteria___Ryanbacterales___02-FULL-45-17b_sp001819815___62.79___GCA_001819815.1
FARIKVVGVGGSGGNTVNHMIRVQGVDFIAINTDAQDLHIHVGKNLTRGLGAGMNPDLGRQATEETIEEIKDALKGADMAFIVCGFGGGTGTGGAPVIAEAAALTVAVVTRPFTFIAEEGLMQLKGSVDAMVLIPNDRLLSVFKDAFAVCDEVVRQAVQGISDLITMPGIVNVDFADVKAIMQSALMGIGKGITDAAKQAINSPLLDIDGARGVLFSIHMSMWEVQEAARVITESEDARLIKVTVIASGFP
>KKT91245.1|Bacteria___Patescibacteria-Paceibacteria___WOR2-41-13_A___GWA1-44-29_sp001001285___75.13___GCA_001001285.1
FARIKVVGVGGSGANAVNHMIRVRGVEFIAINTDAQDLHIRIGKGITKGLGTGMNPELGKQAAEETKDEIHEALKGADMVFITCGMGGGTGTGASSVIAHAAALTIGVVTKPFIFIAENGLIKLREAVDALIVIPNDKLLSIFLSAFAMCDEILRHAVEGISDLITVPGVINVDFADVRAVMQSALMGIGMGREEAARAAISSPLLDINGARGVLFAISLTMWEINEAAKIITASQDERLIKITVIASGFP
>OHB21153.1|Bacteria___Patescibacteria-Paceibacteria___2-01-FULL-47-10___2-01-FULL-47-10_sp001824325___60.43___GCA_001824325.1
FANLKVIGVGGSGGNAIDRMIEIRGVEFIAINTDAQDLHIHIGKSITRGLGAGMNPELGKKAAEENKEDIERAVAGADMIFIACGLGGGTGSGAAPVVADLAALTVAVVTKPFSFIARDALEELQGKVDTMVTIPNDRLLNILTEAFRTVDDVLRQAVQGIADLITIPGIINVDFADVKAIMSSALMGIGIASIKAAKKAISSPLLEIDGAQGVLFNVTLTMSEISKAAKVITETRDENIIKITVIATGFG
>OGZ61715.1|Bacteria___Patescibacteria-Paceibacteria___Spechtbacterales___2-12-FULL-38-22_sp001820055___57___GCA_001820055.1
FANILVVGVGGSGCNAVSRMIAIEGVKFVAINTDAQDLHINIGKNLTRGLGAGMNPEVGRQAAEENIDEIKDVLKGADMVFVTGGHGGGTCTGASPIVAKASALTVAVVTRPFSFIAEEGLNNLKEHVDAMVVINNDRLLSVLIDSFKIVDEVLRQGVQGISDLVVQPGIVNVDFADINAIMQSAMMGVGRASIEAARAAINSPLLDIAGAHGILFSVALAMSEINDAAKIITDENDDKLIKVTVIATGFT
>OWK26810.1|Bacteria___Patescibacteria-Paceibacteria___GWA2-38-13b___GWA2-38-13b_sp000992445___74.01___GCA_000992445.2
FARIKVVGPGGSGCKAVSRMMAIKGIDFIAINTDAQDLHIHIGKNLTRGLGAGMNPEIGRQAAEENRDEIHEALKGADMVFITCGFGGGTASGAASIIAETAALTVAIVTKPFSFIAEEALANIKERVDTLITIPNDKILQILLNAFYICDEVLRQGVQGISDLITIPGIVNVDFADIRAIMQSALLGVGKAIVEAAKAAINSPLLEIDGAKGVLFNITMSMLEISEAARVITESQDDSLLKVTVIATGFN
>OGZ33132.1|Bacteria___Patescibacteria-Paceibacteria___Portnoybacterales___RBG-13-40-8-A_sp001819435___57.22___GCA_001819435.1
FARIKVIGVGGSGGNAISRMMSIKGVSFVAINTDVQALHIHIGKVLTKGLGAGMNPEIGRRAAEENKQELQESLKSADMVFITCGLGGGTGTGASPIVAELAALTVAIVTKPFSFLAEEGLAELKDKVDTIIVIPNDRLLSILLNAFEIVDDVLRQAVQGISDLIVFPGIINLDFADIKAIMEPAIMGIGRATTEAARAAISSPLLEIEGAKGILFNVSMGMLEISEAAKTITETIDEKAMKITVIATGFG
>KKU04521.1|Bacteria___Patescibacteria-Paceibacteria___Sungbacterales___LCKU01_sp001001625___52.76___GCA_001001625.1
-----MVGVGGGGGKAVTRMIDTNGVDFIAINTDAQDLHIHIGKNLTKGLGAGMNPEIGRQAAEENRDEIHEILKGADMVFLTCGLGGGTGTGASPIVAEVASLVIGVVTKPFSFIAEDGWHKLKDRVDALITIQNDRLLNVLLNAFVICDDVLRQAVQGIADLIITPGVINVDFADVRAIMQSALMGVGYGTVTAAKSAVGSPLLEINGARGVLFNISLTMWEINEAAKVITESEDERLIKITVIATGFN
>KKR45862.1|Bacteria___Patescibacteria-Paceibacteria___UBA9983_A___C7867-006_sp000996025___61.68___GCA_000996025.1
FARIKVLGIGGSGKNAINYMINVKGVDFIAINTDSQDLHIHIGKNLTRGLGAGMNPELGKRAIEETKEEVQEVCKGADMIFITCGLGGGTGTGAAPIVARVAALTVAVVTKPFFFIAEVGLEELRQSVDAIIVIPNDRLLSNAKNAFAICDDVLKSAVEGISDLITTPGIINIDFADIKAVMEPALMGIGTASEEAAKMAINSPLLEINGAKGVLFSIALGMFEIQDAAKIITESRDEKLVKITVIASNFP
>WP-014803922.1|Bacteria___Spirochaetota-Leptospirae___Turneriellales___Turneriella_parva___95.51___GCF_000266885.1
PATIKVVGVGGGGMNAIERMVSLEGVELIAMNTDEQVLEVALGAKLTRGMGAGGIPDIGAQAAMEDREKIMNVLKGADMVFITAGMGGGTGTGAAPIVAEVAALTVGVVTLPFIVYAKQGQSNLRDRVDTLITIPNEAIFKVVGAAYKLIDDMLYRAVRGISNIINSTGFVNVDFADVRTVMGDAVIGLGEGTAEALQSAIHHPLLNIDGAQAVLINVVFALYEYHEIQKQIHEQEDETKVSITVIATGYR
>WP-012387348.1|Bacteria___Spirochaetota-Leptospirae___Leptospirales___Leptospira_A_biflexa___100___GCF_000017685.1
PAIIKVIGVGGGGMNAVTRMVNMTGVDFIVMNTDEQVLLIQLGNKVTRGMGAGGDPELGEKAAIEDKERIVAALKGADMVFVTAGMGGGTGTGAAPIIAAIACLVVGVVTVPFSFLAKQGIEQLRANVDTLITIRNDSIFQVFDKAFQVIDDILLNGVRGISDIINHPGIINVDFADVKTIMKDAILGVGEGSSEAVEQAINNTLLEIQGAKSLLINVTLTIHEWNEVSQIITAQEDKSLIRVTVIATGFN
>MAA68025.1|Bacteria___SAR324-SAR324___SAR324___JCVI-SCAAA005_sp002683655___80.16___GCA_002683655.1
TPNIKVIGIGGGGGNAINRMVDVSGVEFIAANTDLQDLNLQLGRSSTRGLGAGAKPEVGRAAAMESEAQIRESIDGADMVFITAGMGGGTGTGGAPVISRIAALTVGVVTLPFNFLAEEGIEELQKHVDTLIIIPNNNLLGILMEAFSFADDVLRQGIQGISDLITLDGIVNLDFADVRTVMEKAVMGTGRASRRAAERAIQSPLLSIRGARGILMNVVMTLHEVHEASSFIEEQINPSLILITVIATGFD
>HBT38671.1|Bacteria___Thermotogota-Thermotogae___Thermotogales___Pseudothermotoga_A_sp003510135___96.55___GCA_003510135.1
IPIIKVIGVGGAGNNAVSRMAKLKNVVLIAVNTDVQVLEIQIGERRTRGLGAGGNPKIGEEAAVESLDKIEQVLKDTDMLFITAGFGGGTGTGATPVIADAAVLTVAVVTTPFYFRAMEGLRRLKPSVDTLIKVSNNKLLEEAVEAFAAADEMLHQGVRGISELITKRGYINLDFADVESVMRVAMLGIGIGKAEAAKRAMTSRLMEVENAKAIILNVSVQLRELHLAASIVRQSIDDDLMKVTVIATGFD
>KUK51250.1|Bacteria___WOR-3_B-32-111___32-111___32-111_sp001508335___94.51___GCA_001508335.1
PAKIKVLGIGGAGGNAVNRMINFTGVDFISINTDLQILSIQIGRSIAKGLGGGGDPEIGKKAAEENKDEIKKALEGSDLVFITAGMGGATGTGASPVVAEISILTIAIVTRPFLFAANIGIKKLKEIVDTMIVVPNEKLKMILNMLFESADNVLYQATKGISDVITRPGYINRDFADVRSIMSDAIIGVGSAKASAAQIALDCPILEIDKASAILLSITLAWGDVEDAIEIIKKRYDNNIVRITIVATGIN
>GBE30039.1|Bacteria___AABM5-125-24-AABM5-125-24___BMS3BBIN04___BMS3BBIN04_sp002898195___70.37___GCA_002898195.1
RARLKVIGVGGAGSNAVDNMISLAGVDFIAVNTDAQALFMQIGKEFTRGLGAGGDPEAGRFSAEEDMDRLRDMFNGADMVFVAAGMGGGTGSGAAPVIAQLAILTIGIVTKPFGFRAEIAVAEMKEAVDTLIVIPNDKVFDLYHEAFKQVDQVLYQGTKGISDLINRRGFINVDFADVKTVMSDAIMGIGVAEAAAAESAIDSPLLDIDGASGILINISVGMKEVQQAVQVVTESEDESLISVTVIATGFN
>WP-013681983.1|Bacteria___Campylobacterota-Desulfurellia___Desulfurellales___Hippea_maritima___99.59___GCF_000194135.1
GAIIKVIGVGGGGSNAVNTMITIKNAEFITANTDIQALGLQLGKKLTRGLGAGSDPEKGRRAAEESIEEIENALAGSDMVFIAAGMGGGTGTGASPIIAKVAALTIAVVTKPFDMIALKGIEELKETVDSIIVIPNQKLMDILLEAFKKADDILRQAVQSIVELIYKQPIMNIDFADVVSVMKVALMGVGEASRRATEMAISNPLLEIKGAKGILMNITFGLDEFNEATSIIEQNLDESLVRITIIATGFS
>OHD62121.1|Bacteria___Spirochaetota-Brevinematia___Brevinematales___GWF1-51-8_sp001829395___65.73___GCA_001829395.1
VTTIKVVGIGGAGCNAVNRMIEIRNVEFIAVNTDKQVLQLQIGMRSTRGLGAGARPEVGEKAAQEDIELIKQHLEGADMVFITAGMGGGTGTGASPIFAKVAALTVAVITIPFEYVARQGIERLKENVDTMLIITNSRILKIIKDAFRKIDEVLKQSVQGISDIISDVGLINVDFADVKTVLSEAIMGIGVAHVEAVKMAMENPLIEFKNAGAMLVVFIFPMEEYDEASKTIASYIDENLVKVIVVATDFS
>WP-081040991.1|Bacteria___Bacteroidota-Kryptonia___Kryptoniales___Kryptobacter_tengchongensis_C___67.82___GCF_001458495.1
GARIKVVGVGGCGCNAINNLIKITGVELIGINTDLQSLTIQAGKSLTKGLGAGAKPETGRKAVEEVQDEIEKYLQGSDLVFVTAGMGKGTGTGGAPIVANIAALVIGIVYTPFSYIAEDGLKNLRESVDTLIVISNQKLLALILSAIEYGNEVLNNAVRGITDIIIKPGIINVDFNDVKTIMRDALLGTGSARTEASQKAISNPLVEIVGAKGVLINIVVTLKEVEDAIKVITDKLDNSMIMVTVIATGLG
>KXK42878.1|Bacteria___Bacteroidota-Ignavibacteria___SJA-28___OLB5_sp001567545___86.5___GCA_001567545.1
GAKIKVIGVGGAGGNAINNMIELDSVDFIALNTDIQDLEIQIGRNTTLGLGAGMDESKGAKAVEESREEIEQVVRGCDMVFITAGMGGGTGTGGAPAVARIAALVVGIVTKPFDFIADEGLKRFKQEVDSCIVIPNERLLSVLDNSFRKVDDVLYNATRGISDIITKKGKVNVDFADVKTIMRDALMGIGYAKLRATQEAIDNPLLEIAGSKSILLNIIFRISDLKSMTELIKQASDDRLVIVTIIATGFT
>PIU91671.1|Bacteria___Armatimonadota-Abditibacteria___CG2-30-59-28___CG2-30-66-41_sp002779825___92.13___GCA_002779825.1
YARIKVVGVGGGGGNAVNRMIDVRGVEFVVINTDKQVLDVQIGSRKTGGLGAGGNPDVGMEAAEESREALVAALGRPEMAFITCGLGGGTGTGAAPVVADIMALTIGVVTMPFTFRAGEGAHALQGSVDTLLSIPNDRLLSAILEAFRAADDVLRQGVQGISDLITIPGYINLDFADIRSVMKAALMGIGTGTKDAARAAVASPLLELYGAKQVLINLTLALTEAEEAVRIVRESIDPALIRLTVVATGFD
>OYT74953.1|Bacteria___Armatimonadota-Fimbriimonadia___OS-L___GBS-DC_sp002254605___89.35___GCA_002254605.1
QAKLKVVGVGGGGGNAVNRMIEVEGVEFIAMNTDAQVLNMQLGVGITRGLGAGGNPEAGRSAAEESRQEIRKVLEGADLVFITAGLGGGTGTGAAPIIAEIAALTIAVVTKPFKFVAEEGAQLLRKHVDAMIVVHNDRLIGVMTEAFRMADDVLRSGVQGISDIITYPGEINVDFADVRTIFKTALMGIGKGTIQAVQDASSSKLLEIYGARRLLVNITIGIFEIQEAMELLRQMIKPGMVQVTVLATGFP
>WP-025227112.1|Bacteria___Armatimonadota-Fimbriimonadia___Fimbriimonadales___Fimbriimonas_ginsengisoli___93.98___GCF_000724625.1
QATIKVIGVGGAGSNAVNRMISVVGVHFIAMNTDAQALGIQIGEGLTRGLGAGGNPEVGQKAARESEKQIHEELEGCDMVFITAGMGGGTGTGAAPVVADMAILTVGVVTKPFLFLAEEGAKLLQAHVDTLITVPNDRLLGFMQQAFAAADDVLRQGVQGISDIILLPGIINVDFADVRSVMSVALMGLGTGVRMAAQHAANSPLLEIQGAKKLLVNVTFSIGEAHEAMEYILQFMRDTGVSITLLAAGMD
>PZR78498.1|Bacteria___Dormibacterota-Dormibacteria___UBA8260___Palsa-875_sp003244045___95.32___GCA_003244045.1
NARIKVVGVGGGGSNAVNRMIQLKGVEFIAVNTDHQALQVRIGSKLTRGLGAGGDPLRGAEAAEETREELTKLLEDCDMVFVTAGMGGGTGTGAAPAIAEIAALTIGVVTKPFKFAADDGIANLQGRVDTLITIPNERLMQVITEAFKLADDVLRQGVQGISDLIVFPGLINLDFADVKAIMSAALMGIGFGNADAARDAVASPLLEIAGAKGILLNVTLTLYEVNEAAQLVSESIDEQMVKITVIATGFT
>WP-013704236.1|Bacteria___Deinococcota-Deinococci___Deinococcales___Marinithermus_hydrothermalis___99.15___GCF_000195335.1
GAVIKVIGLGGAGNNAVNRMIELSGVEFIAANTDAQVLAIQIGDKLTRGLGAGANPEIGERAAEENRDLIAEHLEGADLVFITAGMGGGTGTGSAPVVAEIAALTIAVVTRPFSFVAEEGIKKLKDRVDAMVVVNNDRLLSALKDAFLIADRVLYHGVKGITDVINLPGLINVDFADVRTMLSQVLMGIGAGRAQAAQSAISSPLLDIEGARRLLVNVVLSLMEASEVVEHVREAYDERALRVILIAAGFN
>WP-027893468.1|Bacteria___Deinococcota-Deinococci___Deinococcales___Meiothermus_A_chliarophilus___97.92___GCF_000430045.1
DVVIKVIGLGGAGNNAVNRMIELSGVEFIAANTDAQVLAIQLGDKLTRGLGAGANPEIGEKAAEETRDVIEEQLEGADLVFVTAGMGGGTGTGSAPVVADIACLTVGVVSRPFSWAAEEGIRKLRERVDAMVVVSNDRLLQAMKDAFMVADRVLYHGVKGITDVITLPGLINLDFADVRALLEQVLMGIGSGQSDAVRSAVHSPLLEIEGARRLLVNVVLGLAEASAVAEQIRESYDDRAMRVILIAAGFG
>WP-034338265.1|Bacteria___Deinococcota-Deinococci___Deinococcales___Deinococcus_C_misasensis___97.88___GCF_000745915.1
AAKIRVIGLGGAGNNAVNRMIELEGVEFIAGNTDAQVLAIQLGDRLTRGLGAGADPEVGEKAALEDRERIREYLDGTDMLFITAGMGGGTGTGSAPVVAEIAILTVAIVTRPFRFVAEEGIAKLAERVDGMIVVNNERLLTTVRDAFLIADRVLYYGVKGISDVINVDGMINVDFADVRNLLVTVLMGIGSGREEAAASAVHSPLLEIEGARRILVNVTLSLDDANAIVEKIREAFDENAVRVTVIATGFN
>WP-013178098.1|Bacteria___Deinococcota-Deinococci___Deinococcales___Truepera_radiovictrix___97.88___GCF_000092425.1
NAVIRVIGLGGGGNNAVNRMIELEGVQFIAANTDAQVLAIQMGDHLTKGLGAGANPEIGEKAALEDRDRIAEQLRGSDLVFITAGMGGGTGTGSAPVVAEISALTIAVVTTPFQFQAEEGLRKLEDKVDALIVVENQRLLSALGDAFRVADRVLYYGVKGISDVINKPGMINVDFADVRALLSTVLMGIGSGREEAANSATHSPLLAVEGAHQLLINITLTLFDAHEIVEKISEAYDEAAVRVTVIAAGFD
>HAW10720.1|Bacteria___Dormibacterota-Dormibacteria___UBA8260___UBA8260_sp003491925___73.58___GCA_003491925.1
HARIRVVGVGGGGANAVNRMMRLKGVEFIAVNTDHQALMIRIGAKVTRGLGAGGDPEKGREAAEESREELTKALSDSDMVFVTAGMGGGTGTGAAPIVAEIAALTIGVVTKPFRFIAEEGIAFLQERVDTLITIPNERLMQVITEAFKVADDVLRQGVQGISDLIVYPGLINLDFADVKAVMSAALMGIGFGTADAARDAVASPLLEIAGAKGILLNVTLTLYEVNEAAQLVSESIDESIVKITVIATGFT
>PZR68058.1|Bacteria___Dormibacterota-Dormibacteria___Dormibacterales___Dormibacter_sp003244185___96.3___GCA_003244185.1
RARIKVIGCGGGGGNAVNRMISVKGVDFIAVNTDMQALEVNIGRKLTRGLGSGGDWTKGRDAAEESRAELSELVKDCDMVFITAGMGGGTGTGSSAVIANLAALTIGVVTRPFRWSAEEGVKLLRDNVDALIVIPNDRLTQVLEDAFRIADDVLRQGVQGIADLIVNSGLINLDFADVKAVMLEALMGIGYGSEDAAKDAVSSPLLEIDGAQGILLNITITLFECEKAAEIVKASNDERMVKITVIATGFG
>PIU46100.1|Bacteria___Bacteroidota-UBA10030___0-14-0-80-59-12___0-14-0-80-59-12_sp002779395___91.53___GCA_002779395.1
GARIRVVGVGGGGGNAINSMIDLNGVDFVSINTDLQALDIQVGKNLTRGLGTGADSTLGHRAVEENREDISRVLVGSDMVFIAAGMGGGTGTGGAPIVANIAALVVAIVTKPFNCQAEWGIEELKKNCDTLIIVPNEKLLTLLLEAFELANTVLFNATRGISELITVPGVVNVDFADVRTVMRDAIMGSGVATTEAAHNAMSNPLLEIAGAQGILINITLALAEVEEAVKIIGESIDERMLMVTVIATGFN
>WP-006929176.1|Bacteria___Calditrichota-Calditrichia___Calditrichales___Caldithrix_abyssi___98.84___GCF_001886815.1
GAKIKVIGVGGAGGNAINGMIELQGVEFVVINTDAQDLEVQIGKNLTKGLGAGSNPEIGLRAIMEDKERVIEIINGADMVFVTCGLGGGTGTGAAPIVAEIAALTVAIVTMPFTFNAEKGLEALRERVDTIIVIQNDRLFSIVVAAFKAVDSILLEATRSISDLINVHGYINLDFADIRTIMQDALMGTGVGMIIAAEQAISSPLLDISGARGVLINVTMSMHEVGEASTVIQEAIDENLLRVTVIATGFN
>GBD00399.1|Bacteria___Bacteroidota-Rhodothermia___Rhodothermales___Rhodothermus_sp002898335___98.87___GCA_002898335.1
EAKICVVGIGGGGGNAINNMLEIRGVDFIAINTDAQALAIQVGRNLTKGLGAGARPAVGAQAVEESRDEIEQALKGYDMVFITAGMGGGTGTGGAPVVAAITILTVAVVTKPFECAALDGIALLKENVDTLIVIPNERLLDILLEAFAKADEVLYNAVRGISDLITTHGLINLDFADVKTTMQTAIMGSAVASEKAAIAAISSPLLDISGARNVLVNITLGIHEATKAVRIIQQEIDHSMLRVTVIATGFD
>KPP96117.1|Bacteria___Bacteroidota-Rhodothermia___Balneolales___HLUCCA01_sp001314545___95.9___GCA_001314545.1
NARIKVIGVGGGGGNAITNMIKLNNVEYIALNTDAQALKIQVGKSLTSGLGAGARPEIGREAVEENRHDIEESIEGADMVFITAGMGGGTGTGGAPVVAGIAILTVGIVTTPFVCFASDGINELKKNCDTVIVIPNERLLDIMMEAFETANEVLYNATRGISDLILLPGLINLDFADVRTTMQAAIMGSATASEIAAREAINSPLLDIRGARNVLVNISLGMREVTTATSIIQQEMDDKMLRMTVIATGFE
>OUT37698.1|Bacteria___Marinisomatota-Marinisomatia___SCGC-AAA003-L08___TMED6_sp002167465___96.7___GCA_002167465.1
KARIAVVGVGGAGGNALNRMILLDKVEFIAVNTDAQDLDLQIGRELTKGLGAGANAEVGNQAVEENRDVLVKALDGCDMVFITAGMGGGTGTGAAPAIAKITALTVGVVTKPFAFRANDGVEELKRNCDTLLVIPNETLLEIVNDSFKLADSVLYQATKGISDLINVPGLINLDFADVKTVMEDAIMGTGEAHVLAAQQAINSPLLQIKGARGLLVNITMSIHEXXSASSIIYEEIDDNLVRVTVIATGLN
>OUV43386.1|Bacteria___Marinisomatota-Marinisomatia___Marinisomatales___TMED108_sp002172545___74.18___GCA_002172545.1
KANLKVIGVGGAGGNAVNRMIQMKGVDFMVINTDAQDLEIQIGKNLTRGLGAGAKSEIGRDAIESDKDAVKSLIEGADMVFITAGMGGGTGTGAAPRIAQIAVLTVGIVTLPFNFRGLAGITELRKVCDTLISIPNQKLMSVVVEAFKLADSVLHHASKGISDLINVHGLVNLDFADVETIMKEAIIGTGTAKVLAAQQAISSPLLDISGAQGVLVNITLAIMEVDQATNIIFEEIDPSLIMVTVIATGFN
>KMQ53053.1|Bacteria___Fibrobacterota-Chitinivibrionia___Chitinivibrionales___Chitinispirillum_alkaliphilum___97.74___GCA_001045525.1
VAKMKVIGVGGAGGNAVNRMISLSGVEFISVNTDAMALDLQIGERVTKGLGAGANPDVGKLAMEEDRDKIAAFLEGADMVFITAGMGGGTGTGGAPVVAEIAILTVAIVTRPFLFNANRGIDELRKNVDTIIIIPNQKLLTILIDAFKTADDVLYQATKGISDLISVHGLVNLDFADVKTIMKDALMGTGYAEVLAADSAINSPLLDIAGAKGILINITMTLYDVSDATQTVYDVTDPSLLRVTVIATGFN
>KUK93860.1|Bacteria___Marinisomatota-AB16___AB16___46-47_sp001509335___86.81___GCA_001509335.1
SAKIKVVGVGGAGGNAINRMIRLKGVEFIAVNTDAQALNLQIGREYTRGLGAGAIADTGRKAAEESKEMLVKVLEGSDLVFITAGMGGGTGTGAAPVIAEISALTVGIVTKPFLFRADEGILELKKHVDTLIVIKNQKLLEIIDEALYTADSILNQATSGISDLITQTGIINLDFADIKTIMQDAVVGTAEASVMAASMAISSPLLDIKGARGILINFTMKLSEIHEASEIIHQEMDENLIRVTVIATGFS
>KJS83847.1|Bacteria___Firmicutes_B-Peptococcia___Peptococcales___BICA1-8_sp000802045___93.28___GCA_000802045.1
FAQIKVIGVGGGGSNAINRMIALKGVEFIAVNTDAQALYIQIGTKLTRGLGAGANPEIGKNAAEESRDELLKALKGADMVFVTAGMGGGTGTGAAPIVAEVAALTVGVVTKPFTFQAQTGANNLKEKVDTLITIPNDRLLQVINEAFRIADDVLRQGVQGISDLIAVPGLINLDFADVKTIMHSALMGIGTAKVTAARNAISSPLLEIEGAKGVLLNITLSLFEVNEAAEIIADAIDENLIRVTVIATGFD
>tbn..43..993..LFSF01000026.1|Bacteria___Firmicutes_B-Peptococcia___DRI-13___DTU073_sp001512665___93.27___GCA_001512665.1
YAHIKVIGVGGGGSNAVNRMIELKGVDFIAINTDAQALHIQIGEKLTRGLGAGANPEIGLKAAEESRNDIENAIKGADMVFVTAGMGGGTGTGAAPVIAEIAALTVGVVTKPFLFQAESGIANIKSKVDTLITIPNEKLLQVINDAFRIADDVLRQGVQGISDLIAVPGLINLDFADVKTIMHTALMGIGTASSLAARTAISSPLLEIEGARGVLLNITLGLFEVNEAAEIIAQAIDESMVRVTVIATGFD
>OGJ86322.1|Bacteria___Fibrobacterota-OXYB2-FULL-49-7___OXYB2-FULL-49-7___XYB2-FULL-49-35_sp001789205___70.33___GCA_001789205.1
KAKLKVIGVGGAGGNAVNRMVELDHVEFIAINTDSQDLDIQVGDRVTRGLGAGAKPETGRRAVEENKNDIMQKLDGSDMVFITAGMGGGTGTGGAPIVAQIAILTVAIVTKPFTYNALSGIDEMRKHVDTIIVIPNQRLLTMMKEAFRRADDILYHATRGISDLINVNGLINIDFADVDTVMRDALMGTGYASRAAAEMAIKSPLLEVKGARGVLINITLSLHDFSEISSFIHDETDPTMIRVTLIATGFA
>PJA28723.1|Bacteria___Zixibacteria-MSB-5A5___UM-FILTER-46-8___UM-FILTER-46-8_sp002791595___92.06___GCA_002791595.1
YARLKVVGVGGAGGNAINRMIDLAGVEFIAINTDLQTLELQIGKSLTKGQGAGTNPEIGRKAVEEDRDRIVELLQGAEMVFVTCGMGGGTGTGASPIIAEIAALTVAIVTKPFEFHAESGIEALKKAADSIITIPNQRLIEILDDSFAMANDILLQATKGISDLITIPGLKNLDFADVKNVMSEALMGTGCGSIDATARAISSPILNISGARKVLVNITITLFDVNEATQTIRHAIDPNMLRVTVIATGFG
>KKM12266.1|Bacteria___Firmicutes_B-Moorellia___PH28-bin88___PH28-bin88_sp000987045___99.36___GCA_000987045.1
FAAIKVIGVGGGGNNAVNRMIALQGVEFVSVNTDAQALRIQIGAKLTKGLGAGANPETGKKAAEESREELVQSLKGADMVFVTAGMGGGTGTGAAPVVAEVAALTVGVVTRPFTFQADKGIADLKGRVDTLIIIPNDRLLQVITEAFRIADDVLRQGVQGISDLIAVPGLINLDFADVKTIMLSALMGIGRASAEAARMAISSPLLEIEGAKGVLLNITLGLFEVNEAAEIIAAAIDEEMIRVTVIATGFE
>WP-088553549.1|Bacteria___Firmicutes_B-Moorellia___Calderihabitantales___Calderihabitans_maritimus___97.4___GCF_002207765.1
FAAIRVVGVGGGGSNAVNRMIALKGVEFISINTDAQALKLQIGVKLTKGLGAGANPEIGKKAAEESRDEIVQALQGADMVFVTAGMGGGTGTGAAPIVAEVAALTVGVVTRPFTFQAEQGISELKSKVDALITIPNDRLLQVITEAFRIADDVLRQGVQGISDLIAVPGLINLDFADVKTIMASALMGIGRASTEAARMAISSPLLEIEGAKGVLLNITLGLFEVNEAAEIISGAIDESLIRVTVIATGFE
>HBT48125.1|Bacteria___Firmicutes_B-Moorellia___Moorellales___UBA12545_sp003509545___95.66___GCA_003509545.1
FAVIKVVGVGGGGNNAVNRMIALKGVEFISVNTDAQALRIQIGAKLTKGLGAGANPEIGKKAAEESREELAQRLQGADMVFITAGMGGGTGTGAAPVVAQIAALTVAVVTRPFTFQAENGIAELRTKVDTLIVIPNDRLLQVITEAFRIADDVLRQGVQGISDLITVPGLINLDFADVKTIMTSALMGIGRATVEAAKMAVSSPLLEIEGARGILLNITLGLFEVNEAAEIIAASIDENLIRVTVIATGFE
>KUO52476.1|Bacteria___Firmicutes_B-Moorellia___Desulfitibacterales___Desulfitibacter_sp001515945___97.62___GCA_001515945.1
FAKIKVIGVGGGGNNAVNRMISLQGVDFICVNTDAQCLSIQIGNKLTKGLGAGANPEIGKKAAEETRDEIVKSLQGADMVFVTAGMGGGTGTGAAPIVAEVAALTVGVVTRPFTFQAEIGIEELKEKVDTLIIIPNDRLLQVISDAFKIADDILRQGVQGISDLIAVPGLINLDFADVKTIMMSALMGIGRASAEAANMAISSPLLEIEGAKGVLLNITLGLFEVNEVAEIISSAVDERLLRVTVIATGFD
>WP-027301970.1|Bacteria___Proteobacteria-Alphaproteobacteria___Elsterales___URHD0088_sp000518365___99.57___GCF_000518365.1
KPRISVVGVGGAGGNAVNNMIRLIGCEFLICNTDAQAMMIQLGISVTRGLGAGSRPDVGRAAAEEALDEIMQALNGSNMVFITAGMGGGTGTGAAPVIARAAILTVGVVTKPFHFLAEAGMLELQKYVDTLIIIPNQNLFRVFADAFKMADDVLHSGVRGVTDLMVMPGLINLDFADIRAVMGKAMMGTGEAEIDAAEAAISNPLLEMKGARGVLINITMTLFEVDEAANRIREEFDEKLMRISVVATGID
>WP-028096550.1|Bacteria___Proteobacteria-Alphaproteobacteria___Dongiales___Dongia_sp000620685___99.56___GCF_000620685.1
RPRITVIGVGGAGGNAVNNMIRLEGVEFLIANTDAQALQIQLGQSATKGLGAGARPDVGRVAAEEAVREIADQLAGSNMAFITAGMGGGTGTGAAPVVAQIAILTVGVVTKPFHFLAEAGIQELQQYVDTLIIIPNQNLFRVFADAFKMADEVLYSGVRGVTDLMVMPGLINLDFADIRAVMGKAMMGTGEATIAAAEAAISNPLLDMKGARGVLINITMTLFEVDEAANRIRDEFDQSLIRISVVATGIE
>GBD11354.1|Bacteria___Chloroflexota-Dehalococcoidia___UBA1127___HRBIN23_sp002923335___87.48___GCA_002923335.1
PASIAVVGVGGGGCNAVVRMLKVPGVRYICANTDIKSLEVHIGERLTHGLGAGGNPEVGAQAAESARSALKKAIGRADLVFLCAGMGGGTGTGAAPTVAEIAALVVAVVTTPFSFTAHAGIARLRDKVDNLIVIHNDRLLKLIEQALLMADEAVMLGVLSVAELINVPGEINVDMADVKTIMKHALMALGTGKLEAARQAVSNPLLDIEGAKGVLFNVNLTLGEVNATGEFIATKNDPNMVRITVIATGIP
>MBN35077.1|Bacteria___Proteobacteria-Alphaproteobacteria___SP197___SP197_sp002722885___98.91___GCA_002722885.1
KPRITVIGVGGAGGNAVNNMILLQGVDFVVANTDAQAIDIQLGVSITQGLGAGSRPDIGKAAAEEAMEEIMEQLIGSHMVFITAGMGGGTGTGATPVVARAAMLTVGVVTKPFHFLAEEGMAELQQYVDTLIIIPNQNLFRVFADAFKMADDVLHAGVRGVTDLMVQPGLINLDFADVRTVMSKAMMGTGEAELEAAEAAIANPLLDMKGARGVLINITMTLFEVDEAANRIRDEFDESMMRVSLVATGIE
>OUR79210.1|Bacteria___Proteobacteria-Alphaproteobacteria___Sneathiellales___Sneathiella_sp002163135___99.57___GCA_002163135.1
KPRILVLGVGGAGGNAVNNMIQLQGVEFVVANTDAQALKIQLGAELTEGLGAGSKPQIGASAAEEAIEEITSHLKGVHMCFITAGMGGGTGTGAGPIVAKAAILTVGVVTKPFQFTAEAGIEELQRYVDTLIIIPNQNLFRIFADAFNMADDVLHSGVRGVTDLMVMPGLINLDFADVNTVMGKAMMGTGEATIEAAEAAISNPLLDMKGARGVLINITLTLYELDEAANRIRSEFNPDMMRVSVVATGID
>WP-084627580.1|Bacteria___Proteobacteria-Alphaproteobacteria___Elsterales___Elstera_litoralis___93.71___GCF_000963705.1
RPRITVVGCGGAGGNAVNNMIRLQGVEFVVTNTDNQALGIQLGTELTRGLGAGAKPDVGRAAAEECIEEIMQQLDGSNMVFITAGMGGGTGTGAAPVIARAAILTVGVVTKPFHFLAENGILDLQQYVDTLIIIPNQNLFRLFADAFKMADDVLHAGVRGVTDLMMMPGLINLDFADIRTVMSKAMMGTGEATLDAAEAAISNPLLDMKGARAVLINITMTLFEADEAANRIREEFDESLVRVSVVATGIE
>GBD44636.1|Bacteria___Proteobacteria-Alphaproteobacteria___Geminicoccales___HRBIN40_sp002898275___97.76___GCA_002898275.1
KPKITVVGVGGAGGNAVNNMILLEGVDFLVCNTDAQVLAVQLGANITHGLGAGARPEIGRAAAEESLDEILDHLQGSHMVFITAGMGGGTGTGAAPVIARAVILTVAVVTKPFHFIAEAGIEELQQYVDTLIVIPNQNLFRLFADAFKMADEVLHMGVRGVTDLIVMPGLINLDFADIRTVMSKAMMGTGEAEIEAAEAAISNPLLDMKGARGVLINITMTLFEVDAAANRIREEFDESMMRVSVVATGIE
>WP-014747834.1|Bacteria___Proteobacteria-Alphaproteobacteria___Tistrellales___Tistrella_mobilis___99.5___GCF_000264455.2
TPRITVVGVGGAGGNAVNNMINLEGVEFIVCNTDAQALNIQLGQMITHGLGAGARPEVGRAAAQETMEEISEYLDGSHMVFVTAGMGGGTGTGAAPVIAQIAILTVGVVTKPFHFLADSGIDELQKYVDTLIVIPNQNLFRVFADAFKMADDVLYAGVRGVTDLMVMPGLINLDFADIRTVMSKAMMGTGEAGIEAAEAAISNPLLDMKGARGVLINITMTLYEVDEAANRIREEFDPSLVRVSVVATGID
>MAI13552.1|Bacteria___Proteobacteria-Alphaproteobacteria___Nisaeales___GCA-002701455_sp002690995___89.97___GCA_002690995.1
KPRITVVGVGGAGGNAVNNMIQLEGVEFIATNTDSQALGLQLGNTVTQGLGAGSRPDVGKAAAEEAIEELLVELEDSNMVFITAGMGGGTGTGAAPVIAQAAILTVGVVTKPFHFLADQGIEELTKYVDTLIIIPNQNLFRIFADAFHMADNVLHQGVRGVTDLMVMPGLINLDFADIRTVMSKAMMGTGEASIDAAESAIKNPLLDMKGARGVLINITMTLFEVDEAANRIREEFDEKLMRVSVVATGIA
>PDH57777.1|Bacteria___Proteobacteria-Alphaproteobacteria___Puniceispirillales___UBA8309_sp002457745___80.45___GCA_002457745.1
RPRITVVGVGGAGGNAVNNMINLDGVDFLVANTDGQALAIQLGTAVTQGLGAGSKPDVGRAAAEESIEAVMSELADCNMVFITAGMGGGTGTGAAPVIARAAILTVGVVTKPFDFQAEAGIEEMQSFVDTLIVIPNQNLFRLFADAFHMADTVLHQGVAGVTDLMIKPGQINLDFADIRAVMSKAMMGTGEASTQAAEAAINNPLLDMNGARAVLINVTMTLFEVDEAANRIRREFDEKLMRVSIVATGIE
>WP-067557298.1|Bacteria___Proteobacteria-Alphaproteobacteria___Oceanibaculales___Oceanibaculum_pacificum___93.04___GCF_001618175.1
KPRITVIGVGGAGGNAVNNMIRLTGVEFLVANTDAQSIAIQLGTIVTQGLGAGSRPEVGRAAAEASIDEILEHLDGSNMCFITAGMGGGTGTGAAPVIAQAAILTVGVVTKPFHFIADAGIEELQQYVDTLIIIPNQNLFRVFADAFKMADDVLHAGVRGVTDLMVMPGLINLDFADIRTVMSKAMMGTGQASIDAAEAAINNPLLDMKGARGLLINVTMTLFEVDEAANRIRDEFDEALMRVSIVATGIE
>WP-047389734.1|Bacteria___Firmicutes-Bacilli___ZOR0006___ZOR0006_sp000798955___90.43___GCF_000798955.1
LAKIKVVGVGGGGNNAVDRMIEVRGVEFINCNTDLQVLHIQLGKDCSRGLGAGANPELGKRAAEESRQEIEQVLEGADMVFVTAGMGGGTGTGAAPVIAAIAILTVGIVTRPFSFHAMSGLQNLKQNVDTLIVIPNDRLLEIILQAFKHADKVLLQGVQGLSEIIAVPGLINLDFADVRTVMYAALMGIGSATIEAAKRAISSPLLEMEGATDAIVNVTLTLFEAEEAAQVVAQSINPDLIMVTVVATGFE
>KUK14271.1|Bacteria___Synergistota-GBS-1___GBS-1___42-11_sp001508835___84.1___GCA_001508835.1
GAEIRVIGVGGGGSNALNRMIELNGVKFIAVNTDLQALSLQIGEKLTRGLGAGANPEIGRKAAEEDREKISEILKGADMVFITAGMGGGTGTGASPIIAEIAILTVGVVTKPFTFQAEEGIKSLKEKVDALIVIPNDRLLDVLVEAFRMADDVLRQGVQGISDLIMVPGLVNVDFADVQTIMKSALMGVGYGRLEAAKAAISSPLLEIEGAKGILLNISLTLKEVNDAADLITKVIKEEMIRITVIATGFE
>WP-013313687.1|Bacteria___Spirochaetota-Spirochaetia___Spirochaetales___Spirochaeta_A_thermophila_A___100___GCF_000147075.1
PTRIKVIGVGGGGCNAVNRMIEVQHVDFVAMNTDVQALGVPLGKKLTGGLGAGGNPEVGGKAAEEDRDTIRDLLTGADMVFITAGMGGGTGTGAAPVIASVAILTVGVVTRPFGFIAEEGIRKMREFVDTLIIIPNENLLKVLREAFKVADDVLRQGVQGISDLITRPGIINIDFADVRKIMKDALMGVGRGRVDAATTAINNPLLDIEGAKGILVNVTFTLQEYSEVMNIINANEDPEMVVVTVIATGFQ
>AJA90127.1|Bacteria___Spirochaetota-Spirochaetia___Borreliales___Borreliella_chilensis___100___GCA_000808095.1
PTILKVIGAGGGGSNAVNRMIEVRDVEFIVANTDLQALQIALGAKVTAGLGAGGKPEIGQAAAEEDIDVIRNHLSGADMVFITAGMGGGTGTGAAPVIAQVAILTVGVVTKPFKFLAEQGINNLRKSVDTLIIIPNQKLLTVIKDAFKRADDVLRMGVQGIAGLIIEHGEVNIDFADVKSIMQDALMGIGYGKVDAATSAISNPLLEIEGSKGLLVNVTFSLLELEEIMGIITASINSNLIYVTVVATGFA
>OJF77776.1|Bacteria___Spirochaetota-Spirochaetia___Treponematales___CETP13_sp001885315___97.2___GCA_001885315.1
PTVIKVIGAGGGGSNAVNRMIDIKGVEFIVANTDLQALNIGIGQKLTGGLGAGGKPEIGEAAAEEDKENIANILKDADMVFVTAGMGGGTGTGAAPVIARIAALTVGVVTKPFHFFAEEGIEKLHAEVDTLIVIPNQNLLSIIKQAYLVADDVLRQGVQGISDLITQPGEVNIDFADVRTTMEDAILGIGVGSIDAATTSISNPLLEIEGAKNILIHITLTLAETSEIVELVGETIDESMVSVTVIATGFM
>PWU01188.1|Bacteria___Acidobacteriota-Acidobacteriae___Bryobacterales___PSRJ01_sp003175985___87.11___GCA_003175985.1
GARIKVVGVGGGGCNAVSRMLQLEGVEFHALNTDLQALSLQLGAKMTHGLGAGSNPEIGRQAALENTDRIVELLQGADMVFVTAGLGGGTGTGAAPVIASLAALTVAVVTKPFAFLAEDGLAKLASTVDTVIAIPNDRLLALFFEAFKMADDLLRQAVQGISDIIVTPGMINRDFSDIKATMVYAMLGTAVARVEAARQAISCPLLEIAGSRGILINITLGLHEVNEACSIIREALNEAMVKVTVIATGFT
>OJV41006.1|Bacteria___Acidobacteriota-Acidobacteriae___Acidobacteriales___KBS-89_sp001897435___100___GCA_001897435.1
GAKIKVIGVGGGGNNAVNRMISVEGVEFIAANTDVQALQLQLGVKLTSGLGAGSNPDVGRRAALEDSDKIIESLEGADMVFVTAGLGGGTGTGAAPVIASLAALTVAVVTRPFAFQAERGMQELLESVDTLIVIPNEKLLAVFFESFRIADDVLRQGVQGISDIITIPGVINRDFADVKTTMAYAVMGTAQRSVEAAMAAMASPLLEIDGARGILINITLKLSEVNEASGIIQSAQDETMVKITVIATGFK
>OJU62622.1|Bacteria___Armatimonadota-Fimbriimonadia___Fimbriimonadales___55-13_sp001898035___92.13___GCA_001898035.1
QATIKVLGIGGAGSNAVNRMIAVAGVQFVAMNTDAQALGLQLGETLTRGLGAGGDPEKGKAAALESEKTIAEVLEGTDMVFITAGMGGGTGTGAAPVVAEMAILTVGVVTKPFLFLAEEGASRLHDNVDTLITVPNDRLIDFMQQAFAAADDVLRQGVQGISDIILLPGIINVDFADVRSVMSVALMGLGRGVRMAAQHAANSPLLEIQGAKRLLINITFSIGEAHEAMEYILQFMKETGVQITLLAAGME
>GBC93447.1|Bacteria___Armatimonadota-Fimbriimonadia___OS-L___HRBIN15_sp002898555___94.91___GCA_002898555.1
QACIKVAGVGGGGSNAVNRMIEVQGVEFIAMNTDAQVLNLQLGPGVTRGLGAGGNPEVGRKAAEESRNEIYHILEGADLVFITAGLGGGTGTGAAPVIAEIAALTIAVVTKPFRFVADAGAEQLRQYVDAMIVIQNSRLVDIMSEAFRLADDVLRSGVQGISDIIQKPGIINVDFADVRTIFKTAMMGLGKGTLQAMQNAMTSRLLEIDGALRILVNITVGLHEIEEAMNLLYERTDDTNVYVTLLVTGFP
>CDB91519.1|Bacteria___Firmicutes-Bacilli___RF39___CAG-302_sp000431795___57.77___GCA_000431795.1
LAKIKVIGVGGGGCNAVNRMIELKGVEFIVANTDLQVLNLQIGRELTDGLGAGANPEIGREAALESKAEIEEAIKGADMVFITCGMGGGTGTGAAPVIAEISALTVGIVTKPFSFQAISGLDELKKHVDTLIVIPNDRLRELMLEAFREVDNVLHRGVQSISDLIAVSGLVNLDFADVKAVMKNALIGIGVGSVEAAKQAVSSPLLEINGATDAIINVTLTLFEVEEAAEVIRTAINENLVIVTVIATGFE
>OGW14573.1|Bacteria___Nitrospinota-2-12-FULL-45-22___2-12-FULL-45-22___2-12-FULL-45-22_sp001803565___81.1___GCA_001803565.1
LAKIKVIGIGGGGGNAINTMISLEGVEFIAANTDAQALSIQIGATLTKGLGAGADPDIGRRAVLEDADKFSELLEGADMVFITAGLGGGTGTGGAPIIAEVAALTVGVVTKPFVFQAEIGWKELKERVDTLITIPNQRLLNIFRDAFKLADDVLKQAVKGISDIIIVPGLINVDFADVKTIMSMALMGTGSSRIEAAQKAVASPLLEIEGATGVLINISLTLYEINEATSLIYETIDESMVRVTVIATGFG
>OQY66706.1|Bacteria___Binatota-Binatia___UTPRO1___UTPRO1_sp002050235___85.59___GCA_002050235.1
GARIKVIGVGGGGGNAVNTMIALQGVDFMTANTDAQALKLQLGTAFTKGLGAGGNPEVGRKAATEDVERIREVLTGADMVFVTAGMGGGTGTGGAPVVARIAALTVGVVTKPFLFQAEEGMRELKTNVDTLIAIPNQRLLAVILETFKKADDVLLQAVRGISDLITVHGLINLDFNDVRAIMSMALMGAAVASVEAAQKAISSPLLEIQGARGVLINITLTIHEVNEAATLIQEEIDDTLIRITVIATGFG
>OFV95076.1|Bacteria___Acidobacteriota-Acidobacteriae___2-12-FULL-54-10___2-02-FULL-61-28_sp001767035___91.45___GCA_001767035.1
GARIKVIGVGGGGLNAVNRMIELEGVEFIVTNTDLQALQIQIGAKLTQGLGAGSNPEVGRKAALEDTDKLIEVLEGADMVFVTAGLGGGTGTGAAPIVASLAALTVAVVTKPFSFQAEQGLAELAESVDTVITIPNERLLQLFFQAFGLADDVLRQAVQGISDIIVIPGIINRDFADVKTIMHYAVMGTAVAHVEAATRAMASPLLEITGARGILINITLLLQEVHAASSIIQQALDEAMVKITVIATGYK
>GBC76852.1|Bacteria___Acidobacteriota-Blastocatellia___HR10___HR10_sp002898775___75.62___GCA_002898775.1
GAVIKVIGVGGGGGNAINHMIEVEGVQFIAANTDLQALKIQLGAKLTKGLGAGANPEVGRQAALEDTEKILELVEGADMVFITAGLGGGTGTGAAPIIASLAALTVAVVTKPFHFVAEQGLRELRECVDTLITIPNERLLSIFTEAFRLADDVLRQAVQGISDLITVPGLINLDFADVRTVMSKALMGIGYGTLDAAKRAISSPLLEIQGARGVLINVTITLHEINQSITLIREIIDENIMRITVIATGFE
>PYQ06539.1|Bacteria___Acidobacteriota-Vicinamibacteria___Fen-336___AA32_sp003222275___92.09___GCA_003222275.1
GAHIKVVGVGGGGGNAIGRMIALQGVEFIAINTDLQALKIQIGGKLTKGLGAGANPDTGRQAAVEDTEKICDALEGSDMVFITTGLGGGTGTGAAPVVASIAVLTVAVVTLPFSLQAMDGLAQLRDCVDSVIAIPNDRLLQTVSEAFRVADDVLRQAVQGISDIITVPGQINLDFADVRAVMKHAVMGTGIGEVEAAQRAVSNPLLEIEGARGVIVNITLSLAEASEATALITKVTDESMVKVTVIATGFN
>ANM32240.1|Bacteria___Acidobacteriota-Mor1___Mor1___Mor1_sp001664505___99.15___GCA_001664505.1
PANIRVVGVGGGGGNAVNRMIAVQGVEFLAANTDCQALTLQLGSKLTKGLGVGGNPEIGRSSALEDTEMVVEALGGADMVFVTAGMGGGTGTGAAPIIANLAALVVAVVTLPFSFQAQQGLAQLKQMVDTVITIPNDKLLHTLTEAFVLADDILRQAVQGISDLITVPGEINLDFADVKTVMAMALMGTGCAEVEAAQRAISSPLLEIHGARGVLINVTMTLHEVSEAADIVQEAVDRALIKVTVIATGFV
>OYT72015.1|Bacteria___Acidobacteriota-Blastocatellia___Chloracidobacteriales___Chloracidobacterium_sp002254845___92.06___GCA_002254845.1
GANIKVIGVGGGGGNAVNRMIEIEGISFLVVNTDMQALSIQIGSKRTRGLGAGADPQTGREAALEDTEKIIDALEGADMVFITAGMGGGTGTGAAPIVAGLAILTVAVVTKPFGFNAEKGISELHECVDTIITIPNDRLLTTLADSFRMADDVLRQAVQGISDLITVPGMINLDFADVRTIMRIALMGTGQASIEATNAAIASPLLEIEGAKGVLVNVTLTLHEVNEATSIIQKAIDERMMKITVIATGFD
>OLE88871.1|Bacteria___Acidobacteriota-Acidobacteriae___20CM-2-55-15___20CM-2-55-15_sp001920875___81.2___GCA_001920875.1
GASIKVVGIGGAGSNAVNRMIDLDGVDFLVANTDVQALELQIGAKLTKGLGAGANPEIGRQAALEDTDKVIEALEGADMVFVTTGLGGGTGTGAAPVVATLAALTVAVVTKPFVFQAERGLADLKECVDTVITIPNERLLATLFDAFRIADDILRQAVQGISDLITVPGLINLDFADVRTVMSMALMGTGSARVEAAKKAISSRLLEIQGARGVLINITLLLHEVSEASSIVHDALDERMVKITVIATGFD
>PYQ33668.1|Bacteria___Acidobacteriota-Thermoanaerobaculia___Gp7-AA8___QHVS01_sp003223635___92.74___GCA_003223635.1
TANIKVIGVGGGGGNAVNRMIQIKGVEFLVCNTDVQAMRIQIGAKLTKGLGAGANPEIGKQAALEDTDRILEVLSGADMIFITTGMGGGTGTGAAPIIASLASLTVAVVTKPFAFQAEQGIRALRDTVDTLITIPNERLLNFLGDAFKIADDILRQAVQGISDLITVPGEINLDFADVKTIMHMALMGTGVSSVEAAQRAISSPLLEIEGAKGVLINITMTLFEVHEAASIIQEAIDPKMVKVTVIATGFD
>PYQ14803.1|Bacteria___Acidobacteriota-Mor1___Gp22-AA2___AA152_sp003222305___81.29___GCA_003222305.1
GANIKVVGVGGGGGNAVNRMIALLGVEFIAANTDCQALRLQIGSKLTKGLGAGANPDVGRNAALEDSEKILELLTGSDMVFITAGLGGGTGTGATPIIANLAALVVAVVTKPFAFQAELGLRELQECVDTVIAIPNEKLLATLGAAFQYADDILRQAVQGISDLITIPGEINLDFADVKTIMAMALMGTGIARMEAAQKAISSPLLEIDGAKGILINITMTLHEVSEASTLVQKTIDANMMKVTVIATGFK
>OIP43704.1|Bacteria___Desulfobacterota-Desulfobacteria___Desulfatiglandales___CG2-30-51-40_sp001874005___95.81___GCA_001874005.1
GVRIKVIGIGGAGGNAINNMVALMGVDFAVANTDIQDLDIQIGPTTTMGLGTGADEEIGRKAAEESISEVADAIDGAHMVFIAAGMGGGTGTGASPVIAKLCALTVAVVTKPFSFKALAGIDALRKEVDSLIVIPNDRLRTVVRELFAKADEVLLNAVKGVSDLILHTGFVNLDFNDVKRVMSNALMGMGRASVQAAQNAINSPLLEIRGAKGLLMNFIITMDEIDEASNYVKSQLNDDMVQATVIATGLT
>MAZ53764.1|Bacteria___Deinococcota-Deinococci___Deinococcales___UBA6957_sp002707365___91.08___GCA_002707365.1
NAVIRVVGLGGGGNNAVNRMIEMRGVEFFAANTDAQVLAIQMGDHLTKGLGAGANPEIGEKAALEDRDRIAEALRGSDLVFLTAGMGGGTGTGSAPVIAEIAALTVAVVTSPFAFAAEEGLHRLEDKVDALIVVENQRLLSALTDAFRVADRVLYHGVRGISDVINVPGLINVDFADVKTLLSTVLMGIGSGREEAALSATHSPLLAVEGAHHLLINITLTLFDSTEIVEKISEAYDEDAVRVTVIAAGFD
>KKP41785.1|Bacteria___Patescibacteria-Dojkabacteria___SC72___UBA12044_sp000989675___73.82___GCA_000989675.1
VAKIKVVGVGGGGCNAINTMISITGVEFMAFNTDAQTLKLQLGEELTKGLGVGGNHEVGAQAAEESLDQIQEHLEGADMVFITAGMGGGTGTGAAPIIAGVAALTVAVVTKPFDFIAEEGIASLRDKVDTLIVVPNQRLLEIFIDAMKMVDSVLAEGVNSISNLISQTGYINADFNDAKSVMLSALMGIGRASELAARAATTSPLLDIEGATGVLYNIVLSLPEISMVSGLIQEAIDPSLIVITIVATGFD
>KXK08285.1|Bacteria___Patescibacteria-Dojkabacteria___B142___OLB21_sp001567305___65.2___GCA_001567305.1
IAKIKVVGVGGAGGNAINNMIQIEGVEFVAVNTDSQALGLKIGEEITRGLGSGGNPQIGKKAAEESVDVLHEHLAGADMVFITAGMGGGTGTGASPVIAGISAITVGIVEKPFSFTALEGIAQIKDRVDTLIVIPNQRLLDVFIDAMKMVDDVLAQAVKSISQLVTQSGMINVDFNDVKSIMLTALMGMGKASAEATKMAMNSPLLEIQGATGVLFNIVMALFEVNEAAKLISESIDDSLVHITVLATGFE
>PMQ01624.1|Bacteria___Dictyoglomota-Dictyoglomia___Dictyoglomales___NZ13-RE01_sp002878375___100___GCA_002878375.1
IPVIKVVGVGGAGGNAINRMIDVHGVEFIAVNTDVAVLQIQIGAELTKGLGAGGDPKIAEKAALESEEIIREYLQGADMVFITAGMGGGTGTGASPVIADIADLVVAVVTLPFSFTAKEGVERLKEKVDSVIIINNDKLLQLVLEAFKLADDVLRQAVQGVSEIVNGTGIINIDFNDLKSIMSTAYLGIGVGKKEAAKMALNSPILDINGAKGVIFNITFNMNEINELAEMIIQNANDEMMKVTIVATGFE
>WP-013756035.1|Bacteria___Thermodesulfobiota-Thermodesulfobiia___Thermodesulfobiales___Thermodesulfobium_narugense___98.28___GCF_000212395.1
GPSIKVLGIGGAGGNAINRMIELSSVEFWAINTDVQALSLQIGPKATKGLGAGANPDLGREAAEESEDDLRSILEGADMAFITAGLGGGTGTGAAPYIASIAILTVAVLTFPFKFNADQGLEELKKIVDSYIVIDNQRLLTFFLEAFRLADDVLRQGVQGISDLVTVPGIINLDFADLKSVLTNTIMGVGYGQIDAVRSAVDSPLLTVKGATNIIMNVTLTLLEINEAADELGSLINPEMIRITIIATGFS
>AHB42374.1|Bacteria___Patescibacteria-Saccharimonadia___Saccharimonadales___RAAC3-TM7-1_sp000503915___58.83___GCA_000503915.1
FASIKVVGVGGAGGSAVNRMKELQGVQFIAMNTDAQALHIHLGKETTGGLGAGADPAKGEQAANESRDDIKSALEGADMVFVTIGAGGGTGSGAGHIVAELAILVVGVATKPFSFNAEWAIAQLGRQVDTLITIPNDRLLQTLLETFKIADDVLRQGVQGISELITEHGLINLDFADVKAVMSSALMGIGRASAQAAQQAIESPLIEIDGAKGVLFNVTMSMSEIQEAAEIITSALKPELLIITVIATGFD
>CCY24234.1|Bacteria___Cyanobacteria-Vampirovibrionia___Gastranaerophilales___CAG-484_sp000431315___91.88___GCA_000431315.1
PTNIKVVGVGGGGGNAVNRMIKLSGVEFWLMNTDLQVLEIQLGAKSTAGLGAGGDPSVGEKAAEEAQQEITEALDGADMVFITAGMGGGTGTGAAPVVAKIAILTIAVVTKPFTWQANQGLEKLREAVDAVIVVPNDKLLQVLTESFIIVDEVLLRGVQGISDIITVPGLINVDFADVKCVMQSALMGIGRGTVKAAEIAINSQLLEINGATGVIVNITMTLHEISDAANIIHDAVNENIIQVTVIATGFE
>WP-011916490.1|Bacteria___Firmicutes_A-Thermoanaerobacteria___Caldicellulosiruptorales___Caldicellulosiruptor_saccharolyticus___99.5___GCF_000016545.1
VAQLKVIGVGGAGNNAVNRMIDVSGVEFIAVNTDKQALQIQIGEKVTKGLGAGADPEIGRKAAEESKEEISQVLKGADMVFITAGMGGGTGTGASPVVAEIAILTVAVVTRPFKSNAEKGIEELKKIVDTIIIVPNDRLFMLISDAFRMADDVLRQGVQGISDIILNAGLINVDFADVKAIMMYAHMGIGKAKLKALEQAINSPLLEIKGAKGVLVNYTLLLDEIEKANELISSEFNEEMVQVTVIATGFD
>CCX71754.1|Bacteria___Firmicutes_A-Clostridia___Oscillospirales___F23-B02_sp000431075___88.74___GCA_000431075.1
VVTIKVVGVGGAGNNVVNRMVKTQGVEFISVNTDKQALAIQIGEKLTHGQGAGSDPEVGKRSAEESRNNIAKSLEDSDMVFITAGMGGGTGTGAAPTVADIAVLTVGVVTKPFKFQANAGIKELLGKVDSLLIIPNDRLKYALANAFEIADDVLRQAVTSISDLIKNTGFINLDFADVTCIMKFAHMGVGRAAEDAARMAVASPLMEINGAHGVLINITMGLEDVEAAANLVQEAFDESMIRVTVIATGFE
>ETI83596.1|Bacteria___Actinobacteriota-Actinobacteria___Actinomycetales___Varibaculum_cambriense_A___97.77___GCA_000508625.1
LADIKVVGIGGGGANAVNRMIDLKGVEFIAINTDAQALMLDIGREETRGLGAGADPKVGERAAADNEEEIKDTLEGADMVFVTAGEGGGTGTGGAPIVARVAALTIGVVTRPFSFQAEAGVEALRKEVDTIIVIPNDRLLEIMVDAFSAADEVLHSGVQGITDLITTSALVNVDFADVKSVMKTALMGIGSATIRAAEAAFMSPLLEIDGALGVLMFFQMGLMEVHRAADMVREMVDESLIRVTIIAAGFD
>OFY70121.1|Bacteria___Bacteroidota-Bacteroidia___2-12-FULL-37-12___2-12-FULL-37-12_sp001769655___96.99___GCA_001769655.1
SSIIKVLGVGGGGSNAVNYMFRIRGVDFVVCNTDAQALEVQLGANLTSGLGAGANPEKGKKAAIESRDQIRQLFDGTRMVFITAGLGGGTGTGGAPEIAKIAILTVGIVTLPFSYKAKLGLEELKKNVDTILVVSNDKLREIISMAFGKADDVLATAAKGLAEIITLPGHVNVDFEDVITVMKTAVMGSARVDIRAAELALSSPLLDIYGAKYILLNITVTMDEVGEINEYIQEKKDTSLINLTVIVTGFE
>OJW15026.1|Bacteria___Bacteroidota-Bacteroidia___Sphingobacteriales___Mucilaginibacter_sp001898335___94.05___GCA_001898335.1
SSIIKVIGVGGGGGNAVNHMYRITGVDFIICNTDAQALEVQLGASLTEGMGAGSIPEVGKNSAIENIDDIKQMLSNTKMLFITAGMGGGTGTGASPIIAKAAILTVGIITTPFSFQAEEGMEELKKYVDSYLVISNDRLRQIMSSAFAQADNILTTAAKGIAEIITLPGYINVDFKDVRTVMKVSIMGSCSADLKAVEGALASPLLKIEGARYILLNISVTMDEVSIITDYIQEEKDENLLSVTIIATGFQ
>KXK43761.1|Bacteria___Bacteroidota-Bacteroidia___Chitinophagales___OLB11_sp001567165___93.94___GCA_001567165.1
ASIIKVIGVGGGGGNAVDYMNNIEGVDFIVCNTDKKALNIQLGPSLTQGLGAGANPEIGMRACEESISEIENLLNNTKMVFVTAGMGGGTGTGGAPIVAKAAILTVGIVTTPFSYQAEEGIAKMRENVDTILIISNDKLRHQTSQAFSKADDILATATKCIMDVINSEGHIVVDFSDVCTVMRSAILGSAMASYDAVEAAINSPLLNIRGAKWVLLNVNHTLDEVEIIQAFIEEQFDDNLISVTIIATGFQ
>CBK67796.1|Bacteria___Bacteroidota-Bacteroidia___Bacteroidales___Bacteroides_xylanisolvens___99.46___GCA_000210075.1
PKIIKVIGVGGGGGNAVNHMYRIHDVTFVLCNTDNQALALQLGRSITQGLGAGNRPERARDAAEESIEDIKAQLDGTKMVFITAGMGGGTGTGAAPVIARIAILTVGIVTIPFIFQALDGVERIAQHVDALLVINNERLREIFMNAFGKADDTLSIAAKSIAEIITMRGTVNLDFADVKTILKVAIMSTGFGETKAIDDALHSPLLNIFNAKKVMLNVSLMMEEMNEIHEFMSKFIDNSLVKITVLATGFG
>WP-027414502.1|Bacteria___Firmicutes_I-Bacilli_A___Aneurinibacillales___Aneurinibacillus_B_terranovensis___98.15___GCF_000430625.1
LAQIKVIGVGGGGSNAVNRMIEIQGVEFIAVNTDYQALNLQIGGKLTRGLGAGANPEVGKKAAEESREQIENALRGADMVFVTAGMGGGTGTGAAPVIAEIAALTVGVVTRPFTFQAENGISSLKEKVDTLIVIPNDRLLEIMLEAFREADNVLRQGVQGISDLIAVPGLINLDFADVKTIMTSALMGIGISTSEAAKRAICSPLLEIDGARGVLMNITLSLYEVNEAADIVASAINENLIVVTVIATGFE
>WP-007505648.1|Bacteria___Firmicutes_I-Bacilli_A___Caldalkalibacillales___Caldalkalibacillus_thermarum___93.85___GCF_000218765.1
LARIKVIGVGGGGSNAVNRMIEVQGVEFITVNTDAQALQLQIGAKLTRGLGAGANPEVGKKAAEESREQIENVLKGADMVFVTAGMGGGTGTGAAPVIAEVAALTVGVVTRPFTFHANQGIENLKQKVDTLIVIPNDRLLEIMLEAFREADNVLRQGVQGISDLIAVPGLINLDFADVKTIMTSALMGIGVASVEAAKKATCSPLLEIEGAKGVLMNITLSLYEVNEAADIVAASINEDLIVVTVIATGFD
>OJF17522.1|Bacteria___Firmicutes_I-Bacilli_A___Bacillales_F___Bacillus_BB_sp001884825___92.92___GCA_001884825.1
LAQIKVIGVGGGGSNAVNRMIEVKGVEFITVNTDAQALNIQIGEKLTRGLGAGANPEIGKKAAEESREMLENILKGADMVFVTAGMGGGTGTGAAPIIAEIAALTVGVVTRPFSFQAESGIAALKEKVDTLIVIPNDRLLEIMLQAFREADNVLRQGVQGISDLIAVPGLINLDFADVKTIMTSALMGIGVSSVEAAKKAISSPLLEIDGARGVLMNITLSLYEVNEAADIVASAIKEEMIQVTVIATGFD
>WP-069643989.1|Bacteria___Firmicutes_J-Desulfuribacillia___Desulfuribacillales___Desulfuribacillus_alkaliarsenatis___96.92___GCF_001730225.1
LAQIKVIGVGGGGSNAVNRMIEIQGVEFLAVNTDAQALQMQIGEKLTRGLGAGANPEVGKKAAEESREDIMNLLKGADMVFVTAGMGGGTGTGAAAVIAEIAALTVGVVTKPFSFHANIGIANLKEKVDTLIVIPNDRLLEIMVEAFREADNVLRQGVQGISDLIAIPGLINLDFADVKTIMASALMGVGVATADAAKKAICSPLLEIQGAKGVLLNITLSLFEVNEAADIVQSAINENLIIVTAIATGFD
>WP-028777155.1|Bacteria___Firmicutes_I-Bacilli_A___Thermoactinomycetales___Shimazuella_kribbensis___99.23___GCF_000428065.1
IAQIKVIGVGGGGSNAVNRMIDVQGVEFIAVNTDAQALNLQIGEKLTRGLGAGAKPEVGKKAAEESREQIENVLRGADMVFVTAGMGGGTGTGAAPEIALIASLTVGVVTKPFSFQAETGVASLKENVDTLIVIPNDRLLEIMIEAFREADNVLRQGVQGISDLIAVPGLINLDFADVKTIMTSALMGIGTAATEAAKKAICSPLLEINGARGVLMNITLSLYEVNEAADIVTQAINEDLILVTVIATGFD
>OUN01281.1|Bacteria___Firmicutes_I-Bacilli_A___Paenibacillales___ZCTH02-B3_sp002159065___93.35___GCA_002159065.1
LAKIKVIGVGGGGSNAVNRMIEVRGVEFITANTDAQALQLQLGDKLTRGLGAGGNPEIGKKAAEESREAIFNSLRGADMVFVTAGMGGGTGTGAAPVIAGVAALTVGVVTRPFTFQAEMGIEALRENVDTLIVIPNDRLLEIMVEAFREADNVLRQAVQGISDLIAVPGLINLDFADVKAIMTSALMGIGVASAEAARKAIMSPLLEINGARGIIINITLSLYEVNEAAEIVVSAIDDTMIKVTVIATGFE
>WP-012447766.1|Bacteria___Firmicutes_D-Natranaerobiia___Natranaerobiales___Natranaerobius_thermophilus___98.31___GCF_000020005.1
FAQIKVIGVGGGGSNAVNRMISLKGVEFIAVNTDSQALNLQLGQNLTKGLGAGADPEIGKKAAEESRDEIEQSLKGADMVFVTAGMGGGTGTGAAPVIAKISALTVGVCTKPFTFQAEAGIDEIKENVDTLIVIPNDRLLQVMVEAFRVADEVLLQGVQGISDLITVPGLINLDFADVKTIMTTALMGIGSSTVDAAKSAILSPLLEIEGAQGILLNITLGLVEVNEAADVVAEAIDDNLVKVTVIATGFD
>WP-091348895.1|Bacteria___Firmicutes_D-Proteinivoracia___Proteinivoracales___Anaerobranca_gottschalkii___97.46___GCF_900111575.1
FAHIKVIGVGGGGSNAVNRMISLKGVDFIVANTDAQALHIQLGDKITKGLGAGANPEIGRQSAEETREEIAKALKGADMVFVTAGMGGGTGTGAAPIIAEIAALTVGVVTKPFSFFAEKGIENLKEKVDTLIVIPNDRLLQVMLEAFKIADDVLLQGVKGISDLIAVPGLINLDFADVKTIMKSALMGIGIASSVAANQAVSSPLLEINGAKGVLLNISLGLHEVQEAAAVVEKYIDESMIKVTVIATGFD
>HAN86087.1|Bacteria___Firmicutes_G-SHA-98___DTUO25___UBA10085_sp003456765___67.13___GCA_003456765.1
LANIKVIGVGGGGSNAINRMIGLKGVEFVALNTDAQALRIQIGEKLTKGLGAGANPEIGKKAAEESRDMLSETMDGADMVFITCGMGGGTGTGAAPIIAEIAALTVGVVTKPFSFQADQGIDALREEVDTLIVIPNDRLLQVILDAFRIADDVLRQGVQGISDLITVPGLINLDFADVRTIMTSALMGIGVASLEAARSATASPLLEIHGAKGVLMNITMGLFEVNEAAETVADAIDDSMIKVTVIATGFD
>PTQ52455.1|Bacteria___Firmicutes_I-Bacilli_A___Thermicanales___Brockia_lithotrophica___90.64___GCA_003050565.1
PAVIKVVGVGGGGSNAVNRMIELSGVEFIAVNTDAQALSLQIGEKLTRGLGAGANPEIGKKAAEESREAIEAVLRDADMVFVTAGMGGGTGTGAAPIIAQVAALTVAVVTKPFRFQAEAGIANLKERVDTLIVIPNDRLLEVITEAFRMADNVLRQGVQGISDLIAVPGLINLDFADVKTIMQTALMGIGVASQEAAKRAIMSPLLEIEGAKGVLLNITLTLFEVNEAAEIVHAAINESLIYVTIIATGFD
>OPX21775.1|Bacteria___UBP7_A-4484-113___4484-113___4484-113_sp002050035___76.64___GCA_002050035.1
QAKIKVVGIGGGGCNALDRMIELGGVDFIAVNTDFQALELQIGAKLTRGLGSGSNPEIGKRAAEESRNDIGEMIQGADMVFITCGMGGGTGTGASPLFASVASLSVGIVTRPFAFMAQQGIEELRDNVDSLIVIPNDKLLDLLQEAFLMADEVLRQGVTGISELILKPGLINLDFADVRMVMKTALIGLGQASRVAVEQAILSPLLEIDGATGVLINFTLTLQEVNEAATLVSERIDPEKVRVMVLATGFS
>tbn..179690..180835..DJWY01000016.1|Bacteria___Firmicutes_C-Negativicutes___Selenomonadales___UBA7018_sp002448305___95.72___GCA_002448305.1
DAKIKVIGIGGGGSNAVNRMIELDRVEFIAVNTDSQALLMQIGEKLTRGLGAGARPDIGERAAQESRNDILEALRGSDMVFITAGMGGGTGTGAAPVVAECAALTVAVVTRPFTFNADMGIEKLKKNVDAIITIPNDRLLQVMTKAFVIADDILRQGVKGISDLIVVPGIINLDFADVQSIMSSALMGVGEASIEAVKKAIASPLLEVDNARGILLNFMLPMMEINEAAMTVHEVVDETLIIVTIIATRFG
>OIP12268.1|Bacteria___Caldisericota-Caldisericia___Caldisericales___CG2-30-36-11_sp001871575___91.07___GCA_001871575.1
QARIKVIGVGGGGGNAVNRMIDIHGVEFISINTDVQVLSVQIGPKTTGGLGAGSFPEIGKKSAEESKDELRRVIEGADLIFITAGMGGGTGTGASPLIASIAILTIAVLTKPFSFVAEDGIKEVGPNVDTVIAISNDRLLKIINDAFKIADNILLYAVKSISDLITVPGLINVDFADVKTTLKSAWLGIGTGKADAARKAVSSPLLEIEGAARLLYNITLTLAEINEATMVISDSIDENLIHISVIAAGFS
>GBD20320.1|Bacteria___Chloroflexota-Chloroflexia___Thermomicrobiales___Thermomicrobium_sp002898255___98.13___GCA_002898255.1
FARIKVIGVGGGGGNAVNRMIEVQGVEFIAVNTDAQALLVRIGDKLTKGLGAGGRPEIGERAAEESADMLAELVRGADMVFIAAGMGGGTGTGASPVIARLAALTVGVVTRPFDFIADEGIAVLKEHVDALITIPNQRLVSMFSEAFRIADDVLRQGIQGISDLITRPGLINLDFADVKTILRSALMAIGRGTVDAARAAVESPLLEIEGATRVLYNIALSMAEVNEAAELIRSMPDEAMVTITLIAAGFT
>OIO90900.1|Bacteria___Armatimonadota-Abditibacteria___CG2-30-59-28___CG2-30-59-28_sp001872605___89.81___GCA_001872605.1
NVNIKVLGVGGGGSNAVSRMIEVRGVEFIALNTDRQALDIQLGDMITHGLGAGGNPEIGRQSAEESREEIADALERPDMVFITTGMGGGTGTGAAPIVAEISALTVGVVTRPFGFLAGAGIEALRQSVDTLITIPNDRLLEVILEAFRAADDILRQGVQGISDLITVPGIINVDFADVKSVMQSALMGIGEGTSEAANKAVSSPLVEIEGAKEVLINITLTQDELQEAVEIIRNALDSQLVRITVVATGFH
>WP-016482351.1|Bacteria___Armatimonadota-Chthonomonadetes___Chthonomonadales___Chthonomonas_calidirosea___95.65___GCF_000427095.1
SARIKVVGVGGGGTNAVNRMIELTGVEFIAMNTDVQVLNLQLGENSTRGLGAGGDPNLGRMAAEESKSEIKKVLDGADMVFITAGMGGGTGTGAAPIIAEIAALTVAVVTKPFKFLAEEGIETLKARVDTIIVVPNQRLLSILVDAFKTADDVLRQGVQGISDIITIPGMINVDFADVKAIMTPALMGIGMAEVEAAQMAVSSQLLEINGATRVLVNVTLTLSEFNEAADQIAQLPDPSMVRITVLATGFG
>KKP61510.1|Bacteria___Patescibacteria-Microgenomatia___UBA1406___GWC2-37-13_sp000990305___52.89___GCA_000990305.1
AARIKVVGIGGGGGNALSFMVEINGVEFIAVNTDAQALLIQIGENLTKGLGSGGDPEVGRQAAEESKEKLKEDLSGADMIFLACGEGGGTGTGAAPLIAEIAALTIAVVTKPFEFCADEGIMRLKEKVDTLIVVPNQRILNIILEAFKRIDAVLHQGVKGIAELITTPGLINVDFADIRSIMQTALMGVGIGSIAAIKQAISSPLLDIEGAKGVLFNVVLTMAEVDEAASVIAKSIDDKLIKVTIIATKFD
>OGC44794.1|Bacteria___Patescibacteria-WWE3___9FT-COMBO-53-11___9FT-COMBO-53-11_sp001772805___54.59___GCA_001772805.1
VAEIKVLGLGGAGGNALNSMVRIVGVEFLAVNTDSQALAIQIGEKLTRGLGSGGDPEVGQKAAEESVDLIRSRLEGADMVFVTCGMGGGTGTGAAPIIAEIAALTVGVVTKPFGFNAIHGIQNLHDKVDALIVVPNQKLLEIILEAFRLADSILGRAVQGISDLIVVPGLVNVDFADVRAVMTSALMGIGEASPTAAKSAITSPLLEVRGATGILMNIVLSMHEVDEAARVIAQEINDEMIRITVIATGFS
>PIS22967.1|Bacteria___Patescibacteria-WWE3___0-14-0-20-40-13___0-14-0-20-40-13_sp002774285___56.48___GCA_002774285.1
FAKIKVIGVGGGGTNAVNNMIVIHGVDFVAVNTDAQSLAIQIGKDLTKGLGSGGNPEIGKKAAEESLEEIKQALDGSDMIFVTAGLGGGTGTGAAPVIAGIAALTVGVVTKPFDFNAGTGHKELKEHVDALITIPNQKLLELLLEAFKTADGVLGQGVQGISDLIVMPGLVNVDFADVKTIMTSALMGIGVGTELSAKMAISSPLLEISGATGILFNIVLSMHEIDKAAKIISSAIDDKMIKITVIATGFD
>PIP04805.1|Bacteria___Patescibacteria-WWE3___CG2-30-40-12___CG2-30-40-12_sp002770755___60.36___GCA_002770755.1
FARIKVVGIGGGGSNAVNSMILIVGVDFIAINTDAQALAVQIGKDLTKGLGAGADPDIGKKAAEESLEDIKRYLEGADMVFITAGLGGGTGTGAAPIIANLAALTVGVVTKPFLFNAEAGLKEFKDNVDALITIPNQKLLDVILDAFKVADSVLGQGVQGISDLIVLPGLVNVDFADVKTIMTSALMGIGLAEVTAAKSAIFSPILDIKGATGILFNIVLAMHEVDDAARIIGEAIDENFIKITVIATGFD
>PIZ73603.1|Bacteria___Patescibacteria-Gracilibacteria___UM-FILTER-43-11___UM-FILTER-43-11_sp002792495___77.31___GCA_002792495.1
LASIKVIGVGGGGSNAINRMIIVEGVDFIAINTDAQALYINIGKAATRGLGAGSDPGIGKKSAEESSEELKAAIDGADMVFITCGLGGGTGTGAAPVIADLAILTVGVVTKPFSFVAQEGLDELKEKVDTLITIPNDKILSILTDAFIVVDDVLRQAIQGIADLITTHGMINVDFADVRTIMRSALMGIGYGTVDAARAAIESPLLEIAGAKGILFNITLSMFEVDEAAKVITEAINENYIKCTVIAAGFD
>CEA02609.1|Bacteria___Firmicutes-Bacilli___Bacillales_A___Lysinibacillus_E_saudimassiliensis___98.68___GCA_000935965.1
MAVIKVIGVGGGGNNAVNRMIEVQGVDFIAVNTDSQALKLQMGMKLTRGLGAGANPEVGKKAAEESREQLEEMLKGADMVFVTAGMGGGTGTGAAPVIAQIAALTVGVVTKPFSFQALGGIAALKEAVDTLIVIPNDKLLEIMLEAFIEADNVLRQGVQGISDLIATPGLINLDFADVKTIMSSALMGIGIATAEAAKKAISSPLLEISGAKGVLMNITLSLYEVQDAAEIVAAAINDNLIIVTVIATGFS
>KUO73564.1|Bacteria___Firmicutes_A-Clostridia___Lutisporales___BRH-c25_sp001515955___93.68___GCA_001515955.1
VAQIKVVGVGGAGNNAINRMISLKGVEFYAINTDKQALYIQIGEKLTKGLGAGANPDIGKRAAEESYEEVKKMLDGADMVFVTAGMGGGTGTGAAPIVAQIAILTVGVVTKPFGFQAEKGLGELKEKVDTLVIIPNDRLLQIIMEAFKIADDVLRQGVQGISDLIAVPGLVNLDFADVKTIMLFAHMGIGKASAEAVKQAIHSPLLEIEGAKSVLLNITLGIFEVNEAADLVFQSIDESMIRITVIATGFE
>CCX53978.1|Bacteria___Firmicutes_C-Negativicutes___Veillonellales___Veillonella_A_sp000431435___99.6___GCA_000431435.1
FANIKVIGVGGGGSNAVNRMIDLQGVDFLVANTETQALDIQLGEKLTKGLGAGANPQVGEEAAQESREEITKALSGSDMVFVTAGMGGGTGTGAAPIVAECAALTVGVVTKPFTFQADKGIEMLTSKVDTIIVIPNDKLLQVLNEAFRTADDVLRQGIKGISDLITVPGLINLDFADVKTIMTEALMGIGIGEVDAAKMAINSPLLEIEGAKGILLNITLSLFEINEAAEIISEAIDENLVQITVVATGFG
>KKR18672.1|Bacteria___Patescibacteria-CPR2___CPR2___UBA9978_sp000995065___69.44___GCA_000995065.1
FARIKVVGLGGGGTNAINRMIALRGVEFIAINTDAQSLHVHIGKTTTRGLGAGSDPDTGRKAAEESSEEIYEALKGADMIFLTCGMGGGTGTGSIPVVASLAALTVGIVTKPFIFVSEEGMDLLKDKVDTLITIPNDRLLTMMLDAFNVVDDVLRQGVQGISDLITVHGVINVDFADVKAIMSSALMGIGRGTTEAAKMAINSPLLEIDGARGVLFNISLGMFEIDEAAKVITQAIDPNIIKITVVATGFS
>KKP35951.1|Bacteria___Patescibacteria-Gracilibacteria___UBA1369___GWC2-33-13_sp000989565___75.49___GCA_000989565.1
VAQIKVIGVGGGGGNAINRMIKLRGVEFIAVNTDAQALYINIGRATTKGLGAGSNPDTGKQAAEENSEEIKNVLEGADMIFITCGMGGGTGTGGAPVIAELAILTVGVVTKPFAFHAEEGLENLKNKVDTMIVIPNDKILSILTDAFTVVDDVLKQGVQGIADLITIHGMINVDFADVRAIMESALMGIGYGTVEAAKAAIESPLLEIVGARGILFNITLSMFEVDEAARIITEAINDSYIKITVIAAGFD
>OLB24951.1|Bacteria___Actinobacteriota-Thermoleophilia___20CM-4-69-9___13-2-20CM-68-14_sp001914705___59.47___GCA_001914705.1
LAVIKVVGVGGGGTNAVNRMVDLTGVEFIAVNTDAQALLIHIGSQATRGLGAGADPVVGKAAAQESRDELKEALKGADMVFVTAGEGGGTGTGGAPILGELAALTVGVVTRPFAFQAERGIEDLRDTVDTLIVIENDRLLQVIVDAFKLADDVLRQGVQGITDLITIPGLVNLDFADVRTIMRSALMGIGAASTEAAQAAVSSPLLEIEGATGILLNVTIGLFEVNEAAEVVTGAIDESLVRVTVIATGFG
>OFW61033.1|Bacteria___Actinobacteriota-Thermoleophilia___RBG-16-64-13___RBG-16-64-13_sp001768675___86.21___GCA_001768675.1
LAVIKVVGVGGGGTNAVNRMVDLKGVEFIAINTDAQALLLHIGGKVTRGLGAGANPEVGREAAEESRDEIREALKGADMVFVTAGKGGGTGTGAAPVIAELAALTVGVVTKPFTFQAEAGIEALSKKVDTLIIIPNDRLLQVIIEAFKVADDVLRQGVQGITDLITVPGLINLDFADVRTVMRSALMGIGMASVEAAKQAISSPLLEIEGATGILLNISLGLFEVNEAAEVIADAIDESLMRVTVIATGFD
>OIP66203.1|Bacteria___CG2-30-53-67-CG2-30-53-67___CG2-30-53-67___CG2-30-53-67_sp001873285___90.46___GCA_001873285.1
QAKIMVIGVGGGGNNAVNTMIQLEGVDFIAVNTDAQVLALQIGGKLTKGLGAGANPEIGRQAALEDQDQIKESIQGSDMIFITAGMGGGTGTGAAPVIGRMAALVVGVVTKPFNFQAEQGLQQLKDAVDTVIVIPNQRLLGILFDAFKIADDVLCQAVQGISDLITLPGLVNVDFADVRTIMTRAVMGTGIAVVEAAHKAISSPLLEMGGARRVLINITMALYEINEATSIIQEEINPSMLKVTVIATGFE
>OGW61782.1|Bacteria___Nitrospirota-RBG-16-64-22___RBG-16-64-22___RBG-16-64-22_sp001803795___89.55___GCA_001803795.1
SARIKVVGVGGGGGNAVNNMVNLRGIDFIAANTDAQSLALQIGANLTKGLGAGSNPAIGREAAEEDGEKVREALEGADMVFVTAGMGGGTGTGAAPVIARLAALTVAVVTRPFMFKADAGIEELRQHVDTIIIVQNQKLLAILQESFRLADDVLRQAVQGISDIVLVPGYMNVDFADVKAVMCRAIMGTGVGTKDAAHKAIACPLLEIEGARGVLINVTLTLHEVNEAAAVVQELIDPDRVMVTVIATGFG
>tbn..27726..28664..QJVM01000238.1|Bacteria___Nitrospirota-Thermodesulfovibrionia___SZUA-242___SZUA-242_sp003235715___94.55___GCA_003235715.1
RARLKVIGVGGAGGNAVNNMIALEGVEFVVMNTDSQDLIVQLGQTLTRGLGAGADPEKGRGAALEVRDEIAGVLDGADMVFITAGMGGGTGTGAAPVIAEVAILTVAVVTKPFTFNAESGLKELKQHVDAIITIPNNRLLTVFLEAFRIADDVLRQGVQGISDIIQVSGLINADFADVHAIMSRAVMGTGRATESAAKQAISSPLLDIDGAKGVLVNITMTLTDANEGLSLIQELINPDLVQVTVI-----
>KFO66648.1|Bacteria___Desulfobacterota-Syntrophia___Syntrophales___Smithella_sp000747625___53.95___GCA_000747625.2
LAKIKVIGVGGGGGNAVNTMIALGGVDFINANTDSQALGIQIGTQITKGLGAGSNPEIGKQSALESRDEIRPFLEGADMIFITAGMGGGTGTGAAPVIAEIAILTIAVVTKPFQFQAEEGIAQLRDIVDTLIVVPNQRLLSLLLEAFKKADDILYQAVKGISDLILVPGLINLDFADVKSVMSIAIMGTGMASVEAAQRAISSPLLEIQGARGILLNITMSLYEVNEASSLIQEEIDQNMIRITVIATGFD
>OGG00475.1|Bacteria___Gemmatimonadota-Glassbacteria___GWA2-58-10___GWA2-58-10_sp001780825___94.51___GCA_001780825.1
MARITVIGVGGAGGNAINHMIIMKGVDFIACNTDVQALSVQIGKELTKGLGAGARPEVGRQAIEESREEVSQMLDGSDMVFITAGMGGGTGTGAAPVVAEIAALTIGVVTRPFIFQADSGIIELRKYVDTIIIVPNQRLLGLFPEALQIADNILFYACQGISELITTPALVNLDFADVKTIMADALMGTGFASSEAAQEAISSPLLEIKGAKGVLVNITLTLHEVNDANNIIYEAIDESMVRVTVIATGFG
>ODT02753.1|Bacteria___Gemmatimonadota-Gemmatimonadetes___Gemmatimonadales___SCN-70-22_sp001724275___97.8___GCA_001724275.1
NARMKVVGVGGGGGNAVNRMIELESVEFISINTDSQALLIQIGKKLTRGLGAGARPEIGRQAIDENRDEVGRVLQSADLVFVTCGMGGGTGTGAAPVVAELAALTVGIVTKPFLFQADMGIAEMRKHVDTMIIVPNERLLAVFQDALKKADEVLLHATQGISTLISKTGLVNVDFADVRTVMQSALMGTGIGRMEAAQQAISSPLLDIGGSTGVLLNITLTLGEVTQISEIVHDASEPAMIRVTVIATGFD
>PZN90217.1|Bacteria___Gemmatimonadota-Gemmatimonadetes___RSA9___RSA9_sp003242735___92.86___GCA_003242735.1
NARMKVVGVGGGGGNAVNRMIDLKGVEFISVNTDAQALKIQIGKKLTRGLGAGARPEIGRQAIEESKEEVRRALEGADLVFITAGMGGGTGTGAAPVIAEMAALTIAIVTKPFLFQAEQGLAELKRAADTMIVVPNERLLSVFRDALKKADEVLLHATQGISDLINVTGEVNVDFADVRTVMAPALMGTGFGRVQAAQEAISSPLLDIHGAAGVLINITLAIDEVTTIASIIQEAHDPSMVRVTVIATGFE
>OGF16503.1|Bacteria___Eisenbacteria-RBG-16-71-46___RBG-16-71-46___RBG-16-71-46_sp001780165___98.9___GCA_001780165.1
SAKLKVIGCGGAGGNAVNRMIGLRGVEFIVANTDMQALNIQIGLNSTRGLGAGGDPSVGRRAAEEDEPGISDALNDSDMVFITAGMGGGTGTGSAPVVARLAALTVAVVTKPFLFQAEEGLAELRAEVDTLIVIPNERLLAVLSEAFAVCDEVLLKATKGISDLVTVPGLVNLDFADVKAVMSNALMGTGRASAEAAQAAVSSPLLEIAGAEGVLVNITLTLHEVNEAAGVVVSAIDPNLMILTVIATGFG
>KRT75111.1|Bacteria___Methylomirabilota-Methylomirabilia___Rokubacteriales___CSP1-6_sp001443385___80.6___GCA_001443385.1
VARIKVIGLGGGGGNAVSRMMAFTGVEFIVANTDIQALRLQLGARLTNGLGAGSDPEVGRRAAEEDREQIARILEGADMVFVTAGLGGGTGTGAAPIVAAVAILTVAVVTKPFTFQAEQGIAELRGVVDTLITIPNQRLLSVLLEAFKVADSVLHQAVQGISDLILVPGLINLDFADVRTIMSMALMGTGVGRLDAAQKAVASPLLDIEGARGILINFTLSIHEVEEAARVVQEAIDKDLLRLTVIATGFS
>tbn..23745..24719..AWNV01000005.1|Bacteria___Acidobacteriota-Aminicenantia___Aminicenantales___Aminicenans_sakinawicola___84.34___GCA_000493965.1
GANIKVIGIGGGGSNAVNRMIQIEGVEFIVVNTDLQALNLQIGSQLTKGLGSGGRPDIGKDAAMEDTEKLIELLEGADMVFLTTGLGGGTGTGAIPVLANLAILAIAIVTLPFDFQAVEGLTELKSCVDTVISIPNERLLQTIQDAFRMADDILRQAVQGISDLITRPGLINLDFADVKSIMKMAFMGTGIASVDAAHKAISSPLLIIDGAHGVLINITITLHEVSQASELIYGMIDENLVKVTVIATGFD
>tbn..2660..3799..DDIP01000189.1|Bacteria___Proteobacteria-Gammaproteobacteria___Woeseiales___UBA1847_sp002338605___73.22___GCA_002338605.1
SAVIKVIGVGGGGGNAVAHMVEIEGVDFICANTDSQALKLQIGCNITKGLGAGADPDIGRQAAMEDRDRILEVIEGADMLFITAGMGGGTGTGAAPIVAQVAILTVAVVTKPFLMIADHGISELGKYVDSLITIPNEKLLTVLLDAFRAANQVLQGAVQGIAELITRPGLINVDFADVRTVMSMAMMGSGEASREAAEAAASSPLLELKGANGILVNVTLSIGEFQEVGNTVKEYIDPDMIRVTVVATGLG
>KPJ81670.1|Bacteria___Proteobacteria-Gammaproteobacteria___Steroidobacterales___SG8-30_sp001303245___74.96___GCA_001303245.1
SAVIKVLGVGGGGGNAVSHMSQIEGVDFICVNTDAQALKLQIGCNITKGLGAGANPEVGRQAAMEDRDRIIELIEGCDMLFVTAGMGGGTGTGAAPVVAQIAILTVAVVTRPFAMIADNGIAELAKYVDSLITIPNQKLLSVLLDAFRQANDVLQGAVQGIAELITRPGLINVDFADVRTVMQVAMMGTGYGTRVAAEMAVSSPLLELAGAQGILVNITLAIGEFEEVGTTVKQFIEPELIRVTVVATGLN
>WP-011629923.1|Bacteria___Proteobacteria-Gammaproteobacteria___Nitrococcales___Alkalilimnicola_ehrlichii___100___GCF_000014785.1
NAVIKVIGVGGGGGNAVQHMVAIEGVDFICANTDAQALQLQLGSGITKGLGAGANPGVGREAAVEDRERIMEAIEGADMVFITAGMGGGTGTGGAPVVAEIAILTVAVVTKPFPFIAEEGIKELGQHVDSLITIPNEKLISVLLDAFKAANDVLLGAVKGIAELITRPGLINVDFADVRTVMSMAVMGTGSASREAAERAIACPLLELAGANGILVNVTLGIGEFNDVGNAVREFIDPELLHVTVVATGLG
>ALP52336.1|Bacteria___Proteobacteria-Gammaproteobacteria___Tenderiales___Tenderia_electrophaga___97.51___GCA_001447805.1
NAVIKVLGVGGGGGNAVEHMVAIEGVDFITANTDAQALKLQLGSGITKGLGAGADPDIGRKAALEDRERIIEMIDGADMLFITAGMGGGTGTGAAPVVAQLAILTVAVVTRPFSFVADEGIKELGQYVDSLITIPNEKLLHVLLQAFASANDVLLGAVQGIAELITRPGLINVDFADVRTVMSMAMMGSGKASREAAEMAVASPLLELAGARGILVNVTMSIGEFEEVGNTIKEFIDPDMLRVTVVATGLG
>WP-064004144.1|Bacteria___Proteobacteria-Gammaproteobacteria___Piscirickettsiales___Piscirickettsia_sp001644975___98.81___GCF_001644975.1
TAVIKVIGVGGGGGNAVEHMVAIEGVDFICANTDAQALKMQLGTEVTKGLGAGADPSKGRQAAEEDRERIKEVLEGADMLFITAGMGGGTGTGAAPVVAEIAILTVAVVTKPFPFVAEHGIKEFSKHVDSLITIPNEKLLSVLLDAFKEANNVLLGAVQGISELITRGGLINVDFADVRTVMSMAMMGTGSASREAAEAAIKSPLLELAGARGLLVNITLSIGEFEEVGDAIKEFIDPEMLRVTVVATGIG
>WP-026289880.1|Bacteria___Proteobacteria-Gammaproteobacteria___Ectothiorhodospirales___Thioalkalivibrio_A_sulfidiphilus___99.88___GCF_000021985.1
NAVIKVIGVGGGGGNAVQHMVNIEGVDFICANTDAQALKLQLGGHITKGLGAGADPVVGREAALEDRDRIAEVIEGADMVFITAGMGGGTGTGGAPVVAQIAILTVAVVTKPFPFVSQAGMENLAKYVDSLITIPNEKLLTVLLEAFKAANNVLLGAVQGIAELITRPGLINVDFADVRTVMSMAMMGTGSASRVAAEAAIASPLLEIAGARGILVNVTMSIGEFEEVGDAIKEFIDPEMLRVTLVATGLG
>tbn..31620..32759..DJFX01000024.1|Bacteria___Proteobacteria-Gammaproteobacteria___Granulosicoccales___UBA5861_sp002432635___93.84___GCA_002432635.1
NAVIKLIGVGGGGGNAVEHMVQIEGVEFICANTDAQALKLQIGSGITKGLGAGADPEIGRQAAMEDRERIQEVIDGADMLFITAGMGGGTGTGAIPVVAQMAILTVAVVTKPFPFAADEGMAELRKHVDSLITIPNEKLLSVLLDAFRAANDVLKGAVQGIAELITRPGLMNLDFADVETVMAMAMMGSGKATKEAAESAISSPLLDLSGAKGILVNVTLSIGEFEEVGEIVNAMIDPELMRVTVVATGLD
>WP-070987622.1|Bacteria___Proteobacteria-Gammaproteobacteria___Thiohalospirales_A___Halofilum_ochraceum___98.47___GCF_001614315.2
QATIKLIGIGGGGGNAVDHMVRIEGVDFICANTDAQALNLQLGANMTKGLGAGANPDIGRQAALEDRERIQELIEGTDMLFLTAGMGGGTGTGAAPVVAQLAILTVAVVTKPFPFTATDGIAELQEHVDSLITIPNEKLLTVLLDAFKSANDVLQGAVQGIAELITRPGLINVDFADVKTVMSMAMMGSGVGTREAAEAAINSPLLELSGARGILVNVSMAIGEFEEVGTTIRQFIDPELLRVTVVATGLG
>WP-093427914.1|Bacteria___Proteobacteria-Gammaproteobacteria___Thiohalospirales___Thiohalospira_halophila___98.68___GCF_900112605.1
NAVIKVLGVGGGGGNAVEHMVELDGVDFICANTDAQALKLQLGNGVTKGLGAGADPEIGRQAALEDKDRIVESIEGADMLFVTAGMGGGTGTGGAPVVAQIAILTVAVVTRPFPFVADEGIQQLGEYVDSLITIPNEKLISVLLDAFKAANNVLYGAVQGIAELITRPGLINVDFADVRAVMSMAMMGSGSGTRTAAESAVSSPLLELAGARGVLVNVTMSIGEFGEVGDTVREFIDMDMMRVTVVATGIG
>KXJ42035.1|Bacteria___Proteobacteria-Gammaproteobacteria___Methylococcales___Methylohalobius_sp001566965___98.05___GCA_001566965.1
NAVIKVIGIGGGGSNAVDHMVSIDGVDFICANTDAQALRLQIGSELTKGLGAGANPEVGKQAAMDDRDRIQEMIHGADMVFLTAGMGGGTGTGAAPVFAEIAVLTVAVVTKPFPFIAEKGIEELGQYVDSLITIPNEKLLQVLLQAFASANDVLLGAVQGIAELITRPGLINVDFADVRTVMSMAMMGTGAASKEAARRAISSPLLELQGARGVLVNITLSIGEFDVVGNTVKEYIDPDLVRVTVVATGLA
>PZC51087.1|Bacteria___Chloroflexota-Dehalococcoidia___UBA6952___QGNO01_sp003228195___97.19___GCA_003228195.2
QAIVKVVGIGGGGCNAVTRMYHILGVEYMAVNTDAQHLMIRVGDKLTRGLGVGGNPEIGRDSAEESRDELYEATRGSDMVFVAAGMGGGTGTGACPVVAEIAALTIAVVTKPFNFQAEDGINLLRDRVDSLIVIPNDRLLDMTEQAFKLADDVLRQAVQAIAELVTISGTINLDFADVKSIMSPAWMAIGTGSVEAAHNAINSPLLDIEGAKGVLLNVALTMHEVHKAVKEIEQIQDLKLVKVTIIATGFP
>OGN98017.1|Bacteria___Chloroflexota-Dehalococcoidia___GIF9___RBG-13-51-36_sp001796515___92.24___GCA_001796515.1
PARIKAIGIGGGGSNAITRMVRIKGVDFITMNTDGQALAIQLGEKLTRGLGAGGDHKVGGKAAEESIDIIEEIVQGADMVFIAAGMGGGTGTGGIPVVAEVAALTIAVVTKPFTFVAEEGLVELSSKVDTLIIIPNDRLLQLVDNAFRLADDALRLGVQAISEVVTVPGLINLDFADIKSVMKPAWMSVGKAGAEAAKAAMASPLLDITGATGVLFNITLTLFECNEAAQVISQAFDPKMLRITVIATGFA
>PZC49971.1|Bacteria___Chloroflexota-Dehalococcoidia___Bin125___TK10-74A_sp003228175___80.86___GCA_003228175.2
LPPIKVIGVGGGGCNAVDRMIQINGVRFLAINTDAQQLEIRVGDKVSRGLGVGGDPELGQKAADESRADLLEAVRGMDMVFVAAGMGGGTGTGAAPVVAEIAALTIAVVTKPFAFAALAGINRLEEFADTVITIPNDRLLTLASRAFALADDVLRQGISGISDVITTPGEINLDFNDVKKVMGQALMAIGRGSVDAAQAAIASPLLEITGARKVLFNITLGLMELNLAAKVVQEMVHPTLVSITVIATGFA
>PZC47005.1|Bacteria___Chloroflexota-Dehalococcoidia___SAR202-VII-2___SAR202-VII-2_sp003228115___98.68___GCA_003228115.1
LAKIIVVGVGGGGSNAVSRMFHVHGIECYVVNTDAQAIIIRIGDQLTRGLGVGGDPVRGRSAAEESDEELREALSGADMVFVAAGMGGGTGTGAAPHVAQIAALTIAVVTKPFRFVAEQGIEELKGNVDTLIVIPNERLLALVQAAFSMADDVLRQGVQAIAELVTVPGEINLDFADIKAVMSPAWMAIGHASIEAARAAADSPLLDIEGAKAVLLNVTLKLHEVEQAANHIRDLTDPKMVRVTLVATGFP
>tbn..145655..146746..DBXC01000006.1|Bacteria___Chloroflexota-Dehalococcoidia___Dehalococcoidales___UBA1222_sp002309415___51.49___GCA_002309415.1
GAKIKVVGCGGAGSNAVNRMVEICGVEFAAVNTDAQHLEIRIGERCTRGLGAGGRHQVGREAAEESIREIEKLVEGSDMVFITAGMGGGTGTGSAPVVAEMAALTIAIVTRPFDFNAEEGIAELMPNVDTMVIVPNQKLFEIMEEAFLVADSVLCNGVQAIAEVITMPGTINLDFADVRSIMSPAWMSIGRGEMKAAMNAINSPLLTIQGAKGVLFNVVLSLHEVQEAADFIRSQIDDNLVRLTLIATGFT
>KPK48163.1|Bacteria___Chloroflexota-Dehalococcoidia___SM23-28-2___SM23-28-2_sp001303545___70.96___GCA_001303545.1
LPPIKVVGVGGAGCNAVNRMIQVKGVQFVGVNTDTQALMLRIGDRLTKGLGVGGDADLAQRAAEENRDEILDAVRDAEMVFITAGMGGGTGTGAAPIVAEVAALTVAVVTKPFSFQAENGISMMRDRVDTLIVIPNDRLLSILGEAFRVADDILRQGIQGISELITTPGDINLDFADVRRIMNPALMAIGRAGVEAAKVAITSPLLDIHGARGVLFNITLGLHELNMAAQVIAEVTDPDLVQITLIGVGFT
>KUK26738.1|Bacteria___Bipolaricaulota-Bipolaricaulia___Bipolaricaulales___64-32_sp001508155___89.83___GCA_001508155.1
PARLMVVGVGGGGGNAVDRMMRLQGVELVAVNTDAQVLALQIGRKLTGGLGAGGDPEIGRLAAEESREEIADLLSGLDMVFVTAGMGGGTGTGAAPVIAEVAILTVAIVTRPFSFRAEVGIQNLAQNVDAIVTISNDKLLKVLTRAFELVDEVLRQGVQGITDLITVPGLINLDFADVESVLRTAMMGIGEAEREAARRAISSPLLDVKGAKKAILNITLTLEEVTEAASVIHEAIREGMARVTVIATGFP
>OGF52748.1|Bacteria___Bipolaricaulota-Bipolaricaulia___RBG-16-55-9___RBG-16-55-9_sp001778455___76.27___GCA_001778455.1
PAKIRVIGVGGGGCNAVNRMVKIKDVELVAINTDAQVLALQIGSKLTAGLGAGGNPEIGRKAAEESEAEIRDLLEDADMVFITTGMGGGTGTGASHVIARLAILTVSIVTRPFSFRAKKGIEELRQHVDTLITIPNDRLLKVLMNAFELADDILRQGVQGITDLITTPGLINRDFADVEATMRTAMMGIGEAEKEAARNAITSPLLEIEGAQKVILNVTLTLEEVTEAAQLIREAVREGFLKLTVIATGFK
