# Supplementary material for: Early origin and evolution of the FtsZ/tubulin protein family
Source: Front Microbiol. 2023 Jan 10;13:1100249. doi: 10.3389/fmicb.2022.1100249 (PMC9871819; doi:10.3389/fmicb.2022.1100249)
Supplement: Supplementary file 2 [file Data_Sheet_2.ZIP › DATA/fig2/MSAs/MANUAL_linsi_B_gt20_manualclean.afa]

>OJV16337.1|Bacteria___Verrucomicrobiota-Verrucomicrobiae___Chthoniobacterales___Terrimicrobium_sp001897195___96.62___GCA_001897195.1
MISY--SEAGEPASVQALVLGLGNAGVHLVDRLTMSGIADADFVALNTDAQSLASSITQTKIALGQKVTRGL
GTGGDPEVGYEAAQESLGEIRSALEGAQVVFLCTGLGGGTGSGVAPVIAESAREAGAIVISIVTSPFSFEGK
RRSAQAREGLAGVAEFSHAVLHFENDRMSELASPRAGIEETFSISDNFLGSAVIALLDILRGGAPLPVGLAD
VLSVLGGGAAALFGRGEATGDNRAHEALERALKSPLLDRGRLAESHAIISHISGPSSLSFAEVAAIMRELGK
HITDSAQLFLGVTTLRDTNSPVTVTLVGNYAEDLDVPTFLRR----
>OUV15306.1|Bacteria___Verrucomicrobiota-Verrucomicrobiae___Verrucomicrobiales___SW10_sp002172625___79.03___GCA_002172625.1
MIEF--DRQQTIPESAVKIIGLGGAGANMLDRIALDGIEGAELLALNTDVRTLKGSVAGEKIQLGPNLTKGL
GAGGDPEIGEKAILESEDEIRDVLRDRKIVFICVGLGGGTGSGAAPIAVRLAREAGAFVVVFATMPFAFEGN
RRRIQAEESLNQLAVLTNALVTFDNTRMGELVLPKQGVHEAFSAADRMISDSITAVARLVLRPGLINVGLDE
LMTALKTTSRCLFGSGLGRGDNRAQIALKAALGSPLLDSGSLEDATTVLVHICGGEDMTLFEIELLMEGLTK
HIPDNAHLLFGAATDKAMGKALSVTIISALPEDLDVPPYLRKKRRN
>PYJ58454.1|Bacteria___Verrucomicrobiota-Verrucomicrobiae___Pedosphaerales___AV2_sp003218515___94.12___GCA_003218515.1
MTN-KIASSMDSRELTLKVFGVGGAGCNAVEQIAQREFVGVEFVAVNTDVQALLDLSVGRVVPLGATLTRGL
GAGGDPEVGRAAAEEDAEQLCQLCADAKVVVIVTGLGGGTGTGASPVLARAAKEAGALVLAIATLPFECEGA
RRRSQAQAGLEELKETADAVLCLPNQRVIKLIDEKTSLVETFKITNDLLAQGLRGIWRLLARTGIINVDFAD
LCAVVRGQAESSFACAEAQGEHRAREVVEMLLASPWLEGGTLREAESVLVSIVAGSDLTMAEVNRVMSRINH
ACE-YAHIIMGAAIEAELGDRLSVTVIAARQEDLDVPTYIRR----
>OGV44568.1|Bacteria___Verrucomicrobiota-Kiritimatiellae___LD1-PB3___GWF2-57-35_sp001804865___91.39___GCA_001804865.1
MSFF--EHNESVPLQKILVAGVGGGGSNVVDRMVKSWSEGPEAAVINTDLKALGACEVSQRIQIGRNITKGL
GAGGDVSAGKMAAEDDVDRLRGLVAHSHLVIIVAALGGGTGTGAAPILARIAREEGALTLCFVSMPFDFEGE
RRTEHARDGLRALKMEADAVVCLPNQNLLEMVPDKTSLISAFETSDQMIGTGIQSLWRLLTQNGMINLDFAD
LRNLVEHSGSCSFGYGEGEGSEKSAQALHSITAGPLLDHGNLAQSEALLISIVGGMDLTLMDIQTIMAHLKA
IARPDARLAMGATINPEWKGRLALTVLAADNEDLDIPTFVRRKISI
>OGV59548.1|Bacteria___Verrucomicrobiota-Kiritimatiellae___UBA8416___YA12-FULL-60-10_sp001803315___59.12___GCA_001803315.1
MT-L--------QSTRILVTGIGGAGCRILDTMAQSGMTGPFYAAVSTDSKALAGCRVGTRQRIGTQRDVSF
GTGEDVERGRQAAEESQADLVRLFSNLDLAFMVGGLGGGTGSGAMPVACRIAREQGAMVMAVVALPFEFEGQ
ARADLARSALDAVRAESDLMVVIPNDRVTDG---ASRLKDAFARSSDLMANLVFGLWRSLSKPGHLNFDFDD
LRAMVRETGTCTAGFGDAVGRDRSIEALNALMQGRLLDGGQLQDASAAIISMVGGPDLSVGEVDGVMTGITA
RLPATARSLLGVMIDDGWRNRLTVTVLVSEAQNLDTPTYLRRSISI
>MAI20158.1|Bacteria___Verrucomicrobiota-Kiritimatiellae___Kiritimatiellales___UBA1859_sp002691095___70.57___GCA_002691095.1
MRR-----HEQNQAVSFLLVGVGGSGCKAVXTAVGR--QGMPYLLIDTDERSG--GEDEHFFLIGKNVTNGL
SSGGDIELGRQSVEKDSARLRARFESVDMILMVVGLGGGTGTGAIPVLTRIAREANAQTMVLLSLPFAFEGK
QRRKMAEAAIRRLRSHTDAIVQLPNERLKREVN-TDGAADAFLVSHRYMTDAAAALWRICLSEGCCGLDFAS
IHTLLRACGFCHIASVEADGEDRVKQAASALMVHPLLNRGLWEGAAGVVLSIQGDESLTLHEVESVMELLTD
KLSDEARINFGVYTDRNQPG-ISLIALVTEEENLDVPTYIRKKIKL
>PJC01696.1|Archaea___Huberarchaeaota-Huberarchaeia___Huberarchaeales___Huberarchaeum_crystalense___69.48___GCA_002789275.1
MSFLEFSKFNEAPSVKIIVFGCGGAGSNAATNIFSRNMPGVTVVAANTDAQHLERTRANQKILLGAEVTKGR
GAGGIMGIGGAAAEASIQEIKNALKGSDLVFITAGMGGGTGTGTAPIVAKAAKDLGALVISIITMPFSMECG
-RIGTAISGLAKLREFSDTVTVIDNNRITDVFG-DLPCRNAFAMADTIITTSIEGIATTVNNVGEINLDFSD
LRRIFETGGLATVGVGEKNSEESVEAAVKQALSSPLLD-ITYEGATGALVDITVGTKVRLRNFTKVGEMIAS
KMDPGAINMVGLRVSPDMGEHVRVITTITGV--ID-----------
>WP-052568483.1|Archaea___Crenarchaeota-Korarchaeia___Korarchaeales___Korarchaeum_cryptofilum___93.39___GCF_000019605.1
MLDLEIPDDEDSVTGNLVIVGVGGCGSNTIDNISKLGIRGIKLVAINTDKVHLDGINAPYKVLIGDSITHGL
GAGGRPEVARACAEQDAHKISDALNRPDLVFIAAGMGGGTGTGAAPVVAKIAKDKGAKIIAFVTLPFRTEGR
HKYKLAQEGIRQLRKWADTVVLISNDKLLKLAG-DRPLDEAFMIADMTLAVMVKGIAEIIRKRTMVNVDLND
IRTLMSVGGVAAVGIGESSDKRRGEEAVKMALRNQLIE-ISPEGARGALVVVYGGKNMRLTEVHQITEIVAS
KMSSDAIIKIGADIDESLGDGVRVILLLTGIEELGSPYVL------
>WP-008083861.1|Archaea___Thermoplasmatota-Thermoplasmata___Acidiprofundales___Aciduliprofundum_boonei___99.19___GCF_000025665.1
MGLL--YDEKSEADVNIKVVGIGGGGCNSITRLSTQNL-KAELIAVNTDKSHFSIVNASKKVLIGKKITNGR
GAGGNMEIGEQAAQMAYNDIYKILDGGDIVFLLAGLGGGTGGGAGPVISEIARDAGALVVSMVTMPFKAEGK
RRWEQAEMSLERFREHSHTVIVLDNNRLVSLAK-NLPIKKAFAIMDYLIGDVITNLADAITIPSLMNIDFSD
LEALMRNGGTSTILYGEGN-YYTPQDAVMDTLNNPLMD-IDYRGANGALIHITGGSEMSLQTVYRIAEGITS
GIRDDAEVKIGARVDDRYTKKLKITTILTGVEGID---LIS-----
>PMP75660.1|Archaea___Thermoplasmatota-Thermoplasmata___ARK-15___ARK-15_sp002878135___98.39___GCA_002878135.1
MGWLEFSSKSSYQDTRILVAGVGGAGCNTINTLSSLNLRGVDLLAINTDRISLERSMASKKLLLGKRYVNGQ
SLSGDIDLGQKIAESSLPEINNILDGYDIIFVLAGLGGGSGGGIGPVVAQQARNKRSLVISIVTLPFRAEGK
RKMEIANVSLEKFYRNSNTVIVLENDRLLNIVP-NLPLEKAFKIMDFLVSDIIRNISDAVNKPSMIHIDFAD
LMKIMKNGGTSTVMYGEGE-INSIPELVNDTLKNKFYN-VDHTTADGALINIVTGPHLSLSMMNELVERLTE
GMDEDSEKKVGIRIEEDLSTKVRITAIFTNVEGID-PVF-------
>WP-008084208.1|Archaea___Thermoplasmatota-Thermoplasmata___Acidiprofundales___Aciduliprofundum_boonei___99.19___GCF_000025665.1
IESL--ERELYEEKINIMVVGIGGAGCNAVSRMKKLGLS-VPTVAINTDINNLRTVEADKKILL-KKYTKGL
GSGGLVEIGEKSAILASKELENIFDGIDIVFLTTGLGGGTGTGATPIIAEIAKRKGALVITIATMPFKIE-R
ARFIKAKEGLKRIVELSNTLIVLENDKLMEIAP-NLPIKKAFIVMDQLISYTIMSFVDVLTKPSLMNIDLED
LKRIMKNGRYSTILIGEGD-ASDPRKIVVDALNRPLMD-MDYSKASGGVIHITTGENVPLSAVYSAVDAISS
LMKDNANLMIGARIDPQFENKMRVLVLLTDI-RSR-----------
>OLS17704.1|Archaea___Asgardarchaeota-Lokiarchaeia___LCB-4___LCB-4_sp001940665___96.26___GCA_001940665.1
MRSL--TPVKEAGNARIVVVGTGGGGNNTINRLLTLGIHGAECIAINTDRQHLDFIKAHRKILIGEMITRGL
GAGGYPEVGAAAADESRDAIKAALQDSDLVFIAAGMGGGTGTGSAPIIAEIAKDCGAIVVGVVTMPFHVE-K
ARIEKAKVGLEKLQKYADTVVVIDNNRLLEIAP-NLPIDKAFCVADEVLANMVKGITETITLPSLINLDYAD
VRTIMTNGGVALVGLGEASGRSRAEIAVKNALNTPLLE-VDYEGATGALIHVVGGEDLTLEEANYVAKIVTD
KMDPNAMVIWGARVDPQMNGVLRVMLILTGVDGLD---RIE-----
>tbn..3308..4237..LKMQ01000023.1|Archaea___Nanohaloarchaeota-Nanosalinia___Nanosalinales___B1-Br10-U2g21_sp001564145___67.21___GCA_001564145.1
------ENLEDVKDAKILVVGAGGAGNNQVTRIQNKDIQGAETVVINTDKQHLQMSSADRKILVGRDLTKGL
GAGGQPEKGARSVEENRAELRNLFKDADMVFLTAGLGGGTGTGAAPVLAQIAKKEDCIVIGTVTMPFEIE-G
ARMSKAEEGLYKLRQHVDTAIVIENDKLLDIAG-DMPLDQAFGVADELITTMIKGITETISQPSLVNLDYAD
VQAIMNEGGVAVVGYGESDTNNKGKEAIHEALSNPLLD-VEFDGANGALLHVAGGEDLTLNEINEVGQHVKS
KLDTNAQTIWGARVKDELQGKLQVISIITGV---------------
>OGI14783.1|Archaea___Aenigmarchaeota-Aenigmarchaeia___CG10238-14___RBG-16-49-10_sp001784635___74.92___GCA_001784635.1
MKKL--EFGFSVKKARIVVFGCGGAGQNTASRLSEMGVSGASIVAINTDAKHLTVGKADKKILIGKEITRGL
GAGGYPEIGSKAAEESRNEIKAALEAADLVFVCAGMGGGTGTGSAPIVSEISKQMGAIVIGVVTMPFKIE-G
SRIAKAEDGLARLRQSADTVIVIENDRLLRYAG-SLPLQQAFAVADELIASMVKGITETITLPSLVNVDYAD
VKAIMNAGGVAALGVGESNSSDRAMDAVTKALTNPLLD-VDYTGASGALIHITGGEDLKLDEVNAIGEAVAQ
HLSPEAQVIWGARILPECAGRIQVITIVTGV-GID---VLR-----
>PIU61817.1|Archaea___Nanoarchaeota-Nanoarchaeia___CG07-land___CG07-land_sp002779595___76.25___GCA_002779595.1
MEFL--ISEGIAGQANIKVIGCGGAGGNMVSWLYRKGVEGAETILINTDAQHLNASSADQKVLIGKELTRGL
GCGGYPEVGARAAEESQHEIKQLVKDTDLLFVCAGCGGGTGTGGAPLVAKMAKEMGAIVIGVVTMPFEVE-R
ARIDKAEFGLQLLKEQCDSVIVIDNNKLVEIAG-NLPMNQAFAVANELIATMIKGIVETIALPSLINLDYAD
VRSIMKMGGLCVMGIGESGSDKKVEEAVNRALNNPLLD-VNYAGADGALIHITGGTDMTLEEASKAAELITQ
SLSEDANVIWGARIDESMNGKIRIMSIITGISGIK---MM------
>PIN99771.1|Archaea___Nanoarchaeota-Nanoarchaeia___PEZQ01___PEZQ01_sp002763265___82.71___GCA_002763265.1
MDFI--IEAGLESQATIKVVGSGGCGNNMVHWLYHKGVSGAEIIAMNTDTQHLDARDADVKILLGKEITSGL
GAGGYPDVGANAARESANEIKEGLRGTDMLFICAGLGGGTGTGSAPEIAKIARDMGSIVIGTVTMPFKIE-R
ARIEKAEFGLSQLRQVCDTVIVVDNNRLVELAG-NLPVEKAFAVANELVSTMIKAIVETIALPSLVNLDFAD
VKAIMSQGGVAAIGVGESDTERRVEEAVNKALMNPLLD-VSYKGADGALIHITGGPDLTLEEVNTAGELITE
NLDQDANVIWGARITDDMKGKIRVMAIVTGVDGIR---MI------
>MAG48279.1|Archaea___Nanoarchaeota-Nanoarchaeia___UBA10117___ARS21_sp002686215___52.8___GCA_002686215.1
MDFL--TVESTVGQANIKVIGCGGAGNNMADWLYKKGVKGAEIIAVNTDKMHLDHREADKKILVGRDTTRGL
GAGGIPEVGAQSAREQIHELKSSLQGSDMVFVCAGMGGGTGTGVAPVVAQVAKETNSIVIGVVTMPFSIE-K
ARIDKAEWGLKQLREVCNTVIVIDNNRLSSIAG-NLPIQQAFAVANELISTMIKSIVEIISVPSLINLDYAD
VRAIMSAGGVSVTGIGESDSDKRVEEATKRALSNPLLE-VSYEGASGALIHITGGPDLTLDEAERVGELITA
GLDADANVIWGARIDDEMRGKLRVMTIITGVEGLD---MLS-----
>KHO53182.1|Archaea___Nanoarchaeota-Nanoarchaeia___SCGC-AAA011-G17___GW2011-AR18_sp000806155___76.87___GCA_000806155.1
MEFI--NEDINIGHANIKVFGCGGGGSNMTTWLYKKGVKGAEIIAANTDKQHLDMMSADKKILIGRDLTRGL
GAGGYANVGMEAAKEQLAEIKDSLKNADMVFICAGMGGGTGTGSAPVVAQAARDTGAIVIGTVTTPFTIE-R
ARVDKAEFGLQQLRNVSDTVIVIDNNRLVQIAG-NLPVQQAFAVANELVATMIKGIVEIIAVPSLVNLDYAD
VKAIMTNGGVSVVGVGESDGERRVEEATKRALTNPLLD-VSYKGATGALIHVTGGPDMTLDEVNRCGELVTE
SLDADANCIWGARVDDVMKGKVRVMTIITGVEGID---VVHK----
>KHO48183.1|Archaea___Aenigmarchaeota-Aenigmarchaeia___GW2011-AR5___GW2011-AR5_sp000806115___76.64___GCA_000806115.1
------INDFEMHKARIMVVGCGGGGCNTINALSKKGINGANTIALNTDAKHLAVTQADKRILIGKSLTRGL
GAGGFPEIGKNAALESKNEIREALHESDLVFVTCGLGGGTGTGAAPVVASLARELGAIVISVVTLPFKLE-G
ARIHKAEGGLATLRNSCDTVIAIENERLLKLAG-NKPLKEAFGLADDLIATMIKGITETISEPSLVNLDYAD
VKAIMRAGGVAAIGVGSSESPTRARDAVTAALNHPLID-VDYHGANGAMIQVIGGNDMKMDEINAIGEAVQG
MLDPSAQVMWGARISPDFDGKIQVITIVTGVEGIP---VIGKKPSA
>WP-010878074.1|Archaea___Halobacterota-Archaeoglobi___Archaeoglobales___Archaeoglobus_fulgidus___100___GCF_000008665.1
MKSI--EEIKDFETPKIVVVGCGGSGNNTVHRLSNMNVSSAMTIAINTDKQQLLRTKADKRVLIGRSITRGL
GAGGYPEIGRKAAELARNVLEDLLCDSDMVFVCAGMGGGTGTGSAPVVADVAKKQGAIVIGFAQMPFRVE-R
ARIQKALDGLEEMKEVCDTVVVLDNNKLLDYYP-NLPIDAAFSVMDQLIAETIKGISDTITIPSLVNIDFAD
VKAIMGHGGVAVMLVGEAKAQDKANAVVRDCLSHPLLD-VDYRGATGSLVHISGGHDLTLKEAEEIIRNLTF
EIDDYANVIWGARIDKEFEGFVRVVSIMTGIR-ID---RL------
>WP-048189611.1|Archaea___Halobacterota-Methanocellia___Methanocellales___Methanocella_conradii___100___GCF_000251105.1
MQSIAGNDFEDFGLPQIKIVGCGGAGNNTINRLYNIGVDGAETIAVNTDKQHLDVIKADKKILVGKSLTRGL
GAGGFPEIGKRAAELARSTLQEVLKDADLVFITAGMGGGTGTGTAPIVAQVAKEAGAIVVGMVSTPFKVE-R
ARMVKAEEGIADLRAAADTVIVLDNNRLLEYVP-NLPLEQSFSVMDQLIAETVKGISETITRPSLINLDFAD
VKAIMNAGGVAVMLVGETKSQDKSDNVVRTALNHPLLD-VDYRGATGALVHITGGPDLTLREAESIAESLTY
ELDSHANVIWGARIQKDYEGKVRVLAIMTGVR-ID---VIK-----
>WP-086637706.1|Archaea___Halobacterota-Methanonatronarchaeia___Methanonatronarchaeales___Methanonatronarchaeum_thermophilum___97.22___GCF_002153915.1
MDSLNIEEFEEFGKPQIVVVGCGGAGNNTINRLYRIGVEGAETIAINTDKQHLDMIKADKRILVGKSLTKGL
GAGGYPELGEKAAETARGTLEDVLEGADLVFITAGMGGGTGTGVSPVVAEVAKDQGAIVVGMVSTPFNVE-R
ARLKKAERGLERLRQEADTAIVLDNNRLLDYVP-DLPIKQAFSVMDQLIAETVKGLSETITQPSLINLDYAD
VKTIMSCGGVAVMLIGETGEEDKSGSVVREALNHPLLD-VDYEGATGCLVHITGGSDLTLKESENVAQELTY
ELDSNSNVIWGARINENYDGKVRVMAIMTGV--ID---RIK-----
>PSG98294.1|Archaea___Thermoplasmatota-SW-10-69-26___SW-10-69-26___SW-10-69-26_sp003009755___95.16___GCA_003009755.1
MESIGGEASDLTGTPRIVIVGCGGAGNNTINRLHQIGVRGAETVAINTDKQHLDMIEADKKLLIGKSVTRGL
GAGGYPDVAERCAEMAQGQLESLLEGADLVFITAGMGGGTGTGTSPVVAEVAKEQGAIVIGMVSTPFNVE-R
ARIKKGEEGLERLRKKADTVIVLDNNRLLDYVP-NLPIDQAFSVMDQLISETVKGLSETITQPSLINLDYAD
VKTIMGCGGVAVMLYGESQATD-SNKVIKEALNHPLLD-VDYKGATGALVHMTGGPDLTLRSSENIAQGLTM
ELESNANVIWGARIDPAYEGRVRVMAIMTGVE-IH---WIK-----
>PSP45233.1|Archaea___Halobacterota-Halobacteria___Halobacteriales___QS-1-69-70_sp003021325___68.12___GCA_003021325.1
MQDIDLGDGAEFGDPRIVIVGCGGAGNNTVNRLYNIGVDGAETIAINTDKQHLQMVEADTKILVGKSLTNGL
GAGGDPSMGERATEMAQGTIKEVLGEADLVFVTAGMGGGTGTGAAPVVSKIAKEQGSIVVGMVSTPFNVE-R
ARTVKAEEGLEKLRGEADSIIVLDNNRLLDYVP-NLPIGKAFSVMDQIIAETVKGISETITQPSLINLDYAD
MTSIMNQGGVAVMLVGETQDKNKTKEVVSDAMNHPLLD-VDYRGASGGLVHITGGPDLTLKEAEGIAQNITE
RLEASANVIWGARIQDEYKGKVRVMAIMTGVEGLD---VIR-----
>WP-042686208.1|Archaea___Halobacterota-Methanosarcinia___Methanosarcinales___Methermicoccus_shengliensis___100___GCF_000711905.1
MDSMAVEGLNGCGQAVIKVIGCGGAGNNTLNRLSELGVDGAELIAINTDVQHLQMIRADKKILVGTKLTKGL
GAGGDPEKGKKAAESAQEKLKEHVRDADLVFITAGLGGGTGTGVAPVVANLARECGAIVVGMVSIPFMVE-R
ERLIKAEMGLHNLRRACDTVIVLDNQKLLKLVP-HLPVEQAFSVMDQIISETVRGISETITRPSLINLDFAD
VKAVMSCGDTSMMLVGEGKGSNKAEDVVKNALSNQLLE-VDAQGAKGALIHITGGPDLTLEEANSIAESLTY
ELDAEANVIWGARLREDYEDKVRVLAILTGVD-ID---VV------
>WP-013180467.1|Archaea___Euryarchaeota-Methanococci___Methanococcales___Methanococcus_voltae___99.05___GCF_000006175.1
MR-L--MSKDDFGNAKIIVVGCGGAGNNTISRLTEIGIEGAETIALNTDKQHLEHIKADKTILIGSTLTRGL
GAGGYPEIGRKSAELAKNVLEDVLKNADLVFVSAGMGGGTGTGSAPIVAEVAKESGAVVIGVVTYPFKIE-R
ARLKKADEGLKRLTECCDTVIVIDNNRLVDFVP-NLPMNEAFRVADEIIAQSVKGITETISTKSMINIDYAD
VKAVMTNGGVAMIGVGEVDSGDRVEKVVKDALQCPLLD-IDYKGATGAIIHITGGPDLTLGEANRIGEGITS
SMDVEANVIWGARLDSTMDGAIRVMAIITGVSGID---YI------
>KYK32746.1|Archaea___Thermoplasmatota-E2___DHVEG-1___SG8-52-3_sp001595915___85.2___GCA_001595915.1
MESF--NGDDMFGSPRITIVGCGGAGGNTITRLNKLGVKGADTIAINTDKQALDLVEADHKILIGGRLTRGL
GAGGFPEVAERAARESSHEIEELIKDSDLVFITAGMGGGTGTGSAPVVAEIAKKFNSVVTCMVSTPFNVE-R
ARLVKADEGLDKLRIKADSTVVLDNNRLLEFVP-KLPINQAFSVMDQMIAETVKGISETITLPSLINLDYAD
MKAIMNQGGLSIMLWGEADEESGVDTIVKEALNHPLLN-VDYQGANGALVHITGGPNMSLKYVQDVARELTK
DLDCYSNVILGARVSPEFEGKCRVMAIMTGVKDID---FVR-----
>GBE18296.1|Archaea___Hydrothermarchaeota-Hydrothermarchaeia___Hydrothermarchaeales___BMS3ABIN16_sp002923215___90.22___GCA_002923215.1
MEFL--ANSADFGEARIVVVGSGGGGNNTLNRLGNIGIEGAELIAVNTDKQQLERTKADKKILIGYESTRGL
GAGGYPEVGRQSALDAKTVLKDVLSEADLVFVTAGLGGGTGTGSLPVIADIAKESGAVVVGAVTMPFKIE-R
ARIAKAKEALGKLKDAADSVVVVDNNKLLQHCP-HLPVNDAFGVADEILARMVKGISETISMPSLVNLDFAD
VRAVMKDGGVAMIGLGEGEGKDRAIDAVNSALENPLLN-VDYRGATGALVHITGGPDLTLEEASTVGEIATT
YLRDNANVIWGARIDPEFEKRIQVMIIMTGV-DID---YIL-----
>PIU22139.1|Archaea___Iainarchaeota-Iainarchaeia___0-14-0-20-30-16___0-14-0-20-30-16_sp002779075___71.57___GCA_002779075.1
---M--EGVSEFGTPKIMVLGVGGGGCNSISRIAEMGVSGAQLVAVNTDKQQLAVLSDDVKILIGKSVTRGL
GAGGYPEVGAKAAEVSKSALEEVLRGVDMLFLTLGLGGGTGTGAGPIIADIAKQQGAIVISIVTYPFKME-R
ARIIKGEEGLGKLKQYSDTVVVIDNNRLVELVP-NLPIQDAFRVADEVISRTVSGITETITQPSLINLDYAD
VRAIMTNKGLSVIAVGEGKGVDRVKEVVGDTLKNSLLD-VDISGANGVLIHITGGQDLTLGEANSIGELLTE
NLDPKAAVIWGARVDPTFENKIEVIAIFTGV--LD---YL------
>OIO21814.1|Archaea___Micrarchaeota-Micrarchaeia___UBA10214___CG1-02-47-40_sp001871475___92.21___GCA_001871475.1
MEQT--DSDSDNPAPRILVVGVGGAGCNTINRLIRGGVSGENLIAINTDKKHLNIVSPQRRILIGASITRGL
GAGGFPQIARKSAEVSRGELSKAIEGTDLIFITAGMGGGTGTGAAPIIADIAKEQGALVVSLVTYPFKLE-R
ARLKKAQEGIEELKRSSDTLVLIDNNRLLEYAP-NLPIERSFEIIDEITSRAVRGITDTICKPSLLNLDFAD
VRSVMQGGGVSMIAVGEGAGVERVNDVVKNTMHHRFLD-VDYEGAKGALLHLTGGPELTIGEVNEVGERFTE
AVDRNANVVLGARHDPSFSAKIEAITIFTGI-GI-----IR-----
>OIO20895.1|Archaea___Micrarchaeota-Micrarchaeia___UBA10214___CG1-02-47-40_sp001871475___92.21___GCA_001871475.1
LESF--ADDISNSDVRIAVIGVGGGGCNTIHRITKAGIKSATTVAINTDQLHLKSIMAQKRVLIGQAVTKGL
GAGGFPEVGQKCAEISRDKLAEVIGENELVFLCAGMGGGTGTGAAPVVAQVAKEQGAIVVSIVTYPFNLE-R
IRIKKAQWGLEQLAKVSDTVVVIDNNRLVQYAP-NIPINDAFFLADNITARAVRGISDTIMMPSLLNMDYAD
VKSVMEQGGVSLISVGEGRGTDRVEKVVKSTLDHPLLD-VSYEGAKGALIHIAGSASLTLGEAITVGEKISE
AFDNNANVKLGARITPEIGEDICVTAIITGLEAI------------
>OIO20894.1|Archaea___Micrarchaeota-Micrarchaeia___UBA10214___CG1-02-47-40_sp001871475___92.21___GCA_001871475.1
MDSL--DSSFGSDQIKIVTVGIGGAGNNTINRLIRSGVKGTELLAVNTDRQHLNMINEKKKILIGKSITKGL
GAGGYPDTGAKAAEVDRGMLEKELEGAHLVFLCAGMGGGTGTGAAPVIAQVAKEQGAITVAMVTYPFNLE-R
ARRSKADEGIAKLRAHVDSVIILDNNRLVKLVP-NLPMNEAFSVADEILAKAIGGLVWTITQPSLINIDFAD
VRSIVQGGGVGFIAVGEGKGTDKVRGAAEGVLKNKLLD-VDYEGANGALIHISGGADLTLGDAIKAGEIITE
KMDAQANIKWGARLIPGYDGKIEIVAIVTGVDDIE---IIG-----
>WP-088820335.1|Archaea___Micrarchaeota-Micrarchaeia___Micrarchaeales___Mia14_sp002214165___82.4___GCF_002214165.1
MTDLAVSDEFSSSEIKIVTAGFGGGGANSVNRLIKAGVKGTEFVSFNTDSQHFKIIDDRRKVMIGKSITRGL
GAGGDPAVGKKAAEVDRSLIEKEFQDAQLVFLCGGMGGGTATGALPVAAQIAKDQGAIVISMVTYPFNLE-R
VRKVKAEEGIQELRKYSDSVIILDNNRLVQLVP-NLPMDKAFALADEVIAKAIGGLVWTITQPSMINIDFAD
VRSIMGHGDVGFIAIGTGRGTDKVNLAAESVLKNKLLD-VDFEGAGGAIIHVSGGSSLSLGDATKAGEIITE
RMDPKANVKFGARIIPGFDDGIEIVAIVTGV-DLE---MIG-----
>KYH38283.1|Archaea___Crenarchaeota-Bathyarchaeia___B23___B23_sp001593875___60.9___GCA_001593875.1
--ML--EGLKRPGECRIAIVGVGGCGNNTINRLMRLGVSGAECIAINTDMQHLEMVRAHRKVLIGERITRGF
GAGNLPDVGREAMLESAEEMERLLAGMDIVFVTAGMGGGTGTGAAPIVAEIARRCGAIVIGVVTMPFRHE-R
GRFEYALMGLNEMRRAAHTTVIVDNNKLMEVVP-DLPLDSAFAVADRILANMVKGIVETIAVPSLINLDFAD
FKTIMSRGDVAIVGVGQSEGPNRAEEAAQSALNHVLLD-VDYKGADGALIHISGGTDMSLGEAVRAAEYVTE
LMDDDAMVIWGARIDPELDNLLRVTLILTGVDNLY---QMEH----
>OGD46410.1|Archaea___Crenarchaeota-Bathyarchaeia___RBG-16-48-13___RBG-16-48-13_sp001775995___84.11___GCA_001775995.1
NRNL--EGLREPGFAKIMVLGVGGAGNNTVNRLMETGIIGAECVAINTDRQHLDAIHAHHKLLIGEKTTRGL
GAGADPSVGRIAIEESRQKINTLLHNVDVTFIAAGMGGGTGTAAAPVIAEISREKGSIVIGVVTMPFIHE-R
ARLTIAAQGLSEMRRFCDTVVVIDNNKLMELVP-QLPLSEAFKVADSILSNMVGGITNIISMPSLINLDFAD
FRTIIKRGGLALVGIGESDSPNRAEEAVRNALQCPLLD-VSYDGAHGALIHVSGNDSMTLAEASQVAEIVTE
RLDEEALVIWGARIDERLEDSMKVTLVLTGIDNLD---QIET----
>OYT26769.1|Archaea___Altiarchaeota-Altiarchaeia___SCGC-AAA252-I15___EX4484-96_sp002254405___66.77___GCA_002254405.1
MDSI--DEFEGVERPKIVVLGSGGAGNNTINRLEHIGIEGAELIASNTDKQDLKKISGDTRILIGAKLMGGL
GAGGFPELGAKAAEASRHELDDLLANTHLLFLTAGMGGGTGTGSAPVIAEIAKEQGAIVVAIVTFPFKLE-R
SRLDKARKGIENLKKVADTVIIIDNNKLVQYVP-NLPIDKAFSVADEVVARAVKGITETIMEPSLVNLDFAD
IKAVLNNG------------------------------------------HITGGEDMTLGEANAIGELITK
ELRPDASVTWGARIDPKVSEKIEVITIITGVEGLR---EV------
>OYT65854.1|Archaea___Crenarchaeota-Nitrososphaeria___EX4484-205___EX4484-205_sp002255045___91.75___GCA_002255045.1
MEQV--SEDKTFGGTRILLVGAGGAGCNTVDRLMRMNIENIETLAINTDGSHLQMIRADRKILIGEEITGGL
GAGGDPEIGYRAIMESIDEVEEAVKGADIVFVAAGMGGGTGTAVAPVVAEVARNAGSLVIGVVTMPFKHE-K
NRIGIAVDGLSKMRRACHTIAVIENDRLLRLAS-DLPVEEALQIAETTLVNMIRGITDTISKPGTINLDFAD
IRSLMRRGGVMYIGIGISNAPNRAEDAVRRALNNPLID-LSYDGATGALIYVTGDYSMTLSEVVHTAYLVSN
MLKDDANVFWGYRIDPSLKEYLKVTLLLTGVEGLY---QME-KS--
>PXF51226.1|Archaea___Halobacterota-Syntrophoarchaeia___ANME-1___ANME1a_sp003194425___87.91___GCA_003194425.1
MERM--GEGDCFGVPSISIVGVGGAGNNSMDRLEQLGLNNIDRIAVNTDKLHLDSITCKKKILIGKSLTHGL
GAGGSPEIGRKAAEIDRQELEQLLAGRNFVFLTAGMGGGTGTGASPVVASVAKEAGAIVVAMVSFPFEAE-R
IRRQRAADGIEELRNTTDTVIVLENDKLLKYSG-NLPVNDAFKTMDMLITSTIQGIAETVTKPSLVNLDFAD
LKAVMSEGGVAVMLIGETRKENKPEAVVSDALSHPLLE-ADYRGAKGALIHITGGSDLTMKETTDIVELLTY
DLNPDANVIWGARINDDYNGRARVTAIMTGVKGIK---NII--S--
>OGS45811.1|Archaea___Thermoplasmatota-Thermoplasmata___RBG-16-68-12___RBG-16-68-12_sp001800745___77.47___GCA_001800745.1
LDA---LDSYAFGRPKVLVVGCGGAGGNSVSRLHRLGVHGARTLVVNTDAVHLDSIQCDRKLLIGGPVTRGM
GAGGRPEVGERCAELAEDELRNQIADADLTFITVGLGGGTGTGVAPHIAELAQAAGGVVITLATTPFKAE-R
GRMRNAQAGIQRLKPVSDSLIILDNNRLLDLVP-NLPVEQAFAVMDHLISEVIKGVTESITLPSLINLDFND
VRTILQAGGTSTIFYGENTD-EDPEAIVQETLDNPLLD-VDYRGARGALIHISAGPSLQLRTANEVVEGLTK
RMRSEANVIFGVRVDRKYEGIMRVLAIMTGVPSIF---SRKP----
>KYK26864.1|Archaea___Thermoplasmatota-Thermoplasmata___SG8-5___SG8-5_sp001595885___72.24___GCA_001595885.1
MDKLEFETLI--ADPRIAVIGCGGAGCNSIDRLHSIGVWGAETIALNTDKAHLTNIRADKKVLLGKRVTHGH
GAGGRPEVGEYCAEESREELERLLRGVDMAFITVGMGGGTGTGTAPVVAEVAKELGSVVVSMATLPFKAEGL
MRNQKANIGLGKLRASSDSTIVLDNDRLVRIVP-NLPIDQAFSVMDQLISEVIKNVSEAITQPSMINLDYAD
LRTVMCNGGASTIIYGESS-AHRPEDVVAEALSNPLIE-MEYDGANNALVHLTVGPEMNIRSANRVMQEMTE
FLGPSANVIFGARIDEDYTGQIKIMSIINGVESVS---MVR-----
>WP-088820334.1|Archaea___Micrarchaeota-Micrarchaeia___Micrarchaeales___Mia14_sp002214165___82.4___GCF_002214165.1
------DDRIDDLSAKIGIVGLGGMGSNAINHLFNAGIKSADTIAMNTDIKHLSIINAQKKLLLGKSITRGL
GAGGFPEVALKAAESSEDEVRSAIKGYDILFLIAGMGGGTGSGTIPYLAKLGKEQGSLVVSFVTYPFHLE-R
SRRISADASIEKLSKNSDSTIIIENEKLLSYAP-NLPIDKALGIVDNVILNSVKGITDTISLPSLINLDFAD
LKSVLGNSGTALISIGYGSGVDRVEKAIRSNKEHPLLN-AELENARSALVHVTGGPDLTIADATRLGEGVTE
GMDNKANVIFGARLSNDLGDQVKVVSVITGV-NLY---SI------
>OIQ05591.1|Archaea___Altiarchaeota-Altiarchaeia___Altiarchaeales___Altiarchaeum_sp001873845___95.02___GCA_001873845.1
MGA---EG-IELEDPKIVVVGVGGGGGNSITRLSEAGLRSTRLVAINTDKRALVEVKEDSKVLIGGKMTRGM
GAGGYPDVGEKAAEESFNLLQQAIGKPQLVFLGMGMGGGTGTGAGPVVAKIAKQAGAIVVGIVTYPFNLE-R
ARQDKAKKGIERLMQYCDTVVVIDNEKLRAAAP-NMPMNEAFMFADKVIQDAVQGISETIMVPSLINLDFAD
IKSTMGNKEISLICVGEGEGPDKVKQAIVSTFNKPLLD-VNYGDINGALIHITGGMNMTLDEAHTIGEGISK
GVKKNANVVWGARIDQKLGDKIKVVAILTGVDGIT---YL------
>OIQ05590.1|Archaea___Altiarchaeota-Altiarchaeia___Altiarchaeales___Altiarchaeum_sp001873845___95.02___GCA_001873845.1
MEEIEIGDIGAYAVPKIMVVGVGGAGSNNVERLANAGLEGVKLIATNTDKVHLMNLKGNTRILIGAKTTGGM
GAGGFPNIGEAAAIESNQLLSQQMEGVDLLFLTAGMGGGTGTGAAPIIAKIAKDIGALVVAIVTFPFKLE-R
ARTQKGIKGIAKLREYADTVVIIDNNKLLEFAP-NMPINDAFATADMITFTSVRGISKTVLEPSLINLDFAD
LKAIMTNGDISTISVGRGAGPDKIKQAAEGVLYHPLLD-MEISKGRGALIHITGGPNTSLNDVTKVGELITK
NFPHDADIVFGARVEQGRGDELEAIAILVGIKGIR---MI------
>WP-012309986.1|Archaea___Crenarchaeota-Korarchaeia___Korarchaeales___Korarchaeum_cryptofilum___93.39___GCF_000019605.1
---MSLKEFLEKVKARIVIMGVGGGGSNTITRLNAIGIDSVETVAVNTDAQHLLITTADRKLLIGKELCGGN
GSGGDPHIGEEAARESADEIEEFLSGSDLLFIMAGLGGGTGTGASPVIAEIGKRVGAAVVSVVTLPFTAEGA
KKREIAMKGLAKLASVSDTIVVVNNDKILEIAK-ELPLYQAFFISDEIVARAVKGVVELVVKPGLVNVDLAD
LRNVIESGGPAVLTFGESDGENRAMEAVDDALGNPLLD-ADISGGKAAIINITSGPDFSLEEMQQIVETIVS
SLDPNANVIWGARIDESLKGSVQVLLVVTGVDGID---EL------
>EKQ55750.1|Archaea___Euryarchaeota-Methanobacteria___Methanobacteriales___Methanobacterium_sp000309865___96.53___GCA_000309865.1
MKSIELEDIIHRSRAKICVVGTGGGGNNTVSRLTEIGIEGAETISMNTDAQDLFYSVADKKILIGRSTCGGL
GAGGMPEVGEECAEESDEEIKEKLDGADMVFVTCGMGGGTGTGSAPVIAKMAKKIGALTIAVATMPFSAEGL
RRRENAEKGLERLQNAADTVIVIPNDKLLEVAP-NLPINKAFMVADELLGRAVKGITELITKPGLVSLDFAD
IRSIMMGSGMAMIGMGESDSGDRAIESVHEALNSPLLD-LDISNAKGALINISGSSDLTLNEAEKVVQIVAD
ELDPDANIIWGTQIQEELQNTIRTTIVVAGVSSLE---FID-----
>GBE18400.1|Archaea___Hydrothermarchaeota-Hydrothermarchaeia___Hydrothermarchaeales___BMS3ABIN16_sp002923215___90.22___GCA_002923215.1
MESIELEDILSELRSRIIVVGSGGAGCNTINRLMEISVDGATTISMNTDAQDLLYDYADDKILLGKMLTKGL
GAGSMPQIGEEAAIESEKDIEKSVQGADIVFLTCGLGGGTGTGSLPVIANIAKKTGALTVAIVTFPFNMEGV
RRKENAEMGLEKLRRETDTVIVIPNDKLLEIAP-RLPLESAFKVADEILVRAVKGITELITKPGLINLDFAD
VRTVMEGGGVAMIGMGESNSENRAIEAIEKAINSPLLS-VDITGARGALINIIGGGDLTLEESEKVVEVVSR
RLDPKANIIWGSIIDQDLEGVLRVMLVVTGVEGID---FID-----
>WP-010884123.1|Archaea___Euryarchaeota-Thermococci___Thermococcales___Pyrococcus_horikoshii___100___GCF_000011105.1
MLKLELKKIVEQIKARIHVVGVGGAGCNTVNRMMEVGVTGAKIIAVNTDAQDLLKVKAHQKILIGKEITRGL
GAGNDPKIGEEAAKESEREIREALEGADMVFVTCGLGGGTGTGAAPVIAEMARKMGALTVSVVTLPFTMEGI
RRAKNAEYGLKRLAKASDTVIVIPNDKLLEVAP-KLPIQMAFKVADEILVQAVKGITELITKPGLVNLDFND
VRAVMKDGGVAMIGIGESDSEKRALEAAEQALNSPLLD-VDISGAKGALISISG-ADVKLEEAQQIIEYVTR
NVDPKAQVIWGIQLEPELEKTIRVMVIVTGIK-ID---IL------
>KYC51867.1|Archaea___Euryarchaeota-Thermococci___Methanofastidiosales___Methanofastidiosum_sp001587675___85.02___GCA_001587675.1
MRSVELERVLRESRAKIKVVGTGGAGSNAIDRLMEIGVIGVEAVAVNTDAQDLLDTRADKKILIGKEVTRGL
GAGNDPKVGEESAREDERTIKEVLEGSDMVFVTCGLGGGTGTGSAPVIAEIAKKIGALTVAVVTLPFTVEGL
RRQRNAEKGLEKLRKVTDTVIVIPNDKLLDIAP-GLPINAAFKVSDDILIRAVGGIAELITKPGLVNVDFAD
VRSVMREGDVAMIGMGESDTENRAKEAITEALSSPLID-VDVTGAKGALINITGSSNMKLEEAEKIVEHVTN
ELEPDAQIIWGAMINEEIKNGLRVMVVLSGVDGIE---YI------
>KUO39120.1|Archaea___Hadarchaeota-Hadarchaeia___Hadarchaeales___DG-33_sp001515185___63.87___GCA_001515185.1
MFSLELERALQDARARIAVVGCGGAGCNTLSRMMGVGIEGVDTIALNTDAQDLLYTAADRKILIGRDVTSGL
GAGNDPNKGEAAAREDEAIVKDHIYGADMVFVTCGLGGGTGTGAVPVVGEIAKKLGALTIGVVTLPFSVEGT
RRRLNAEQGLVRLREVVDTVVVIPNDKLLQLAP-DIPIGAAFKVADQLLMDAIKGITEMITKPGLINLDFAD
VRTVLQNGGVAMLGIGESDTDNRAKEAVEEALNSPLLD-VDTTGARGVLVNVVGSPDMTLEEAERIISHISE
TLDPEAQVIWGAQISEDMKNSVRVMVVLSGVDGLE---SL------
>OYT35481.1|Archaea___EX4484-52-EX4484-52___EX4484-52___EX4484-52_sp002254415___59.81___GCA_002254415.1
MDSFDLKNILKKRKAKVKVVGCGGAGKNTLNRLADVGIIDADTIAINTDAQDLLYTEANEKILIGVELTNGL
GSGSNPSVGESAAKESRESIKSTISKADMTFITCGLGGGTGTGSSPIVAEISKKNKALTVAIVTVPFSMEGN
HRINNAKMGLEKLEPNVDTLIVIPNDKLLEIAP-NISIDTAFRIADEILVNAVKGITELVTKPGLINLDFAD
ISAVMSEGGVAMIGMGESDTEKRAQEAVRKALSNPLLD-VDIEGATGALINVVGGNTLTLKEAKEVVDAVTS
KLSSDAKIIWGASVEKELGDLLRVMVIVTGVKGID---FI------
>KHO47550.1|Archaea___Aenigmarchaeota-Aenigmarchaeia___GW2011-AR5___GW2011-AR5_sp000806115___76.64___GCA_000806115.1
MGILELRKILESKKAEIKILGAGGAGGNTISRLMQVGVVGAETIAINTDAQDLLYTDADIKILIGKEITGGL
GAGADPKVGEESAKESRNEIKKVIEGCDMIFVTCGLGGGTGTGSLPVAADIAKKSGALTVGICTLPFTMEGK
QRMKNAREGLEKLQKSVDTLIVIPNDKLLEIVP-DVSLPTAFKVADEILVNAVKGISELVTRPGLVNLDFAD
IRAVMTNGGLAMIGMGDSDGENRAIEAVERALNNPLLD-IDIEGATGALINVSGGVDITIRDCQKIVETVAT
KLNPDAKIIWGAQILKELGDSIRTMLVVTGVLGID---FIER----
>OGI15676.1|Archaea___Aenigmarchaeota-Aenigmarchaeia___CG10238-14___RBG-16-49-10_sp001784635___74.92___GCA_001784635.1
MAVIELLKFLEQRRAKIKVIGTGGAGNNTITRMMQVGVEGVETIAVNTDVQDLLYSDADNKLLIGREVTAGL
GAGGDPAIGEEAAKESRDEIKKMLEGCDMVFITCGLGGGTGTGSAPVIGETAQKMGVLTIAVVTLPFEMEGH
QRMKNAKLGLQNLRKNVDTIIIIPNDKLLEIVP-DVSLATAFKVADEILVNSVKGIAELVTKPGLINLDLAD
VRAVMKNGGLSMIGMGESDTENRAIEAVEKALSNPLLS-LDIEGAEGALINVTGGPDITIREAQHVVEAVSS
KLSEDAKIIWGAHVSKDLAESVRVLVIVTNVEGIE---FIE-----
>MAG48179.1|Archaea___Nanoarchaeota-Nanoarchaeia___UBA10117___ARS21_sp002686215___52.8___GCA_002686215.1
MDPIELEKILSNRKARIKVVGCGGAGNNTIARISEIGVTGAEIVGINTDAQDLLNTTADKKILIGKDLTQGL
GAGSDPQIGKDSAKESQKEIXXALSGAHLVFITGGLGGGTGTGSMPVVADIAKKMGILTVAVVTLPFEMEGV
LRHENAMVGLEELEGLVDTLILIPNDKLIELAP-DLPLHTAFKVADEILTNAVKGIAELITKPGLINLDFAD
IKAVMSSGGIAMIGLGESDTENRAVESVEKALNNPLLD-VEVQGATGALINVIGGPNMTLDEAKRVVEAVTX
RLDNSAKIIWGAQLSPELQNSLRTMLVVVGVNGIR---FID-----
>KHO53246.1|Archaea___Nanoarchaeota-Nanoarchaeia___SCGC-AAA011-G17___GW2011-AR18_sp000806155___76.87___GCA_000806155.1
MEGIELEELLTKQKAKIKVIGCGGGGNNTINRMSEVGIAGTETVAINTDAQDLLYTNANIKILIGRELTSGL
GAGSIPKVGEDSARENEKEIRDAIHGSDIVFITCGLGGGTGTGAAPVVAELAKKQGILTVAIVTLPFAMEGQ
RRYANAIAGLEKLETTVDTLIVIPNDKLIELCH-DLPLHTAFKVADEILTNAVKGIAELVTKPGLVNLDFAD
IKTVMGKGGVAMIGVGESDSDNRAVESVEKAIQNPLLD-VDITGANGALINILGGPSMTLDEARKIVETITE
RLDEDARVIWGAQISEDLENTIRTLLIVTGVEGID---FIE-----
>PIU62786.1|Archaea___Nanoarchaeota-Nanoarchaeia___CG07-land___CG07-land_sp002779595___76.25___GCA_002779595.1
MEGIELEEFLATKRASIKVVGVGGAGNNTILRMSEVGIKGAELVAVNTDAQDLLCTIADTKVLIGRDLTAGL
GGGADPNVGREAAKESEHDLRKALEGADMVFITCGLGGGTGTGAAPVIAELAKKMKALTVGVVTLPFSVEGN
TRMNNAQEGLERLQENVDTLIVIPNDKLLEIAP-NLPLHTAFKVADEILTNAVKGIAELVTKPGLINLDFND
IRAVMKEGGVAMIGVGESDSENRACEAVEKAIENPLLD-VGITGAKGAIVNVSGGPNMTLEEAKTVVHTISE
RLAPDAKIIWGANISNDLNNTIKTMLVVTGVEGIE---FIK-----
>PIO00152.1|Archaea___Nanoarchaeota-Nanoarchaeia___PEZQ01___PEZQ01_sp002763265___82.71___GCA_002763265.1
MDILELEELLATKRATIRVIGVGGAGNNSLTRMSEIGIKGAELIVVNTDAQDLLVALADKKILIGKEASSGM
GAGSNPKVGEEAARESESELKKSLAGADMVFITCGLGGGTGTGAAPVIAEIAKKNGALTVAVVTLPFTIEGN
KRIENALYGLERMEGIVDTLIVIPNDKLLEIAP-DLPLQTAFKVADEILTNAVKGIAELVTKPGLINLDFAD
IRAVMGQGGVAMIGVGESDSENRAVEAVEKAVNNPLLD-VDITGAKGALINVSGGPTMTLDEAKEVVEAVSS
RLDENAQVIWGAHITDDMDTVIRTLLIVTGVDGIE---FI------
>OIO41745.1|Archaea___Nanoarchaeota-Nanoarchaeia___Pacearchaeales___CG1-02-32-21_sp001872185___64.8___GCA_001872185.1
MSAIELEELIKKQTAKIKVIGVGGGGNNTLSRMYEIGIKGGEMIAVNTDAQDLLYANADKKILIGKELTKGL
GAGSNPGVGEEAAKETEHEIKQKISGADMVFITCGLGGGTGTGAAPVIADLAKKQGALVIGIVTMPFTIEGA
KRLENANNGLEKMESIVDTLIVIPNDKLLEIAP-DLPLQTAFKVADEILTNAVKGIAELVTKAGLVNLDFAD
VRTVMQNGGVSLIGSGESDTENRSYEAVEKALNNPLLD-VDVTNASGALVNIVGGPDMSLDEAKVVIEEINK
HLGDQARLIWGAQIAPDMEKTLRVMLIVTGVEGIE---FFR-----
>MAG73200.1|Archaea___Nanoarchaeota-Nanoarchaeia___Woesearchaeales___UBA11998_sp002686315___64.09___GCA_002686315.1
MEHIELKELIAAHKTRIKVIGCGGAGNNTINRMTEVGIKGIQTIAINTDAQDLLYTSCDKKLLIGKELTSGL
GAGSNPKIGEGSAKENEHDLKKLIEGADLIFITCGLGGGTGTGSAPYISHLAKKMGILSVGIVTIPFTMEGS
HRFENAMIGLEKLEQTVNTLIVIPNEKLLELAP-HLPLQTAFKVADEILTNSVKGIAELVTKTGLVNLDFAD
VKAIMSEGGVAMIGVGESDSEDKANESVEKALANPLID-VDIAEATGALINISGGEGLTLDDSRRIVERVAE
RLDSHAKIIWGAQIYKDLENTIRTMVIVTGVEGIE---FMN-----
>AAM02034.1|Archaea___Euryarchaeota-Methanopyri___Methanopyrales___Methanopyrus_kandleri___96.74___GCA_000007185.1
MEQIELMEVLERARARILVVGVGGAGNNTATRLKEEGIGGAEVIAINTDAQDLVSCKADRKVLIGYELTRGL
GAGGDPRVGEEAAKEDMEKIKEVVEGADMVFVTCGLGGGTGTGAAPIIAEVARKEGALTIGVVTLPFSVEGR
RRIENALEGLERLRQVADTCIVIPNDRLLEIVP-DLPIAAAFKVADEVLINAVKGITEMITQPGLMNLDFAD
VRAVMENGGFALIGIGESESGSRAVQAVENALNNPLVD-VEVSGATGALVNIVGGKDLTLKEAEEVVELVAS
ELSEDATVIWGAQIDEDLNDVLRVTVIVTGIPKVE---DLEK----
>OYT46618.1|Archaea___Thermoplasmatota-Thermoplasmata___EX4484-6___EX4484-6_sp002254385___68.48___GCA_002254385.1
MEKVELRRVLASLRTSIKIVGCGGAGCNTINRIVEEGIVGADIFALNTDAQHLLTIHSPHKILIGRRSTRGL
GAGSVPQIGGEAAREAEDEIRTSLMGADIVFVTCGLGGGTGTGSAPEVARIAKELGALTIAIVTQPFTAEGV
VRMQNAEYGLDKLQENTDTVIVIPNDKLLEIVP-RLPLNAAFKVADEILMRSIKGITEIITKVGLVNLDFAD
LKTIMKGGGVAMIGIGESDDDDRAMKAVNAALDSPLLE-VDIGDATGALINVSGGESMTVSEAELVAEEIHK
RVNPMARIIWGAQIDPELRDTIRVMLVITGVRGID---FIR-----
>OGS47121.1|Archaea___Thermoplasmatota-Thermoplasmata___RBG-16-68-12___RBG-16-68-12_sp001800745___77.47___GCA_001800745.1
MDSIELERILASLRTNIKIIGIGGGGSNTIDRLVEAGIVGAELFACNTDAQHLLTIRSPHKVLLGRRTTRGL
GAGALPQVGEEAAREASDELRAVLHGADMVFITCGLGGGTGTGGGPIVAQLSKEAGALTIAICTFPFRAEGA
IRAENAEYGLEKLRNFADTVVVIPNDKLLEIVP-RLALNQAFKVADDVLMRAIKGITEVITKPGLVNLDFND
IRTIMKGGGVAMIGLGESDSENRAEEAIEAAINSPLID-VDVSAATGALVNVTGGNDMSVSEAEKVAEIVQG
RISPNARIIWGAAVDPGVQHKLRVMLILTGVEGVD---IVR-----
>OGS47120.1|Archaea___Thermoplasmatota-Thermoplasmata___RBG-16-68-12___RBG-16-68-12_sp001800745___77.47___GCA_001800745.1
MNSMELEEMLSKMRTNIKIVGIGGGGCNTIARIFNEGIVGADLYAANTDAQHLLHITSPKKVLLGRRITKGL
GAGALPQIGEEAAREAEEELRQLLHGSDIVFVTCGLGGGTGTGGSGYVARLAKEMGALTIAVVTLPFRGEGK
LRMESAEWGLERLRDAADTVITIPNDKLLDLVP-RMSLNLAFKFADEVLMRSIKGLTEIITKPGLVNLDFND
VKTIMKGGGVAMIGLGESQGENRAVEAIEEAINSPLLE-VDVSSAHGVLINVTGGNDMTISEAERVAEVVQE
KVSPTARIIWGATVDPTLEHTLRVMLVATGVRGVD---VIR-----
>WP-012997241.1|Archaea___Thermoplasmatota-Thermoplasmata___Acidiprofundales___Aciduliprofundum_boonei___99.19___GCF_000025665.1
MKSLELMSLLQKLKTNIKVVGCGGAGSNTITRIMEEGIVDVELVAANTDAQHLLITKANRKILLGKRITRGL
GAGALPQVGEEAAREVEDRIREVLQGADIVFVTCGLGGGTGTGSAPVVAQIAKELGALTIAICTLPFTAEGR
MRFENAMWGLEKLKQHVDTVITIPNDKLLELVP-RLPLNLAFKVADEILMRSIKGLAEMITKPGLVNLDFND
LKTIMKGGGVAMIGLGESDSENRAEEAIREALNSPLIE-ADISEANGALINVVGGENMTVKEAESVAEYVQS
QISKGARIIWGASIDPSLGNTLRVMVVVTGVE-VD---VIR-----
>WP-008084244.1|Archaea___Thermoplasmatota-Thermoplasmata___Acidiprofundales___Aciduliprofundum_boonei___99.19___GCF_000025665.1
MKSLELEEMLKSLKTNIKIVGCGGGGSNTINRIMEEGIYNVELIAANTDAQHLLITKAHRKVLLGKRITRGL
GAGALPQMGMEAAREVEDKIRDVLQGADMVFITCGLGGGTGTGSAPVVAQIAKELGALTIAICSLPFKAEGR
MREENAEWGLDKLRETADTVITIPNDKLLELVP-RLPLNQAFKFADEVLMRAIKGLTEMITKPGLVNLDFND
LKTVMKGGGVAMIGLGESEGEERALEALEDAINSPLLE-VDISTATGILVNVVGSPDMTISEAERAVEELHK
KVAKNARIIWGCAIDPTYERRISVLVVATGVQGVD---VIR-----
>KYK34311.1|Archaea___Thermoplasmatota-E2___DHVEG-1___SG8-52-3_sp001595915___85.2___GCA_001595915.1
MKKIELEEILSGLTTTIKVIGCGGAGTNTIARCVASQISGAELVAINTDAQHLLLTQSPHKVLIGRHLTRGL
GAGSLPQVGEEAAKESEQDIRGAIGHADMVFVTCGLGGGTGTGASPIVAQIAKETGALTIGVVTLPFSVEGV
IRMENAETGLKRLRDICDTVIVIPNDKLLDIVP-NLSLNAAFKVADEVLMRSIKGITEMITMPGLVNLDFAD
LKTVMKRGGVAMIGLGEAEGENKAVNAVVEALNSPLLE-VDISEATGALVNVTGGEDMTISEAERVVEEIYS
RVDPNARIIWGTTVDPNLKSNIRAMLVITGVEGID---FVA-----
>WP-086637130.1|Archaea___Halobacterota-Methanonatronarchaeia___Methanonatronarchaeales___Methanonatronarchaeum_thermophilum___97.22___GCF_002153915.1
MKSVELQRVIKEIGTTIRVVGCGGGGSNTVNRMMEAGIKGAEMIALNTDAQHLVTTEAHRKILIGKSRTKGL
GAGSLPKIGKEAAEENIREIEQILEGSDMVFVTCGLGGGTGTGSAPVVAQVAKELGALTIAVVTLPFEVEGR
IRMENAEGGLQRLRNVADTVIVIPNDKLTETVP-RLPLQKAFKVADEVLMRAVKGITELITKPGLVNLDFAD
VRTIMEGGGVAMIGVGQAEGEERAHEAVKKSLQSPLLD-VDISGAEAALINVTGGPDISVSESESVVKEVHD
RISKESRIIWGAQIEENLEDTVRVMLVVTGVKGID---FVG-----
>ABK14678.1|Archaea___Halobacterota-Methanosarcinia___Methanotrichales___Methanothrix_B_thermoacetophila___100___GCA_000014945.1
MKSIDLVSILEGLTTVIRVIGCGGGGSNTIDRLSEAGIQGAELYAINTDAQHLLHINADRRFLIGRRTTRGL
GAGSLPAIGEEAAQEDIEQIKAAVQGADMVFITCGLGGGTGTGASPVVAEAAREAGALTIAIVTLPFSAEGS
IRMANAEAGLKRLRESADTVIVVPNDKLLEVAP-NVPLQAAFKVADEVLMRSVKGITELITRPGLINLDFAD
VKTVMSHGGVAMIGLGEADGEERARDSVMRALRSPLLD-VDVSGATSALVNVVGGPDMTIADAEMVVEEVYS
RINPDARIIWGAQIDPELKGTIRTMLVVTGVKGID---FLRR----
>WP-048064630.1|Archaea___Halobacterota-Archaeoglobi___Archaeoglobales___Archaeoglobus_fulgidus___100___GCF_000008665.1
MKSIEILQVLHELKTVIKVIGVGGGGCNTITRMYEEGIEGAELIALNTDVQHLYYTKANRRILIGKRRTRGL
GAGSLPQVGEEAARESEDEIKKLVEGSDMVFVTCGLGGGTGTGAAPVVAEAAQEAGALTIAVVTFPFSAEGA
VRRANAEAGLERLREVADTVIVIPNDRLLEVVP-NYPMQLAFKVADEILMRAVKGITELITKPALINLDFAD
VRTVMEKGGVAMIGLGEASGEDKAAESVRKALKSPLLD-VDVSGAKAALVNVTGGPDMTIEEAESVIEEIYS
KVDPDARIIWGAMIDPELENTMRTLIIVTGVKGID---FVR-----
>PKL54970.1|Archaea___Halobacterota-Methanomicrobia___Methanomicrobiales___Methanoculleus_sp002839575___90.07___GCA_002839575.1
MKSIDLEDVLMELRTEIAVVGCGGGGSNTVTRMAEEGINGARLIALNTDAQHLIRARAETRILIGRQRTRGL
GAGSIPQVGEEAALENEDDIKRAVEGCDMVFITTGLGGGTGTGSAPVVAKSAREEGALTIAVVTLPFTAEGA
IRGQNAEAGLERLREVADTVIVVPNDRLLEVVP-RLPLHAAFKVSDEVLMRAVKGITELITMPGLVNLDFAD
VRTVMERGGVAMIGMGESDSEDKAADSVKKALRSPLLD-VDISGATAALVNVVGGPDMTMSEAEGVIQEVYD
RIDPDARIIWGAQVDPDMQGKMRTLLVVTGVQEID---FLK-----
>OFV66743.1|Archaea___Halobacterota-Syntrophoarchaeia___Syntrophoarchaeales___Syntrophoarchaeum_A_butanivorans___88.89___GCA_001766825.1
----ELEELLTSLTTRICVIGCGGGGTNTIQRIAEEGIHGAELYALNTDAQHLLYVNADKKILIGRKTTRGL
GAGSIPQIGEAAAMENEDEIRAAVEGMDMVFVTCGLGGGTGTGSAPVVAQAAQDAGALTISVVTMPFTAEGE
VRKANAEAGLERLRDTSDTVIVIPNDKLLEVAP-NLPLMTAFKVADEILMRAIKGITELITRPGLVNLDFSD
VRTVMQKGGVAMIGLGEAEGEDKAVNSVNRALSSPLLD-LDVSGATAALVYVCGGPDMTIEEAEGVIEEIYQ
RVDRNARIIWGVQVDPELENHVRTMLIVTGV-GID---FVG-----
>WP-042687303.1|Archaea___Halobacterota-Methanosarcinia___Methanosarcinales___Methermicoccus_shengliensis___100___GCF_000711905.1
MMSIELQTILEQIRPTIKVIGCGGAGNNTIARMFEEGMEGAELIAINTDAKHLLMSSADRKLLIGRKTTRGL
GAGGWPQVGEESALENKEEIAELVEGSDMVFVTCGLGGGTGTGSAPVVASAAQDAGALTISVVTLPFAVEGK
IRHDNAIAGLERLKDSSDTVIVVPNDRLLDVVP-RLPLAQAFKVADEVLMHAVRGITELITRAGLVNLDFAD
VRTVMQNGGVAMIGLGEADGEDKAVESVQKALRSPLLD-VDVSTATAALVNVTGGPDLTIAEAERACEEVYS
RIHEDARLIWGARVDPNMENRIRTMLIITGV-GID---IL------
>PXF50428.1|Archaea___Halobacterota-Syntrophoarchaeia___ANME-1___ANME1a_sp003194425___87.91___GCA_003194425.1
MKQFELESLLERSKTVIKVIGCGGSGTNTIQRMTEEGIFGADLFALNTDAQHLLFSKAENRLLIGKKTTRGL
GAGSIPRLGEEAAKENADDIKSIVEDADMVFVTCGLGGGTGTGAAPVVAQAGQDAGALTIGVVTLPFNAEGE
VRRENTSTGLETLRGCTDTLIVMPNERLLDVVP-RLPLNDAFRVADDVLMRAVKGITELITKPGLINLDFAD
VRTVMKDGGMAMIGFGESDGQNKAADSVKRALSSPLLE-VDVSEAKSALVNVTGGEDMTVEEAEGALQEVYR
MMNPAARIIWGVQVSPELKNKMRTLLVVTGV-GIE---IVH-----
>WP-014406643.1|Archaea___Halobacterota-Methanocellia___Methanocellales___Methanocella_conradii___100___GCF_000251105.1
LKSIDIMKVMEGLRTNVIVVGCGGGGSNSITRMSQEGIVGAKLYAINTDAQHLLHTRADKKFLIGKKLTRGF
GAGSLPEVGESAAKESLMEIKAAISNSDMVFVTCGLGGGTGTGSAPVVAQVAKESGALTIAVVTTPFKVEGA
VRKANAEKGLEKLRKSADTVIVVPNDKLLEVVP-NLPLQEAFKVADEVLTHAVKGITELVTKAGLVNLDFAD
VKTVMSNGGVAMIGLGEGKGENAASSSVRNALMSPLLD-VDISSAKAAIVNVIGGEQMTISEAEAVVEEVYN
AIDPEARLIWGASVDPDLGDAIRTMVIITGVKGLD---FIG-----
>PSG97115.1|Archaea___Thermoplasmatota-SW-10-69-26___SW-10-69-26___SW-10-69-26_sp003009755___95.16___GCA_003009755.1
MESIELEELLDGLNTDVTVLGCGGAGTNTVDRLQKADIAGADFYAINTDAQHLLNSEIDNKVLVGENLTKGL
GSGSLPQVGEKAAKESEPELRQIVEGEDLVFVTCGLGGGTGTGSAPVVARYAREAGALAIAVVTLPFTVEGD
VRMKNAEAGLARLRDAAHTTVVIPNDKLLDIAP-QLPLNSAFRVADEVLLRSIKGITEMVTTPGLVNLDFAD
LQTVMKKGGVAMIGLGEAEGEGRTREAIEEALHSPLID-VDVSQATGALINVVGGPQMTIKEAESVAHEVFD
NVQPDSRIIWGCGVDEDLEGEIRTMVVVTGVKKAD---FVL-----
>PMP74585.1|Archaea___Thermoplasmatota-Thermoplasmata___ARK-15___ARK-15_sp002878135___98.39___GCA_002878135.1
MKSLELKRIVEQMKVNIRIVGCGGGGSNTVTRIMREGIVGADLIAVNTDAPHLLQVLANRKILLGERLTRGL
GAGADPRIGEEAAREADEKLRNVLQRSHIVFITAGMGGGTGTGAAPYIAQVAKEVGCLVIGVVTLPFSAEGK
VRMEQALYGLDRLKKYCDTTIVIPNDKLLAIVP-RLPLDQAFKVADEVLMEALKGLTEIITKPGLVNIDYAD
IKSVMADGGVAMIGIGESGSGDRVTEAVNEAINSPLIE-ADIKQARGALVRIVGDTKMSVMEAQKAADIIQK
QISPNAKLIWGASIDPELDNGVKVLIVVTGVSSID---SL------
>WP-008082455.1|Archaea___Thermoplasmatota-Thermoplasmata___Acidiprofundales___Aciduliprofundum_boonei___99.19___GCF_000025665.1
MKFLELRRLVEKLKVNIKIIGCGGGGSNTINRMMEEGIYGAELIAANTDAQHLLHIRANRKILLGRRRTRGL
GAGSNPLVGEDAAREANEELEKLLQGADMVFVTAGLGGGTGTGSAPYVAKLAKEAGALVLSVVTLPFKAEGK
LRMENAMWGLERLRRYSDTTIVIPNDKLLELVP-RLPLNEAFKVADTVLMITIKGITEILTKPGLVNVDYAD
LRTVLGSGGVAMVGIGESDSQDRVKEAVDEAINSPLID-ADISDATGALVRIVGDEHMSVTEAQMAVDLVQK
KINPMAKIIWGASVDPEMENMVQVLVVLSGVTDID---VID-----
>OGS46513.1|Archaea___Thermoplasmatota-Thermoplasmata___RBG-16-68-12___RBG-16-68-12_sp001800745___77.47___GCA_001800745.1
MKSIEIEKIVDSINVSIKIVGCGGGGSNTITRCGEAGISGAQMAAINTDAKHLLAVHAPKKILIGKRLTKGL
GAGALPEVGEQAAHENEEEIRDFLRGAHVVFITAGMGGGTGTGSAYYVARVAKEEGALVMGVVTMPFRSEGK
IRMENAEAGLDKLRKFCDTTIVIYNDKLLELVP-RLPINAAFKVADEILMQSIKGMTEIITKPGLVNLDYAD
LMTIMKGGGVAMIGIGESEARDRIEYAINEALESPLLE-VDLTHARGALVRVVGGPDLTVSEAERAAEIVGQ
KINPMARIIWGCTVEEDLSNSVRVLLVITGVD-VD---EVR-----
>KYK29643.1|Archaea___Thermoplasmatota-Thermoplasmata___SG8-5___SG8-5_sp001595885___72.24___GCA_001595885.1
MKSIELRQLVETLKINVKIVGCGGGGSNTVTRLNDEGVAGAQLCAVNTDATHLLHTHAPKKMLIGRRATKGL
GAGALPEVGENAARENDEELRAYLEGSHIVFVTAGMGGGTGTGSASVVGEIAKEQGALVMGVVTMPFKAEGR
VRYENAQKGLIKLKNICDTTIVIQNDKLLELVP-RLPLDAAFKVADEILMNSIKGITEVITMPGLVNLDYSD
LMTVMENGGVAMIGIGASDDRERVELAVNEALDSPLLE-IDVNEAKGALVRIVGGTDMSIAEAQQAAELVSS
KVSPNARIIWGCTVDPTLGKDVQILLVITGV-GID---MVE-----
>WP-013180869.1|Archaea___Euryarchaeota-Methanococci___Methanococcales___Methanococcus_voltae___99.05___GCF_000006175.1
LQNIELLELIEGSKARITVVGCGGAGNNAINRLADEQVEGAKVVAVNTDAQQLVKTKAENKVLIGKNLTRGL
GAGGNPEKGEESARENAEDIKSAIQDSDLVFITCGLGGGTGTGSAPIVAEISKKMGALTVAVVTLPFSMEGK
VRMTNALNGLEKLQEVADTIVIIPNDKLLEIVR-NVPLRTAFKVADEVLMNSVRGMVELVNNAGDIHVDFAD
VKAVMDDGGIAMMGIGESDSEKRAKEAINMALNSPLLC-VDIEGATGALIHVTGPEDMSLDEAQDIVSTVSE
RLSENATIIWGTTIDDKLENSLRVLLIITGTKIID---IPKI----
>MAG18104.1|Archaea___Iainarchaeota-Iainarchaeia___Iainarchaeales___UBA493_sp002687735___72.43___GCA_002687735.1
MKRVSLVKLLENSKARIRVVGVGGGGCNTIQRMTEVGILGAETFAINTDAQDLLKVKADRKILIGKKLTRGL
GSGSDPSVGEASAQESIDDLADLLSDADLVFITCGMGGGTGTGAAPVVAELVKKIKALTIGVVTLPFTVEGK
KRMENAMNGISNLRTHADTVIVIPNDKILEIAP-DLPVNAAFKVADEVLTNAVKGITEMITKPGLINLDFAD
LRTILERGGAAMIGLGESTSDARALEAVENALTSPLLD-VDISNAGKALINVVGGSDMTLREAEMIVEAVSV
KINSNAHIIWGAMIDDSVKNQIQAMVVIAGGDGVQ---FAD-----
>PIU21957.1|Archaea___Iainarchaeota-Iainarchaeia___0-14-0-20-30-16___0-14-0-20-30-16_sp002779075___71.57___GCA_002779075.1
MRSLDLLSVLENAKPRIVVIGAGGAGGNTIVRLKEMSITGTVLIGLNTDAQALAHLDCDKRVLLGKKLTKGL
GAGSDPAVGEGAAKESKGEIEKIIKESDLVFITCGLGGGTGTGSAPVVCEIAKEGDCLSVGVVTLPFTVEGK
TRMDYALDGLTKLRKSVDTVIVIPNDKILEIAP-DLPLDAAFKVADEVLANAVKGITDMIIKVGLINLDFAD
LKTILKSGGAAMIGLGESDPDTRALQAAEDALSSPLLD-VNISTANRALINVVGGADMTIKEAQTVVEAVAS
KIDPESHIIFGAMIDPEIKTQIKAMVVIVGGEDIK---YTG-----
>OLS17546.1|Archaea___Asgardarchaeota-Lokiarchaeia___LCB-4___LCB-4_sp001940665___96.26___GCA_001940665.1
MRTLEIEDTLRDAKAKITVIGVGGAGNNTITRLKMEGVEGATTVAVNTDAQGLLHTISDQKILLGKQLTKGL
GAGNDPKIGEAAAKEAIEELREVV-KSDMIFITCGLGGGTGTGAAPVIAELAKEEKALTVSIVTLPFKAEGV
KREANARWGLEQLLKVCDSVIVIPNDRILEIAP-ELSLNEAFRLADEILIGGVKGITELIFKPGLINLDFAD
VKKVMNNKGTAIIGMAESASNNSAVEAVELAISNPLLD-VDVSKASAALINLCGGPNLTIKHAEEAIRCVAK
KIREDAEIIWGVIIDQDMGKLTRATVILSGLKALD---EL------
>WP-088820514.1|Archaea___Micrarchaeota-Micrarchaeia___Micrarchaeales___Mia14_sp002214165___82.4___GCF_002214165.1
MGEFDILKFIESSKPKIYIVGTGGSGSNTIDRLYDLGVEGATLMAMNTDAPHLIKVRAERKLLLGKKVTKGL
GAGSDFTVGEEAAKESKEEIKHMLADANMVFVTCGLGGGTGTGSIDTIAREAKELGALTIAIVTLPFSSEGK
TRMKNALEGLAKLKKTADTTIIIHNDKLLSIAP-DLPLNMAFKVSDEVLANAAKGIVEMITKPGMVNIDFAD
LKMVLKSSGYAVISSGESSQKNRALVALENAVKSPLLD-VDLGTAKKALINVVGGESLTLREAESIFQEVSS
MINTDALIKWGARIDKDMKESLKVMVVISGVNDLD---EVKK----
>OIO21777.1|Archaea___Micrarchaeota-Micrarchaeia___UBA10214___CG1-02-47-40_sp001871475___92.21___GCA_001871475.1
MKEMELLKFIETTRPKIYVVGTGGSGCNTLTRMYQIGIEGVSFIGMNTDVRHLVKIKADKKILLGKKVTKGM
GAGSCPKVGEEAAKESEGEIANALSEGTLVFVTCGLGGGTGTGSAAVIARKAKDNGALVVSVVTLPFTSEGR
HRMDNALEGLERLRKNSDTTIVIPNDKLLSIAP-DLPLNTAFKISDEVLAGSVKGIAELITKAGLVNLDMAD
LRTILSNAGCAVVGIGEASPESRAMIAVETALNSPLLD-VDISEADRALINVIGGEDMTLKEAELMVAEVSR
RISPSSHIIWGARIEKTNRSAIKVLAVIAGAEDLD---LIN-----
>OIR14426.1|Archaea___Thermoplasmatota-Poseidoniia___MGIII___UBA102_sp001875425___83.71___GCA_001875425.1
MTDLILQELISDLKTNILIVGCGGGGNNTLTRLSEEGVEGVEMLAANTDAQHLLSTIAENKMLIGRECARGM
GAGSDPVIGQAAADESRSEILEACTDADIVFLTAGLGGGTGTGSLPVFAKLAKQQKALTIAVVTMPFTNEGA
KRMENARQGLERLRKVVDTVIVIPNDRLLDDIS-QLPLNQAFREADDILAGAIKCMSEITTATGLVNIDFAD
LRSIMTESGVAMIGTGEGSGADRASEAVKAALSSPLIE-VDIEGASGALVNVTGGSDMSLKEAETVLEEIYS
KINKEARIIWGASVDPELDNSIRVMLVVTGVRGID---FVQ-----
>PVU68767.1|Archaea___Nanoarchaeota-Nanoarchaeia___Nanoarchaeales___Nanopusillus_stetteri_A___54.67___GCA_003086415.1
---MELEEYLAQATKRIKVIGCGGGGSNTISTLYSMGIEGPELIAVNTDVRHLLITKAHKKILVGKQLTKGL
GAGKDPKVGEEAAKESEQELKKAIEGSDVVFITCGLGGGTGGGVAPVVAEIAKKMGTLVIAICTWPFSVEGA
NIWDNALYSLEKMENNVDLLVIIPNDKLQALYP-NIPLMQAFKVADSLLANALKDLTELLTKPGYINVDFAD
FRSIVSGSGYGVFGVGESNSENKATEAVQRALNNPLVD-VDATGAKAALVRIVASPDVTPTDINKILDTVKS
VLDPKAKIIQGITFEEDKKNYVRVSLTITKLDGIE---VI------
>EQB65120.1|Archaea___Thermoplasmatota-Thermoplasmata___Thermoplasmatales___GCA-000496135_sp000496135___94.72___GCA_000496135.1
MKDIEIDRLAMELKVRVKVIGCGGAGSNTVNRLAMGGFNDAKLIALNTDANHLMTMKTPVKALIGKNVTRGL
GAGADPQLGEDSAIEDLDLMKKIVGRSDIVFITCGMGGGTGTGTSPVVAKLAKESGALVISIVTLPFSSEGK
VRMENAQRGVEKLAQYSDTIVAIPNDRVLMQTP-KMSMEEAFKFADSVLVEEITGIIELVTKTSLINLDYND
LMTITKNKGSAMIGIGEGSGDDRVSYAVEQAIKSPLIE-ADISQAMGCLVRIVGGKDMTMKEAMKAAQEVRK
RIDPHAEIIWGAHVDYFMGNKVKVMVLLTGVEGLD---LIA-----
>OLS21975.1|Archaea___Asgardarchaeota-Heimdallarchaeia___LC-3___LC-3_sp001940645___91.59___GCA_001940645.1
MDQISIAALLRRSLPRVQMIGVGGAGNNSAARLMRSNVEDVEVLAINTDAQDLLNTLANKKVLVGYSVTRGF
GAGNDPNIGESAARESAEELKELING-DLVFITAGLGGGTGTGAAHVTAELAKEKGALTVSICTLPFNMEGP
VRRANAMHGLKKLYHASDTVIVVPNQRLLSLSP-DLSLMQGFKIADEVLVRAVSAISELITKPQMVNLDFAD
VRKVLGQGGVAMIGLGESKGSNKVEEAVNDALNNPLLD-LDLSTARKALICVSGGEDLSLRDAEQIVAKIQS
RIDSDAEIIWGASIDNDLKDTLRVIALISDIKGFS---IFK-----
>EQB65799.1|Archaea___Thermoplasmatota-Thermoplasmata___Thermoplasmatales___GCA-000496135_sp000496135___94.72___GCA_000496135.1
MSNMELLKFIEERKVKIKLFGAGGAGSNTINRIMRDPLSKVRLIALNTDAAHLRMIAAHNKVILGRNLTKGR
GSGADPKVGEEAAKESERDIQKFIDGTSIAFITTGLGGGTGTGSGPYIASKAKKAGILTISVVTWPFADEGE
KRTLNAREGLEKLVYYSDCVIVIPNDKLLELVP-DVPIQKAFKLADEIIMKAISGISDLITKPGLINLDFND
LVRVTKDSGMAMFGLGLSSAGQRITEATEQAVNSPFLD-VDLSTSKAVIVSIQGGKDLMLDEAASALDIIKK
KVGEKAEIIMGTSLEPQLNGKIQIMVLATGV-GVDIDS-IS-----
>BAJ50449.1|Archaea___Crenarchaeota-Nitrososphaeria___Caldiarchaeales___Caldiarchaeum_subterraneum___98.06___GCA_000270325.1
MSSV--EDVQTTEEIRIKLIGVGGAGCNTVNRLNALGLTGVYTIAANTDLQHLDMVRADKKILLGKSVTRLR
GAGGDPVRGRKAAEESEEEIRRALEGADIVFLAAGLGGGTGTGAAPVVARVAREEGATVVGVVSLPFEFEGM
VRKRIAQAGLEELKNYTNTSVVVDNNKLLDLYP-QHNLRRAFSLADEIISNMIQSITESIAKPGLINIDYED
FKTVVSRGKLASLGVGRSSTPNRAEEATFNALQSPLLD-ASYENLSGAIVHVCGGEDMQLAEAARPAEIISE
LMGEDGLVIWGARIDDTFSSTMQVSLILTGLQGI-----VSQ----
>KYH42730.1|Archaea___Crenarchaeota-Bathyarchaeia___B26-1___B63_sp001593845___59.81___GCA_001593845.1
MNGLSIEEIAKEAIPRIVVFGVGGAGCNIVSWMKEKGISGAKIYALNSDAKHLSITKADERILLGYNICGGL
GCGGFPEQGVKATEEAAEEIEKAISGSGLVFITAGLGGGTGTGGSPVIARIAKDLGALTISVVTIPFQVE-R
ARLVKAKEGLSRLVEVCDAVIVIDNNRLRRVAG-NLPLTEAFGVANELIATFIKNISETIAVPSLVNLDFAD
LKAIMTGSGVCAIGVGEGQGDTKIEDAVERALNTQLLD-IELSKCEGALVHIEGGDDMTLEDVTKAGEIVVS
RIAPNAKVSWGARVNSKMQGAVKVTVVLTGVEGLR---MMGK----
>WP-010884860.1|Archaea___Euryarchaeota-Thermococci___Thermococcales___Pyrococcus_horikoshii___100___GCF_000011105.1
MVFLEISDLDVSDLIKIAVIGVGGSGNNTISRLYDLGVQGADLIAMNTDAQHLHQIKAHKKLLLGKSITHGK
GSGGDPRIGYRAAEASASEIADIVKDYDLIFLTAGMGNGTGTGATPVIARIIKETGPLVISVVTFPFKMEGK
VRIEKAKAGIEMLLEYSDTVIIIQNDKLIELVP-KLPIQVAFRFADEIIARMVKGIVETIKLPSMVNIDYAD
IYSVMKGGGPALIGIGESDSNNRAVDAVMEALNNKMLD-IEFGSGDKALVHFTVGPDVSLEEITKAMEIVYE
RLGEKSEIKWGAMIEEDMGKTVRAMVIMTGVDSID-PR-LRKGNNS
>EHR75921.1|Archaea___Thermoplasmatota-Poseidoniia___Poseidoniales___MGIIa-L1_sp000246735___83.2___GCA_000246735.1
MRHLELQALLESLQPRIRVYGVGGAGCNAVNRLFDERLSYVTGYAINTDAQALLMSPIEEKILIG-RTARGR
GAGGDPTKGEAAALESEASLRRITNDTQLAIITAGMGGGSGTGAASHIARLAKQQGAMTIAVVTYPFNSEGA
LRKQNAEWGLERLREHCDTILVIPNERLLEIVK-ELPIGDAFRVGDELLVRSITGVAEMLTTDGMVNLDFED
LRSVIQFGGVAMIGLGEASGPGRVEAATEEAMHSPLLD-IDSSDARGALINVVGGPSLTLGEAEKCAKIITD
QISPHAQVIWGAAVREELGDEIRVMLVLTGV-------FVN-----
>PJC01337.1|Archaea___Huberarchaeaota-Huberarchaeia___Huberarchaeales___Huberarchaeum_crystalense___69.48___GCA_002789275.1
ISSLKLRELVKKNSRAIRVVGIGGAGNNTLNNLMEFSGLGFETIAINTDAQDLLNKKAHKKILIGEDLTHGL
GTGADPEKGRKAAENSSKEIQDVLDNADMVFITCGLGGGTGSGAAPVIAAIAKKTGALVVGIVTLPFEAEGK
QRWENSKKAFREIENIVHTLIVVPNDKLLNISP-TLSLKDAFKLCDNIISNAVKGIADMVVKPGLINLDFND
VRSIMKEGGVAMIGVSSITQNNEVDELINNTTSNPLLS-VDISDATGMLINITINNKVTLPQVNQIIKKL-D
NMAHGAKKIWGCQYDEAQENAVKLLLLITNVDELDINSFLK-----
>MBS85472.1|Archaea___Asgardarchaeota-Heimdallarchaeia___LC-2___GCA-2728275_sp002728275___83.18___GCA_002728275.1
MAQIFXXXLIGETKNNIIAVGVGGAGCNAINRLATSDFSGPLTVAANTDARXLXAVKSDEKILLGEKLTRGL
GAGXDPKKGKAAAEESVFTISSTFKDADMVFVTAGMGGGTGTGAAAVIAQQAKDQGALTVGVXTLPFXMEGE
TRATHAMEGLKELFDACDTVIVIPNEKLMDLVP-HLPXSLAFKVADEILVRAVKGIVNLVITPAYVNVDFAD
IKQILRQGGTSVIGMGEGEGENRIEDALRESLSNSLLD-VQIMDCKAALINISGGDTLQLKEVRRCVQAISQ
EMGEKXEIIWGTQVDXXLGNKIQVTTILSGVDD-GAPK-IE-----
>KXK43761.1|Bacteria___Bacteroidota-Bacteroidia___Chitinophagales___OLB11_sp001567165___93.94___GCA_001567165.1
MIQFEL--PQNNNASIIKVIGVGGGGGNAVDYMNNLNIEGVDFIVCNTDKKALNNSSVSTKIQLGPSLTQGL
GAGANPEIGMRACEESISEIENLLNNTKMVFVTAGMGGGTGTGGAPIVAKAAKDLDILTVGIVTTPFSYEGK
RRMKQAEEGIAKMRENVDTILIISNDKLRHQFG-NIPTSQAFSKADDILATATKCIMDVINSEGHIVVDFSD
VCTVMRNGGSAILGSAMASGENRAYDAVEAAINSPLLNDNSIRGAKWVLLNVNSGHEHTLDEVEIIQAFIEE
QTGDECDVIFGTGFDDNLGENISVTIIATGFNDINIPSY-RNHSND
>CBK67796.1|Bacteria___Bacteroidota-Bacteroidia___Bacteroidales___Bacteroides_xylanisolvens___99.46___GCA_000210075.1
MDEIQF-DFPTDSPKIIKVIGVGGGGGNAVNHMYREGIHDVTFVLCNTDNQALAESPVPVKLQLGRSITQGL
GAGNRPERARDAAEESIEDIKAQLDGTKMVFITAGMGGGTGTGAAPVIARIAKEMDILTVGIVTIPFIFEGE
KKIIQALDGVERIAQHVDALLVINNERLREIYA-DLTFMNAFGKADDTLSIAAKSIAEIITMRGTVNLDFAD
VKTILKDGGVAIMSTGFGEGENRVTKAIDDALHSPLLNNNDIFNAKKVMLNVSFSSELMMEEMNEIHEFM-S
KFREGVEVIWGVAIDNSLDTKVKITVLATGFDDIDSPTYMRRATDD
>OFY70121.1|Bacteria___Bacteroidota-Bacteroidia___2-12-FULL-37-12___2-12-FULL-37-12_sp001769655___96.99___GCA_001769655.1
MTKFEF-DLPTKKSSIIKVLGVGGGGSNAVNYMFRLGIRGVDFVVCNTDAQALEASPVSSKVQLGANLTSGL
GAGANPEKGKKAAIESRDQIRQLFDGTRMVFITAGLGGGTGTGGAPEIAKIAREMDILTVGIVTLPFSYEGP
RKIEKAKLGLEELKKNVDTILVVSNDKLREIHG-NLKISMAFGKADDVLATAAKGLAEIITLPGHVNVDFED
VITVMKNAGTAVMGSARVDDENRAIRAAELALSSPLLDNTDIYGAKYILLNITSGNEVTMDEVGEINEYIQE
KVGRDALVIWGNGKDTSLGDSINLTVIVTGFNDLNTPAF-RRHSSE
>OJW15026.1|Bacteria___Bacteroidota-Bacteroidia___Sphingobacteriales___Mucilaginibacter_sp001898335___94.05___GCA_001898335.1
M---QF-EMLKEKSSIIKVIGVGGGGGNAVNHMYRQGITGVDFIICNTDAQALELSPIPNKVQLGASLTEGM
GAGSIPEVGKNSAIENIDDIKQMLSNTKMLFITAGMGGGTGTGASPIIAKAARELDILTVGIITTPFSFEGK
RRKMQAEEGMEELKKYVDSYLVISNDRLRQIFG-NLTMSSAFAQADNILTTAAKGIAEIITLPGYINVDFKD
VRTVMKDSGVSIMGSCSADGENRALKAVEGALASPLLKDNEIEGARYILLNISSGSEVTMDEVSIITDYIQE
EAGLAADLIWGNCKDENLGDKLSVTIIATGFNELEVPAY-RKASDE
>OFY87338.1|Bacteria___Bacteroidota-Bacteroidia___AKYH767___2-12-FULL-35-15_sp001769385___98.57___GCA_001769385.1
M---KF-DLQQDNSSIIKVIGVGGGGSNAVNHMYKQGIKGVDFIVCNTDLQALDISPVPLKIILGASLTKGR
GAGSLPEVGRNAAIENIEEVKAILNNTEMLFVTAGLGGGTGTGAAPIIAKAAKEMGILTVGIVTIPFGFEGK
KRKAQADLGLEELKANVDTLLVISNDKLREIYG-NLKVTEAFGHADDILATAAKGIADIITTTLQINTDIND
VKTVMKDSGVAIMGSAQASGEQRALRAVEQAMSSPLLNDSNIKGARYVLVNVTCGDEITMDELGEITDYIQD
AAGMTAEVIKGYGVDLSLGDKVNVTIIATGFQELEEPAY-RRHSSE
>KXK46326.1|Bacteria___Bacteroidota-Bacteroidia___AKYH767-A___OLB10_sp001567275___95.24___GCA_001567275.1
MMNFEF--MPNEQPSIIKVIGVGGGGSNAVNFMYKLGIKGVDFVVCNTDLQALEMSPVPRKVQLGPSLTEGR
GAGSMPEVGKQSAIENIEELKAILDNTKMVFITAGMGGGTGTGAAPIIAGIAKEMGILTVGIVTIPFAFEGR
KRKQQADLGIEELKRNVDTLLIICNDKLREIHG-NLKLTNAFGYADNVLATAAKSIAEVISVTLHINVDFAD
VETVMRDSGVAIMGSAVSSGENRAIHAAELSLDSPLLNDNNIEGARYILLNITSGDEITMDEMSDITEYIQQ
KAGQSAEIIMGVGSDESLGDKIAVTIIATGFNDMEEPAY-RKSSDD
>AMS28196.1|Bacteria___Bacteroidota-Bacteroidia___NS11-12g___UKL13-3_sp001602415___98.1___GCA_001602415.1
METLKF-DLPKDKSSIIKVLGVGGGGGNAVNHMYSQGIKGVDFVICNTDLQVLEASAIPNKIQLGTGLTAGL
GAGSNPEVGKKAAMEAIEDVIEVLVNTKMLFITAGMGGGTGTGAAPIIAKTAKELDILTVGIVTTPFSFEGK
KRKNHADEGIEQLKKSVDCLLIISNDKIKEMYG-NLPLRQAFSHANDILTTAAKGIAELITDTGYINVDFED
VKTVMRNSGVALMGSASADGENRAIDAVKAALASPLLNDNQIVGAKNILLNISSGQEVLMDEVELISSYIQD
EAGLTADVIFGTSFDETLGDKIAVTLIATGFSDLEEPAY-RRHSSE
>EDM43768.1|Bacteria___Bacteroidota-Bacteroidia___Flavobacteriales___HC6-5_sp000170815___99.62___GCA_000170815.1
MSNIAF-DLPKNQSNVIKVIGVGGGGSNAINHMFNQGIKGVDFVICNTDAQALENSSVPIKIQLGMDLTEGL
GAGANPKIGEQSAVESMSDIKGMLSNTKMIFITAGMGGGTGTGAAPIIAKMARDLDILTVGIVTIPFQFEGK
IRNEQALLGVENLRNSVDSLVVINNNKLREVYG-NLGFKAGFSKADEVLATAARGIAEVITHHYTQNIDLRD
AKTVLSNSGTAIMGSATATGANRAHEAITSALDSPLLNDNKITGAKNVLLLIVSGEEITIDEIGEISDHIQA
EAGHSANIIMGVGDDESLDGSISITVIATGFDDIDVPVFLRRKSQD
>OUU62053.1|Bacteria___Proteobacteria-Alphaproteobacteria___TMED109___TMED62_sp002170595___83.52___GCA_002170595.1
MT-INLIETNEQLKPRITVIGVGGAGCNAVNNMIEAHLEGVEFLVANTDAQSLANSSTDRKVQLGAKLTKGL
GAGAKPEIGRQAADESLSNVLDQLEGTHMLFVTAGMGGGTGTGAAPVIAEAAREKGILTVGVVTKPFEYEGI
RRTKIAEQGIKDLTDSVDTLIIIPNQNLFRIANKDTTFTEAFKMADEVLYNGVKGVTDLIVKQGRINLDFAD
IQTVMLEMGKAMMGTGEADGEDRAIKAAELAISNPLLDDTSISNAKGVIINISGGEDVKLYEIDEIAAHIKK
QCKEDVNLIVGNTIENIEDGKIRVSLLASGIDDLNIPSFLKRNRD-
>ETO91241.1|Bacteria___Proteobacteria-Alphaproteobacteria___Rickettsiales___Xenolissoclinum_pacificiensis___77.96___GCA_000512675.1
MS-----NAGKLISPKMSVIGVGGAGGNALNNMIRSGLEGVDFISANTDLQALELSLTENRLRLGMELTKGL
GAGSLPEVGREAAEESINQIAEMIDGAHLLFITAGMGGGTGTGAAPVIARVAREHKVLTVAVVTTPFVFEGA
HRTMIAKRGLEELRRYVDTYIVISNQNLFKIADENTTFAEAFKMADDVLYSGVAGFTDLITKPGIINCDFAD
IRSIVSQMGRAMMGTGEASGENRAVRAAEMAIYNPLLDNLSLKDAKGILINITGGHDITLFELNAAVNCIRD
QADENVNIIFGSTFEQEMEGIMKVSIVATGIDNRDVPAYLRRMKKK
>ESW60739.1|Bacteria___Proteobacteria-Alphaproteobacteria___Rhodobacterales___TH137_sp000500915___91.68___GCA_000500915.1
MT-LNFTSQQEELKPRITVFGVGGAGGNAVNNMIDKHLEGVEFVVANTDAQALKHSKAHARIQMGLKVTEGL
GAGARPTVGAAAAEETIEEIVDHLAGAHMCFITAGMGGGTGTGAAPIIAQAARELGVLTVGVVTKPFQFEGA
KRMKQAEEGIEALQKVVDTLIIIPNQNLFRLANERTTFTEAFAMADDVLYQGVKGVTDLMVRPGLINLDFAD
VRAVMDEMGKAMMGTGEATGEDRAVQAAEKAIANPLLDEISLNGARGVLINITGGYDLTLFELDEAANIIRE
KVDPDANIIVGSTLDENMGGAIRVSVVATGIERIEIPAFLRRQAN-
>KJS13268.1|Bacteria___Proteobacteria-Alphaproteobacteria___Rhizobiales___Hoeflea_sp000961635___64.3___GCA_000961635.1
MT-INLP-DITELKPRITVFGVGGGGGNAVNNMINAGLQGVDFVVANTDAQALTMSKAERIIQLGAAVTEGL
GAGSQPEVGRAAAEECIDEILDHLSGTHMCFVTAGMGGGTGTGAAPVVAQAARNKGILTVGVVTKPFHFEGQ
RRMRLAESGIEELQKCVDTLIVIPNQNLFRIANDKTTFADAFAMADQVLYSGVACITDLMVKEGLINLDFAD
VRSVMREMGRAMMGTGEASGEGRAMAAAEAAIA---------------------------------------
----------------------------------------------
>WP-109904454.1|Bacteria___Proteobacteria-Alphaproteobacteria___Zavarziniales___Zavarzinia_compransoris_A___99.57___GCF_003173035.1
MT-ISLP-EPAELKPRITVFGVGGAGGNAVNNMIEAKLEGVEFVVANTDAQALANNKAARKIQLGGEVTQGL
GAGSKPEVGRMAAEETHDQIVEALAGSNMVFITCGMGGGTGTGAAPVVARAAREQGILTVGVVTKPFQFEGS
HRMRTAESGIKELHQYVDTLIIIPNQNLFRLANEKTTFAQAFAMADNVLHSGVRGVTDLMIMPGLINLDFAD
VRTVMSEMGKAMMGTGEASGDKRAIEAAEAAISNPLLDDVSMKGARGVLINITGGMDMTLFEVDEAANRIRS
EVDPEANIIVGSTFDMEMEGRIRVSVVATGIDQLEIPAFLRRQAN-
>MAB12651.1|Bacteria___Proteobacteria-Alphaproteobacteria___Parvibaculales___GCA-2684405_sp002684405___91.27___GCA_002684405.1
MS-IKLP-QEKELKPRITVFGVGGAGGNAVNNMIEAGLEGCDFVVANTDAQALSASLAERRIQLGADITEGL
GAGSRPEVGCAAAEEAIEEIGEQLTGAHMVFITAGMGGGTGTGAAPVVARTAREQGILTVGVVTKPFQFEGS
RRMRIAEEGISDLQQYVDTLIIIPNQNLFRIANENTTFADAFGMADQVLHSGVAGITDLMMKPGLINLDFAD
VRTVMNEMGKAMMGTGEAEGESRAVAAAEAAISNPLLDEVSMKGARGVLINITGGMDLTLYEVDEAANRIRS
EVDPDANIIVGSTFDSSMDGRMRVSVVATGI---------------
>MBN35077.1|Bacteria___Proteobacteria-Alphaproteobacteria___SP197___SP197_sp002722885___98.91___GCA_002722885.1
MT-IQLP-ETQCLKPRITVIGVGGAGGNAVNNMILSGLQGVDFVVANTDAQAIDQSQAERRIQLGVSITQGL
GAGSRPDIGKAAAEEAMEEIMEQLIGSHMVFITAGMGGGTGTGATPVVARAAREQGMLTVGVVTKPFHFEGQ
QRMRLAEEGMAELQQYVDTLIIIPNQNLFRVANDKTTFADAFKMADDVLHAGVRGVTDLMVQPGLINLDFAD
VRTVMSEMGKAMMGTGEAEGERRALEAAEAAIANPLLDEVSMKGARGVLINITGGSDMTLFEVDEAANRIRD
EVDSDANIIFGAAFDESMAGGMRVSLVATGIDVLDIPAFLRRHKN-
>OUR79210.1|Bacteria___Proteobacteria-Alphaproteobacteria___Sneathiellales___Sneathiella_sp002163135___99.57___GCA_002163135.1
MG-INLP-DQTELKPRILVLGVGGAGGNAVNNMIQSELQGVEFVVANTDAQALKQSLADSRIQLGAELTEGL
GAGSKPQIGASAAEEAIEEITSHLKGVHMCFITAGMGGGTGTGAGPIVAKAAKELGILTVGVVTKPFQFEGN
HRMRTAEAGIEELQRYVDTLIIIPNQNLFRIANEKTTFADAFNMADDVLHSGVRGVTDLMVMPGLINLDFAD
VNTVMGEMGKAMMGTGEATGENRAIEAAEAAISNPLLDDVSMKGARGVLINITGGMDLTLYELDEAANRIRS
EVDPDANIIVGSTFNPDMDGTMRVSVVATGIDLLDIPAFLRRQAN-
>WP-084627580.1|Bacteria___Proteobacteria-Alphaproteobacteria___Elsterales___Elstera_litoralis___93.71___GCF_000963705.1
MQ-IGLP-SDHELRPRITVVGCGGAGGNAVNNMIRANLQGVEFVVTNTDNQALGHNLASRRIQLGTELTRGL
GAGAKPDVGRAAAEECIEEIMQQLDGSNMVFITAGMGGGTGTGAAPVIARAARERGILTVGVVTKPFHFEGA
HRMRLAENGILDLQQYVDTLIIIPNQNLFRLANERTTFADAFKMADDVLHAGVRGVTDLMMMPGLINLDFAD
IRTVMSEMGKAMMGTGEATGERRALDAAEAAISNPLLDDASMKGARAVLINITGGLDMTLFEADEAANRIRE
EVDPDANIIFGSTFDESLEGRVRVSVVATGI---------------
>GBD44636.1|Bacteria___Proteobacteria-Alphaproteobacteria___Geminicoccales___HRBIN40_sp002898275___97.76___GCA_002898275.1
MT-ISLP-LTHEMKPKITVVGVGGAGGNAVNNMILAHLEGVDFLVCNTDAQVLATCLCERKVQLGANITHGL
GAGARPEIGRAAAEESLDEILDHLQGSHMVFITAGMGGGTGTGAAPVIARAVREQGILTVAVVTKPFHFEGA
HRMRIAEAGIEELQQYVDTLIVIPNQNLFRLANERTTFADAFKMADEVLHMGVRGVTDLIVMPGLINLDFAD
IRTVMSEMGKAMMGTGEAEGERRAIEAAEAAISNPLLDEVSMKGARGVLINITGGYDMTLFEVDAAANRIRE
EVDPDANIIFGSTFDESMQGRMRVSVVATGIEIGDIPAFLRRERVD
>WP-014747834.1|Bacteria___Proteobacteria-Alphaproteobacteria___Tistrellales___Tistrella_mobilis___99.5___GCF_000264455.2
MS-LNLP-DSMQLTPRITVVGVGGAGGNAVNNMINAQLEGVEFIVCNTDAQALNQSQAERRIQLGQMITHGL
GAGARPEVGRAAAQETMEEISEYLDGSHMVFVTAGMGGGTGTGAAPVIAQIAREKGILTVGVVTKPFHFEGT
RRMRLADSGIDELQKYVDTLIVIPNQNLFRVANERTTFADAFKMADDVLYAGVRGVTDLMVMPGLINLDFAD
IRTVMSEMGKAMMGTGEAGGDNRAIEAAEAAISNPLLDDVSMKGARGVLINITGGGDMTLYEVDEAANRIRE
EVDPEAHIIFGSTFDPSLEGTVRVSVVATGIDLLEIPAFLRRQAN-
>MAI13552.1|Bacteria___Proteobacteria-Alphaproteobacteria___Nisaeales___GCA-002701455_sp002690995___89.97___GCA_002690995.1
MT-INFPHDDIEMKPRITVVGVGGAGGNAVNNMIQSNLEGVEFIATNTDSQALGQSLAGRRLQLGNTVTQGL
GAGSRPDVGKAAAEEAIEELLVELEDSNMVFITAGMGGGTGTGAAPVIAQAARERGILTVGVVTKPFHFEGA
HRMRLADQGIEELTKYVDTLIIIPNQNLFRIANEKTTFADAFHMADNVLHQGVRGVTDLMVMPGLINLDFAD
IRTVMSEMGKAMMGTGEASGDKRAIDAAESAIKNPLLDDISMKGARGVLINITGGMDMTLFEVDEAANRIRE
EVDVDANIIFGSTFDEKLDGLMRVSVVATGISALDIPAFLRR----
>PDH57777.1|Bacteria___Proteobacteria-Alphaproteobacteria___Puniceispirillales___UBA8309_sp002457745___80.45___GCA_002457745.1
MT-INLPQTMQELRPRITVVGVGGAGGNAVNNMINADLDGVDFLVANTDGQALAHSLASRKIQLGTAVTQGL
GAGSKPDVGRAAAEESIEAVMSELADCNMVFITAGMGGGTGTGAAPVIARAARERGILTVGVVTKPFDFEGQ
RRMGQAEAGIEEMQSFVDTLIVIPNQNLFRLANERTTFADAFHMADTVLHQGVAGVTDLMIKPGQINLDFAD
IRAVMSEMGKAMMGTGEASGEGRATQAAEAAINNPLLDDISMNGARAVLINVTGGMDMTLFEVDEAANRIRR
EIDADSVIIFGSTFDEKLDGVMRVSIVATGI----TPTF-------
>WP-067557298.1|Bacteria___Proteobacteria-Alphaproteobacteria___Oceanibaculales___Oceanibaculum_pacificum___93.04___GCF_001618175.1
MT-INIP-NEPELKPRITVIGVGGAGGNAVNNMIRSNLTGVEFLVANTDAQSIAQSVAERRIQLGTIVTQGL
GAGSRPEVGRAAAEASIDEILEHLDGSNMCFITAGMGGGTGTGAAPVIAQAARERNILTVGVVTKPFHFEGH
HRMRIADAGIEELQQYVDTLIIIPNQNLFRVANEKTTFADAFKMADDVLHAGVRGVTDLMVMPGLINLDFAD
IRTVMSEMGKAMMGTGQASGDKRAIDAAEAAINNPLLDDTSMKGARGLLINVTGGADMTLFEVDEAANRIRD
EVDSDANIIFGATFDEALEGHMRVSIVATGIDMLEIPAFLRRQAN-
>WP-027301970.1|Bacteria___Proteobacteria-Alphaproteobacteria___Elsterales___URHD0088_sp000518365___99.57___GCF_000518365.1
MS-INLPRDEHEMKPRISVVGVGGAGGNAVNNMIRSNLIGCEFLICNTDAQAMMHNLAERRIQLGISVTRGL
GAGSRPDVGRAAAEEALDEIMQALNGSNMVFITAGMGGGTGTGAAPVIARAAREAGILTVGVVTKPFHFEGS
HRMRLAEAGMLELQKYVDTLIIIPNQNLFRVANEKTTFADAFKMADDVLHSGVRGVTDLMVMPGLINLDFAD
IRAVMGEMGKAMMGTGEAEGDRRAIDAAEAAISNPLLEDVSMKGARGVLINITGGSDMTLFEVDEAANRIRE
EVDPEANIIFGSTFDEKLAGSMRISVVATGIDLLDIPAFLRRQAN-
>WP-028096550.1|Bacteria___Proteobacteria-Alphaproteobacteria___Dongiales___Dongia_sp000620685___99.56___GCF_000620685.1
MA-LNLPSDPFDIRPRITVIGVGGAGGNAVNNMIRAQLEGVEFLIANTDAQALQGSMCERRIQLGQSATKGL
GAGARPDVGRVAAEEAVREIADQLAGSNMAFITAGMGGGTGTGAAPVVAQIAREQGILTVGVVTKPFHFEGA
HRMRLAEAGIQELQQYVDTLIIIPNQNLFRVANEKTTFADAFKMADEVLYSGVRGVTDLMVMPGLINLDFAD
IRAVMGEMGKAMMGTGEATGENRAIAAAEAAISNPLLDEVSMKGARGVLINITGGMDMTLFEVDEAANRIRD
EVDPEANIIFGSTFDQSLDGKIRISVVATGIDLLDIPAFLRRQAN-
>WP-083759236.1|Bacteria___Proteobacteria-Alphaproteobacteria___Azospirillales___Rhodospirillum_A_centenum___99.56___GCF_000016185.1
MT-IKLPTVDVQSRPRITVFGVGGAGGNAVNNMIRANLEGVEFVVANTDAQALTCSQASKRVQLGSTITRGL
GAGSRPDVGRAAAEEQLEEILSHLDGTNMAFITAGMGGGTGTGAAPVIARAAREQGILTVGVVTKPFHFEGA
HRMRIAEAGIQELAQFVDTLIIIPNQNLFRVATEKTTFADAFKMADDVLHAGVRGVTDLMVMPGLINLDFAD
IRTVMTEMGKAMMGTGEADGDNRAIAAAEAAISNPLLDDVSMKGARGVLINITGGHDLTLFEVDEAANRIRE
EVDPEANIIFGSTFDQTMEGRVRVSVVATGIDHLGHPRLLSKASDR
>PJI40164.1|Bacteria___Proteobacteria-Alphaproteobacteria___Ferrovibrionales___Ferrovibrio_sp002796975___98.59___GCA_002796975.1
MG-INLP-TTRELKPRIVVFGVGGAGGNAVNNMIAAQLEGVEFVAANTDAQSLNMSLTERRIQLGTALTQGL
GCGARPEVGRGSAEESIDQIIEHMQGSHMAFVAAGMGGGTGTGAAPVIARAAKEMGILTVGVVTKPFSFEGS
QRMKLAEAGIRELQQYVDTLIIIPNQNLFRVANEKTTFADAFKMADNVLQSGVRGITDLMVMPGLINLDFAD
VRSVMSEMGKAMMGTGEAEGDHRAIEAAERAIANPLLDDISMKGARGVLINITGGPDLTLFEVDEAANRIRE
EVDPEANIIVGSTLDAHMEGRMRVSVVATGIDLLDIPAFLRRQAN-
>PPR10227.1|Bacteria___Proteobacteria-Alphaproteobacteria___Defluviicoccales___UBA830_sp002937455___92.59___GCA_002937455.1
MT-INLPDSQDHLKPRITVIGVGGAGGNAVNNMISSQLEGVEFVVANTDAQALAQTMAERSIQLGPGITNGL
GAGSRPDIGRAAAEEAMDDLMEALSPAHMAFITAGMGGGTGTGAAPVIAQLAREHGILTVGVVTKPFQFEGI
NRMRIAEAGIEEMQQYVDTLIIIPNQNLFRIANEKTTFAEAFTMADEVLHSGVRGVTDLMVVPGLINLDFAD
IRAVMSEMGKAMMGTGEGDGEDRARLAAEAAISNPLLDDVSMKGARGVLINITGGQDMTLFEVDEAANRIGE
EVDPDANIIFGSTMDSSIEGKMRVSVVATGIDLLEIPAFLRRQAN-
>OUS13579.1|Bacteria___Proteobacteria-Alphaproteobacteria___Kiloniellales___Kiloniella_sp002162915___75.11___GCA_002162915.1
MA-LNLPPIESELTPQITVIGVGGAGGNAVNNMIQSNLEGVEFLIANTDAQAIAQSSCNRTIQLGRNITQGL
GAGSRPDIGQAAAEEAMDEILGHLEGSNMVFITAGMGGGTGTGAAPVIAKSARDAGILTVGVITKPFHFEGM
HRMRLAERGIEELAQYVDTLIIIPNQNLFRIANEKTTFADAFKMADDVLRSGVSGVTDLMVMPGLINLDFAD
IRAVMTEMGKAMMGTGEAEGESRAMDAAEAAISNPLLDEVSMKGARGVLINITGGPDLTLFEVDEAANRIRD
EVDPEANIIFGSTYDPNMEGTMRVSVVATGIDLLDIPAFLRRQAN-
>OJV46440.1|Bacteria___Proteobacteria-Alphaproteobacteria___43-37___43-37_sp001897475___95.7___GCA_001897475.1
MK--SQPIEELDLKPRILVVGVGGAGGNAVNNMIRSKLEGVDFLAMNTDAQALQHSLAPTRLQLGLGVTRGL
GAGSKPDVGKSSAEETLEDVMTPLNGCNMVFITAGMGGGTGTGAAPVIARAAREMGILTIGVVTKPFQFEGS
HRMRMAEQGIAELQQYVDTLIVIPNQNLFRVANERTTFADAFKMADDVLYSGVRGITDLMIMPGLINLDFAD
VRAVMGEKGKAMMGTGEAEGEGRALQAAEAAISNPLLDDVSMKGARGVLISITGGYDMTLYEADEAANRIRE
EVDPEANIIFGATFDEKLLGRMRISIVATGIDDLEIPAFLRRQEGR
>WP-010299073.1|Bacteria___Proteobacteria-Alphaproteobacteria___Paracaedibacterales___Odyssella_thessalonicensis___96.24___GCF_000190415.1
MA-M-----DTELRPRITVVGVGGAGGNAVNNMIRAKLEGVEFVVANTDAQALAQSLAEHRIQLGLSVTQGL
GAGSKPDVGRSAAEESHDDITRLIKGSNMVFITAGMGGGTGTGAAPVIARAARELGVLTVGVVTKPFHFEGS
HRTRTADKGIDELQQYVDTLIIIPNQNLFRIANERTTFADAFKMADDVLYSGVRGVTDLMIMPGLINLDFAD
IRAVMAEMGKAMMGTGEAQGERRALDAAEAAISNPLLDDVSMKGARGVLINITGGFDMTLYEVDEAANRIRD
EVDPDANIIFGSTFDEKLNGTMRVSVVATGIDDLEIPAFLRR----
>OYZ38224.1|Bacteria___Proteobacteria-Alphaproteobacteria___16-39-46___16-39-46_sp002257235___95.7___GCA_002257235.1
MNP-SLAKSFSDLKPRITVVGVGGAGGNAVNNMIRSKLEGVDFIVCNTDAQALAQSLSEKRIQLGLGATRGL
GAGSRPDVGRVAAEEALEDVVETIKGSHMLFITAGMGGGTGTGAAPVLARAARELGILTVGVVTKPFHFEGA
QRMRSAEKGLEDLQQFVDTLIVIPNQNLFRIANEKTTFSDAFKLADDVLYSGVRGVTDLMIMPGLINLDFAD
VRSVMSEMGKAMMGTGEAKGERRAIEAAEAAISNPLLDDVSMQGARGVLINITGGFDMTLFEVDEAANRIRE
EVDTDAQIIFGSTFDEKMEGLMRVSVVATGIEDLQIPAFLRR----
>AIL12703.1|Bacteria___Proteobacteria-Alphaproteobacteria___Caedimonadales___Paracaedimonas_acanthamoebae___80.92___GCA_000743035.1
MSRINPP--NLELKPKITVVGVGGAGGNAVNNMIRSNLQGVEFVVCNTDAQALEQASASHRIQLGTKVTQGL
GAGSRPEVGRAAAEESHEELSQLLAGSNMVFITAGMGGGTGTGAAPVVAQFAREQGILTVAVVTKPFHFEGR
HRMRTAEYGIEELAQFVDTLIVIPNQNLFRVANDRTTFAEAFKMADDVLQSGVRGITDLMIMPGLINLDFAD
IRAVMMEMGKAMMGTGEAEGEGRAIAAAEAAISNPLLDDVSMKGAQALLINITGGMDMTLVEVDEAANRIRE
EVDPDANIIFGSTFNEEMNGRMRVSVVATGIKELEIPTFLRRGAKK
>OJU39563.1|Bacteria___Proteobacteria-Alphaproteobacteria___Reyranellales___Reyranella_sp001897995___92.3___GCA_001897995.1
MT-INLPQKESEIKPRITVIGVGGAGGNAVNNMISAALEGVEFIVANTDAQALGQSLADRRVQLGITITQGL
GAGARPEVGRQAAEEALPEILQLLDGANMVFVTAGMGGGTGTGAAPVIAAAAREQGILTIGVVTKPFHFEGR
RRMQSAEQGITELEKVVDTLIVIPNQNLFKIANEKTTFADAFKMADDVLHMGVRGVTDLMVMPGLINLDFAD
IRTVMGEMGKAMMGTGEAEGPDRSRVAAESAISNPLLEDHSMKGAKGVLINITGGLDMTLHEVDEAANRIRE
EVDGDANIIFGSTFDATMQGRMRVSVVATGIDDLQIPAFLRRQAN-
>OUT41511.1|Bacteria___Proteobacteria-Alphaproteobacteria___Micavibrionales___TMED2_sp002168225___86.62___GCA_002168225.1
M--INVPDNGAQLTPKIFVIGVGGAGGNAVNNMIHSNLEGVNFLVGNTDAQALQGNDAEIKVQLGPTTTKGL
GAGSRPEVGEAAAEEAMPEIMEHLEGANMVFITAGMGGGTGTGAGPVIAKACREAGILTVGVVTKPFQFEGA
HRMRTAEAGIKELQAYVDTLIIIPNQNLFRVANEKTTFADAFKMADDVLHAGVRGVTDLMVMPGLINLDFAD
IKTVMQEMGKAMMGTGEASGERRATEAAEAAISNPLLEDTSMQGARGILINITGGMDMTLFEVDEAANRIRQ
EVDPDANIIFGSTFDEHMEGVMRVSVVATGIDELDIPAFLRRQAN-
>WP-108792905.1|Bacteria___Proteobacteria-Alphaproteobacteria___Bin65___Bin65_sp900197615___96.94___GCF_900197615.1
MT-LTLPKSPPELRPRIVVFGVGGAGCNAVNNMLNSDIEGVVCVVANTDAQSLAQSDCERQIQLGLSITQGL
GAGSRPEIGRASAEEEIDRIAEQLNGSHMVFITAGMGGGTGTGAAPVIARAARDSGILTVGVVTKPFHFEGA
QRMRLAEAGLQELQDVVDTLIVIPNQNLFRVANEQTTFADAFRMADDVLHSGVRGITDLMVMPGLINLDFAD
IRSVMSEMGKAMMGAGEAQGDNRSIEAAESAISNPLLDDVSMKGARGLLINISGGPDLTLYEVDEAANRVRD
EVDPAASIIFGSTFDSNLEGKIRVSVFATGIDDLEIPAFLRRQAN-
>OJW22288.1|Bacteria___Proteobacteria-Alphaproteobacteria___Acetobacterales___69-11_sp001898425___98.51___GCA_001898425.1
MT-LNLPQHHTDFTPRITVIGVGGGGTNAVDNMIAANLQGVEFVVANTDAQQLMHSRADRRIQLGPHITQGL
GAGAKPEIGRAAAEEAADELYRHLDGAHMVFITAGMGGGTGTGAAPVIARMARERNILTVGVVTKPFGFEGV
RRGRAAEQGIEELQQYVDTLIVIPNQNLFLMANERTTWKDAFKMADQVLYMGVRGVTDLMMVHGLVNLDFAD
IRTVMAEMGKAMMGTGEAEGENRAIRAAEAAINNPLLEDTSMSGARGLLINITGGEDLTLFEVDQAANRIRE
EVDEEANVIFGSAVDESLTGRIRVSVVATGIDELDIPAFLRRQTS-
>KJS37050.1|Bacteria___Proteobacteria-Alphaproteobacteria___Rhodospirillales___BRH-c57_sp000961745___78.03___GCA_000961745.1
M--INLPNEDPSMKPCITVIGVGGAGGNAVNNMIADNLQGVIFMVANTDAQALSLARTDRRIQLGADTTQGL
GAGARPEVGRAAAEETFEAVAEQLKGSNMVFITAGMGGGTGTGAAPVIARVAREMGILTVGVVTKPFQFEGA
HRMRLAESGIEELSQYVDTLIIIPNQNLFRVANEKTTFADAFKMADDVLNAGVRSITDLMIMPGLINLDFAD
VRTVMSDMGRAMMGTGQASGDRRALDAAEAAIANPLLEDTCMKGAKGVLINITGGPDVTLFEVDEAANRIRD
EVEGEAHIIFGSCFDQDMEGKMRVSVVATGIDELEIPAFLRRQAN-
>OFW89162.1|Bacteria___Proteobacteria-Alphaproteobacteria___Micavibrionales___UBA1573_sp001767915___92.68___GCA_001767915.1
MINMNVTPDSKKLSPKIAVIGVGGAGGNAVNNMITSNLNGVEFVVCNTDSQALIGSLAEHKVQLGAIVTEGL
GAGAKPEIGRAAAEESLDDVMQYLEDANMAFITAGMGGGTGTGAAAVIAKACRERGILTVGVVTKPFHFEGT
RRMKMAEEGLSELQNYVDTLIVIPNQNLFRVVNDKTTFADGFKMADSVLQSAVRGVTDLIVMPGLINLDFAD
IRSVMQEMGKAVMGAGEATGDNRAIEAAEKAISNPLLDDVSMKGAKGVIVNITGGYDMTLFEVDEACNRIRD
EVDPDANIIFGSTFDEALEGTIRVSVVATGIDELDIPAFLRRQTS-
>KJS27805.1|Bacteria___Proteobacteria-Alphaproteobacteria___Caulobacterales___Hyphomonas_sp000961695___96.86___GCA_000961695.1
M--------NYELKPRILVFGVGGAGGNAVDNMIEANLQGVEFIAANTDAQALTRSKAENCIQLGPVTTSGL
GAGARPEIGEKAAEESIDEIKSYLEGAHMVFIAAGMGGGTGTGAAPVIARAAREMDILTVAVVTKPFGFEGN
RRMHVAESGLDLIRSHVDTMIVVPNQNLFRIANDRTTFAEAFRMADDVLYSGVRGITDLMVMPGLINLDFAD
VSSIMRGMGTAMMGMGEATGETRALDAARQAIDNPLLDDVSMKGAKGVLINITGGYDMTLFELDEAANEIRR
EVDPDANIILGSAFDTELEGRLRVSVIAAGVDDLEIPAFLRRSAN-
>OUT75713.1|Bacteria___Proteobacteria-Alphaproteobacteria___Rhizobiales___TMED25_sp002168075___95.01___GCA_002168075.1
MT-INLPDAMSELKPRITVFGVGGAGSNAVNNMIQEGLDGVEFVVANTDAQALAMSSAERRIQMGTNLTEGL
GAGSQPKIGAAAAQEAQGEIIDYSAGSHMVFITAGMGGGTGTGAAPVIAQLCKEQDILTVAVVTKPFQFEGV
RRMQIAEEGIEELGKYVDTLIVIPNQNLFRIANEKTTFSDAFAMADQVLLSGVSGVTDLMVKEGLINLDFAD
VKSIMQGMGKAMMGTGEASGEKRAIEAAEAAISNPLLDDVSMKGAQGLLISITGGEDLTLFEVDEVATRIRN
EVDNNANIILGATFDSNLEGSVKVSVVATGIDDLEIPSFLKKQAN-
>KFX72108.1|Bacteria___Proteobacteria-Alphaproteobacteria___Pelagibacterales___IMCC9063_sp000750175___62.65___GCA_000750175.1
MP-INI--ELRELKPRIIVLGVGGAGGNAINNMLEAGLEGVEFYAANTDAQALKHNFAECKIQLGANLTRGL
GAGAKADIGQAAADESMNEIISLLQGANMVFVTAGMGGGTGTGAAPVIAKAAKDLNILTVGVVTKPFMFEGP
GRIRVAEKGLEELRKYCDTMIVIPNQNLFKVANEKTTFPDAFRMADNVLMQGVKGITDLIVKPGLINLDFAD
IETVMSGMGKAMMGMGEAEGEKRAIQAAEAAITNPLIDEYSLKGARGLLINITGGNDITLFEVDEASNKIRA
EVDPSAEILVGTTFDESLAGKFRVSIVATGLDDLEIPAFLRRQTN-
>CCZ30573.1|Bacteria___Proteobacteria-Alphaproteobacteria___RF32___CAG-495_sp000432275___98.92___GCA_000432275.1
MS-IKLEKTVMHLKPRISVIGVGGGGGNAVNNMIAQNLEGVDFIVANTDAQALENSTASRKIQLGLETTQGL
GAGARPEVGKAAAEEAQAEIEKELEGANMVFITAGMGGGTGSGAAPVVAKIAKSKGILTVGVVTKPFQFEGK
KRYETAETAVENFTKEVDSIIIIPNQNLFRIADKKTTLADAFIMADNVLYAGVRSITDLMMMPGLINLDFAD
IKSIMEDKGKAIMGTGEAEGEDRAVKAAEQALSNPLLDDCSMHGAKGVLINITGGSDITLFEIDEAASRIKE
EVDEDANIIFGSSFDESLAGKIRVSIVATGIEDLEIPSFLRR----
>KEO88159.1|Bacteria___Proteobacteria-Alphaproteobacteria___Sphingomonadales___Erythrobacter_sp000714765___99.54___GCA_000714765.1
MS-INIPAETDDLRPRITVIGIGGAGGNAIANMIASEIEGVDFIVANTDAQALSTSPAETRIQLGPDITGGL
GAGARPEVGKAAAEETVAEIEEALDGVNMVFIAAGMGGGTGTGAAPVIAEAARRKGVLTVGVVTKPFLFEGT
RRMRAAEAGIAELQDHVDTLIVIPNQNLFLVAKPETTFKEAFQLADEVLQQGVRSITDLMVMPGLINLDFAD
VRSVMSEMGKAMMGTGEGEGENRALDAAEQAIANPLLDGVSMQGAKGVIISIIGGEDMKLMEVDEAANHIRD
LVDEDANIIWGSAFNPDLSGKIRVSVVATGIDD-DTPAFLR-QNNQ
>GBE15643.1|Bacteria___BMS3Abin14-BMS3Abin14___BMS3Abin14___BMS3ABIN14_sp002897695___94.96___GCA_002897695.1
M--FQFVEESKDLQARIKVIGVGGGGGNAINNMIKSMLKNVDFIAANTDAQALKRSDAPTKIQLGEEVTHGL
GAGADPEIGLRSAQESKDQISESIQGVDMVFITAGMGGGTGTGAAPVVAGIAKDAGILTVGVVTKPFEFEGR
VRMKNAENGLEELRKSVDTLIVIPNDRIFSVIKHGALATDAFKVVDDVLHCAVKGISDLITKPGIINLDFAD
VKRIMEGKGRALMGTGIAQGDDRASEAAQTAISSPLLEDNSIDGSRGVLINITANKGIGMQEIQNASAIVRS
AVHEDAEIIFGWVEDDSMDENLMVTVIATGFEEFEVPAFLRRQAD-
>OQX95279.1|Bacteria___KSB1-UBA2214___AABM5-25-91___NBLI01_sp002084535___58.13___GCA_002084535.1
MSDFNF-DESITPTAKMKVVGVGGAGGNAVNRMIESGLSGVDFVGINTDLQALNICNASTRIQIGKVLTKGL
GAGADPDVGRRAVEEDQEAVYNALKDVDMVFVTAGMGGGTGTGAAPMVARMAKDQKALTVGIATKPFSFEGQ
KRMKRAEEGLLEFKKSVDTLIVIPNQRLLSVVSKDTPLNKAFKMADDVLYNATKGISDLITVPGLINLDFAD
VKTVMSEMGDALMGSAICSGEGRAIEAAKNAISSPLLEDVSITGALGLLVNITGGNDITLTEIDEATNIIQE
AAGEEANIIFGAVIDEAFKDQMRVTVIATGFDEYELPTFLRRRME-
>PKK84149.1|Bacteria___Zixibacteria-MSB-5A5___GN15___PGXB01_sp002838945___98.84___GCA_002838945.1
MSEFEL-ADDVDSPANIKVVGVGGAGGNAVNRMIEAGLSGVQFIAINTDIQVLDRNQAGKKIQIGKRLTKGL
GAGANPEVGRKAIEEDREEVGALLEGADMVFITCGLGGGTGTGAAPVVAEIAREKGALTVAIITKPFNFEGN
KRMQKAEFGLKELKDRADSLIIIPNERLLSVVDKSTRLTEAFAFADEILHQATKGISDLIAVPGLVNCDFAD
VKTVMLERGDALMGTGIASGEDRAEQAARQAISSPLLEDISMSGAAGVLINITGGEDMSLNDVNQATTIINQ
AAGEDANIIFGAVIDPSFKDQIRVTVIATGFENTKIPAYIRRLDD-
>EQB62821.1|Bacteria___Zixibacteria-MSB-5A5___MSB-5A5___RBG-1_sp000447245___94.51___GCA_000447245.1
M--FEL-DLDSLNYANMKVVGVGGAGGNGINRMIEAGLAGVDFISMNTDAQALDASKATLKIQIGKELTKGL
GAGSIPEVGRRAIEENREQVAEAIKGANMVFVTAGMGGGTGTGAAPIVAEIAKESGALTVGVVTKPFEFEGR
KRMANALLGIKELKERVDTLIIIPNQRLLSIANKQTLFTDAFKLADEILLQATKGISDLISVPGLVNLDFAD
VKTVMSEMGDALMGTGYGSGDNKAVDAAQKAIASPLLEDVSIAGAKGVLVNITGGDDLTLYDVNEAASVIYE
AAGDEANIIFGAVLDKNLKNEIKVTVIATGFEDLEVPTFMRK----
>GBE27091.1|Bacteria___KSB1-UBA2214___JdFR-76___BMS3Abin05_sp002898015___98.84___GCA_002898015.1
MS-FEY-DNLAEQSAKMRVIGIGGAGGNAINRMIDSELKGVDFLAVNTDLQALNMSKAKNKIQIGKKLTKGL
GAGANPEVGQKAIEEDKESVEAALQEVDMVFITGGMGGGTGTGAAPTVAEIAKELGALTVAIVTKPFQFEGV
KRMKRAMEGIQRLREKVDTLIVIPNQRLFSIVPKGTPLLEAFRMADDVLLHATKGISDLITEPGLINLDFAD
VRTVMAEMGDALMGTGISTGQDRAQEAAMRAIASPLLEDVSIAGAQGVLINITGGLDLSLDDVNNATSIIFE
AAGQEANIIFGAILDENIQDEIRVTVIATGLDYLDIPTFLRKQQAQ
>OQY29754.1|Bacteria___4572-55-4572-55___4572-55___4572-55_sp002084765___98.77___GCA_002084765.1
MSVFEL-ADEVNDSAKLKVIGVGGAGGNAVNHMIMSELTGVEFIAANTDSQALKISTASHKLQIGNKLTKGL
GAGGYPDTGKRAAEEDRELIAEALKGADMVFVTAGMGGGTGTGAAPVIAEVAKEMGALTVAVVTKPFIFEGL
KRKRNAESGLSELKEQVDTLIVIPNQRLLSVVGKQTPVKDAFKIADDVLLHATRGISDIILKPGLINVDFAD
VRTIMQEMGDALMGTGSGTGENRAIEAAQEAISSPLLENVSISGAAGVLINITGGDDLTLFEINDAVSIIQE
AAGDEANLIFGSVIDEELEGTIYVTVIATGFDDLEIPTFLRKKMKR
>KPK68831.1|Bacteria___TA06-DG-26___SM1-40___SM1-40_sp001303705___63.74___GCA_001303705.1
M--FEF-EEEAVHVARIKVVGVGGAGGSAINRMIDAGLTGVDFIAVNTDAQVLGYSKSPVKVQIGAKLTRGL
GSGGDPEIGRKAIEEDREKVLAELEESDMVFITCGEGGGTGTGAAPIVADVAKEVGALTVGVVTKPFDFEGR
RRMHQAEIGISELKNRADTLIVIPNQRLLSVVGKQTPICEAFRVADDVLLQATRGVSDLVTTPGLINLDFAD
VRTIMSERGDALLGTGVGTGENRAVEAAQEAISCPLLDEITISGARGVLVNITGGDDLTLFEANEAASVIAE
ASGGEAHIIFGAVISPDANGTVRVTVIATGLDDLEVPTFLRRQVD-
>OGF09147.1|Bacteria___Edwardsbacteria-AC1___AC1___UBA2226_sp001777915___80.35___GCA_001777915.1
M--LEFEEDVISERCNIKVVGVGGGGGNAVNRMVEAGLNGVEFIAVNTDLQVLRKSLANQKLQIGHKLTRGL
GSGGNPEIGRRAFEEDKARVAEMISGSDMLFITAGMGGGTGTGAAPMVADLAREMNILTVAVVTKPFEWEGR
KRILQSEEGIRDLKERVDTLIVIPNQRVLSVVGKQTKLTESFRIIDDVLLKATRGISDLITVPGLVNVDFAD
VRSVMLERGDALMGVGIGIGENRSITAAEEAIANTLLEGISIKGAKAILLNISASDELTLTEVNEVASVIRS
AAGEEANLIFGTVIDPEAGDNMSVTVIATGLDDLEIPTYMRRLMD-
>OPX34112.1|Bacteria___Calditrichota-Calditrichia___RBG-13-44-9___4484-188_sp002049825___61.44___GCA_002049825.1
MDIIVF-DESFEKGAEMKVVGVGGAGGNAINTMMDATLQGVDFIAINTDAQALENNQAQLRIQIGKKLTQGL
GAGANPEIGRRAIEEERDEVKAALEGADMIFVTAGMGGGTGTGAAPVVAEIAKEIGALTVGIVTKPFQFEGM
KRMRRAEEGIEELRKSVDTLIVIPNQRLFAVVDKSTPLLDAFKVADQVLLHATKGISDLIAIPGLINLDFAD
VRTVMAEMGEALMGTGIAQGEGKAVQAAQQAISSPLLEGVSIRGAQGVLVNITGSPKMTLHEISEATSIIYE
EAGDKANIIFGAVIDPDLDDSIFVTVIATGFKYLDLPTYLREKDKP
>OGF48201.1|Bacteria___Firestonebacteria-D2-FULL-39-29___D2-FULL-39-29___D2-FULL-39-29_sp001778375___66.6___GCA_001778375.1
M--IEF-ANDPSFAANIKVVGIGGAGNNALNRMIAANISGVEFIALNTDAQQLKRNAASVKIQVGTKLTKGL
GAGANPEVGRKAAEEDREKIREALAGADMVFITCGMGGGTGTGGAPVVAEIAKENGSLTVGVVTKPFRFEGY
RRKIHSDAGIKEISEKVDTLLIIPNEKLLSIVERTTPMVEAFNMADDVLRQAIQGISDVITIPGLVNVDFAD
VRTIMAEMGGALMGTGIASGENKATKAAEMAVTSPLLENVNIEGARGVLINITGGPDLSLFEVNEATSVIYE
KAHKEANIIFGAVIDENMKNEIRITVIATGFEDFDVPTFLRKRTE-
>OQX85833.1|Bacteria___Krumholzibacteriota-Krumholzibacteria___SSS58A___4484-7_sp002085285___69.78___GCA_002085285.1
MR-FEF--DDFDELARLKVIGVGGAGGNAVNRMISSGLQGVEFVAVNTDAQVLELSRAHKRIQIGAKLTKGL
GSGGNPEIGRQAIEEDADLVAEAIDGADMVFVTAGMGGGTGTGASPVIARMARERGALTVGIVTRPFTFEGK
RREKQALEGIAALKQDVDTLIVIQNDKLLSLVPKETPLVEAFSQADEVLNHATKGISDLIMIPGLINLDFAD
VRSIMSGMGDALMGTGVARGENRASQAAQMAINSPLLDDIKIKGAKGVLVNITGDERMTLHEVSQATAIISE
EAGEEANVIFGAVINDSLEDELHVTVIATGFPDFEVPTFLRKQLD-
>OGG00475.1|Bacteria___Gemmatimonadota-Glassbacteria___GWA2-58-10___GWA2-58-10_sp001780825___94.51___GCA_001780825.1
MATFEF-TDAQEQMARITVIGVGGAGGNAINHMIISDMKGVDFIACNTDVQALSINKAQYKVQIGKELTKGL
GAGARPEVGRQAIEESREEVSQMLDGSDMVFITAGMGGGTGTGAAPVVAEIARELGALTIGVVTRPFIFEGR
KRIKQADSGIIELRKYVDTIIIVPNQRLLGLVGKSTTFPEALQIADNILFYACQGISELITTPALVNLDFAD
VKTIMANMGDALMGTGFASGEYRASEAAQEAISSPLLEDVQIKGAKGVLVNITGGSDLTLHEVNDANNIIYE
AAGEEANIIFGAAIDESMNGQVRVTVIATGFEELEIPTFIRRQVD-
>ODT02753.1|Bacteria___Gemmatimonadota-Gemmatimonadetes___Gemmatimonadales___SCN-70-22_sp001724275___97.8___GCA_001724275.1
MI-FEF-EDNASQNARMKVVGVGGGGGNAVNRMIEEHLESVEFISINTDSQALLASKSDVKIQIGKKLTRGL
GAGARPEIGRQAIDENRDEVGRVLQSADLVFVTCGMGGGTGTGAAPVVAELAKEAGALTVGIVTKPFLFEGR
KRMRQADMGIAEMRKHVDTMIIVPNERLLAVVGKGIPFQDALKKADEVLLHATQGISTLISKTGLVNVDFAD
VRTVMQNGGSALMGTGIGRGENRAMEAAQQAISSPLLDNISIGGSTGVLLNITGGGDLTLGEVTQISEIVHD
AAGDEAEIIFGAVSEPAMQGEIRVTVIATGFDPMDIPTFIRRQMD-
>PZN90217.1|Bacteria___Gemmatimonadota-Gemmatimonadetes___RSA9___RSA9_sp003242735___92.86___GCA_003242735.1
L--FEF-DDSAVQNARMKVVGVGGGGGNAVNRMIDEDLKGVEFISVNTDAQALKNSKSHLKIQIGKKLTRGL
GAGARPEIGRQAIEESKEEVRRALEGADLVFITAGMGGGTGTGAAPVIAEMARELGALTIAIVTKPFLFEGR
KRMLQAEQGLAELKRAADTMIVVPNERLLSVVGKGTSFRDALKKADEVLLHATQGISDLINVTGEVNVDFAD
VRTVMANRGPALMGTGFGRGENRAVQAAQEAISSPLLDNISIHGAAGVLINITGGLDLAIDEVTTIASIIQE
AAGDDAEIIFGAVHDPSMEGEVRVTVIATGFTDLDIPTFIRRQMD-
>OGF16503.1|Bacteria___Eisenbacteria-RBG-16-71-46___RBG-16-71-46___RBG-16-71-46_sp001780165___98.9___GCA_001780165.1
M--FEL-EIETTSSAKLKVIGCGGAGGNAVNRMIGAGLRGVEFIVANTDMQALNQSLAPHRIQIGLNSTRGL
GAGGDPSVGRRAAEEDEPGISDALNDSDMVFITAGMGGGTGTGSAPVVARLAKQTGALTVAVVTKPFLFEGR
RRMRQAEEGLAELRAEVDTLIVIPNERLLAVVERGTALSEAFAVCDEVLLKATKGISDLVTVPGLVNLDFAD
VKAVMSNRGNALMGTGRASGPSRAAEAAQAAVSSPLLEDVSIAGAEGVLVNITGGRDLTLHEVNEAAGVVVS
AAGDDANVIFGAVIDPNLDGEMILTVIATGFESLEVPTFLRKQMD-
>OIP66203.1|Bacteria___CG2-30-53-67-CG2-30-53-67___CG2-30-53-67___CG2-30-53-67_sp001873285___90.46___GCA_001873285.1
MN-FEF-AGDVPSQAKIMVIGVGGGGNNAVNTMIQSQLEGVDFIAVNTDAQVLATSLAPMKLQIGGKLTKGL
GAGANPEIGRQAALEDQDQIKESIQGSDMIFITAGMGGGTGTGAAPVIGRMAKEAGALVVGVVTKPFNFEGK
QRAAQAEQGLQQLKDAVDTVIVIPNQRLLGIIDKQTALFDAFKIADDVLCQAVQGISDLITLPGLVNVDFAD
VRTIMTGKGRAVMGTGIAVGEGRAVEAAHKAISSPLLEDGSMGGARRVLINITGTEKMALYEINEATSIIQE
EAHEDANIIFGSAINPSMGDALKVTVIATGFNDLDIPTFLRRQLD-
>OGW61782.1|Bacteria___Nitrospirota-RBG-16-64-22___RBG-16-64-22___RBG-16-64-22_sp001803795___89.55___GCA_001803795.1
MR-FSF-DDQPELSARIKVVGVGGGGGNAVNNMVNSGLRGIDFIAANTDAQSLAASLAPTRLQIGANLTKGL
GAGSNPAIGREAAEEDGEKVREALEGADMVFVTAGMGGGTGTGAAPVIARLAREMGALTVAVVTRPFMFEAR
ARMQKADAGIEELRQHVDTIIIVQNQKLLAIVEQRVPLQESFRLADDVLRQAVQGISDIVLVPGYMNVDFAD
VKAVMCGMGRAIMGTGVGTGDSRAKDAAHKAIACPLLEDATIEGARGVLINVTGGEDLTLHEVNEAAAVVQE
LADPDANIILGSVIDPDREGEVMVTVIATGFEDYEIPAFLRKGAN-
>tbn..27726..28664..QJVM01000238.1|Bacteria___Nitrospirota-Thermodesulfovibrionia___SZUA-242___SZUA-242_sp003235715___94.55___GCA_003235715.1
M--FEL-EESITNRARLKVIGVGGAGGNAVNNMIAAGLEGVEFVVMNTDSQDLISSLAPIRVQLGQTLTRGL
GAGADPEKGRGAALEVRDEIAGVLDGADMVFITAGMGGGTGTGAAPVIAEVAREKNILTVAVVTKPFTFEGL
KRSRNAESGLKELKQHVDAIITIPNNRLLTV-AKDRPFLEAFRIADDVLRQGVQGISDIIQVSGLINADFAD
VHAIMSGMGRAVMGTGRATGERRVESAAKQAISSPLLDDVTIDGAKGVLVNITGGPSMTLTDANEGLSLIQE
LADEEANIIFGAVINPDLDDEVQVTVI-------------------
>KFO66648.1|Bacteria___Desulfobacterota-Syntrophia___Syntrophales___Smithella_sp000747625___53.95___GCA_000747625.2
M--FEL-TECSENLAKIKVIGVGGGGGNAVNTMIASSLGGVDFINANTDSQALGVSNAPIKIQIGTQITKGL
GAGSNPEIGKQSALESRDEIRPFLEGADMIFITAGMGGGTGTGAAPVIAEIARECSILTIAVVTKPFQFEGK
KRNIQAEEGIAQLRDIVDTLIVVPNQRLLSLGGRNLSLLEAFKKADDILYQAVKGISDLILVPGLINLDFAD
VKSVMSNMGIAIMGTGMASGENRAVEAAQRAISSPLLEDNTIQGARGILLNITGGPDMSLYEVNEASSLIQE
EADEDANIIFGTVIDQNMQDEIRITVIATGFSDIQIPTFLRRQAD-
>KRT75111.1|Bacteria___Methylomirabilota-Methylomirabilia___Rokubacteriales___CSP1-6_sp001443385___80.6___GCA_001443385.1
MEEFEL-EEDARQVARIKVIGLGGGGGNAVSRMMASRFTGVEFIVANTDIQALRTSPAPVKLQLGARLTNGL
GAGSDPEVGRRAAEEDREQIARILEGADMVFVTAGLGGGTGTGAAPIVAAVAKELGILTVAVVTKPFTFEGR
KRAQQAEQGIAELRGVVDTLITIPNQRLLSVVERGTPLLEAFKVADSVLHQAVQGISDLILVPGLINLDFAD
VRTIMSGMGMALMGTGVGRGEHRALDAAQKAVASPLLDETSIEGARGILINFTGGPDLSIHEVEEAARVVQE
AAHEEAHIIFGAVIDKDLKDELRLTVIATGFEDLDVPAFLRRQAD-
>tbn..23745..24719..AWNV01000005.1|Bacteria___Acidobacteriota-Aminicenantia___Aminicenantales___Aminicenans_sakinawicola___84.34___GCA_000493965.1
---FHL-VE-VRHGANIKVIGIGGGGSNAVNRMIQAKIEGVEFIVVNTDLQALNNNKSGIKLQIGSQLTKGL
GSGGRPDIGKDAAMEDTEKLIELLEGADMVFLTTGLGGGTGTGAIPVLANLASEMDILAIAIVTLPFDFEGK
VRAKQAVEGLTELKSCVDTVISIPNERLLQTVNLDTSIQDAFRMADDILRQAVQGISDLITRPGLINLDFAD
VKSIMKGMGMAFMGTGIASGENRAVDAAHKAISSPLLIDTSIDGAHGVLINITGGKDITLHEVSQASELIYG
MAHPEANIIFGTVIDENLKEMVKVTVIATGF---------------
>OLE88871.1|Bacteria___Acidobacteriota-Acidobacteriae___20CM-2-55-15___20CM-2-55-15_sp001920875___81.2___GCA_001920875.1
MDTFLF-DEGRRLGASIKVVGIGGAGSNAVNRMIDAGLDGVDFLVANTDVQALELSKASVKLQIGAKLTKGL
GAGANPEIGRQAALEDTDKVIEALEGADMVFVTTGLGGGTGTGAAPVVATLAAELGALTVAVVTKPFVFEGK
KRMTQAERGLADLKECVDTVITIPNERLLATLDRGTSLFDAFRIADDILRQAVQGISDLITVPGLINLDFAD
VRTVMSGMGMALMGTGSARGDNRAVEAAKKAISSRLLEEGSIQGARGVLINITGGQDLLLHEVSEASSIVHD
AADGEANIIFGAVLDERMKDEVKITVIATGFPDLEIPAFLRRAQK-
>OYT72015.1|Bacteria___Acidobacteriota-Blastocatellia___Chloracidobacteriales___Chloracidobacterium_sp002254845___92.06___GCA_002254845.1
MR-FEFVENTISKGANIKVIGVGGGGGNAVNRMIESGIEGISFLVVNTDMQALSMSKAAVKIQIGSKRTRGL
GAGADPQTGREAALEDTEKIIDALEGADMVFITAGMGGGTGTGAAPIVAGLASELEILTVAVVTKPFGFEGR
RRMINAEKGISELHECVDTIITIPNDRLLTTVDRNTSLADSFRMADDVLRQAVQGISDLITVPGMINLDFAD
VRTIMRGSGIALMGTGQASGENRSIEATNAAIASPLLEEASIEGAKGVLVNVTGGSDLTLHEVNEATSIIQK
AAHPEANIIFGAVIDERMQEGMKITVIATGFDALETPAFLRRKAE-
>PYQ14803.1|Bacteria___Acidobacteriota-Mor1___Gp22-AA2___AA152_sp003222305___81.29___GCA_003222305.1
MDELAF-AEAKEVGANIKVVGVGGGGGNAVNRMIANGLLGVEFIAANTDCQALRSAKAPVRLQIGSKLTKGL
GAGANPDVGRNAALEDSEKILELLTGSDMVFITAGLGGGTGTGATPIIANLAQELGALVVAVVTKPFAFEGK
RRKEQAELGLRELQECVDTVIAIPNEKLLATVDKKMALGAAFQYADDILRQAVQGISDLITIPGEINLDFAD
VKTIMAGMGMALMGTGIARGENRAMEAAQKAISSPLLEDAAIDGAKGILINITGGPDMTLHEVSEASTLVQK
TADPEANIIFGTVIDANMTEEMKVTVIATGFDELDIPTFLRKQMD-
>PYQ33668.1|Bacteria___Acidobacteriota-Thermoanaerobaculia___Gp7-AA8___QHVS01_sp003223635___92.74___GCA_003223635.1
M-------DENQLTANIKVIGVGGGGGNAVNRMIQAGIKGVEFLVCNTDVQAMRASSAPIKIQIGAKLTKGL
GAGANPEIGKQAALEDTDRILEVLSGADMIFITTGMGGGTGTGAAPIIASLAAELGSLTVAVVTKPFAFEGK
RRRVQAEQGIRALRDTVDTLITIPNERLLNFVERATSLGDAFKIADDILRQAVQGISDLITVPGEINLDFAD
VKTIMHGMGMALMGTGVSSGEHRAVEAAQRAISSPLLEEASIEGAKGVLINITGGSDMTLFEVHEAASIIQE
AADEEANIIFGTVIDPKMKDEVKVTVIATGFNDLDIPTVIRNLSD-
>GBC76852.1|Bacteria___Acidobacteriota-Blastocatellia___HR10___HR10_sp002898775___75.62___GCA_002898775.1
MHAIDF-ADEATNGAVIKVIGVGGGGGNAINHMIEAGVEGVQFIAANTDLQALKTSKAPIKIQLGAKLTKGL
GAGANPEVGRQAALEDTEKILELVEGADMVFITAGLGGGTGTGAAPIIASLAVEVGALTVAVVTKPFHFEGR
RRMQVAEQGLRELRECVDTLITIPNERLLSIADRTMPFTEAFRLADDVLRQAVQGISDLITVPGLINLDFAD
VRTVMSGMGKALMGIGYGTGENKALDAAKRAISSPLLEETSIQGARGVLINVTGGPDITLHEINQSITLIRE
IAHEDANILFGAVIDENIRNEMRITVIATGFQDLDVPTFIRRRAD-
>OFV95076.1|Bacteria___Acidobacteriota-Acidobacteriae___2-12-FULL-54-10___2-02-FULL-61-28_sp001767035___91.45___GCA_001767035.1
MALFTF-LEENHNGARIKVIGVGGGGLNAVNRMIEEGLEGVEFIVTNTDLQALQLSRAPVKIQIGAKLTQGL
GAGSNPEVGRKAALEDTDKLIEVLEGADMVFVTAGLGGGTGTGAAPIVASLANELGALTVAVVTKPFSFEGK
RRMQQAEQGLAELAESVDTVITIPNERLLQL-DKNTGFFQAFGLADDVLRQAVQGISDIIVIPGIINRDFAD
VKTIMHGMGYAVMGTAVAHGPNRAVEAATRAMASPLLEDALITGARGILINITGSTDLLLQEVHAASSIIQQ
AAHEDANIIFGAVLDEAMKDQVKITVIATGYEDLDVPAFIRRRNEG
>ANM32240.1|Bacteria___Acidobacteriota-Mor1___Mor1___Mor1_sp001664505___99.15___GCA_001664505.1
MDDMSF-EDGVMSPANIRVVGVGGGGGNAVNRMIAAGVQGVEFLAANTDCQALTSNRAPTKLQLGSKLTKGL
GVGGNPEIGRSSALEDTEMVVEALGGADMVFVTAGMGGGTGTGAAPIIANLAREMGALVVAVVTLPFSFEGR
RRQKQAQQGLAQLKQMVDTVITIPNDKLLHTVGRDTPLTEAFVLADDILRQAVQGISDLITVPGEINLDFAD
VKTVMAGMGMALMGTGCAEGEHRSVEAAQRAISSPLLEDASIHGARGVLINVTGGEDMTLHEVSEAADIVQE
AADPDANIIFGTVVDRALQGQIKVTVIATGFDDLDVPAFLRKQMD-
>PYQ06539.1|Bacteria___Acidobacteriota-Vicinamibacteria___Fen-336___AA32_sp003222275___92.09___GCA_003222275.1
MARITF-ADDECRGAHIKVVGVGGGGGNAIGRMIASGLQGVEFIAINTDLQALKANRAPVKIQIGGKLTKGL
GAGANPDTGRQAAVEDTEKICDALEGSDMVFITTGLGGGTGTGAAPVVASIAGQLGVLTVAVVTLPFSLEGK
RRMAQAMDGLAQLRDCVDSVIAIPNDRLLQTVARNTPVSEAFRVADDVLRQAVQGISDIITVPGQINLDFAD
VRAVMKGMGHAVMGTGIGEGENRAVEAAQRAVSNPLLEDTSIEGARGVIVNITGGPDLSLAEASEATALITK
VADAEANVIYGIVTDESMGQAVKVTVIATGF-DLDVPAFLRKQNA-
>OQY66706.1|Bacteria___Binatota-Binatia___UTPRO1___UTPRO1_sp002050235___85.59___GCA_002050235.1
MQ--DL--EGVQLGARIKVIGVGGGGGNAVNTMIAAGLQGVDFMTANTDAQALKANLASVKLQLGTAFTKGL
GAGGNPEVGRKAATEDVERIREVLTGADMVFVTAGMGGGTGTGGAPVVARIARELGALTVGVVTKPFLFEGK
KRGRQAEEGMRELKTNVDTLIAIPNQRLLAVAGRNMSILETFKKADDVLLQAVRGISDLITVHGLINLDFND
VRAIMSEMGMALMGAAVASGEDRAVEAAQKAISSPLLEDVSIQGARGVLINITGGPDLTIHEVNEAATLIQE
EADDEANIIFGAVIDDTLSDQIRITVIATGFDSLDIPTFLRKQAD-
>OGW14573.1|Bacteria___Nitrospinota-2-12-FULL-45-22___2-12-FULL-45-22___2-12-FULL-45-22_sp001803565___81.1___GCA_001803565.1
MV-LQF-AE-DNHLAKIKVIGIGGGGGNAINTMISAGLEGVEFIAANTDAQALSNSLAPIKIQIGATLTKGL
GAGADPDIGRRAVLEDADKFSELLEGADMVFITAGLGGGTGTGGAPIIAEVAKQKGALTVGVVTKPFVFEGK
RRAIQAEIGWKELKERVDTLITIPNQRLLNIVERKTSFRDAFKLADDVLKQAVKGISDIIIVPGLINVDFAD
VKTIMSETGMALMGTGSSRGENRAIEAAQKAVASPLLEESSIEGATGVLINISGGADLTLYEINEATSLIYE
TAHEEAHIIFGSVIDESMGEEVRVTVIATGFKNLDVPAFLRRKAD-
>GBE40032.1|Bacteria___Nitrospirota-Thermodesulfovibrionia___UBA6902___BMS3Bbin08_sp002897775___96.36___GCA_002897775.1
MKIFEL-EDVKHNSAKIKVVGVGGGGSNAVNGMIASNVTGIEFIAINTDAQALESSLAHQRLQIGGALTKGL
GAGANPELGRQAAHDDRDLIEDALKGADMVFVTAGMGGGTGTGASPVVAEVAKEMGILTTAVVTKPFIFEGN
KRARNAEQGIKELKKNVDAFIIIHNNRLLTITDRETTWLQSLSLANDVLRQAVKGISDLILVPGLINHDFAD
IRTIMAESGRALMGVGNASGENRAIASAKMAISSPLLEESSIEGAKGVLINITGGSSLSLHEINEAASLVRE
ASHDDVNMIFGSVIDPDLEDEVVVTVIATGFDELDVPTFMRKEENS
>OGP04008.1|Bacteria___O2-12-FULL-43-9-O2-12-FULL-43-9___2-02-FULL-40-11___2-02-FULL-38-15-A_sp001797335___77.05___GCA_001797335.1
M--FEF-DDNPTLGAKIKVMGVGGGGSNAVETMVSGGLEGVEFIIANTDRQALEAAKVPHKVQLGMGLTKGL
GAGANPEVGKNAALEDHSKIAQVLEGADMVFVTAGMGGGTGTGGAPVIAQIAKDLGALTVGVVTKPFTFEGK
KRMRQAEAGIKELRQNVDTLIVIPNQRLLTIATQQMPLLETFKKCDEVLLNAVQGISDLINIRGLINLDFAD
IRTIMQNKGMALMGTGVGSGENRAIQAATSAISSPLLEDITIDGATGIIINITGGPSLSLYEVNEASSLIQQ
AAHEEAEIIFGAVIDNALKEDVRVTVIATGFDEYDIPTFIRRQTTD
>OGQ84295.1|Bacteria___Myxococcota-XYA12-FULL-58-9___XYA12-FULL-58-9___XYA12-FULL-58-9_sp001798605___87.8___GCA_001798605.1
M--IEL-DEVASTSALIKVIGVGGGGGNAINTMISGNINGVEFVAANTDRQALGNNLAPLKVQIGQSLTKGL
GAGANPEIGREAALEDREQIAAALEGADMVFITAGMGGGTGTGAAPVIASIARSLGALTVGVVTKPFFFEGN
RRRRHAEQGILALRESVDTLITIPNQRLLSITDESTSMMDAFKKADEVLLNAVQGISDLITFHGIVNVDFAD
VRTIMTDQGMALMGTGQASGEGRAVAAATQAIASPLLEEISIDGATGVLINVTGGPDITLHEINAASALIHE
AADEDANIIFGAVVDEAMGDAMKVTVIATGFDEYDIPAFLRRKAE-
>OFX23283.1|Bacteria___Myxococcota-Myxococcia___Myxococcales___Anaeromyxobacter_sp001768075___92.3___GCA_001768075.1
M--IEL-TDRSEPGARIKVIGVGGGGGNAINTMVAGRLEGVEFIAANTDVQALASNKAQLKIQMGKTASRGL
GAGANPDRGREAALEARDAIAEALSGSDMVFVTAGMGGGTGTGGAPIVADAAKQSGALTVGVVTKPFLFEGN
RRRKQAEQGLAELKAAVDTLIVIPNQRLVSVAGENVSLADAFKRADEVLLHAVQGISDIITVHGLVNVDFAD
VRTIMAEQGMALMGTGRASGERRAAEAMSAAISSPLLEDISLDGATGLLVNITGGPSLTLHEVDEAVTMAQT
AADPDANIIFGSVVDECMGDEVKITVIATGFDQYDIPAFLRRQGN-
>KHD89220.1|Bacteria___Bdellovibrionota-Bdellovibrionia___Bdellovibrionales___Bdellovibrio_sp000786105___95.52___GCA_000786105.1
M--FEL-EENINIGANIKVVGVGGGGSNAVTTMIESNMSGVEFIVANTDIQALNANKAPNKIQLGLDLTKGL
GAGANPDVGRRAAIESYNEIVEKLEGADMVFVTAGMGGGTGTGGAPIVAKIARELGALTIGVVTKPFLFEGK
KRGKHAEGGLQELKENVDTLIVIPNQKLLSIAAEKTPLLETFKKADEVLLQAVKGISDLINIRGLINLDFAD
IRTVMSSKGIAIMGTGAAKGENRAVEAATAAISSPLLENVKIDGATGIIVNITGGSDLSLYEVNEATTLITE
AAHEDAEIIFGAVIDDNMGDEVRVTVIATGFDELEVPAFIRKNKE-
>OGQ06353.1|Bacteria___UBA10199-UBA10199___SPLOWO2-01-44-7___SPLOWO2-01-44-7_sp001798075___88.06___GCA_001798075.1
M--FEL-VDNDAQNARIKVIGVGGGGGNAINTMIDAGLEGVDFIVANTDMQALKANRATTKVQLGRELTKGL
GAGANPEVGKNAALEDQRNIAELLDGADMVFITAGMGGGTGTGGAPVIARIAKEIGALTVGVVTRPFAFEGK
HRSKYADSGIAELKASVDTLITIPNEKLLTLASDNLTMLEAFKQADQVLYQAVKGISDLITIPGLINLDFAD
VRTVMCETGMALMGAGTSRGENRAIDAATRAISSPLLEDMSIKGATGVLINITGGPNMTLKEISEASRLIQE
EAHDEANILFGAVIDDTMNEDIRVTVIATGFDEYDVPTFLRKQAD-
>OGQ22746.1|Bacteria___UBA10199-UBA10199___2-02-FULL-44-16___2-02-FULL-44-16_sp001798185___89.64___GCA_001798185.1
M--FEL-VEQMAQNAQIKVVGIGGGGGNAINTMMEAGLEGVEFIAANTDMQALRFSRAPRKIQIGRELTKGL
GAGANPEVGKNAAIEDQRALAEHLEGCDMVFITAGMGGGTGTGGAPVIAKLAKEMGALTVGVVTKPFAFEGK
HRMAQADRGIHELREVVDTLITIPNEKLLGIVERDVTMLDAFKQADRVLYQAVKGISDLITVHGLINLDFAD
VRTVMNEMGMALMGAGTATGEARAIEAATRAISSPLLEDVSIKGATGILINVTGGPDMTLHEISEASKIIQE
EAHEDANILFGAVIDESMKGNMRVTVIATGFDQYDIPTFLRKQAD-
>PIR17670.1|Bacteria___UBA10199-UBA10199___GCA-002796325___1-14-0-20-49-13_sp002796305___84.17___GCA_002796305.1
M--I----EEIKQGAKIKVIGVGGAGGNAVNTMIKSRMEGVDFVATNTDMQALNANHAPLKIQIGCVSTKGL
GAGANPEVGKNAAIEDQKVIEDAINGADMVFITAGMGGGTGTGAAPVIARVAKQMGALTVGVVTKPFGFEGK
RRGRVAEDGVQELKDVVDTLITIPNEKLLSISDKDTTMLDAFKKADDVLLHAVKGISDLINVQGLINLDFAD
VRTVMNEMGMALMGSGVSSGEGRAIDAATKAISSPLLENVSIRGATGILINITGGPDMTLHEVNEASKLIQE
EAHEDANIIFGSVIDEAMGDEIRVTVIATGFDEYDIPTFLRKQAD-
>OGQ55481.1|Bacteria___UBA10199-UBA10199___2-02-FULL-50-16___2-02-FULL-50-16_sp001798715___69.04___GCA_001798715.1
M--FEL-VEKTIKGAKIKVVGVGGGGGNAINTMIEAKLKGVDFIAANTDLQALDANQALIKIQLGEDLTKGL
GAGANPEVGRNAALESEPKLLDELEGADMVFVTAGMGGGTGTGAAPVIARIAKETKALTVGVVTKPFAFEGR
RRSRHAEKGIEELRECVDTLIVIPNERLISLAGKETSMLDAFRKVDEVLLQGVKGISDLVLVNGLINLDFAD
VRTIMSEMGMALMGTGRAHGENRAIDAATRAISSPLLENVSISGATGIVMNVTGGPDLTLYEVNEAAKLIQE
EAHEEANIIFGAVIDKKIGDDISVTVIATGFDEYDIPTFLRKHAD-
>OGP14162.1|Bacteria___GWC2-55-46-GWC2-55-46___GWC2-55-46___GWA2-54-12_sp001795535___65.39___GCA_001795535.1
M------DESFNSGAKLKVVGVGGCGGNAVNTMIESGLDGVEFLAANTDSQALEKSLANTRVQLGVSLTKGL
GAGANPEVGRNSALESKEHLVEAMRGADMVFVTAGMGGGTGTGAGPVVAEAARAAGALVVAVVTKPFAFEGA
KKMKQAEEGLRKLKEVVDTVITIPNQRLLSVATKSTSLKDAFRRADEVLFQAVRGISDVITIPGLVNVDFAD
VRTIMSEMGQALMGSGVAKGEHRATEAARKAISSPLLEDISISGARGILINITGSSEMTIHDVDEASTLIQE
EAHPDANIIFGAVIDESMGDEVRVTVIATGFDLYDTPTFLRKQAD-
>MBT40512.1|Bacteria___Myxococcota-UBA9160___UBA9160___GCA-2729515_sp002729515___98.25___GCA_002729515.1
M--LEF-EDASNLQASIKVIGVGGGGGNALNNMIESGLKGVDFIAANTDAQALQHNLAPSKLQLGSEITRGL
GCGADPEKGRGSALEVRERIREQLEGTDMVFVTAGLGGGTGTGAAPVVAEVAREIGALTVGVVTKPFAFEGR
VRQKHAEKGLDALHRVVDTVITIPNQRLLALAGKNTAMQDAFELADEVLFNAVRGISDLITIHGLINLDFAD
VRTIMNEMGVALMGTGAAQGEERALEAARSAISSPLLEDLSIDGAHGVLINITGGPDMTLFEVNEASSLIQE
AAHEDANIIFGAVIDESIDDSMRVTVIATGLDELDVPTFLRRQMD-
>OGP53268.1|Bacteria___Desulfobacterota-BSN033___BSN033___RBG-13-52-11_sp001797745___80___GCA_001797745.1
M--FEL-DENYDIGARIKVIGVGGGGCNALNTMIDLKLEGVGFIAANTDAQVLKISQSTVKIQLGERITGGR
GAGADPEIGRKATLESADLIREALDGADMVFITAGLGGGTGTGGAPIVANIAKEVGALSVAIVTKPFNFEGR
KRHLQAEQGWQELNRYTDTLITIPNQRLLTVSGKEMPLLEAFRKADEILYQAAKGISDLILVPGLINLDFAD
VKTVMSEMGMAMMGMGIASGENRAVEAAQKAISSPLLEDISIHGAKGILLNITGGPDLTLHEINEASTLIQK
ETCEEANIIFGAVIDKRMNGQMRVTVIATGLERYDVPTFMRKQPD-
>OPX20444.1|Bacteria___Desulfobacterota-Desulfobaccia___Desulfobaccales___Desulfobacca_B_sp002049795___93.88___GCA_002049795.1
MN-IQL-VE-TESSAKIKVLGIGGGGGNAVDDMIRAEMQGVDFIAANTDAQTLEKSLAPLKIQLGQTLTRGL
GAGGDPEVGRDATLEDADRLREILKGADMVFIAAGLGGGTGTGGAPIVAEISKDIGALTVAVVTKPFFFEGK
RRMRQAESGIEELKKAVDTLITIPNDRLLSLDTKKTPGLETFARANEVLLYAVKGISDLIMVTGHINVDFAD
VRSIMSEMGMALMGTGIASGSNRAVEAAQKAISSPLLEDLTLRGARGILINITSGLDFSLDELRDACSLIQE
EAHEDANIIFGWVVDENLQDETRVTVIGTGIDELDIPTFMRQQAD-
>WP-067619242.1|Bacteria___Desulfobacterota-Dissulfuribacteria___Dissulfuribacterales___Dissulfuribacter_thermophilus___98.19___GCF_001687335.1
MS-FEF-VE-SDLSAKIRVIGVGGGGGNAVNNMIESNLRGVDFIAANTDAQALDRSKAGVKIQLGKGLTKGL
GAGARPEIGREAAEESAEEVRAALEGSDMVFITAGMGGGTGTGGAPVIAEISKELGALTVAVVTKPFLFEGK
RRREIAERGLEELRKVVDTIITIPNDRLRSLADSKTPFFQLFKKADEVLYYAVRGISDLIVVQGYVNVDFAD
VRTVMSEMGLALMGTGMARGERRAIEAVRMAIANPLLEDITISGARGILMNITASPDLTWEEVEQASTLIHD
EAHEDANIIWGTVFDESIGDEIRVTVIATGIDELEVPTFLRKKAD-
>WP-013259591.1|Bacteria___Desulfobacterota-Desulfarculia___Desulfarculales___Desulfarculus_baarsii___98.71___GCF_000143965.1
MT-IEM-VESLNAGAKLRVVGIGGGGGNALNNMIEAGLAGVEFISANTDLQALEKSRARVHLQIGRNLTRGL
GAGADPEVGRQAALEDRDKIKEMLSGSDMVFVTAGLGGGTGTGAAPVVAEVAKELGALTVAIVTKPFDFEGK
KRMIQADEGIEELKRVVDTLIVIPNTRLRSLAPKNARFAEMLKKADEVLLYAVRGISDLIMTPGLINLDFAD
VRTIMSEMGVALMGTGEASGDDRAMQAANRAINNPLLEDITIDGARGVLVNITASSDITIDEVSEASQFIQE
AAHDEANIIWGTVIDDTMGDRMRVTVIATGISDLDVPTFLRRQAD-
>PNV86867.1|Bacteria___Desulfobacterota-Syntrophobacteria___BM002___BM002_sp002899795___94.35___GCA_002899795.1
MM-FEF-VE-SDNGATIKVIGIGGGGGNAINNMINASLRGVDFIVANTDAQALEVSKAHTKLQLGVNITKGL
GAGANPEIGRSAALEDADKIRQALDGTDMVFVTAGLGGGTGTGGAPVVAQIAKEIGALTVAVVTKPFNFEGR
QRMKTADKGIKELKETVDTIITIPNNRLLSLAAKKATFLEMLKKADDVLLYAVKGISDLITVPGLINLDFAD
VKTIMSEMGMALMGTGMSSGEDRATEAAQKAISSPLLEDVSIGGAKGVLMNISSGLDLTIDEVQEASSLIQK
EAHEDANIIWGTVLDQSAGDELRVTVIATGIEELEIPTFLRRQAD-
>KJS32830.1|Bacteria___Desulfobacterota-Desulfobacteria___Desulfobacterales___Desulfatitalea_sp000961655___98.39___GCA_000961655.1
M--FSI-ME-PEKSAKIKVIGVGGAGGNAINNMIESSLLGVKFIAVNTDLQALEISKAEIKIQLGEKLTEGL
GAGANPEVGRDAAIESGQAVKAALADSHMVFITAGFGGGTGTGAAPVIANLCKEMGILTVAVVTRPFSFEGK
KRLRQAEEGINELKRVADTVITIPNDRLRGLASKNARMVDMFRKADEILLHSVKGITDLIIRPGLVNLDFAD
VKTTMSKAGMAIMGIGVANGDNRAIEAAERAISHPLLEDINVSGAKGVLMNITSSSDITMEEMTEACDRIYS
EVGDEAEIIWGTVIDDDMGDEIRVTVIATGINDLDVPTFLRRKAD-
>OEU57033.1|Bacteria___Desulfobacterota-Desulfobacteria___C00003060___C00003106_sp001751015___90.01___GCA_001751015.1
MR-FNL-VD-SERSAKIKVIGIGGAGGNAVNNMILGKLQGVKFISANTDAQSLDISKAPTKIQLGERLTQGL
GAGANPEVGCEAAKENSEEIRSVLEDSHMVFITAGLGGGTGTGGAPVVAEISKELGALTVAVVSKPFEFEGK
KRLRQATEGIERLSEVVDTLIVIPNDRLLGLASKNATMVEMFKKADEVLLHSVKGITDLIMKPGLVNLDFAD
VRTIMSRAGMALMGTGIASGENRAVEAAEKAILHPLLENVSIGGARGMLMNITCGSDLTMVEMTEASDRIYK
EAGEDAEIIWGTVLDDSIGDELRVTVIATGINDLEVPTFMRRRAN-
>EKO37826.1|Bacteria___Desulfobacterota_A-Desulfovibrionia___Desulfovibrionales___Desulfovibrio_F_magneticus_A___100___GCA_000307955.1
MEYLEL---DQGSNARIKVVGCGGGGGNAVENMITSSMSGVTFITANTDIQALQRSQAEYRIQLGDKLTKGL
GAGANPDVGRDAALESIDAIRAAIGDCDMVFVTAGMGGGTGTGAAPVVAQVAKEAGALTVAVVTKPFYFEGK
KRLLSAEKGVQALRDVVDSIITIPNDRLLSLASKKATFIEMLKKADEVLYYAVKGISDLIMVPGLINLDFAD
VKAVMSEMGLAMMGFGTARGESRAREAALKAITSPLLEDVTIDGAKGVLMNITCGPDLTIEEVDEAASTITE
AVHEDAKVFFGTVFDPDATDEMRITVIATGIEEFEIPSFIRMQAD-
>OGQ96102.1|Bacteria___Bdellovibrionota_B-YA12-FULL-61-11___YA12-FULL-61-11___YA12-FULL-61-11_sp001799195___67.86___GCA_001799195.1
MG--AF-EEITENRIKIRAIGVGGGGNNAINHMVARGIRGVELIAANTDYQALTNCAVDAKLQLGTRLTKGL
GAGSDPSIGRDSAMEDNARIVQLIEGSDMVFVTAGMGGGTGTGAAPVIANIAKEMGILTVGVVTKPFLFEGK
KRQRVAEEGVQALRKVVDTLIVIPNERLMTMAETKVSFAKSFSLADDILFQAVQSICDIINHNGYINVDFAD
VRSVMVNRGMALMGTGLSKGENALVDATHKAISSPLLEDVSISGATGILMTVMGASNISLVDVNKAATIVNE
EAHEDVNFKFGFVIDEDMGEEV------------------------
>OGQ06817.1|Bacteria___UBA10199-UBA10199___UBA10199___2-12-FULL-40-28_sp001798135___94.12___GCA_001798135.1
M--FEF-EENLAHAAKIKVIGVGGGGGNAVRTMIRSKLDGVEFIVGNTDVQALRNHEAMVKIQLGNDLTRGL
GAGSNPTVGRDAALEDVRCIQEALAGADMVFITAGMGGGTGTGASPVIARIAKEVGALTVGVVTKPFSFEGK
RRLSQAEIGIQELRKEVDTLITIPNERLLTVATKDTPILDSFKMADDVLLQAVKGISDLITIPGLINLDFAD
VKTVMRETGMALMGTGRAHGENRALEAAKQAISSPLLENVSIAGATGILLNITGSSNMTLFEVNEASKLIQE
EAHPEAHIIFGAVIDDKMKDDLRVTVIATGFDEYDIPAFIRRRAD-
>WP-014812442.1|Bacteria___Desulfobacterota-Desulfomonilia___Desulfomonilales___Desulfomonile_tiedjei___98.39___GCF_000266945.1
M--LDF-EVQSDRNALIRVIGVGGGGGNAVNNMIRSGLTGVEFIAANTDAQSLQNNLAETKLQIGNQQTKGL
GAGADPEVGRIAANEDYDNLRDLLEGADMVFITAGLGGGTGTGAAPIIARIAREVGALTVAVVTKPFLFEGK
KRMRQAEEGIEMLRREVDTLIIIPNQRLLSL-KKDISFLDAFRKADDVLLQGVRGISDLVTVNGLINLDFAD
VRTIMQEKGIALMGTGSAIGEGRVEEATRMAINSPLLEDISMTGARGVLINVTGSSNMTLSEINDAVSVIQN
EAHDDANIIFGAVIDEEMGDAVNITVIATGFEDLDIPTFLRK----
>OGL49756.1|Bacteria___Schekmanbacteria-GWA2-38-11___GWA2-38-11___2-02-FULL-38-14-A_sp001790855___94.02___GCA_001790855.1
M--LEF-EEDLRCTAKIKVFGVGGGGGNAINTMVKASLSGVEFIAANTDVQALKASLASQKIQFGEKTTKGL
GAGSDPSVGKKSALEDTDKILEACKGADMIFITAGMGGGTGTGAAPVIARIAKDCNALTVGVVTKPFLFEGK
PRTRIAEEGIEELRKVVDSLIIVPNQRLLNIAGRTLPFLESFQLADDVLKQAVQGISDIIVKPGRINVDFAD
VRKVMESMGRCIMGTGVASGEGRAGEAAQKAISSPLLEDGSIEGAKGVLINITGGANVTLHEITEAASIINE
CVHEEALIILGAVIDERLEDEMMVTVIATGFNDLEVPAFLRRKVD-
>CBE69342.1|Bacteria___Methylomirabilota-Methylomirabilia___Methylomirabilales___Methylomirabilis_oxyfera_B___96.26___GCA_000091165.1
MP-FAL-EIDAEHTARIKVIGVGGGGSNAVNRMSASDFTGVEFFVVNTDTQALRMSPVDAKLQIGANVTRGL
GAGANPEIGRQAALEDTDRIVSLLEGADMVFVTAGLGGGTGTGAAPVIANLAKELGILTVGVVTKPFTFEGK
VREGHASRGLTALCESVDTLITIPNQRLLQVVERQTSLTDAFRIADDVLRQAVQGIADLIMVPGLINLDFAD
VKTIMSERGIAMMGIGVASGERAASEAAVKAINSPLLENVSIDGARGVLINITGGPALSLYEVNEASSTICE
SAHQDANIIFGAVIDESLKDSVCVTVIATGFDELDIPTFLRRQAD-
>GAK49674.1|Bacteria___Moduliflexota-Moduliflexia___Moduliflexales___Moduliflexus_flocculans___90.35___GCA_000739515.1
MSDIGF-IDDSGTKARLKVIGVGGGGGNAVNRMISAGLGGVSFIAANTDVQALRQSQAPLKYQLGAKLTKGL
GAGSDPEVGRKAAQEDDDMITEMVQDAEMVFITAGMGGGTGTGAAPVIAEKAKELGALTVAVITKPFLFEGS
YRSRQAEIGLAELSDVVDTLITIPNQRLLSMVSKQTSMLDAFFLADDVLTQAVQGISDLIMIPGLINLDFAD
VKTIMADMGVALMGAAIASGDQRAIEAANKAVSSPLLDDISIDGARGVLINITGGKNLGLHEISDAASIIQE
AAHPDANIIFGAVIDENMADDIRVTVIATGFNDLDVPTFIRKKVD-
>MAX17481.1|Bacteria___Nitrospinota-Nitrospinia___Nitrospinales___LS-NOB_sp002705185___76.87___GCA_002705185.1
MSLIEF-DNENDYSATIKVVGIGGGGNNAVNSMVRDNICGVEFIIANTDLQTLEKSECSGKIQIGGELTRGL
GAGSNPDVGRDAAEESEATIREMLEGADMVFITAGMGGGTGTGAAPIISRIAKEVGALTVGVVTKPFAFEGK
RRMRQADDGIQELKDAVDTLIVIPNQKLLSYVGKQTSFTGAFSMVDDVLKQAVCSISDLIVIPGLINLDFAD
VKCIMGSMGKALMGSGTATGEMRAVEAAQKAISSPLLDEATVDGAKGILINITGGEDLTLLEVNEASMLVQE
NAHEDAHIIFGAVIDKQMEGEMRVTVIATGFSNFDIPTFLRKHAD-
>WP-111728745.1|Bacteria___Myxococcota-Bradimonadia___Bradymonadales___B210_sp003260125___90.32___GCF_003260125.1
M--LEF-DDDVSSAANIKVIGVGGGGGNAINTMITEGISNVEFIAANTDLQALETNLASVKIQLGGALTKGL
GAGADPDVGRNSALEDQTRIAEVLKGADMVFVTAGMGGGTGTGAAPIIASIARELGALTVGVVTKPFQFEGR
RRRRSADEGIRNLSSAVDTLITIPNQRLLAIAGEQTTILEAFKKADEVLLYAVQGISDLITVRGLVNVDFAD
VRTIMTGKGLALMGTGRASGPTRALEAAEMAISSPLLEDVSIEGATGILVNITGGVDMTLNEINDAMSLIEG
ASHEEANIIFGNVIEEDMRDELMVTVIATGFEEIDTPTFLRRRNDS
>OGP56700.1|Bacteria___RBG-13-61-14-RBG-13-61-14___RBG-13-61-14___RBG-13-61-14_sp001797815___89.66___GCA_001797815.1
M--LEL-VEAETHAAKLKVVGVGGGGGNAINTMIAGSLQGVEFIAANTDAKALEMNSASVKVQLG----QGL
GAGGNPEVGRQAAQQNRAQLEEALAGADMVFVTAGMGGGTGTGGAPVIAQLAREAGALCVGVVTKPFDFEGR
KRSRYALQGIEELKEHVDSLIVIPNQRLLNIVGKNTTVLESFKKADEVLLQAVKGIADLIGVGGHINVDFAD
VRTIMSERGMALMGTGSAEGEERAVEAAHNAISNPLLDDVRIEGAKGVLINITGGSDLTLHEISEACNLIRE
EAHEDALIIFGDVIEQSRNGAVQVTVIATGFEEYDIPTFLRRQSD-
>OEU76256.1|Bacteria___Desulfuromonadota-Desulfuromonadia___Desulfuromonadales___Desulfuromonas_sp001751155___85.04___GCA_001751155.1
M--FEF-DESLDQTAKIKVIGVGGGGSNVVDAMINADITGVEFIVANTDAQALKRSVAPMKVQIGTKLTKGL
GAGANPETGREAAMEDRARISELLVGADMVFVACGLGGGTGTGAAPIIAEAAREIGALTVGVVTKPFTREGR
QRLIKAEGGVEELKKVVDSLIVIPNDRLVGLAGKNMSILDAFRPADDVLRQAVQGISDLITTSGLMNVDFAD
VKSVMSERGMAMMGIGIAEGEKRSSEAAQQAISSPLLEDIDISGAKGVLVNISGSSSMTMEEFDEASRIVHE
KVHEDANIIVGLVINEELGEKIKITAIATGFDEYDIPTFLRKRQD-
>OGU15660.1|Bacteria___Desulfuromonadota-Desulfuromonadia___Geobacterales___UBA8499_sp001802645___96.77___GCA_001802645.1
M--FEF-DETIEQSAVIKVIGVGGGGGNAVNTMISSSIHKVDFIVANTDAQSLRTSKAPVKLQLGRELTKGL
GAGSKPEVGTAAALENKEQLGEAIKGADLVFIAAGMGGGTGTGAAPVIAEAARETGVLTVGVVTKPFTYEGK
ARSVLAEQGIAELKKHVDSLIIIPNDRLISLASKNMSLFDAFKPSDDVLRQAVQGISELITSTGLMNLDFAD
VKTVMSVRGMAMMGIGMGSGDNRAAEAVNNAISSPLLEDNDISGAKGVLVNITGSAAMTMDDYNTVNRIVHE
KVHEDANIKIGVVRDDEMGDNIKVTVIATGFDQYDIPTFLRKSVD-
>KRT72425.1|Bacteria___MBNT15-MBNT15___MBNT15___CSP1-8_sp001443455___78.99___GCA_001443455.1
M--FTL-VEENRCSAVIKVFGLGGGGGNAINTMIEEGLTGVEFISANTDAQALSKNLAPLKIQMGAKLTKGL
GAGANPDTGRQAALEDRDILREALMGADMVFMTAGLGGGTGTGGGPVVAEVARELGALTVAVVTRPFSFEGA
TRRRQAEIGLKELRSIVDTLIVIPNEKLLLIAGKEMRFVEAFRKVDEVLYQAVRGISELVTKPGYINLDFAD
VKTIMSGSGVALMGTGSAAGQNRAMAAAEKAISSPLLEDVAIRGARGVLFNITAGPSLSMSEVHEAATLIQE
EADEEANIIFGTVIDDTMGEELKVTVIATGFEEFDIPTFLRRRPP-
>WP-012830292.1|Bacteria___Myxococcota-Polyangia___Haliangiales___Haliangium_ochraceum___98.39___GCF_000024805.1
MPLLEF---DEISHAKILVIGAGGGGGNAVNTMIASNLDGVEFVVGNTDVQALEANLAPTKIQLGDHLTKGL
GAGANPDIGRKAAEESIQLIADTVTGADMVFVTAGMGGGTGTGAAPVIAQVARECGALTVGVVTKPFSFEGK
KRRMQAERGIVALEEVVDTLIVIPNNRLLSLVGHNTSMIDAFKKADEVLLNAVQGISDLMTVPGLINVDFAD
VRTIMSNMGRALMGSGASAGKRRSVEAAEMAISSPLLEDVSIDGATGILINITGGPDLTLHEVNEASTLIQE
AAHEDANIIFGSVIDANAGDEVRITVIATGFDELDVPTFIRRQSAN
>WP-038003088.1|Bacteria___Desulfobacterota-Syntrophorhabdia___Syntrophorhabdales___Syntrophorhabdus_aromaticivorans___94.12___GCF_000512235.1
M------DESNGFSARLKVVGVGGGGCNALNNMVEAGIQGVDFVGVNTDVKSLSMCKAPVKIQIGSKLTRGL
GAGADPEIGKKAALEDVDQIREHLSGTDMVFITCGLGGGTGTGASPVIAEISKELGALTVAIATKPFAFEAR
ARMEQAERGMTQLKTSVDSLITIPNQRLLSIGGKHMTVMEAFLKADEVLLNAVRSISDLIVGSGYVVVDFAD
VKTIMAERGMAIMGVGAASGENRAREAAQKAISSPLLEDISIHGARGVLINVTGNTDITLSEVNEASTLIQE
QAHENAKVIWGLVFDDSMGDSMRITVIATGFDRLDIPTFLRKQAD-
>PYQ66195.1|Bacteria___Acidobacteriota-Thermoanaerobaculia___UBA5066___Gp7-AA6_sp003222385___93.95___GCA_003222385.1
MA-IEL-ERGDSSPAIIKVIGIGGGGCNAINRMIAAGVRGVEYIACNTDLQALRKTAAASKLQIGGRLTKGL
GAGADPDVGRNAALEDQEKLSQIVQGADMVFLAAGLGGGTGSGAGPVIAKLAAESGALTVAVVTKPFDFEGK
KRMRQAERAARELREHVDTLITIPNQRLLSFVERNTPFHESFKIADDVLRQAIQGIADLINCPGEINRDFAD
VKKIMSDMGRAMMGTAIAEGENRAVHAAQAAISSPLLEDASIEGARGVLINITGSADLTLFEVNEAAEIIRQ
AADPEAIILFGYVNDDRLAGAVKVTVIATGFDDFDIPTILRRQMD-
>ODS53599.1|Bacteria___Acidobacteriota-Vicinamibacteria___Vicinamibacterales___SCN-69-37_sp001724025___99.15___GCA_001724025.1
MDVILL-DEDLKAGARIKVIGVGGGGCNAVNRMVHAGLGDVEFIVANTDAQALLHSPAPVKLQIGSHLTKGL
GAGADPNVGREAALEDTDKILEALTGADLVFVTTGLGGGTGTGAAPVIASLANQMGALTVAVVTKPFRFEGR
KRANQADRGMQELAEAVDSMITIPNERLLTTVDRATSMAAAFEAADDVLRQAIQGISDLILVPGLINLDFAD
VKTIMSRMGLAIMGTGVATGEGRARVAATAAVSSPLLEDANVEGARGVIINVTGGPDLTLAEVSDASDIVYN
AAHEDANIIFGAVVDPAMEGKVKITVIATGFDALLIPPFMRSRES-
>AKU98038.1|Bacteria___Myxococcota-Polyangia___Polyangiales___Labilithrix_luteola___96.13___GCA_001263205.1
MS-FEFADETQEYQARIKVIGCGGSGGNAVNTMINFGLEGVEFIVVNTDAQALNSNAAPTKLNIGNAVTRGL
GAGADPERGRKAALEDHARIKELIGGADMVFVTAGMGGGTGTGAAPVIAQLAREEGALTVGVVTKPFLFEGR
QRSRRAELGLAQLTEHVDTLITIPNQKLLMLGEEDLSFIEAFRKADEVLFQAVKGISDLITQNGIVNVDFAD
VKTVMSNMGRALMGTGIAKGQNRARLAAEMAVSSPLLDDISVDGATGVLINIVGGPDLKMREIQEAASLVQE
QAHEDANIIFGASIDETLGDNVKVTVIATGFTDWDIPAFQRK----
>APJ02455.1|Bacteria___Bdellovibrionota_B-Oligoflexia___Silvanigrellales___Silvanigrella_aquatica___90.35___GCA_001907975.2
MSD-DK-NNKYSSNAIIKVIGVGGGGGNALNTMIESGLTGVEFIAANTDVQALQSNLAPIKIQLGRELTKGL
GAGANPEMGRNAALEDKAILQEVLSGSDMVFVTGGMGGGTGTGAAPIIAQVARELGALTVGVVTKPFTFEGK
RRKQQSEHGIQALRQSVDTLITIPNQRLLSIAPPEMSMLEGFKLADEVLLNAVKGISDIINIPGRVNVDFAD
VKTIMSEMGMALMGIGTATGSNRAAEAARAAINSPLLEDIDIEGATGILINITGTSSMTLHEISEASTLIQE
AAHEEANIIFGAVIDESMSDTIRVTVIATGFDDFETPAFMRRKDDS
>OGW66551.1|Bacteria___Nitrospirota-Nitrospiria___Nitrospirales___2-02-FULL-62-14_sp001805245___85.85___GCA_001805245.1
M--FSL-HEGDVMPVHIKVIGVGGAGCNAVNTMIQSGLKNVEFISANTDVQALGRAQASFKIQLGPERTKGL
GAGARPEIGKESALESRDQIRECLEGAEMVFVTAGMGGGTGTGAAPIVAGIAREMGILTVGVVTKPFQYEGH
RRMSYAEEGLRELRRHVDTLLVIPNQRLLGIVDKSTPLLEAFKVADDVLRQAIQGIADVITTAGHVNVDFAD
VKTVMTFTGRAVMGMGVARGPNRAQEAAQKAINSPLLEDGSVTGARGVLLNITGGANMTLHEIGEAASIIQD
AADPQANIIVGQVINADIKEDLIVTVVATGFDPWDVPTFLRKQSN-
>OGW42214.1|Bacteria___Nitrospirota-Nitrospiria___HDB-SIOI813___RBG-16-43-11_sp001805165___61.74___GCA_001805165.1
M--FEI-EEIIECGARIKVIGVGGCGCNAVNNMIASNLRGVEFIAVNTDVQNLALSKANTKLQIGAKLTRGL
GAGANPDVGRDAALEDSDTIREALAESDMVFVTAGMGGGTGTGAAPVIADIAKSMGALTVAVVTKPFLYEMG
KRIAHAERGLGELKKFADSVIVIPNEKVRSLVDKTTPMLKAFELADDVLRQAVQGISDIITKPGYINVDFAD
IKAIMSHMGRAVMGMGIGSGENRAVDAVKRAIASPLLEDSSIEGSKGILINISGGADLALHEISEASAIIQK
AADDDANVILGCVIDETLKDKVVVTVIATGFDDWDMPAFLRKKVT-
>KXK03343.1|Bacteria___Acidobacteriota-Blastocatellia___Pyrinomonadales___OLB17_sp001567505___87.82___GCA_001567505.1
M--F--IDEPPITGARIKVIGVGGGGGNAVNRMIEAGIKGVEFIVANTDLQALEASAAPVKIQLGTKSTRGL
GAGSNPEIGRAAALEDHQKLLDILEGSDMVFVTAGMGGGTGTGAAPVVASLATELGALTVAVVTKPFTVEGR
RRMAQAEDGLADLRGVVDTLITIPNSKLREV-EEKITILDAFRRADDVLLQAVQGITDLIMTPGIINLDFAD
VTSVMRGKGVALMGVGRGDGEEAASKAMRAALDYKLLEENSIKGAKAALINVTGGPDMILSEVEDAIGMIEN
EADDNADIIWGSVIKDDMASEIKITVIATGFDDLETPTFLRRQAD-
>WP-011712428.1|Bacteria___Proteobacteria-Magnetococcia___Magnetococcales___Magnetococcus_marinus___98.32___GCF_000014865.1
MT-IEF-AHTDDLEARIKVIGVGGGGGNAVNNMIQSHLEGVEFIVANTDAQALTKSLAPTRIQIGEDITRGL
GAGAKPEVGKNAAMETEARLRQAIEGADMVFITAGMGGGTGTGAAPIIARISKELGILTVAVVTKPFHFEGK
RRMRQAEEGLEELRDHVDTVITIPNQKLMAAVGKNTTILDAFRKADDVLQQAVRGITDLITHPGHINVDFAD
VCTVMEEMGQAMMGAAEASGEGRAMTAINNAISSPLLDDASIHGARGVLVNITGGYNLTLQEVDEAVMVVRD
MAHEDANIVFGTTLNENLDDTVRVTVVATGIEDFDVPTFLRRQMD-
>OIO68154.1|Bacteria___Proteobacteria-Zetaproteobacteria___Mariprofundales___UBA1543_sp001871195___97.9___GCA_001871195.1
MSTFTL-DDTLGQSARLKVVGVGGGGGNALNNMISQNLRGVDFIVANTDSQAIEMSRADIKIQLGADITRGL
GAGADPQTGKTAAEAEKNRLREVLSDTDMVFITAGMGGGTGTGGAPVIAEVAKELGILTVAVVTKPFNFEGK
RRLRQAEAGITELSRYVDTLIIIPNQKLIGAVGKHTTMLEAFRKADDVLLQAVRGIAELITHTGYMNVDFAD
VKAVMSDAGMAMMGSGVASGENRACEAAERAISSPLLEDVDIHGARGILVNVTGNEDMTLAEYDEAVSIIHN
MADEDANIICGMVYDQSAGDEMRVTVVATGLETLQVPTWIRRQAD-
>WP-096327873.1|Bacteria___Myxococcota-Polyangia___Nannocystales___Nannocystis_exedens___95.81___GCF_002343915.1
MAQFEL--EEVVQQAKIKVIGVGGAGGNAVNTMITNKVEGVEFYTANTDVQALEKSMAPTVIQLGKDVTRGL
GAGANPEKGREAALESVDEIAEALRGADMVFVTAGMGGGTGTGAAPIIAQIAREMGALTVGVVTKPFRFEGK
RRLRFAEQGIEKLEKAVDTLITIPNDRLLQVTSSNTSLLDSFRLADEVLQHATQGVSDLITVPGIINVDFAD
VRTIMSGQGRALMGMGIGHDEGRALQAAQQAISSPLLEDVTIHGAQGILINITAGPDLKLHEVEEAASLIQE
AAHEDCNIIFGAVIDHNMGDALRITVIATGFDS-EIPAFLRRRDEN
>KRT66992.1|Bacteria___Dadabacteria-UBA1144___UBA2774___CSP1-2_sp001443445___87.2___GCA_001443445.1
MANFELEDTTLEPRAKIKVMGLGGAGGNAVNTMIEKNLGGVEFIVANTDTQDLKKSRASTKLQIGSRITKGL
GVGGNPVLGKEAALEDQTKIIEMLEGADMVFITAGMGGGTGTGASPVVARAAKDIGALAVGVVTKPFSFEGP
RRHRQALEGIENLEKEVDTLIVIPNDRLAVV--QKVGIIEAFKKADEVLYQAVRGISDIITGTGYINVDFAD
VKSIMENGGKALMGTGYSEGSGRAQEAAENAITSLLLEDISIDGARGILINVTASPDFRIEELNEACGYIRE
RAHEEVNLIFGLVLDEKMRDAVRITVIATGIDEFEIPAFIRRRSVR
>OIP39597.1|Bacteria___UBA9089-CG2-30-40-21___CG2-30-40-21___CG2-30-40-21_sp001873945___87.83___GCA_001873945.1
M--FEF-EDEISAHTRIKVIGVGGGGTNAVNGMFTSDNNCLEFIVTNTDAQALKNSPVSYKIQIGTKLTRGL
GAGSNPEIGQRAAQEDRQALAEALATADMVFITAGMGGGSGTGAAPVIAEIAREMGALTVGVVTKPFLFEGQ
KRLRQASAGLDELVEKVDTLITIPNQKLLSVVDKNTTIVDAFKVADNVLRQAIQGISDLIVIPGLINLDFAD
VRAIMSSKGNALMGIGIGTGDNRAMEAAQQAISSPLLEETSIEGAKGLLINITGGTDLLLSEVDEAASFISD
KADKDATIIFGAVSTENIGKEIYITVIATGFDLWEVPAFLRKQAD-
>OGW39591.1|Bacteria___Nitrospirota-Thermodesulfovibrionia___Thermodesulfovibrionales___RBG-13-39-12_sp001805125___92.2___GCA_001805125.1
M--FEI-QEIRGQKAKIKVVGVGGAGGNAVNNMIASNLHGVEFIAVNTDMQALETSLATVKVQIGDNLTRGL
GAGSDPQIGKNAALEDRSAIAENLEGSDMVFITAGMGGGTGTGAGPVIAGIAKELGAITVAVITKPFFYEGK
IRWMNAEQGIKELRKNVDTIIVIPNDRIGLVVEKGTPLLKSFAIANDVLKQAVQGISDIILIPGLINVDFAD
VRTIIEDKGRGVMGIGSGKGEGGAIEAAKKAVSNPLLEESSIEGAKGILINITGGFELSLNDVQDAASFIYD
SAHEEVHLIFGAVIDPEIGNEVRVTLIATGFDHIDMPAFLRKQKE-
>EJP71686.1|Bacteria___Proteobacteria-Gammaproteobacteria___SAR86___SAR86A_sp000252525___66.27___GCA_000252525.1
MD-FEV-IGQAVENAKIKVVGVGGGGGNAVIHMINHNIEGVDFICANTDTQALSTADGAITLKLGNGLTKGL
GAGADPDIGRRAAESDRNAIEELLTGADMIFITAGMGGGTGTGAAPVIASIAKEIGALTVAVVTKPFRFEGK
KRMGAAEKGLAALVEEVDSLVTIPNQKLYEILGEDTPMQDAFAKADDVLRGAVQGISDIIMKKGHINVDFAD
VKTVMSEKGIAMMGTGRASGKNRAEVAGTMAVKSELLEDINLKNARGVLVNITAKK-PTLGDQTEVADIVDE
IVSEDANIIYGLVYDDTFGDDLQVTIVATGVDFLDVPTFMRKQVD-
>MAA75388.1|Bacteria___Proteobacteria-Gammaproteobacteria___Nevskiales___GCA-2683405_sp002683405___97.01___GCA_002683405.1
MSEFEF-ADNHSQRPNIKVVGVGGGGSNTVNQMVDAGIEGVEFICANTDAQHLDRCQADHRVQIGASITRGL
GAGADPVIGRQAAEEDRERIRETIDGADMLFITCGMGGGTGTGAAPVVAEIARELGILTLAVVTKPFPFERA
KRMDIAKQGIEELQRYVDSLIVIPNEKLLTALGKNTTLKAAFRAANDVLHNAVQGISDLITRPGMMNVDFAD
VRRVMSVQGMAMMGRATAVGDDRARQAAEAALASPLLDDLNLHGAQGLLVNVTGDEDLGIHEFQIVNEVIAD
MGAENAEVIVGMAVDPDMADEICVTVVATGLEYLDVPAFLRNQAD-
>WP-008316753.1|Bacteria___Proteobacteria-Gammaproteobacteria___Cardiobacteriales___Wohlfahrtiimonas_chitiniclastica___100___GCF_000375345.1
MPVFELHQDFEDQKPIIKIIGVGGAGGNAVTHMVDSGLKGVHFLSANTDSQALKKTKAEIMIQLGSSLTKGL
GAGANPEIGRQAALEDKERIKEALDGANMVFVAAGMGGGTGTGAAPVIAEIAREMGILTVAVVSRPFSFEGK
KREKAANDGLKVLADHVDSLITIPNERLLTVLGKTASLVEAFAAANNVLYNAVQGISESIIKPGLINLDFND
VKTVMSQQGMAMMGVGSASGDNRAREATQEAIASPLLDNINLAGAKGILVNITGGMGLSIGEYNEVGQMISE
YASDDATVIIGTAIEEELGDELRVTIIATGLEILDIPAFLRKQSN-
>WP-008285390.1|Bacteria___Proteobacteria-Gammaproteobacteria___HTCC5015___HTCC5015_sp000155715___96.59___GCF_000155715.1
MP-FEM-LD-MNADAVIKVIGVGGAGGNAVKDMLEANIEGVDFICANTDAQALRAIDA-QNLQIGQNITKGL
GAGANPEVGRQAALEDRELIQEAISGADMLFITAGMGGGTGTGAAPVIAQIARDMGILSVAVVTKPFGFEGK
RRNAFAEEGLRLLSENVDSLITIPNAKLLETLGASATVLKGFAAANDVLRSAVQGISELITVPGMVNVDFAD
VRTVMSEMGMAMMGAGSGTGENRAAEAAEMAISSPLLENINLKGARGILVNVISGYDLTLGELDTIGEMVQG
IASDEAQIIIGSGFNTEIQDEIRITIVATGLDYLDVPAFLRRQAD-
>PCJ85341.1|Bacteria___Proteobacteria-Gammaproteobacteria___SZUA-229___GCA-2746365_sp002746365___96.98___GCA_002746365.1
M--FEL-MDSGAQDAVIKVIGVGGGGGNAVQHMVRSGINGVDFICTNTDAQALGRVEGAKSLQIGSNITKGL
GAGATPEIGQQAAMEDRELIQEAISSTDMLFVTAGMGGGTGTGAAPVVAQIAREMGILVVGVVTKPFAFEGS
SRMKIAMQGIKELSSHVDSLITIPNDKLLDVYGRDFDLMNAFSGANDVLCDAVQGITELITNPGVINVDFAD
VRTVMSKMGMGMMGSGRATGDDRAQEAAEAAIASPLLEDVNLAGARGILVNVT-GANMTLGEFQDIGAVING
FASEDATVVMGTAIDESLDGEIRVTVVATGLEMLDIPAFLRRQAD-
>tbn..1511..2659..LUSG01000066.1|Bacteria___Proteobacteria-Gammaproteobacteria___UBA10353___REDSEA-S09-B13_sp001629395___55.59___GCA_001629395.1
M--FEL-METTGQQAVIKVLGIGGGGGNAVDHMLSANLEGVEFINANTDAQALRRSGVSKVLQLGENLTKGL
GAGTDPDVGRQAATEDRDKIAEVLDNTDMVFLTAGMGGGTGTGAAPVIAQLAREKGILTVAIVTRPFKFEGR
RRIEAADQGINELSELVDSLIIIPNERILEVMGGQVTLLDAFGKANEVLFNAVQGISELITRPGLINVDFAD
VKTVMLEMGMAMMGSATATGPDRAIDAVHGAVSSPLLEDVDIYGARGLLVNVSAGPDMTLDEYAHIGEVVSN
YASEDATVVIGTTLDSAMEGDLRVTMVATGIDYLDIPAFLRRQAE-
>tbn..25790..26965..LNEL01000055.1|Bacteria___Proteobacteria-Gammaproteobacteria___Ga0077536___Ga0077536_sp001464935___91.46___GCA_001464935.1
M--FEL-MDAYSQSAVIKVIGVGGGGGNAVQHMLSAQIDGVEFVCANTDAQALKTSSVKTVLQLGGDITKGL
GAGANPEIGRQAALEDRDRISDVLEGSDMVFITAGMGGGTGTGAAPVVAQIAKEMGILTVAVVTKPFPFEGR
KRLEIANHGIAELSQYVDSLITIPNEKLLTVLGRDITLLNAFKAANDVLLGAVQGIAELITCPGLINVDFAD
VRTVMQEMGMAMMGTGRSRGTARAKEAAEAAISSPLLEDVNLAGAKGILVNITSGMDMTMGEFEEVGNTVKS
FASDNATVVVGTVIDPTMEGEVRVTVVATGIEVLDIPAFLRRQAD-
>OUR64085.1|Bacteria___Proteobacteria-Gammaproteobacteria___Nitrosococcales___41-12-T18_sp002163085___92.61___GCA_002163085.1
T--FEL-IDTYTQNAVIKVIGVGGGGGNALEHMVANEIEGVDFICANTDAQALRKSAATTQLQLGTDITKGL
GAGANPDVGRQAALEDRERIMEVIGGADMVFITAGMGGGTGTGAAPVVAQVAKEMGILTVAVVTKPFPFEGI
KRLKIANAGLEELSQHVDSLITIPNEKLLAVLGKDMSLLNAFKAANDVLLGAVQGIAELITREGMINVDFAD
VRTVMSEMGMAMMGTGHASGEGRATEAARTAVSSPLLEDVDLSGARGVLVNITAGLDMTIGEFEEVGNMVKE
FASDDATVVVGTVIDPEMTDELRVTVVATGLDYLDIPAFLRRQAD-
>OGT21315.1|Bacteria___Proteobacteria-Gammaproteobacteria___Thiohalomonadales___RBG-16-57-12_sp001801365___76.95___GCA_001801365.1
M--FEL-IDSYTQSAVIKVIGVGGGGGNAVEHMVAQDIEGVEFICVNTDAQALKNSSARTTLQLGTTITKGL
GAGANPEIGRQAALEDRERIMELVSGADMIFITAGMGGGTGTGAAPVVAQIAKEMGILTVAVVTKPFPFEGK
KRMAIAEQGMKELGEHVDSLITIPNDKLLTVLGKTISLLDAFKAANNVLYGAVQGIADLITRPGLINVDFAD
VRTVMSEMGMAMMGTGSARGEDRARKAAEAAISSPLLEDINISGARGILVNITAGLDMTIGEFEAVGNAVKD
FASDNATVVVGTVIDPDLVDELRVTVVATGLDYLDIPAFLRRQAD-
>MAT65418.1|Bacteria___Proteobacteria-Gammaproteobacteria___Thiohalobacterales___Thiohalobacter_sp002699185___77.45___GCA_002699185.1
M--FEL-MDAYSQNAVIKVMGVGGGGGNALQHMVEACIEGVDFICANTDAQALQNVSAPVTLQLGSSITKGL
GAGANPEVGRQAAMEDRDRIAEAIEGSDMLFITAGMGGGTGTGAAPIVAQVARDMGILTVAVVTKPFPFEGR
KRMDVAQKGMEELGQYVDSLITIPNEKLLSVLGKNMSLLDAFKAANDVLLGAVQGIAELITRPGLINVDFAD
VRTVMSEMGMAMMGTGVGRGEDRAREAAEAAVNSPLLEDINLLGAAGILVNVTAGMDLSIGEFEEVGNTVKE
FASENATVVVGTVIDPEMNDELRVTVVATGLEYLDIPAFLRRQAD-
>PKM45816.1|Bacteria___Proteobacteria-Gammaproteobacteria___Thiohalomonadales___UBA3588_sp002840095___98.94___GCA_002840095.1
M--FEL-MDTQAQNAIIKVVGVGGGGGNAVEHMLLQDIDGVDFICANTDAQALKKSGARTVLQLGGAVTKGL
GAGANPEIGRQAAIEDRERIAEVLEGADMVFITAGMGGGTGTGGAPIVAQVARELGILTVAVVTKPFPFEGK
KRMTVAEDGIKELKQYVDSLITIPNEKLLSVLGKQISLLDAFKSANDVLLGAVQGIAELITRPGLINVDFAD
VRTVMSEMGMAMMGSGVASGEDRARVAAQAAIASPLLEDINLAGARGILVNVTAGLDMSIGEFEEVGNTIKE
FASENATVVVGTVIDPNMSGELRVTVVATGLDYLDIPAFLRRQAD-
>OYV78253.1|Bacteria___Proteobacteria-Gammaproteobacteria___21-64-14___21-64-14_sp002255365___99.47___GCA_002255365.1
M--FEL-MDAYSQNAVIKVIGVGGGGGNAVQHMLAQNIEGVDFICANTDAQALKNTQARTVLQLGSTITKGL
GAGANPDVGRHAAMEDRDRIIEVIEGADMLFITAGMGGGTGTGGAPVVAQVAKELGILTVAVVTKPFPFEGA
KRMQIAVAGIKDLSQYVDSLITIPNEKLLSVLGKAISLLDAFKAANDVLRGAVQGIAELITRPGLINVDFAD
VRTVMSEMGMAMMGSGVATGTDRAREAAEAAIASPLLEDVNLAGARGILVNITAGPDMAIGEFEEVGNTVKE
FASENATVVVGTVIDPEMRDELRVTVVATGLDYLDIPAFLRRQAD-
>tbn..97368..98582..LNFF01000015.1|Bacteria___Proteobacteria-Gammaproteobacteria___Ga0077554___Ga0077554_sp001464585___97.22___GCA_001464585.1
M--FEL-LDAYSQNAVIKVIGVGGGGSNAVEHMLAANIDGVDFICANTDAQALKNSAARTVLQLGGSVTKGL
GAGANPDVGRQAALEDRERIMELIRGTDMLFITAGMGGGTGTGAAPIVAQIAKEMGILTVAVVTKPFPFEGA
KRMRVAQAGIKELTQYVDSLITIPNEKLLSVLGKGVSLLDAFRSANNVLLGAVQGIAELITRPGLINVDFAD
VRTVMSEMGMGMMGSGSASGADRARRAAEAAVASPLLEDINLSGACGILVNVTAGLDMTIGEFEEVGNIIKE
FASENATVVVGTVIDPEMQGDLRVTVVATGLDYLDIPAFLRRQAD-
>tbn..5070..6194..QIJH01000104.1|Bacteria___Proteobacteria-Gammaproteobacteria___SZUA-140___SZUA-76_sp003232725___86.72___GCA_003232725.1
M--FEL-MDAYSQNAIIKVVGVGGGGGNAVEHMVSADIDGVDFICANTDAQALKNSSARTTLQLGNTVTKGL
GAGANPEIGRQAAMEDRERIAEIIEGADMVFITAGMGGGTGTGAAPIVAETAKQLGILTVAVVTKPFPFEGK
KRARIADEGIEALAEHVDSLITIPNEKLLSVLGKDASLLDAFKSANDVLLGAVQGIAELITR--------AD
VRTVMSEMGMAMMGSGSSAGEHRAREAAEAAIASPLLEDVNLAGAHGILVNVTAGLSMTIGEFEEVGNTVKE
FASDDATVVVGTVIDAAMEDELRVTVVATGLDYLDVPAFLRRQAD-
>ALP52336.1|Bacteria___Proteobacteria-Gammaproteobacteria___Tenderiales___Tenderia_electrophaga___97.51___GCA_001447805.1
M--FEL-MDTYTQNAVIKVLGVGGGGGNAVEHMVAANIEGVDFITANTDAQALKKSSSKTVLQLGSGITKGL
GAGADPDIGRKAALEDRERIIEMIDGADMLFITAGMGGGTGTGAAPVVAQLAKELGILTVAVVTRPFSFEGN
KRNSVADEGIKELGQYVDSLITIPNEKLLHVLGKNVSLLQAFASANDVLLGAVQGIAELITRPGLINVDFAD
VRTVMSEMGMAMMGSGKASGEDRAREAAEMAVASPLLEDIDLAGARGILVNVTAGLDMSIGEFEEVGNTIKE
FASENATVVVGTVIDPDMADELRVTVVATGLDYLDIPAFLRRQAD-
>WP-011629923.1|Bacteria___Proteobacteria-Gammaproteobacteria___Nitrococcales___Alkalilimnicola_ehrlichii___100___GCF_000014785.1
M--FEL-MDNVNQNAVIKVIGVGGGGGNAVQHMVAADIEGVDFICANTDAQALQNVAARTTLQLGSGITKGL
GAGANPGVGREAAVEDRERIMEAIEGADMVFITAGMGGGTGTGGAPVVAEIAREMGILTVAVVTKPFPFEGS
KRMRIAEEGIKELGQHVDSLITIPNEKLISVLGNNLTLLDAFKAANDVLLGAVKGIAELITRPGLINVDFAD
VRTVMSEMGMAVMGTGSASGEGRAREAAERAIACPLLEDVNLAGANGILVNVTAGLDLGIGEFNDVGNAVRE
FASDEATVVVGTVIDPELENELHVTVVATGLEYLDIPAFLRRQAD-
>WP-026289880.1|Bacteria___Proteobacteria-Gammaproteobacteria___Ectothiorhodospirales___Thioalkalivibrio_A_sulfidiphilus___99.88___GCF_000021985.1
M--FEL-MDTFPQNAVIKVIGVGGGGGNAVQHMVNANIEGVDFICANTDAQALKNHNAKTLLQLGGHITKGL
GAGADPVVGREAALEDRDRIAEVIEGADMVFITAGMGGGTGTGGAPVVAQIAREMGILTVAVVTKPFPFEGK
KRLAVSQAGMENLAKYVDSLITIPNEKLLTVLGKNISLLEAFKAANNVLLGAVQGIAELITRPGLINVDFAD
VRTVMSEMGMAMMGTGSASGQDRARVAAEAAIASPLLEDVNIAGARGILVNVTAGLDMSIGEFEEVGDAIKE
FASEDATVVVGTVIDPEMTDELRVTLVATGLDYLDIPAFLRKQAD-
>WP-064004144.1|Bacteria___Proteobacteria-Gammaproteobacteria___Piscirickettsiales___Piscirickettsia_sp001644975___98.81___GCF_001644975.1
M--FEL-MDSIQQTAVIKVIGVGGGGGNAVEHMVAGNIEGVDFICANTDAQALKNSSARTIMQLGTEVTKGL
GAGADPSKGRQAAEEDRERIKEVLEGADMLFITAGMGGGTGTGAAPVVAEIAKELGILTVAVVTKPFPFEGR
RRMQVAEHGIKEFSKHVDSLITIPNEKLLSVLGKSVSLLDAFKEANNVLLGAVQGISELITRGGLINVDFAD
VRTVMSEMGMAMMGTGSASGESRAREAAEAAIKSPLLEDINLAGARGLLVNITAGMDLSIGEFEEVGDAIKE
FASEEATVVVGTVIDPEMSEDLRVTVVATGIDYLDIPAFLRRQVD-
>WP-070987622.1|Bacteria___Proteobacteria-Gammaproteobacteria___Thiohalospirales_A___Halofilum_ochraceum___98.47___GCF_001614315.2
M--FEL-MDSYNQQATIKLIGIGGGGGNAVDHMVRSGIEGVDFICANTDAQALNNVQSKTTLQLGANMTKGL
GAGANPDIGRQAALEDRERIQELIEGTDMLFLTAGMGGGTGTGAAPVVAQLAREMGILTVAVVTKPFPFEGK
KRMKTATDGIAELQEHVDSLITIPNEKLLTVLGKNTSLLDAFKSANDVLQGAVQGIAELITRPGLINVDFAD
VKTVMSEMGMAMMGSGVGTGEERAREAAEAAINSPLLEDVHLSGARGILVNVSAGMNMAIGEFEEVGTTIRQ
FSSEDAQVVVGTVIDPELEDELRVTVVATGLEYLDIPAFLRRQAD-
>tbn..31620..32759..DJFX01000024.1|Bacteria___Proteobacteria-Gammaproteobacteria___Granulosicoccales___UBA5861_sp002432635___93.84___GCA_002432635.1
M--FEL-MDSFSQNAVIKLIGVGGGGGNAVEHMVQSGIEGVEFICANTDAQALKSMSAKTTLQIGSGITKGL
GAGADPEIGRQAAMEDRERIQEVIDGADMLFITAGMGGGTGTGAIPVVAQMAKELGILTVAVVTKPFPFEGG
KRMRAADEGMAELRKHVDSLITIPNEKLLSVLGKGVSLLDAFRAANDVLKGAVQGIAELITRPGLMNLDFAD
VETVMAEMGMAMMGSGKATGEDRAKEAAESAISSPLLDDMCLSGAKGILVNVTAGLDLSIGEFEEVGEIVNA
MASEDATVVVGAVIDPELEGEMRVTVVATGLEYLDIPAFLRRQAD-
>KXJ42035.1|Bacteria___Proteobacteria-Gammaproteobacteria___Methylococcales___Methylohalobius_sp001566965___98.05___GCA_001566965.1
T--FEI-VDDYSQNAVIKVIGIGGGGSNAVDHMVSSSIDGVDFICANTDAQALRKSSAKTVLQIGSELTKGL
GAGANPEVGKQAAMDDRDRIQEMIHGADMVFLTAGMGGGTGTGAAPVFAEIAKDLGVLTVAVVTKPFPFEGG
KRLAIAEKGIEELGQYVDSLITIPNEKLLQVLGEESSLLQAFASANDVLLGAVQGIAELITRPGLINVDFAD
VRTVMSEMGMAMMGTGAASGEGRAKEAARRAISSPLLEDVNLQGARGVLVNITGGLDLSIGEFDVVGNTVKE
YASEDAVVVVGTVIDPDLQDEVRVTVVATGLDYLDIPAFLRRQAD-
>WP-093427914.1|Bacteria___Proteobacteria-Gammaproteobacteria___Thiohalospirales___Thiohalospira_halophila___98.68___GCF_900112605.1
M--FEL-MDSYTPNAVIKVLGVGGGGGNAVEHMVEQNLDGVDFICANTDAQALKKSSARSVLQLGNGVTKGL
GAGADPEIGRQAALEDKDRIVESIEGADMLFVTAGMGGGTGTGGAPVVAQIAREMGILTVAVVTRPFPFEGG
KRTSVADEGIQQLGEYVDSLITIPNEKLISVMGKNTSLLDAFKAANNVLYGAVQGIAELITRPGLINVDFAD
VRAVMSEMGMAMMGSGSGTGEGRARTAAESAVSSPLLEDVDLAGARGVLVNVTAGPDMSIGEFGEVGDTVRE
FADANANVVVGTAIDMDMENEMRVTVVATGINYLDIPAFLRRQAD-
>KPJ81670.1|Bacteria___Proteobacteria-Gammaproteobacteria___Steroidobacterales___SG8-30_sp001303245___74.96___GCA_001303245.1
M--FEL-MDSYSQSAVIKVLGVGGGGGNAVSHMSQSGIEGVDFICVNTDAQALKHSKVKTALQIGCNITKGL
GAGANPEVGRQAAMEDRDRIIELIEGCDMLFVTAGMGGGTGTGAAPVVAQIARELNILTVAVVTRPFAMEGV
KRSTIADNGIAELAKYVDSLITIPNQKLLSVLGGSTTLLDAFRQANDVLQGAVQGIAELITRPGLINVDFAD
VRTVMQETGVAMMGTGYGTGESRARVAAEMAVSSPLLEDIDLAGAQGILVNITSGLDLAIGEFEEVGTTVKQ
FAADDATVVVGTVIEPELEGEIRVTVVATGLEILDIPAFLRRQAD-
>tbn..2660..3799..DDIP01000189.1|Bacteria___Proteobacteria-Gammaproteobacteria___Woeseiales___UBA1847_sp002338605___73.22___GCA_002338605.1
M--FEL-MDAHSSSAVIKVIGVGGGGGNAVAHMVETGIEGVDFICANTDSQALKGSRVRTSLQIGCNITKGL
GAGADPDIGRQAAMEDRDRILEVIEGADMLFITAGMGGGTGTGAAPIVAQVAKELGILTVAVVTKPFLMEGN
KRMQIADHGISELGKYVDSLITIPNEKLLTVLGGETTLLDAFRAANQVLQGAVQGIAELITRPGLINVDFAD
VRTVMSEMGMAMMGSGEASGEDRAREAAEAAASSPLLEDINLKGANGILVNVTAGMDLSIGEFQEVGNTVKE
YASENATVVVGTVIDPDMTDRIRVTVVATGLELLDIPAFLRRQAD-
>PLX55786.1|Bacteria___Proteobacteria-Gammaproteobacteria___BM003___BM003_sp002868855___93.35___GCA_002868855.1
M--FEL-VDSVDQNAIIKVIGVGGGGGNAVTHMINAGIEGVDFICANTDAQALSNTKIKTALQIGGNITKGL
GAGADPEVGRQAAMEDRDRLMEVIDGSDMLFITAGMGGGTGTGAAPVVAQVARECGVLTVAVVTKPFVWEGG
KRMRIADTGICELAKSVDSLITIPNEKLLAVLGAQISLMDAFKAANQVLQGAVQGIADLITRPGLINVDFAD
VRTVMSEMGMAMMGTGTATGDNRAREAAEAAMSSPLLEDIDLTGANGILVNVTAGPDMSIGDFHEVGQTVEE
FSSDDATVVVGTVIDPEMSNQIRVTVVATGLDLLDIPAFLRRQAD-
>OJV91569.1|Bacteria___Proteobacteria-Gammaproteobacteria___Berkiellales___Berkiella_sp001898235___97.67___GCA_001898235.1
M--FEL-MDNYPQTAVIKVIGVGGGGGNAIEHMVNADIEGVEFICANTDAQALRNASARTVLQLGTDVTKGL
GAGANPDVGRQAALEDIERIRDVLQGADMVFITAGMGGGTGTGGAPVVAEVAKELGALTVAVVTRPFPFEGR
KRMMLADEGIRQLSQHVDSLITIPNEKLLTVLGKGVTLLDAFRAANNVLLGAVQGIAELITRPGLINVDFAD
VRTVMSEMGVAMMGTGTARGENRAREAADAAISSPLLDDIDLAGAKGVLVNVTAGMDLSISEFEEVGDAIKN
FTSDNATVIVGTVIDPQMTDELRVTLVATGLDYLDIPAFLRRQSD-
>KPL28316.1|Bacteria___Proteobacteria-Gammaproteobacteria___Acidiferrobacterales___SM1-46_sp001304215___92.58___GCA_001304215.1
M--FEL-MDTYGQQAVIKVIGVGGGGGNAVDHMLGAEIEGVEFISANTDAQALKRSRAKSILQLGTNLTKGL
GCGADPSVGRQAAVEDRERIAEVLSGADMIFITAGMGGGTGTGAAPVVAQVAKDMGILTVAVVTKPFPFEGK
KRMTIAEQGIKELVEFVDSIITIPNEKLLTVLGKEATLLDAFSKANQVLQNAVQGIAELITRPGLINVDFAD
VRTVMAEMGMAMMGSATARGEGRAREAAISAVSSPLLEDVHISGARGILVNVTAGIDMAIGEFDEVGSAIKE
FASDDATVVIGTVIEPEMREELRVTIVATGLEYLDIPAFLRKQAD-
>OGO94428.1|Bacteria___Proteobacteria-Gammaproteobacteria___Coxiellales___2-12-FULL-42-15_sp001797285___76.74___GCA_001797285.1
M--FEL-GDSVGQNAKIVVMGVGGGGGNALEHMIMENIEGVEFICANTDAQALSRSNAKTTIQLGEEITKGL
GAGADPMIGRQAAEENRERIREVLQSSDMVFITAGMGGGTGTGGAPIVAEIAKEMGILTVAVVTKPFAFEGK
KRMDVAEEGIKALSQFVDSLITIPNNKLLSVLGKNITLLNAFKAANNVLLGAVQGIAELITRPGLINVDFAD
VRTVMSEMGMAMMGTGVSSGENRAREAAEAAIASPLLEDVDFSGARGVLVNITAGLDMSIGEFEAVGDSIKS
FASENATVVVGTVIDPEMTDELRVTVVVTGLDYLDIPAFLRRQED-
>OGV28800.1|Bacteria___Proteobacteria-Gammaproteobacteria___Legionellales___2-12-FULL-35-11_sp001803185___92.93___GCA_001803185.1
M--SEL-IGSQQENAVIKVVGVGGGGGNAVEHMLSENIDGVEFICANTDAQALKNSKANLLIQLGDQLTKGL
GAGANPEVGREAAEEDREHIKQILDGADMVFITAGMGGGTGTGAAPVFAQIAKELEILTVAVVTKPFSFEGK
QRTLAAENGIRMLSEHVDSLITIPNNKLLSVLGKNISLLNAFKEANNVLLGAVKGISDLITRPGLINVDFAD
VRTVMSEMGMAMMGSGSAKGEQRARKAAEIAIASPLLEDVNFSGARGILVNITAGLDMSIGEFEEVGDVIKE
FISDEATVVVGTVIDPSMTEELRVTVIVTGLDYLDIPAFLRRQEEE
>OAI49348.1|Bacteria___Proteobacteria-Gammaproteobacteria___UBA5158___SCGC-AG-212-F23_sp001644445___66.95___GCA_001644445.1
M--FEL-VDNKSQNAVIKVVGVGGGGGNAVEHMMLTSIEGVEFICANTDAQALKNSSANSLIQLGDTITRGL
GAGANPDIGRRAAEEDREKIKASLAGADMVFITAGMGGGTGTGAAPIFAQVAKELGILTVAVITRPFSFEGK
ARMHIADQGIACLSQYVDSLITIPNNKLLTVLGKNVTLVNAFKVANDVLRGAVQGIAELITRPGLINVDFAD
VRTVMSEMGMAMMGTGVASGENRARLAAEAAISSPLLEDVDMTGARGVLVNITAGLDMSIGEFEEVGDAIKN
ITTDGATVVVGTVIDPELRDEVRVTVIVTGLEYLDIPAFLRRKEE-
>CDH44260.1|Bacteria___Proteobacteria-Gammaproteobacteria___Competibacterales___Contendobacter_odensis___96.48___GCA_000531125.1
M--FEL-MNKTEESAVIKVIGVGGGGSNAVQHMLGANIEGVDFICANTDAQALKTCAVPITLQMGVNITKGL
GAGANPEVGRQAAQEDHERIREALQGADMVFITAGMGGGTGTGAAPVVAQLAREMGILTVAVVTKPFPFEGK
KRMEVAMRGIRELSETVDSLITIPNEKLLTVLGKNASLLDAFKAANDVLLGAVQGIAELITRPGMINVDFAD
VRTVMSEMGMAMMGTGRAVGDGRAREAAEAAISSPLLENFNLAGAKGLLVNITSGMDVTIGEFEEVGNTIKE
LASEDANVVVGMSVDPEMHNELRVTIVATGIDYLDIPAFLRRQAE-
>WP-068804266.1|Bacteria___Proteobacteria-Gammaproteobacteria___Immundisolibacterales___Immundisolibacter_cernigliae___98.17___GCF_001697225.1
M--FEL-MEPTEQNAIIKVIGVGGGGGNAIEHMLQQQIDGVEFIVANTDAQVLGRTSARTVLQLGTGLTKGL
GAGANPAIGAQAAMEDKERIADALDGADMVFITAGMGGGTGTGAAPIIAQIARELGILTVAVVTKPFGFEGR
KRLDIANEGIAALGKHVDSLIIIPNDKLITELDRNFRLTEAFKAANQVLQGAVQGIAELITRPGLINVDFAD
VRTVMSEMGMAMMGSSSASGDGRARMAAEAAVSSPLLEDINLSGARGILVNITAGPDMSIGEFEEVGNVVRE
LASADACVVIGTVIDPDLSDEMRVTVVATGLEYLEIPAFLRRQAD-
>WP-006034861.1|Bacteria___Proteobacteria-Gammaproteobacteria___Diplorickettsiales___Rickettsiella_grylli___93.02___GCF_000168295.1
MSNFDS-SNAPIQNAVIKVIGVGGGGGNALEHMLAQDITGVEFICANTDAQALRNSSAECLLQLGQQITKGL
GAGANPEVGRLAAEADRERIRAALEGANMVFITAGMGGGTGTGAAPVVAEIAKQMKILTVAVVTKPFEIEGK
KRLRLAEEGIKQLSQYVDSLITIPNNKLMSVLDKDISFLDAFKAVNDVLFGAVKGIAALITRTGLINVDFAD
VKTVMSEMGMAMMGTGIGTGSERARQAAEAAIGSPLLEDIDLAGARGVLVNITAGPDLSMREFGEVGEVIKK
FTSEEANVVIGTVIDPEMCEELRVTIVITGLEYFDIPAFLRRQEE-
>tbn..12977..14167..LFCU01000012.1|Bacteria___Proteobacteria-Gammaproteobacteria___Chromatiales___Achromatium_palustre___83.47___GCA_001044195.1
M--FEL-VEPVHQNAIIKVIGIGGGGCNAVNHMVLNSIQGVEFICTNTDAQALKGCSSKTILQLGVNITKGL
GAGADPDIGRKAAEEDRSRIEEALQGADMVFITAGMGGGTGTGAAPVVAEVARHLGALTVGVVTKPFPFEGP
KRMRIALEGIGELAKHVDSLITIPNEKLLAVLGKEMSLLNAFSAANDVLLNATQGIAELITRPGLINVDFAD
VKTVMSEMGVAMMGIGAASGEDRANQAAEQAINSPLLEDVDLSGAKGILVNITAGPNLSIGEFDEVGNTVRD
FADEDATVVVGTVIDQDMDDQMRVTVVATGLDYLDIPAFLRRN---
>WP-054966484.1|Bacteria___Proteobacteria-Gammaproteobacteria___Thiohalorhabdales___Thiohalorhabdus_denitrificans___98.32___GCF_001399755.1
M--FEL-EDTGQDSATIKVVGVGGGGGNAISNMVASNLDGVEFIVANTDAQALRRINVENKIQLGANITKGL
GAGASPEVGRQSAEEDRDRIREVQAGSDMVFITAGMGGGTGTGAAAVFAQEAKEQGILTVAVVTKPFEFEGK
KRQQQAEAGIEALSKHVDSVITIPNEKLLHVMGRKASLLDAFKRADDVLLNAVQGISELITRPGLINVDFAD
VRTVMSEMGMAVMGSAAASGDDRAEEAANHAISSPLLEDMDLSGARGVLVNVTAGMDMAISEFESVGNVMRE
FASEDANVVMGTVLDPELSDELRVTVVATGLDDLDIPAFLRKQAD-
>ODS63102.1|Bacteria___Proteobacteria-Gammaproteobacteria___Xanthomonadales___Arenimonas_sp001724815___99.37___GCA_001724815.1
MAHFEL-IEKLAPNAVIKVVGVGGGGGNAVAHMVNAGVEGVEFITANTDAQAIKQCGAKLQLQLGGNVTKGL
GAGANPEVGRQAALEDRERIVEALEGADMVFITAGMGGGTGTGAAPVVAQLAKEMGILTVAVITKPFPFEGR
RRMQVALKGIEELSHHCDSLITIPNEKLITVLGRQATMVQAFRAANDVLLGAVKGIADLIVSPGLINVDFAD
VRTVMSEMGLAMMGTGIARGDDRAQAAAEAAISNPLLDEVNLSGANGVLVNITAGPDFTMAEFDEIGRTIED
FASEDATVVIGTSLDPEMQDEVRVTVVATGLSYLDIPAFLRRQAD-
>AEW44323.1|Bacteria___Proteobacteria-Gammaproteobacteria___Enterobacterales___Serratia_D_symbiotica_A___73.61___GCA_000238975.1
M--FEP-IE-LNNDAVIKVIGVGGGGGNAVEHMVCEHIEGVEFFAINTDAQALRKMAVSQTIQIGSAITKGL
GAGANPEVGRDSAEEDRESLRAVLDGADMVFIAAGMGGGTGTGAAPVLAQVAKDLNILTVAVVTKPFNFEGK
KRMAFAEQGIAELSKHVDSLITIPNDKLLKVLGRGISLLDAFGAANNVLKGAVQGIAELITRPGLMNVDFAD
VRTVMSAMGYAMMGSGIACGEDRAEEAAEMAISSPLLEDIDLSGARGVLVNITAGFNLRLDEFETVGNTIRA
FASDNATVVIGTSLDPDMNDELRVTVVATGIDYLDIPAFLRKQAD-
>WP-012536016.1|Bacteria___Proteobacteria-Gammaproteobacteria___Acidithiobacillales___Acidithiobacillus_ferrooxidans___99.34___GCF_000021485.1
M--FEL-NECEQDGAVIKIIGVGGGGGNAINNMCAAGLEGVEFISANTDAQALRHSQASHTIQLGAQITRGL
GAGADPEVGRKAAEEGRDEIRATLEKADMVFITTGMGGGTGTGAAPVVAAIARDMGILTVGVVTRPFNFEGK
KRQQHALSGIDELSQYVDSLVIIPNEKLLSVLGKNISLKDAYQAADNILLGAVQGISELVTRPGLMNLDFAD
VRTVMSGMGLAMMGTASGRGENRAKDAATRAASSPLLDDINLAGARGILVNITAGMDLTLGEFEEVGELIRG
YAADDANVKVGTVLDPELEGELRVTVVATGLADLDIPAFLRRQAD-
>tbn..44362..45525..ARRC01000001.1|Bacteria___Proteobacteria-Gammaproteobacteria___Pseudomonadales___AAA300-D14_sp000384995___70.22___GCA_000384995.1
M--FEL-VESVPKNAEIKVVGVGGGGCNAVRHMLDCNIEGVHLICANTDAQSMEKVDGATTLQLGNNLTKGL
GAGANPEIGRQAALEDKDRISQVLNGADMVFITAGMGGGTGTGGAPIVAEIAKQMGILTVGVVTRPFSFEGR
KRMEIANEGIKLLREKVDSLIIVPNEKLLEVLGKDMNLLSAFKHANDVLFGAVKGITDLILLDGLMNVDFAD
VKTVMAEMGMAMMGSSESTGENRAVSAAEGAARCPLLEDADLQGARGILVNITSGHDLTLGEFQEVGNIIRE
FADEDATIIVGSVFDTEYEGTLRVTVVATGLDYLDVPAFLRRQAD-
>ORM38893.1|Bacteria___Proteobacteria-Gammaproteobacteria___Francisellales___Francisella_sp002095075___92.24___GCA_002095075.2
M--FDF-NDSMVSNAIIKVVGVGGGGGNAVQHMCE-EVSDVEFFALNTDGQALSKSKVQNILQIGTNLTKGL
GAGANPEIGKRAATEDRAKIEQLLEGADMVFITVGMGGGTGTGGAPVVAEVAKEMGILTVAVVTKPFPFEGP
RRMKAAEQGIDELIKHVDSIITVPNEKLLSVLGKGASLIDAFNAANDVLGNAVKGVSELITQPGLINVDFAD
VRAVMTNMGLAMMGMGEAIGENRAREAAEAAISSPLLEDINLDGAKGVIVNITAGMDMSIGEFEEVGEVIRS
FISDEAIVIAGTVIDPDMTDSMKVTVVVTGINKLDIPSFLRRR---
>WP-025771938.1|Bacteria___Proteobacteria-Gammaproteobacteria___HK1___HK1_sp000583135___88.96___GCF_000583135.1
M--FEL-ADTSTNNAVIRVIGVGGGGGNAVEHMITKNVEGVEFVCANTDSQALKKSTARTLIQLGADVTKGL
GAGANPEVGREAAMEDRERIKELLAGSDMLFITAGMGGGTGTGASPVIAALAREMGILTVAVVTRPFPFERN
RRIRIADDGIRELAQNVDSMITIPNERLLKVLGDKVTLVDAFAAANDVLCGAVQGIADLITHTGMVNVDFAD
VRTVMSEKGPAMMGSGRASGPDRASQATDAAVRCPLLEDIDLSGARGILVNISARDDLSIQELNLVGDTIGE
FASEDAMVIVGATLDESMGEDIAVTVVATGLDMINIPDFLRRQAD-
>EIJ35914.1|Bacteria___Proteobacteria-Gammaproteobacteria___Thiotrichales___Thiothrix_nivea___99.94___GCA_000260135.1
M--FEL-MDSAAKGAVIKVIGVGGGGGNAVKHMATSGIEGVDYICANTDAQALQGMGIKSILQLGASLTKGL
GAGAKPDIGREAALEDRDRIRELISGTDMLFITAGMGGGTGTGAAPVIAEIARDMGILTVAVVTRPFMLEGM
RRKQSADYGITELAKYVDSLITIPNQKLLTSLGKNVSMQSAFAAANDVLLNAVQGISELITSPGLINVDFAD
VKAVMSGGGVTMMGTGESQGEDRASKAANMAISSPLLEDIRLDGSLGILVSISGGMDMTMHEFEEVGAVISQ
FAADEANVIIGTTMDETLGDRIRVTIVATGLSSLDIPAFLRKQAD-
>WP-022847077.1|Bacteria___Aquificota-Desulfurobacteriia___Desulfurobacteriales___Desulfurobacterium_A_sp000421485___97.26___GCF_000421485.1
M--FDI-AEESFLGPVIKVIGVGGGGGNAVSRMFENGIEGVDFVVVNTDAQVLSKSPIPIKVQIGEKLTKGL
GAGGKPEIGEQAALEDEPKIREVLEGADMVFITAGMGGGTGTGAAPIVAKIAKDMGILTVGVVTRPFDFEGR
KRHEYAEQGIRRLKEFVDTLMVVPNQKLLTVAPKDMSILNAFKLADNVLYQAVKGITEVITRPGLINLDFAD
VKAVMHSGGYALMGTGEASGEDRALTAARKAIDNPLLENVQVEGASRILVNITGGTDLTLDEAYAAAGLIKE
RAKDDTNFYFGVTLDESLEDSIQVTVIATGFDNIDIASLLEQLKDE
>PKN57992.1|Bacteria___Myxococcota-UBA9042___PHBI01___PHBI01_sp002841945___88.33___GCA_002841945.1
M--ISF-EETVVMGANIKVVGVGGAGGNALNNMVRNQLQGVNFVACNTDIQALDKNDAPHKIQIGAKLTKGL
GAGASPEKGWKAAMEDTNSIAEFLQGADMVFVTAGLGGGTGTGAAPVVAQVAKELGALTVGVVTKPFEFEGR
PRMRNAQAGLDALRKCVDTLIVIPNQRLLAIANENMSLLQAFREADNVLYNAVKGISDLITIPGLVNVDFAD
VRTIMAEQGMALMGAGAASGRDRASIAAKQAISSPLLEDTSIDGARGILVNITGGDNMGLMEINDAISLIQD
AAHPDANIIFGAVIDQGLGDDLHITVVATGFDDYDRSPFVRRQTGF
>GBD00399.1|Bacteria___Bacteroidota-Rhodothermia___Rhodothermales___Rhodothermus_sp002898335___98.87___GCA_002898335.1
MENFAF-DDSVPSEAKICVVGIGGGGGNAINNMLERGIRGVDFIAINTDAQALAANQAPIKIQVGRNLTKGL
GAGARPAVGAQAVEESRDEIEQALKGYDMVFITAGMGGGTGTGGAPVVAAITRKLGILTVAVVTKPFECEGA
KRMKAALDGIALLKENVDTLIVIPNERLLDISDEKTTLLEAFAKADEVLYNAVRGISDLITTHGLINLDFAD
VKTTMQNGGTAIMGSAVASGENRAEKAAIAAISSPLLDGLSISGARNVLVNITAGPSLGIHEATKAVRIIQQ
EAGEDVEVIFGTVIDHSMGDELRVTVIATGFDGMDTPAFLRKMMD-
>KPP96117.1|Bacteria___Bacteroidota-Rhodothermia___Balneolales___HLUCCA01_sp001314545___95.9___GCA_001314545.1
MSTFSY-DESTHDNARIKVIGVGGGGGNAITNMIKKGLNNVEYIALNTDAQALKNNPSDLCIQVGKSLTSGL
GAGARPEIGREAVEENRHDIEESIEGADMVFITAGMGGGTGTGGAPVVAGIAKRKGILTVGIVTTPFVCEGR
PRMRFASDGINELKKNCDTVIVIPNERLLDICDANTTMMEAFETANEVLYNATRGISDLILLPGLINLDFAD
VRTTMQDGGAAIMGSATASGPDRAEIAAREAINSPLLDGISIRGARNVLVNISSNEGLGMREVTTATSIIQQ
EAGDDAEIIMGTVMDDKMGDELRMTVIATGFSD-EQPAFLRRAMD-
>PIU46100.1|Bacteria___Bacteroidota-UBA10030___0-14-0-80-59-12___0-14-0-80-59-12_sp002779395___91.53___GCA_002779395.1
M--IEL-DNTSNHGARIRVVGVGGGGGNAINSMIDRGLNGVDFVSINTDLQALDRSTATYKIQVGKNLTRGL
GTGADSTLGHRAVEENREDISRVLVGSDMVFIAAGMGGGTGTGGAPIVANIAKSIGALVVAIVTKPFNCEGK
KRMTQAEWGIEELKKNCDTLIIVPNEKLLTLVDRKTPLLEAFELANTVLFNATRGISELITVPGVVNVDFAD
VRTVMREMGDAIMGSGVATGESRATEAAHNAMSNPLLEGISIAGAQGILINITAGPSLALAEVEEAVKIIGE
SAGDEGTLIFGAVIDERMTDDLMVTVIATGFEDPEKPAFLRKIMD-
>WP-006929176.1|Bacteria___Calditrichota-Calditrichia___Calditrichales___Caldithrix_abyssi___98.84___GCF_001886815.1
M--IQF-DASETQGAKIKVIGVGGAGGNAINGMIEAGLQGVEFVVINTDAQDLEKSQASMRVQIGKNLTKGL
GAGSNPEIGLRAIMEDKERVIEIINGADMVFVTCGLGGGTGTGAAPIVAEIAKDLGALTVAIVTMPFTFEGP
FRKRNAEKGLEALRERVDTIIVIQNDRLFSIIERNTSVVAAFKAVDSILLEATRSISDLINVHGYINLDFAD
IRTIMQGMGDALMGTGVGMGENRAIIAAEQAISSPLLDGVEISGARGVLINVTGGPTMSMHEVGEASTVIQE
AVGNEANVIFGMVIDENLTEELRVTVIATGFENLEIPAFLRKQMD-
>KMQ53053.1|Bacteria___Fibrobacterota-Chitinivibrionia___Chitinivibrionales___Chitinispirillum_alkaliphilum___97.74___GCA_001045525.1
MM-FKM-EENFDTVAKMKVIGVGGAGGNAVNRMISAGLSGVEFISVNTDAMALDNNQAAQRLQIGERVTKGL
GAGANPDVGKLAMEEDRDKIAAFLEGADMVFITAGMGGGTGTGGAPVVAEIAQEMGILTVAIVTRPFLFEGK
VRDKNANRGIDELRKNVDTIIIIPNQKLLTIVERTTSLIDAFKTADDVLYQATKGISDLISVHGLVNLDFAD
VKTIMKEMGDALMGTGYAEGENRAVLAADSAINSPLLDDISIAGAKGILINITGGEDMTLYDVSDATQTVYD
VVGEDVNIIFGAVTDPSLNGQLRVTVIATGFDDMDVPTFLRKQMQ-
>KUK93860.1|Bacteria___Marinisomatota-AB16___AB16___46-47_sp001509335___86.81___GCA_001509335.1
ML-ITY-DESLDQSAKIKVVGVGGAGGNAINRMIRNHLKGVEFIAVNTDAQALNSNLADTKLQIGREYTRGL
GAGAIADTGRKAAEESKEMLVKVLEGSDLVFITAGMGGGTGTGAAPVIAEISRDLGALTVGIVTKPFLFEGP
SRMKRADEGILELKKHVDTLIVIKNQKLLEIVNADTVIDEALYTADSILNQATSGISDLITQTGIINLDFAD
IKTIMQNMGDAVVGTAEASGPSRAVMAASMAISSPLLDNVSIKGARGILINFTGGPDMKLSEIHEASEIIHQ
EAGSDSNIIFGMIMDENLSDIIRVTVIATGFDDKEIPTWIRKQKYS
>OUT37698.1|Bacteria___Marinisomatota-Marinisomatia___SCGC-AAA003-L08___TMED6_sp002167465___96.7___GCA_002167465.1
ML-FEP-SNLSEQKARIAVVGVGGAGGNALNRMILSGLDKVEFIAVNTDAQDLDENNSQIKLQIGRELTKGL
GAGANAEVGNQAVEENRDVLVKALDGCDMVFITAGMGGGTGTGAAPAIAKITKELGALTVGVVTKPFAFEGP
KRKVRANDGVEELKRNCDTLLVIPNETLLEITEKATSVNDSFKLADSVLYQATKGISDLINVPGLINLDFAD
VKTVMENMGDAIMGTGEAHGEERAVLAAQQAINSPLLQDSSIKGARGLLVNITGPDDMSIHEXXSASSIIYE
EAGDEANVILGCVIDDNLKDEVRVTVIATGLSDFDVPTYXRADRK-
>OUV43386.1|Bacteria___Marinisomatota-Marinisomatia___Marinisomatales___TMED108_sp002172545___74.18___GCA_002172545.1
ML-FEF-DSLAEQKANLKVIGVGGAGGNAVNRMIQAGMKGVDFMVINTDAQDLENNAAENKIQIGKNLTRGL
GAGAKSEIGRDAIESDKDAVKSLIEGADMVFITAGMGGGTGTGAAPRIAQIAREMGVLTVGIVTLPFNFEGP
KRMNRGLAGITELRKVCDTLISIPNQKLMSVVDKDTTVVEAFKLADSVLHHASKGISDLINVHGLVNLDFAD
VETIMKNMGEAIIGTGTAKGEERAVLAAQQAISSPLLDNASISGAQGVLVNITGGSDLAIMEVDQATNIIFE
EAGQGANIIFGAVIDPSLKDEIMVTVIATGFNDLDVPAFIRRQQD-
>OGJ86322.1|Bacteria___Fibrobacterota-OXYB2-FULL-49-7___OXYB2-FULL-49-7___XYB2-FULL-49-35_sp001789205___70.33___GCA_001789205.1
M--FTF-EESFTSKAKLKVIGVGGAGGNAVNRMVEEGLDHVEFIAINTDSQDLDRNKAQCRIQVGDRVTRGL
GAGAKPETGRRAVEENKNDIMQKLDGSDMVFITAGMGGGTGTGGAPIVAQIAKEMGILTVAIVTKPFTYEGK
VRMTNALSGIDEMRKHVDTIIVIPNQRLLTMIEKNTPMKEAFRRADDILYHATRGISDLINVNGLINIDFAD
VDTVMRSMGDALMGTGYASGENMARAAAEMAIKSPLLEDVNVKGARGVLINITGGDDLSLHDFSEISSFIHD
EVGTDTNIIVGAVTDPTMQGQIRVTLIATGFDDYDVPTFLRQQHD-
>PJA28723.1|Bacteria___Zixibacteria-MSB-5A5___UM-FILTER-46-8___UM-FILTER-46-8_sp002791595___92.06___GCA_002791595.1
MT-FEF-DAESNAYARLKVVGVGGAGGNAINRMIDAKLAGVEFIAINTDLQTLEANKAPIKLQIGKSLTKGQ
GAGTNPEIGRKAVEEDRDRIVELLQGAEMVFVTCGMGGGTGTGASPIIAEIACQLGALTVAIVTKPFEFEGP
VRVAHAESGIEALKKAADSIITIPNQRLIEIMDKTTLLDDSFAMANDILLQATKGISDLITIPGLKNLDFAD
VKNVMSEKGEALMGTGCGSGENRAIDATARAISSPILNNNCISGARKVLVNITGGHDITLFDVNEATQTIRH
AAGNNANVNFGIVIDPNMKDELRVTVIATGFEDFGVPAYIRRKLN-
>MBC61474.1|Bacteria___Bdellovibrionota_B-Oligoflexia___Oligoflexales___GCA-2711925_sp002711925___85.03___GCA_002711925.1
MT-FDP-TETPNPGANIKVIGVGGGGTNAVSTMLREHIDGVEFISANTDIQSLRSALAPIKIQLGKELTKGL
GAGSDPDIGRDAALEDRFEIQEALTGADMVFVTAGMGGGTGTGSAAVVSQIARELGALTVGVVTKPFLFEGK
KRRRHAELGIERLREHVDTLITIPNQRLLQIAQPGFSLVDAFQMVDKVLVNSVKGISDIINVPGTVNVDFAD
VKTIMSSMGHALMGIGQASGENRAITAAKQAISSPLLEDVNIEGATGILINITAGSEVSLLEVNEACMVVQD
TAHEDSNIIFGAVVDESLGEMIQVTVIATGFDDLDVPTFLRKSTDS
>OIP64294.1|Bacteria___CG2-30-70-394-CG2-30-70-394___CG2-30-70-394___CG2-30-70-394_sp001873295___94.77___GCA_001873295.1
MN-LTF-AEETDPAAVIKVVGCGGGGNNALNTMIATGVKGVDFIALNTDVQALERSLATTRIAIGDT---GL
GAGARPEVGREAATSAAEAIREQLAGADMVFVTAGMGGGTGTGSAPIVAQIAKEVGALTVAVVTKPFLFEGK
RRMRIADQGLEELRRVVDTVIVIPNQRLISVADDTLSFLDAFKMADEVLTNAVNGISELITTPGYINLDFAD
VRTVMRDMGGAVMGSGRANGANRATEAALKAISSPLLEDSSIAGARGILINITGGPDLTLAEVSSAASLVEK
EADDDAEIIFGSVIHDNLDGEIRVTVIATGFKDLDIPTFLRDQLD-
>OGD79584.1|Bacteria___RBG-13-66-14-RBG-13-66-14___RBG-13-66-14___RBG-13-66-14_sp001774505___68.68___GCA_001774505.1
M--LELLDTEQQTFANIKVFGVGGGGSNAVNRMVEAGLRGVDFIVANTDAQALMQNTAYNKIQLGARLTHGL
GAGAQPEIGREAAEESLGEIRQYLEGADMLFITAGLGGGTGTGAAPIIAEQARGMDILTVAVVTKPFTFEGP
ARSRKAEDGLAELRKYVDTLIVIPNQRLLAVVEKRTTMTSAFEMADDVLHQAVQGISDIITMPGMINVDFAD
VVTVMKGMGDALMGTGYGTGETAIHDAVRNAVSSPLLDGVSIEGAMGVLVNITASADLPLFAVNEAMDTIRE
AADDNAEIVFGV-VNSELQDQVTVTVIATGFEDLDRPTFMR-KERR
>OGS20939.1|Bacteria___Elusimicrobiota-Endomicrobia___CG1-02-37-114___XYA2-FULL-39-19_sp001800285___94.38___GCA_001800285.1
MK-FNFSESTNDKGAIIKAVGVGGGGGNAVNRMIQAGVKGVDFIVANTDRQVLIKSEAPVKIQIGPKLTRGL
GVGGDPERGRKAAEESYDEIKGELMGSDMVFVTAGMGKGTGTGAAPLVAEIAKSIGALTVGVVTKPFSFEGE
PKSNIAEEGINKIRNATDTLIVIPNEKLRSIKDK-ITVAEAWRLADDVLRQAIQSITDVITSTGEMNIDFAD
VKAMMSGAGEAHMGVGEGEGQSRITDAVGMALKSPLLENVSIEGAKGVLVNFTSGPDLTLTEFTEAMEMIRE
LVSSNATLHFGHVTENTLENKVKVTVIATGFNDQNKPAFLRKKSSK
>PIU19054.1|Bacteria___CG03-CG03___CG03___0-14-0-20-44-26_sp002779055___58.99___GCA_002779055.1
M--ITLVESEDNLRARIKVIGVGGGGGNAVNRMIQSDIKGVEFISANTDAQALRQSLATYRIQLGENCTKGL
GAGGNPEVGRAAAEESKEMIKKAIAGADMVFVTVGMGGGTGTGASPVFAAAAKEAGILTVVIATKPFTWEGH
VRASQAEEGLKNVEGHADTIIAIPNQNLLSRIDEHTLMEDAYKIVDDVLRQGVQAITDIITSKSLIQVDFAD
IRAIMKDAGRALMGIGEGRGPNRTIDAIRQAKSSPLLEDISIEGARGLLVNFTGNENLTMFEVSNAMELVYK
EISPKAHVYFGQTYDEKLEDRVRVTVVATNFSNIDIPPALRKKGF-
>OGS14981.1|Bacteria___Elusimicrobiota-Endomicrobia___Endomicrobiales___XYA2-FULL-47-53_sp001800315___96.56___GCA_001800315.1
MR-IRPTNTNAERTANIKVVGVGGGGSNAVNRMISAGVHGVEFITINTDMQALRRSVAPTRVQIGEQISKGL
GVGGNPSIGMQAAEESREQIKEVLVGADMVFITAGMGGGTGTGAAPVIANIVRSLGILTVGVVTKPFEFEHR
TRLLQAEEGIKNLRNFTDTLIVIPNEKLFTIVDDKTPIEDAFRIVDDVLRQAVQSISDVITTPGEINVDFAD
VKTIMQGAGEALMGIGESSGDRKALEAARKAIMSPLLDDISIDGARGVLVNITGNKSTSMFEVREAMNLIKE
SVSPEAHVFYGQVIDANLDDRIKITVIATGF-DFSKPAYTKQKLK-
>OVE78435.1|Bacteria___Elusimicrobiota-Elusimicrobia___F11___F11_sp002176905___57.6___GCA_002176905.1
MTRIKFTDDFKEQPAIIRVMGLGGAGGNAVNRMIEADVSQVEYYAANTDAQALRRHLAPVRIQMGESLTKGL
GVGGNPTLGRQAAEESEHRLQEVLSGADMVFLTAGMGGGTGTGSAPIVAKIAKNLTPLVVAVVTRPFQFEGL
VRTQQANRGIDELRPFVDTLLVIPNDRLFEIIDEKTPTLEAYRVADDVLRQAMQAISDVITTHGLVNVDFAD
VKSIMTNSGEALMGMGTGLGGDRAVTAARQAVESPLLENISIDGAKGVLVNITGNKNVTMFEVREVMDFIGA
STSPQAHVFYGQVFDESLEDKLKVTVMATGFEDLRRPAYLRRKLK-
>OGR88245.1|Bacteria___Elusimicrobiota-Elusimicrobia___2-02-FULL-39-32___2-01-FULL-60-11_sp001800085___66.69___GCA_001800085.1
MPNIRISDEFTDQPAVLRVVGMGGGGGNAVNRMIQSNIKNVEFIVANTDAQWLRHSSAPVRIQLGTHLTKGL
GAGGDPEKGRLAAEENEADIRDALTGCDLVFITAGMGGGTGTGSAPVAAKIARELGILTVGVVTRPFEFEGK
HRHNQAEIGIKNLKQYTDTLVIIPNDRLFAVIEQDTPWEDCFHIVDDVLRKAVQAISDVITRPQEINMDFAN
VKALMANSGDALMGIGEASGPDRAIKAAQLAMESPLLENVSIEGAKGLLVNICGKKGVTMHEVRDAMNHIYS
VVSPDAKVFGGLGTEETLEDSIRITVIATGFDDIRRPAFLRRKNPR
>PKN01462.1|Bacteria___Elusimicrobiota-Endomicrobia___PHAN01___PHAN01_sp002841695___96.63___GCA_002841695.1
M--I--NDEFSESPAVIKVIGIGGAGGNAVNRMINCGLSGVEFIAMNTDVQVLRSSLAGTRIQLGKELLAGL
GAGGSPEKGRLAAEESKDRIREVVTGADMLFITAGMGGGTGTGGAPIVAEIARSMGILTVGVVTTPFEYELQ
IRRKQANQGIDELKKHVDTLVTIPNDKIFVVIDETTHLEQALVIIDDVLRQAVQAISEIIVKPGIMNRDFND
VKAILKDAGEAHIGMGEASGEDRARTAARKATENPLLENVSIAGARKILVNITASAKLMTNEVREIMELIRD
AVSPEADFAYGTVRDDDMEDRLKVTVVASGLGNVEIPAYLKKQFK-
>PKL19753.1|Bacteria___Spirochaetota-Spirochaetia___Sphaerochaetales___UBA8525_sp002839335___96.59___GCA_002839335.1
MD-FDLLQNEQTPPTDIKVVGIGGAGGNAINRMIASGLKKVTFVAMNTDIQALQRSNATIRMPLGRQLTGGL
GAGGVPDVGEKAAQESREEIKKLLTGTDMVFITAGMGGGTGTGGAAVVAEVSREVNALTVAVVTTPFAFEGK
KKLQLALAGIEKLRKQVDTLILIPNQYLLKVVENNTPIKKAFLLADDVLRQGVQGISELITEPGEINIDFAD
VKTVMKGRGDALMGIGIGEGSTRAVDAARAAINNPLLENASIDGAKSVLVNLAGGDGLTLQEYQDVVELITE
NCAEDALIIAGQAYNPELGEKIKVTVVATGFNDYSFPAVLRYQRGE
>WP-013313687.1|Bacteria___Spirochaetota-Spirochaetia___Spirochaetales___Spirochaeta_A_thermophila_A___100___GCF_000147075.1
MN-IELIDEFSQNPTRIKVIGVGGGGCNAVNRMIEAGVQHVDFVAMNTDVQALGLSLADTKVPLGKKLTGGL
GAGGNPEVGGKAAEEDRDTIRDLLTGADMVFITAGMGGGTGTGAAPVIASVARELDILTVGVVTRPFGFEGK
QKARIAEEGIRKMREFVDTLIIIPNENLLKVVKPNTPLREAFKVADDVLRQGVQGISDLITRPGIINIDFAD
VRKIMKGRGDALMGVGRGRGENRAVDAATTAINNPLLDDIQIEGAKGILVNVTAGPDFTLQEYSEVMNIINS
KSDEETEIIVGTAEDPEMEDWVVVTVIATGFDELGIPAVLRYQRRK
>AJA90127.1|Bacteria___Spirochaetota-Spirochaetia___Borreliales___Borreliella_chilensis___100___GCA_000808095.1
MKDIRF--DSTTNPTILKVIGAGGGGSNAVNRMIEYGVRDVEFIVANTDLQALQTSIAPIKIALGAKVTAGL
GAGGKPEIGQAAAEEDIDVIRNHLSGADMVFITAGMGGGTGTGAAPVIAQVAKELGILTVGVVTKPFKFEGP
KKLRLAEQGINNLRKSVDTLIIIPNQKLLTVVDKRTTIKDAFKRADDVLRMGVQGIAGLIIEHGEVNIDFAD
VKSIMQGQGDALMGIGYGKGENRAVDAATSAISNPLLEEVRIEGSKGLLVNVTGGDDFSLLELEEIMGIITA
SVDDEATVIYGHAINSNLEDEIYVTVVATGFDDIDVPTFLRNLNKK
>OJF77776.1|Bacteria___Spirochaetota-Spirochaetia___Treponematales___CETP13_sp001885315___97.2___GCA_001885315.1
MD-LSIMDNHEASPTVIKVIGAGGGGSNAVNRMIDAGIKGVEFIVANTDLQALNHSNASEKIGIGQKLTGGL
GAGGKPEIGEAAAEEDKENIANILKDADMVFVTAGMGGGTGTGAAPVIARIAREQGALTVGVVTKPFHFEGK
KKMIFAEEGIEKLHAEVDTLIVIPNQNLLSIVDKNTPIKQAYLVADDVLRQGVQGISDLITQPGEVNIDFAD
VRTTMEGKGDAILGIGVGSGENRAIDAATTSISNPLLEDSHIEGAKNILIHITCGETLTLAETSEIVELVGE
TADPDVHIIYGQTIDESMGEDVSVTVIATGFNDLDIPAY-RKNRIC
>PWU01188.1|Bacteria___Acidobacteriota-Acidobacteriae___Bryobacterales___PSRJ01_sp003175985___87.11___GCA_003175985.1
MDNYEI-EEEAASGARIKVVGVGGGGCNAVSRMLQEGLEGVEFHALNTDLQALSACAVPNKLQLGAKMTHGL
GAGSNPEIGRQAALENTDRIVELLQGADMVFVTAGLGGGTGTGAAPVIASLAKELDALTVAVVTKPFAFEGP
RRMRLAEDGLAKLASTVDTVIAIPNDRLLALVPRGTSFFEAFKMADDLLRQAVQGISDIIVTPGMINRDFSD
IKATMVGMGYAMLGTAVARGDHAAVEAARQAISCPLLEDSRIAGSRGILINITGSSRLGLHEVNEACSIIRE
AAEEDVQINFGVILNEAMDDAVKVTVIATGFDDLDTPAYLRQN---
>OJV41006.1|Bacteria___Acidobacteriota-Acidobacteriae___Acidobacteriales___KBS-89_sp001897435___100___GCA_001897435.1
MPNIHY-HEELPRGAKIKVIGVGGGGNNAVNRMISANVEGVEFIAANTDVQALQTSNAAVKLQLGVKLTSGL
GAGSNPDVGRRAALEDSDKIIESLEGADMVFVTAGLGGGTGTGAAPVIASLASEMGALTVAVVTRPFAFEGK
RRMMQAERGMQELLESVDTLIVIPNEKLLAV-AKDAGFFESFRIADDVLRQGVQGISDIITIPGVINRDFAD
VKTTMAGMGYAVMGTAQRSGQNRAVEAAMAAMASPLLESGAIDGARGILINITGSSSLKLSEVNEASGIIQS
AAHEDANIIFGAVQDETMGDEVKITVIATGFDELDIPAFLRR----
>OJU62622.1|Bacteria___Armatimonadota-Fimbriimonadia___Fimbriimonadales___55-13_sp001898035___92.13___GCA_001898035.1
MR----PENLFENQATIKVLGIGGAGSNAVNRMIAEGVAGVQFVAMNTDAQALGLSEAPTKLQLGETLTRGL
GAGGDPEKGKAAALESEKTIAEVLEGTDMVFITAGMGGGTGTGAAPVVAEMARKMGILTVGVVTKPFLFEGP
RRKRLAEEGASRLHDNVDTLITVPNDRLIDFVEKRTTMQQAFAAADDVLRQGVQGISDIILLPGIINVDFAD
VRSVMSNAGVALMGLGRGVGDQRARMAAQHAANSPLLE-TNIQGAKRLLINITAGSDFSIGEAHEAMEYILQ
FADEDADIIMGHVMKETGDGEVQITLLAAGM-DLDIPTFLRRQRGN
>GBC93447.1|Bacteria___Armatimonadota-Fimbriimonadia___OS-L___HRBIN15_sp002898555___94.91___GCA_002898555.1
MAK-QVSKKSTERQACIKVAGVGGGGSNAVNRMIEVGVQGVEFIAMNTDAQVLNLSHAPYKLQLGPGVTRGL
GAGGNPEVGRKAAEESRNEIYHILEGADLVFITAGLGGGTGTGAAPVIAEIARDLDALTIAVVTKPFRFEGP
RRAKVADAGAEQLRQYVDAMIVIQNSRLVDITDRTTTMSEAFRLADDVLRSGVQGISDIIQKPGIINVDFAD
VRTIFKDAGTAMMGLGKGTGEQRVLQAMQNAMTSRLLE-ASIDGALRILVNITTPPDVGLHEIEEAMNLLYE
RADEDANIVWGWVTDDTNNDVVYVTLLVTGFEDYDLPAFLRRRDIK
>CDB91519.1|Bacteria___Firmicutes-Bacilli___RF39___CAG-302_sp000431795___57.77___GCA_000431795.1
M---NMFGLEMDQLAKIKVIGVGGGGCNAVNRMIESGLKGVEFIVANTDLQVLNNSLAPIKLQIGRELTDGL
GAGANPEIGREAALESKAEIEEAIKGADMVFITCGMGGGTGTGAAPVIAEISQDLGALTVGIVTKPFSFEGK
KRMSQAISGLDELKKHVDTLIVIPNDRLRELIDKSTPMLEAFREVDNVLHRGVQSISDLIAVSGLVNLDFAD
VKAVMKDRGNALIGIGVGSGENRAVEAAKQAVSSPLLE-TSINGATDAIINVTGGASLTLFEVEEAAEVIRT
AANTDINTIFGAVINENLNDEVIVTVIATGFNDLDIPPFLRDRDF-
>WP-047389734.1|Bacteria___Firmicutes-Bacilli___ZOR0006___ZOR0006_sp000798955___90.43___GCF_000798955.1
MS-FDI--QDENVLAKIKVVGVGGGGNNAVDRMIEEGVRGVEFINCNTDLQVLHRSNAQHKIQLGKDCSRGL
GAGANPELGKRAAEESRQEIEQVLEGADMVFVTAGMGGGTGTGAAPVIAAIARELGILTVGIVTRPFSFEGR
KRYEHAMSGLQNLKQNVDTLIVIPNDRLLEIVDRTTPILQAFKHADKVLLQGVQGLSEIIAVPGLINLDFAD
VRTVMYDKGAALMGIGSATGENRAIEAAKRAISSPLLE-ISMEGATDAIVNVTGGLDLTLFEAEEAAQVVAQ
SSSTEINTMLGVAINPDLGEEIMVTVVATGFNDLEIPVFLRNRNNL
>KUK14271.1|Bacteria___Synergistota-GBS-1___GBS-1___42-11_sp001508835___84.1___GCA_001508835.1
M--IEIDEEGRKIGAEIRVIGVGGGGSNALNRMIEAGLNGVKFIAVNTDLQALSLSKAPVKLQIGEKLTRGL
GAGANPEIGRKAAEEDREKISEILKGADMVFITAGMGGGTGTGASPIIAEIAKELGILTVGVVTKPFTFEGR
RRMLQAEEGIKSLKEKVDALIVIPNDRLLDVADKNTSLVEAFRMADDVLRQGVQGISDLIMVPGLVNVDFAD
VQTIMKDAGSALMGVGYGRGENKALEAAKAAISSPLLE-NSIEGAKGILLNISGGMDLTLKEVNDAADLITK
VADRDANIIFGAVIKEEMSDEIRITVIATGFEDLDIPPYLRRRKGG
>WP-094547559.1|Bacteria___Firmicutes_A-Clostridia___SK-Y3___SK-Y3_sp002252565___98.6___GCF_002252565.1
M--LEF-DTEMDNFAQIKVIGVGGGGNNAVNRMIVAGLKGIEFISVNTDKQALLLSKASQKIQIGDKLTRGL
GAGANPEVGHKAAEESKEEIAQALKGADMVFVTAGMGGGTGTGAAPIVASIAKEMGILTVGVVTKPFTFEGR
QRMVNAEKGIAELKECVDTLVTIPNDRLLQISEKKISFMEAFRMADDILRQGVQGISDLIAVPGLVNLDFAD
VKTIMKDTGFAHMGIGRAAGDNKAEEAARQAIHSPLLE-TSIEGARRVLLNITGGSDLGLFEVNAAAELVQK
SADPDANIIFGAVIDENLKDEIVITVIATGFDDLDIPTFLRRNRIK
>WP-025747359.1|Bacteria___Firmicutes_A-Mahellia___Caldicoprobacterales___Caldicoprobacter_oshimai___97.55___GCF_000526435.1
M--IEF-DIDMEQFAEIKVVGVGGGGNNAVNRMIQFGLKGVEFIAVNTDKQALFASQANQKIQIGEKLTKGL
GAGANPEIGQRAAEESREEITQALKGADMVFITAGMGGGTGTGAAPVIAEIAKELGILTVGVVTKPFAFEGR
QRMLNAEKGIQELKQRVDTLITIPNDRLLQIVEKRTSVLEAFRIADDVLRQGVQGISDLIAVPGLINLDFAD
VRTIMKERGLAHMGIGRASGEGRALEAAKQAIQSPLLE-TTIEGARGVLLNITGGENLSLYEVNEAAELVAQ
AADPDANIIFGAVIDENLQDEIRITVIATGFDELDIPVFLRRTRG-
>WP-013781200.1|Bacteria___Firmicutes_A-Mahellia___Mahellales___Mahella_australiensis___97.98___GCF_000213255.1
M--FEF-DIEEEHGAQIKVIGVGGGGNNAVNRMIEFGVKGVEFISINTDKQALYMSQANQKIQIGEKITKGL
GAGANPDIGQKAAEESRDEIAQSVKGADMVFVTAGMGGGTGTGAAPVVAQVTKEMGILTVGVVTKPFAFEGR
QRMINAEKGLAELKGYVDTLVVIPNDRLLQVAEKKTSMLDAFKIADDILRQGVQGISDLIAVPGLVNLDFAD
VKTIMREKGLAHMGIGRGTGENRAVEAARQAIQSPLLE-TTIEGAKGVLLNITGSKNLGLFEVNEAAELVAE
AADEEANIIFGAVIDDSLQDEVRITVIATGFDELDIPAFLRRSRNR
>PZN03323.1|Bacteria___Firmicutes_A-Thermovenabulia___Thermovenabulales___ZC4RG34_sp003242255___92.31___GCA_003242255.1
M--LDF-DVAMEQFANIKVIGIGGGGNNAVNRMVDAGLKGVEFIAVNTDAQALFLSKADKKIQIGEKLTKGL
GAGANPEIGKKAAEESRTEIEEALKGADMIFITAGMGGGTGTGAAPVVAEISKNLGILTVGVVTKPFSFEGK
KRMAHAEMGIANLKNCVDTLITIPNDRLLTIAEKKTSIVEAFRIADDVLRQGVQGISDLIAVPGLINLDFAD
VRTIMMDTGLAHMGIGRGTGENRAIEAAKQAVSSPLLE-TSIEGAKGVLLNITGSSNLGLLEVNEAAEFIAA
AADPDANIIFGAVIDEKLQDEIRITVIATGFEDFDIPAFLRRGRRK
>WP-026485538.1|Bacteria___Firmicutes_A-Thermoanaerobacteria___Caldanaerobiales___Caldanaerobius_polysaccharolyticus___99.52___GCF_000427425.1
M--IEF-DVDMEQFAHIKVIGVGGGGNNAVNRMISEGLKGVEFIAINTDKQALYLSKATHKIQIGEKLTKGL
GAGANPEIGRKAAEESSEEISQAIKGADMVFVTAGMGGGTGTGAAPIVAQIAKEMGILTVGVVTKPFTFEGR
KRMKHAEEGINALKQKVDTLVTIPNDRLLQIVEKKTSMIEAFKIADDVLRQGVQGISDLIAVPGLVNLDFAD
VKTIMMETGLAHMGIGIANGENRAKEAAKQAIQSPLLE-TSIEGAKGVLLNITGGANLSLFEVNEAAEFIYE
AADPDANIIFGAVIDENLQDEIKITVIATGFDRLDIPAFLRTHKKR
>AFK86582.1|Bacteria___Firmicutes_A-Thermoanaerobacteria___Thermoanaerobacterales___Thermoanaerobacterium_saccharolyticum_B___99.52___GCA_000307585.2
M--IGI-ETDMEQFANIKVIGVGGGGGNAVNRMIEAGLKGVEFIAINTDKQALYMSKAETKIQIGDKLTKGL
GAGANPEIGKKAAEETKDEIEKIISGADMVFITAGMGGGTGTGAAPVVAEITKQLGILTVGVVTKPFTFEGK
KRMTHAEMGISELKKHVDALVTIPNDRLLQVAEKKTSMLDAFKIADDVLRQGVQGISDLIAVPGLVNVDFAD
VKTIMMETGLAHMGIGIASGENKATEAAKQAVQSPLLE-TSIEGARGILLNIAGGTNLSIFEVNEAANYIYE
TADPDANIIFGAVIDESLEDQIRITVIATGFDDLDIPTFLRRGRK-
>HAA38284.1|Bacteria___Firmicutes_D-Dethiobacteria___Dethiobacterales___UBA9865_sp003444375___55.68___GCA_003444375.1
M--IEF-DIEMEQFAQIKVIGVGGGGSNAVKRMIEAGLRGVEFISVNTDAQALYMTESGYKLQIGEKLTKGL
GAGANPEIGRQAAEESREEVKEALKGADMVFVTAGMGGGTGTGAAPVIAEVARELGALTVGVVTRPFTFEGR
RRQAAAEKGIAELKEKVDTLIVIPNDRLLQVVEKRTPMVEAFRIADDVLRQGVQGISDLIAVPGLINLDFAD
VKTIMKETGAALMGIGVASGDNRTVEAAKAAIASPLLE-TSIDGARGVLLNITGSADLGLFEVNEAADIVAE
AADPDANIIFGAVIDESLQDEVRITVIATGFDDIDIPAFLRRKR--
>tbn..5896..6924..LFSN01000007.1|Bacteria___DTU030-DTU030___DTU030___DTU030_sp001513125___91.5___GCA_001513125.1
--------MEMENFAQIKVVGVGGGGNNAINRMIAANLKGVDFVAVNTDAQALILSEAPQKIQIGEKLTKGL
GAGANPEIGKKAAEESREALQQALTGADMVFITAGMGGGTGTGACPIVAEVAKELGALTVGVVTKPFTFEGR
RRQVQAEQGIAELKEKVDTLIIIPNDRLLTVVEKRTSIIEAFRIADDVLRQGVQGISDLIAVPGLINLDFAD
VKTIMHETGSALMGIGRANGENRAAEAARMAISSPLLE-TSIDGAKGVLFNITGGASLGLFEVNEAAEIIAE
AADPDANIIFGAVIDESMEEEVKVTVIATGFDNLDIPAFLRRK---
>WP-052216849.1|Bacteria___Firmicutes_B-Thermincolia___Thermincolales___Thermincola_ferriacetica___99.49___GCF_001263415.1
M--LEF-DMELDQFANIKVIGVGGGGNNAVNRMISAGLKGVEFITVNTDAQALYLSQAPQKIQIGAKLTKGL
GAGANPEIGQKAAEENREELVQALKGADMVFVTAGMGGGTGTGAAPIVAEVAKEVGALTVGVVTKPFTFEGR
KRLTQAEAGINNLKEKVDTLITIPNDRLLQVIDKHTSIVEAFRIADDVLRQGVQGISDLIAVPGLINLDFAD
VKTIMTDTGSALMGIGIASGENRAAEAAKLAISSPLLE-TSIEGARGVLLNITGGTSLGLFEVNEAAEIIAN
AADPEANIIFGAVIDDNMQDEVRVTVIATGFDELDIPAFLRRK---
>BAF60031.1|Bacteria___Firmicutes_B-Desulfotomaculia___Desulfotomaculales___Pelotomaculum_thermopropionicum___100___GCA_000010565.1
M--LDF-ELELDQFANIKVIGVGGGGNNAVNRMISAGLKGVEFIAVNTDAQALYLAQANQKIQIGAKLTKGL
GSGGNPEIGQKAAEESRDEIVQALKGSDMVFVTAGMGGGTGTGAAPIVAEVAKELGALTVGVVTKPFTFEGR
KRASQAEAGIENLKAKVDTLITIPNDRLLQVIEKHTSIVEAFRIADDVLRQGVQGISDLIAVPGLINLDFAD
VKTIMKETGSALMGIGTASGENRATEAARTAISSPLLE-TSIEGARGVLLNITGGTSLGLFEVNEAAEIIAQ
AADPEANIIFGAVIDERMEDEVRVTVIATGFDDLDIPAFLRRR---
>tbn..43..993..LFSF01000026.1|Bacteria___Firmicutes_B-Peptococcia___DRI-13___DTU073_sp001512665___93.27___GCA_001512665.1
-----F-EMEINQYAHIKVIGVGGGGSNAVNRMIESGLKGVDFIAINTDAQALHLSKAENKIQIGEKLTRGL
GAGANPEIGLKAAEESRNDIENAIKGADMVFVTAGMGGGTGTGAAPVIAEIAKELGALTVGVVTKPFLFEGR
KRQSQAESGIANIKSKVDTLITIPNEKLLQVVDKNTSINDAFRIADDVLRQGVQGISDLIAVPGLINLDFAD
VKTIMHETGTALMGIGTASGENRASLAARTAISSPLLE-TSIEGARGVLLNITGGSNLGLFEVNEAAEIIAQ
AADPEANIIFGAVIDESMNDDVRVTVIATGF---------------
>KJS83847.1|Bacteria___Firmicutes_B-Peptococcia___Peptococcales___BICA1-8_sp000802045___93.28___GCA_000802045.1
M--LEF-DVDIHQFAQIKVIGVGGGGSNAINRMIAAGLKGVEFIAVNTDAQALYLSQAEVKIQIGTKLTRGL
GAGANPEIGKNAAEESRDELLKALKGADMVFVTAGMGGGTGTGAAPIVAEVAKEIGALTVGVVTKPFTFEGK
KRSQQAQTGANNLKEKVDTLITIPNDRLLQVVDKNTSINEAFRIADDVLRQGVQGISDLIAVPGLINLDFAD
VKTIMHDTGSALMGIGTAKGENRAVTAARNAISSPLLE-TSIEGAKGVLLNITGGAGLSLFEVNEAAEIIAD
AADPEANIIFGAVIDENLQDEIRVTVIATGFEDWTIPEFLRRR---
>WP-012302520.1|Bacteria___Firmicutes_B-Desulfotomaculia___Ammonifexales___Desulforudis_audaxviator___98.09___GCF_000018425.1
M--IEL-ELETNSFANIKVVGVGGGGNNAVNRMISAGLKGVEFIAINTDAQVLAVSLCNYKIQIGTKLTKGL
GAGGNPEIGQKAAEESRNELVQGLKGADMVFVTAGMGGGTGTGGAPIVAEVARELGALTVGVVTRPFTFEGR
KRYQQANVGIENLRTRVDTLITIPNDKLLQVIEKNTSIIEAFRIADDVLRQGVQGISDLIAVPGLINLDFAD
VKTIMKETGSALMGIGTATGDNRAAEAARMAISSPLLE-TSVDGARGVLLNITGGSSLGLFEVNEAAEIIAQ
AVDPEANIIFGAVIDEAMNDEVRVTVIATGFEDLDIPEFLRRR---
>WP-028991008.1|Bacteria___Firmicutes_B-Syntrophomonadia___Thermacetogeniales___Thermacetogenium_phaeum___98.52___GCF_000305935.1
M--LEL-EVDTNQFADIKVIGVGGGGSNAVNRMIQSDLKGVHFITVNTDAQALNLSLAEHKIQIGAKLTKGL
GAGADPEIGKKAAEESREELVQALRGADMVFVTAGMGGGTGTGGAPVVAEVAREVGALTVGVVTRPFVFEGK
KRAVQAERGIQELRTKVDTLITIPNDRLLQVVDKTTSINEAFRIADDVLRQGVQGISDLIAVPGLINLDFAD
VKTIMAETGSALMGIGSARGENRAVEAARIAISSPLLE-TSIEGARGVLLNITGGPDLGLFEVNEAAEIISQ
AADPEANIIFGAVIDENLEDEVRVTVIATGFDDLDIPAFLRKR---
>WP-088553549.1|Bacteria___Firmicutes_B-Moorellia___Calderihabitantales___Calderihabitans_maritimus___97.4___GCF_002207765.1
M--IELEEVDVNNFAAIRVVGVGGGGSNAVNRMIAAGLKGVEFISINTDAQALKFSQAENKLQIGVKLTKGL
GAGANPEIGKKAAEESRDEIVQALQGADMVFVTAGMGGGTGTGAAPIVAEVAKELGALTVGVVTRPFTFEGR
KRATQAEQGISELKSKVDALITIPNDRLLQVVDKQTSITEAFRIADDVLRQGVQGISDLIAVPGLINLDFAD
VKTIMANTGSALMGIGRASGEKRATEAARMAISSPLLE-TSIEGAKGVLLNITGGPNLGLFEVNEAAEIISG
AADPDANIIFGAVIDESLDDEIRVTVIATGFDDLEIPAFLRRR---
>KKM12266.1|Bacteria___Firmicutes_B-Moorellia___PH28-bin88___PH28-bin88_sp000987045___99.36___GCA_000987045.1
M--LELEENELNQFAAIKVIGVGGGGNNAVNRMIAAGLQGVEFVSVNTDAQALRLCKSEYKIQIGAKLTKGL
GAGANPETGKKAAEESREELVQSLKGADMVFVTAGMGGGTGTGAAPVVAEVAKELGALTVGVVTRPFTFEGR
KRADQADKGIADLKGRVDTLIIIPNDRLLQVADKQTSITEAFRIADDVLRQGVQGISDLIAVPGLINLDFAD
VKTIMLDTGSALMGIGRASGDKRAAEAARMAISSPLLE-TSIEGAKGVLLNITGGSNLGLFEVNEAAEIIAA
AADPEANIIFGAVIDEEMHDEIRVTVIATGFDDLDIPAFLRRK---
>KUO52476.1|Bacteria___Firmicutes_B-Moorellia___Desulfitibacterales___Desulfitibacter_sp001515945___97.62___GCA_001515945.1
M--LELEQQEFNPFAKIKVIGVGGGGNNAVNRMISANLQGVDFICVNTDAQCLSLSQAQMKIQIGNKLTKGL
GAGANPEIGKKAAEETRDEIVKSLQGADMVFVTAGMGGGTGTGAAPIVAEVAKEQGALTVGVVTRPFTFEGK
KRAGQAEIGIEELKEKVDTLIIIPNDRLLQVADKNTSISDAFKIADDILRQGVQGISDLIAVPGLINLDFAD
VKTIMMDTGSALMGIGRASGDKRAAEAANMAISSPLLE-TSIEGAKGVLLNITGGNNLGLFEVNEVAEIISS
AADPEANIIFGAVVDERLEDELRVTVIATGFDDLDIPAFLRRK---
>HBT48125.1|Bacteria___Firmicutes_B-Moorellia___Moorellales___UBA12545_sp003509545___95.66___GCA_003509545.1
M--LEFDD-DNHQFAVIKVVGVGGGGNNAVNRMIAASLKGVEFISVNTDAQALRLCQAEQKIQIGAKLTKGL
GAGANPEIGKKAAEESREELAQRLQGADMVFITAGMGGGTGTGAAPVVAQIAKEVGALTVAVVTRPFTFEGR
KRALQAENGIAELRTKVDTLIVIPNDRLLQVADKQTTITEAFRIADDVLRQGVQGISDLITVPGLINLDFAD
VKTIMTDAGSALMGIGRATGEKRAVEAAKMAVSSPLLE-TSIEGARGILLNITGGPNLGLFEVNEAAEIIAA
SADPDANIIFGAVIDENLKDEIRVTVIATGFDDLDIPAFLRRR---
>WP-011344952.1|Bacteria___Firmicutes_B-Desulfotomaculia___Carboxydothermales___Carboxydothermus_hydrogenoformans___100___GCF_000012865.1
M--LEF-DLEFQNNATIKVIGVGGGGSNAVNRMIMSGLKGVEFIAVNTDAQALKLSKAPTRIQIGVKLTKGL
GAGANPEIGEKAAEENREDLYAALKGADMVFVTAGMGGGTGTGAAPIVAEIAKELGALTVGVVTKPFTFEGK
KRAMQAEKGIENLKSKVDTLITIPNDRLLQVIDKNTPMLEAFRIADDVLRQGVQGISDLIAVPALINLDFAD
VKTIMKDAGSALMGIGVASGDNRAVEAARQAISSPLLE-TSIEGARGVLLNITGGTSLSLFEVQEAADIIAQ
AADPDANIIFGAGIDETMQDEVRVTVIATGFDSIEIPAFLRRR---
>WP-092068193.1|Bacteria___Firmicutes_C-Negativicutes___Selenomonadales___Dendrosporobacter_quercicolus___100___GCF_900104455.1
M--LEF-DMDFNQFANIKVIGVGGGGNNAVNRMITAGLQGVEFVSVNTDAQALIHALAPYRIQIGEKLTKGL
GAGANPEVGEKAAQESKEEIIKALKGADMVFVTAGMGGGTGTGAAPIVAECAKEVGALTVGVVTKPFSFEGR
RRQSQAERGTAKLKEKVDTLITIPNDRLMQVVDKRTSIMDAFRIADDVLRQGVQGISDLIAVPGLINLDFAD
VKTIMTETGSALMGIGIGTGDNRAVVAAEAAIKSPLLE-TSIEGARGVLLNITGGTSLGLFEVNEAAEIIAN
AADPEANIIFGAVIDEKFQDEIRVTVIATGFKDLDIPAWMRR----
>WP-038671231.1|Bacteria___Firmicutes_C-Negativicutes___Propionisporales___Pelosinus_sp000725345___99.91___GCF_000725345.1
M--LEL-DMDLDRFAAIKVIGVGGGGNNAVNRMIAAGLHGVEFITVNTDAQALMHSQAAYRIQIGEKLTKGL
GAGANPDIGEKAAQESREDIIKALRGADMVFVTAGMGGGTGTGAAPVVAECAKEVGALTVGVVTKPFSFEGR
RRQAQAEVGTAKLKEKVDTLITIPNDRLLQVADKRTSMIDAFRIADDVLRQGVQGISDLIAVPGLINLDFAD
VKTIMTDTGSALMGIGYGSGDNRAVAAAEAAIKSPLLE-TSIEGAKGVLLNITGGPSLGLLEVNEAAAIISD
AVDPEANIIFGAVIDENFQDEVRVTVIATGFRDLDIPTWMRR----
>WP-007289296.1|Bacteria___Firmicutes_C-Negativicutes___Sporomusales___Thermosinus_carboxydivorans___96.52___GCF_000169155.1
M--LEF-DMDLDRFAAIKVIGVGGGGNNAVNRMIASGLQGVEFIAINTDAQALLLSQASYRIQIGEKLTKGL
GAGANPEIGEKAAQESREEILKALRGADMVFVTAGMGGGTGTGAAPVVAECAKEVGALTVGVVTKPFSFEGR
RRQLQAEAGTAKLKEKVDTLITIPNDRLMQVVDKRTSIVEAFRIADDVLRQGVQGISDLIAVPGLINLDFAD
VKTIMMDQGSALMGIGIATGDNRAVAAAEAAIKSPLLE-TSIDGAKGVLLNITGGTSLGLFEVNEAAEIIAR
AADPEANIIFGAVIDEKFNDEVRVTVIATGFLNLEIPPWMRTR---
>tbn..37678..38718..LFTO01000057.1|Bacteria___Firmicutes_B-Moorellia___DTU086___DTU086_sp001513335___90.2___GCA_001513335.1
-----FEDVEVGQYAEIKVVGVGGGGSNAVNRMIEANLQGVDFISLNTDAQALQLSKADQRFQIGAKLTKGL
GAGADPAIGRKAAEESKEDLYNCLQGADMVFITAGMGGGTGTGAAPIVAEVSKEIGALTVGVVTRPFTFEGR
KRAEQAETGIQELKSKVDTLIVIPNDRLLQVVDKQTSITEAFRVADDVLRQGVQGISDLIAVPGLINLDFAD
VKTIMLDTGSALMGIGHASGERRAVEAANMAISSPLLE-TSIEGAKGVLLNITGGSDLGLFEVNEAAETIAQ
AAEPDANIIFGAVIDPNCNDEIRITVIATGFDELEIPAFLRRR---
>PZN44762.1|Bacteria___Firmicutes_E-Symbiobacteriia___Symbiobacteriales___ZC4RG38_sp003242505___90.66___GCA_003242505.1
---MEF-DAGVENLATIKVIGVGGAGNNAVNRMISIGLKGVEFIAVNTDAQALATSLAPTKVQIGPKLTKGL
GAGANPEIGQKAAEESREAIAEVLSGADMVFITAGMGGGTGTGAAPVVAEVAKELGALTVAVVTRPFTFEGK
RKAMVAEKGIANLKEKVDTLITIPNDRILQVVDKKTSLTEAFRIADDVLRQGVQGISDLIAIPGLINLDFAD
VKTIMSNQGSALMGIGISSGENRAAEAARMAISSPLLE-TSIEGAKGVLLNITGGNDLSLFEVNEAAEIISQ
AADPDANIIFGAVIDESLQDEIRVTVIATGFDDLEIPAFLRRRGPG
>AEW04943.1|Bacteria___Firmicutes_E-Sulfobacillia___Sulfobacillales___Sulfobacillus_A_acidophilus___99___GCA_000237975.1
M--LDF-DQAAENFAVIKVVGVGGGGTNAVNRMIQAGLKGVEFIAVNTDAQALALSMAPTRLQVGMKLTKGL
GAGANPDIGQKAAEESREQIADALKGADMVFITAGMGGGTGTGAAPVVAEVAKEVGALAVGVVTKPFTFEGR
RRQTFAEKGAANLKAKVDTLITIPNDRLLQVVEKKTSIVEAFRIADDVLRQGVQGISDLIAVPGLINLDFAD
VKTIMSEMGSALMGVGVSQGENRAAAAAKAAISSPLLE-TSIDGARGVLLNITGGSDLSLFEVNEAAEIVIQ
AADPEANIIFGAVIDDTLRDEVRVTVIATGFDDLDIPAFLRRRS--
>KGP75710.1|Bacteria___Firmicutes_B-Desulfitobacteriia___Desulfitobacteriales___Desulfosporosinus_sp000770645___84.28___GCA_000770645.1
M--LEF-DTESNQFAEIRVIGVGGGGNNAVNRMITAGLQGVDFITVNTDSQALQLSRAGQKVQIGVKLTKGL
GAGANPDIGAKAAEESREELARVLKGADMVFVTAGMGGGTGTGGAPVVAEVAKEIGALTVGVVTRPFTFEGR
KRALQAEKGIAELKSKVDTLITIPNDRLLQVVDKHTTINEAFRIADDVLRQGVQGISDLIAVPGLINLDFAD
VKAIMANTGSALMGIGEATGENRAADAARKAISSPLLE-TSIEGAKGVLLNITGGINLTLFEVNEAAGIIAE
AADPEANIIFGAVIDENLKEELVVTVIATGFGDVDIPEFLRRRR--
>WP-089609952.1|Bacteria___Firmicutes_B-Dehalobacteriia___Dehalobacteriales___Dehalobacterium_formicoaceticum___95.62___GCF_002224645.1
M--LEFDDYEIAQFAKIKVVGVGGGGNNAVNRMIKSNLKGVEFIGVNTDAQALQHSHAEVVVQIGNKLTKGL
GAGANPEIGKKAAEESREELSSILNGADMVFVTAGMGGGTGTGAAPIVAEVAKELGALTVGVVTRPFTFEGR
RRAQQAEAGITDLKSKVDTLITIPNDKLLQVIDKKTTITDAFVIADDVLRQGVQGISDLIAVPGLINLDFAD
VKTIMKEAGSALMGIGSATGDNRAAEAAKAAISSPLLE-TSITGAKGVLLNITGSSSLSLFEVNEAAEIIAA
ASDPEANIIFGAVIDDNIDDSIRVTVIATGFDDLDIPAFLRRKI--
>WP-078664591.1|Bacteria___Firmicutes_B-Thermincolia_A___Carboxydocellales___Carboxydocella_thermautotrophica___99.68___GCF_003054495.1
M--LEF-DLDLNQFCNIKVIGVGGGGNNAVNRMIASGLKGVEFIAVNTDAQALYLSQASHKIQIGAKLTKGL
GAGANPDIGERAAEESRDALVEALKGADMVFVTAGMGGGTGTGAAPVVAEVAKELGALTVGVVTKPFSFEGR
KRMTQAERGVANLKARVDTLITIPNDRLLQIADKNTSFIDAFRLADDVLRQGVQGITDVIAVPGLINLDFAD
VKTIMFETGSALMGIGTATGEKRAAEAARMAISSPLLE-TSIDGAKGVLINITGDSKLGILEVYEAAETITN
AADPDANIIFGAVIDDNLKDEVRVTVIATGFDNIVIPPFLRNRR--
>PZN09685.1|Bacteria___Firmicutes_E-Thermaerobacteria___Thermaerobacterales___Thermaerobacter_sp003242195___91.09___GCA_003242195.1
M--LEF-EMENQPFAVIKVVGVGGGGNNAVNRMIEAGLRGVEFLAVNTDAQALAASLATEKIQIGRQVTRGL
GAGADPEIGQKAAEESREEIKERLKGADMVFITAGMGGGTGTGASPVIAEIATEIGALTVGVVTRPFSFEGR
KRAAQAEMGINNLKAKVDTLITIPNDRLLQVVDKKTSILQAFRVADDVLRQGVQGISDLIAVPGLINLDFAD
VRTIMMNTGSALMGIGVGRGETRAVDAARAAISSPLLE-ASIEGAKGVLLSITGGPDLGLYEVNEAAEIIAQ
AADPDANIIFGAVIDESLEDEVRVTVIATGFDDLDIPAFLRRRPRP
>KLU40447.1|Bacteria___Firmicutes_G-Limnochordia___DTU010___1109_sp001028815___95.55___GCA_001028815.1
M--FEF-DLESPQFADIKVIGCGGGGSNAVNRMIAAGLTGVQFVALNTDAQALQLSEATVKIQVGQKLTKGL
GAGSNPEIGQRSAEESREDIRQALEGADMVFITAGMGGGTGTGAAPVVAEIAKELDALTVGVVTKPFSFEGR
RRMAQAEKGIEMLRAKVDTLITIPNDRLLQVVDKRTSMMEAFKIADDVLRQGVQGISDLITVPGLINLDFAD
VRAIMTNAGSALMGIGQATGEDRAVKAAKQAISSPLLE-ASIEGAKGILMSLTGGSNLGLFEVNEAAEIVAE
AADPDANIIFGAVIDDSFQDELRITVIATGFDELDIPAFLRRR---
>OUM98403.1|Bacteria___Firmicutes_G-Limnochordia___Limnochordales___ZCTH02-B6_sp002159155___91.58___GCA_002159155.1
M--FEL-EEIQGQFARIKVIGVGGGGQNAVNRMIEAGLQGVEFAALNTDAQALMMSNAPTKLQIGTKLTRGL
GAGSNPEIGTKAAEESREEIRQLLEGADMVFITAGMGGGTGTGGTPVVAEVAREVSALTVGVVTKPFSFEGR
RRQQQAEQGIEALRDKVDTLIVIPNDRLLQVAEKKTSIIEAFRLADDVLRQGVQGISDLITVPGLINLDFAD
VRTIMANAGSALMGIGVASGEERAIKAAKMAISSPLLE-ASIEGARGILLNITGSSNLGLFEVNDAAEIIAE
AADPEANIIFGAVIDESLRDEVRVTVIATGFDDLDIPAFLRRRSS-
>HBR01698.1|Bacteria___Firmicutes_A-Clostridia___Acetivibrionales___DTU059_sp003535195___80.16___GCA_003535195.1
M--LEF-DIDMESFARIKVIGVGGGGNNAVNRMISAGLRGVEFISVNTDKQALFLSQANTKIQIGDKLTKGL
GAGANPEIGEKAANESRDEIAMAIKDADLVFVTAGMGGGTGTGGAPVIAQIAKEMGILTVGVVTKPFLFEGK
KRMMQAENGVEALKGVVDTLVTIPNDRLLQIGDKKMPLLKAFNLADDVLRQGVQGISDLIAVPGLINLDFAD
VKTIMLDTGLAHMGIGHGTGENKAEEAARQAISSPLLE-TSIEGARGVLLNITGGADLGLQEVNMAAELIQA
SADPEANIIFGAVIDDNLKDEIVITVIATGFDDLEIPTFLKRKGFR
>WP-012283121.1|Bacteria___Firmicutes_B-Desulfitobacteriia___Heliobacteriales___Heliobacterium_modesticaldum___100___GCF_000019165.1
M--FEL-DVDLNPLAVIRVVGVGGGGNNAVNRMISHGVRGVQFVSVNTDAQALHLSRAETKMQIGLKLTKGL
GAGANPDIGKKAAEESREELINALKGADMVFVTAGMGGGTGTGAAPVVAEVARELGALTVGVVTRPFTFEGR
KRAMQAERGISELRAAVDTLIVIPNDRLLQVVDKHTPMNEAFRLADDILRQGVQGISDLIAVPGLINLDFAD
VKTIMSDTGSALMGVGYASGEHRAIDAVKKAISSPLLE-TSIEGAKGVLMNITGGINLGMLEVNEAAEIVTE
VADPEANIIFGAVIDDSMEDEVRVTVIATGFDDVDIPVFLRKYRG-
>EFR87152.1|Bacteria___Firmicutes-Bacilli___Lactobacillales___Listeria_marthii___87.44___GCA_000183865.1
M--LEF-DTSSESLATIKVIGVGGGGNNAVNRMIEHGVQGVEFISVNTDAQALNLAKAETKLQIGTKLTRGL
GAGAVPEIGKKAAEESREQIEEALKGSDMVFVTAGMGGGTGTGAAPVIAQIAKEMGALTVGVVTRPFGFEGP
KRTKQALAGSEAMKEAVDTLIVIPNDRLLQIVDKNTPMLEAFREADNVLRQGVQGISDLIAVPGLINLDFAD
VKTIMTNRGSALMGIGIATGENRAAEAAKKAISSPLLE-TSVDGAKGVLMNITGGSNLSLYEVQEAAEIVSS
ASDEDVNMIFGSVINDELQDELIVTVIATGFSDVDVPAFIRNRNRR
>WP-008339618.1|Bacteria___Firmicutes_K-Alicyclobacillia___Alicyclobacillales___Alicyclobacillus_acidocaldarius_B___94.86___GCF_000173835.1
M--LEF-DFETDSLANIKVIGVGGGGCNAVNRMIESGVKGVEFIVVNTDAQALKLSKAETKLQIGEKLTRGL
GAGANPEIGKKAAEESREMLANALKGADMVFVTAGMGGGTGTGAAPVIAEIAKELGALTVGVVTKPFRFEQR
RRMIQAEQGVNELKQKVDTLIVIPNDRLLEIVDRNTPVLEAFREADNVLRQGVSGISDLIATPALINVDFAD
VKAIMTERGSALMGIGIASGENRAAEAAKKAISSPLLE-TSIDGARGILMHVAGGTNLSLWEVNEAADIVSM
TADPDVNMIFGAAIDPNLEDEIVVTVIATGFNPWEIPAFMRRQNSR
>WP-018132753.1|Bacteria___Firmicutes_K-Alicyclobacillia___Tumebacillales___Effusibacillus_pohliae___98.46___GCF_000376225.1
M--LEF-DLEIDSLAQIKVIGCGGGGCNAVNRMIESGIKGVEFITVNTDAQALQLSKAHQRLQIGEKLTRGL
GAGANPEIGKKAAEESREQITNALRGADMVFVTAGMGGGTGTGAAPVVAEIAKELGALTVGVITKPFTFEGR
RRMTQAEQGIANLKEKVDTLIVIPNDRLLEIVDKNTPMLEAFREADNVLRQGVSGISDLIAVPGLINVDFAD
VKTIMTERGSALMGIGIASGENRAAEAAKKAICSPLLE-TSIDGARGVLMHIAGGSNLSLFEVNEAAEIVSS
AADPEVNMIFGAVINENLKDEIVVTVIATGFDDIDVPAFLRRNNGK
>WP-013075835.1|Bacteria___Firmicutes_K-Alicyclobacillia___Kyrpidiales___Kyrpidia_tusciae___95.01___GCF_000092905.1
M--LEF-EFDTEHLAQIKVIGVGGGGCNAVNRMIESGIKGVEFIAVNTDAQALQLSKAESRLQIGEKLTRGL
GAGANPEIGKKAADESREQIMNALRGADMVFVTAGMGGGTGTGAAPVIAEIAKELGSLTVGVVTKPFSFEGR
RRMNQAEQGIQHLKEKVDTLIVIPNDRLLEIVDRNTPMLEAFREADNVLRQGVSGISDLIAVPGLINVDFAD
VKTIMTERGSALMGIGVSSGENRAAEAAKKAICSPLLE-TSIDGARGVLMHIAGGNNLSLFEVNEAADIVSS
AADPEVNMIFGAVINQDLKDEIVVTVIATGFEDYHIPAFLRHRRG-
>WP-048602578.1|Bacteria___Firmicutes_I-Bacilli_A___Rubeoparvulales___Rubeoparvulum_massiliense___98.46___GCF_001049895.1
M--LQF-DMDVDTLARIKVIGCGGGGSNAVNRMIEAGVQGVEFIAVNTDAQALQLSKAPHKLQIGEKLTRGL
GAGANPEVGKKAAEESRESIVNALKGADMVFVTAGMGGGTGTGAAPVIAEIAREVGSLTVGVVTRPFTFEGR
KRMMQAINGIEALKEKVDTLIVIPNDRLLEIVDKNTPMLEAFREADNVLRQGVQGISDLIAVPGLINLDFAD
VKAIMSEKGSALMGIGIATGENRAAEAAKKAICSPLLE-TSIDGAHGVLMNITGGSNLSLYEVNEAADIVSS
SADRDVNMIFGAVINEDLEDEIVVTVIATGFNNLEIPAFLRERRRR
>WP-054670792.1|Bacteria___Firmicutes_I-Bacilli_A___Calditerricolales___Calditerricola_satsumensis___87.28___GCF_001311905.1
M--FEL-DFEMDQLAQIKVIGVGGGGSNAVNRMIEVGVQGVEFIAVNTDAQALKLSKAPVRLQIGEKLTRGL
GAGANPEIGKKAAEESREMIENALRGADMVFVTAGMGGGTGTGAAPVIAEIARELGALTVGVVTRPFTFEGR
KRAAQAESGIAALKEKVDTLIVIPNDRLLEIVDRNTPMLEAFKEADNVLRQGVQGISDLIAVPGLINLDFAD
VKAIMKERGSALMGIGIASGENRAAEAAKKAICSPLLE-TSIDGAKGVLMNITGGTNLSLYEVNEAADIVSS
AADPDVNMIFGAVINEDLKDEIIVTVIATGFDNLDVPTFLRNRSRR
>WP-068724676.1|Bacteria___Firmicutes_I-Bacilli_A___Tepidibacillales___Tepidibacillus_decaturensis___87.95___GCF_001561915.1
M--LEF-DLDMEQLAQIKVIGVGGGGSNAVNRMIEAGVQGVEFIAVNTDAQALHRSLAVTKSQIGEKLTRGL
GAGANPEIGKKAAEESRETIENSLKGADMVFVTAGMGGGTGTGAAPVIAEIAKELGALTVGVVTKPFSFEGR
KRSLQAEQGIAALKEKVDTLIVIPNDRLLEIVDKNTPMLEAFRQADNVLRQGVQGISDLIAVPGLINLDFAD
VKTIMTEKGSALMGIGIATGENRAAEAAKKAICSPLLE-TSINGAKGVLMNITGGANLSLYEVNEAADIVAS
SSDPEVNMIFGAVINENLKEEIIVTVIATGFDNLDIPTFLRNRNK-
>WP-027414502.1|Bacteria___Firmicutes_I-Bacilli_A___Aneurinibacillales___Aneurinibacillus_B_terranovensis___98.15___GCF_000430625.1
M--LDF-DLEMDTLAQIKVIGVGGGGSNAVNRMIEGGIQGVEFIAVNTDYQALNLSRAQHKLQIGGKLTRGL
GAGANPEVGKKAAEESREQIENALRGADMVFVTAGMGGGTGTGAAPVIAEIAKEIGALTVGVVTRPFTFEGR
KRALQAENGISSLKEKVDTLIVIPNDRLLEIVDKNTPMLEAFREADNVLRQGVQGISDLIAVPGLINLDFAD
VKTIMTERGSALMGIGISTGENRASEAAKRAICSPLLE-TSIDGARGVLMNITGGANLSLYEVNEAADIVAS
AADAEVNMIFGAVINENLKDEIVVTVIATGFDNLDIPTFLRNRRRK
>WP-007505648.1|Bacteria___Firmicutes_I-Bacilli_A___Caldalkalibacillales___Caldalkalibacillus_thermarum___93.85___GCF_000218765.1
M--LEF-DMETQQLARIKVIGVGGGGSNAVNRMIESGVQGVEFITVNTDAQALQLSKAEHRLQIGAKLTRGL
GAGANPEVGKKAAEESREQIENVLKGADMVFVTAGMGGGTGTGAAPVIAEVAKELGALTVGVVTRPFTFEGR
RRAVHANQGIENLKQKVDTLIVIPNDRLLEIVDKNTPMLEAFREADNVLRQGVQGISDLIAVPGLINLDFAD
VKTIMTEKGSALMGIGVASGENRAVEAAKKATCSPLLE-SSIEGAKGVLMNITGGTNLSLYEVNEAADIVAA
SSDAEVNMIFGAVINEDLKDEIVVTVIATGFNDLDIPTFLRNRNRR
>OJF17522.1|Bacteria___Firmicutes_I-Bacilli_A___Bacillales_F___Bacillus_BB_sp001884825___92.92___GCA_001884825.1
M--LEF-DMDFQSLAQIKVIGVGGGGSNAVNRMIECGVKGVEFITVNTDAQALNLSKAEHKIQIGEKLTRGL
GAGANPEIGKKAAEESREMLENILKGADMVFVTAGMGGGTGTGAAPIIAEIAKSLGALTVGVVTRPFSFEGR
RRAMQAESGIAALKEKVDTLIVIPNDRLLEIVDKNTPMLQAFREADNVLRQGVQGISDLIAVPGLINLDFAD
VKTIMTEQGSALMGIGVSSGENRAVEAAKKAISSPLLE-TSIDGARGVLMNITGGANLSLYEVNEAADIVAS
AADEDVNMIFGAVIKEEMEDEIQVTVIATGFDNLDIPTFLRNRRRR
>WP-069643989.1|Bacteria___Firmicutes_J-Desulfuribacillia___Desulfuribacillales___Desulfuribacillus_alkaliarsenatis___96.92___GCF_001730225.1
M--LEF-DIDTHQLAQIKVIGVGGGGSNAVNRMIEAGIQGVEFLAVNTDAQALQSSLAASKMQIGEKLTRGL
GAGANPEVGKKAAEESREDIMNLLKGADMVFVTAGMGGGTGTGAAAVIAEIAKEIGALTVGVVTKPFSFEGK
RRSTHANIGIANLKEKVDTLIVIPNDRLLEIVDRNTPMVEAFREADNVLRQGVQGISDLIAIPGLINLDFAD
VKTIMAERGSALMGVGVATGENRAADAAKKAICSPLLE-TSIQGAKGVLLNITGGTNLSLFEVNEAADIVQS
ASDPEVNLIFGAVINENLKDEIIVTAIATGFADIDIPAFMRKKKS-
>WP-028777155.1|Bacteria___Firmicutes_I-Bacilli_A___Thermoactinomycetales___Shimazuella_kribbensis___99.23___GCF_000428065.1
M--LDL-EFDIEQIAQIKVIGVGGGGSNAVNRMIDAGVQGVEFIAVNTDAQALNRSKAPIKLQIGEKLTRGL
GAGAKPEVGKKAAEESREQIENVLRGADMVFVTAGMGGGTGTGAAPEIALIARELGSLTVGVVTKPFSFEGR
KRSVQAETGVASLKENVDTLIVIPNDRLLEIVDKNTPMIEAFREADNVLRQGVQGISDLIAVPGLINLDFAD
VKTIMTERGSALMGIGTAAGENRATEAAKKAICSPLLE-TSINGARGVLMNITGGANLSLYEVNEAADIVTQ
ASHAEVNMIFGAVINEDLKDEILVTVIATGFESYEIPTFLRNQFKK
>OUN01281.1|Bacteria___Firmicutes_I-Bacilli_A___Paenibacillales___ZCTH02-B3_sp002159065___93.35___GCA_002159065.1
M--LEF-DLESESLAKIKVIGVGGGGSNAVNRMIESGVRGVEFITANTDAQALQMTRAELKLQLGDKLTRGL
GAGGNPEIGKKAAEESREAIFNSLRGADMVFVTAGMGGGTGTGAAPVIAGVARECGALTVGVVTRPFTFEGR
KRAMQAEMGIEALRENVDTLIVIPNDRLLEIVDKKTPMVEAFREADNVLRQAVQGISDLIAVPGLINLDFAD
VKAIMTERGSALMGIGVASGENRAAEAARKAIMSPLLE-TSINGARGIIINITGGPNLSLYEVNEAAEIVVS
ACDPDVNMIFGASIDDTMSDDIKVTVIATGFDQLDIPAFLRNRQRN
>WP-012447766.1|Bacteria___Firmicutes_D-Natranaerobiia___Natranaerobiales___Natranaerobius_thermophilus___98.31___GCF_000020005.1
M--LEF-DIETDQFAQIKVIGVGGGGSNAVNRMISSGLKGVEFIAVNTDSQALNMSEANLKLQLGQNLTKGL
GAGADPEIGKKAAEESRDEIEQSLKGADMVFVTAGMGGGTGTGAAPVIAKISRELGALTVGVCTKPFTFEGK
KRKKQAEAGIDEIKENVDTLIVIPNDRLLQVVEKKTTMVEAFRVADEVLLQGVQGISDLITVPGLINLDFAD
VKTIMTDTGTALMGIGSSTDDNRAVDAAKSAILSPLLE-TSIEGAQGILLNITGGSNLGLVEVNEAADVVAE
AAAEDANIIFGAVIDDNLEDEVKVTVIATGFDDINIPAFLRRKKKS
>WP-091348895.1|Bacteria___Firmicutes_D-Proteinivoracia___Proteinivoracales___Anaerobranca_gottschalkii___97.46___GCF_900111575.1
M--FEF-DFDMEQFAHIKVIGVGGGGSNAVNRMISSGLKGVDFIVANTDAQALHNSQADVKIQLGDKITKGL
GAGANPEIGRQSAEETREEIAKALKGADMVFVTAGMGGGTGTGAAPIIAEIAKEQGALTVGVVTKPFSFEGR
KRQGFAEKGIENLKEKVDTLIVIPNDRLLQVTDKNVTMLEAFKIADDVLLQGVKGISDLIAVPGLINLDFAD
VKTIMKETGSALMGIGIASGENRASVAANQAVSSPLLE-TSINGAKGVLLNISGGTNLGLHEVQEAAAVVEK
YVDADANIIFGAVIDESMGDEIKVTVIATGFEDFDIPAFLRKRMSK
>HAN86087.1|Bacteria___Firmicutes_G-SHA-98___DTUO25___UBA10085_sp003456765___67.13___GCA_003456765.1
M--FEL-ELEVDHLANIKVIGVGGGGSNAINRMIGAGLKGVEFVALNTDAQALRMSNASQKIQIGEKLTKGL
GAGANPEIGKKAAEESRDMLSETMDGADMVFITCGMGGGTGTGAAPIIAEIAKELGALTVGVVTKPFSFEGR
RRMAQADQGIDALREEVDTLIVIPNDRLLQVAEAQTSILDAFRIADDVLRQGVQGISDLITVPGLINLDFAD
VRTIMTDAGSALMGIGVASGENRALEAARSATASPLLE-ASIHGAKGVLMNITGSSNMGLFEVNEAAETVAD
AADPDALVIFGAVIDDSMGDEIKVTVIATGFNDLDIPPFLRRVR--
>PTQ52455.1|Bacteria___Firmicutes_I-Bacilli_A___Thermicanales___Brockia_lithotrophica___90.64___GCA_003050565.1
M--LDL-EMEKAVPAVIKVVGVGGGGSNAVNRMIESGLSGVEFIAVNTDAQALSLSKADVKLQIGEKLTRGL
GAGANPEIGKKAAEESREAIEAVLRDADMVFVTAGMGGGTGTGAAPIIAQVAKELGALTVAVVTKPFRFEGK
RRMLQAEAGIANLKERVDTLIVIPNDRLLEVVDKNTPITEAFRMADNVLRQGVQGISDLIAVPGLINLDFAD
VKTIMQDKGTALMGIGVASGENRAQEAAKRAIMSPLLE-TTIEGAKGVLLNITGGTSLTLFEVNEAAEIVHA
ASDPDVNMIFGAVINESLDDEIYVTIIATGFDDFDIPTFLRKRRPR
>CEA02609.1|Bacteria___Firmicutes-Bacilli___Bacillales_A___Lysinibacillus_E_saudimassiliensis___98.68___GCA_000935965.1
M--LDF-DTSLDQMAVIKVIGVGGGGNNAVNRMIEHGVQGVDFIAVNTDSQALKDSKADNRLQMGMKLTRGL
GAGANPEVGKKAAEESREQLEEMLKGADMVFVTAGMGGGTGTGAAPVIAQIAHDLGALTVGVVTKPFSFEGL
KRQKQALGGIAALKEAVDTLIVIPNDKLLEIVDKSTPMLEAFIEADNVLRQGVQGISDLIATPGLINLDFAD
VKTIMSNKGSALMGIGIATGENRSAEAAKKAISSPLLE-SSISGAKGVLMNITGGSNLSLYEVQDAAEIVAA
ASDEEVNMIFGSVINDNLKDEIIVTVIATGFDELDVPAFLRNRNRQ
>WP-012370828.1|Bacteria___Firmicutes-Bacilli___Exiguobacterales___Exiguobacterium_A_sibiricum___100___GCF_000019905.1
M--LHF-DEMMDQVAKIKVIGVGGGGSNAVNRMIEHGVQGVEFIAVNTDAQALNMSQADVKLQLGAKLTRGL
GAGANPEIGKKAAEESREQLTEILSGADMVFVTAGMGGGTGTGAAPVIAEISKEIGALTVGVVTKPFMFEGR
KRMQHAVSGVQNFKEKVDTLIVIPNDKLLEIVDRNTPMLEAFKEADNVLRQGVQGITDLIAVPGLINLDFAD
VKTIMTEKGSALMGVGVATGEHRATEAAKKAISSPLLE-TSIEGAKGVLMNITGSANLSLYEVTEAAQIVQS
AADEEVNLIFGSVINDNLEDEIIVTVIATEFETMDIPSFLRRNNR-
>CCX53978.1|Bacteria___Firmicutes_C-Negativicutes___Veillonellales___Veillonella_A_sp000431435___99.6___GCA_000431435.1
----------MSEFANIKVIGVGGGGSNAVNRMIDSGLQGVDFLVANTETQALDNSKADIKIQLGEKLTKGL
GAGANPQVGEEAAQESREEITKALSGSDMVFVTAGMGGGTGTGAAPIVAECAREMGALTVGVVTKPFTFEGK
RRKNQADKGIEMLTSKVDTIIVIPNDKLLQVVDKKTPLNEAFRTADDVLRQGIKGISDLITVPGLINLDFAD
VKTIMTNQGEALMGIGIGEGENRAVDAAKMAINSPLLE-TSIEGAKGILLNITGSGDLSLFEINEAAEIISE
AADPEANIIFGSVIDENLGDRVQITVVATGF-GPEIPTFMKR----
>KUO73564.1|Bacteria___Firmicutes_A-Clostridia___Lutisporales___BRH-c25_sp001515955___93.68___GCA_001515955.1
M--LEF-DVDMNSVAQIKVVGVGGAGNNAINRMISAGLKGVEFYAINTDKQALYMSLAPNKIQIGEKLTKGL
GAGANPDIGKRAAEESYEEVKKMLDGADMVFVTAGMGGGTGTGAAPIVAQIAKELGILTVGVVTKPFGFEGK
VRKMQAEKGLGELKEKVDTLVIIPNDRLLQIVDKKASIMEAFKIADDVLRQGVQGISDLIAVPGLVNLDFAD
VKTIMLSKGFAHMGIGKASGENRSAEAVKQAIHSPLLE-TCIEGAKSVLLNITGGVNLGIFEVNEAADLVFQ
SADPDANIIFGAVIDESMQDEIRITVIATGFEDIDIPTFLRNRFK-
>PKM77645.1|Bacteria___Firmicutes_B-Syntrophomonadia___Syntrophomonadales___Syntrophomonas_B_sp002840245___97.75___GCA_002840245.1
MP-LDF-DVEMQQFANIKVIGVGGGGSNAINRMIEASLKGVEFIAVNTDSQALYQSKAEKKIQVGGKLTKGL
GAGADPEVGMKAAMETEDEIIKALQGADMVFITAGMGGGTGTGGAPIIARIAKQLGALTVGVVTKPFLFEGR
KRNMQAEKGIQALKEEVDSLITIPNDRLLQVVQKNTAVNDAFRIADDILRQGVQGISDLIAIPGLINCDFAD
VQTVMKNTGSALMGIGQAKGENRAAEAARMAISSPLLE-TSIEGAKGVLFNITGGSDLTLFEIQEAAAIIHE
SADAEANIIFGANIDESLGEEVRVTVIATGFTDLEIPPFILKHK--
>PKQ17413.1|Bacteria___Actinobacteriota-Coriobacteriia___OPB41___PHET01_sp002841275___94.58___GCA_002841275.1
M----L-DTGANYLAVIKVVGIGGGGTNAVNRMVEAGVKGVEFIAVNTDAQALLMSDADYKVHVGVNLTKGL
GAGADPDVGFQAAEENRGEIKEALQGADMVFITAGEGGGTGTGAAPVIAQIAKEIGALTVGVVTRPFAFEGR
KRALQADEGIKRLREVVDTLIIIPNDRLLQVAEKKTSILDAFRIADDVLRQGTQGITDLITVPGLINLDFAD
VRTIMANAGSALMGIGLASGDSRAHEAAKAAISSPLLE-SSIQGAQGVLLSISGGSDLGLFEVNEAAEVVAA
AAAPDANIIFGAVIDDSMMDQIRVTVIATGFDDLDIPAFLKKRSF-
>OFW59607.1|Bacteria___Actinobacteriota-RBG-13-55-18___RBG-13-55-18___RBG-13-55-18_sp001768645___96.58___GCA_001768645.1
M-----PETATNYLAVIKVVGIGGGGTNAINRMIDAGLKGVEFVAINTDAQALLMSDADVKVYIGGNITRGL
GAGSNPEVGEQAALENKDAVGEAIKGADMVFITAGKGGGTGTGASPIIAEIAKEQGALTIGVVTRPFSFEGR
KRAQQAEQGIDKLREKVDTLIIIPNDRLLEVAEQKTSILNAFRMADDILRQGVQGITDLITVPGLINLDFAD
VRTIMSNAGSALMGIGVGSGENRSSEAARMAISSPLLE-SSIEGAKGILLNISGGTDLGLFEVNEAAEIIAS
VADGDANIIFGAVIDDSLGDELRVTVIATGFEELDIPVFLRNK---
>GBE57948.1|Bacteria___Actinobacteriota-Thermoleophilia___BMS3ABIN01___BMS3ABIN01_sp002897715___79.24___GCA_002897715.1
M----L-DPGNSYLAVIRVVGVGGGGTNAVNRMVDAGLKGVEFVAVNTDAQALLMCDADVKLHIGGKITQGL
GAGANPEVGREAAEESRDEIREAIKGSDMVFVTAGKGGGTGTGAAPVIAEISRELGALTVGVVTRPFSFEGK
RRSDQAEEGIQVLREAVDTVIIIPNDRLLQVVEKRTSIIDAFRVADDILRQGVQGITDLITVPGLINLDFAD
VKAIMKDAGSALMGIGVANGENRATEAAKAAISSPLLE-SSVEGATGILLNITGGTDLGLFEVNEAAEVISG
AADANSNIIFGAVIDDSVKDEVKVTVIATGFDVLDIPTFLRDEE--
>OFW61033.1|Bacteria___Actinobacteriota-Thermoleophilia___RBG-16-64-13___RBG-16-64-13_sp001768675___86.21___GCA_001768675.1
M-----SDTGSGYLAVIKVVGVGGGGTNAVNRMVDAGLKGVEFIAINTDAQALLMCDADVKLHIGGKVTRGL
GAGANPEVGREAAEESRDEIREALKGADMVFVTAGKGGGTGTGAAPVIAELARELGALTVGVVTKPFTFEGR
KRASQAEAGIEALSKKVDTLIIIPNDRLLQVVEKRTSIIEAFKVADDVLRQGVQGITDLITVPGLINLDFAD
VRTVMRGAGSALMGIGMASGENRGVEAAKQAISSPLLE-ASIEGATGILLNISGGPDLGLFEVNEAAEVIAD
AADTEANVIFGAVIDESLGDQMRVTVIATGFDILEIPRFLRDKD--
>OLB24951.1|Bacteria___Actinobacteriota-Thermoleophilia___20CM-4-69-9___13-2-20CM-68-14_sp001914705___59.47___GCA_001914705.1
M---SVRDQTGNFLAVIKVVGVGGGGTNAVNRMVDAGLTGVEFIAVNTDAQALLMCDADVKIHIGSQATRGL
GAGADPVVGKAAAQESRDELKEALKGADMVFVTAGEGGGTGTGGAPILGELAEELGALTVGVVTRPFAFEGR
KRAQQAERGIEDLRDTVDTLIVIENDRLLQVVEKRTSIVDAFKLADDVLRQGVQGITDLITIPGLVNLDFAD
VRTIMRGAGSALMGIGAASGENRATEAAQAAVSSPLLE-ASIEGATGILLNVTGGREIGLFEVNEAAEVVTG
AADQNANVIFGAVIDESLGEEVRVTVIATGFDVLEVPSFLRD---N
>WP-011564468.1|Bacteria___Actinobacteriota-Rubrobacteria___Rubrobacterales___Rubrobacter_B_xylanophilus___98.25___GCF_000014185.1
M----L-DAGTSYLAVIKVVGIGGGGTNAVNRMINSGLQGVEFIAINTDAQALQMCDADQKIHIGEKITRGL
GAGADPKIGMEAAEESKAEIEEALRGADMVFVTAGKGGGTGTGAAPVVAKIAREAGALTVGVVTRPFSFEGR
RRATYAEEGIKKLKENVDSLIIIPNDRLLQVAEKRTSMMEAFKMADDILRKGVQGITDLITVPGLINLDFAD
VRTIMQNSGSALMGIGESSSENRGAEAARLAISSPLLE-ASIEGATGIILNITGGPELGLFEVNEAAEIVHN
AAHQDANLIFGAVIDESFGDKVSVTVIATGFDVLDIPAFLRRR---
>OJU95246.1|Bacteria___Actinobacteriota-Thermoleophilia___Solirubrobacterales___67-14_sp001897355___96.98___GCA_001897355.1
M-------METTYLAVIKVVGCGGGGTNAVSRMVDAGVRGVEFIAVNTDAQALQACDADIKISIGQELTRGL
GAGGRPEIGAGAAAETRDEIKEALKGADMVFVTAGEGGGTGTGSAPVIAEIAKEIGALTVGAVTKPFEFEGK
KRMQQAMEGIEKLRNHVDTLIIVPNEKLLQAVERRTSVLDAFKMADDILRQGVQGITDLITIPGLINLDFAD
VRTIMRDAGSALMGVGAGQGENRAIDAAKAAITSPLIE-ESIKGATGMLLNITGPEELGLFEVNEAAQLVQS
EADPNANIIFGSVVDQSLVDEVRVTVIATGFSDIEVPPFLRD----
>BAN02264.1|Bacteria___Actinobacteriota-Acidimicrobiia___Microtrichales___Ilumatobacter_coccineus___99.15___GCA_000348785.1
M-----VGTPQNYLAVIKVVGVGGGGVNAVNRMIDAGLKGVEFIAVNTDAQALLMSDADVKLDIGRDLTRGL
GAGSDPEVGREAAESHRDEIEEMVRGADMVFITAGEGGGTGTGAAPVIAEISREAGALTIGVVTRPFSFEGR
RRSVQADNGVQRLKEKVDTLIVIPNDRLLTVANDKTSVLNAFKMADEVLLQGVSGITGLITTPGLINTDFAD
VKAVLADAGTALMGIGQASGDERAVSAAKAAISSPLLE-SAIDGARGVLLNITGPSSMGLFEMNAAAEIIHG
VAHQDALIIFGTVVDDEMGDEVRVTVISAGFDDFDVPSFLK-----
>WP-082123680.1|Bacteria___Actinobacteriota-Acidimicrobiia___IMCC26256___IMCC26256_sp001023575___99.15___GCF_001023575.1
M------GAPQNYLAVIKVVGVGGGGGNAVNRMVDAGLKGVEFLAVNTDAQALLLSDADLRLDLGRELTRGL
GAGSDPEVGRQAADEHRAEIEEALRGSDMVFITAGEGGGTGTGAAPMIAEIAKELGALTIGVVTRPFGFEGR
RRSVQAEQGIQRLKEKVDTLIVIPNDRLLQVSDERTSIVNAFKMADEVLLQGVQGITDLITTPGLINTDFAD
VKMIMTNAGSALMGIGYASGDGRAVGAARSAISSPLLE-ASIEGARGILLTISGPSDLGLFEVNEAAQIIAD
AAHPDANIIFGTVIDDALGDEVRVTVIAAGFDDFDVPEFLR-----
>KGI68748.1|Bacteria___Actinobacteriota-Actinobacteria___Mycobacteriales___Mycolicibacterium_rufum___100___GCA_000762985.1
M------TPPHNYLAVIKVVGIGGGGVNAVNRMIEQGLKGVEFIAINTDAQALLMSDADVKLDVGRDSTRGL
GAGADPEVGRKAAEDAKDDIEELLRGADMVFVTAGEGGGTGTGGAPVVASIARKLGALTVGVVTRPFSFEGK
RRSNQAENGIQSLRESCDTLIVIPNDRLLQMGDAAVSLMDAFRSADEVLLNGVQGITDLITTPGLINVDFAD
VKGVMSSAGTALMGIGSARGDGRALKAAEIAINSPLLE-ASMEGAQGVLLSVAGGSDLGLFEINEAASLVQD
AAHPDANIIFGTVIDDSLGDEVRVTVIAAGFDDVDVPPFMRH----
>EJX36315.1|Bacteria___Actinobacteriota-Actinobacteria___Nanopelagicales___Nanopelagicus_sp000294575___57.56___GCA_000294575.1
M------ATPQNYLAVIKVVGIGGGGVNAVNRMIDVGLKGVEFIAINTDAQALLMSDADVKLDIGRKLTRGL
GAGAAPEIGRQAALDHIDEIEEVLRGADMVFVTAGEGGGTGTGGAPIVAKVAKDLGALTVGVVTKPFTFEGK
RRTAQAEEGIENLRTEVDTLIVIPNDRLLAISDRSISALEAFKTADQVLLSGVQGITDLITTPGLINLDFAD
VKSVMAGAGSALMGIGSARGEARSVRAAELAISSPLLE-ASIDGAHGVLLSIAGGSDLGLFEISEAAELVAK
SAHPDANIIYGTVIDDALGDEVRVTVIAAGFDEIDIPDFMR-----
>PZN43551.1|Bacteria___Actinobacteriota-Actinobacteria___Streptosporangiales___ZC4RG28_sp003242605___94.8___GCA_003242605.1
M------AAPQNYLAVIKVVGIGGGGVNAVNRMIEEGLKGVEFIAINTDAQALLMSDADVKLDVGRELTRGL
GAGANPEVGRKAAEDHREEIEEVLKGADMVFVTAGEGGGTGTGGAPVVANIARSLGALTIGVVTRPFSFEGK
RRAMQAEMGIEMLRDEVDTLIVIPNDRLLSISDRQVSVLDAFKAADQVLLSGVQGITDLITTPGLINLDFAD
VKSVMSGAGSALMGIGHARGDDRSVAAAEMAVSSPLLE-ASIDGAHGVLLSIAGGSDLGLFEINEAAQLVSN
AAAPDANIIFGTVIDDSLGDEVRVTVIAAGFEELDVPDFLK-----
>KDN80421.1|Bacteria___Actinobacteriota-Actinobacteria___Streptomycetales___Streptomyces_olindensis___100___GCA_000696115.1
M------AAPQNYLAVIKVIGVGGGGVNAINRMIEVGLKGVEFIAINTDAQALLMSDADVKLDVGRELTRGL
GAGANPAVGRKAAEDHREEIEEVLKGADMVFVTAGEGGGTGTGGAPVVANIARSLGALTIGVVTRPFTFEGR
RRANQAEDGIAELREEVDTLIVIPNDRLLSISDRQVSVLDAFKSADQVLLSGVQGITDLITTPGLINLDFAD
VKSVMSEAGSALMGIGSARGDDRAVAAAEMAISSPLLE-ASIDGARGVLLSISGGSDLGLFEINEAAQLVSE
AAHPEANIIFGAVIDDALGDEVRVTVIAAGFEELDVPDFLK-----
>WP-026875635.1|Bacteria___Actinobacteriota-Actinobacteria___Jiangellales___Jiangella_gansuensis___97.06___GCF_000515395.1
M------TAPQNYLAVIKVVGIGGGGVNAVNRMIEVGLKGVEFIAINTDAQALLMSDADVKLDVGREATRGL
GAGANPDVGRKAAEDHAEEIEEVLKGADMVFVTAGEGGGTGTGGAPVVARIARSLGALTIGVVTRPFMFEGR
RRALQAEAGIEELREEVDTLIVIPNDRLLSISDRQVSVLDAFKSADQVLLSGVQGITDLITTPGLINLDFAD
VKSVMSNAGSALMGIGSARGEDRAVAAAEMAISSPLLE-ASIDGAHGVLLSVSGGSDLGLFEINEAANLVAQ
AAHDDANIIFGAVIDDALGDEVRVTVIAAGFDDLDVPDFLK-----
>EGD40789.1|Bacteria___Actinobacteriota-Actinobacteria___Propionibacteriales___Nocardioides_sp000192415___96.93___GCA_000192415.1
M------GAAQNYLAIIKVVGIGGGGVNAVNRMIEVGLKGVEFIAINTDAQALLMSDADVKLDIGRELTRGL
GAGANPSVGESAAEDHADEIEEVIKGADMVFVTAGEGGGTGTGGAPVVARIARSLGALTIGVVTRPFAFEGR
RRANSAEEGISKLREEVDTLIVIPNDRLLSISDRNVSVMDAFRQADQVLLQGVSGITDLITTPGLINLDFAD
VKSVMSNAGSALMGIGSARGDNRSVEAAEMAVSSPLLE-ASIDGAHGVLLSIAGGSDLGLFEINEAAALVAD
AVHQEANIIFGATIDDALGDE------GPGH---------------
>WP-041835442.1|Bacteria___Actinobacteriota-Actinobacteria___Acidothermales___Acidothermus_cellulolyticus___98.75___GCF_000015025.1
M------AAPQNYLAVIKVVGIGGGGVNAVNRMIEVGLKGVEFIAINTDAQALLMSDADVKLDIGRELTRGL
GAGANPEVGRQAAEDHVDDIRDVLEGADMVFVTAGEGGGTGTGGAPVVARVARSLGALTIGVVTRPFSFEGR
RRAEQAEAGIEALRGEVDTLIVIPNDRLLSISDRKISVLDAFRSADQVLLQGVSGITDLITTPGLINLDFAD
VKSIMSNAGSALMGIGSARGEDRAIAAAEMAISSPLLE-ASIDGARGVLLSVAGGSDLGLFEINEAAQLVAE
AAHPEANIIFGAVIDDALGDEVRVTVIAAGFDELDVPDFLK-----
>WP-019877655.1|Bacteria___Actinobacteriota-Actinobacteria___Sporichthyales___Sporichthya_polymorpha___100___GCF_000384115.1
M------AAPQNYLAVIKVVGIGGGGVNAINRMIEVGLKGVEFIAINTDAQALLMSDADVKLDVGRELTRGL
GAGANPEVGRKAAEDHRDEIEEVLRGADMVFVTAGEGGGTGTGGAPVVANIARSLGALTIGVVTRPFNFEGR
RRSTQAEDGISRLREEVDTLIVIPNDRLLSISDRQVSVLDAFKSADQVLLSGVQGITDLITTPGLINLDFAD
VKSVMSGAGSALMGIGSARGEDRAIAAAEAAISSPLLE-ASIDGARGVLLSISGGSDLGLFEINHAAQLVAE
AAHPEANIIFGAVIDDALGDEARVTVIAAGFDDLDVPDFMK-----
>WP-052667692.1|Bacteria___Actinobacteriota-Actinobacteria___Nitriliruptorales___Nitriliruptor_alkaliphilus___99.15___GCF_000969705.1
M-----AASPSNYLAVIKVVGIGGGGVNAVNRMIDAGLRGVEFIAINTDAQALLMSDADVKLDVGRELTRGL
GAGADPDLGAKAAQDHRDEIVEVLKGADMVFVTAGEGGGTGTGGAPIVAQVAKELGALTIGVVTRPFTFEGR
RRSAQAEEGIRQLKDEVDTLIVIPNDRLLQIADGETSVVEAFSLADEVLLQGVQGITDLITTPGLINLDFAD
VRTVMRDAGSALMGIGKARGDSRALEAAQLAISSPLLE-ASIDGARGVLLMLAGGSNLGLFEVNEAADVITQ
AADPDANIIFGAVIDDSLGDEVKVTVIAAGFDGLDVPSFLR-----
>WP-108668172.1|Bacteria___Actinobacteriota-Actinobacteria___Euzebyales___Euzebya_sp003073135___99.15___GCF_003073135.1
M------AAPQNYLAVIKVVGIGGGGVNAVNRMIEAGLKGVEFIAVNTDAQALLMSDADVKLDVGRELTRGL
GAGSDPEVGEKAAEEHRDEIEEVLKGADMVFVTAGEGGGTGTGGAPIVADIAKSLGALTIGVVTRPFAFEGR
RRAMQAEHGVDRLAAAVDTLIVIPNDRLLEISDTETSMLEAFRLADDVLLHGVQGITDLITTPGLINTDFAD
VSTVMRDAGSATMGVGKARGEGRARQAAEMAISSPLLE-ASMDGARGVLLTIAGGSDLGLHEVNEAAAAVQD
HADPEGNIIFGTVIDDSLGDEVKVTVIAAGFDDLDIPSFLRR----
>GBC86496.1|Bacteria___Actinobacteriota-UBA4738___UBA4738___HRBIN12_sp002898915___66.9___GCA_002898915.1
M------DAPSNYLAVIKVVGIGGGGVNAVNRMIEAGLRGVEFIAINTDAQTLLMSDADVKLDIGRETTRGL
GAGSDPEVGRRAVEEHAEEVEEVLKGADMVFVTAGEGGGTGTGGAPIVAEIARNLGALTIGVVTRPFGFEGR
KRAMQADMGISELKKAVDTLIVVPNDRLLQVADPSTPIVDAFRMADQVLYQGVEGITSLITTPGLINLDFAD
VRSVMAGAGSALMGIGVGSGEDRAEEAAKAAISSPLLE-SSIEGARGVLLSIAGPTDLTLHEVNKAADTITR
VAHPDANIIFGAVVDDALGDEVRVTVIAAGFEDLDIPDFLKS----
>PZN34626.1|Bacteria___Actinobacteriota-Acidimicrobiia___UBA5794___ZC4RG35_sp003242515___92.31___GCA_003242515.1
M-----SSGSGGYLAVIKVVGIGGAGVNAVNRMVEAGVRGVEFIALNTDAQALLMSDADIKLDIGREVTRGL
GAGANPEIGRAAAEEHRAELEEVLKGADMVFITAGEGGGTGTGGAPVVAEVARSLGALTVGVVTRPFGFEGR
RRAAHAEQGIEALKDAVDTLIVIPNDRLLEVGDPSAPIRETFRLADEVLMSGVTGITDLITTPGLINVDFAD
VRTIMADAGSAVMGIGRATGENRARQAAERAISSPMLE-SSMDGAKGVLLSVAGPSSMSLHEATEAAKVVSD
HADPDAEIIFGAIIDDNLGEEMKVTVIAAGFDDLEIPSFVQ-----
>PUU88056.1|Bacteria___Firmicutes_F-Halanaerobiia___Halanaerobiales___Halanaerobium_sp003070825___90.37___GCA_003070825.1
M--FDI-GTEIEQFANIKVVGVGGGGNNAVNRMIEEGLDGVEFIAVNTDAQALMASNAGVTIRIGEKITRGL
GAGSDPQIGFEAAEENVEEIAQAIDGADMVFITAGMGGGTGTGAAPVVAEAAKKQGALTVGVVTKPLTVEGK
KRMNNAISGIEELKNKVDTLIVIPNDRLLEVAEKQTSLMDAFKIADNVLRQGVQGISDLITITGIINLDFAD
VKTIMTDAGSALMGIGKADGENRATEAAKLAIASPLLE-ASIDGARGVLLNITGGMDLGIHEANEAARVIQE
VADPDANIILGAVIDEELDSEVKVTVIATGFDDLDIPAFLRNKKG-
>WP-013277739.1|Bacteria___Firmicutes_F-Halanaerobiia___Halobacteroidales___Acetohalobium_arabaticum___97.41___GCF_000144695.1
M--FEF-CAETDQFADIKVVGVGGGGNNAINRMIESQLKGVEFVAINTDAQALVSSAANSTVQIGEKLTEGL
GAGANPELGQKAAEESREMIAETLKGADMVFITAGMGGGTGTGAAPVVAEVAKELGALTVAVVTKPFTVEGR
KRMEKAEYGVDNLKEKVDTLIVIPNDRLLETVEKQTSLMEAFEVADDVLRQGVQGISDLITITGLINLDFAD
VKTIMTDAGSALMGIGDAEGEDRAAEAARQAIASPLLE-ASIEGAKGVLLNITGGVDLGLHEANEAAKTVSE
VADANANIILGAVVDEDLEKEVKVTVIATGFDDLDIPAFLRQKEG-
>KRT77139.1|Bacteria___Firmicutes_H-CSP1-3___CSP1-3___CSP1-3_sp001443485___84.41___GCA_001443485.1
M--GHT-ERDLRRYAAIKVVGVGGGGSNAVNRMIHAGLRGVEFIAINTDAQALALSNADRKIHIGAKTTKGL
GAGGDPTIGRQAAEESKEDLYEALDGADMVFITAGMGGGTGTGGGPFVAEIARDLNALTIGVVTKPFSFEGR
RRMTTAEEGVRSLKQKVNTLITIPNDRLLQIIDRSVTIVEAFRVADDVLRQGVQGIADLITVPGLINLDFAD
VRTVMAEAGSALIGIGVASGEDRALRAAQAAVSSPLLE-TSMNGARGVLINITGGLDLGLMEVSEAAQIVKD
AADPDANIIFGAVIDDKVDGEIRITVIATGFDDLDIPAFLRRR---
>WP-082374490.1|Bacteria___Chloroflexota-Anaerolineae___Ardenticatenales___Ardenticatena_maritima___98.18___GCF_001306175.1
MP-FEY--NEIENFAQIKVVGVGGGGSNAVNRMIEAGIRGVEFIAVNTDAQALLLSQAPHRIRIGDKLTRGL
GAGGNPEVGRKAAEESMEDLYNALRGADMVFITAGMGGGTGTGAAPVVAKIAREAGALTIGVVTRPFSFEGK
RRMENAEAGIEALQEAVDTLIVIPNDRLLQIVDKRASIQDAFKTADDVLRQGIQGISELITVPGLINLDFAD
VRTIMAEGGAALMAVGVASGEERARVAAEQAVSSPLLD-ITIDGARGVLFNITGGPDLSLFEVNEAAELIRA
TTDPNANIIFGAVIDPTMEDEIRITLIATGFDDLDVPAFLRRR---
>OIO96627.1|Bacteria___Chloroflexota-Anaerolineae___UBA3071___CG2-30-64-16_sp001871755___62___GCA_001871755.1
M-----QQTAVENPAQIKVLGIGGGGSNAVNRMIEQGLQGVEFVAVNTDAQALMLSNAPQRLRIGDKLTKGL
GAGGHSEIGEKAANESAEELKGLLKGADMVFVTGGMGGGTGTGAAPIIAKLAKETGALTIGVVTKPFTFEGN
RRRRVADDGIKRLRDSVDTLIVIPNDRLLQVVDKKASIQQAFRVADDVLRQGIQGISELITIPGLINLDFAD
VRSVMSEGGSALMAIGQSNGDSRAQTAAEQAIHSSLLD-VTIDGAQGILFNVTGGADLSLYEVNEAAEIIRR
TADPDANIIFGAVVDPDMKDGIRITVIATGFDDLDIPAFLRRARQ-
>HAJ34146.1|Bacteria___Chloroflexota-Anaerolineae___Caldilineales___Caldilinea_sp003451595___91.52___GCA_003451595.1
M-----QPSYVDNFAQIKVVGVGGGGQNAVNRMIDEGIQGVEFIAVNTDAQALMLSAAPQRLRIGEKITKGL
GSGGNPEIGLRAADESREELRQLLSGADMVFVTAGMGGGTGSGASSVVAQVAREEGALTIGVVTRPFTFEGT
QRRRNAEQAIEALQASVDTLITIPNDRLLQIAGKTASVKQAFSMADDVLRQGIQGISELITVPGLINLDFAD
VKTIMQDGGAALMAIGRGSGENRAREAAERAIHSALLD-VSIEGARSIIFNIKGGEDMSLFEVNEAAEVIRA
NAHPECNIIFGAVIDPNVKDDIQLTVIATGFDDLDIPAFLRRQRTT
>PWH18978.1|Bacteria___Chloroflexota-Anaerolineae___4572-78___NAK82_sp003130875___90.91___GCA_003130875.1
M---EYKTYEPENFAQIKVIGVGGAGTNAVNRMIAEGLRGVEFIAVNTDAQALLMSEAPQRVRIGDKLTRGL
GAGGRPEIGQKAAEESAEQLRELVVGADMVFVTCGMGGGTGTGAAPIIAGLAKGNGALTIGVVTRPFSFEGA
RRQKVAEEGIENLKNNVDTLIVIPNDRLLELVDKKVSITQAFRLADDVLRQGIQGISELITVPGLINLDFAD
VRTIMSEGGSALMAVGTASGENAVVEAAKNAVSSALLD-VSIDGARGILFNVTGPTSLSLLEVQEAAEIIRS
KAHPEANIIFGAVMDDSVGDTVRITLIATGFNEMDIPAFLRRHR--
>GBD09220.1|Bacteria___Chloroflexota-Anaerolineae___Thermoflexales___Thermoflexus_sp002898735___90.45___GCA_002898735.1
M---DA--ATGQTPAKIRVVGVGGGGSNAVNRMIEEGLRGVEFIAVNTDVQALSLAKADRRIHIGEKITRGL
GAGGNPEIGYKAAEESADLIYEALRGSDMVFITAGMGGGTGTGASPVIARIAREVGALTIGVVTRPFSFEGP
RRAKAAEEGIARLKENVDTLIVIPNDRLLEITDKKVTLVQAFRMADEVLRQGIQGISELITVPGLINLDFAD
VRTIMAEGGAALMAIGEASGENRAVEAAQQAISSRLLE-VTIDGARGILFNVTGGSDLTLHEVHQAAEIIRQ
AAHPEANIIFGAVIDEAMQDRVRITVIATGFGDLDIPAFLRRRG--
>PLX18937.1|Bacteria___Muirbacteria-Muirbacteriia___Muirbacteriales___Muirbacterium_halophilum___96.56___GCA_002869225.1
M--FEF-D-AIEQVAEIKVVGVGGGGGNAVNRMIMTGLSGVEFIALNTDAQSLVSSNAKIKIQIGDKLTKGL
GAGANPEIGKNAALEDKDKIREALEGADMVFITAGMGGGTGTGAAPVVAEIAKDLGSLTVGVVTKPFSFEGR
KRMIQAENGIKVLKANVDTLITIPNDRLLQVVDQHTSINDAFKIADDVLRQGVQGISDLILEPGLINLDFAD
VKAIMTEAGSALMVIGEGSGENRAVEAAEQAISSPLLE-ATVQGAKGVLINITGGDDLTLYEVNKAAEIISS
AADPDANIIFGAVIKDDVKDSVKVTVIATGFDDVNIPAFLRKKEKF
>CDC06618.1|Bacteria___Firmicutes_A-Clostridia___TANB77___CAG-269_sp000431335___76.78___GCA_000431335.1
M--MDYDDTMMDGTATIKVIGVGGAGNNAVNRMIDAGIKGVDFIAVNTDRQALQTSKANTKIQIGEKITRGL
GAGANPDIGAQSAEESKAEVAEVLRGADMVFVTAGMGGGTGTGAAPVVAAAAKEMGILTIGVVTKPFTFEGK
KRLSQAERGIESLKGKVDTLVVIPNDKLLQIIDRKTSIIEAFKMADDILRQGVQGISDLIAIPGLVNLDFAD
VKTIMLNQGMAHMGVGKATGENRAEDAAKEAIQSPLLE-TSIEGAKGVIINITGGEDLGLHEVNTAAELVQR
SVDPEANIIFGTVTDPNMTDEIQITVIATGFNDLDIPSFLRKNKNK
>OGO70907.1|Bacteria___Chloroflexota_A-Ellin6529___P2-11E___GWC2-70-10_sp001795345___82.41___GCA_001795345.1
M---PL-RSDIENFALIKVVGVGGGGSNAVNRMIRADLMGVEFISVNTDAQALLLSDAPHKIRVGDKITKGL
GAGADPSVGRKAAEEDSEKLYEALKEADMVFVTAGMGGGTGTGAAPIIAEIAKDIGALTVAVVTKPFQFEGS
KRRLLAEQGIQELVDKVDTLIVIPNDRLLQVVEKQTSMVDAFRIVDDVLRQGVQGISDLITVPGLINLDFAD
VKTIMTNAGSALMGIGHGAGESRASDAARQAIMSPLLE-QSIDGARGVLFTITGGPDLTLFEVNEAAEIIHD
AADPEANIIFGAVIDDRMAGEVKISVIATGFNDLEVPSFLRRR---
>KRT63622.1|Bacteria___Chloroflexota_A-Ellin6529___CSP1-4___CSP1-4_sp001443375___90.28___GCA_001443375.1
M---PL-RSDSENFALIRVIGIGGGGSNAINRMIRAEMMGVEFIACNTDAQALLQSDAPHKIRIGDKITRGL
GAGGDPGIGQRAAEEDSEKIYEALKDSDMVFITAGMGGGTGSGAAPVIAEVARDVGALTIGVVTKPFSFEGA
KRRLTAEKSCETLRDKVDTLITIPNDRLKDVVQKNTSIVDAFRVVDDVLRQGVQGISDLITVPGLINLDFAD
VRTVMKNAGSALMGIGRASGENRAAEAARQAIASPLLE-ISITGAQGVLFNVTGGPGLGLFEVNEAAEIIKE
TADPEANIIFGTVIDERMGDDVMITVIATGFEDLDIPAFLRRKS--
>PZR60668.1|Bacteria___Chloroflexota_A-Ellin6529___QHBO01___QHBO01_sp003243965___91.67___GCA_003243965.1
M---PL-RSDAENFALIKVIGVGGGGSNAVNRMIRAEMMGVEFIAVNTDAQALLQSDAPHKIRIGDKLTRGL
GAGADPGVGQRAAEEDSEKIYEALKDADMIFITAGMGGGTGSGAAPIIAEIAKDLGSLTVGVITKPFSFEGV
RRKLVAEQYSEQLKEKCDTLITIPNDRLREVVDKKTSILDAFRVVDDVLRQGVQGISDLITVPGLINLDFAD
VKTIMRDAGSSMMGIGIGTGENRAVEAARAAVMSPLLE-VNIQGARGILFNVTGGSDLGLFEVNEAAEVIKE
AADPEANIIFGTVIDDRMRDEVKVTVIATGFTDLDIPSFLRRKNE-
>OGC15872.1|Bacteria___Margulisbacteria-WOR-1___XYC2-FULL-46-14___XYB2-FULL-36-35_sp001771505___88.03___GCA_001771505.1
M-----NDKSNKNFATIKVFGVGGGGTNAVNRMIGSGVVGVEFWGINTDNQALFVSLADNRLQIGNKLTKGL
GAGSNPEVGQKGAEESREEIREALTGADMVFLTAGMGGGTGTGASPIIAEIAKELGMLTIAVVTKPFRFEGP
VRIAQAEAGVALLKEKVDALIVIPNDKLLQVVERKTSIIDAFKIADDVLRQGVKGISDLITVPGLINLDFAD
VRTIMYEAGSAMMGIGTGSGENRATEAAEQAISSPLLE-ETITGAKGVIFNVTGGSDLTLYEVNDAAEVIYN
AVDPDANIIFGAVIDEKLQGEVMVTVIATGFEHIELPSFMR-----
>OGC07203.1|Bacteria___Margulisbacteria-WOR-1___O2-12-FULL-45-9___O2-12-FULL-45-9-A_sp001771365___86.25___GCA_001771365.1
M-----NENDIRNFATIKVFGIGGGGTNAVNRMIGAGVKGVEFWGVNTDLQALSVSLADHKLQLGEKLTKGL
GTGANPEVGQKAAEESREDIKLALEGSDMIFLTAGMGGGTGTGASPIIAEIAKELGCLTVAVVTKPFRFEGP
VRISQAETGVALLKEKVDALIVIPNDKLLHVVERKTSIIEAFKIADDVLRQGVKGISDLITVPGLINLDFAD
VRTIMYEAGSAMMGIGTGSGENRAVEAAESAISSPLLE-ETITGAKGVIFNVTGGSDLTLYEVNEAAEVIYN
AVDPDANIIFGAVIDEKLQGDIVVTVIATGFENIELPSFMK-----
>PZM78761.1|Bacteria___Margulisbacteria-GWF2-35-9___GWF2-39-127___GWF2-39-127_sp003242895___93.16___GCA_003242895.1
M------ENGLRQFANIKVIGVGGGGSNAVNRMVGSGLSGVEFWAVNTDLQALNVSLADHKLQIGSKLTKGL
GAGSTPEAGLKAAEESLEDIMLALEGADMVFITAGMGGGTGTGAAPIIADAAKEIGALTIAIVTKPFRFEGP
VRMRQAEEGANILKNKVDALIVIPNDKLLQVVERNTTIIDAFKVADDVLRQGVQGISDLITIPGLINLDFAD
VKTIMQNAGSAMMGIGRGAGEQRAIEAAEAAISSPLLE-ETIMGASGVILSISGGTDLSLHEVHDAADVIYN
AVDPDANIIFGAVINEDLGDEIIITVIATGFDDFNIPAFIRKRS--
>WP-011429031.1|Bacteria___Cyanobacteria-Cyanobacteriia___PCC-7336___JA-3-3Ab_sp000013205___100___GCF_000013205.1
M---------LSNAAKIKVVGVGGGGGNAVSRMAASNLKGVEFWSINTDAQALAQCSTSNRLQIGQKLTRGL
GAGGNPAIGQKAAEESSEEIAAALKGADLVFIAAGMGGGTGTGGAPIVAQIAKASGALTVGVVTRPFSFEGK
RRTKQAEEGIQALQEAVDTLIVIPNDKLLSVISEQTPVHEAFRVADDVLRQGVQGISDIILIPGMINVDFAD
VRSVMADAGTALMGIGMGSGKSRAREAAITAVSSPLLE-TSIEGAKGVLFNITGGLDLSLHEVTVAAEIIAE
AVDPEANIIFGTVQDERMQGEVRITVIATGFGGLDIPEFLRRRRPP
>NP-923244.1|Bacteria___Cyanobacteria-Cyanobacteriia___Gloeobacterales___Gloeobacter_violaceus___99.15___GCF_000011385.1
M--I--DEIVPSSVALIKVVGVGGGGGNAVNRMIASNVVGVEFWAINTDAQSLTQSSAPQRLQIGQKLTRGL
GAGGNPSIGQKAAEESREEIMTALEGADLVFITAGMGGGTGTGAAAIVAEAAKEVGALTVAVVTRPFTFEGR
RRMQQADSGIEALQGRVDTLIVIPNDKLLSVISEQTPVQEAFRIADDILRQGVQGISDIITIPGLINVDFAD
VRAIMADAGSALMGIGMGSGKSRAREAAMTAISSPLLE-SSIEGANGVVLNVTGGHDLTLHEVNEAAAVIYE
VVDPNANIIFGAVIDEKLQGELRITVIATGFDVLDIPEFLRRRRPL
>WP-011244037.1|Bacteria___Cyanobacteria-Cyanobacteriia___Synechococcales___Synechococcus_elongatus___99.73___GCF_000010065.1
M---PMELIIPSSVARIKVIGVGGGGSNGVNRMISSDVSGVEFWALNTDAQALLHSAAPKRMQLGQKLTRGL
GAGGNPAIGMKAAEESREELIAALEGADLVFITAGMGGGTGTGAAPIVAEVAKEVGALTVGIVTKPFTFEGR
RRMKQAEEGTAALQSSVDTLITIPNDRLLHAISEQTPIQEAFRVADDILRQGVQGISDIITIPGLVNVDFAD
VRAVMADAGSALMGIGSGSGKSRAREAAHAAISSPLLE-SSIEGARGVVFNITGGRDMTLHEVNAAADAIYE
VVDPEANIIFGAVIDDRLEGELRITVIATGFGGLDIPAFLQRKIQN
>WP-081599236.1|Bacteria___Cyanobacteria-Cyanobacteriia___Synechococcales___Prochlorothrix_hollandica___99.18___GCF_000332315.1
M---QFSNIIPSSIARIKVIGVGGGGSNAVNRMIASDLGGVEFWAMNTDAQALLNAATIQRLQIGQKLTRGL
GAGGNPAIGQKAAEESRDEIAKALEHADLVFITAGMGGGTGTGAAPIVAEVAKELGALTVGIITRPFTFEGR
RRQMQADEGIAALQTRVDTLIMIPNDKLLAVISDQTPVQEAFRMADDILRQGVQGISDIITIPGLVNVDFAD
IRAVMADAGSAMMGIGIGSGKSRAKEAAAAAISSPLLD-ASVEGAKGVVFNITGGSDLTLHEVNAAAETIYE
VVDPEANIIFGSVIDERLQGEVQITVIATGFRNPDIPEFLQRRRPQ
>OUC14208.1|Bacteria___Cyanobacteria-Cyanobacteriia___Leptolyngbyales___Alkalinema_sp002148405___99.06___GCA_002148405.1
M--TESGDIVPSSIARIKVIGVGGSGGNAVNRMIASEVTGVEFWSINTDAQALTQSSAQKRLQIGQKLTRGL
GAGGNPAIGQKAAEESRDEIAAALEGSDLVFITAGMGGGTGTGAAPIVAEVAKEIGALTVGVVTRPFTFEGR
RRTNQAEEGLAALQGRVDTLIIIPNDKLLSVISESTPVQEAFRTADDVLRQGVQGISDIITIPGLVNVDFAD
VRAVMADAGSALMGIGIGSGKSRAREAAMAAISSPLLE-ASIDGARGVVFNITGGHDLTLHEVNAAAEIIYE
VVDPNANIIFGAVIDERMQGEVRITVIATGFGGLDIPEFLQRRRPP
>WP-015173791.1|Bacteria___Cyanobacteria-Cyanobacteriia___PCC-7407___PCC-7407_sp000317045___99.87___GCF_000317045.1
M--TKLRDIVPSSIARIKVIGVGGGGCNAVNRMIASEVSGVEFWSINTDAQALTNPRASQHLQIGQKLTRGL
GAGGNPAIGQKAAEESRDELAAAIEGADLVFITAGMGGGTGTGAAPVVAEVAKEAGALTVGVVTRPFTFEGR
RRTNQAEEGTAALQGRVDTLIIIPNDKLLSVISEQTPVQEAFRVADDILRQGVQGISDIITIPGLVNVDFAD
VRAVMADAGSALMGIGVGSGKSRAREAAMAAIASPLLE-SSIDGAKGVVFNITGGHDLTLHEVNSAAEIIYE
VVDPNANIIFGAVIDERMQGEIRITVIATGFGGLDIPEFLQRRRPN
>tbn..28367..29305..JH610620.1|Bacteria___Cyanobacteria-Cyanobacteriia___Cyanobacteriales___Prochloron_didemni___98.18___GCA_000252485.1
-----------SNEAQIKVIGVGGGGCNAVNRMIESGIAGIEFWAINTDAQALTHSTAPQRLQLGQKLTRGL
GAGGNPAIGQKAAEESRDEIAQALENTDLVFITAGMGGGTGTGASPIVAEVAKEMGCLTVGVVTRPFTFEGR
RRTSQAEEGIAALQSRVDTLIIIPNNQLLQVISPETPVKEALRVADDVLRQGVQGISDIITIPGLVNVDFAD
VRAVMADAGSALMGIGIGSGKSRAREAAVAAISSPLLE-SSIEGAKGVVLNITGGSDLTLHEVNTAAETIYE
VVDPNANIIFGAVIDEKMQGEVTITVIATGF---------------
>WP-035996963.1|Bacteria___Cyanobacteria-Cyanobacteriia___Elainellales___Elainella_sp000733415___99.53___GCF_000733415.1
M--TELDEIVPSSVAKIKVIGVGGGGCNAVNRMIMSGVAGVEFWSVNTDAQALTLASAHNRLQVGQKLTRGL
GAGGNPAIGQKAAEESRDEIGAALENADLVFITAGMGGGTGTGAAPVVAEVAKEVGALTVGVVTRPFTFEGK
RRTSQADEGIAALQSRVDTLIIIPNDKLLSVISEQTPVQEAFRVADDILRQGVQGISDIITIPGLVNVDFAD
VRAVMADAGSALMGIGIGSGKSRAREAATAAISSPLLE-SSIDGAKGVVFNITGGSDLTLHEVNSAAEIIYE
AVDPNANIIFGAVLDDRLQGEVRITVIATGFPGLDIPPFLQRRRPP
>WP-075598860.1|Bacteria___Cyanobacteria-Cyanobacteriia___Neosynechococcales___GCF-001939115_sp001939115___97.64___GCF_001939115.1
M--TKLGNIVPGSIAKIKVIGVGGGGGNAVNRMIHSGITGVEFWSINTDAQALTLSSAPKRLQVGQKITRGL
GAGGNPAIGQKAAEESRDDVAAALEGSDLVFITSGMGGGTGTGAAPVVAEIAKEIGALTVGVVTRPFTFEGR
RRTTQADEGIAALQSRVDTLIVIPNDKLLSVISEQTPVQEAFQFADDILRQGVQGISDIITIPGLVNVDFAD
VRAVMADAGSALMGIGVGSGKSRAKEAATAAISSPLLE-SSINGAKGVVFNITGGSDLTLHEVNSAAETVYE
VVDPNANIIFGAVIDERLHGEIRITVIATGFGGLDIPEFLQRRRPR
>KPQ35590.1|Bacteria___Cyanobacteria-Cyanobacteriia___Phormidesmiales___Phormidesmis_priestleyi_B___99.18___GCA_001314865.1
M-----SDIIPSSVAKIKVIGVGGGGCNAVNRMIDTGLSGIEFWTVNTDAQALTYSSTTNAMQLGQKLTRGL
GAGGNPSIGQKAAEESRDEIFQAVEGSDLVFITAGMGGGTGTGAAPVVAEAAKEAGALTVGVVTRPFTFEGR
RRTAQAESGIAALQASVDTLIIIPNDKLLSVISEQTPVQEAFRVADDILRQGVQGISDIITISGLVNVDFAD
VRAVMADAGSALMGIGVGSGKSRAREAAIAATSSPLLE-TSIDGAGGVVFNITGGSDLTLHEVNQAAEIIYE
AVDPNANIIFGAVIDDRLQGEIRITVIATGFPNLDIPEFLQRRRNR
>PZO43376.1|Bacteria___Cyanobacteria-Cyanobacteriia___Pseudanabaenales___Pseudanabaena_frigida___98.82___GCA_003242085.1
M--TDLDNIMLGSVAKIKVIGVGGGGGNAVNRMIASDVVGVEFWSFNTDAQALLQSSASKRFQMGQKLTRGL
GAGGNPAIGQKAAEESRDDIAQAVEGADLVFITAGMGGGTGTGAAPIIAEVAKEAGALTVGIVTRPFTFEGR
RRGQQAEEGIAGLQSRVDTLIVIPNDKLLSVISEQTPVQEAFRVADDILRQGVQGISDIIMIPGLVNVDFAD
IRAVMADAGSAMMGIGIGSGKSRAREAAMTAISSPLLE-TSVEGASGVVFNITGGEDMTLHEVNAAAETIYE
VVDQNANIIFGAVIDPKLDGEIRITVIATGFPGLDIPDFLQRRRPP
>WP-083776755.1|Bacteria___Cyanobacteria-Cyanobacteriia___Thermosynechococcales___Acaryochloris_marina___99.53___GCF_000018105.1
M---QLDNIVRHGAATIKVIGVGGGGGNAVNRMIASNVSGVEFWSINTDAQSLTQSSAAKRLQVGQKLTRGL
GAGGNPAIGQKAAEESRDDIAAALAGSDLVFITCGMGGGTGTGAAPIIAEIAKEMGALTVGVVTRPFTFEGR
RRSHQAEEGIAALQTRVDTLIMIPNDKILSVIAEQTPVQEAFQTADDVLRQGVQGISDIINVPGLVNVDFAD
VKAIMADAGSAMMGIGVGSGKSRAKEAAIAAIDSPLLD-ASIRGAKGVVFNITGGHDLSLHEVNTAAETIYE
VVDASANIIFGAVIDESLQGEIKMTVIATGFGNLDIPDFLQKRRPG
>OCQ95263.1|Bacteria___Cyanobacteria-Cyanobacteriia___CACIAM-69d___CACIAM-69d_sp001698445___99.37___GCA_001698445.1
MT-LRLSEIVPGSIARIKVIGVGGGGGNAVNRMIASQISGIEFWSINTDAQALTQSAAQNRLQIGQKLTKGL
GAGGNRTIGKSAAEESREEIANLVQNTELVFITAGMGGGTGTGAAPIVAEMAKEAGALTVAVVTRPFKFEGR
RRMAQAEEGIAELQAQVDTTIIIPNDRLLAAIPEQTPVQEAFQFADDVLRQGVQGISDIITIPGLVNVDFAD
VRAVMADAGSALMGIGIGSGKSRARDAANAAISSPLLE-ASIEGAKGVVLNITGGRDLTLHEVNAAAEAIYE
VVDPNANIIFGAVIDERLQGEICVTVIATGFGGLDIPEFLQRRRNP
>WP-084111618.1|Bacteria___Cyanobacteria-Cyanobacteriia___Gloeomargaritales___Gloeomargarita_lithophora___98.29___GCF_001870225.1
MS-LEFNEIVPSSLARIKVIGVGGGGGNAVNRMIAGSLGGIEFWMVNTDAQALHHLVNTKRLQIGQKLTRGL
GAGGNPAIGQKAAEESREEIMAALDQSDLVFITAGMGGGTGTGAAPIVAEVAKELGALTVAIVTRPFTFEGK
RRAAQAEEGINMLQSRVDTLIVIPNDRLLSAIGESTPVQEAFRVADDILRQGVQGISDIITIPGLVNVDFAD
VKAIMADAGSALMGIGTGSGKGRAAEAANMAIASPLLE-SSIQGAKGVLFNITGGSDLSLHEVNTAAETIYS
VVDPDANIIFGAVLDERLQGEVQITVIATGFPEIDIPDFLKRRRPR
>RAP38132.1|Bacteria___Margulisbacteria-ZB3___UBA817___AAA071-K20_sp003265975___84.33___GCA_003265975.1
M-----SQENLRQFANIKVLGVGGGGGNAVNRMVAASVQGVEFWSINTDIQALNVSLADQKLQIGTKLTKGL
GGGAIPSIGEQSAKESQEDLDTALEGADMVFITCGMGGGTGTGASPIIARAAKDHGALTIAVVTRPFRFEGP
VRNRQAEEGIEKLREHVDAMIIIPNEKLLDVVERMTSMVDAFKIADDILRQGVQGIADLITIPGLINLDFAD
VKTIMKDSGSAMMGIGRASGENRAVEAAKEAVSSPLLE-ETIDGATGVILNITGSDSLSLHEVHEAADVIYG
CVDPNANILFGSVINENLKDEIVVTVIATGFDDLDVPAFLRN----
>PWU02568.1|Bacteria___Cyanobacteria-Vampirovibrionia___Obscuribacterales___PSRH01_sp003175915___61.25___GCA_003175915.1
M--LERDNNKLNNKANIKVIGVGGAGSNAVNRMISAGLNGVEFWSCNTDAQALDLTSAKNRLQIGGKLTRGL
GAGGNPTIGQKAAEESRDDIAGALQGSDMVFIAAGMGGGTGTGAAPIVAEVAKENGALTVGVVSRPFIFEGK
RRSNQAEAGISEIRSRVDTLIVIPNQRLLEVVDHRASMQEAFVEADKVLMQGVQGISDIITVPGLINVDFAD
VKAIMQTAGSALMGVGRATGEGRSVEAARNAINSPLLE-STIDGASGVIFSVTGGPDLTLHEVQEAANVIYS
AVSDEANIIFGAVLDDRLHGEVLITVIATGFDILDIPEFLKARQGR
>OGI14682.1|Bacteria___Cyanobacteria-Vampirovibrionia___Caenarcaniphilales___2-02-FULL-35-15_sp001784585___96.58___GCA_001784585.1
MKE-SFNSN-LNSLAKIKVFGVGGAGCNAVNRMIEANLSNVEFWAVNTDAQALQLCSAPNKIQIGAKLTKGL
GAGGNPTVGLKAAEESRDELAVALEGSDMVFITCGMGGGTGTGGVSIVAEVARDLGTLTVGVCTEPFTFEGR
RRINQAEQGIEALKQKVDALITIPNDKLLQVIERRTTVYDAFKQADDVLLQGVQGISDIITIPGLINVDFAD
VKNIMSAAGSALMGIGRATGEGRATEAARKAIESPLLK-TTINGASGIIFNVTGGPDLTLHEVHESAGLVYE
LAQDDANIIIGAVIDPKFQSEVQITVIATGFDILDIPEFLRGRK--
>OQY39144.1|Bacteria___Caldatribacteriota-JS1___SB-45___34-128_sp002084865___53.39___GCA_002084865.1
M--FNL-KSKVGEFIEIKVIGIGGGGGNAVNRMIDAKLQGVNYISANTDAQVLAFSNAEQKIQIGSRITKGL
GSGSNPEIGRKAAEEDKDRITKALKGADMVFITAGMGGGTGTGGAPIVAQISKDLGALTVGVVTKPFSFEGH
RRMKQAEEGIKLLKECVDTLIVIPNDRLLQIIEENTSVLDAFKIADEVLLHGIQGITEIVVEPGLINVDFAD
VKMIIENAGTAIMGLGRASGENRAVEAAQRAVNSPILD-TKIDGAKGLLFNISGSASLTLHEVNKAAEIISK
AANPEANIIFGAVIDKGLNDEVKVTVIATGFNDLDIPTFLREKK--
>CDD11805.1|Bacteria___Firmicutes_C-Negativicutes___Acidaminococcales___Phascolarctobacterium_A_succinatutens_A___99.4___GCA_000434895.1
M--FDV-ETTFEPLANIKVIGVGGGGNNAVNRMIDAGVSGVEFIAVNCDKQCLMLSKAEKRIQIGEKLTKGL
GAGANPEIGEKAAEESRDQILEVLKGADMVFVTAGMGGGTGTGAAHVVAECAKEIGALTVGVVTKPFGFEGP
RRMKQAETGIVNLKEKVDTLVTIPNDRLLQIIEKRTSMLEAFKKADDVLRQGVQGISNLIAVPGLINVDFAD
VKTVMSNAGSALMGVGTANGEGGGKAAAEAAIKSPLLE-ASIDGARGVLINIIGGKELSLFDVNEAANIVNA
AADPNAVVIFGAVIDESLNDEIRVTVIATGFDN-EIPPWLRH----
>HBV23215.1|Bacteria___Firmicutes-Bacilli___Staphylococcales___Jeotgalicoccus_sp003513765___98.85___GCA_003513765.1
M--LEF-EQGFNHMATLKVIGVGGGGNNAVNRMIEDGMSNVEFIAINTDGQALNLSKAESRIQIGEKLTRGL
GAGANPDIGKKAAEESREQIEDAIQGADMVFVTAGMGGGTGTGAAPVVAKIAKEMGALTVGVVTRPFGFEGR
KRQTQAAAGVEQMKAAVDTLIIIPNDRLLDIVDKSTPMMEAFKEADNVLRQGVQGISDLIAVSGEVNLDFAD
VKTIMQNQGSALMGIGISAGENRAVEAAKKAISSPLLE-TSIVGAQGVLMNITGGESLSLFEAQEAADIVQD
AADEDVNMIFGTVINPELEDEIVITVIATGFEEPDVPTFLKRRERR
>WP-083768862.1|Bacteria___Chloroflexota-Chloroflexia___Thermobaculales___Thermobaculum_terrenum___98.58___GCF_000025005.1
M--VNISDADSNRLAVIKVIGVGGAGGNAVSRMIDAEVKDVEFIVMNTDAQDILHSEADVRISIGDKLTKGL
GAGGDPSVGAKAAEESQDEIYDALKGADMVFITAGMGGGTGTGASPIVAQIARDVGALTVGVVTRPFSFEGS
KRRAVAEEGIQRLKEHVDTLIVIPNDRILQLVEKRTTVKEAFHMADDVLRQAIQGISELITEHGNINCDFAD
VKAIMSNAGSALMAIGRGTGENRAVEAARAAIESPLLE-LSIEGAKGVLFNITGSEDLGMLELHEAAQLIQE
AADPEANIIFGHVIDNRLQDEVKITLIATGFEDYDIPAFLRLRQR-
>ABX06138.1|Bacteria___Chloroflexota-Chloroflexia___Chloroflexales___Herpetosiphon_aurantiacus___98.18___GCA_000018565.1
M---DFNSNLIENFAQIKVIGVGGGGSNAVDRMVESGLQGVEFITVNTDAQALIHSPATIRVRIGDKLTRGL
GSGGNPVIGQKAAEETHDELHDVLRGSDMVFITAGMGGGTGTGASPVIASIAQEIGALTVGVVTRPFLFEGN
HRRKVAESGIDQLKPSVDALIVVPNDRLLQIASKNTKMNEAFRMADDVLRQGIQGISDLITSRGLINLDFAD
VKTIMSQQGTALMAIGHGIGDNRMIDAANMAISSPLLE-ISIDGAKGVLFNVTGGEDLGLLEVNEAAEIISK
AADPDANIIFGARIDPNLADEVKITIIATGFDDLDIPPFLRNRERR
>OJV94598.1|Bacteria___Chloroflexota-Chloroflexia___54-19___54-19_sp001898225___95.01___GCA_001898225.1
MA-TGFHSNDIDNFAQIKVIGVGGGGSNAVNRMIQSELRGVEYYVVNTDAQALLYSEAPNRIRIGDKVTKGL
GAGGNPVIGAKAAEESSEELYDALRGADMIFITCGMGGGTGTGAAPIIAQIAKEVGALTVGVVTRPFSFEGN
RRKTSAEEGIARFKEYVDTLITIPNDRLLQVADKKTSMVEAFRIADDVLRQGIQGIADLITTPGLINLDFAD
VKSIMSDAGSALMAIGRGSGDNRCVDAARMAIESPLLE-ISIEGARGVLFNITGGEDLGILEVYEAAEIIQQ
ASDPEANIIVGAVIDPRMSGEVKLTVIATGFDDLDIPPFLRYRQRG
>PID85545.1|Bacteria___Chloroflexota-Anaerolineae___Promineofilales___GCA-2746795_sp002746795___78.82___GCA_002746795.1
M-------PETEGAALIRVVGVGGGGGNALNRMIEENIIGVDFIAVNTDKQALESNLAPQKLQLGDRTTRGL
GSGGDPEIGKKSAEESEEDLHFSLEGSDMVFVTAGMGGGTGTGAAPTVAKVARSEGALTIGVVTRPFTFEGA
HRARAAEAGIEELKEHVDTLIVIPNDKLLETADKRISLLDSFKLADDVLRQGIQGISELITVPGLINLDFAD
IKAIMSLGGAALMAVGSASGDDRALQAAEKAMSSPMLD-VTIDGAKGILFNVTGGTDLSLFEINQAASVIRE
TAHPDVNLIFGAVIDETLGDEIRMTVIATGFNDIDVPAFLRKKR--
>KXK13886.1|Bacteria___Chloroflexota-Anaerolineae___Anaerolineales___OLB14_sp001567105___90.73___GCA_001567105.1
M---DTRNLQSEAFARIKVIGVGGGGQNAVNRMMEEGIQGVEFISANTDAQALTLSRAPVRVRLGDKITRGL
GAGGDPEIGRKAAEESSDELYNVLKGADMVFVTAGMGGGTGTGAAPVVAQVAKESGALTIGVVTRPFTFEGS
KRGQSAEVGVSKMKEHAHTLISIPNDRLLQLADKKSSLQDAFRMADEVLHQGIQGISELITIPGLINLDFAD
VRAIMSEGGAALMAVGRGSGDERAKTAAEQAISSQLLD-ITIDGARGVLFNVTGGPNMTLFEVNQAAAIIRE
TSHPDVNMIFGAVIDPELGDEIRVTVIATGFDDLDVPTFLRNRR--
>KXK48851.1|Bacteria___Chloroflexota-Anaerolineae___SBR1031___OLB13_sp001567485___89.14___GCA_001567485.1
M---DYSDTMREGFAQIKVVGIGGGGGNAVNRMIMEGLAGVEFITINTDNQALNNSKANTRVRIGDKTTRGL
GAGGMPEIGQKAAEESQDDLFEVLRGADMVFIAAGMGGGTGTGAAPVVAGIAKELGALTIGVVTRPFTFEGK
RRTDFAEQGIESLKGKVDTLIVIPNDRLLSIAHKNATLQQAFSLADDVLRQGIQGISELITVPSLINLDFAD
VRTIMSEGGAALMAVGHGTGDDRAINAARQAIHNGLLD-VTIDGARGILFNITGGPSLSLTEVNEAAAIVRE
SAHPDVHLIFGARIDENLGDEVRITVIATGFESTEIPAFLRRKRNN
>CDB16483.1|Bacteria___Firmicutes_A-Clostridia___Clostridiales___Clostridium_sp000435835___97.83___GCA_000435835.1
M--LDF-ELDMQELTNIKVIGCGGGGGNAVNRMILEGLKNVEFIVVNTDKQALLLSQANTKIQIGEKLTRGL
GAGANPEIGKKAAEESRDEISEAIKGANMVFITAGMGGGTGTGAAPVVAEVAKSMNILTVGVVTKPFPFEGK
RRMRHAEMGIENLKQKVDTLVIIPNERLLSMADKKTTLLDSFRLADDVLRQGVQAISDLITIPGVVNADFAD
IETVMKNKGLAHMGVGYGKGDNKAQDAVRQAISSPLLE-TSIDGATGVIINFTGGVDLGAIEVYEAAEIVRE
AADIDANIIFGAVIDETLNDEIRLTVIATGFESVNIPSFLRSRK--
>PKM60371.1|Bacteria___Firmicutes_A-Clostridia___Eubacteriales___Acetobacterium_sp002841405___87.12___GCA_002841405.1
M--FEL-DGNYDNFAKIRVIGVGGGGNNAINRMIEAGMKGVDFIAINTDKQALALALSEKKLQIGEKITQGL
GSGGNPEIGQKAAEESKDAIADMIKDTDLLFLTAGMGGGTGSGAAPIIAKIAKDMGILTIGVVTKPFSFEGR
VRMRNAQIASEFLQENVDSLVTIPNDRLLRMADKSTSLKDAFKLADDVLLQGVKSISDLIAMPGLISLDFAD
VKTIMKDTGLAHMGVGRATGDNRAEEAAKQAILSPLLE-TQIDGATGVLLNITAGEDLSLFEVDKAASIARE
ASDPDANVIFGATIDESLGDEIKITVIATGFGEFSIPDFLTQ---E
>WP-102365669.1|Bacteria___Firmicutes_A-Clostridia___Monoglobales___Monoglobus_pectinilyticus___62.7___GCF_002874775.1
M--FQF-DTEATNPAKIKVIGVGGGGNNAVNRMVEADVKCVEFVAVNTDKQDLTLSQASQKIQIGEKITKGL
GAGAVPEVGQKAAEESVEDIKKAVQGADMVFVTAGMGGGTGTGAAPIVAKIAKDEGILTVGIVTKPFWFEGK
KRQQNSDIGITNLMHAVDTLVVIPNDKLLEVAENRTPLTESFKMADDILRQGVQGISDLISRPGLISLDFAD
IKTIMKDTGFAHMGIGRASGENRAEEAAKKAIHSPLLE-TTIEGAKGVILNVTGGPDLGILEVKTAAELVEE
AADSDANIIIGAIIDENLGDELVITVIATGFDGIDVPVFLRRKDK-
>OGK11435.1|Bacteria___Riflebacteria-UBA8953___UBA8953___UBA8953_sp001787855___76.19___GCA_001787855.1
M--FDF-NQAAAENAEIKVIGVGGGGMNAVNRMIEANLAGVEFIAANTDAQALTNSNAKIKIQLGDKLTKGL
GAGANFEIGKKAAEEDRDHIAEVLEGADMVFITAGMGGGTGTGAAPIVAEIARELGALTVAVVTKPFTFEGR
KRANAAEHGIKNLKDRVDAIIVIPNDKLLEISKENVTMLEAFGYADDILRQGVQGISDLIIVPGLINTDFAD
VKTIMSQAGSALMGIGTASGENRAVTAAQMAISSPLLE-SSIQGAKGVLMNITASRNLGIHEVNKACSIVQE
VVDPDANIIYGHAVNDDMGDEIKITVIATGFDDREVPAFLRRRARK
>WP-088369428.1|Bacteria___Firmicutes_B-TC1___TC1___TC1_sp001584725___72.38___GCF_001584725.1
M--IEFEDVSFDNLANIKVIGIGGGGNNAINRMIDSGVQGVDFISINTDSQALKGTLATKKIQIGSKLTKGL
GAGANPEIGKAAADESREDLYKLLQGADMIFITAGMGGGTGTGAAPVVAQIAKEVGALTIGVVTKPFSFEGK
KRAKQAQEGIEKLSEFVDSLIIVQNDRLLELADKRTPMVQAFKMADDVLRQGVQSISDLIVIPSLINLDFAD
VRTIMSENGAALMGIGRASGDNRAQEAALAAISSALLD-TSIDGAKGILLSIAGGDDLTLFEVNEIASIVTE
ACDDEVNVIFGASINPELGDDIAVTVIATGFDDFKIPNFLE-----
>KUK72102.1|Bacteria___Firmicutes_A-Clostridia___Tissierellales___38-11_sp001509345___97.79___GCA_001509345.1
M--FEF-DVDPVGLAKIKVIGVGGGGNNAVNRMINADLKGISFIAVNTDKQALINSKSDNRIQIGEKLTNGL
GAGSNPEIGLKAAEESKGEIQEVLEETDMVFITAGMGGGTGTGAAPYIAQLSKQQNILTVAVVTKPFMFEGK
RRMENAQRGIDELSKFVDTIIIIPNDKLLEITDKKATLLEAFDIADDVLKQGIQGISDLIAIPAVINLDFAD
VKTIMSGQGLAHMGIGYATGESRALNAAKQAIKSPLLE-TSINGARGVLINITGGSDVALHEINDAARLITE
SADPEANIIFGANIEESLGDSIKVTVIATGFDNLDIPNFIKSDDKI
>PZR61978.1|Bacteria___Eremiobacterota-Eremiobacteria___Eremiobacterales___Eremiobacter_sp003244105___99.07___GCA_003244105.1
M--IEQRRYVPEHMATIKVIGIGGGGCNAVNRMVDSGIKGAEFFAVNTDVQALKSARTDNTVQIGQNLTRGL
GAGADPEIGRQAAEESRDDLSMLVEGTDLVFITAGMGGGTGTGACPILAELARGAGALTVGVVTKPFGFELR
RRAQIADRGIAELEQKVDTLIVIPNDRLLTVVEKRTPLLEAFSYADDILRQGIQGITDLITQPGLINLDFAD
VRRVMTDAGSALMGIGTGTGEHRAADAAHKAISSPLLE-ATIEGARGVIFNIYGGPDLSMFEANEAAELISK
SVDPDAEVIFGATIDERLQNEVRVTVLATGFDEIEVPAFLRR----
>OIP96636.1|Bacteria___Patescibacteria-CG2-30-54-11___CG2-30-54-11___CG2-30-54-11_sp001873755___74.23___GCA_001873755.1
MAR-EQ-DAVLNNFAKIKVIGMGGGGNNAVNQMVRLGVKGIDFVAVNTDLQALNTADAPIKLQIGAKVTKGL
GSGANPEVGRKACEESREDLTELVKGVDMVFITAGMGGGSGTGGAPVLAEICRQAGVLTVAVVTKPFSFEGA
RRRTLADQGIRELKQHVDTLIVIPNDRVLQIADDNTSFLDAFRLVDDVLRQGVQGISDLIVLPGLINVDFAD
VRTIMENAGSALMGIGYGSDDNRAVDAAKAAISSPLLE-TSIHGAKGVLFNIVGGPDMGMKEINNAAQIIAD
AADPDANIIFGAVIDENMKGKIKITVIAAGFEELEVPAFLRKNKPL
>HAX72888.1|Bacteria___Firmicutes-Bacilli___Haloplasmatales___UBA11379_sp003486705___79.31___GCA_003486705.1
MEGFGI-GYEFTYAPRIIVIGVGGGGSNAVNRMIENDVQGVEFVVVNTDAQALNLAIADRKLQIGRDLTRGL
GAGGNPDYGKNAAEESISEIKEIVKGADMVFITCGMGGGTGTGAAPVIAKAAKEAGALTVGIITRPFTFEGK
RRTEFAMKGIGELKANVDTLISVPNDRLLQIVDRSTPMLEAFREADNVLRQGVQGISEIIAVPGLINLDFAD
VKTVMYNKGSAIMGIGLATGENRATEAAKKAIASPLLE-NDIDGATDAIINISGGTDIALFEVDEALRTIRD
ASTTEINIIYGATINPDLTDELIVTVIATGFDNVDIPNWLRK----
>OHE41613.1|Bacteria___Firmicutes-Bacilli___Acholeplasmatales___UBA2284_sp001830045___98.67___GCA_001830045.1
MV-F--ESDNFNQKPIIKVIGVGGGGGNAINRMIENDVKGVEFVAMNTDAQVLKVSKAETRVQLGKYLTRGL
GAGAKKEVGKKAAEESIEEIEEVLKNADMVFITAGMGGGTGTGAAPIIAKKAKEMGCLTIGIVTKPFAFEGP
ARMEAAIYGLEELKPHVDTLIVIPNERLLAISGPTTQLLDAFRESDNVLRQGVQGIAEIIAIPGLINVDFAD
VRTVMENKGTALMGIGIASGENRAIEAARKAIHSKLLE-VSIDGATDAIVNITSGTNITLFETEQALSEIRN
ATDRDLNIIYGTTVNQDLDDELIVTVIATGYDDVNLPSWL-KKGKF
>KFZ27660.1|Bacteria___Firmicutes-Bacilli___Izemoplasmatales___Izemoplasma_A_sp000753575___92___GCA_000753575.1
M--FES-YDNFNQKPSIKVIGIGGGGGNAVNRMIENDVQGVEFVAINTDAQVLRLSKADTRIQIGKMLTRGL
GAGADPDIGRRAAVESEDEIRELLADTDMVFITAGMGGGTGTGAASVIARISREMGCLTIGIVTKPFSFEGR
RRVATALEGLDALKPYVDTLIVVPNDRLLYVVDRSTSMLEAFREADNVLRQGVQGIAEIITVPGLINVDFAD
VKTVMKDKGTALMGIGVASGEGRAIEAAKHAIHSPLLD-ANIDGATDAIVNISSGIDIALWEVTEAIEAIQA
ASSTEINIIYGTTINQDITDEVIVTVIAAGFSKTAIPSWLKSRFK-
>CCY07949.1|Bacteria___Firmicutes-Bacilli___ML615J-28___CAG-698_sp000431235___100___GCA_000431235.1
M--V--EQETFGEKPIIKVVGVGGGGGNAINRMIENDVKGVDFISINTDSQVLRLSKSEYRMQIGKQLTKGL
GAGADPSVGEQAALENEEEIKDLLRGSDMVFVTCGMGGGTGTGAAPVVAKISKELGCLTVGIVTKPFTFEGK
KRMRQALEGIEKLRQHVDTLIVIPNDKVLNIIDPKTSMLEAFKEVDHVLRRAVQGIAEIVTVPGLINVDFAD
VRAVMKGKGTALMGIGIGQGENRAVEAARKAICSPLLE-IDINGATNAIVFVTSDVDISFDEVNTVMNEIRS
ASNSEIDIVYGAGFNMDLRGELIVTVIATGYDDV-GPSWLKK----
>OQX51160.1|Bacteria___Patescibacteria-4484-211___4484-211___4484-211_sp002084955___76.85___GCA_002084955.1
M---LI-KPEIKKFARIKVVGVGGGGSNAIRNMMEADIQGVEFIAINTDAQALSVCPAPTKIQIGTKLTGGL
GSGGNPEVGREAAEESADQIHEHLAETDMVFLTTGEGGGTGSGATPVIADIAKGEGALTVAVATKPFGFEGG
RRMMVAEEGLRELKEKVDALITIPNDKLLEVVDESASLLEAFRAADEVLGRSVQGISDIIVVPGLVNRDFAD
VKTIMQNAGSALMGIGHSEGENRALEAAKQAIESPLLE-SSIHGAKGVLFNITAGENLRLSEVNKAAKMIAE
AADPSANIIFGAAVDENLGEQLKITIIATGFEELEMPAFMRRK---
>OGB63477.1|Bacteria___Patescibacteria-CPR3___CPR3___GWF2-35-18_sp001771135___71.78___GCA_001771135.1
M---LV-KPQTDRVAKIKVIGVGGGGNNALTSMINGQIKGVEFIAVNTDLQALELSPAPSKIQIGGELTRGL
GSGGDPEMGQKAAEESHEDLKKHLEGADMVFITAGMGGGTGTGGAPVIASVAKEMGILTVGVVTKPFNFEGS
VRKSNAELGISNLKDNVDTLIVIPNQRLLDIVDKKMSLIDAFRLADSVLGQGVQGISDLIVLPGLINVDFAD
VKTIMSDAGSALMGIGKASGEGRAEAAAKAAIESPLLE-LSIDGAKGILFNVIGGEDLSMLEVDAAAKIIVQ
AADQEANVIFGAAIDKDMKDDIRITVIATGFDEFDIPTFMRQGK--
>OGH12179.1|Bacteria___Patescibacteria-Microgenomatia___Levybacterales___2-01-FULL-36-15_sp001782015___73.98___GCA_001782015.1
M---LI-RPQTASLAKIRVIGIGGGGGNAINSMIYQQIKGVDFITVNTDAQALLMSQAVTKIQIGENLTKGL
GSGGNPEIGKKAAEESAEKIKELLEGSDMVFLTAGMGGGTGTGATPVIAAIAKDVGALTVSVVTKPFMFEGT
RRMVAAEGGIEDLKDKVDTLIVIPNQRILETVDKKLSLLEAFRVADSVLTQGVQGIADLITVPGLINVDFAD
VKTIMNDSGSALMGIGVGVGENRAQHAARQATASPLLE-VSMEGARGVLFNITGGSDLTMSEVDEASRIISS
AADPDANIIFGATIDETLHDQIKITVIATGFSIFDIPAFLRQKN--
>KKS98559.1|Bacteria___Patescibacteria-Microgenomatia___2-02-FULL-39-11___GWA2-43-14_sp000999095___71.95___GCA_000999095.1
M---LI-KPDIARFAKIKVIGIGGGGCNAVSSMISSQVQGVDFIGINTDAQALMTCTAPVKIQIGDDLTKGL
GAGGDPEIGRQAAEESREKIKEILADSDMVFLTCGEGGGTGTGATPIIAEIARETNALTISVVTKPFSFEGT
RRMLTGEEGILNLKEKVDTLIVIPNQRILDVVDKKMTLVDAFKIVDSVLGQGVTGISDLITMPGLINVDFAD
VRTIMKSAGSALMGIGTGVGENRASAAARMAISSPLLE-ISVDGAKGVLFNITGGADLTMAEVDEAAKLIAA
SVDQDANIIFGATIDEQMVDQVKITVVATGFDEWDIPAFLRQGKH-
>OGY24302.1|Bacteria___Patescibacteria-Microgenomatia___Woykebacterales___RBG-13-40-15_sp001816655___59.72___GCA_001816655.1
M---LI-KPEVNRFAKIKVIGIGGAGCNALNSMISLQIQGVDFVGVNTDAQALLSCLAPTKIQIGEQLTKGL
GSGGFPEIGRKAAEESAEKMQEVIKDSDMVFLTAGMGGGTGTGACPIIAEIAKKTGVLTVAVVTKPFAFEGA
HRRIVAEEGVESLKDKLDTMIVIPNQRLLDVVDKKMSLLEAFKVADSVLGQGVQGISDIIVLPGLINVDFAD
VRTIMTNAGSSLMGIGLGSGEGRAAAAARAAVASPLLE-VSIEGAKGILFSITGGPDLSMYEVDEAAKIISA
AAESDANIIFGAAIDEAMVDQVKITVIATGFDQFDIPAFLRQR---
>OGK49099.1|Bacteria___Patescibacteria-Microgenomatia___GCA-001788215___2-01-FULL-40-14_sp001788215___55.89___GCA_001788215.1
M---LI-KPDIARFARIKVMGVGGGGNNAVNSMVSGQIKGVDFISVNTDAQALLGSQASSKIQIGEAVTRGL
GAGGNPDIGRESAEESREQIKEQLADADMVFVTAGMGGGTGSGGAPVIAEIAKELGALTVAVVTKPFRFEGT
RRMVVAEEAIDRLREKVDTLIVIPNQRLLESVDKKMTLIEAFKVADSILEQGVAGIADLITTPGLINVDFAD
VKTIMQDAGSALMGIGTGVGESRAATAARTAVSSALLE-VSIEGAKGVLFNIVGGPDLSMSEVDIAAKTISE
HVDADANIIFGTTIDEHMVDQIKIIVIATGFDPWDVPAFLRQKS--
>OGE03691.1|Bacteria___Patescibacteria-Microgenomatia___Curtissbacterales___2-12-FULL-41-17_sp001774945___61.55___GCA_001774945.1
M---LI-KPDVNRFAKIRVLGLGGGGTNALNSMISQNIQGVDFVAVNTDQQHLLASQAQTKVQIGENLTKGL
GAGADPEIGKKAAEESLEKIKDVISGADMVFITYGAGGGTGTGAGPIIADLARKIGILTVAVITKPFAFEGT
RRMVVADDGIEILRDKVDTLIIIPNQKLLDVVDKNVSLLEAFKLADSVLTQGVGGISDIIVMPGLINVDFAD
VRTVMTNAGSTLMGVGTATGENRATQAARAAIASPLLD-ASIDGARGVLFNITGGTDMTMSEVDEAAKVITA
QADPDAQIIFGAAIDEKLIDQVKVTVVATGFDEFEVPTFLRQ---I
>KKT75861.1|Bacteria___Patescibacteria-Microgenomatia___GWA2-44-7___GWA2-44-7_sp000999595___52.64___GCA_000999595.1
MPKFEIEKPELATLARIKVLGVGGGGSNAINSMINELIRGVDFIAVNTDAQALLTNLAPTKVQIGDNLTRGL
GAGGDPKIGEQAAEESHEKLKDLLVDSDMVFITYGAGGGTGTGAAPVLASIAKESGALTVAIVTKPFAFEGA
RRMVTAEEGIEKLKGHVDTLIVIPNQRLMDVVDRKMTLMEAFKLADSVLSQGVKGISDIITIPGLINVDFAD
VKAIMRSAGSALMGIGSGVGENRAQMAARAAISSPLLD-ISIEGAKGILLNITGGPDLTMTEVDEAASIVSQ
AADPDANVIFGAPIDPKMVDQIGITVIAAGFKEFDIPAFLRQGR--
>PIS20577.1|Bacteria___Patescibacteria-WWE3___PEYW01___PEYW01_sp002774225___50___GCA_002774225.1
M---LI-KPEINRFAKIKVLGVGGGGSNTVASMINNQIQGVDFVVINTDAQALKSSCSPISLQIGRDLTGGL
GSGGNPEIGQKAAEESLDEIRSHLEGYDMLFITAGMGGGTGTGGAPIVARLAKSMGILTVAVVTRPFSFEGS
RRMEQAEKGINSLRDAVDALIVIPNQKLLDVVDRHVSVLEAFRLSDSVLGQGVQGVSDIIVVPGLINVDFAD
VKSVMLDAGSAMMGIGKGSGETRAQDAARAAVSSPLLD-ASIQGARGILLNIVGGKDLSMFEVDEAARIISE
LASADANIIFGAAIDESLVDQVKITVIAAGFDEFDIPAFLRQ----
>OGC50228.1|Bacteria___Patescibacteria-WWE3___UBA101185___2-01-FULL-41-18_sp001772615___65.9___GCA_001772615.1
M---LV-KPEIERYAKIKVVGIGGCGCNALNTMIESSIAGVEFIAINTDAQALSVNQAPIKIPIGQEITKGL
GSGANPEIGERAAHESSDVIKGHLEGSDMIFITAGMGGGTGTGAAPIIAEIAKSVGSLVVGFVTKPFNFEGT
RRMQNAERGVTNLKGKVDALITIPNQKLLEVVEKKMSIIEAFKVSDNVLGQGVQGISDLITMPGLINVDFAD
VRTIMTEAGSALMGIGRGTGENRAVTAARAAVSSPLLE-VSIEGATGILFNVIGSDNLSMHEVDEAARIISE
AASSDANIIFGATIDQSLDDQVKITVIATGFERFDIPTFLRKR---
>PIP04805.1|Bacteria___Patescibacteria-WWE3___CG2-30-40-12___CG2-30-40-12_sp002770755___60.36___GCA_002770755.1
M---LI-KPENGHFARIKVVGIGGGGSNAVNSMILNKIVGVDFIAINTDAQALATNQAVIKVQIGKDLTKGL
GAGADPDIGKKAAEESLEDIKRYLEGADMVFITAGLGGGTGTGAAPIIANLARQLGALTVGVVTKPFLFEGV
RRMQNAEAGLKEFKDNVDALITIPNQKLLDVIDRGVSILDAFKVADSVLGQGVQGISDLIVLPGLVNVDFAD
VKTIMTEAGSALMGIGLAEGENRAVTAAKSAIFSPILD-VDIKGATGILFNIVGGADLAMHEVDDAARIIGE
AANPDANIIFGATIDENFSNQIKITVIATGFTRFDFPTFLRRK---
>PIS22967.1|Bacteria___Patescibacteria-WWE3___0-14-0-20-40-13___0-14-0-20-40-13_sp002774285___56.48___GCA_002774285.1
M---LV-KPEIERFAKIKVIGVGGGGTNAVNNMIVGNIHGVDFVAVNTDAQSLALSRASVKIQIGKDLTKGL
GSGGNPEIGKKAAEESLEEIKQALDGSDMIFVTAGLGGGTGTGAAPVIAGIAKALGALTVGVVTKPFDFEGI
RRAENAGTGHKELKEHVDALITIPNQKLLELADQKLSLLEAFKTADGVLGQGVQGISDLIVMPGLVNVDFAD
VKTIMTNAGSALMGIGVGTGENRAELSAKMAISSPLLE-VDISGATGILFNIVGGVDLSMHEIDKAAKIISS
AANPDANIIFGAAIDDKMTDGIKITVIATGFTKYDIPTFLRRKVK-
>OGC44794.1|Bacteria___Patescibacteria-WWE3___9FT-COMBO-53-11___9FT-COMBO-53-11_sp001772805___54.59___GCA_001772805.1
M---RV-KPEIEKVAEIKVLGLGGAGGNALNSMVRSKIVGVEFLAVNTDSQALATLEVPNKIQIGEKLTRGL
GSGGDPEVGQKAAEESVDLIRSRLEGADMVFVTCGMGGGTGTGAAPIIAEIAKSIGALTVGVVTKPFGFEGA
KRMENAIHGIQNLHDKVDALIVVPNQKLLEIVERDTSILEAFRLADSILGRAVQGISDLIVVPGLVNVDFAD
VRAVMTNAGSALMGIGEASGQEKSPTAAKSAITSPLLE-FSVRGATGILMNIVGGQDLSMHEVDEAARVIAQ
EADPNANIIFGASINDEMKDEIRITVIATGFDEYDAPAFLRRKR--
>KKP61510.1|Bacteria___Patescibacteria-Microgenomatia___UBA1406___GWC2-37-13_sp000990305___52.89___GCA_000990305.1
M---LI-KPRAGQAARIKVVGIGGGGGNALSFMVEEGINGVEFIAVNTDAQALLNNKATVKIQIGENLTKGL
GSGGDPEVGRQAAEESKEKLKEDLSGADMIFLACGEGGGTGTGAAPLIAEIAKESGALTIAVVTKPFEFEGS
KRKFCADEGIMRLKEKVDTLIVVPNQRILNIIDKKTPILEAFKRIDAVLHQGVKGIAELITTPGLINVDFAD
IRSIMQGSGTALMGVGIGSGDKRAIAAIKQAISSPLLD-ISIEGAKGVLFNVVGGPDLTMAEVDEAASVIAK
SVDPDADIIFGAVIDDKLMDQIKVTIIATKFSEFDIPAFLRKK---
>PIS14986.1|Bacteria___Patescibacteria-Microgenomatia___Shapirobacterales___0-14-0-10-38-17_sp002774085___64.11___GCA_002774085.1
M--TFI-KPDSGRFAQIKVLGIGGGGGNCINTMVETKIKGVDFVAINTDAQALLNNKAPAKLQIGKKLTKGL
GAGGNSQVGQKAAEESREEIKRLITGSDMVFLTGGEGGGTCTGAAPIIAEIAKELGILTVAVITKPFNFEGH
RRAAAAAEGIDKLREKVDTLITIPNQKLLDTVDKKVTLIEAFRLVDSVLISGVQGIADLITKPGLINLDFAD
VKMIMKNAGNTLMGIGKASGENRAAKAAHLATASPLLE-TSIEGAKGILFNITGSKDLTMKEIEEAAEAIFS
QADPDANIIFGAAIDESLNNEIKITLIAAGFEEYEVPTFLRQGKKK
>KKT73818.1|Bacteria___Patescibacteria-Microgenomatia___UBA1400___UBA10133_sp000998025___53.77___GCA_000998025.1
M---LV-KPDTNTFAKIKVLGVGGGGNNAINSMISSKIKGVEFVAINTDMQALIASNADIKLQIGEKSTKGL
GSGSNPEVGAAAAEESREKIKEVLMGADMVFVTAGEGGGTGTGAAPVIAEIAKDVGALTVAVVTKPFLFEGA
RRRVQAEEGIEKLRENVDTLIVIPNQRLMDVVKKDQTLLDAFKTADSVLGQGVQSISDLITIPGLVNLDFAD
VKSVMSNAGSALMGIGKASGDKRAIIAANAAISSPLLE-IGIEGAKGIIYNIAGNENLTLNEINEASSIITQ
SADPDANIIFGTTIRKDLGDEIQISVIAAGFDDLDIPTFLRNKF--
>PIV90281.1|Bacteria___Patescibacteria-Gracilibacteria___1-14-2-50-48-13___1-14-2-50-48-13_sp002783265___70.29___GCA_002783265.1
M---EV-TPAMHTVARIKVVGVGGAGNNAVNRMVEAGVEGVEFIAVNTDAQVLLSSQADIKINIGKATTRGL
GAGANPEIGEKSAQESSEELKAALDGADMVFITCGLGGGTGTGAAPVIAQLAKEMGALTVGVVTKPFTFEGK
RRMMSAVSGFDSLKNKVDTLITIPNDKILTIIDKKTPLTDAFLVVDEILRQGVQGISDLITVAGLINVDFAD
VRSVMGNAGSALMGIGYGTGENRAMEAARNAVDSPLLE-LSIGGARGILFTVTGGNDLSMYEVEEAAKIITE
AADPEANIIFGAVINESYTGEMKISVIATGFDELDVPAFLRNKLNK
>PIZ73603.1|Bacteria___Patescibacteria-Gracilibacteria___UM-FILTER-43-11___UM-FILTER-43-11_sp002792495___77.31___GCA_002792495.1
M--VEV-TPDITPLASIKVIGVGGGGSNAINRMIIAKVEGVDFIAINTDAQALYHSQASHRINIGKAATRGL
GAGSDPGIGKKSAEESSEELKAAIDGADMVFITCGLGGGTGTGAAPVIADLARELGILTVGVVTKPFSFEGA
RRSQVAQEGLDELKEKVDTLITIPNDKILSIIDKKTPLTDAFIVVDDVLRQAIQGIADLITTHGMINVDFAD
VRTIMRNAGSALMGIGYGTGENRAVDAARAAIESPLLE-MSIAGAKGILFNITGGNDLSMFEVDEAAKVITE
AADANANIIFGTVINENYTGEIKCTVIAAGFEDLEIPAFLRKTLRK
>KKP35951.1|Bacteria___Patescibacteria-Gracilibacteria___UBA1369___GWC2-33-13_sp000989565___75.49___GCA_000989565.1
MNTLEI-TPDITPVAQIKVIGVGGGGGNAINRMIKSNLRGVEFIAVNTDAQALYHSEAATKINIGRATTKGL
GAGSNPDTGKQAAEENSEEIKNVLEGADMIFITCGMGGGTGTGGAPVIAELAKNMGILTVGVVTKPFAFEGA
RRMKHAEEGLENLKNKVDTMIVIPNDKILSIIDKKTPLTDAFTVVDDVLKQGVQGIADLITIHGMINVDFAD
VRAIMENAGSALMGIGYGTGENRAVEAAKAAIESPLLE-LDIVGARGILFNITGGTDLSMFEVDEAARIITE
ASDPEANIIFGAVINDSYTGEIKITVIAAGFNELDIPAFIRKKVQK
>KKR18672.1|Bacteria___Patescibacteria-CPR2___CPR2___UBA9978_sp000995065___69.44___GCA_000995065.1
M---EI-KPQVETFARIKVVGLGGGGTNAINRMIAANLRGVEFIAINTDAQSLHHCDASKKVHIGKTTTRGL
GAGSDPDTGRKAAEESSEEIYEALKGADMIFLTCGMGGGTGTGSIPVVASLAREVGALTVGIVTKPFIFEGE
RRKRVSEEGMDLLKDKVDTLITIPNDRLLTMIDRKTTMLDAFNVVDDVLRQGVQGISDLITVHGVINVDFAD
VKAIMSNAGSALMGIGRGTGENRATEAAKMAINSPLLE-VSIDGARGVLFNISGGPDLGMFEIDEAAKVITQ
AVDSDANIIFGSVIDPNISGEIKITVVATGFDELDIPAFIRHRVE-
>AKM84570.1|Bacteria___Patescibacteria-Kazan-3B-28___Kazan-3B-28___Kazan-3B-28_sp001029795___72.44___GCA_001029795.1
MSTSEF-K-EEDVFARIKVVGVGGSGCHAINRMISSRIKGVEFVAINTDAQDLHYCEAPVRVHIGQTTTRGL
GAGSDPELGKKSAEENKEDVYNALKDADMVFITCGLGGGTGTGAAPIVAEIARELGALTVAVVTKPFSFEGL
RRKKVAEEGLSELQPRVDTLITIPNDRLLQVIDKKTSLYDAFTVVDDVLRQGVQGISDLITMHGMINVDFAD
VKAIMQNAGSALMGIGRGTGESRTLEAAKMAIDSPLLE-LSIDGAKGILFNITGGPDMSMYEIDEAARIITE
AADPDANIIFGAVIDEAMQGEVKITVIATGFDTLDVPAFIRKKIR-
>OGD61985.1|Bacteria___Patescibacteria-UBA1384___XYA2-FULL-43-10___XYA2-FULL-43-10_sp001776195___65.24___GCA_001776195.1
M--VEK-KSDLENFATIRVIGVGGSGGSALGRMINSKLRGVDFVAINTDAQALAHNESPIKIQIGKDTTRGL
GAGADPEIGRKAIEENKEEVYEALKGSDMVFVTCGMGGGTGTGAAPFVAEIAKELGALTVGVVTKPFSFEGQ
RRKRIAETGISEMKDKVDTLITIPNDRLLQVIDKKTSLFEAFGVVDDVLRQGVQGIADLITLHGIINVDFAD
VKAIMADAGSALMGIGHGTGDNRAIEAARAAIDSPLLE-LSIDGAKGILFNITGGPDLGMYEIDEAAKAITE
AADADANIIFGAIIDEAMQGEVKITVIATGFDELEVPAFIRRKLK-
>KKP89193.1|Bacteria___Patescibacteria-UBA1384___GWA2-35-9___GWA2-35-9_sp000991185___57.8___GCA_000991185.1
M--I--NESPLETFAVIRVVGVGGSGNNSIERMIQSKLRGVEFIAINTDAQTLANNSSPTKIQIGKELTRGL
GAGADLDIGKKAIEENKDEVYEALKGSDMVFVTCGMGGGTGTGASSQVAQIARELGSLTVAVVTKPFSFEGL
KRKKVAELGIEELKDKVDTLITIPNDRLLQVIDKKTSLRDAFLVVDDVLRQGVQGITDLITVHGIINVDFAD
VKTIMKDAGSALMGIGRSSGDNRSAEAAKAAIESPLLD-LSIEGAKGILFNITGGPDMAMYEIDEAAKMITE
AADQDATIIFGAIVDESMSGEIKITVIATGFDDMEVPAFIRRKLK-
>PIT97526.1|Bacteria___Patescibacteria-UBA1384___UBA1384___1-14-0-10-41-12_sp002778735___75___GCA_002778735.1
M-----NKDDLETFATIRVIGVGGSGNNSVKRMIDAKLRGVEFIAVNTDAQALVNNPAPVKIQIGKETTRGL
GAGSDVEIGKKSIEENKDEVFEALKGSDMVFVSYGAGGGTGTGGGPTIAAISRELGALTVGIVTKPFSFEGI
RRKKVADQGIEELKTNVDTLIVIPNDRLLQVIDKKTSLNDAFYVVDDILRQGVQGISDLITLHGIINVDFAD
VKTIMANAGSALMGIGRGSGDNRAIEAARAAIDSPLLE-LSIDGAKGILFNITGGPDLGMYEIDEAAKAITE
AADPDANIIFGSIIDEAMSGEVKITVIATGFDELEIPSFIRRKLK-
>OGD64832.1|Bacteria___Patescibacteria-UBA1384___2-12-FULL-50-11___2-12-FULL-50-11_sp001774395___66.5___GCA_001774395.1
M-----NKEALETFASIKVCGIGGSGGNALARMIAARVRGVEFIAINTDAQALSNNPAPVKVQIGKETTKGL
GSGADTEVGRKSAEENKDEIYEVLKGADMVFVTCGAGGGTGTGAAPLVAQIARELGALTVGVVTKPFSFEGL
RRKKVAELGIEDLRDKVDTLITIPNDRLLQVIDKKTSFTDAFGIVDDILRQGVQGISDIIVNPAIINVDFAD
VRTIMKDAGSALMGIGRAGGENRAIEAARQAIDSPLLE-LSIDGALGILYNVTGGTDMTMYEVEEASKAITE
AAHPEANIIFGVTVDEAMSGEVKVTVIATGFEQLDVPAFIRRKLR-
>OGE76052.1|Bacteria___Patescibacteria-Doudnabacteria___UBA920___2-01-FULL-46-14_sp001777515___70.3___GCA_001777515.1
MPRTEV-KPKIETIARIKVIGVGGSGHNAIHRMITAGLTNVEFVAINTDAQALHHSKADKKVQIGKQVTRGL
GAGMNPEVGRAAAEESKEEILEVLSGSDMVFVTCGLGGGTGTGAAPVVAELAKEEGILTVAVVTKPFAFEGA
KRRELAEKGLEELKDNVDTIIVIPNDRILQIIDKKTSLLDAFRTVDDVLRQGVQGIADLVTTPGLINVDFAD
VKSVMSDSGSALMGIGRGSGENRAIEAAKQAIDSPLLE-VSIDGARGVLFNITGGKDLGMYEVDEAAKIITK
SVDSDAKIIFGAVIDEAMSDEVRITVIATGFEELDIPAFIRKKMK-
>PIZ86515.1|Bacteria___Patescibacteria-CG2-30-33-46___CG2-30-33-46___CG2-30-33-46_sp002792735___79.21___GCA_002792735.1
M---EV-KPDIETFAKIKVVGVGGGGSQAVNRMISSKLKGVEFISINTDAQALHFSEASKKIHIGKEITRGL
GAGADPEIGKKSGEEDREEISEALAGADMVFITYGLGGGTGTGAGPIVAEVAKSLGALTVAVVTKPFNFEGQ
KRKVVADSGLTELREKVDTLITIPNDRVLQIVDRKTSMLDALKIVDDILRQGVQGIADLITMHGMINVDFAD
VKTIMAEAGSALMGIGIASGDNRAIDAAKAAIDSPLLD-LSIDGAKGVLFNVTGGYDLGMHEIDEAAKVITD
ATDPEANIIFGAVIDETMQGEIKITVIATGFDEFDVPAFIRRKLKK
>KKP92006.1|Bacteria___Patescibacteria-ABY1___UBA1558___GWA2-36-10_sp000991205___56.93___GCA_000991205.1
M--EEV-VPSIETFANIKVVGVGGSGGSAVNRMVSAKIKGVDFIAVNTDAQALHHSIAPTKIHIGRATTKGL
GAGMDPDLGAKSAEENENDIVEHLKGADMVFITCGLGGGTGTGAAPIIADIAKDAGALTVAVVTRPFTFEGV
QRREIADRGLDRLIDKVDTIITIPNDRLLQIIDKKTSLLDAFAIVDEVLKQGVQGISELITVPGLVNVDFAD
VKAIMKQAGSALMGIGKASGENRAQEAARAAIDSPLLE-LSINGATGVLFTISGSSDLSMFEVNEAAEVITS
ACDPEAKVIFGAVIDENLGDEVKVTVIATGFEELDIPAFLRKKLND
>PKL72407.1|Bacteria___Patescibacteria-ABY1___UBA2591___PGYQ01_sp002839745___66.83___GCA_002839745.1
MPEPEI-KPSIETFAKIKVVGVGGSGGSAINRMIQAKIKGVEFIAINTDSQALHHSQASQKLHIGKMITRGL
GAGMDTEMGKKAAEENQNEIHEILKGADMVFITCGLGGGTGTGAAPIIAKVAKEIGALTVAVVTKPFSFEGV
QRKNMAEKGLKELLDKIDTIITIPNDRILQIVDKKTSLLDSFEIVDNVLKQGVQGISDIITIPGLINVDFAD
VKAIMKDAGSALMGIGKASGENRAVKAAQASIDSPLLE-LSIEGARGVLFTITGGQDLTMHEVNEAAKIITE
SADAEAKIIFGAIIDESLKDEIKITVIATGFDELEIPAFIRKKMN-
>PIS40646.1|Bacteria___Patescibacteria-ABY1___UBA10025___PEXW01_sp002774575___52.48___GCA_002774575.1
M---EI-KPDIETFAKIKVVGVGGSGGSAIDRMISSKIRGVEFIAINTDAQALHHSKAPIKIHIGKTVTRGL
GAGMDPELGRKAAEESQDEIHDALKGADMVFITCGLGGGTGTGAAPIVAEIAQDVGALTVAVVTKPFAFEGA
QRKAISEHGLGDLADRVDTLITIPNDRLLQIIDKKTSLLDAFGTVDEVLRQGVQGISELITIPGLINVDFAD
VKSIMEDAGSALMGIGRASGENRAVDAAKAAIDSPLLE-LSIDGAKGILFTVTGGSDLSMYEVNEAARVITV
SVDPNAKVIFGTVIDENLKGEVRVTVIATGFEDLEIPAFIRRKMM-
>KKR21284.1|Bacteria___Patescibacteria-ABY1___BM507___GWE2-39-37_sp000995135___62.02___GCA_000995135.1
M--AEV-KPEVETFAKIKVIGVGGGGGSAVNRMIEKGIKGVEFIAVNTDIQALHYNKASKKLHIGKAVTRGL
GAGMNPDLGKQAAEESQNEIRELLKDADMVFVTCGMGGGTGTGASPVVAEIARDLGALTVAVVTKPFAFEGA
QRKGIGDRGLMDLTDKVDTIITIPNDRLLQVIDKKTSLLDAFTVVDDILRQGVQGIAELITIPGLINVDFAD
VKAVMSNAGSALMGIGQASGENKAIEAAKAAISSPLLE-MSIEGARGILFTIMGGPNLSMNEVNEASKIITA
SADEEAKIIFGAVINEKMKDEIKISVVATGFDDLGIPAFIRKKMM-
>OGF20793.1|Bacteria___Patescibacteria-ABY1___XYB2-FULL-38-15___XYB2-FULL-38-15_sp001778095___70.1___GCA_001778095.1
M--PEI-KPEIETFAKIKVIGVGGAGGSAINRMVKSKIKGVEFIVANTDVQALHYSEAPVRLHVGKTVTRGL
GAGMDPEIGKKAAEESQNEIRDILKGADMVFVTCGLGGGTGTGAAPIIAQIARDLGALTVGVVTRPFAFEGA
QRRINADRGLEEMEGKVDTLITIPNDRLLQIIDKKTTLLDAFTTCDEVLKSGVQGISELITIPGLINVDFAD
VKAIMKDAGSAMMGLGEASGEKRGEEAAKIAISSPLLE-QSIEGARGILFTVTGGPGLGMHEVAEAAKIITG
SADPDAKVIFGAVINENMKDAIRITVIATGFEDLDIPAFLRKKIM-
>KKR87832.1|Bacteria___Patescibacteria-ABY1___SG8-24___UBA10014_sp000996355___69.8___GCA_000996355.1
M--AEV-KPDIETFAKIKVCGIGGGGGAAINRMITDKIKSVDFIAINTDIQALHHSLASVKIAIGKTVTRGL
GAGMNPDLGRRAAEENQNEIRNALNGADMVFLTCGLGGGTGTGAVGEVAKLAKDIGALTVAVVTKPFAFEGA
QRRRIAEEGFNQLIQYVDTVITIPNDRVLQIIDKKTSLIDAFNIVDDVLRQGVQGISELITIPGLINVDFAD
VKAIMENAGSALMGIGRASGENRAVEAAKQAIASPLLE-LSVDGAKGILFTITGGHDLGMHEVAEAAKVVTG
SADEDAKIIFGAIIDEDLKEEVRITVVATGFEELEIPAFIRKKMM-
>OGL82757.1|Bacteria___Patescibacteria-ABY1___GWA2-46-9___GWA2-46-9_sp001791325___71.29___GCA_001791325.1
M--GEV-KPDIETIAKIKVVGVGGSGSSAVNRMIEAKIRGVEFIAMNTDVQALHYTRAPQKLHIGKTVTRGL
GAGMNPELGKRAAEESQNEIRDALKGSDMVFVTCGLGGGTGSGASPMVASIARDLGALTIAVVTKPFSFEGA
QRRAIADQAYDELANNVDTIIAIPNDRILQIVDKKTTLSEAFRMADEVLRQGVEGIADLITMPGLVNVDFAD
VKAIMQSTGTALMGIGRASGENRAVVAAKAAVSSPLLD-TSIEGARGILFVVAGGPTLTMHEVNEAAKVITG
LSDDNAKVIFGAVIDDGLRDEIKVTVIATGFEDLDIPAFIRKKMQ-
>OGY51955.1|Bacteria___Patescibacteria-ABY1___Buchananbacterales___2-01-FULL-39-33_sp001817505___65.28___GCA_001817505.1
M--PEI-KPEVETFAKIKVVGVGGSGGSAINRMIASKIKGVEFIAVNTDVQALLHNNARHKLHIGESTTKGL
GAGMDPNIGLQAAQESINELRDLLKGSDMVFVTCGLGGGTGTGASPVIAQVAKELGALVIAVVTKPFSFEGV
QRTEIAERGYKELESRVDTIITIPNDKIFQIIDKKTSLLDAFKIVDDVLRQGIQGISEAITIPGLINVDFAD
IKAIMNNAGSALMGIGEATGENRAVVAAKKAISSPLLD-ISIDGARGVLFIFIGSPSLTMNEINEAANVITE
NADANAKIIFGTVIDDNMKDKVRVTVIATGFDDLEIPAFIRRKMK-
>OGY83626.1|Bacteria___Patescibacteria-ABY1___UBA9570___WO2-43-9_sp001818315___87.93___GCA_001818315.1
MSQTEV-KPEIETFAKIKVLGAGGAGCAAINRMVEAQIKGIELIAVNTDSQSLHHSKAPVRVHIGQNTSRGL
GAGMDPDVGRRAAEENIEDIEKILKGADMVFLTAGFGGGTGSGSLPVIAELARDLGALTVSIVTKPFAFEGE
QRKAIAENAFTELQSKVDTIITIPNDRLLQIIDKKTSLLDAFKIVDDVLRQGVQGISDLITLPGLINVDFAD
VKSVMENAGSALMGIGTASGENRAVEAAKAAIDSPLLE-MSIDGAKGILFTISGSSNLGMYEVNEAARVITE
TTDPNARIIFGSVIDDSLQDEIKITVVATGFEDLEIPTFIRKKMM-
>PIU10998.1|Bacteria___Patescibacteria-ABY1___UBA2196___GCA-002787375_sp002778965___67___GCA_002778965.1
MATIEV-KPEIETFAKIKVVGVGGGGGSAINRMVSGNLRGIDFVAINTDAQALHQNLSKHKLHIGRTVTRGL
GAGMNPELGMKSAEETSSEIREVLKGADLVFITCGLGGGTGTGASPVVAEIARDLGCLTVAVVTRPFAFEGV
QRRTIADKGFAELSSKVDTIISIPNDRILQIIDKKTSLLDAFTTVDDVLRQGVQGISELITQPGLINVDFAD
VKAVMKDSGSALMGMGVASGENRAVEAAKAAIDSPLLE-LSIDGAKGVLFTISGPLDLSMNEINEAARIITA
SVDSGAKIIFGATVSDDIKDEVSITVIATGFDELQIPAFIRRKMG-
>ALM13267.1|Bacteria___Patescibacteria-Gracilibacteria___Peribacterales___Peribacter_riflensis___79.08___GCA_001430885.1
MSDIEV-RPEATPGARLVVLGTGGGGSNAVKRMIDSKVQGVEFIALNTDMQALYHNPAPRKITIGRGTTRGL
GAGANPDVGKKAAEESSAEIQAALEGADMIFITAGLGGGTGSGSIHVIAEIARSMGILTVAVVTKPFSFEGL
KRKQQAEDAIANLKGKVDTLITIPNDKILSLIDKTTPLTEAFQVVDEVLQHAIEGISNLITEHGLINVDFAD
VKSIMQDAGTALMGIGYGTGDSRAAEAARAAIDSPLLD-LSISGAKGVLFNITGGNDLSMFEVDEAARIITE
AADPEANVIFGAVIDEKFTGEVKVTVIATGFEELEVPAFMRKPISK
>OGM98012.1|Bacteria___Patescibacteria-Paceibacteria___2-02-FULL-40-12___2-01-FULL-41-21_sp001794025___69.25___GCA_001794025.1
M--AQV-KPAFETFARIKVVGVGGGGTNALTRMIEARIHGVEFIAINTDAQALHASGASVKIHIGKSLTRGL
GAGMNPEIGRQAAHDTKEEISAALKGADMVFITTGLGGGTGSGAAPVIAELAREAGALAVGVVTKPFSFEGL
ARMKIADAAWNNLRERVDSLITIPNDRILSIIDRKTPLLESFGIVDDVLRQGVQGISDLITIPGIVNLDFAD
VKAVMSNSGSALMGIGRASGDDRAVEAAKMAINSPLLE-VSIDGAKGVLFNVSGGPDMAMAEINEAARIITE
HVDPEARVIFGAVIDDKLKKEIEITVIATGFSEFDIPAFIRRKINK
>KKP89766.1|Bacteria___Patescibacteria-Paceibacteria_A___Moranbacterales___UBA12068_sp000991245___50.69___GCA_000991245.1
M--AEI-KPDIETFARIKVVGVGGSGNNAISRMIDSKIKGVEFVAINTDAQALHHSKASEKVHIGKNLTKGL
GAGMNPEIGRQAAEENRDEIQDVLKGADMVFVCAGMGGGTGTGAAPVVAETAKELGALTVAVVTKPFSFEGA
QRRNLGEEGLQNLRDRVDTLITIPNDKLLSIIDRKTTLINAFRIVDDVLRQGVQGISDLITKPGIVNVDFAD
VRAIMQDSGSALMGIGIASGENRAAEAARAAINSPLLE-LSIDGAKGVLFNISGSSDLGMLEINEAANIITE
SVDPNAKVIFGAVVDDQVKKEIHVTVVATGFDELEIPAFIRRKMEK
>OWK26810.1|Bacteria___Patescibacteria-Paceibacteria___GWA2-38-13b___GWA2-38-13b_sp000992445___74.01___GCA_000992445.2
M--AQV-KPDVETFARIKVVGPGGSGCKAVSRMMACKIKGIDFIAINTDAQDLHHSNATQKIHIGKNLTRGL
GAGMNPEIGRQAAEENRDEIHEALKGADMVFITCGFGGGTASGAASIIAETAKDTGALTVAIVTKPFSFEGI
QRARIAEEALANIKERVDTLITIPNDKILQIIDRKTSLLNAFYICDEVLRQGVQGISDLITIPGIVNVDFAD
IRAIMQDAGSALLGVGKAIGEDRAVEAAKAAINSPLLE-ISIDGAKGVLFNITGGEDMSMLEISEAARVITE
SVDPNAKIIFGASQDDSLKKELKVTVIATGFDELDIPAFIRRKLGK
>OGZ33132.1|Bacteria___Patescibacteria-Paceibacteria___Portnoybacterales___RBG-13-40-8-A_sp001819435___57.22___GCA_001819435.1
M--PQI-KPDIETFARIKVIGVGGSGGNAISRMMSCGIKGVSFVAINTDVQALHNSRAGEKIHIGKVLTKGL
GAGMNPEIGRRAAEENKQELQESLKSADMVFITCGLGGGTGTGASPIVAELAREAGALTVAIVTKPFSFEGS
QRAKLAEEGLAELKDKVDTIIVIPNDRLLSIIDRKVSLLNAFEIVDDVLRQAVQGISDLIVFPGIINLDFAD
IKAIMENAGPAIMGIGRATGENRATEAARAAISSPLLE-FSIEGAKGILFNVSGGTDMGMLEISEAAKTITE
TADPDAKIIFGAVIDEKAKKEMKITVIATGFNEWDIPAFIRKKK--
>KKU04521.1|Bacteria___Patescibacteria-Paceibacteria___Sungbacterales___LCKU01_sp001001625___52.76___GCA_001001625.1
------------------MVGVGGGGGKAVTRMIDHKTNGVDFIAINTDAQDLHLTKAKTKIHIGKNLTKGL
GAGMNPEIGRQAAEENRDEIHEILKGADMVFLTCGLGGGTGTGASPIVAEVARDAGSLVIGVVTKPFSFEGV
QRGKIAEDGWHKLKDRVDALITIQNDRLLNVITKDTSLLNAFVICDDVLRQAVQGIADLIITPGVINVDFAD
VRAIMQDAGSALMGVGYGTGEDRAVTAAKSAVGSPLLE-LSINGARGVLFNISGGSDLTMWEINEAAKVITE
SIDREAKVIFGAVEDERLKKEIKITVIATGFSEWDVPAFLRRKGK-
>KKR45862.1|Bacteria___Patescibacteria-Paceibacteria___UBA9983_A___C7867-006_sp000996025___61.68___GCA_000996025.1
M--PQI-KPDIEAFARIKVLGIGGSGKNAINYMINSKVKGVDFIAINTDSQDLHHSLAKRKIHIGKNLTRGL
GAGMNPELGKRAIEETKEEVQEVCKGADMIFITCGLGGGTGTGAAPIVARVAKEMGALTVAVVTKPFFFEGQ
QRMKIAEVGLEELRQSVDAIIVIPNDRLLSNITKETTAKNAFAICDDVLKSAVEGISDLITTPGIINIDFAD
IKAVMENAGPALMGIGTASGEKRAEEAAKMAINSPLLE-VSINGAKGVLFSIAGGDDLGMFEIQDAAKIITE
SVDPNAKIIFGTVRDEKLKKEVKITVIASNFDDWAVPAFLRRSKLK
>OGZ46759.1|Bacteria___Patescibacteria-Paceibacteria___Ryanbacterales___02-FULL-45-17b_sp001819815___62.79___GCA_001819815.1
M--PNI-KPEVEAFARIKVVGVGGSGGNTVNHMIRAKVQGVDFIAINTDAQDLHHNLATKKIHVGKNLTRGL
GAGMNPDLGRQATEETIEEIKDALKGADMAFIVCGFGGGTGTGGAPVIAEAARSQGALTVAVVTRPFTFEGA
QRARIAEEGLMQLKGSVDAMVLIPNDRLLSVIEKGTTFKDAFAVCDEVVRQAVQGISDLITMPGIVNVDFAD
VKAIMQDAGSALMGIGKGIGETRATDAAKQAINSPLLD-VAIDGARGVLFSIHGGPDMSMWEVQEAARVITE
SIDKDAKVIFGAVEDARLKKEIKVTVIASGFDEWDVPAFFRRKK--
>KKT91245.1|Bacteria___Patescibacteria-Paceibacteria___WOR2-41-13_A___GWA1-44-29_sp001001285___75.13___GCA_001001285.1
M--PHI-KPDIESFARIKVVGVGGSGANAVNHMIRSKVRGVEFIAINTDAQDLHQSLTHKKIRIGKGITKGL
GTGMNPELGKQAAEETKDEIHEALKGADMVFITCGMGGGTGTGASSVIAHAAKNQGALTIGVVTKPFIFEGL
ERARIAENGLIKLREAVDALIVIPNDKLLSIVSKETPFLSAFAMCDEILRHAVEGISDLITVPGVINVDFAD
VRAVMQGAGSALMGIGMGRGEARAEEAARAAISSPLLD-ISINGARGVLFAISGGPDLTMWEINEAAKIITA
SIDQDAKIIFGAIQDERLKKDIKITVIASGFSDWDIPAFIRRQRK-
>OHB21153.1|Bacteria___Patescibacteria-Paceibacteria___2-01-FULL-47-10___2-01-FULL-47-10_sp001824325___60.43___GCA_001824325.1
M--PEI-KPDIESFANLKVIGVGGSGGNAIDRMIEARIRGVEFIAINTDAQDLHHSLATEKIHIGKSITRGL
GAGMNPELGKKAAEENKEDIERAVAGADMIFIACGLGGGTGSGAAPVVADLARAAGALTVAVVTKPFSFEGA
QRSQIARDALEELQGKVDTMVTIPNDRLLNIIDKKTTLTEAFRTVDDVLRQAVQGIADLITIPGIINVDFAD
VKAIMSNAGSALMGIGIASGEERAIKAAKKAISSPLLE-LSIDGAQGVLFNVTGGDDLTMSEISKAAKVITE
TIDPDAKVIFGAVRDENIKKRIKITVIATGFDEYDIPAFIRRKMQG
>OGZ61715.1|Bacteria___Patescibacteria-Paceibacteria___Spechtbacterales___2-12-FULL-38-22_sp001820055___57___GCA_001820055.1
M--AKL-NPDLQTFANILVVGVGGSGCNAVSRMIASKIEGVKFVAINTDAQDLHHSNAPVKINIGKNLTRGL
GAGMNPEVGRQAAEENIDEIKDVLKGADMVFVTGGHGGGTCTGASPIVAKASKELGALTVAVVTRPFSFEGA
LRARIAEEGLNNLKEHVDAMVVINNDRLLSVIDRKMSLIDSFKIVDEVLRQGVQGISDLVVQPGIVNVDFAD
INAIMQDAGSAMMGVGRASGEDRAIEAARAAINSPLLD-TSIAGAHGILFSVAGGDDLAMSEINDAAKIITD
EINPEAKVIFGAYNDDKLKKEIKVTVIATGFEDWDIPAFIRKKMK-
>KKQ51235.1|Bacteria___Patescibacteria-Paceibacteria___GWC2-36-17___GWC2-36-17_sp000992345___68.07___GCA_000992345.1
M--GQI-KPEMETFAKIKVVGVGGGGGNAISRMFTSKIKGVEFIAINTDAQDLHHALAQKKIHVGKNVTRGL
GAGMDPNLGRAAAEENKDEIHEALKGSDMVFITCGLGGGTGTGVSPVVAEIAKETGALTIGVVTKPFNFEGA
VRAKIAEEGYAQLRDRVDALITIPNDRVLNIIDKNTSMFQAFDKVDEILKQAVEGIAELITMPGVINVDFAD
VKAIMKDAGSALMGIGHANGENRAVEAARMAINSPLLD-VSIEGAKGVLFCISGGADLGMHEINEAARIITD
AIDKDAKVIFGAVHDQRLKKEVKITVIATGFDEWDVPAFMRRKKK-
>KKS94353.1|Bacteria___Patescibacteria-ABY1___GWA2-43-13___GWA2-43-13_sp000999025___77.72___GCA_000999025.1
MKKTEV-MPDIETFAKIKVVGVGGSGNSALSRMMQVGIRGVEFLAINTDAQAIQHCKAPGKIQIGKSITRGL
GAGMEPDQGKRAAEESAEEIEQKLAGADMIFITCGLGGGTGTGASPVIARIARDLGALTVAVVTKPFSFEGA
QRKAIAERGFDELADVVDTIISIPNDRLLHIIDKKTTLLDAFQVVDDVLRQGVQGISELITVPGVINADFAD
VKSIMQNAGSALMGIGRGTGDNRAAEAAKAAIDSPLLE-VSIDGAKGILFTVAGDSSLGMYEVHEAAQIITK
QADPNARVIFGTVIDDSLGDEIKITVVATGFDDLEIPTFLRKKMG-
>OGH67971.1|Bacteria___Patescibacteria-ABY1___Magasanikbacterales___2-02-FULL-50-9b_sp001782975___52.88___GCA_001782975.1
M--PEV-KPALETFAKIVVVGVGGGGTSAVNRMIEAKIRGVEFIALNTDIQALHHSLATHKINIGKTVTRGL
GAGMDPETGRRAAEESQNEIRDLLKGANMVFVTAGMGGGTGSGACPVVADIAREVGALTVAVVTKPFSFEGS
QRKSIADRAHEELAGRVDTIITVPNDRVMQMVDKKTTLQEAFRVIDDVLRQAVQGISELIMTHGQINVDFAD
VKRIMSNQGSALMGIGRASGENRAIDAAKAAISSPLLE-ISIDGARGILFLITGPEDLSMQEVQEAAKVVTG
SADENAAIIWGLSHDNSLGEDVKITVVATGFEEVDIPAFIRKKMNA
>OGC82359.1|Bacteria___Patescibacteria-Gracilibacteria___RBG-16-42-10___RBG-16-42-10_sp001773455___70.64___GCA_001773455.1
M---ETKKSAPLSQANIYVVGIGGGGGNALARMIKARIEGVKFIAVNTDAQDLVASPADYKIHIGVQTTKGL
GAGANPDIGKKSAEENIGDLKAVLEGADMVFITCGLGGGTGTGAAPVIAQISKEIGALTVGVVTKPFAFEGQ
KRSQVADEGFNELKASVDSLITIPNDRILSLIDRKTPLMDAFEIVDDVLRQAVQSISDLINVHGMINVDFAD
VRSVMKNSGSSLMGIGYGTGENRALEAAKAAVESPLLD-LSIAGAKGILINITGGNDLSMFEVDEAAKVVTE
SAADDANIIFGTVIDDKSAGEIKVTVIATGFGELDVPAFIRKKMN-
>OLE02583.1|Bacteria___Chloroflexota-Ktedonobacteria___Ktedonobacterales___UBA11361_sp001919995___51.49___GCA_001919995.1
M--LPMGNHQVEGFAQIRVIGVGGGGSNAVNRMIQVNMMGIEFIAVNTDAQALLLTETAHHIRIGDKLTRGL
GAGGNPGIGAKAAEENAEELYEALKGSDMVFITAGMGGGTGTGASPIVAQIAREVGALTVGVVTKPFTFEGN
KRRAAAEEGIANLKQHVDTLITVPNDRLLQVVDKKMPLSEAFRLADDVLRQGIQGISDLITVPGLINLDFAD
VKTIMSTAGSALMAIGEASGDTRALDAAQLAIASPLLD-IDISGARGVLFNITGGMDLSLFEVNEAADVISR
AAHPEANIIFGAVQDPDFDGKVKITVIATGFDDLDIPAFLRR----
>CDA35513.1|Bacteria___Actinobacteriota-Coriobacteriia___Coriobacteriales___Collinsella_sp000434535___91.05___GCA_000434535.1
MHE-EI----NNYLAVIKVVGVGGGGTNAVNRMIEEGIRGVEFVAINTDAQALAISDADIKVHIGTDLTRGL
GAGANPEVGRKAADESRDDIAEALAGADMVFITCGEGGGTGTGAAPIVADIANEVGALTVAVVTKPFTFEGR
KRKKSAEEGIKTLSDCVDTMIVIPNDKLLDIAEKKTTMLEAFAIADGVLSQGTQGITDLITVPGIINLDFAD
VKTIMKQAGTAMMGIGTSSGDTRAVDAAQQAISSPLLE-SSIDGATRVLLSIAGSKDLGIQEISDAADVVAN
AVDPEANIIFGTVVDESLGDQVRITVIATGFDQFELPDFLKR----
>GBE58119.1|Bacteria___Actinobacteriota-Thermoleophilia___BMS3ABIN01___BMS3ABIN01_sp002897715___79.24___GCA_002897715.1
MKEFHIARAETAYIASIKVVGVGGGGTNAVKRMIDAGIMGVEFIAVNTDAQALQACEVDVKIHVGGELTRGL
GGGADPNVGIEAMERSRDEVKQVLRGADLVFITAGEGGGTGTGAAPVIAGLAREVGALTIGIVTRPFSFEGT
RRNIQAEEGIRRLREEADTVIIVPNDRLLQVVNKETSLLEAFSLADDVLRQGVQSICDLINLTGLINLDFAD
VRTIMSGAGSALMGVGDASGENRATEAARAAIGSPLLE-TSIDGARGILLNIRGGSDVALHEANEAAGIVAA
AAAEDANIIFGTTVDEDLGDTLRVTVIATGF--LDAPG-LED----
>OLB24161.1|Bacteria___Actinobacteriota-Thermoleophilia___20CM-4-69-9___13-2-20CM-68-14_sp001914705___59.47___GCA_001914705.1
M------RETAAYLAVIKVVGVGGAGLNAVDRMIDAGLAQVEFIAVNTDIQQLRMSDAPVKIHIGRELTEGL
GSGADPDLGRSAAEEAYDQVKNALRGSDMVFVTAGEGGGTGSGAAPVVARIARELGALTVGIVTTPFRFEGT
RRRGTAEQGVEELRRNCDTVIVIPNERLLEVLDKSTSMLDAFRIADDVLRQGVQGICDLITLPGLINLDFAD
VRTIMKEAGTALMGIGFSTSENRAREAAERALRSPLID-QQILGAKGILLSIAGGDDLSLYEVNEAAEVIRS
ASTDDTNIIFGATVDERLTGQVWVTVIATGFDSLEPPSFLQT----
>OFW57515.1|Bacteria___Actinobacteriota-Thermoleophilia___RBG-16-64-13___RBG-16-64-13_sp001768675___86.21___GCA_001768675.1
MKDFQVTDPSSSFPAVIRVVGVGGAGTNAINRMLEAGIAGVEFIAVNTDAQALAMCEADHKLRIGRDLTKGL
GGGSDPKVGRDAALAAYDEIKSILKGSDMVFITAGEGGGTGTGAAPVVAEIARSLGALTIGVVSRPFAFEGR
RRGLQALEGARALKQRADTVIVVPNDKLLQVADKSTTMVEALRLADDVLRQGVQGICDLVTVPGLINLDLAD
VRTIMSGAGTAHMGIGHARGEGRGQKAAEMALNSSLLE-TSIEGARGILLNISGGEDMSLHEITEVAETVSE
AAERDANIIFGAVVDKSLGDTLWVTVVATGFDELEVPTFLR-----
>OJU94300.1|Bacteria___Actinobacteriota-Thermoleophilia___Solirubrobacterales___67-14_sp001897355___96.98___GCA_001897355.1
MREFEVEDPDVPHNPVIRVIGVGGGGVNAINRMIEAQIPGVEFMAVNTDLQSLQLCMADLTVHIGGDETRGL
GAGADPSLGFRAAFDEQDRIKRLLKGSDMVFIAAGAGGGTGTGAAPVIARLARDIGALTVGIVTKPFTFEGS
RRQKQAEQGIEALAGEVDTLIVIPNDRLLEVLDQSTPMVDAFQVADDVLRQGVQGISDLVTLPSVINLDFAD
VRSIMSDAGRALLGIGMGSGPDRALIAAEKATSSPLLE-TPMDGAKSILLSVTGGPDLSLIEVSEAARAVGE
AAHPDANIIFGANIDDDLDDQVWITVVATRFESLDIPEFL-S----
>OLC19258.1|Bacteria___Dormibacterota-Dormibacteria___Dormibacterales___40CM-4-65-16_sp001917775___71.3___GCA_001917775.1
MTK---ESELHEGRARIKVVGCGGGGGNAVNRMISKALK-VQFIAVNTDKQALERCQADVKVQIGNKVTRGL
GAGGDWTRGRDAADESRTELGAVVQDSDMVFITAGMGGGTGTGSASIVAEMAKEAGALTIGVVTRPFGFEGR
IRNDTAEEGIKALRGQVDALIVIPNDRLAQVASSKTTLEEAFRMADDVLRQGVQGISDLVTQPGVINLDFAD
VKAIMENAGEALMGIGHGAGDSRAEDAAKQAVSSPLLE-TSIDGAKGILFNITAGKDITLQEVQKAAEIVRA
AADPGANIIFGVVRDDTMAGEIKITVIATGFGDINIPAFLRNRM--
>WP-105483275.1|Bacteria___Armatimonadota-Abditibacteria___Abditibacteriales___Abditibacterium_utsteinense___92.13___GCF_002973605.1
M---AL--SRPSGQAIIKVIGVGGGGSNAVNRMIENGLTGIEFIVVNTDKQALDASPADRKIQIGTGVTSGL
GAGGNPEVGHRSAEESRDEIADAIAKSDLVFVTAGMGGGTGTGAAPVVAEIAKSSGALTLAVVTKPFGFEGP
SRRGNAEFGVEKLRNVVDSFIVVPNDKLKEVLPKKATMKMAFSEADDVLRQGVQGISDLITIPGEVNLDFQD
VRSVMGDAGPALMGIGSASGETRASEAANQAISSPFLE-IPITGAKKLLINVTAGDDLGIGEVDEIVEVIRA
ASGTDTNVFWGLAFNPSMGNEIRVTVVATGYMDIDVPSFLRR---S
>OIO90900.1|Bacteria___Armatimonadota-Abditibacteria___CG2-30-59-28___CG2-30-59-28_sp001872605___89.81___GCA_001872605.1
M-------KSPGGNVNIKVLGVGGGGSNAVSRMIEAGVRGVEFIALNTDRQALDLCPAERKIQLGDMITHGL
GAGGNPEIGRQSAEESREEIADALERPDMVFITTGMGGGTGTGAAPIVAEISKQAGALTVGVVTRPFGFEGP
MRGQLAGAGIEALRQSVDTLITIPNDRLLEVLERKTPILEAFRAADDILRQGVQGISDLITVPGIINVDFAD
VKSVMQDAGSALMGIGEGTGDERASEAANKAVSSPLVE-ESIEGAKEVLINITAGYDLTQDELQEAVEIIRN
AAADDADVFMGLALDSQLQQDVRITVVATGFDDLDIPSFLRGRSG-
>WP-016482351.1|Bacteria___Armatimonadota-Chthonomonadetes___Chthonomonadales___Chthonomonas_calidirosea___95.65___GCF_000427095.1
M--INLSNPD--GSARIKVVGVGGGGTNAVNRMIEAGLTGVEFIAMNTDVQVLNISKANRKLQLGENSTRGL
GAGGDPNLGRMAAEESKSEIKKVLDGADMVFITAGMGGGTGTGAAPIIAEIAREIGALTVAVVTKPFKFEGP
LRERLAEEGIETLKARVDTIIVVPNQRLLSISDRHMTLVDAFKTADDVLRQGVQGISDIITIPGMINVDFAD
VKAIMTGAGPALMGIGMAEGDHRAVEAAQMAVSSQLLE-TSINGATRVLVNVTSGNDLTLSEFNEAADQIAQ
LCDQDANIIYGWVPDPSMEGAVRITVLATGFEDIDIPAFLRRR---
>OIP12268.1|Bacteria___Caldisericota-Caldisericia___Caldisericales___CG2-30-36-11_sp001871575___91.07___GCA_001871575.1
M--I---DPWKGSQARIKVIGVGGGGGNAVNRMIDEGIHGVEFISINTDVQVLSLNKADRKVQIGPKTTGGL
GAGSFPEIGKKSAEESKDELRRVIEGADLIFITAGMGGGTGTGASPLIASIAKEFDILTIAVLTKPFSFEGR
TRMKVAEDGIKEVGPNVDTVIAISNDRLLKIVDKKTPINDAFKIADNILLYAVKSISDLITVPGLINVDFAD
VKTTLKGAGSAWLGIGTGKGENRAADAARKAVSSPLLE-FSIEGAARLLYNITGGTDLTLAEINEATMVISD
SVSPDANIIFGTAIDENLEDEIHISVIAAGFSDFEIPAYIRKRNK-
>GBD20320.1|Bacteria___Chloroflexota-Chloroflexia___Thermomicrobiales___Thermomicrobium_sp002898255___98.13___GCA_002898255.1
MTMFDNEDELIHSFARIKVIGVGGGGGNAVNRMIEAGVQGVEFIAVNTDAQALLKSLAPVTVRIGDKLTKGL
GAGGRPEIGERAAEESADMLAELVRGADMVFIAAGMGGGTGTGASPVIARLAREAGALTVGVVTRPFDFEGA
KRRRIADEGIAVLKEHVDALITIPNQRLVSMVDPKTPFSEAFRIADDVLRQGIQGISDLITRPGLINLDFAD
VKTILRDAGSALMAIGRGTGENRCVDAARAAVESPLLE-MSIEGATRVLYNIAGGPDLSMAEVNEAAELIRS
MVDEEAEIIFGTTPDEAMGRDVTITLIAAGFDEWAEPSFLRR----
>OPX21775.1|Bacteria___UBP7_A-4484-113___4484-113___4484-113_sp002050035___76.64___GCA_002050035.1
M--VDF---REDLQAKIKVVGIGGGGCNALDRMIEGGLGGVDFIAVNTDFQALERSQAPHKLQIGAKLTRGL
GSGSNPEIGKRAAEESRNDIGEMIQGADMVFITCGMGGGTGTGASPLFASVAKEGGSLSVGIVTRPFAFEGR
RRMRMAQQGIEELRDNVDSLIVIPNDKLLDLATATTALQEAFLMADEVLRQGVTGISELILKPGLINLDFAD
VRMVMKDSGTALIGLGQASGENRSRVAVEQAILSPLLE-SSIDGATGVLINFTGGSDLTLQEVNEAATLVSE
RVDQDANIIFGAIIDPEKQDEVRVMVLATGFEDLDVPTFLRRHLK-
>tbn..179690..180835..DJWY01000016.1|Bacteria___Firmicutes_C-Negativicutes___Selenomonadales___UBA7018_sp002448305___95.72___GCA_002448305.1
M--FEI--DDNTLDAKIKVIGIGGGGSNAVNRMIESGLDRVEFIAVNTDSQALLMSKSPKRMQIGEKLTRGL
GAGARPDIGERAAQESRNDILEALRGSDMVFITAGMGGGTGTGAAPVVAECAREVNALTVAVVTRPFTFEGP
KRKKNADMGIEKLKKNVDAIITIPNDRLLQVVDKKTPMTKAFVIADDILRQGVKGISDLIVVPGIINLDFAD
VQSIMSNAGSALMGVGEASGDNAAIEAVKKAIASPLLE-TSVDNARGILLNFMGSQDLPMMEINEAAMTVHE
VANPDANIIFGVSVDETLGDTIIVTIIATRFNNFNIPDFM------
>HAW15930.1|Bacteria___Firmicutes_A-Clostridia___Saccharofermentanales___Saccharofermentans_sp003543635___71.35___GCA_003543635.1
M--RGF-VLDEEHFATIKVIGVGGGGCNAVDRMLDSGVQGIDFISINSDNQALARSKAPIRIQIGEKVTRGL
GCGADPSVGEKAAEESKDEIAEAINGTDMLFITAGMGGGTGTGAAPVVAQIAQELGILTVAVVTRPFGFEGA
RRASNAERGIRELEKYVDSLVVVSNDKLLEVVDDDTSFEDAFNMADQVLKFGVAGISDLVAIPGLINLDLAD
VRRVMTKAGVCHMGIGRASGEGRATSAVKQAINSPLLD-TTIEGANGVIVNFTGGRNMKLQEIDMAAKLVRE
AVAPEAEIIVGAVIDTSLEDEIMITVIASGFN---NPQLVTEQPRV
>KEF42841.1|Bacteria___Cyanobacteria-Cyanobacteriia___Synechococcales___Cyanobium_sp000708525___98.51___GCA_000708525.1
MS--QI-SPSPSQSARIEVIGVGGGGSNAVNRMIATDLAGVGYRVLNTDAQALLQSAAGQRMQLGQKLTRGL
GAGGNPVIGQKAAEESRSDLQQSLEGADLVFIAAGMGGGTGTGAAPIVAEVAKECGALTVGIVTKPFGFEGR
KRLRQAEEGIARLAEHVDTLIVIPNDRLRDAIA-GAPLQEAFRAADDVLRMGVKGITDIITRPGLVNVDFAD
IRSVMADAGTALLGIGVGSGRSRAIEAAQTAMSSPLLESARIDGAKGCVINISGGKDMTLEDMTSASEVIYD
VVDPEANIIVGAVVDESLEGEIHVTVIATGFRGM-IPPFLRQRVE-
>OGI08061.1|Bacteria___Margulisbacteria-GWF2-35-9___GWF2-35-9___GWF2-35-9_sp001783275___76.15___GCA_001783275.1
M------KTGISQYTNIKVIGVGGGGNNAVNRMVKNGLEGVEFWAINTDNQALHSSLAENILQIGVETTKGL
GAGSNPLMGEKSAEESMSELTKSIEGADMVFITAGMGGGTGTGASPVIAKMAKQGGALTIGVVTKPFRFEGP
IRMRQAEQGISALRDEVDALIIIPNDKLLQVIEQTTTLKDAFMVADDVLLQGVMGISKMITDVGLINLDFAD
VKAIMSDAGSAMMGIGKSSGSQRAIEAAEAAISSPLLE-ESITGAKGIILNIAGGESLSMYEVNEAAQVIYD
AVDPNAHIILGTVIDESLNDEIVVTVIATGFDDISIPSFLRRRKR-
>CDA91341.1|Bacteria___Firmicutes_A-Clostridia___Peptostreptococcales___CAG-145_sp000435615___95.39___GCA_000435615.1
M--LQF-ETNMEKAAVIKVIGVGGGGCNAVNRMVEAELKGVDFIAVNTDRQALNRCLAQTKIQIGEKLTRGL
GAGANPEVGQKAAEETLDEITAQLDGADMVFITAGMGGGTGTGAAPIIAKAAKDMGILTVGVVTKPFTFEGA
KRRRQAELGINFLRKYVDSLVIVPNDKLVDNSQRNTTMVQAFEMADNVLKQGVQGISDLISDYALINVDFAD
VKSVMTDRGVAHMGVGRGTGENRAQDAVKLAIESPLLE-TTISGAKAILLYVAGGYDLGMLEVSEIANLVEE
QADRDCILIFGAAVDEAMENEIAITVIATGFSRFEIPSFL------
>OGN98017.1|Bacteria___Chloroflexota-Dehalococcoidia___GIF9___RBG-13-51-36_sp001796515___92.24___GCA_001796515.1
MAK-QI----TPSPARIKAIGIGGGGSNAITRMVREGIKGVDFITMNTDGQALALAEAPTRIQLGEKLTRGL
GAGGDHKVGGKAAEESIDIIEEIVQGADMVFIAAGMGGGTGTGGIPVVAEVAKKSGALTIAVVTKPFTFEGM
HRTEVAEEGLVELSSKVDTLIIIPNDRLLQLCDAKTTVDNAFRLADDALRLGVQAISEVVTVPGLINLDFAD
IKSVMKDAGPAWMSVGKAGGQSRAAEAAKAAMASPLLD-VSITGATGVLFNITGGPSLTLFECNEAAQVISQ
AVDPNANIIFGVVFDPKMDSELRITVIATGFDALDMPSFLRRRVDN
>PZC51087.1|Bacteria___Chloroflexota-Dehalococcoidia___UBA6952___QGNO01_sp003228195___97.19___GCA_003228195.2
MSSIDH-SSERIGQAIVKVVGIGGGGCNAVTRMYHERILGVEYMAVNTDAQHLMQLDVPTKIRVGDKLTRGL
GVGGNPEIGRDSAEESRDELYEATRGSDMVFVAAGMGGGTGTGACPVVAEIAKESGALTIAVVTKPFNFEGH
RRKKQAEDGINLLRDRVDSLIVIPNDRLLDMCEENVTTEQAFKLADDVLRQAVQAIAELVTISGTINLDFAD
VKSIMSGAGPAWMAIGTGSGENRAVEAAHNAINSPLLD-VSIEGAKGVLLNVAGGADLTMHEVHKAVKEIEQ
ITDPNVNLIFGMVQDLKLEDEVKVTIIATGFDDLDVPPFLRRHPSL
>PZC47005.1|Bacteria___Chloroflexota-Dehalococcoidia___SAR202-VII-2___SAR202-VII-2_sp003228115___98.68___GCA_003228115.1
MS-----AQEIDGLAKIIVVGVGGGGSNAVSRMFHGAVHGIECYVVNTDAQAIIRSDVPHKIRIGDQLTRGL
GVGGDPVRGRSAAEESDEELREALSGADMVFVAAGMGGGTGTGAAPHVAQIAKESGALTIAVVTKPFRFEGA
KRAKVAEQGIEELKGNVDTLIVIPNERLLALSGEEVTVQAAFSMADDVLRQGVQAIAELVTVPGEINLDFAD
IKAVMSDAGPAWMAIGHASGENRAIEAARAAADSPLLD-SSIEGAKAVLLNVTGGTDLKLHEVEQAANHIRD
LAHPDAEVIFGMVTDPKMEDEVRVTLVATGFAQLDLPPFLRRNTTH
>PZC49971.1|Bacteria___Chloroflexota-Dehalococcoidia___Bin125___TK10-74A_sp003228175___80.86___GCA_003228175.2
MS--GY--DDLNGLPPIKVIGVGGGGCNAVDRMIQEGINGVRFLAINTDAQQLEQSRAAETIRVGDKVSRGL
GVGGDPELGQKAADESRADLLEAVRGMDMVFVAAGMGGGTGTGAAPVVAEIAKQSGALTIAVVTKPFAFEGA
RRRQAALAGINRLEEFADTVITIPNDRLLTLADADVSASRAFALADDVLRQGISGISDVITTPGEINLDFND
VKKVMGQGGQALMAIGRGSGPNRAVDAAQAAIASPLLE-TDITGARKVLFNITSSGDLGLMELNLAAKVVQE
MVDPEAEIIFGTAVHPTLGDEVSITVIATGFDDVELPAFLRRRRVA
>KPK48163.1|Bacteria___Chloroflexota-Dehalococcoidia___SM23-28-2___SM23-28-2_sp001303545___70.96___GCA_001303545.1
MAN-RV---DTEGLPPIKVVGVGGAGCNAVNRMIQAGVKGVQFVGVNTDTQALMRCDAESRLRIGDRLTKGL
GVGGDADLAQRAAEENRDEILDAVRDAEMVFITAGMGGGTGTGAAPIVAEVAKQANALTVAVVTKPFSFEGS
RRRLQAENGISMMRDRVDTLIVIPNDRLLSICDQKTSLGEAFRVADDILRQGIQGISELITTPGDINLDFAD
VRRIMNEAGPALMAIGRAGGENRAVEAAKVAITSPLLD-VSIHGARGVLFNITASTTLGLHELNMAAQVIAE
VVDPEAEIIFGTATDPDLGDEVQITLIGVGFQDTELPSFLRR----
>tbn..145655..146746..DBXC01000006.1|Bacteria___Chloroflexota-Dehalococcoidia___Dehalococcoidales___UBA1222_sp002309415___51.49___GCA_002309415.1
MQEF------IQSGAKIKVVGCGGAGSNAVNRMVEHGICGVEFAAVNTDAQHLEVCKAPTKIRIGERCTRGL
GAGGRHQVGREAAEESIREIEKLVEGSDMVFITAGMGGGTGTGSAPVVAEMAKKAGALTIAIVTRPFDFEGT
TRAQNAEEGIAELMPNVDTMVIVPNQKLFEISGRDLSMEEAFLVADSVLCNGVQAIAEVITMPGTINLDFAD
VRSIMSDAGPAWMSIGRGEGDGRVMKAAMNAINSPLLT-TSIQGAKGVLFNVVGNSSLSLHEVQEAADFIRS
QVDPDANVIFGVMIDDNLENSVRLTLIATGFTELDIPSFLRTQSS-
>OGF52748.1|Bacteria___Bipolaricaulota-Bipolaricaulia___RBG-16-55-9___RBG-16-55-9_sp001778455___76.27___GCA_001778455.1
MREMEL--TRRNGPAKIRVIGVGGGGCNAVNRMVKAKIKDVELVAINTDAQVLAVIEAHKVLQIGSKLTAGL
GAGGNPEIGRKAAEESEAEIRDLLEDADMVFITTGMGGGTGTGASHVIARLAREAGILTVSIVTRPFSFEGR
QRAERAKKGIEELRQHVDTLITIPNDRLLKVAPQDLTLMNAFELADDILRQGVQGITDLITTPGLINRDFAD
VEATMRGAGTAMMGIGEAEGEGRTKEAARNAITSPLLE-GSIEGAQKVILNVTGGLDLTLEEVTEAAQLIRE
AVSESADIFFGATVREGF-DKLKLTVIATGFGDWDVPTFIRRRGRG
>KUK26738.1|Bacteria___Bipolaricaulota-Bipolaricaulia___Bipolaricaulales___64-32_sp001508155___89.83___GCA_001508155.1
M--------NGESPARLMVVGVGGGGGNAVDRMMRAGLQGVELVAVNTDAQVLAIVKAHQHLQIGRKLTGGL
GAGGDPEIGRLAAEESREEIADLLSGLDMVFVTAGMGGGTGTGAAPVIAEVAKELGILTVAIVTRPFSFEGL
ARAQRAEVGIQNLAQNVDAIVTISNDKLLKVAPPDMPLTRAFELVDEVLRQGVQGITDLITVPGLINLDFAD
VESVLRGAGTAMMGIGEAEGENKTREAARRAISSPLLD-ATVKGAKKAILNITGGEDLTLEEVTEAASVIHE
ALSDKADLIFGATIREGMQ-RARVTVIATGFDDYDIPTFLRKSRRT
>PKQ28870.1|Bacteria___Actinobacteriota-RBG-13-55-18___Fen-727___PHEX01_sp002843005___96.58___GCA_002843005.1
M-----QEELKQFFAVIKVVGVGGGGNNAINRMIRDGMTGVDFIAINTDAQDLLACDADVKISIGEDLTRFL
GTGNQPEIGRDSAEEHRDEIKEALKGSDMVFITAGEGGGTGTGAAPVVAEVAKELNALTIGVVTKPFDFEGA
YRRRQAEEGIESLQEKVDTLIIIPNDKLFELTDARISVEEAFRKADEVLRFGVQGITDLINIPGLINLDFAD
IKKILSIPGSALLGVGEASGEDRAVKASENAISSPLLE-SSIDGAQGVIINVTGGADMSLQEARDAAEIIRG
ACDTEAEEIFGIITDVALSDKIKVTVIAAGIEDITIPPFLRNR---
>PKQ28893.1|Bacteria___Actinobacteriota-RBG-13-55-18___Fen-727___PHEX01_sp002843005___96.58___GCA_002843005.1
MED-RI-KP---FITIIKVVGVGGGGTNAVNRMVESGMTDIEFIGLNTDAQALQGCLADVRISIGHEMTQGL
GAGNDPAVGRRAAEASEREITEAISGADMVFVTAGKGGGTGTGAAPVVAGLAMEMGALTVGVVTAPFLFEGK
KRADQADEGIELLRENVDTLVVVHNDRLLNIGD-NVPVGDAFKIADDVLRQSVQAITEVITEQGEINVDFAD
VRHILEGSGTALIGIGQATGDDRAKQAALNAIDSPLLE-SSILGATRVLLNISGGNDLSLFEVNEVAEVVAR
AVDPEANMIFGATVNQSLANHVKVTVVASGFEPVDIPTFLRR----
>ETI83596.1|Bacteria___Actinobacteriota-Actinobacteria___Actinomycetales___Varibaculum_cambriense_A___97.77___GCA_000508625.1
MT-V----P-DTNLADIKVVGIGGGGANAVNRMIDFGLKGVEFIAINTDAQALMMSDADVKLDIGREETRGL
GAGADPKVGERAAADNEEEIKDTLEGADMVFVTAGEGGGTGTGGAPIVARVAREMGALTIGVVTRPFSFEGK
RRQTQAEAGVEALRKEVDTIIVIPNDRLLEISDQNITMVDAFSAADEVLHSGVQGITDLITTSALVNVDFAD
VKSVMKGAGTALMGIGSATGEDRAIRAAEAAFMSPLLE-ADIDGALGVLMFFQGGSDMGLMEVHRAADMVRE
MVHPEANIIFGANVDESLGDQIRVTIIAAGFDDLDVPDFMR-----
>CCX71754.1|Bacteria___Firmicutes_A-Clostridia___Oscillospirales___F23-B02_sp000431075___88.74___GCA_000431075.1
MD-FKA-EVGPENVVTIKVVGVGGAGNNVVNRMVKSGTQGVEFISVNTDKQALAVSNADQKIQIGEKLTHGQ
GAGSDPEVGKRSAEESRNNIAKSLEDSDMVFITAGMGGGTGTGAAPTVADIAREAGVLTVGVVTKPFKFEGK
RRMDQANAGIKELLGKVDSLLIIPNDRLKYATDQKVTLANAFEIADDVLRQAVTSISDLIKNTGFINLDFAD
VTCIMKNAGFAHMGVGRAAGKGKAEDAARMAVASPLME-TSINGAHGVLINITGSEDMGLEDVEAAANLVQE
AAHPDANIIFGATFDESMQDEIRVTVIATGFDPFD---F--KNTNN
>WP-011916490.1|Bacteria___Firmicutes_A-Thermoanaerobacteria___Caldicellulosiruptorales___Caldicellulosiruptor_saccharolyticus___99.5___GCF_000016545.1
M--ISF-DTEKMTVAQLKVIGVGGAGNNAVNRMIDVGVSGVEFIAVNTDKQALQRSKAHYKIQIGEKVTKGL
GAGADPEIGRKAAEESKEEISQVLKGADMVFITAGMGGGTGTGASPVVAEIAKELGILTVAVVTRPFKSEGA
KRRINAEKGIEELKKIVDTIIIVPNDRLFMLTNKSLKISDAFRMADDVLRQGVQGISDIILNAGLINVDFAD
VKAIMMNKGYAHMGIGKAKGDEKVLKALEQAINSPLLE-TSIKGAKGVLVNYTGNEELLLDEIEKANELISS
EADENVNFIMGIVFNEEMKDEVQVTVIATGFD-FEIPIFLKNKK--
>CCY24234.1|Bacteria___Cyanobacteria-Vampirovibrionia___Gastranaerophilales___CAG-484_sp000431315___91.88___GCA_000431315.1
MENFDIKDESAVNPTNIKVVGVGGGGGNAVNRMIKAGLSGVEFWLMNTDLQVLEYGQTKNKIQLGAKSTAGL
GAGGDPSVGEKAAEEAQQEITEALDGADMVFITAGMGGGTGTGAAPVVAKIAKELGILTIAVVTKPFTWEGR
KRQNQANQGLEKLREAVDAVIVVPNDKLLQVVDRQVSLTESFIIVDEVLLRGVQGISDIITVPGLINVDFAD
VKCVMQASGSALMGIGRGTGEGRAVKAAEIAINSQLLE-SSINGATGVIVNITGGPDMTLHEISDAANIIHD
AVTDDATVIIGTAVNENITNEIQVTVIATGFTNIEIPDFLKK----
>AHB42374.1|Bacteria___Patescibacteria-Saccharimonadia___Saccharimonadales___RAAC3-TM7-1_sp000503915___58.83___GCA_000503915.1
MP--EV-KSEIQTFASIKVVGVGGAGGSAVNRMKEAGLQGVQFIAMNTDAQALHNSKADVKIHLGKETTGGL
GAGADPAKGEQAANESRDDIKSALEGADMVFVTIGAGGGTGSGAGHIVAELARELGILVVGVATKPFSFEGE
KRRQNAEWAIAQLGRQVDTLITIPNDRLLQTIDRRTPLLETFKIADDVLRQGVQGISELITEHGLINLDFAD
VKAVMSNAGSALMGIGRASGDDRAAQAAQQAIESPLIE-VSIDGAKGVLFNVTGGYDMSMSEIQEAAEIITS
AVSPDANIIFGATLKPELEDELIITVIATGFDD-DTPAFLRRRKKK
>WP-013756035.1|Bacteria___Thermodesulfobiota-Thermodesulfobiia___Thermodesulfobiales___Thermodesulfobium_narugense___98.28___GCF_000212395.1
M--Y-----DEKMGPSIKVLGIGGAGGNAINRMIEAGLSSVEFWAINTDVQALSLSRADQKLQIGPKATKGL
GAGANPDLGREAAEESEDDLRSILEGADMAFITAGLGGGTGTGAAPYIASIAKEMGILTVAVLTFPFKFEGP
KRKKNADQGLEELKKIVDSYIVIDNQRLLTFADSKLSFLEAFRLADDVLRQGVQGISDLVTVPGIINLDFAD
LKSVLTNTGNTIMGVGYGQDEMRAIDAVRSAVDSPLLT-IPVKGATNIIMNVTGGYDLTLLEINEAADELGS
LTSENANLLFGAVINPEMENSIRITIIATGFND-DLPSFLRRDSEK
>PMQ01624.1|Bacteria___Dictyoglomota-Dictyoglomia___Dictyoglomales___NZ13-RE01_sp002878375___100___GCA_002878375.1
MK----------KIPVIKVVGVGGAGGNAINRMIDAGVHGVEFIAVNTDVAVLQTSKAPIKIQIGAELTKGL
GAGGDPKIAEKAALESEEIIREYLQGADMVFITAGMGGGTGTGASPVIADIARECADLVVAVVTLPFSFELR
KKRATAKEGVERLKEKVDSVIIINNDKLLQLSDRNLPVLEAFKLADDVLRQAVQGVSEIVNGTGIINIDFND
LKSIMSKAGTAYLGIGVGKGENRAKEAAKMALNSPIL-DISINGAKGVIFNITCGKDFNMNEINELAEMIIQ
NADPEANVKFGLVANDEMEGAMKVTIVATGFGDFELPPFLLKQQNN
>KXK08285.1|Bacteria___Patescibacteria-Dojkabacteria___B142___OLB21_sp001567305___65.2___GCA_001567305.1
M--L--VKPQTSNIAKIKVVGVGGAGGNAINNMIQNEIEGVEFVAVNTDSQALGNNSAEIKLKIGEEITRGL
GSGGNPQIGKKAAEESVDVLHEHLAGADMVFITAGMGGGTGTGASPVIAGISKNLGAITVGIVEKPFSFEGK
RRMQTALEGIAQIKDRVDTLIVIPNQRLLDVVDRNISFIDAMKMVDDVLAQAVKSISQLVTQSGMINVDFND
VKSIMLNAGTALMGMGKASGEDRAAEATKMAMNSPLLE-MSIQGATGVLFNIVGGKDMALFEVNEAAKLISE
SVHEDANVIFGAHIDDSLEDEVHITVLATGFDDYETPSFLRKKKY-
>KKP41785.1|Bacteria___Patescibacteria-Dojkabacteria___SC72___UBA12044_sp000989675___73.82___GCA_000989675.1
M--L--VTTNVDPVAKIKVVGVGGGGCNAINTMISDDITGVEFMAFNTDAQTLKLSKAPVTLQLGEELTKGL
GVGGNHEVGAQAAEESLDQIQEHLEGADMVFITAGMGGGTGTGAAPIIAGVAKNMGALTVAVVTKPFDFEGN
RRREIAEEGIASLRDKVDTLIVVPNQRLLEIAEANMSFIDAMKMVDSVLAEGVNSISNLISQTGYINADFND
AKSVMLNAGSALMGIGRASGEKRAELAARAATTSPLL-DMSIEGATGVLYNIVGA-DLSLPEISMVSGLIQE
AVDPAANIKFGAQIDPSLGDEIVITIVATGFDPLDKPAFMRRKGKK
>MAZ53764.1|Bacteria___Deinococcota-Deinococci___Deinococcales___UBA6957_sp002707365___91.08___GCA_002707365.1
----------MNENAVIRVVGLGGGGNNAVNRMIETGMRGVEFFAANTDAQVLATSLADTRIQMGDHLTKGL
GAGANPEIGEKAALEDRDRIAEALRGSDLVFLTAGMGGGTGTGSAPVIAEIARELGALTVAVVTSPFAFEGP
RRQRAAEEGLHRLEDKVDALIVVENQRLLSALDRKVTLTDAFRVADRVLYHGVRGISDVINVPGLINVDFAD
VKTLLSGAGTVLMGIGSGRGEKLAEEAALSATHSPLLA-RGVEGAHHLLINITGSEELTLFDSTEIVEKISE
ATEDDPNVLFGVTYDEDAGDEVRVTVIAAGFSNYDIPAFLRYNPEG
>OFZ14307.1|Bacteria___Bdellovibrionota-Bacteriovoracia___Bacteriovoracales___GWA2-49-15_sp001769855___91.96___GCA_001769855.1
M--FEFKETKIEGGAKIKVVGVGGGGCNAINTMIRAGLSGVEYVVANTDAQALNASLAPTKVQLGATITKGL
GAGANPEVGRRAALEEYEKLSEVLTGADMVFITAGMGGGTGTGAAPVIAKLAKELGALTVGVITKPFLFEGK
KRFRQAEAGIQSLAEMVDSLITIPNQRLLYLAGENLSLIDTFKRADEVLLNAVRGISDLINNTGHINADFAD
VCTVMSNKGLSLMGTGIASGAGRAIKAATEAISSPLLEDITIDGATGIIINITGNESLTMHETNEAVTLVME
AADEEAEIIFGTVIDPSMNDEVKVTVIATGLEELDRPSFLRKEDSA
>OIP88655.1|Bacteria___Desulfobacterota-Syntrophobacteria___Syntrophobacterales___CG2-30-61-12_sp001873705___87.34___GCA_001873705.1
M------DCMIQNGAKIRVLGVGGAGGNAINNMIAAGLDGVDFIAANTDFQALERSLAGNKVQLGVNLTRGL
GAGGKPETGAKATEENIDQIREMLQDSDMVFIAAGLGGGTGTGGAPIIAQACKELGALTVAIVTRPFRSEMK
VRTDNADNGLKALRSVVDTLITIPNDRLVALADRRATLLDMFKKADDILLDAVKGITELITRPGIINVDFAD
VKTVMSEMGMALMGTGVGRGENRAVEAAQQAISSPLLEDVSIRGARAALVNICANQDLGMMEFEEISNIVTK
EIDDDVNIILGTAIDDSFDDELRVTVIATGIDDWNIPTFIRKQVD-
>KPJ65199.1|Bacteria___Desulfobacterota-Desulfofervidia___Desulfofervidales___DG-60_sp001304365___61.93___GCA_001304365.1
MA-IRFI--ENKISTRIAVVGIGGAGGNAINNIIESDLQNVDFITLNTDAQDLEKNKSPNKILLGMNLTNGR
GAGGDPEIGRQAALESINQIREALEGSDLAFISAGMGGGTGTGGAPVIAQLCKELGALTIAIVSKPFSFEGK
VRLRQAKRGIIQLQKVVDGIITIPNDRLLKMAPRDASFLEMFKRADEILYYTVRGVAGFITVPGSVNRDFSD
VRKLMSEKGLAFIGAGVAKGENRAIQAVHKAIHNPLLEDVSIKGASGMLINITG-SGITMEETHEASTLIKK
EADEDANIIWGMVFDDSMGDEIMITVIATGIEGLDVPAFISRQTD-
>tbn..161913..163046..LUZY01000009.1|Bacteria___Deferribacterota-Deferribacteres___Deferribacterales___Deferri-01_sp001603805___98.22___GCA_001603805.1
M--FEF--VDVKQGACIKVIGVGGAGGNAINNMIEHGIEGVEFIAANTDQQALRNSKAPNKIQLGTTLTKGL
GAGGIPEQGKKAAIEDMEAIEAQLKGADLVFIAAGMGGGTGTGAAPVIASVAKELGALTVAVVSKPFTWEGK
KRNSNAEQGLEFLKNHVDTYIVVPNDRITAECKDNTLFEDAFRMADDVLRQGVQGISDSINGSGYINVDFAD
IRSIMESKGMALMGIGEASGENRDIEAAERALKSPLLADISIHGAEGLLVNIACGKDLKMHEVQNIATKIHD
SAGDNANIYEGVVIDPNFNGSIRVTVVATGLEEFDIPAYLRYQQD-
>PKM67604.1|Bacteria___Firmicutes-Bacilli___Erysipelotrichales___UBA2227_sp002841515___52.59___GCA_002841515.1
MN-----EDKYHQVAKIKVFGIGGAGCNAVNRMVDEGLQGVEFFVCNTDLQVLNVSMVKNKLILGKETTKGL
GAGANPDIGRKAAVESEEDIRAAMAGADMVFITTGLGGGTGTGASPLFAKVAKDCGALVVGIVTKPFSFEGR
KRMEQALKGLEELREHVDSLIIVSNNQLLEVIGR-IPFVEAFKEADNVLRQGVQTITDLIAVPAMINLDFAD
VRSVMEGQGTALIGIGMAAGDNKAQEAAQRAITSPLLE-AQIRGARNAIVNVTGGENITIFDASDAVEYIRD
SAGGDIDIIFGVAINEQIGDSIIVTVIATGFDD-DIPGFFKR----
>OSY18452.1|Bacteria___Firmicutes-Bacilli___Mycoplasmatales___Edwardiiplasma_sp002118325___94.74___GCA_002118325.1
MS-----KE-ANPEALIKVVGVGGGGSNAVNRMYDHNMKNVQFIVANTDVQVLNISPVPNRIVLGENFCHGL
GAGADPEVGAQAALESSKEIKEVLQGSQLVFVAAGMGGGTGTGAAPVIAKIARELGALTIAIVTKPFRFEGK
KRLRYAEQGIKELQKETDSIIIVANDRLLELVG-DVPIDDAFREADNILRQGVQTITDLIAVPSQINLDFAD
VRTVMKDKGKALLGIGIGSGDNAAAIAAKKAVNSALL-DTSIQGARNAIVNITGGERLTLNDAYEAVDLIEQ
ATQEELNIVFGMASNPELGDNVIVTIIATGFDD-DIPSFVQK----
>CDC41325.1|Bacteria___Firmicutes-Bacilli___RFN20___CAG-449_sp000432895___95.51___GCA_000432895.1
ME--EF-NDAFESYAKIVVVGCGGGGSNAVNQMVEEQMRGVTFWVCNTDAQALATSKAEHRLVLGKDITNGL
GAGGNPEVGRKAAESSLDDIYEVLQGANMVFIAAGMGGGTGTGAAPIVAKAAKDLGALTVAIVTRPFSFEGE
RRRKNAIEGINALKEVVDAIIIVSNDKLM-MMNGTRPIGEAFAESDRVLAQSVKTITDLIVVPGVINLDFAD
VKATLQDKGLALIGFGTGSGPKKANDAASSALLSPLLE-ASIHGAHSIIANVTCGNNVSLDEVKESIDYITS
AAGNTPNIIFGVQENPELNDQMLISIVATEFEDI-LPEFLNK----
>OQX92562.1|Bacteria___Zixibacteria-MSB-5A5___UBA10806___4484-95_sp002085375___79.67___GCA_002085375.1
M--IEL-DVESEAYARMKVIGIGGGGGNAVNRMIEAGLFGVKFVSINTDRQDLDFSRADDKVQIGKKLTKGL
GAGANPDIGKMAAEEDIDNIRKAVSGADMVFITCGMGGGTGTGAAPIVSKCTREQGALTVGIVTKPFNFEGP
RRMSQAMAGIAKLRESVDTLIIIPNQRLLQILDPTTAFEEAFRKADEVLYSATKGIADLITRHGLINLDFAD
VRTVMSEKGDALMGTGFGCGESGAELAAKMAISSPLLEDIDISGAKGVLVNITGGKKITITNVNDAMEAVYA
AVGGNANIIFGAVIDDNLDDEIYVTVIATGFENIEKPTFERFKTDQ
>PKO19793.1|Bacteria___Sumerlaeota-Sumerlaeia___Sumerlaeales___HGW-BRC1-1_sp002842095___99.44___GCA_002842095.1
MQDIEF-EPDYELGAKIKVVGVGGGGTNAVDAMVEAGLRNVDFYVVNTDAQALARSKVPQKIQIGSELTNGR
GAGADPEVGARAAMSSKDEITAALTGADMVFITAGLGGGTGTGAAPVVAEIAKGMGILTVAVVTRPFKFEGP
QRMNKANEGLERLREFVDTCLIVTNDRLLEVVGEKATLKEAFSVANAVLKTGVQSISDLINEAGLINVDFAD
VRTIMNQKGGAVMGVGNGKGENRATEAVKKACTSPLLDKIVIDGARGVLICVTGGPDMTLFEINEATGIVYE
AAAPDANIIFGAVIDERLKDEIRVTIIATGFDDLETPSFIRRRKN-
>GBC99466.1|Bacteria___Armatimonadota-HRBIN17___HRBIN17___HRBIN17_sp002898575___91.67___GCA_002898575.1
M--LERHDEGAIKPVDIRVIGVGGAGGNAVNRMVDNGVSGVELIAINTDAQALLMSKAQKKLQIGSRLTNGR
GAGGNPQVGRQAAEEDRQQIANLLESAEMVFIAAGMGGGTGTGASPVVAQIAREKGILTVAIVTKPFAFEGK
RKMEIALQGINELRNNVDALIVIPNQRLFELSDRRTTMADAFKLADEVLTQAVQGITDLIVRPGWINVDFAD
VRAVLESAGTALMGVGYGSGENRAVEAAQQAIASPLLE-ASITGARNVLFTIFAPPDLLVDEVKQAADIITN
AVNSEANVIWGLVYDETLKEQVRITLIATGFEALNIPTFLRRSRR-
>AHB41273.1|Bacteria___Patescibacteria-Gracilibacteria___Absconditabacterales___UBA5124_sp000503875___79.86___GCA_000503875.1
MV-IEI-NPEFIPGAKIKILGVGGCGNKALDRMITEGLEGVGFVAINTDAQDLARSLADTKVNIGLNLTKGL
GAGANPEIGRKSAEESEMEVKSVLQDTDMVFITCGLGGGTGTGAAPVIATIAKNMGILTVGIVTKPFSFEGR
KREANAEEGLKKMKESVDTLIVIPNDKIFTVIDKKTTFKQAFTMIDKILFLGVQGISDLIVKPGDINIDFAD
IKAVMTDSGNALLGIGYGAGEKRAVDAARKAIENPLLE-TNLDGAKKIIFAVSGGHDLTPTEVREAAAVVEE
IIDPEANFFWGMTFDESMEDEVKVTIIATGFEDIETPAFIRRSLNK
>GBD03192.1|Bacteria___Calescibacterota-Calescibacteriia___Calescibacteriales___Calescibacterium_sp002898315___83.54___GCA_002898315.1
M------EPFSEFKPVIKVVGVGGGGCNIINSLSEEGVEGVELIAVNTDAQVLALNKAQTKVQIGVKLTRGL
GAGGNPEIGRRSAEEDSERIKQVLEGSDMVFLAAGMGGGTGTGAIPVIAQIAKEIGALTVAVVTKPFFFEGK
KRMENALKGISALRDVVDTLIVISNDKLFEICGKNISVKESFRLIDGVLVRAVKSISDLITVPALINIDFAD
VRTVMQDKGYALIGMGESSKDGRAVKAARLAVENPLLDDIKIDGATNVLLCISGGESLSLFEAKESAEAIRE
KVAEEANIIFGVSIDPKLGDKVRVVVIATGLDFYDIPSFMRRRKRI
>CBL23161.1|Bacteria___Firmicutes_A-Clostridia___Lachnospirales___Blautia_A_obeum_B___99.37___GCA_000210015.1
M------SNEAESSAKIIVIGVGGAGNNAVNRMVEEAIGGVEFVGVNTDKQALTLCKAPTVLQIGEKITKGL
GAGAQPEVGQKAAEESIEEVKQLIEGADMVFVTCGMGGGTGTGAAPVIAAAAKEMGILTVGVVTKPFRFEAK
TRMNNALSGIENLKKAVDTLIVIPNDKLLEIVDRRTTMPEALRKADEVLQQAVQGITDLINLPALINLDFAD
VQTVMTDKGIAHIGIGEARGDDKAMEAVQQAVASPLLE-TTIKGATHVIINISG--DISLMDANDAASYVQE
LTGEDANIIFGAMYDDSVADYARITVIATGLKDIQIPDFLRR----
>WP-081495460.1|Bacteria___Nitrospirota_A-Leptospirillia___Leptospirillales___Leptospirillum_ferrooxidans___94.49___GCF_000284315.1
M--IDY-NQSGLLNARIIVVGVGGGGCNAVLSMIQAEVSGVEFVAVNTDLQALNRVPAN-RVQIGGATSRGL
GAGANPDIGRKAALEDIDKIRNVLKGADMVFVTAGMGGGTGTGAAPVVSQVAMELGALTVAVVTRPFSFEGP
KREANAQKGLADLKKNSDTLIVIPNDRLMSVVGKDVPLTNAFKTADDILRQGVQGISDIITKPGLINLDFAD
VRTTMSKMGRAVMGIGSGTGEKRAVEAARNAINSPLLEEASIRGARGVLVNFSGGSDMTLHEVMEASNLIQE
EGQKGLNIIFGTVVDESPQEAIHITVIAAGFAHIDTPAIWRKRGDA
>KUO60799.1|Bacteria___Bacteroidota-Ignavibacteria___Ignavibacteriales___BRH-c32_sp001516025___97.77___GCA_001516025.1
MSDFQLDSGGKKLSASLRVVGVGGGGCNAIESMIKRGLSGVDYIAINTDAQVLDVNSAGTKIQLGSNITRGL
GAGADPQVGKKSAEEDREKLEDALAGSDMVFITAGMGGGTGTGAAPIVAAAAKSIGALVIGIVTKPFKWEGK
KRMKNAEEGIAELKQHVDSLIVIPNERILGIMDSAVSALSAFDKPNEVLYEATRGISDIITIQGLINVDFAD
VRSVMKASGDALMGCGIASGENRSTEAAQKAISSPLLEGVSIKGAKNVLINISGSSSVTMQEIDEGNRIIQE
AAGEEANIIFGFVNKEELNEYISYTVIATGFNDLDIPTFLRKIMD-
>KPJ72405.1|Bacteria___WOR-3-WOR-3___SM23-42___DG-78_sp001303225___75.6___GCA_001303225.1
M--LEL-VEEPKYLAKIKMVGVGGAGCNTINYAQGYGIQGVECIAVNTDAQVLKLNMASEKLQIGTNLTHGL
GAGGDPELGRKAAEESRDEIRDIMKDGDMVFITCGEGGGTGTGASPLIAEEAKNSGALVIAVVTKPFEYEGV
WRMANAEKGIEDLQEYVDTLICIPNQRLVAVSPKEQSIIEAFKLGNMVLFNAIKGIAEMITNPGLINLDFAD
IRTVMIEKGTAVMGLGVGEGENRAILAAQSAISSPLLDDISIKGARGLLINITGGSDLTLAETNEAATLIVG
ETDSQPKVITGVVVDEDLGSQVKVMVVATGINDLEVPTFLRRQID-
>PMP62481.1|Bacteria___Desulfobacterota-Thermodesulfobacteria___Thermodesulfobacteriales___Caldimicrobium_thiodismutans_A___89.3___GCA_002877875.1
MKMFDMDQEEIKLQPNIKVIGVGGAGGNAVAHMIKRGLSGVEFIVANTDYKVLSMNPAPVKIQLGKNLTRGL
GAGGKPEIGRKAAEESEKDLRDILKDADMVFLAAGMGGGTGTGATPFIASLCKEMGILTVAVVTKPFSFEGK
LRMKQAEEGLEELKKHVDTLITIPNDKLILLGAPQERLYEMFKKADDVLYYAVRGISDLILSPGYINLDFAD
VKAVMTESGVALMGMGEASGEERAELATQMAISSPLLDDLSLNGARGLLLNISVHPELTLQETQYITGTISK
ELHPEAKVFFGVVFDESLGETLRITLIATGLD-LEIPTILRKSAD-
>ADW16874.1|Bacteria___Desulfobacterota-Desulfobulbia___Desulfobulbales___Desulfobulbus_propionicus___99.15___GCA_000186885.1
MP-FRM--AEEESVAVIKVIGVGGGGGNAINTMVESRLAGVQFIAANTDMQALEKSRADIRLQLGPGITKGM
GAGADPEMGREAAQESYEDLQAVLKGADMVFITAGLGGGTGTGAAPVIAKLSKESGALTVSVVTKPFYFEAK
KRMRNAEAGWERLKEFSDTIITVPNDRLLSLMNKNSTLVDMMQMVDNVLLQAVKGITDLINLPGHINVDFAD
LKTVMKEVGPAIMGTGTAVGENRATEAAKRAIDNQLLEDVGIDGARGILINISAAKELTMNEFMEASALIQE
KAHDEANIIIGALFDESLGDELRVTVIATGINEFDEPAYLRKKAN-
>PLX43519.1|Bacteria___Deferrisomatota-Defferisomatia___Defferisomatales___BM512_sp002869005___94.21___GCA_002869005.1
MTRFEAAETSARHQAKIKVIGVGGAGGNVLDTMIESGVIGVDFVVANTDMQALEDKRADARLQLGVGLTRGL
GAGGDPEVGRQSALESIPSIKDELTGTDMVFITAGMGGGTGTGASPIIAQQAKDAGALTVGVVTKPFTFEGR
RRMKRADEGIEALKAAVDTLLIIPNERLLEIAGEDASTEEAYAMVDNVLCQAVRGISDLITTSGRINVDFAD
VRAVMSRKGMALMGTGRRDGEDRAAAAAHDAVSSPLLANASIQGARSVLINFRGPADLTIGEITEAASFIEE
AAHEEAEIFFGHVIDEEMGSSVQVTVIATGFDDLDAPTFLRKQAD-
>GBD24882.1|Bacteria___Binatota-Binatia___HRBIN30___HRBIN30_sp002898795___91.91___GCA_002898795.1
M--FGL-DDDESLGAKIRVVAVGGAGGHAVNMMVERNLQGVEFVALNTDAQDLAANLAPTKIQLGEKLTRGL
GTGGNAEMGREAALEAADAIRRALQGADLVFLAAGMGGGTGTGATPVVAQIARELGALTVGMVTKPFSFEAK
ARLKRAEAGIQELQGVVDTLMIVSNERLASVVDKGTFVLDAFRQIDEVLYQAVRAIADLITVHGFINLDFAD
VRTVMSEKGLALMGCASAAGEDRAVRAAQAAMNSPFLEGVSIQNARGVLINITGSATMTFGEVYAAANLIRQ
QVQDDANVIFGAVIDETMEDEVRVTVVATGFEDLRIPAFVRR----
>PKN21681.1|Bacteria___Myxococcota-Polyangia___HGW-17___HGW-17_sp002841825___79.84___GCA_002841825.1
MP-YTL-DENVTGEARIKIIGVGGAGGNAVNNMLSNHLDSVQFYAANTDRQALEKSLAGIKLQLGDKITSGL
GAGANPEVGRKAAEESAELIRNAVSGADMIFIAAGMGGGTGTGAAPVIARIAKETGALTVGVVTKPFRFEGK
RRMRQAEEGISALQDEVDALIVIPNDKLLSL-SANISILDAFCRADEVLLNAARGITDLILESGYINVDFMD
VRSVMSNKGRALMGIGVHKGDHAAVEAVRNAISSPLLEDVSIEGATGVLVNITCSPNLSLQEISEAAMLIED
VANEDANVIWGSVVDPNLQNEVRVTIIATGFDQVSKPDYLKKEMAQ
>WP-013506865.1|Bacteria___Chrysiogenetota-Chrysiogenetes___Chrysiogenales___Desulfurispirillum_indicum___94.77___GCF_000177635.2
M--LEF-EEDYIPGATIKVVGVGGAGGNAVNSMIDASLEGVEFITANTDQRALDISKAPVKLQIGSKLTRGL
GAGANPDVGRKAAEEDVERLREALSGADMVFVTLGLGGGTGTGASPVIAKIAKEMGALTIAVATMPFAFEGR
RRIQVAQKGYLELREFVDSIITIPNQSLFEICDKSTKLTEAYLLADDVLKQAVQGISDAINVTGIVNIDFAD
VRTVMSNSGLALMGTGEAEGENRAVEAARKAITSPLLKDFDISGAKNILLNITGGMETTLHEIEAVTKVVSE
AAKGEAEIIYGNVINPDMQNRMKVTVIATSFD-FDIPAFLRNQAD-
>KKP24195.1|Bacteria___Dependentiae-Babeliae___Babeliales___UASB340_sp000989185___88.76___GCA_000989185.1
M--IQLEENNENLGAKLKVIGVGGAGGNAVNSMINSEIESVEFLAANTDAQALTMSLAQTKIQLGAKITKGL
GAGSKPEVGKRAAEEDLDLITEKISQADILFLTAGFGGGTGSGALPVIAKAAKDIGVLTVAVVATPFNFEGK
KRLTHAQEAINNLKNAVDTIIIVPNQKLLEQADPKISMLDAFALSDEVLKNAVKGISDIITRAGHINVDFAD
VKEVMKDMGMAIMGVGRAEGEDRAKKAVLQAIHSPLLEDISINGAKGVLINITGNIDLGLHEINEAATIVHD
MVSEDAQIILGSVIDPSMGSQIMVTVIATGFNDVDTPTFLRKKAEE
>EFC33283.1|Bacteria___Campylobacterota-Campylobacteria___Campylobacterales___Campylobacter_D_jejuni_A___96.9___GCA_000163995.1
MS--EFEEMQHNKGAKIKVIGCGGGGGNMINHMVKMGLNDLDLIAANTDAQAISTSLAKTKIQLGEKKTKGL
GAGMLPEVGAESARESFEEIKASLSQSDIVFIASGFGGGTGTGATPVIAQAAKEIGALTVSVVTMPFAFEGK
QRKKLAESGLLELKKESDSILVIQNEKLLSIIDKKAGIKDAFRLVDDILARAVKGMVSILLDNGDINVDFAD
VRTIMSHRGLALMGVGSASGENAIEEALSNAIESPLLDGMDIKGAKGVILHFKTSSNCSLFEISAAANSIQE
IVDENAKIIFGSTTDDSMEDRVEVTIIATGFEQIETPTFLRRQMD-
>WP-015902757.1|Bacteria___Campylobacterota-Campylobacteria___Nautiliales___Nautilia_profundicola___99.59___GCF_000021725.1
MNEFKI--NESIDGPVIKVIGVGGGGNNMINYIATQGIKGVELIAANTDIQALKTSKAHKKIQLGSRLTNGL
GAGMKPEIGMKAAEETYEELKEALQGADLVFISAGMGGGTGTGAAPVIARAAKEVGALTIGVVTKPFPFEGP
KRKKLAEAGTTELKQEANSIVVIPNEKLLTIIDRKVGRREAFALVDDVLYQAVGGISNMVISYGDINVDFND
LRTVMSHQGLALMGMGQDQGENAAFNAIKKAIESPLLDNLSIDGAMGVLVHFTLHDDYPLAEIDEGMNIVYE
KADEDADIIFGTTTDNSLPDEIKVTIVATGFDALDIPAYLRRMKD-
>WP-012459148.1|Bacteria___Aquificota-Aquificae___Hydrogenothermales___Sulfurihydrogenibium_sp000020325___99.19___GCF_000020325.1
M---EI-NYDAKNPTKIKVFGVGGGGSNAVARMYQEGLQDVELYIVNTDLQHLNYLPVPNKIHIGESISKGL
GAGSKPEIGREAALENLDKIKEAMEGADMVFIAAGLGGGTGTGASPVIAQAAKEMGILTVAVVTKPFSFEGK
IRQKIAEEGLGQLKERVDTYLVIHNDRLLQVAGKNVSFANAFKLVDNILYRSVKGITDLILVPGLINPDFAD
VKTIMENAGKALIGVGSGRAENKIEEAVMTATSSPLLEGTSIQGAKRLLINVEVSPDLSFMEVNEAVSQIRE
LAHEEAHIIFGASIINDVEDEIKITVIATDFDELEIPPWVRKKRD-
>PMP93385.1|Bacteria___Aquificota-Aquificae___Aquificales___Hydrogenobaculum_sp002878215___95.83___GCA_002878215.1
MD-F--I-----NPTKIKVFGVGGGGCNAVNRMYLDGIENVELYALNTDIQHLSTLAVPNKLQIGEKITRGL
GAGARPEVGEQAALEDLDKIKEILRDTDMLFIAVGLGGGTGTGAAPVIAQAAKEMNILTVCVCTKPFNFEGP
KRAQAAEEGLQKIKDVCDTYIVIHNQRLHDIADRNLTIGNAFKMVDDILSQAVRGITSIVTTPALINVDFAD
VKTIMQDGGLSLIGIGTSKNSDKLDAAVEQAMHSPLLEGNSIKGSKRLMVTLWINQDTPFTEIESSIAKIRE
EADDNALIIFGAVLNENEGQNTKVAIVATDFEE-DLPAYLRRKRKI
>OGG95206.1|Bacteria___SAR324-SAR324___XYD2-FULL-50-16___XYD2-FULL-50-16_sp001783695___90.99___GCA_001783695.1
MV-IEFIEAHGTGLPVIKVFGVGGGGGNVVNRMVRDNIKNVTFVAANTDVMVLNSSLADITIPLGTQITKGL
GAGMKPEIGKMAAEEAIAQVNACLENTDMVFIAAGMGGGTGTGAAPVIAEMAREKKILTVGVVTTPFRFEGS
KRAKLAEKGIEELRKHVDTLMVIPNNKLLEIASQKTTMNEAFEIADDVLKQAISGITNLVNLEGVINLDFAD
LKTVMSNKGRAIMGTGVGHGENRGLEAAKKAISSPLLSDRPISGATGVIINIVADENFSLLDAEAAADFIQC
TADADADVIFGLVTDHTKDNEVVITVIATGFEDYEIPSFMRKQRLQ
>HAA84800.1|Bacteria___Thermotogota-Thermotogae___Petrotogales___UBA9910_sp003444085___93.97___GCA_003444085.1
MS-FEIQDRNSMRLPTIKVIGVGGAGGNAINRMITDGIHGVTFIAANTDVQVLESNNAEFKIQLGSHLTRGL
GAGGNPEVGEHAAEESIDEIRESLQDTDLLFITAGMGGGTGTGAAPIVASVARDMGILTVAVVTTPFFFEGN
TRLRVAKEGLRRLRKSVDTLIRISNNKLLQELPPNTSIVEAFAKADGTLHHGIKGISELITRRGYINLDFAD
VDSVLRNAGTAMLGIGVGSGEDRAEMAARQAMESRLLE-KPLDNATGIILNVSA-KNVTLREMNLAAAIVRQ
NCSEDADVKLGLIVDSEMGDDLNITLIAAGL---DIPAY-RSQEEE
>PMP79689.1|Bacteria___Thermotogota-Thermotogae___Mesoaciditogales___ZAV-03_sp002878315___58.47___GCA_002878315.1
MP-FEIKERKIKRVPVIKVMGVGGAGNNAITRMIEAGIKDVIFVAANTDLQVLEASQADVTIQLGAETTRGL
GAGGYPEIGEKAAEESKSEIQEILEGTDLLFLTCGMGGGTGTGATPVIARIAKEMQILTVAIVTTPFYFEGN
NRWRIATEGLKKLHSNVDTLIRISNNKLLEELPPETTIPEAFLKADETLHQGVKGISELITKRGYINLDFAD
VEAVMRNAGPAMLGIGIGKGQNRAEDAARMAMDSKLLE-QPVKNASSIILNVSAPKNVTMKEMHAAASVIRQ
GCSEEADVKFGLIIDDTVEDEMRVTLIATGFDS-DIPAY-RR----
>HBT38671.1|Bacteria___Thermotogota-Thermotogae___Thermotogales___Pseudothermotoga_A_sp003510135___96.55___GCA_003510135.1
MP-FELKQETRKRIPIIKVIGVGGAGNNAVSRMAKMGLKNVVLIAVNTDVQVLEETEADLKIQIGERRTRGL
GAGGNPKIGEEAAVESLDKIEQVLKDTDMLFITAGFGGGTGTGATPVIADAAKKLGVLTVAVVTTPFYFEGK
ERWQRAMEGLRRLKPSVDTLIKVSNNKLLEELPADVTAVEAFAAADEMLHQGVRGISELITKRGYINLDFAD
VESVMRDAGVAMLGIGIGKGTNRAAEAAKRAMTSRLME-QPVENAKAIILNVSAPKTVQLRELHLAASIVRQ
SCSEEADVKFGLIIDDDLEDEMKVTVIATGF---DIPAY-REMTNA
>MAA68025.1|Bacteria___SAR324-SAR324___SAR324___JCVI-SCAAA005_sp002683655___80.16___GCA_002683655.1
MK------PVQSDTPNIKVIGIGGGGGNAINRMVDAGVSGVEFIAANTDLQDLNKSKAAFKLQLGRSSTRGL
GAGAKPEVGRAAAMESEAQIRESIDGADMVFITAGMGGGTGTGGAPVISRIARESRALTVGVVTLPFNFEAS
KRRSLAEEGIEELQKHVDTLIIIPNNNLLGIIDQRTSLMEAFSFADDVLRQGIQGISDLITLDGIVNLDFAD
VRTVMENKGKAVMGTGRASGDKRARRAAERAIQSPLLSDCNIRGARGILMNVVGXETMTLHEVHEASSFIEE
QGHEDAVIIWGASINPSLGDEILITVIATGFDDLDIPTFIRKKLSP
>WP-012387348.1|Bacteria___Spirochaetota-Leptospirae___Leptospirales___Leptospira_A_biflexa___100___GCF_000017685.1
M--LYL-EEEKTSPAIIKVIGVGGGGMNAVTRMVNSKMTGVDFIVMNTDEQVLLKSPVEVKIQLGNKVTRGM
GAGGDPELGEKAAIEDKERIVAALKGADMVFVTAGMGGGTGTGAAPIIAAIAKELKCLVVGVVTVPFSFEGK
RRAELAKQGIEQLRANVDTLITIRNDSIFQVVDKNTPFDKAFQVIDDILLNGVRGISDIINHPGIINVDFAD
VKTIMKDTGDAILGVGEGSGETRVSEAVEQAINNTLLEDSSIQGAKSLLINVTGGSDLTIHEWNEVSQIITA
QADPDANIIIGLNEDKSLSDQIRVTVIATGFEDYDIPTFLRKKND-
>WP-014803922.1|Bacteria___Spirochaetota-Leptospirae___Turneriellales___Turneriella_parva___95.51___GCF_000266885.1
M--LAF-EEKKKSPATIKVVGVGGGGMNAIERMVSMNLEGVELIAMNTDEQVLERSHAPIKVALGAKLTRGM
GAGGIPDIGAQAAMEDREKIMNVLKGADMVFITAGMGGGTGTGAAPIVAEVARELKALTVGVVTLPFIVEGD
KRMSYAKQGQSNLRDRVDTLITIPNEAIFKVIDKKTSVGAAYKLIDDMLYRAVRGISNIINSTGFVNVDFAD
VRTVMGQNGDAVIGLGEGTGENRVAEALQSAIHHPLLNGKTIDGAQAVLINVVGGSDFALYEYHEIQKQIHE
QVSKDAVIIVGFTEDETKDNHVSITVIATGYAAYDIPTFLRKKVEG
>OHD62121.1|Bacteria___Spirochaetota-Brevinematia___Brevinematales___GWF1-51-8_sp001829395___65.73___GCA_001829395.1
MYRYEF---EDGKVTTIKVVGIGGAGCNAVNRMIEEGIRNVEFIAVNTDKQVLQQSLAPVKLQIGMRSTRGL
GAGARPEVGEKAAQEDIELIKQHLEGADMVFITAGMGGGTGTGASPIFAKVAKELGALTVAVITIPFEYEGP
KRHSVARQGIERLKENVDTMLIITNSRILKIIDRKTPIKDAFRKIDEVLKQSVQGISDIISDVGLINVDFAD
VKTVLSNKGEAIMGIGVAHGENRAVEAVKMAMENPLIENNSFKNAGAMLVVFIGGQDFPMEEYDEASKTIAS
YCRPNADIIMGVDIDENLKDKVKVIVVATDFTNLETPTFIRNRREK
>WP-013681983.1|Bacteria___Campylobacterota-Desulfurellia___Desulfurellales___Hippea_maritima___99.59___GCF_000194135.1
MAK---EKNDYSIGAIIKVIGVGGGGSNAVNTMITHGIKNAEFITANTDIQALGVSLAQTKLQLGKKLTRGL
GAGSDPEKGRRAAEESIEEIENALAGSDMVFIAAGMGGGTGTGASPIIAKVAKDIGALTIAVVTKPFDMEGK
IKKEIALKGIEELKETVDSIIVIPNQKLMDIYK-NLPLLEAFKKADDILRQAVQSIVELIYKQPIMNIDFAD
VVSVMKEKGVALMGVGEASGENRVRRATEMAISNPLLENTSIKGAKGILMNITAGKNFGLDEFNEATSIIEQ
NMNPKALFKHGFVLDESLGERVRITIIATGFDERDIPAYIRRKRVE
>GBE30039.1|Bacteria___AABM5-125-24-AABM5-125-24___BMS3BBIN04___BMS3BBIN04_sp002898195___70.37___GCA_002898195.1
MEKFEVEEEEDEQRARLKVIGVGGAGSNAVDNMISSQLAGVDFIAVNTDAQALEHCLAPTKMQIGKEFTRGL
GAGGDPEAGRFSAEEDMDRLRDMFNGADMVFVAAGMGGGTGSGAAPVIAQLARDRGILTIGIVTKPFGFEGR
KRMQRAEIAVAEMKEAVDTLIVIPNDKVFDLFKDDLPYHEAFKQVDQVLYQGTKGISDLINRRGFINVDFAD
VKTVMSNSGDAIMGIGVAEGENRAAAAAESAIDSPLLDNLRIDGASGILINISGGKNVGMKEVQQAVQVVTE
SALDDADIYFGLVEDESLGDQISVTVIATGFDDIEVPAFLRRKRDK
>KUK51250.1|Bacteria___WOR-3_B-32-111___32-111___32-111_sp001508335___94.51___GCA_001508335.1
M--FPV--NDQIQPAKIKVLGIGGAGGNAVNRMINYKFTGVDFISINTDLQILSLSKAPTKIQIGRSIAKGL
GGGGDPEIGKKAAEENKDEIKKALEGSDLVFITAGMGGATGTGASPVVAEISKELGILTIAIVTRPFLFEGK
KRNEAANIGIKKLKEIVDTMIVVPNEKLKMICDRSTPLNMLFESADNVLYQATKGISDVITRPGYINRDFAD
VRSIMSHRGDAIIGVGSAKGDDKGASAAQIALDCPILEDASIDKASAILLSITGPERLAWGDVEDAIEIIKK
RTNNDINLTWGVIYDNNIEDEVRITIVATGIEDIEKPAFLRRASD-
>KXK42878.1|Bacteria___Bacteroidota-Ignavibacteria___SJA-28___OLB5_sp001567545___86.5___GCA_001567545.1
MA-ISL--TDATYGAKIKVIGVGGAGGNAINNMIEKGLDSVDFIALNTDIQDLERSKAEIKIQIGRNTTLGL
GAGMDESKGAKAVEESREEIEQVVRGCDMVFITAGMGGGTGTGGAPAVARIAKATGALVVGIVTKPFDFEGE
DRLRIADEGLKRFKQEVDSCIVIPNERLLSVFGEEVTLDNSFRKVDDVLYNATRGISDIITKKGKVNVDFAD
VKTIMRDMGDALMGIGYAKGENKALRATQEAIDNPLLEGVSIAGSKSILLNIIADPNFRISDLKSMTELIKQ
AAGCNGKLIWGVVSDDRLEDEVIVTIIATGFDDFDKPAFLRRQMD-
>WP-081040991.1|Bacteria___Bacteroidota-Kryptonia___Kryptoniales___Kryptobacter_tengchongensis_C___67.82___GCF_001458495.1
MT-LEGSEQSSNTGARIKVVGVGGCGCNAINNLIKRGITGVELIGINTDLQSLTECKAPIKIQAGKSLTKGL
GAGAKPETGRKAVEEVQDEIEKYLQGSDLVFVTAGMGKGTGTGGAPIVANIAKSLGALVIGIVYTPFSYEGS
ARMKIAEDGLKNLRESVDTLIVISNQKLLALAG-NSDILSAIEYGNEVLNNAVRGITDIIIKPGIINVDFND
VKTIMRDMGDALLGTGSARGEHRATEASQKAISNPLVEGLSIVGAKGVLINIVGS-KVTLKEVEDAIKVITD
KTGEDVNLIYGVVLDNSMNDEIMVTVIATGLDD-DNPTFLKQVMD-
>OHD11423.1|Bacteria___Spirochaetota-GWE2-31-10___GWE2-31-10___GWC1-27-15_sp001829125___83.47___GCA_001829125.1
MN-IDFYENNNGCCTRIMVMGIGGGGCNSINRMIDAGVKGVEFIAVNTDKQALSSCKATRKITIGEKLTGGR
GAGAIPDIGEKAALESEEIISEILKGVNMLFIAAGMGGGTGTGAAPVIAKIARELGCLTIGVVTKPFDFEKR
TKGKIAEEGTKKLKEHTDTLIVISNQALFE-GNDNIPLVEAWRRADEVLKQGVQGISDLIVNPGEINIDFAD
VQTVMKNKGQALMGVGIGRGDNSAIEAVTMAIENPLMPDLVVANAKALLVNVAGSSKMTLKNFSDVMKFIEN
IASDDALVIPGQSFDDSLQDTIKVTIVATGFKNIEEPAFMRKKKDK
>OHD07169.1|Bacteria___Spirochaetota-UBA6919___GWB1-36-13___GWB1-36-13_sp001829155___90.38___GCA_001829155.1
MK------DEYLNPTNIKVVGIGGGGCNAINRMIEKGFNNVEFIALNTDAQALSSNKAGQKFKIGNQLTRGL
GAGANPEIGEKAATESKDAIKECLKDANMVFIASGMGGGTGTGASPVVAQIAKEMGILTIAVVTKPFQFEGK
RRMNQAEEGIKKLEKNVDSVIVIPNQRLVEIYNDNFSLIDAFLKVDDILGYGIQGIAEIINKPGVINVDFAD
VQSIMKGAGNALMGIGIGTGKNRAIDAAERAVHNPLL-DINISGAKGILVNVSGGKDLSLSEYNKIVSYITS
NAHPEANIIAGALIDESLKDQVSVTLIATSFDDIDTPTFLRR----
>HAR39942.1|Bacteria___Coprothermobacterota-Coprothermobacteria___Coprothermobacterales___Coprothermobacter_sp003476705___86.28___GCA_003476705.1
MEEIDL----EGIQAQIKVVGIGSAGNNALNRMILGGIDGVEFIAMNTDVQALSKCLAPQKLNLGPKLTRGL
GAGLDPEKGKAAAEESVEEIKKLLEGADLVFITAGLGGGTGTGASPIVARVSKDLGALVVAVVSKPHAFEGT
TRYKIAEEGLRQLAEHVDALIPISNENIFKMGNSEMTLDEAFGLGDQVLMQGVRGISEIILKPGFINVDFAD
VRMVLENAGTAVMGIGSGTGDNRAEKAAQQAISSPLLE-FRPTGASRLLYNITVPGNITTKDISSIAEIFEQ
IVSDDALIKFGVVYDEELEDKIEVTLIASEF----IPEF-R-----
>OGC51344.1|Bacteria___Patescibacteria-WWE3___2-01-FULL-39-13___2-01-FULL-39-13_sp001772665___64.85___GCA_001772665.1
MA-F--IEPKTGNLARIRVIGVGGGGQNAVNSMIESSVEGVEFIAMNTDMQALNTSSAQVRIQLGPEKTHGL
GSGGDPNIGFEATKESLEDIKSHLQGSDMVFITAGMGGGTGTGGAPVVSQVAKETGALSIGVVTRPFLFEGK
RRMSQAEQGIRELKEKVDALIVIPNEKLLEIVDENVSFKEAFKIADEVVGKAVEGISELINSTGLVNVDFAD
VKAVMQNAGSALMGIGQADGENRAEKAARAAVNSPLL-DIDIKGSTGILLNIVGDPSMTMHEVNTAAKLISS
SAHDAANIIFGANIDPNVEG-IRVTVIATGFDSFD---FLRK----
>KKR45610.1|Bacteria___Patescibacteria-Paceibacteria___Terrybacterales___GWB1-40-14_sp000996085___60.72___GCA_000996085.1
MP--SV-KPQFESLARIKVVGVGGAGGKAVTRMVQSRLRGIEFVAINTDAQDLHHASANKKLLIGKNVTKGL
GGGMDPLLGFQAADTSRDEIRDFVGNSDMVFITAGLGGATGSGAGPIVAEIAKETGALVVGVVTRPFSFEGV
QRAKIAETAWENFSVNVDAIITIYNDRILNLIDQKTSVLGAFAFADDILRQAVKGIADLVATPGLINVDFAD
VKAIMQEAGTALIGIGQGIGATRAQDAARAAVDSALL-DLSIQGAKRILFTISGTPDMTMQEINEAAKIITE
SIDPQAKVIFGAVEDKTRRGPLRITLIASGFDDFEVPAFIRRKNQ-
>KKT88116.1|Bacteria___Patescibacteria-Paceibacteria___UBA6257___UBA10122_sp001001185___68.63___GCA_001001185.1
MKRISLPQKN--LIPKIKIVGIGGAGGNALSR-IDTVLSGIETISFNTDIQDLRFCKASKRIQIGKEITQGR
GAGMDPEIGRQSAEENREEISKVLDGAEMIFLTCGLGGGTGSGAAPVVAEVARSLGIITVAVVTLPFSFEGK
EREAIAKASHERLLEKVDALVTVPNDRVFNIIDVNTSLKKAFWQIDEILREGIQAIYDLVVKPGLINVDFAD
LKAIVKNSGEALLGIGLADGKDRAIKAAQKAIQSPLL-DTTIDNAKGVLFNVSAREDLTMIEVQQAAKTITS
LISPDAKVIFGTSFDHRLKNKMKITVVATGFDDLDEPAFLRKNKSR
>CBL28495.1|Bacteria___Synergistota-Synergistia___Synergistales___Fretibacterium_fastidiosum___88.14___GCA_000210715.1
MDQFELSDDAIKQRENIIVIGVGGGGGNALNHIIESGLEGVEFIAANTDAKALALNRAPNHIILGEKRTGGL
GAGANPEVGMEAAKESLECIKEHIEGAHMLFVTAGMGGGTGTGAAPVIAAAAKESGALVVGVVTLPFNFEMQ
KRFKTAQGGIENLKKCVDALLIVENDRLLQLGNAKMLLTEAYAMVDEVLYQAVKGVTDLITQPGFINLDFAD
VRTVMSNAGTAIMGIGESDGDNRAEQAARAAIKSPLM-SVPMEGAKGVLFNVTTGPDITLMEMSKAAEVVKS
TADPEAEVIWGHVIDEKMGGKVRVTLIATGFDELDQPAF-RRRPRE
>EAA24263.1|Bacteria___Fusobacteriota-Fusobacteriia___Fusobacteriales___Fusobacterium_vincentii___98.88___GCA_000182945.1
MESFKIMTDAIKDLVKIKVIGVGGGGGNAINDMLYSGVTGVEYIAANTDKQDLEKSLADVKLQIGEKLTKGQ
GAGASPEVGRQAAEEDIEKIQELLKGTDMLFITAGMGGGTGTGAAPVIAKAAKELDVLTVAVVTKPFNFEGE
RRKNNAESGIELLRQNVDSLVIIPNDKLFDLPDKSITLQNAFKEANNILRIGIKAVVDLVLGQGFINLDFAD
IKSVLKDSDIAVLGFGDGEGENRAMKAAEKALQSPLLE-KSIQGADKILINLMTSQDVGLSESQTVTDVIRQ
AAGKKEDVMFGVTIVPEFTDRIEITIIANNFEEFDIPPWMRNNKR-
>CCZ95384.1|Bacteria___Firmicutes_A-Clostridia___4C28d-15___CAG-1435_sp000433775___91.94___GCA_000433775.1
M------EGTNGNIAKILVVGIGGGGGNAVNAMVNENIQEVEFLAMNTDKQALSTVRA-KRLAIGEKLTKGL
GAGANPEIGRQAAEESRATIQQMLEGADLVFIAAGMGGGTGTGAAPIVAQIARELGILTIAVVTKPFNFEGT
RRMKYAEMGIDNLKGNVDALVIVQNEKLNR--DKNFSIKDAFTKADEILMQGIRGVTEIVVQNGRINLDLAD
VQCAMRDSGMAHMGIGEGKGKNKTIDAIRKAVYSPLSE-TTIQGAANLMINFRGGDDLTLDEVTVGVDLVKQ
VISPNANVLFGVGFDEEMKDEVRVTLIATGFEDKNIPPFLRKMKG-
>KQC09288.1|Bacteria___Cloacimonadota-Cloacimonadia___Cloacimonadales___SDB_sp001412425___95.54___GCA_001412425.1
MLELDLERDEVVFGTNIKIIGVGGAGGNAINTMIENSLTGVEFIAANTDISDLKKSFAKLKLQLGKEETGGL
GAGADPEIGRKSADESREDIKKHLKGANMIFIAAGMGGGTGTGAAPVIAALAKEMEILTIGIVSRPFKSEGR
KRILNAEKGIKKLREILDTLIVVPNDKLRELYS-DMTVIDAFKKADNILYEAAKAVSDIIHSSGYIKVDFAD
VKTIMGNKGLALMGSATEEGDERARKAANSAMSNPLLSDIVLENCPGILINITVGKDFKMDEFEIITSEVGN
KAGNDADIITGIIFDEEMHGKIKVTIIATGLDQMDIPAFMRKFSN-
>KXK33437.1|Bacteria___Bacteroidota-Kapabacteria___Kapabacteriales___OLB6_sp001567175___92.76___GCA_001567175.1
MP-IEL-DMSHSSGARIRVIGVGGAGGNAVRTMIARGLEYVDFIAANTDNQALLKNPAQVKINLGSSITRGL
GAGANPDVGRAAVEESIGEVREALAGSDMVFVTAGMGGGTGTGAAPVIAREARDLGALVVAIVTKPFSYENK
YRMAVAEDGIRALREHVDALIVIQNDRILELADENTPFQKSLELVDEVLYNATKGIADIITREGLLNVDFAD
VVTVMKNQGDALIGIGYGSGPNRALEAAQNALNSPILEDMHIHGAKGILVNISGSSSLTMHEVRIAMSCIQK
AAGEEANLIHGIVDLDELDDQISVTLVATGFTDIEVPAFLRKIMD-
>KZD17238.1|Bacteria___Fermentibacterota-Fermentibacteria___Fermentibacterales___Fermentibacter_daniensis___84.52___GCA_001618605.1
MVVVEV-GEETTGRARLKVVGVGGCGCNAVNRMIKANLTGVEFVAVNTDMQSLNTNLAETKIQIGPRATRGL
GAGGNVEIGEQAAEESLKEIEENLSGCHMVFIAAGMGGGTGTGATPIVAKAAADSGAITVGVVTRPFEFEGS
IRLDQAEHGIAALRKVVDTLIVIPNERLRTLADDDSGFEDMLDMSNSVLLNAVEGISSLITTPGIINRDFQD
VKTVITQGGGAMIGTGKATGSSRASEAARDAISGPLLDGISIEGAKALLVNIQTASTFRFKEFEEAMEIITR
AAGPQANVFMGTSLNEQLGDELRITVVATGFSDTKLPAFIKRTID-
>OIP43704.1|Bacteria___Desulfobacterota-Desulfobacteria___Desulfatiglandales___CG2-30-51-40_sp001874005___95.81___GCA_001874005.1
MK-FEFVEKQDRSGVRIKVIGIGGAGGNAINNMVANKLMGVDFAVANTDIQDLDRSSCSSRIQIGPTTTMGL
GTGADEEIGRKAAEESISEVADAIDGAHMVFIAAGMGGGTGTGASPVIAKLCKEKKALTVAVVTKPFSFEGD
KRMKKALAGIDALRKEVDSLIVIPNDRLRTVGAKGSKVRELFAKADEVLLNAVKGVSDLILHTGFVNLDFND
VKRVMSQNGNALMGMGRASGENRAVQAAQNAINSPLLEDVSIRGAKGLLMNFIGSSDITMDEIDEASNYVKS
QINEDAEVYWGLVLNDDMGDEVQATVIATGLDDLDYPAFLR-KMDS
>EEA00522.1|Bacteria___Proteobacteria-Gammaproteobacteria___Burkholderiales___Paraburkholderia_sp000173575___98.89___GCA_000173575.1
ME-FQM--ETETNGTIIKVVGVGGAGGNAVQHMINKGVQGVDFIVMNTDAQALSRSRATAVIQLG---NTGL
GAGAKPEMGRAAAEEARERIADALRGAHMVFITAGMGGGTGTGAAPVVAQIAKEMGILTVGVVSKPFEFEGG
KRMRVAEAGSQQLEDHVDSLIVVLNDKLFEVMGDDAEMDKCFQCADDVLNNAVAGIAEIINVDGLVNVDFED
VKTVMGEQGKAMMGTATVAGVDRARLAAEQAVASPLLEGVDLSGARGVLVNITSSRSLRLSETREVMNTIKS
YAAEDATVIFGAVYDDAMGDALRVTVVATGLDTYDIPAFLRKQAD-
>OYY23820.1|Bacteria___Proteobacteria-Gammaproteobacteria___Thiomicrospirales___GCA-002282575_sp002281095___79.03___GCA_002281095.1
MK-FELEEVNTNGMPVIKVIGLGGGGCNALDYMVRSQIVGVDFVAANTDAQALNKSKANTRIQLG---KSGL
GAGSNVEKGKQAATEDIDRVRSALDGTHMLFVTAGMGGGTGTGSAPVVAKAARDMGILTVGVVTSPYSFEK-
-RDKIAAEGIADLEQHVDSLIVIPNEKLHKIAGKKLGMLDAFNMANKVLHNAVRGVTEVVTREGLINVDFED
VRTMMGFRGLAMMGVGSATGDERAKNATMAAISSPLLEDISINGARGILVNVVASDDLGSDEFEEVGRLIES
FAHPEAMIKIGLAFDENLGDEVQVTIIATGLSHLNIPSWIRKQAN-
>KER10964.1|Bacteria___Bacteroidota-Chlorobia___Chlorobiales___GBChlB_sp000724175___98.36___GCA_000724175.1
MA-FEYDKSQMQSGAAIKVVGVGGCGGNAVNNMMERGIVGVEFITCNTDKQALENSLAPYRVQLGEKITKGL
GAGFNPSVGKQAAEEDRERIAELIRGSDMLFITAGMGKGTGTGAAPVIAGIAKNLGILTIAIVTKPFDYEGK
KTIDTAERGIEELRKHVDTLIVVQNEKILSLAHGDLGVKEAYNFANDVLYRAAKGISEIITKTGYVNVDFAD
VRNIMLDAGDAVMGSANASGENRALKAAMEAISSPLLDGVAIKGSTGVLVNLAG--DVKIRDMQEAMNYIRE
QAGMDATIIHGAVEDGAAQGEINVTVIATGFQDIDTPAFLRKIMD-
>OGH59595.1|Bacteria___Lindowbacteria-2-12-FULL-62-27___2-12-FULL-62-27___2-12-FULL-62-27_sp001784175___88.6___GCA_001784175.1
MK-I--PKSPEAPETILKVLGIGGAGGNAVNRMIEIGLNGVEFVAMNTDSQVLRNCRARYRLLLGQNLTGGL
GAGGKPEIGRKAANEERDGILNALQGAKMVFITAGMGGGTGTGAAPVVAELSKELGILTVGIVTKPFVFEGP
ARTKNAEEGIQQLKEHVDTLITIPNDKILEASAEKLFINDAFARADDTLRQAVQGVSSIIVDEGVINVDFAD
VKTVMCDRGDALMGIGLAAGENRALDAVTQAMRNPLTESFTISGATSVLLWIRGGVDFEMREFGTICRTVQE
EAGGKTNIIAGYGIDQSLVDHIQVVLIAAGLDELEIPSFLRRAQGQ
>WP-068549839.1|Bacteria___Thermosulfidibacterota-Thermosulfidibacteria___Thermosulfidibacterales___Thermosulfidibacter_takaii___98.17___GCF_001547735.1
MLVFEV--HNEGNSTKIKVIGVGGAGGNALNNMVEHGLSGVEFIAINTDKQALDGCKKGVRILIGETVTGGQ
GAGNDPEVGRKAAEESEALLIDILGDAEMVFITAGMGGGTGTGASPVLAHIAKEMGILTVAVVTKPFDWESG
RR-ENAELGIRRLREHVDAMIVINNNKIYKL-NPDEPLIDLFKKVDDVLRQGVQGVTDIIRDKGYINADFND
VKTIMKYKGMALMAIAEASGENRAEEAVRKALSNPLVDHEGILGAKGVLYNITTGLDFTGRELQTIGTLIQQ
EAGDVATMVYGWVQDPSMNGNIRLTIIATGF--FKIPGMLRNFLDS
>GBD11354.1|Bacteria___Chloroflexota-Dehalococcoidia___UBA1127___HRBIN23_sp002923335___87.48___GCA_002923335.1
M--VDTRKRVREAPASIAVVGVGGGGCNAVVRMLKKQVPGVRYICANTDIKSLERVQGATVVHIGERLTHGL
GAGGNPEVGAQAAESARSALKKAIGRADLVFLCAGMGGGTGTGAAPTVAEIAKETGALVVAVVTTPFSFEGA
RRLETAHAGIARLRDKVDNLIVIHNDRLLKLFKRDVPIEQALLMADEAVMLGVLSVAELINVPGEINVDMAD
VKTIMKLPGHALMALGTGKGPGGALEAARQAVSNPLLD-ISIEGAKGVLFNVNGGPSLTLGEVNATGEFIAT
KVDPQAIIFFGMVNDPNMGDSVRITVIATGI--LEAP---RK----
>OGO02384.1|Bacteria___Chloroflexota-Dehalococcoidia___UBA2777___RBG-13-53-26_sp001795035___59.08___GCA_001795035.1
ME--EMKADGGRTIARIKVVGVGGGGCNAVRRMMHHQIKGVEYVVINTDVKSLEMSSSVHSIQIGSHLTQGF
GAGGDARVGEQAAKETFMALQKVVRGADLVFVAAGMGGGTGTGSAPVVAEIAREAGALVVAVVTTPFSFEGA
KRAEVALSGLRRLIEKVNSTIIVPNDHLLRLGDHDVPVREAFAAADRVVSEGILSISELINIPGEINCDLAD
VKRVMSIPGIAIMTTGQGEGPNSAEQAAEEVIFEPLLE-THVNGAKGVLFTFSGGPDLTLGSVQRAATLISK
HVDPRALIFFGMNPREELTGRVKINLVATGIQNLQQPS-LRKGAN-
>OGO02389.1|Bacteria___Chloroflexota-Dehalococcoidia___UBA2777___RBG-13-53-26_sp001795035___59.08___GCA_001795035.1
M-----DERTMRVPAPIKVIGVGGGGCNAVRRMLKKATPGVQYIVCNTDIKSLDSCPTDLSVQIGEHLTRGF
GAGGDVRVGEKAAEEGRFLLKRALKDAELVFITAGMGGGTGTGAAPVVAQITKESHALVIGVVTTPFSFEGK
RRFSLALSGVRRLRPEVDNLIIIHNDRLLQFVEQNSPTGHAFAVADEAVSEGILAVSSLINVPGEINVDLAD
VKSVMGIPGGALMAIGKADAQSRAQEAAEQAISNPLLD-IDIKGAKGVLFNFSGGPDLTLGEVNDAANLIAR
EVHPDCTMFFGMSPSEEMRNSVKLTLVATGIETIEVLTY-RR----
>OGO02386.1|Bacteria___Chloroflexota-Dehalococcoidia___UBA2777___RBG-13-53-26_sp001795035___59.08___GCA_001795035.1
MIDMSF--DRARTPALIKVIGVGGGGCNTVRRMMRQHIPGVEYIVANTDVKSLDLTSGALSLQIGEHLTHGF
GAGGDPKVGSKAAAEADFLLKRALKDAELVFVTVGMGGGTGTGAAPVVAEVARAGGALVLAVVTTPFSFEGR
KRFDVAMDGVDRLKAMVDNMIVVHNDRLLQYSDHNASIGQAFSMADEVVSEGILSVSQLVNVPGEINVDLAD
VKGVMRLSGTAIMAIGSGEGPHPAMDAAEKAISNPLLD-ITMKGARGLLVSFSGGLDMSLGEVNEAATLISR
EADPNCNFKFGLALSEELKGKAKVTLIATGIDKLNATS--RK----
>OIO61256.1|Bacteria___Proteobacteria-Zetaproteobacteria___CG1-02-64-396___CG1-02-64-396_sp001872725___95.75___GCA_001872725.1
MA-IEFADVAPRSPACIKVIGVGGAGCNAVNTMIERGVMGVEFIVANTDVQDLRRSKAAKKIHLGDELTRGL
GAGMNPEVGRKAAEEARALIADALEGADMVFVAAGMGGGTGSGAAPIVAEVARSQEALTVGVATIPFVHEGG
KRNEIAKQGIADLEERVDTLIAIPNQRLISVMPRNATVRDSLFYVDGVLFNAVKGIVDLIQSEGHMNLDFAD
VRAVMKDRGKAIMGIGEAQGEDRMLQATIQALKHPLLEDIDIKGCQGVLYNVTANPELGLHEFSDAVTYIEQ
AAGGSAKIIQGLVYDDTMPPEVRVTVVAAGIDPLDVPTFLRRQAD-
>OFV79931.1|Bacteria___Acidobacteriota-Thermoanaerobaculia___Thermoanaerobaculales___RBG-13-68-16_sp001766905___90.6___GCA_001766905.1
MITITI--ADDSAPASIKVLGVGGGGSNAVNRMIAAGIKGVEFIAVNTDGQALRASKAGLRLQLLTPNARGL
GAGCDPEAANRAALDKTDELIECLEGADMVFIAAGMGGGTGTGAAPVIGSLARDAGALTVAVVTKPFTFEGS
RKARIAEKGIDELRKCVDTLITVPNSRLLQMVGPQVSVEEAFHLADEALRHGVQGISDIINETGIINRDFAD
VETVMRGGGMALMGIGLGSGEHRAIEAAQQAFSSPLLEENSLEGAQRVLVNFIGGPDTTISEINDAAEYIAK
RCSPDCLFLFGYGQRAELQDRIQVTVVATGFSEFDTPTYLRRQMD-
>tbn..4305..5441..DCTQ01000012.1|Bacteria___Elusimicrobiota-Elusimicrobia___Elusimicrobiales___UBA1436_sp002329395___90.81___GCA_002329395.1
L--FDL----ETKKAKIKVIGVGGGGGNAINHMVNAGLKDVDFIAVNTDAQDLRRNRAPYLVQVGEKITKGL
GVGGDPEKGKKAAEESKEKLKLIIGQCDLLFITAGMGGGTGTGVAPYLAKLAKEIDLLVVGVVTRPFNFEGY
VREKQADEGIKEMQKHVDSMIIVPNEKLFANIDPETSSRDAFQMVDEVLLQAVKGISEVITQPGEVNIDFND
IRKVMCHSQKSLIGIGEASGPGRHLQAVKKAISSPLLESADIRGAKGFIVHFSAEENLTLLEQGEVMNLIRQ
YASNDSIIMFGHSYDSALNGMFKVTVIATGFDAMMIPAFLRRKKN-
>KXS56205.1|Bacteria___Desulfobacterota-Desulfarculia___Adiutricales___Adiutrix_intracellularis___86.38___GCA_001577715.1
MMEFAF--QDTKILHKIKVFGIGGGGNNAINNMIEAGVSGPLFVAANSDMQDLERNLAPHKVQVGAQLTKGL
GCGGKSEVGRAAAQEDLDRIKDMLADSDMVFITAGMGGGTGSGGAPIVAEALSKLNTLVVAVVTKPFSFEGP
RRMKQAMESIGELTKHCDCILVVPNEKLMATMPKGCSLQQAFHEADMVLLKAIQGITDLITGRGLVNVDFQD
LKTVMTKRGPTIMGVGQASGDDRAAKAAQQAVCSPLLDDLSINGAQGILINITGPNDLGLEEVSTICNFITT
VAHPEAEIFHGVTFDETLAEDVKVTVIATGLDNFDIPTYLRHSAD-
>KQC13595.1|Bacteria___WOR-3_B-SDB-A___SDB-A___SDB-A_sp001412365___95.24___GCA_001412365.1
MGMFEI--PQEVPLAKIMVIGVGGAGGNTINTMIEEGVQGVNTVAVNTDLQDLRRSKASTKIQIGKEVTRGL
GTGFDPAKGRKAVEEDQSEIQELVKEVDMIFITAGMGGGTGTGASPLIAEVAKKAGALTVCVVTLPFKWEGM
KKMEIANRGLKELEACSDTILVIQNDNIKTLYNDQITLMDAFKYVDGVLVRATKGVSDLITKQGHINLDFAD
ISRVMSKGGKALMGIGYGTGEDRAIQAANEAINSPLLENVSISEAVSVLINITGPRDLKLDEVYNTMNFMKE
KVGGEKELLFGIRYDDTIDQRVEITIIATGIDEL-EPAYLRRQNN-
>OQX29008.1|Bacteria___Spirochaetota-Spirochaetia___Spirochaetales___UBA2779_sp002084135___86.25___GCA_002084135.1
ME-LELADEKVLGNTNILVVGCGGGGGNTVNRMIDVGVKGIQYMVINTDYDMLEKSKAEIKVLVGKNVTNGL
GAGGVPDIGRKSAEEDSDTIKEHLKGVDMAFITAGMGGGTGTGSAPVVARIAKEQGCLTVAIVTLPFLFERN
MKMKIAKEGIDKLKEHVDILIQIPNENIFKIISDDVSIDEAFLKVDGILQMGIQGISDIINKTGNINIDFAD
VRTVMKGRGDAIMGIGKCSGKENIEMAIKEAVENPLLGSVGIDGAKALLVNFISGKNMSMTEFKKIMESISS
KVSDESIVISGQYTDESLKDELVVTVIATGVQDLSYPTVLRRKNDD
>OQX89553.1|Bacteria___UBP14-UBA6098___4484-93___4484-93_sp002085385___71.98___GCA_002085385.1
MT-FEV--RREELIVKLLVVGIGGAGGNAIKRMLQDSIAGVDYLAVNTDLQALRHSKEPRTLQIGKAVTQGL
GAGGDPEIGRKAAEESKNEIADELQGYHMVFIAAGLGGGTGTGALPVIAKVTKELGILTVAIVTKPFLFEGK
KRAQIADSGLDQIKDTVDALIPIPNQRLLSLVGNDVMVDEAFQKVDTVLSDAVRGIADLITFNGDINLDFSD
VKNVIRNSGNALIGVGTASGDDRAIEAAKNAITNPLLEDVSIEGAKGVLVNVMGG-DIRFVEFNSACEFIQN
KVGE-PMAKTGLIINKDMSEEMKVTVIVSGFDDLDVPAFLRRRKAE
>OUU51045.1|Bacteria___Proteobacteria-Alphaproteobacteria___TMED127___GCA-2691245_sp002167215___82.97___GCA_002167215.1
MTLLKMPSQSNNLSPRILVIGIGGTGGNIINAMVDSGVEGVDFLNVNTDSQQLKHSKVEKTLQLGPSCTQGL
GAGGNPELGKKAAEEVLDEIEEYIENSNMVFLTAGMGGGTGTGAAPVIARIAKENNILTVGVVTKPFQYEGK
RKSEKAESGVAELQKFVDNLVVIPNQNIFAVAGPDSPVTDSLHLANNVLIDGVRSIIDLMVKPGIMNHDFAD
VKSVMSETGKVHLGTGVAEGEGRVIEATEKAISNPLLENNSMSGAKGVLINITCGDDTTLQDIDLANNKIRE
EADEDANIISGLQKDDSYNGKFKISVISTGIDDLQIPAFLRRQAN-
>KUK26745.1|Bacteria___Bipolaricaulota-Bipolaricaulia___Bipolaricaulales___64-32_sp001508155___89.83___GCA_001508155.1
MNSLELREEAPAPAANILVIGVGDGGINALERMREAGLAGVRLVACDTDSQVLSISRAHERLQLGPEVTKGR
GTGGDVEKGRRAAEAAAWDIEKLISGAHLVFLTCGLGGGTGTGAAPVIARLARQAGALTVGVATLPFEFEGP
VRMQRAELGLAKLREEVDVIIVIQNQRLIEKAR-SIPIARAFELADEVLRTGVQGISDLITVPGIVNLDFAD
VAAVLRGAGTAMMGIGEGQGEGRAVQAAKMAASNPLFEGESLRGARKVLLNITGGDDLTLAEVTHIAEVIRK
QISANADLTFGAVVREELTGRVKVTVIAADFDQVDVPAFLRKRREE
>CCY77608.1|Bacteria___Spirochaetota-Brachyspirae___Brachyspirales___Brachyspira_sp000431595___96.4___GCA_000431595.1
MDSININSFNVSLGTVIKVIGVGNGGCNAVNRMIEEKLNGVDFVAMNTDKQALSRSNAETKIVLGERVTQGL
GAGTDPEKGAEAAKEDVAKIEEIINGANLVFIASSFGGGTGTGASPVVAEIAKKCGALTIGVVTKPFKYEGK
LKMNRAEAGIEKMFSVVDSLIIIPNENLYDMVDANYGYTEAFSIIDDILRQGVQGISDIITQTGGVNVDFAD
VRTMIALNGRAHLGIGIGKGENRIEKAISNAFENPLLDVSSIKNSRGVLANIVAPKDFGLKEYGEAAEKINS
YAHEEANIKIGTCIDESLNDEIRVTIVATGFNDLDTPAYLRRARNI
>ADB40734.1|Bacteria___Bacteroidota-Bacteroidia___Cytophagales___Spirosoma_linguale___100___GCA_000024525.1
MNSFEL---PDDNPIIIKVVGVGGMGGNAVKHMHKLKMQDVSFAVCNTDRQALMSNPVPTKLQLG----DGL
GAGTEAKAGEDAARASLEEIRNLLPPTKMVFITAGMGGGTGTGAAPVVAEVAREMGLLTVAVVTAPYWYEGT
DKKEQAREGIEKLKKSCDTVLVVLNDKLAELYS-ELTWTEAYAHADDVLANAVKSIAEIITTQGDINADFAD
VKKVLEQAGQSVMGSAEVSGEDRALRAIEAALNSPLLNDHDIRGAKRILLTISSSKEMRLKEQMAISEHVAK
KIQNEAKMFFGAITDDALGESLRVTIIAAGFDDLDRPTFLRK----
>HCZ32742.1|Bacteria___Acidobacteriota-Holophagae___Holophagales___Geothrix_sp003538615___77.72___GCA_003538615.1
MSEF----PHSLPGANIKVLGVGGAGCNAINRMIDGGVTGVQFIAMNTDQQSLAQSKAHLKLPLGPQSSRGL
GAGGSSERGAVAAEESREEVLAALQGADMIFITGGMGGGTGTGAAPVLASYARELGALTVAVVLTPFAWEGR
KKGDLALAGLANLRETADTVIVVSNERLKNVCDARVTMKEAFRVADGVLIQGVRGIADLILKPGIINGDFAD
VEAVLRNGGEALIGTGAGRGEEAVMDALKKALACPLLERAQTGAAANVMVSITADWEMEASAIETAMNYLQD
HYNGRPDIKACTVEGEGMEDRVLVTVLASGFDDLHVPAIIRR----
>PJB77738.1|Bacteria___Acidobacteriota-UM-FILTER-49-7___UM-FILTER-49-7___UM-FILTER-49-7_sp002789615___81.55___GCA_002789615.1
MP-IAIIEENKMARPIIKVFGVGGAGCNAVNRMIESNLQHVEFIAVNTDLQSLIHSHAPIKIQIGERLTEGL
GAGSDPKMGERSAIEDMDKLRSAIEGAHMVFITAGLGGGTGTGAAPVIARLASEMGILTVAIVTQPFEFEKN
VRFRNFVEGYSQLIDHVDSMITIKNDKIFDILPDDTPWRMAYEEIDTILKNALRGIVDIVFVTGSENVDFAD
MRTIFGFKGFALMGLGEASGTDRAREALTAALQSPLLDNFSLMESRGVIVNVTAGQQLTVGENRLLLQTLNN
ELGEYVHMIKGTVEEANIGDKLRVTLIATGFDDLKIPAFLRKHQDK
>OQX94358.1|Bacteria___Proteobacteria-Alphaproteobacteria___Rs-D84___NBLK01_sp002084505___58.95___GCA_002084505.1
MMT-EI------NLPKIAVIGVGGAGINIVKHMQELDLKGIDFIVANTDAQSLAHVENATKINLGKNITQGF
GAGGDPIIGEKSAEESMDEIIEAISPYQMIFITAGMGGGTGSGAGSIIGKVAKDQGVLSVGIITRPFEFEGR
KRTAVADEAIEKFRSSVDAYMILQNEKLFEIFDDDITQLEAFHKADELITNSLKGITDIIVSHGQINLDFAD
LRAILKDAGQIVLNSAIEEGEDRAKKVAESVLENPLLDQGNIAGANQVLMQISGGNDVKLKEIKEITSAIRE
HLPQFGNMIFGTNFKEEMHGKIHISLIAGGLDDLETETFLRRQMNQ
>OUX22984.1|Bacteria___Proteobacteria-Alphaproteobacteria___HIMB59___HIMB59_sp002169365___51.95___GCA_002169365.1
MT-LDI--DQKNLKPSLTVMGVGGAGXNAVNNMIQSNLNNVEFIVANTDAQALENSLCYNRIQLGLDKTKGL
GAGADPSIGKEAAEESIDIISEELRNTNMLFXTAGLGGGTGTGALPVIASIAKKLGIVTVAIVSTPFNFEGT
KRMNLALQGLEEVKNNVDTLLIIPNQNLFKVSNEQTSFAEAFKKADNVXFDGVKGLTDXITQPGXINLDFAD
VRTVIKEMGFAMMGTAVAEGDNKAVEASNLALTNPLIENIDMNTAKGVIVNISGGSDMTLLEVDHAANIIRQ
SVNPDANIIFGSLIDETLQGKLKISIFATGIDDIDTPS-LRK----
>OJU73091.1|Bacteria___Proteobacteria-Alphaproteobacteria___Holosporales___40-19_sp001898075___92.31___GCA_001898075.1
MDNLTV--EVSFKGPRIVVMGVGGAGGNAVNNAIRQELDNVLFLSCNTDQQALNHSLPNNRLQLGFEITKGL
GAGACPEVGEEAAKASLDEVMQRLEGAHMLFLTAGMGGGTGTGASSIIAAAARAKGILTIGVVTKPFFFEGA
KRMKSAERGIEQLRTSVDTLLVIPNQNLFCLAQEDTSFEEAFRKADDVLYNGMDMIISLMTRPGLINLDFAD
VGTVMRNSGKAMMGSGKSSGENRALDAAKEALSCMLLDDVSIAGAKKVLVNVIGNTDLRLSEVDEALNYIKK
QIDGEANIIFGATFDASLEKGLRISVVATDIEDLTIPAFLRQKSDN
>PKL90880.1|Bacteria___Goldbacteria-PGYV01___PGYV01___PGYV01_sp002839855___98.88___GCA_002839855.1
MDAFELETAGERVGAIIKVVGVGGCGCNIVNAMSEMGVRDADLIAVNTDIQSLRRVNVADKVQIGRMLTGGR
GAGSNPEQGERAAEEDREYIANMLRGTDLLFIAAGLGGGTGSGAAPVIAEIARELDIMTVAVVITPFKMEMK
NKQHIVETSMKRLKEKVNNIIAIPNDRIFQACDKQMPVTTAYMEVNRALVNIINGMVYMISKTGYQNIDFED
VKTALKSDGDVFLGIGRAGGTDKIKKAFEKAMNDPFTGNALLNGAKNILVNFAGC--INLNELQEI-DNLNK
MTGENAFVKYGMVNDEELGDEIEVIVLVTGIEDVDRPTYMRR----
>PMP73362.1|Archaea___Thermoplasmatota-Thermoplasmata___ARK-15___ARK-15_sp002878135___98.39___GCA_002878135.1
M--M-----NIKDQKEICVVGVGGAGTNTINRIFNFAEGRFYTIAINTDMSHLNSIKSDKKIYLNIP----N
GTGGVPEIGASAAFRAREDIKNSLKGFGIIFIISGFGGGTGTGATMEITKMALETGALVVNIVTIPFRAEGS
-RYRRAIEGVRELSKISKTLIVLDNNRLLKITPRYLPIEKAFATMDQLIFWIVFSFHEMLYNASNFHISFSE
VRKLLLEGGYSTILYNEGT-IDTLDDTIRGLIYNSLME-VNLSKSTSAIVFIMMGEEPSLEMIKKIVGGISV
LLGSNESITPGILIDTSLGNRIRILAIITNVE-M-----LRL----
>WP-012309540.1|Archaea___Crenarchaeota-Korarchaeia___Korarchaeales___Korarchaeum_cryptofilum___93.39___GCF_000019605.1
MHTM-----ESEIRHKVAIVGVGGAGCNVVSAL--KGTCSMDTIAINTDKDALKKASADVKLYICKGVLHGE
GAAGQTAMGKKCAEIHIDEIKQALSGYDKVFVVAGLGGGTGTGAAPAVIEAAQSQNIMTFAIAIKPFFFEGS
-RVEVAKKGYGDIRKVCPLSIAIDNDMVVSKLS-DMTMDEAFAEVNSAIMAHIDAC--------IANYGVNE
DDTVTND------------------------------D----------------G-----------------
-------------FDSFL--E--------------ICAF-S-----
>WP-012309538.1|Archaea___Crenarchaeota-Korarchaeia___Korarchaeales___Korarchaeum_cryptofilum___93.39___GCF_000019605.1
MSW---RRGEPTSQLKLAVVGIGGAGCNMITNIKRTGFSDAKLIAVNTDAASLSATKADHKVLAGESFLGGR
SA-RTIENGKKAMEAVKENLISMLSDRELIVLLAGLGGGAGTGGIVTLAETIKESNALTISYVVIPFASEGE
VRINNAKYGLSEIIDLSDVTWVAFNDVLKRKFT-NMPLTRAYKMMDDRLFNVIRGLASLQNLPGMQNVDFAI
MKEIAKGSGLGYAGFGEGRT---AREAFESSLVDPFGD-ADHKGAKGVVGILESTETVSVEGMTYVQDVLTT
NLG--PEVYFGLKPSIEMTT-PKVTVYTFGV--VE---FLSS----
>WP-083758174.1|Archaea___Crenarchaeota-Korarchaeia___Korarchaeales___Korarchaeum_cryptofilum___93.39___GCF_000019605.1
MMS-ELARASELSALKMVLVGVGGCGNNTVNNVKRYGV-RVPTVAVNTDAPTLQRISADIKILIGEGAHKGR
GAAGSPELGRQIAEQDMDKILAPLRDKELIMITAGMGGGTGTGAGPTIAEAIKEKDKIVIGIVTLPFTSEGP
TRIRNAQWGLSRMLDSADMTVVNANDLLKERAG-NLPVSQAFREMDKLLVDSIVGLQDIVPQPGLVNIDYSN
MEVLVRGSGLGFIGIGRGRS---SMEAFRNALAANYSQ-ADIRNAKGAIVYVEGNQSLVMRELDRIPQMLSS
DYN--MSIFWGIKPNWKLYE-PKIMLLATGV--VD---WLQ-----
>OYT64105.1|Archaea___Crenarchaeota-Nitrososphaeria___EX4484-205___EX4484-205_sp002255045___91.75___GCA_002255045.1
MRMIGLESVEKATEAKINIVGIGGCGNNIISAFYKKFPKNVKTIAVNTDSAVLKKADADEKVLIGRYTHKGR
GAQGVPDLGREAMEEDIESVLRALENVGIVIGIAGMGGGTGSGGLPVLMREIRKREVIKISVVTLPMREEGE
ERKRNAQFSLKETLEVSDVTVVNANDLAMEKAK-SVDLNYAFSMVNRKIERSIYALVKMQSGPGYVNVDLSN
FARISYQSGLGFIGVGRGR----IFEAFDDALQDDYAK-CDLTEAKGAIIYFEGKSDLRVDQMREATDILSR
RYR--PTVFMGVRPTFEYPD-VRVNLLVTQV--VD---FLAE----
>OYT64102.1|Archaea___Crenarchaeota-Nitrososphaeria___EX4484-205___EX4484-205_sp002255045___91.75___GCA_002255045.1
MVQV------SEEKAKIIVVGVGNCGGNIITALDPYKI-PAKRIAVNTDEASLRKTLCDVRIHVGRSVDERR
GASGMPDLGEKLMEDDVGKITREIEDTDVVIGIAGLGRGTGGGGLPVLLSRLHEEDTVTLALVTLPFRTEGK
QRRRNAQYSLDKVSQTADSYMIFSNELLIRKYR-KLSIPEAFRRMNLYIARIVDQLVR-LDERGTISIDFSD
MRRNFKDGDLCFIGIGRET-RRSILESFDTVFHNDYSE-SDITGGKAAITICEGQESLKEDEITLIHERLVE
KYK--SDIYMSIR-PKLMAPTATVTLLVSGV--LD---FMRE----
>WP-012309541.1|Archaea___Crenarchaeota-Korarchaeia___Korarchaeales___Korarchaeum_cryptofilum___93.39___GCF_000019605.1
MSRI---------VNQITVVGIGSAGCNTVTRLYDMNVQNAKLVAVHTEEVHLEKSRADEKVLVGERVTHGR
GTGGVVSVGARVMTEDLSSVISKVGSPKTLIVCGGLGGGMGSGGMPVLLEYYKEKDILRLVVTTFPFKFEGL
NRKENATHGLTRLMDLADLTVLNLNDILFESIR-EYPMMVGFKLLDLILALTIKGMVDIIMKGGDIGISYGD
FEAVSRNAGLGMVGHGTGMN---VREAVENAISNVYLDGV-GTSDSYALVYVATPENVTMGEASIAPDTVSK
KYE--TRMFWGHRIESRN--NVQVMLLVSNV----VRSFL------
>WP-052568240.1|Archaea___Crenarchaeota-Korarchaeia___Korarchaeales___Korarchaeum_cryptofilum___93.39___GCF_000019605.1
MSG-----APEGARVTMTVVGVGGAGCNTLNRLKEVGA-PVKTIAIHTEANHLKAIKSDVKLLVGETVTGGF
GSGGNPNVGERAIMADLDRIMAAIGRPHVLIVTGGLGGGTASGGIAPILSAVRDRDVIRIALVSFPFSWEGL
GKVNNARYGLSRIMGVADLTIVNLNDILSRKIG-YIQVQYAFKYADSLLAAVISDLANLFYMPHVVSISFAD
FEAVVREAGLGAVGLGVGG---RVADAAKTALGNILLD-AEIKEADSALVYLQATPNTSLEEAGSATKLLTE
DYL--ERVYWGFRIAEDLNE-PRITIIASGV--LE---LLR-----
>OYT64106.1|Archaea___Crenarchaeota-Nitrososphaeria___EX4484-205___EX4484-205_sp002255045___91.75___GCA_002255045.1
MAS-GLPTR-EEIPTKITVLGVGGAGIKAIDSLARSGMELAKLVALDSDLNALRQVKAHEIIQVGENTLRGR
GSGGDISLAQKAVDEDLDKVIRTLDVCDLLIAVAGLGGGMGSGGLPYLLRAIRDQAPAMISIVTIPFRYEGQ
TKMKNVQSGLREIVVVNDSVVVNMNDVLLEKFG-EMPAQVAYSRMDNILKMAINYIVEMLDRDTLQRLDFPD
LKGMIERSGIGFIGIGSHRS---VRKAVESAIDTRLLD-AEPTSASGYLLYIKIPPTASLSEVIDGPRLITE
KYD--ERISFGARLNPMLRT-PESFVYATGVE-IDVKELLRE----
>OGV20570.1|Bacteria___Verrucomicrobiota-Lentisphaeria___Victivallales___GWF2-38-69_sp001803205___94.55___GCA_001803205.1
MMPI------SKVPFKVTLIGVGGGGINSVTTIYDSKV-PVITIAIDTDKKQLNIANAHHTILIGEKLTYGR
GTGGDMKVGEEALRNDIDIVMEHVRESDFFLLINSLGGGTGGGAGPALIDELRAENSIIGSVSSIPFRHEGR
VRWENASLALSRMLEKSDFVLVSLNDMLLDKFG-NLPVRECFNRYDYLVAEYVKGVIDMIPENSVKHVDFSD
FKIATQKTGVSAFGVGR---HHLLNSAVDDALETTFLD-FDPSTVQSMLVIFRTREMVSMKDAVGSLRKL-N
KYG--GRLLWGMRVVSNSSR-NLVIITACGT--VE---MLER----
>CDE85357.1|Bacteria___Verrucomicrobiota-Verrucomicrobiae___Opitutales___CAG-312_sp000438015___92.23___GCA_000438015.1
MHAFEVKDEDDAVDPRISVVGVGGAGGNVVSALYDRDLKGVETVAVNTDSAGLTKSEADLKILLSHL-----
---EDPDAAQRAAEDAEATLRGAL-SPDIVFVVAGLGGAAGTGAAPVVARTAKANGAVTIAIGILPFATEG-
-RNEPAHAGLARLREVSDSVIVVDNNSLDKFAD-ELSFNDALQVVNQVVVTIVQGVVSHLERSFLTTV-AEE
VDAVAREI------------EEQTSHAVDVQVQAP--E--------------T-----------------VQ
AA-E-APVA----FD----D--------SGF--IG----LR-----
>WP-013704236.1|Bacteria___Deinococcota-Deinococci___Deinococcales___Marinithermus_hydrothermalis___99.15___GCF_000195335.1
MTAISLDKSKPPLSDRVKVIGIGNAGLKIVEKLSMKEASGLEIAGVDTDSASIMKSTITAKYLVGAEWTNGI
GTGGDVLKGESAAHKSNIAVKNFISNGSLLILVGGFGGGTATGGMPIIARFARERNIPVLMLVTLPFSFEGH
SKRDAAEAQINNLLRTKSTVITIPNDLLYCVLPDTTPFDKAFSMANEEVAKAVLGIAELLRCDSTISVDLCD
LLNVLAKGTDCGIGIGTASSKDRVNDALKNLLSSPLLGGKQLKISDALIISLTGGSDLTIGEMRFALDTLKS
FAGEHTEIVVGANIDELYEKKIQLTVIPITYEDIDIPTF-RKEIHI
>WP-027893468.1|Bacteria___Deinococcota-Deinococci___Deinococcales___Meiothermus_A_chliarophilus___97.92___GCF_000430045.1
MSQ-EI----QQRKLKIRIAGVGSAGVEMLKEINASGRSDATLVAIDTDLSTLTQSGIKHILPCGGEITNNL
GCGGDPNVAKEAAVANLQSLKAVVNNADFIVILSALGGGTGSVIAPILSKLAFESGIFIVNFCILPLEMEGS
ERVSLAQKAFKYLHKRSNIAVSLPNDIIM--SSRNKTLKEAFGEANKCVANAVCSMLDMISGNGIINTDFPT
LKKIFPEHGNSFFAYGCGFGENAAEDAVIDLKKCPLLS-GNSPAAKNLLINIVCGESMEMNKTRLLLESVKD
CFKASAKTGFGIKVNPDYDSKIEITAIGTLQEDLDVPTFMRRKINV
