# Supplementary material for: Early origin and evolution of the FtsZ/tubulin protein family
Source: Front Microbiol. 2023 Jan 10;13:1100249. doi: 10.3389/fmicb.2022.1100249 (PMC9871819; doi:10.3389/fmicb.2022.1100249)
Supplement: Supplementary file 2 [file Data_Sheet_2.ZIP › DATA/fig2/MSAs/MANUAL_linsi_BA_gt20_manualclean.afa]

>OJV16337.1|Bacteria___Verrucomicrobiota-Verrucomicrobiae___Chthoniobacterales___Terrimicrobium_sp001897195___96.62___GCA_001897195.1
MISY--SEAGEPASVQALVLGLGNAGVHLVDRLTMSGIADADFVALNTDAQSLASSITQTKIALGQKVTRGLGTGGDPEV
GYEAAQESLGEIRSALEGAQVVFLCTGLGGGTGSGVAPVIAESAREAGAIVISIVTSPFSFEGKRRSAQAREGLAGVAEF
SHAVLHFENDRMSELASPRAGIEETFSISDNFLGSAVIALLDILRGGAPLPVGLADVLSVLGGGAAALFGRGEATGDNRA
HEALERALKSPLLDRGRLAESHAIISHISGPSSLSFAEVAAIMRELGKHITDSAQLFLGVTTLRDTNSPVTVTLVGNYAE
DLDVPTFLRR----
>OUV15306.1|Bacteria___Verrucomicrobiota-Verrucomicrobiae___Verrucomicrobiales___SW10_sp002172625___79.03___GCA_002172625.1
MIEF--DRQQTIPESAVKIIGLGGAGANMLDRIALDGIEGAELLALNTDVRTLKGSVAGEKIQLGPNLTKGLGAGGDPEI
GEKAILESEDEIRDVLRDRKIVFICVGLGGGTGSGAAPIAVRLAREAGAFVVVFATMPFAFEGNRRRIQAEESLNQLAVL
TNALVTFDNTRMGELVLPKQGVHEAFSAADRMISDSITAVARLVLRPGLINVGLDELMTALKTTSRCLFGSGLGRGDNRA
QIALKAALGSPLLDSGSLEDATTVLVHICGGEDMTLFEIELLMEGLTKHIPDNAHLLFGAATDKAMGKALSVTIISALPE
DLDVPPYLRKKRRN
>PYJ58454.1|Bacteria___Verrucomicrobiota-Verrucomicrobiae___Pedosphaerales___AV2_sp003218515___94.12___GCA_003218515.1
MTN-KIASSMDSRELTLKVFGVGGAGCNAVEQIAQREFVGVEFVAVNTDVQALLDLSVGRVVPLGATLTRGLGAGGDPEV
GRAAAEEDAEQLCQLCADAKVVVIVTGLGGGTGTGASPVLARAAKEAGALVLAIATLPFECEGARRRSQAQAGLEELKET
ADAVLCLPNQRVIKLIDEKTSLVETFKITNDLLAQGLRGIWRLLARTGIINVDFADLCAVVRGQAESSFACAEAQGEHRA
REVVEMLLASPWLEGGTLREAESVLVSIVAGSDLTMAEVNRVMSRINHACE-YAHIIMGAAIEAELGDRLSVTVIAARQE
DLDVPTYIRR----
>OGV44568.1|Bacteria___Verrucomicrobiota-Kiritimatiellae___LD1-PB3___GWF2-57-35_sp001804865___91.39___GCA_001804865.1
MSFF--EHNESVPLQKILVAGVGGGGSNVVDRMVKSWSEGPEAAVINTDLKALGACEVSQRIQIGRNITKGLGAGGDVSA
GKMAAEDDVDRLRGLVAHSHLVIIVAALGGGTGTGAAPILARIAREEGALTLCFVSMPFDFEGERRTEHARDGLRALKME
ADAVVCLPNQNLLEMVPDKTSLISAFETSDQMIGTGIQSLWRLLTQNGMINLDFADLRNLVEHSGSCSFGYGEGEGSEKS
AQALHSITAGPLLDHGNLAQSEALLISIVGGMDLTLMDIQTIMAHLKAIARPDARLAMGATINPEWKGRLALTVLAADNE
DLDIPTFVRRKISI
>OGV59548.1|Bacteria___Verrucomicrobiota-Kiritimatiellae___UBA8416___YA12-FULL-60-10_sp001803315___59.12___GCA_001803315.1
MT-L--------QSTRILVTGIGGAGCRILDTMAQSGMTGPFYAAVSTDSKALAGCRVGTRQRIGTQRDVSFGTGEDVER
GRQAAEESQADLVRLFSNLDLAFMVGGLGGGTGSGAMPVACRIAREQGAMVMAVVALPFEFEGQARADLARSALDAVRAE
SDLMVVIPNDRVTDG---ASRLKDAFARSSDLMANLVFGLWRSLSKPGHLNFDFDDLRAMVRETGTCTAGFGDAVGRDRS
IEALNALMQGRLLDGGQLQDASAAIISMVGGPDLSVGEVDGVMTGITARLPATARSLLGVMIDDGWRNRLTVTVLVSEAQ
NLDTPTYLRRSISI
>MAI20158.1|Bacteria___Verrucomicrobiota-Kiritimatiellae___Kiritimatiellales___UBA1859_sp002691095___70.57___GCA_002691095.1
MRR-----HEQNQAVSFLLVGVGGSGCKAVXTAVGR--QGMPYLLIDTDERSG--GEDEHFFLIGKNVTNGLSSGGDIEL
GRQSVEKDSARLRARFESVDMILMVVGLGGGTGTGAIPVLTRIAREANAQTMVLLSLPFAFEGKQRRKMAEAAIRRLRSH
TDAIVQLPNERLKREVN-TDGAADAFLVSHRYMTDAAAALWRICLSEGCCGLDFASIHTLLRACGFCHIASVEADGEDRV
KQAASALMVHPLLNRGLWEGAAGVVLSIQGDESLTLHEVESVMELLTDKLSDEARINFGVYTDRNQPG-ISLIALVTEEE
NLDVPTYIRKKIKL
>PJC01696.1|Archaea___Huberarchaeaota-Huberarchaeia___Huberarchaeales___Huberarchaeum_crystalense___69.48___GCA_002789275.1
MSFLEFSKFNEAPSVKIIVFGCGGAGSNAATNIFSRNMPGVTVVAANTDAQHLERTRANQKILLGAEVTKGRGAGGIMGI
GGAAAEASIQEIKNALKGSDLVFITAGMGGGTGTGTAPIVAKAAKDLGALVISIITMPFSMECG-RIGTAISGLAKLREF
SDTVTVIDNNRITDVFG-DLPCRNAFAMADTIITTSIEGIATTVNNVGEINLDFSDLRRIFETGGLATVGVGEKNSEESV
EAAVKQALSSPLLD-ITYEGATGALVDITVGTKVRLRNFTKVGEMIASKMDPGAINMVGLRVSPDMGEHVRVITTITGV-
-ID-----------
>WP-052568483.1|Archaea___Crenarchaeota-Korarchaeia___Korarchaeales___Korarchaeum_cryptofilum___93.39___GCF_000019605.1
MLDLEIPDDEDSVTGNLVIVGVGGCGSNTIDNISKLGIRGIKLVAINTDKVHLDGINAPYKVLIGDSITHGLGAGGRPEV
ARACAEQDAHKISDALNRPDLVFIAAGMGGGTGTGAAPVVAKIAKDKGAKIIAFVTLPFRTEGRHKYKLAQEGIRQLRKW
ADTVVLISNDKLLKLAG-DRPLDEAFMIADMTLAVMVKGIAEIIRKRTMVNVDLNDIRTLMSVGGVAAVGIGESSDKRRG
EEAVKMALRNQLIE-ISPEGARGALVVVYGGKNMRLTEVHQITEIVASKMSSDAIIKIGADIDESLGDGVRVILLLTGIE
ELGSPYVL------
>WP-008083861.1|Archaea___Thermoplasmatota-Thermoplasmata___Acidiprofundales___Aciduliprofundum_boonei___99.19___GCF_000025665.1
MGLL--YDEKSEADVNIKVVGIGGGGCNSITRLSTQNL-KAELIAVNTDKSHFSIVNASKKVLIGKKITNGRGAGGNMEI
GEQAAQMAYNDIYKILDGGDIVFLLAGLGGGTGGGAGPVISEIARDAGALVVSMVTMPFKAEGKRRWEQAEMSLERFREH
SHTVIVLDNNRLVSLAK-NLPIKKAFAIMDYLIGDVITNLADAITIPSLMNIDFSDLEALMRNGGTSTILYGEGN-YYTP
QDAVMDTLNNPLMD-IDYRGANGALIHITGGSEMSLQTVYRIAEGITSGIRDDAEVKIGARVDDRYTKKLKITTILTGVE
GID---LIS-----
>PMP75660.1|Archaea___Thermoplasmatota-Thermoplasmata___ARK-15___ARK-15_sp002878135___98.39___GCA_002878135.1
MGWLEFSSKSSYQDTRILVAGVGGAGCNTINTLSSLNLRGVDLLAINTDRISLERSMASKKLLLGKRYVNGQSLSGDIDL
GQKIAESSLPEINNILDGYDIIFVLAGLGGGSGGGIGPVVAQQARNKRSLVISIVTLPFRAEGKRKMEIANVSLEKFYRN
SNTVIVLENDRLLNIVP-NLPLEKAFKIMDFLVSDIIRNISDAVNKPSMIHIDFADLMKIMKNGGTSTVMYGEGE-INSI
PELVNDTLKNKFYN-VDHTTADGALINIVTGPHLSLSMMNELVERLTEGMDEDSEKKVGIRIEEDLSTKVRITAIFTNVE
GID-PVF-------
>WP-008084208.1|Archaea___Thermoplasmatota-Thermoplasmata___Acidiprofundales___Aciduliprofundum_boonei___99.19___GCF_000025665.1
IESL--ERELYEEKINIMVVGIGGAGCNAVSRMKKLGLS-VPTVAINTDINNLRTVEADKKILL-KKYTKGLGSGGLVEI
GEKSAILASKELENIFDGIDIVFLTTGLGGGTGTGATPIIAEIAKRKGALVITIATMPFKIE-RARFIKAKEGLKRIVEL
SNTLIVLENDKLMEIAP-NLPIKKAFIVMDQLISYTIMSFVDVLTKPSLMNIDLEDLKRIMKNGRYSTILIGEGD-ASDP
RKIVVDALNRPLMD-MDYSKASGGVIHITTGENVPLSAVYSAVDAISSLMKDNANLMIGARIDPQFENKMRVLVLLTDI-
RSR-----------
>OLS17704.1|Archaea___Asgardarchaeota-Lokiarchaeia___LCB-4___LCB-4_sp001940665___96.26___GCA_001940665.1
MRSL--TPVKEAGNARIVVVGTGGGGNNTINRLLTLGIHGAECIAINTDRQHLDFIKAHRKILIGEMITRGLGAGGYPEV
GAAAADESRDAIKAALQDSDLVFIAAGMGGGTGTGSAPIIAEIAKDCGAIVVGVVTMPFHVE-KARIEKAKVGLEKLQKY
ADTVVVIDNNRLLEIAP-NLPIDKAFCVADEVLANMVKGITETITLPSLINLDYADVRTIMTNGGVALVGLGEASGRSRA
EIAVKNALNTPLLE-VDYEGATGALIHVVGGEDLTLEEANYVAKIVTDKMDPNAMVIWGARVDPQMNGVLRVMLILTGVD
GLD---RIE-----
>tbn..3308..4237..LKMQ01000023.1|Archaea___Nanohaloarchaeota-Nanosalinia___Nanosalinales___B1-Br10-U2g21_sp001564145___67.21___GCA_001564145.1
------ENLEDVKDAKILVVGAGGAGNNQVTRIQNKDIQGAETVVINTDKQHLQMSSADRKILVGRDLTKGLGAGGQPEK
GARSVEENRAELRNLFKDADMVFLTAGLGGGTGTGAAPVLAQIAKKEDCIVIGTVTMPFEIE-GARMSKAEEGLYKLRQH
VDTAIVIENDKLLDIAG-DMPLDQAFGVADELITTMIKGITETISQPSLVNLDYADVQAIMNEGGVAVVGYGESDTNNKG
KEAIHEALSNPLLD-VEFDGANGALLHVAGGEDLTLNEINEVGQHVKSKLDTNAQTIWGARVKDELQGKLQVISIITGV-
--------------
>OGI14783.1|Archaea___Aenigmarchaeota-Aenigmarchaeia___CG10238-14___RBG-16-49-10_sp001784635___74.92___GCA_001784635.1
MKKL--EFGFSVKKARIVVFGCGGAGQNTASRLSEMGVSGASIVAINTDAKHLTVGKADKKILIGKEITRGLGAGGYPEI
GSKAAEESRNEIKAALEAADLVFVCAGMGGGTGTGSAPIVSEISKQMGAIVIGVVTMPFKIE-GSRIAKAEDGLARLRQS
ADTVIVIENDRLLRYAG-SLPLQQAFAVADELIASMVKGITETITLPSLVNVDYADVKAIMNAGGVAALGVGESNSSDRA
MDAVTKALTNPLLD-VDYTGASGALIHITGGEDLKLDEVNAIGEAVAQHLSPEAQVIWGARILPECAGRIQVITIVTGV-
GID---VLR-----
>PIU61817.1|Archaea___Nanoarchaeota-Nanoarchaeia___CG07-land___CG07-land_sp002779595___76.25___GCA_002779595.1
MEFL--ISEGIAGQANIKVIGCGGAGGNMVSWLYRKGVEGAETILINTDAQHLNASSADQKVLIGKELTRGLGCGGYPEV
GARAAEESQHEIKQLVKDTDLLFVCAGCGGGTGTGGAPLVAKMAKEMGAIVIGVVTMPFEVE-RARIDKAEFGLQLLKEQ
CDSVIVIDNNKLVEIAG-NLPMNQAFAVANELIATMIKGIVETIALPSLINLDYADVRSIMKMGGLCVMGIGESGSDKKV
EEAVNRALNNPLLD-VNYAGADGALIHITGGTDMTLEEASKAAELITQSLSEDANVIWGARIDESMNGKIRIMSIITGIS
GIK---MM------
>PIN99771.1|Archaea___Nanoarchaeota-Nanoarchaeia___PEZQ01___PEZQ01_sp002763265___82.71___GCA_002763265.1
MDFI--IEAGLESQATIKVVGSGGCGNNMVHWLYHKGVSGAEIIAMNTDTQHLDARDADVKILLGKEITSGLGAGGYPDV
GANAARESANEIKEGLRGTDMLFICAGLGGGTGTGSAPEIAKIARDMGSIVIGTVTMPFKIE-RARIEKAEFGLSQLRQV
CDTVIVVDNNRLVELAG-NLPVEKAFAVANELVSTMIKAIVETIALPSLVNLDFADVKAIMSQGGVAAIGVGESDTERRV
EEAVNKALMNPLLD-VSYKGADGALIHITGGPDLTLEEVNTAGELITENLDQDANVIWGARITDDMKGKIRVMAIVTGVD
GIR---MI------
>MAG48279.1|Archaea___Nanoarchaeota-Nanoarchaeia___UBA10117___ARS21_sp002686215___52.8___GCA_002686215.1
MDFL--TVESTVGQANIKVIGCGGAGNNMADWLYKKGVKGAEIIAVNTDKMHLDHREADKKILVGRDTTRGLGAGGIPEV
GAQSAREQIHELKSSLQGSDMVFVCAGMGGGTGTGVAPVVAQVAKETNSIVIGVVTMPFSIE-KARIDKAEWGLKQLREV
CNTVIVIDNNRLSSIAG-NLPIQQAFAVANELISTMIKSIVEIISVPSLINLDYADVRAIMSAGGVSVTGIGESDSDKRV
EEATKRALSNPLLE-VSYEGASGALIHITGGPDLTLDEAERVGELITAGLDADANVIWGARIDDEMRGKLRVMTIITGVE
GLD---MLS-----
>KHO53182.1|Archaea___Nanoarchaeota-Nanoarchaeia___SCGC-AAA011-G17___GW2011-AR18_sp000806155___76.87___GCA_000806155.1
MEFI--NEDINIGHANIKVFGCGGGGSNMTTWLYKKGVKGAEIIAANTDKQHLDMMSADKKILIGRDLTRGLGAGGYANV
GMEAAKEQLAEIKDSLKNADMVFICAGMGGGTGTGSAPVVAQAARDTGAIVIGTVTTPFTIE-RARVDKAEFGLQQLRNV
SDTVIVIDNNRLVQIAG-NLPVQQAFAVANELVATMIKGIVEIIAVPSLVNLDYADVKAIMTNGGVSVVGVGESDGERRV
EEATKRALTNPLLD-VSYKGATGALIHVTGGPDMTLDEVNRCGELVTESLDADANCIWGARVDDVMKGKVRVMTIITGVE
GID---VVHK----
>KHO48183.1|Archaea___Aenigmarchaeota-Aenigmarchaeia___GW2011-AR5___GW2011-AR5_sp000806115___76.64___GCA_000806115.1
------INDFEMHKARIMVVGCGGGGCNTINALSKKGINGANTIALNTDAKHLAVTQADKRILIGKSLTRGLGAGGFPEI
GKNAALESKNEIREALHESDLVFVTCGLGGGTGTGAAPVVASLARELGAIVISVVTLPFKLE-GARIHKAEGGLATLRNS
CDTVIAIENERLLKLAG-NKPLKEAFGLADDLIATMIKGITETISEPSLVNLDYADVKAIMRAGGVAAIGVGSSESPTRA
RDAVTAALNHPLID-VDYHGANGAMIQVIGGNDMKMDEINAIGEAVQGMLDPSAQVMWGARISPDFDGKIQVITIVTGVE
GIP---VIGKKPSA
>WP-010878074.1|Archaea___Halobacterota-Archaeoglobi___Archaeoglobales___Archaeoglobus_fulgidus___100___GCF_000008665.1
MKSI--EEIKDFETPKIVVVGCGGSGNNTVHRLSNMNVSSAMTIAINTDKQQLLRTKADKRVLIGRSITRGLGAGGYPEI
GRKAAELARNVLEDLLCDSDMVFVCAGMGGGTGTGSAPVVADVAKKQGAIVIGFAQMPFRVE-RARIQKALDGLEEMKEV
CDTVVVLDNNKLLDYYP-NLPIDAAFSVMDQLIAETIKGISDTITIPSLVNIDFADVKAIMGHGGVAVMLVGEAKAQDKA
NAVVRDCLSHPLLD-VDYRGATGSLVHISGGHDLTLKEAEEIIRNLTFEIDDYANVIWGARIDKEFEGFVRVVSIMTGIR
-ID---RL------
>WP-048189611.1|Archaea___Halobacterota-Methanocellia___Methanocellales___Methanocella_conradii___100___GCF_000251105.1
MQSIAGNDFEDFGLPQIKIVGCGGAGNNTINRLYNIGVDGAETIAVNTDKQHLDVIKADKKILVGKSLTRGLGAGGFPEI
GKRAAELARSTLQEVLKDADLVFITAGMGGGTGTGTAPIVAQVAKEAGAIVVGMVSTPFKVE-RARMVKAEEGIADLRAA
ADTVIVLDNNRLLEYVP-NLPLEQSFSVMDQLIAETVKGISETITRPSLINLDFADVKAIMNAGGVAVMLVGETKSQDKS
DNVVRTALNHPLLD-VDYRGATGALVHITGGPDLTLREAESIAESLTYELDSHANVIWGARIQKDYEGKVRVLAIMTGVR
-ID---VIK-----
>WP-086637706.1|Archaea___Halobacterota-Methanonatronarchaeia___Methanonatronarchaeales___Methanonatronarchaeum_thermophilum___97.22___GCF_002153915.1
MDSLNIEEFEEFGKPQIVVVGCGGAGNNTINRLYRIGVEGAETIAINTDKQHLDMIKADKRILVGKSLTKGLGAGGYPEL
GEKAAETARGTLEDVLEGADLVFITAGMGGGTGTGVSPVVAEVAKDQGAIVVGMVSTPFNVE-RARLKKAERGLERLRQE
ADTAIVLDNNRLLDYVP-DLPIKQAFSVMDQLIAETVKGLSETITQPSLINLDYADVKTIMSCGGVAVMLIGETGEEDKS
GSVVREALNHPLLD-VDYEGATGCLVHITGGSDLTLKESENVAQELTYELDSNSNVIWGARINENYDGKVRVMAIMTGV-
-ID---RIK-----
>PSG98294.1|Archaea___Thermoplasmatota-SW-10-69-26___SW-10-69-26___SW-10-69-26_sp003009755___95.16___GCA_003009755.1
MESIGGEASDLTGTPRIVIVGCGGAGNNTINRLHQIGVRGAETVAINTDKQHLDMIEADKKLLIGKSVTRGLGAGGYPDV
AERCAEMAQGQLESLLEGADLVFITAGMGGGTGTGTSPVVAEVAKEQGAIVIGMVSTPFNVE-RARIKKGEEGLERLRKK
ADTVIVLDNNRLLDYVP-NLPIDQAFSVMDQLISETVKGLSETITQPSLINLDYADVKTIMGCGGVAVMLYGESQATD-S
NKVIKEALNHPLLD-VDYKGATGALVHMTGGPDLTLRSSENIAQGLTMELESNANVIWGARIDPAYEGRVRVMAIMTGVE
-IH---WIK-----
>PSP45233.1|Archaea___Halobacterota-Halobacteria___Halobacteriales___QS-1-69-70_sp003021325___68.12___GCA_003021325.1
MQDIDLGDGAEFGDPRIVIVGCGGAGNNTVNRLYNIGVDGAETIAINTDKQHLQMVEADTKILVGKSLTNGLGAGGDPSM
GERATEMAQGTIKEVLGEADLVFVTAGMGGGTGTGAAPVVSKIAKEQGSIVVGMVSTPFNVE-RARTVKAEEGLEKLRGE
ADSIIVLDNNRLLDYVP-NLPIGKAFSVMDQIIAETVKGISETITQPSLINLDYADMTSIMNQGGVAVMLVGETQDKNKT
KEVVSDAMNHPLLD-VDYRGASGGLVHITGGPDLTLKEAEGIAQNITERLEASANVIWGARIQDEYKGKVRVMAIMTGVE
GLD---VIR-----
>WP-042686208.1|Archaea___Halobacterota-Methanosarcinia___Methanosarcinales___Methermicoccus_shengliensis___100___GCF_000711905.1
MDSMAVEGLNGCGQAVIKVIGCGGAGNNTLNRLSELGVDGAELIAINTDVQHLQMIRADKKILVGTKLTKGLGAGGDPEK
GKKAAESAQEKLKEHVRDADLVFITAGLGGGTGTGVAPVVANLARECGAIVVGMVSIPFMVE-RERLIKAEMGLHNLRRA
CDTVIVLDNQKLLKLVP-HLPVEQAFSVMDQIISETVRGISETITRPSLINLDFADVKAVMSCGDTSMMLVGEGKGSNKA
EDVVKNALSNQLLE-VDAQGAKGALIHITGGPDLTLEEANSIAESLTYELDAEANVIWGARLREDYEDKVRVLAILTGVD
-ID---VV------
>WP-013180467.1|Archaea___Euryarchaeota-Methanococci___Methanococcales___Methanococcus_voltae___99.05___GCF_000006175.1
MR-L--MSKDDFGNAKIIVVGCGGAGNNTISRLTEIGIEGAETIALNTDKQHLEHIKADKTILIGSTLTRGLGAGGYPEI
GRKSAELAKNVLEDVLKNADLVFVSAGMGGGTGTGSAPIVAEVAKESGAVVIGVVTYPFKIE-RARLKKADEGLKRLTEC
CDTVIVIDNNRLVDFVP-NLPMNEAFRVADEIIAQSVKGITETISTKSMINIDYADVKAVMTNGGVAMIGVGEVDSGDRV
EKVVKDALQCPLLD-IDYKGATGAIIHITGGPDLTLGEANRIGEGITSSMDVEANVIWGARLDSTMDGAIRVMAIITGVS
GID---YI------
>KYK32746.1|Archaea___Thermoplasmatota-E2___DHVEG-1___SG8-52-3_sp001595915___85.2___GCA_001595915.1
MESF--NGDDMFGSPRITIVGCGGAGGNTITRLNKLGVKGADTIAINTDKQALDLVEADHKILIGGRLTRGLGAGGFPEV
AERAARESSHEIEELIKDSDLVFITAGMGGGTGTGSAPVVAEIAKKFNSVVTCMVSTPFNVE-RARLVKADEGLDKLRIK
ADSTVVLDNNRLLEFVP-KLPINQAFSVMDQMIAETVKGISETITLPSLINLDYADMKAIMNQGGLSIMLWGEADEESGV
DTIVKEALNHPLLN-VDYQGANGALVHITGGPNMSLKYVQDVARELTKDLDCYSNVILGARVSPEFEGKCRVMAIMTGVK
DID---FVR-----
>GBE18296.1|Archaea___Hydrothermarchaeota-Hydrothermarchaeia___Hydrothermarchaeales___BMS3ABIN16_sp002923215___90.22___GCA_002923215.1
MEFL--ANSADFGEARIVVVGSGGGGNNTLNRLGNIGIEGAELIAVNTDKQQLERTKADKKILIGYESTRGLGAGGYPEV
GRQSALDAKTVLKDVLSEADLVFVTAGLGGGTGTGSLPVIADIAKESGAVVVGAVTMPFKIE-RARIAKAKEALGKLKDA
ADSVVVVDNNKLLQHCP-HLPVNDAFGVADEILARMVKGISETISMPSLVNLDFADVRAVMKDGGVAMIGLGEGEGKDRA
IDAVNSALENPLLN-VDYRGATGALVHITGGPDLTLEEASTVGEIATTYLRDNANVIWGARIDPEFEKRIQVMIIMTGV-
DID---YIL-----
>PIU22139.1|Archaea___Iainarchaeota-Iainarchaeia___0-14-0-20-30-16___0-14-0-20-30-16_sp002779075___71.57___GCA_002779075.1
---M--EGVSEFGTPKIMVLGVGGGGCNSISRIAEMGVSGAQLVAVNTDKQQLAVLSDDVKILIGKSVTRGLGAGGYPEV
GAKAAEVSKSALEEVLRGVDMLFLTLGLGGGTGTGAGPIIADIAKQQGAIVISIVTYPFKME-RARIIKGEEGLGKLKQY
SDTVVVIDNNRLVELVP-NLPIQDAFRVADEVISRTVSGITETITQPSLINLDYADVRAIMTNKGLSVIAVGEGKGVDRV
KEVVGDTLKNSLLD-VDISGANGVLIHITGGQDLTLGEANSIGELLTENLDPKAAVIWGARVDPTFENKIEVIAIFTGV-
-LD---YL------
>OIO21814.1|Archaea___Micrarchaeota-Micrarchaeia___UBA10214___CG1-02-47-40_sp001871475___92.21___GCA_001871475.1
MEQT--DSDSDNPAPRILVVGVGGAGCNTINRLIRGGVSGENLIAINTDKKHLNIVSPQRRILIGASITRGLGAGGFPQI
ARKSAEVSRGELSKAIEGTDLIFITAGMGGGTGTGAAPIIADIAKEQGALVVSLVTYPFKLE-RARLKKAQEGIEELKRS
SDTLVLIDNNRLLEYAP-NLPIERSFEIIDEITSRAVRGITDTICKPSLLNLDFADVRSVMQGGGVSMIAVGEGAGVERV
NDVVKNTMHHRFLD-VDYEGAKGALLHLTGGPELTIGEVNEVGERFTEAVDRNANVVLGARHDPSFSAKIEAITIFTGI-
GI-----IR-----
>OIO20895.1|Archaea___Micrarchaeota-Micrarchaeia___UBA10214___CG1-02-47-40_sp001871475___92.21___GCA_001871475.1
LESF--ADDISNSDVRIAVIGVGGGGCNTIHRITKAGIKSATTVAINTDQLHLKSIMAQKRVLIGQAVTKGLGAGGFPEV
GQKCAEISRDKLAEVIGENELVFLCAGMGGGTGTGAAPVVAQVAKEQGAIVVSIVTYPFNLE-RIRIKKAQWGLEQLAKV
SDTVVVIDNNRLVQYAP-NIPINDAFFLADNITARAVRGISDTIMMPSLLNMDYADVKSVMEQGGVSLISVGEGRGTDRV
EKVVKSTLDHPLLD-VSYEGAKGALIHIAGSASLTLGEAITVGEKISEAFDNNANVKLGARITPEIGEDICVTAIITGLE
AI------------
>OIO20894.1|Archaea___Micrarchaeota-Micrarchaeia___UBA10214___CG1-02-47-40_sp001871475___92.21___GCA_001871475.1
MDSL--DSSFGSDQIKIVTVGIGGAGNNTINRLIRSGVKGTELLAVNTDRQHLNMINEKKKILIGKSITKGLGAGGYPDT
GAKAAEVDRGMLEKELEGAHLVFLCAGMGGGTGTGAAPVIAQVAKEQGAITVAMVTYPFNLE-RARRSKADEGIAKLRAH
VDSVIILDNNRLVKLVP-NLPMNEAFSVADEILAKAIGGLVWTITQPSLINIDFADVRSIVQGGGVGFIAVGEGKGTDKV
RGAAEGVLKNKLLD-VDYEGANGALIHISGGADLTLGDAIKAGEIITEKMDAQANIKWGARLIPGYDGKIEIVAIVTGVD
DIE---IIG-----
>WP-088820335.1|Archaea___Micrarchaeota-Micrarchaeia___Micrarchaeales___Mia14_sp002214165___82.4___GCF_002214165.1
MTDLAVSDEFSSSEIKIVTAGFGGGGANSVNRLIKAGVKGTEFVSFNTDSQHFKIIDDRRKVMIGKSITRGLGAGGDPAV
GKKAAEVDRSLIEKEFQDAQLVFLCGGMGGGTATGALPVAAQIAKDQGAIVISMVTYPFNLE-RVRKVKAEEGIQELRKY
SDSVIILDNNRLVQLVP-NLPMDKAFALADEVIAKAIGGLVWTITQPSMINIDFADVRSIMGHGDVGFIAIGTGRGTDKV
NLAAESVLKNKLLD-VDFEGAGGAIIHVSGGSSLSLGDATKAGEIITERMDPKANVKFGARIIPGFDDGIEIVAIVTGV-
DLE---MIG-----
>KYH38283.1|Archaea___Crenarchaeota-Bathyarchaeia___B23___B23_sp001593875___60.9___GCA_001593875.1
--ML--EGLKRPGECRIAIVGVGGCGNNTINRLMRLGVSGAECIAINTDMQHLEMVRAHRKVLIGERITRGFGAGNLPDV
GREAMLESAEEMERLLAGMDIVFVTAGMGGGTGTGAAPIVAEIARRCGAIVIGVVTMPFRHE-RGRFEYALMGLNEMRRA
AHTTVIVDNNKLMEVVP-DLPLDSAFAVADRILANMVKGIVETIAVPSLINLDFADFKTIMSRGDVAIVGVGQSEGPNRA
EEAAQSALNHVLLD-VDYKGADGALIHISGGTDMSLGEAVRAAEYVTELMDDDAMVIWGARIDPELDNLLRVTLILTGVD
NLY---QMEH----
>OGD46410.1|Archaea___Crenarchaeota-Bathyarchaeia___RBG-16-48-13___RBG-16-48-13_sp001775995___84.11___GCA_001775995.1
NRNL--EGLREPGFAKIMVLGVGGAGNNTVNRLMETGIIGAECVAINTDRQHLDAIHAHHKLLIGEKTTRGLGAGADPSV
GRIAIEESRQKINTLLHNVDVTFIAAGMGGGTGTAAAPVIAEISREKGSIVIGVVTMPFIHE-RARLTIAAQGLSEMRRF
CDTVVVIDNNKLMELVP-QLPLSEAFKVADSILSNMVGGITNIISMPSLINLDFADFRTIIKRGGLALVGIGESDSPNRA
EEAVRNALQCPLLD-VSYDGAHGALIHVSGNDSMTLAEASQVAEIVTERLDEEALVIWGARIDERLEDSMKVTLVLTGID
NLD---QIET----
>OYT26769.1|Archaea___Altiarchaeota-Altiarchaeia___SCGC-AAA252-I15___EX4484-96_sp002254405___66.77___GCA_002254405.1
MDSI--DEFEGVERPKIVVLGSGGAGNNTINRLEHIGIEGAELIASNTDKQDLKKISGDTRILIGAKLMGGLGAGGFPEL
GAKAAEASRHELDDLLANTHLLFLTAGMGGGTGTGSAPVIAEIAKEQGAIVVAIVTFPFKLE-RSRLDKARKGIENLKKV
ADTVIIIDNNKLVQYVP-NLPIDKAFSVADEVVARAVKGITETIMEPSLVNLDFADIKAVLNNG----------------
--------------------------HITGGEDMTLGEANAIGELITKELRPDASVTWGARIDPKVSEKIEVITIITGVE
GLR---EV------
>OYT65854.1|Archaea___Crenarchaeota-Nitrososphaeria___EX4484-205___EX4484-205_sp002255045___91.75___GCA_002255045.1
MEQV--SEDKTFGGTRILLVGAGGAGCNTVDRLMRMNIENIETLAINTDGSHLQMIRADRKILIGEEITGGLGAGGDPEI
GYRAIMESIDEVEEAVKGADIVFVAAGMGGGTGTAVAPVVAEVARNAGSLVIGVVTMPFKHE-KNRIGIAVDGLSKMRRA
CHTIAVIENDRLLRLAS-DLPVEEALQIAETTLVNMIRGITDTISKPGTINLDFADIRSLMRRGGVMYIGIGISNAPNRA
EDAVRRALNNPLID-LSYDGATGALIYVTGDYSMTLSEVVHTAYLVSNMLKDDANVFWGYRIDPSLKEYLKVTLLLTGVE
GLY---QME-KS--
>PXF51226.1|Archaea___Halobacterota-Syntrophoarchaeia___ANME-1___ANME1a_sp003194425___87.91___GCA_003194425.1
MERM--GEGDCFGVPSISIVGVGGAGNNSMDRLEQLGLNNIDRIAVNTDKLHLDSITCKKKILIGKSLTHGLGAGGSPEI
GRKAAEIDRQELEQLLAGRNFVFLTAGMGGGTGTGASPVVASVAKEAGAIVVAMVSFPFEAE-RIRRQRAADGIEELRNT
TDTVIVLENDKLLKYSG-NLPVNDAFKTMDMLITSTIQGIAETVTKPSLVNLDFADLKAVMSEGGVAVMLIGETRKENKP
EAVVSDALSHPLLE-ADYRGAKGALIHITGGSDLTMKETTDIVELLTYDLNPDANVIWGARINDDYNGRARVTAIMTGVK
GIK---NII--S--
>OGS45811.1|Archaea___Thermoplasmatota-Thermoplasmata___RBG-16-68-12___RBG-16-68-12_sp001800745___77.47___GCA_001800745.1
LDA---LDSYAFGRPKVLVVGCGGAGGNSVSRLHRLGVHGARTLVVNTDAVHLDSIQCDRKLLIGGPVTRGMGAGGRPEV
GERCAELAEDELRNQIADADLTFITVGLGGGTGTGVAPHIAELAQAAGGVVITLATTPFKAE-RGRMRNAQAGIQRLKPV
SDSLIILDNNRLLDLVP-NLPVEQAFAVMDHLISEVIKGVTESITLPSLINLDFNDVRTILQAGGTSTIFYGENTD-EDP
EAIVQETLDNPLLD-VDYRGARGALIHISAGPSLQLRTANEVVEGLTKRMRSEANVIFGVRVDRKYEGIMRVLAIMTGVP
SIF---SRKP----
>KYK26864.1|Archaea___Thermoplasmatota-Thermoplasmata___SG8-5___SG8-5_sp001595885___72.24___GCA_001595885.1
MDKLEFETLI--ADPRIAVIGCGGAGCNSIDRLHSIGVWGAETIALNTDKAHLTNIRADKKVLLGKRVTHGHGAGGRPEV
GEYCAEESREELERLLRGVDMAFITVGMGGGTGTGTAPVVAEVAKELGSVVVSMATLPFKAEGLMRNQKANIGLGKLRAS
SDSTIVLDNDRLVRIVP-NLPIDQAFSVMDQLISEVIKNVSEAITQPSMINLDYADLRTVMCNGGASTIIYGESS-AHRP
EDVVAEALSNPLIE-MEYDGANNALVHLTVGPEMNIRSANRVMQEMTEFLGPSANVIFGARIDEDYTGQIKIMSIINGVE
SVS---MVR-----
>WP-088820334.1|Archaea___Micrarchaeota-Micrarchaeia___Micrarchaeales___Mia14_sp002214165___82.4___GCF_002214165.1
------DDRIDDLSAKIGIVGLGGMGSNAINHLFNAGIKSADTIAMNTDIKHLSIINAQKKLLLGKSITRGLGAGGFPEV
ALKAAESSEDEVRSAIKGYDILFLIAGMGGGTGSGTIPYLAKLGKEQGSLVVSFVTYPFHLE-RSRRISADASIEKLSKN
SDSTIIIENEKLLSYAP-NLPIDKALGIVDNVILNSVKGITDTISLPSLINLDFADLKSVLGNSGTALISIGYGSGVDRV
EKAIRSNKEHPLLN-AELENARSALVHVTGGPDLTIADATRLGEGVTEGMDNKANVIFGARLSNDLGDQVKVVSVITGV-
NLY---SI------
>OIQ05591.1|Archaea___Altiarchaeota-Altiarchaeia___Altiarchaeales___Altiarchaeum_sp001873845___95.02___GCA_001873845.1
MGA---EG-IELEDPKIVVVGVGGGGGNSITRLSEAGLRSTRLVAINTDKRALVEVKEDSKVLIGGKMTRGMGAGGYPDV
GEKAAEESFNLLQQAIGKPQLVFLGMGMGGGTGTGAGPVVAKIAKQAGAIVVGIVTYPFNLE-RARQDKAKKGIERLMQY
CDTVVVIDNEKLRAAAP-NMPMNEAFMFADKVIQDAVQGISETIMVPSLINLDFADIKSTMGNKEISLICVGEGEGPDKV
KQAIVSTFNKPLLD-VNYGDINGALIHITGGMNMTLDEAHTIGEGISKGVKKNANVVWGARIDQKLGDKIKVVAILTGVD
GIT---YL------
>OIQ05590.1|Archaea___Altiarchaeota-Altiarchaeia___Altiarchaeales___Altiarchaeum_sp001873845___95.02___GCA_001873845.1
MEEIEIGDIGAYAVPKIMVVGVGGAGSNNVERLANAGLEGVKLIATNTDKVHLMNLKGNTRILIGAKTTGGMGAGGFPNI
GEAAAIESNQLLSQQMEGVDLLFLTAGMGGGTGTGAAPIIAKIAKDIGALVVAIVTFPFKLE-RARTQKGIKGIAKLREY
ADTVVIIDNNKLLEFAP-NMPINDAFATADMITFTSVRGISKTVLEPSLINLDFADLKAIMTNGDISTISVGRGAGPDKI
KQAAEGVLYHPLLD-MEISKGRGALIHITGGPNTSLNDVTKVGELITKNFPHDADIVFGARVEQGRGDELEAIAILVGIK
GIR---MI------
>WP-012309986.1|Archaea___Crenarchaeota-Korarchaeia___Korarchaeales___Korarchaeum_cryptofilum___93.39___GCF_000019605.1
---MSLKEFLEKVKARIVIMGVGGGGSNTITRLNAIGIDSVETVAVNTDAQHLLITTADRKLLIGKELCGGNGSGGDPHI
GEEAARESADEIEEFLSGSDLLFIMAGLGGGTGTGASPVIAEIGKRVGAAVVSVVTLPFTAEGAKKREIAMKGLAKLASV
SDTIVVVNNDKILEIAK-ELPLYQAFFISDEIVARAVKGVVELVVKPGLVNVDLADLRNVIESGGPAVLTFGESDGENRA
MEAVDDALGNPLLD-ADISGGKAAIINITSGPDFSLEEMQQIVETIVSSLDPNANVIWGARIDESLKGSVQVLLVVTGVD
GID---EL------
>EKQ55750.1|Archaea___Euryarchaeota-Methanobacteria___Methanobacteriales___Methanobacterium_sp000309865___96.53___GCA_000309865.1
MKSIELEDIIHRSRAKICVVGTGGGGNNTVSRLTEIGIEGAETISMNTDAQDLFYSVADKKILIGRSTCGGLGAGGMPEV
GEECAEESDEEIKEKLDGADMVFVTCGMGGGTGTGSAPVIAKMAKKIGALTIAVATMPFSAEGLRRRENAEKGLERLQNA
ADTVIVIPNDKLLEVAP-NLPINKAFMVADELLGRAVKGITELITKPGLVSLDFADIRSIMMGSGMAMIGMGESDSGDRA
IESVHEALNSPLLD-LDISNAKGALINISGSSDLTLNEAEKVVQIVADELDPDANIIWGTQIQEELQNTIRTTIVVAGVS
SLE---FID-----
>GBE18400.1|Archaea___Hydrothermarchaeota-Hydrothermarchaeia___Hydrothermarchaeales___BMS3ABIN16_sp002923215___90.22___GCA_002923215.1
MESIELEDILSELRSRIIVVGSGGAGCNTINRLMEISVDGATTISMNTDAQDLLYDYADDKILLGKMLTKGLGAGSMPQI
GEEAAIESEKDIEKSVQGADIVFLTCGLGGGTGTGSLPVIANIAKKTGALTVAIVTFPFNMEGVRRKENAEMGLEKLRRE
TDTVIVIPNDKLLEIAP-RLPLESAFKVADEILVRAVKGITELITKPGLINLDFADVRTVMEGGGVAMIGMGESNSENRA
IEAIEKAINSPLLS-VDITGARGALINIIGGGDLTLEESEKVVEVVSRRLDPKANIIWGSIIDQDLEGVLRVMLVVTGVE
GID---FID-----
>WP-010884123.1|Archaea___Euryarchaeota-Thermococci___Thermococcales___Pyrococcus_horikoshii___100___GCF_000011105.1
MLKLELKKIVEQIKARIHVVGVGGAGCNTVNRMMEVGVTGAKIIAVNTDAQDLLKVKAHQKILIGKEITRGLGAGNDPKI
GEEAAKESEREIREALEGADMVFVTCGLGGGTGTGAAPVIAEMARKMGALTVSVVTLPFTMEGIRRAKNAEYGLKRLAKA
SDTVIVIPNDKLLEVAP-KLPIQMAFKVADEILVQAVKGITELITKPGLVNLDFNDVRAVMKDGGVAMIGIGESDSEKRA
LEAAEQALNSPLLD-VDISGAKGALISISG-ADVKLEEAQQIIEYVTRNVDPKAQVIWGIQLEPELEKTIRVMVIVTGIK
-ID---IL------
>KYC51867.1|Archaea___Euryarchaeota-Thermococci___Methanofastidiosales___Methanofastidiosum_sp001587675___85.02___GCA_001587675.1
MRSVELERVLRESRAKIKVVGTGGAGSNAIDRLMEIGVIGVEAVAVNTDAQDLLDTRADKKILIGKEVTRGLGAGNDPKV
GEESAREDERTIKEVLEGSDMVFVTCGLGGGTGTGSAPVIAEIAKKIGALTVAVVTLPFTVEGLRRQRNAEKGLEKLRKV
TDTVIVIPNDKLLDIAP-GLPINAAFKVSDDILIRAVGGIAELITKPGLVNVDFADVRSVMREGDVAMIGMGESDTENRA
KEAITEALSSPLID-VDVTGAKGALINITGSSNMKLEEAEKIVEHVTNELEPDAQIIWGAMINEEIKNGLRVMVVLSGVD
GIE---YI------
>KUO39120.1|Archaea___Hadarchaeota-Hadarchaeia___Hadarchaeales___DG-33_sp001515185___63.87___GCA_001515185.1
MFSLELERALQDARARIAVVGCGGAGCNTLSRMMGVGIEGVDTIALNTDAQDLLYTAADRKILIGRDVTSGLGAGNDPNK
GEAAAREDEAIVKDHIYGADMVFVTCGLGGGTGTGAVPVVGEIAKKLGALTIGVVTLPFSVEGTRRRLNAEQGLVRLREV
VDTVVVIPNDKLLQLAP-DIPIGAAFKVADQLLMDAIKGITEMITKPGLINLDFADVRTVLQNGGVAMLGIGESDTDNRA
KEAVEEALNSPLLD-VDTTGARGVLVNVVGSPDMTLEEAERIISHISETLDPEAQVIWGAQISEDMKNSVRVMVVLSGVD
GLE---SL------
>OYT35481.1|Archaea___EX4484-52-EX4484-52___EX4484-52___EX4484-52_sp002254415___59.81___GCA_002254415.1
MDSFDLKNILKKRKAKVKVVGCGGAGKNTLNRLADVGIIDADTIAINTDAQDLLYTEANEKILIGVELTNGLGSGSNPSV
GESAAKESRESIKSTISKADMTFITCGLGGGTGTGSSPIVAEISKKNKALTVAIVTVPFSMEGNHRINNAKMGLEKLEPN
VDTLIVIPNDKLLEIAP-NISIDTAFRIADEILVNAVKGITELVTKPGLINLDFADISAVMSEGGVAMIGMGESDTEKRA
QEAVRKALSNPLLD-VDIEGATGALINVVGGNTLTLKEAKEVVDAVTSKLSSDAKIIWGASVEKELGDLLRVMVIVTGVK
GID---FI------
>KHO47550.1|Archaea___Aenigmarchaeota-Aenigmarchaeia___GW2011-AR5___GW2011-AR5_sp000806115___76.64___GCA_000806115.1
MGILELRKILESKKAEIKILGAGGAGGNTISRLMQVGVVGAETIAINTDAQDLLYTDADIKILIGKEITGGLGAGADPKV
GEESAKESRNEIKKVIEGCDMIFVTCGLGGGTGTGSLPVAADIAKKSGALTVGICTLPFTMEGKQRMKNAREGLEKLQKS
VDTLIVIPNDKLLEIVP-DVSLPTAFKVADEILVNAVKGISELVTRPGLVNLDFADIRAVMTNGGLAMIGMGDSDGENRA
IEAVERALNNPLLD-IDIEGATGALINVSGGVDITIRDCQKIVETVATKLNPDAKIIWGAQILKELGDSIRTMLVVTGVL
GID---FIER----
>OGI15676.1|Archaea___Aenigmarchaeota-Aenigmarchaeia___CG10238-14___RBG-16-49-10_sp001784635___74.92___GCA_001784635.1
MAVIELLKFLEQRRAKIKVIGTGGAGNNTITRMMQVGVEGVETIAVNTDVQDLLYSDADNKLLIGREVTAGLGAGGDPAI
GEEAAKESRDEIKKMLEGCDMVFITCGLGGGTGTGSAPVIGETAQKMGVLTIAVVTLPFEMEGHQRMKNAKLGLQNLRKN
VDTIIIIPNDKLLEIVP-DVSLATAFKVADEILVNSVKGIAELVTKPGLINLDLADVRAVMKNGGLSMIGMGESDTENRA
IEAVEKALSNPLLS-LDIEGAEGALINVTGGPDITIREAQHVVEAVSSKLSEDAKIIWGAHVSKDLAESVRVLVIVTNVE
GIE---FIE-----
>MAG48179.1|Archaea___Nanoarchaeota-Nanoarchaeia___UBA10117___ARS21_sp002686215___52.8___GCA_002686215.1
MDPIELEKILSNRKARIKVVGCGGAGNNTIARISEIGVTGAEIVGINTDAQDLLNTTADKKILIGKDLTQGLGAGSDPQI
GKDSAKESQKEIXXALSGAHLVFITGGLGGGTGTGSMPVVADIAKKMGILTVAVVTLPFEMEGVLRHENAMVGLEELEGL
VDTLILIPNDKLIELAP-DLPLHTAFKVADEILTNAVKGIAELITKPGLINLDFADIKAVMSSGGIAMIGLGESDTENRA
VESVEKALNNPLLD-VEVQGATGALINVIGGPNMTLDEAKRVVEAVTXRLDNSAKIIWGAQLSPELQNSLRTMLVVVGVN
GIR---FID-----
>KHO53246.1|Archaea___Nanoarchaeota-Nanoarchaeia___SCGC-AAA011-G17___GW2011-AR18_sp000806155___76.87___GCA_000806155.1
MEGIELEELLTKQKAKIKVIGCGGGGNNTINRMSEVGIAGTETVAINTDAQDLLYTNANIKILIGRELTSGLGAGSIPKV
GEDSARENEKEIRDAIHGSDIVFITCGLGGGTGTGAAPVVAELAKKQGILTVAIVTLPFAMEGQRRYANAIAGLEKLETT
VDTLIVIPNDKLIELCH-DLPLHTAFKVADEILTNAVKGIAELVTKPGLVNLDFADIKTVMGKGGVAMIGVGESDSDNRA
VESVEKAIQNPLLD-VDITGANGALINILGGPSMTLDEARKIVETITERLDEDARVIWGAQISEDLENTIRTLLIVTGVE
GID---FIE-----
>PIU62786.1|Archaea___Nanoarchaeota-Nanoarchaeia___CG07-land___CG07-land_sp002779595___76.25___GCA_002779595.1
MEGIELEEFLATKRASIKVVGVGGAGNNTILRMSEVGIKGAELVAVNTDAQDLLCTIADTKVLIGRDLTAGLGGGADPNV
GREAAKESEHDLRKALEGADMVFITCGLGGGTGTGAAPVIAELAKKMKALTVGVVTLPFSVEGNTRMNNAQEGLERLQEN
VDTLIVIPNDKLLEIAP-NLPLHTAFKVADEILTNAVKGIAELVTKPGLINLDFNDIRAVMKEGGVAMIGVGESDSENRA
CEAVEKAIENPLLD-VGITGAKGAIVNVSGGPNMTLEEAKTVVHTISERLAPDAKIIWGANISNDLNNTIKTMLVVTGVE
GIE---FIK-----
>PIO00152.1|Archaea___Nanoarchaeota-Nanoarchaeia___PEZQ01___PEZQ01_sp002763265___82.71___GCA_002763265.1
MDILELEELLATKRATIRVIGVGGAGNNSLTRMSEIGIKGAELIVVNTDAQDLLVALADKKILIGKEASSGMGAGSNPKV
GEEAARESESELKKSLAGADMVFITCGLGGGTGTGAAPVIAEIAKKNGALTVAVVTLPFTIEGNKRIENALYGLERMEGI
VDTLIVIPNDKLLEIAP-DLPLQTAFKVADEILTNAVKGIAELVTKPGLINLDFADIRAVMGQGGVAMIGVGESDSENRA
VEAVEKAVNNPLLD-VDITGAKGALINVSGGPTMTLDEAKEVVEAVSSRLDENAQVIWGAHITDDMDTVIRTLLIVTGVD
GIE---FI------
>OIO41745.1|Archaea___Nanoarchaeota-Nanoarchaeia___Pacearchaeales___CG1-02-32-21_sp001872185___64.8___GCA_001872185.1
MSAIELEELIKKQTAKIKVIGVGGGGNNTLSRMYEIGIKGGEMIAVNTDAQDLLYANADKKILIGKELTKGLGAGSNPGV
GEEAAKETEHEIKQKISGADMVFITCGLGGGTGTGAAPVIADLAKKQGALVIGIVTMPFTIEGAKRLENANNGLEKMESI
VDTLIVIPNDKLLEIAP-DLPLQTAFKVADEILTNAVKGIAELVTKAGLVNLDFADVRTVMQNGGVSLIGSGESDTENRS
YEAVEKALNNPLLD-VDVTNASGALVNIVGGPDMSLDEAKVVIEEINKHLGDQARLIWGAQIAPDMEKTLRVMLIVTGVE
GIE---FFR-----
>MAG73200.1|Archaea___Nanoarchaeota-Nanoarchaeia___Woesearchaeales___UBA11998_sp002686315___64.09___GCA_002686315.1
MEHIELKELIAAHKTRIKVIGCGGAGNNTINRMTEVGIKGIQTIAINTDAQDLLYTSCDKKLLIGKELTSGLGAGSNPKI
GEGSAKENEHDLKKLIEGADLIFITCGLGGGTGTGSAPYISHLAKKMGILSVGIVTIPFTMEGSHRFENAMIGLEKLEQT
VNTLIVIPNEKLLELAP-HLPLQTAFKVADEILTNSVKGIAELVTKTGLVNLDFADVKAIMSEGGVAMIGVGESDSEDKA
NESVEKALANPLID-VDIAEATGALINISGGEGLTLDDSRRIVERVAERLDSHAKIIWGAQIYKDLENTIRTMVIVTGVE
GIE---FMN-----
>AAM02034.1|Archaea___Euryarchaeota-Methanopyri___Methanopyrales___Methanopyrus_kandleri___96.74___GCA_000007185.1
MEQIELMEVLERARARILVVGVGGAGNNTATRLKEEGIGGAEVIAINTDAQDLVSCKADRKVLIGYELTRGLGAGGDPRV
GEEAAKEDMEKIKEVVEGADMVFVTCGLGGGTGTGAAPIIAEVARKEGALTIGVVTLPFSVEGRRRIENALEGLERLRQV
ADTCIVIPNDRLLEIVP-DLPIAAAFKVADEVLINAVKGITEMITQPGLMNLDFADVRAVMENGGFALIGIGESESGSRA
VQAVENALNNPLVD-VEVSGATGALVNIVGGKDLTLKEAEEVVELVASELSEDATVIWGAQIDEDLNDVLRVTVIVTGIP
KVE---DLEK----
>OYT46618.1|Archaea___Thermoplasmatota-Thermoplasmata___EX4484-6___EX4484-6_sp002254385___68.48___GCA_002254385.1
MEKVELRRVLASLRTSIKIVGCGGAGCNTINRIVEEGIVGADIFALNTDAQHLLTIHSPHKILIGRRSTRGLGAGSVPQI
GGEAAREAEDEIRTSLMGADIVFVTCGLGGGTGTGSAPEVARIAKELGALTIAIVTQPFTAEGVVRMQNAEYGLDKLQEN
TDTVIVIPNDKLLEIVP-RLPLNAAFKVADEILMRSIKGITEIITKVGLVNLDFADLKTIMKGGGVAMIGIGESDDDDRA
MKAVNAALDSPLLE-VDIGDATGALINVSGGESMTVSEAELVAEEIHKRVNPMARIIWGAQIDPELRDTIRVMLVITGVR
GID---FIR-----
>OGS47121.1|Archaea___Thermoplasmatota-Thermoplasmata___RBG-16-68-12___RBG-16-68-12_sp001800745___77.47___GCA_001800745.1
MDSIELERILASLRTNIKIIGIGGGGSNTIDRLVEAGIVGAELFACNTDAQHLLTIRSPHKVLLGRRTTRGLGAGALPQV
GEEAAREASDELRAVLHGADMVFITCGLGGGTGTGGGPIVAQLSKEAGALTIAICTFPFRAEGAIRAENAEYGLEKLRNF
ADTVVVIPNDKLLEIVP-RLALNQAFKVADDVLMRAIKGITEVITKPGLVNLDFNDIRTIMKGGGVAMIGLGESDSENRA
EEAIEAAINSPLID-VDVSAATGALVNVTGGNDMSVSEAEKVAEIVQGRISPNARIIWGAAVDPGVQHKLRVMLILTGVE
GVD---IVR-----
>OGS47120.1|Archaea___Thermoplasmatota-Thermoplasmata___RBG-16-68-12___RBG-16-68-12_sp001800745___77.47___GCA_001800745.1
MNSMELEEMLSKMRTNIKIVGIGGGGCNTIARIFNEGIVGADLYAANTDAQHLLHITSPKKVLLGRRITKGLGAGALPQI
GEEAAREAEEELRQLLHGSDIVFVTCGLGGGTGTGGSGYVARLAKEMGALTIAVVTLPFRGEGKLRMESAEWGLERLRDA
ADTVITIPNDKLLDLVP-RMSLNLAFKFADEVLMRSIKGLTEIITKPGLVNLDFNDVKTIMKGGGVAMIGLGESQGENRA
VEAIEEAINSPLLE-VDVSSAHGVLINVTGGNDMTISEAERVAEVVQEKVSPTARIIWGATVDPTLEHTLRVMLVATGVR
GVD---VIR-----
>WP-012997241.1|Archaea___Thermoplasmatota-Thermoplasmata___Acidiprofundales___Aciduliprofundum_boonei___99.19___GCF_000025665.1
MKSLELMSLLQKLKTNIKVVGCGGAGSNTITRIMEEGIVDVELVAANTDAQHLLITKANRKILLGKRITRGLGAGALPQV
GEEAAREVEDRIREVLQGADIVFVTCGLGGGTGTGSAPVVAQIAKELGALTIAICTLPFTAEGRMRFENAMWGLEKLKQH
VDTVITIPNDKLLELVP-RLPLNLAFKVADEILMRSIKGLAEMITKPGLVNLDFNDLKTIMKGGGVAMIGLGESDSENRA
EEAIREALNSPLIE-ADISEANGALINVVGGENMTVKEAESVAEYVQSQISKGARIIWGASIDPSLGNTLRVMVVVTGVE
-VD---VIR-----
>WP-008084244.1|Archaea___Thermoplasmatota-Thermoplasmata___Acidiprofundales___Aciduliprofundum_boonei___99.19___GCF_000025665.1
MKSLELEEMLKSLKTNIKIVGCGGGGSNTINRIMEEGIYNVELIAANTDAQHLLITKAHRKVLLGKRITRGLGAGALPQM
GMEAAREVEDKIRDVLQGADMVFITCGLGGGTGTGSAPVVAQIAKELGALTIAICSLPFKAEGRMREENAEWGLDKLRET
ADTVITIPNDKLLELVP-RLPLNQAFKFADEVLMRAIKGLTEMITKPGLVNLDFNDLKTVMKGGGVAMIGLGESEGEERA
LEALEDAINSPLLE-VDISTATGILVNVVGSPDMTISEAERAVEELHKKVAKNARIIWGCAIDPTYERRISVLVVATGVQ
GVD---VIR-----
>KYK34311.1|Archaea___Thermoplasmatota-E2___DHVEG-1___SG8-52-3_sp001595915___85.2___GCA_001595915.1
MKKIELEEILSGLTTTIKVIGCGGAGTNTIARCVASQISGAELVAINTDAQHLLLTQSPHKVLIGRHLTRGLGAGSLPQV
GEEAAKESEQDIRGAIGHADMVFVTCGLGGGTGTGASPIVAQIAKETGALTIGVVTLPFSVEGVIRMENAETGLKRLRDI
CDTVIVIPNDKLLDIVP-NLSLNAAFKVADEVLMRSIKGITEMITMPGLVNLDFADLKTVMKRGGVAMIGLGEAEGENKA
VNAVVEALNSPLLE-VDISEATGALVNVTGGEDMTISEAERVVEEIYSRVDPNARIIWGTTVDPNLKSNIRAMLVITGVE
GID---FVA-----
>WP-086637130.1|Archaea___Halobacterota-Methanonatronarchaeia___Methanonatronarchaeales___Methanonatronarchaeum_thermophilum___97.22___GCF_002153915.1
MKSVELQRVIKEIGTTIRVVGCGGGGSNTVNRMMEAGIKGAEMIALNTDAQHLVTTEAHRKILIGKSRTKGLGAGSLPKI
GKEAAEENIREIEQILEGSDMVFVTCGLGGGTGTGSAPVVAQVAKELGALTIAVVTLPFEVEGRIRMENAEGGLQRLRNV
ADTVIVIPNDKLTETVP-RLPLQKAFKVADEVLMRAVKGITELITKPGLVNLDFADVRTIMEGGGVAMIGVGQAEGEERA
HEAVKKSLQSPLLD-VDISGAEAALINVTGGPDISVSESESVVKEVHDRISKESRIIWGAQIEENLEDTVRVMLVVTGVK
GID---FVG-----
>ABK14678.1|Archaea___Halobacterota-Methanosarcinia___Methanotrichales___Methanothrix_B_thermoacetophila___100___GCA_000014945.1
MKSIDLVSILEGLTTVIRVIGCGGGGSNTIDRLSEAGIQGAELYAINTDAQHLLHINADRRFLIGRRTTRGLGAGSLPAI
GEEAAQEDIEQIKAAVQGADMVFITCGLGGGTGTGASPVVAEAAREAGALTIAIVTLPFSAEGSIRMANAEAGLKRLRES
ADTVIVVPNDKLLEVAP-NVPLQAAFKVADEVLMRSVKGITELITRPGLINLDFADVKTVMSHGGVAMIGLGEADGEERA
RDSVMRALRSPLLD-VDVSGATSALVNVVGGPDMTIADAEMVVEEVYSRINPDARIIWGAQIDPELKGTIRTMLVVTGVK
GID---FLRR----
>WP-048064630.1|Archaea___Halobacterota-Archaeoglobi___Archaeoglobales___Archaeoglobus_fulgidus___100___GCF_000008665.1
MKSIEILQVLHELKTVIKVIGVGGGGCNTITRMYEEGIEGAELIALNTDVQHLYYTKANRRILIGKRRTRGLGAGSLPQV
GEEAARESEDEIKKLVEGSDMVFVTCGLGGGTGTGAAPVVAEAAQEAGALTIAVVTFPFSAEGAVRRANAEAGLERLREV
ADTVIVIPNDRLLEVVP-NYPMQLAFKVADEILMRAVKGITELITKPALINLDFADVRTVMEKGGVAMIGLGEASGEDKA
AESVRKALKSPLLD-VDVSGAKAALVNVTGGPDMTIEEAESVIEEIYSKVDPDARIIWGAMIDPELENTMRTLIIVTGVK
GID---FVR-----
>PKL54970.1|Archaea___Halobacterota-Methanomicrobia___Methanomicrobiales___Methanoculleus_sp002839575___90.07___GCA_002839575.1
MKSIDLEDVLMELRTEIAVVGCGGGGSNTVTRMAEEGINGARLIALNTDAQHLIRARAETRILIGRQRTRGLGAGSIPQV
GEEAALENEDDIKRAVEGCDMVFITTGLGGGTGTGSAPVVAKSAREEGALTIAVVTLPFTAEGAIRGQNAEAGLERLREV
ADTVIVVPNDRLLEVVP-RLPLHAAFKVSDEVLMRAVKGITELITMPGLVNLDFADVRTVMERGGVAMIGMGESDSEDKA
ADSVKKALRSPLLD-VDISGATAALVNVVGGPDMTMSEAEGVIQEVYDRIDPDARIIWGAQVDPDMQGKMRTLLVVTGVQ
EID---FLK-----
>OFV66743.1|Archaea___Halobacterota-Syntrophoarchaeia___Syntrophoarchaeales___Syntrophoarchaeum_A_butanivorans___88.89___GCA_001766825.1
----ELEELLTSLTTRICVIGCGGGGTNTIQRIAEEGIHGAELYALNTDAQHLLYVNADKKILIGRKTTRGLGAGSIPQI
GEAAAMENEDEIRAAVEGMDMVFVTCGLGGGTGTGSAPVVAQAAQDAGALTISVVTMPFTAEGEVRKANAEAGLERLRDT
SDTVIVIPNDKLLEVAP-NLPLMTAFKVADEILMRAIKGITELITRPGLVNLDFSDVRTVMQKGGVAMIGLGEAEGEDKA
VNSVNRALSSPLLD-LDVSGATAALVYVCGGPDMTIEEAEGVIEEIYQRVDRNARIIWGVQVDPELENHVRTMLIVTGV-
GID---FVG-----
>WP-042687303.1|Archaea___Halobacterota-Methanosarcinia___Methanosarcinales___Methermicoccus_shengliensis___100___GCF_000711905.1
MMSIELQTILEQIRPTIKVIGCGGAGNNTIARMFEEGMEGAELIAINTDAKHLLMSSADRKLLIGRKTTRGLGAGGWPQV
GEESALENKEEIAELVEGSDMVFVTCGLGGGTGTGSAPVVASAAQDAGALTISVVTLPFAVEGKIRHDNAIAGLERLKDS
SDTVIVVPNDRLLDVVP-RLPLAQAFKVADEVLMHAVRGITELITRAGLVNLDFADVRTVMQNGGVAMIGLGEADGEDKA
VESVQKALRSPLLD-VDVSTATAALVNVTGGPDLTIAEAERACEEVYSRIHEDARLIWGARVDPNMENRIRTMLIITGV-
GID---IL------
>PXF50428.1|Archaea___Halobacterota-Syntrophoarchaeia___ANME-1___ANME1a_sp003194425___87.91___GCA_003194425.1
MKQFELESLLERSKTVIKVIGCGGSGTNTIQRMTEEGIFGADLFALNTDAQHLLFSKAENRLLIGKKTTRGLGAGSIPRL
GEEAAKENADDIKSIVEDADMVFVTCGLGGGTGTGAAPVVAQAGQDAGALTIGVVTLPFNAEGEVRRENTSTGLETLRGC
TDTLIVMPNERLLDVVP-RLPLNDAFRVADDVLMRAVKGITELITKPGLINLDFADVRTVMKDGGMAMIGFGESDGQNKA
ADSVKRALSSPLLE-VDVSEAKSALVNVTGGEDMTVEEAEGALQEVYRMMNPAARIIWGVQVSPELKNKMRTLLVVTGV-
GIE---IVH-----
>WP-014406643.1|Archaea___Halobacterota-Methanocellia___Methanocellales___Methanocella_conradii___100___GCF_000251105.1
LKSIDIMKVMEGLRTNVIVVGCGGGGSNSITRMSQEGIVGAKLYAINTDAQHLLHTRADKKFLIGKKLTRGFGAGSLPEV
GESAAKESLMEIKAAISNSDMVFVTCGLGGGTGTGSAPVVAQVAKESGALTIAVVTTPFKVEGAVRKANAEKGLEKLRKS
ADTVIVVPNDKLLEVVP-NLPLQEAFKVADEVLTHAVKGITELVTKAGLVNLDFADVKTVMSNGGVAMIGLGEGKGENAA
SSSVRNALMSPLLD-VDISSAKAAIVNVIGGEQMTISEAEAVVEEVYNAIDPEARLIWGASVDPDLGDAIRTMVIITGVK
GLD---FIG-----
>PSG97115.1|Archaea___Thermoplasmatota-SW-10-69-26___SW-10-69-26___SW-10-69-26_sp003009755___95.16___GCA_003009755.1
MESIELEELLDGLNTDVTVLGCGGAGTNTVDRLQKADIAGADFYAINTDAQHLLNSEIDNKVLVGENLTKGLGSGSLPQV
GEKAAKESEPELRQIVEGEDLVFVTCGLGGGTGTGSAPVVARYAREAGALAIAVVTLPFTVEGDVRMKNAEAGLARLRDA
AHTTVVIPNDKLLDIAP-QLPLNSAFRVADEVLLRSIKGITEMVTTPGLVNLDFADLQTVMKKGGVAMIGLGEAEGEGRT
REAIEEALHSPLID-VDVSQATGALINVVGGPQMTIKEAESVAHEVFDNVQPDSRIIWGCGVDEDLEGEIRTMVVVTGVK
KAD---FVL-----
>PMP74585.1|Archaea___Thermoplasmatota-Thermoplasmata___ARK-15___ARK-15_sp002878135___98.39___GCA_002878135.1
MKSLELKRIVEQMKVNIRIVGCGGGGSNTVTRIMREGIVGADLIAVNTDAPHLLQVLANRKILLGERLTRGLGAGADPRI
GEEAAREADEKLRNVLQRSHIVFITAGMGGGTGTGAAPYIAQVAKEVGCLVIGVVTLPFSAEGKVRMEQALYGLDRLKKY
CDTTIVIPNDKLLAIVP-RLPLDQAFKVADEVLMEALKGLTEIITKPGLVNIDYADIKSVMADGGVAMIGIGESGSGDRV
TEAVNEAINSPLIE-ADIKQARGALVRIVGDTKMSVMEAQKAADIIQKQISPNAKLIWGASIDPELDNGVKVLIVVTGVS
SID---SL------
>WP-008082455.1|Archaea___Thermoplasmatota-Thermoplasmata___Acidiprofundales___Aciduliprofundum_boonei___99.19___GCF_000025665.1
MKFLELRRLVEKLKVNIKIIGCGGGGSNTINRMMEEGIYGAELIAANTDAQHLLHIRANRKILLGRRRTRGLGAGSNPLV
GEDAAREANEELEKLLQGADMVFVTAGLGGGTGTGSAPYVAKLAKEAGALVLSVVTLPFKAEGKLRMENAMWGLERLRRY
SDTTIVIPNDKLLELVP-RLPLNEAFKVADTVLMITIKGITEILTKPGLVNVDYADLRTVLGSGGVAMVGIGESDSQDRV
KEAVDEAINSPLID-ADISDATGALVRIVGDEHMSVTEAQMAVDLVQKKINPMAKIIWGASVDPEMENMVQVLVVLSGVT
DID---VID-----
>OGS46513.1|Archaea___Thermoplasmatota-Thermoplasmata___RBG-16-68-12___RBG-16-68-12_sp001800745___77.47___GCA_001800745.1
MKSIEIEKIVDSINVSIKIVGCGGGGSNTITRCGEAGISGAQMAAINTDAKHLLAVHAPKKILIGKRLTKGLGAGALPEV
GEQAAHENEEEIRDFLRGAHVVFITAGMGGGTGTGSAYYVARVAKEEGALVMGVVTMPFRSEGKIRMENAEAGLDKLRKF
CDTTIVIYNDKLLELVP-RLPINAAFKVADEILMQSIKGMTEIITKPGLVNLDYADLMTIMKGGGVAMIGIGESEARDRI
EYAINEALESPLLE-VDLTHARGALVRVVGGPDLTVSEAERAAEIVGQKINPMARIIWGCTVEEDLSNSVRVLLVITGVD
-VD---EVR-----
>KYK29643.1|Archaea___Thermoplasmatota-Thermoplasmata___SG8-5___SG8-5_sp001595885___72.24___GCA_001595885.1
MKSIELRQLVETLKINVKIVGCGGGGSNTVTRLNDEGVAGAQLCAVNTDATHLLHTHAPKKMLIGRRATKGLGAGALPEV
GENAARENDEELRAYLEGSHIVFVTAGMGGGTGTGSASVVGEIAKEQGALVMGVVTMPFKAEGRVRYENAQKGLIKLKNI
CDTTIVIQNDKLLELVP-RLPLDAAFKVADEILMNSIKGITEVITMPGLVNLDYSDLMTVMENGGVAMIGIGASDDRERV
ELAVNEALDSPLLE-IDVNEAKGALVRIVGGTDMSIAEAQQAAELVSSKVSPNARIIWGCTVDPTLGKDVQILLVITGV-
GID---MVE-----
>WP-013180869.1|Archaea___Euryarchaeota-Methanococci___Methanococcales___Methanococcus_voltae___99.05___GCF_000006175.1
LQNIELLELIEGSKARITVVGCGGAGNNAINRLADEQVEGAKVVAVNTDAQQLVKTKAENKVLIGKNLTRGLGAGGNPEK
GEESARENAEDIKSAIQDSDLVFITCGLGGGTGTGSAPIVAEISKKMGALTVAVVTLPFSMEGKVRMTNALNGLEKLQEV
ADTIVIIPNDKLLEIVR-NVPLRTAFKVADEVLMNSVRGMVELVNNAGDIHVDFADVKAVMDDGGIAMMGIGESDSEKRA
KEAINMALNSPLLC-VDIEGATGALIHVTGPEDMSLDEAQDIVSTVSERLSENATIIWGTTIDDKLENSLRVLLIITGTK
IID---IPKI----
>MAG18104.1|Archaea___Iainarchaeota-Iainarchaeia___Iainarchaeales___UBA493_sp002687735___72.43___GCA_002687735.1
MKRVSLVKLLENSKARIRVVGVGGGGCNTIQRMTEVGILGAETFAINTDAQDLLKVKADRKILIGKKLTRGLGSGSDPSV
GEASAQESIDDLADLLSDADLVFITCGMGGGTGTGAAPVVAELVKKIKALTIGVVTLPFTVEGKKRMENAMNGISNLRTH
ADTVIVIPNDKILEIAP-DLPVNAAFKVADEVLTNAVKGITEMITKPGLINLDFADLRTILERGGAAMIGLGESTSDARA
LEAVENALTSPLLD-VDISNAGKALINVVGGSDMTLREAEMIVEAVSVKINSNAHIIWGAMIDDSVKNQIQAMVVIAGGD
GVQ---FAD-----
>PIU21957.1|Archaea___Iainarchaeota-Iainarchaeia___0-14-0-20-30-16___0-14-0-20-30-16_sp002779075___71.57___GCA_002779075.1
MRSLDLLSVLENAKPRIVVIGAGGAGGNTIVRLKEMSITGTVLIGLNTDAQALAHLDCDKRVLLGKKLTKGLGAGSDPAV
GEGAAKESKGEIEKIIKESDLVFITCGLGGGTGTGSAPVVCEIAKEGDCLSVGVVTLPFTVEGKTRMDYALDGLTKLRKS
VDTVIVIPNDKILEIAP-DLPLDAAFKVADEVLANAVKGITDMIIKVGLINLDFADLKTILKSGGAAMIGLGESDPDTRA
LQAAEDALSSPLLD-VNISTANRALINVVGGADMTIKEAQTVVEAVASKIDPESHIIFGAMIDPEIKTQIKAMVVIVGGE
DIK---YTG-----
>OLS17546.1|Archaea___Asgardarchaeota-Lokiarchaeia___LCB-4___LCB-4_sp001940665___96.26___GCA_001940665.1
MRTLEIEDTLRDAKAKITVIGVGGAGNNTITRLKMEGVEGATTVAVNTDAQGLLHTISDQKILLGKQLTKGLGAGNDPKI
GEAAAKEAIEELREVV-KSDMIFITCGLGGGTGTGAAPVIAELAKEEKALTVSIVTLPFKAEGVKREANARWGLEQLLKV
CDSVIVIPNDRILEIAP-ELSLNEAFRLADEILIGGVKGITELIFKPGLINLDFADVKKVMNNKGTAIIGMAESASNNSA
VEAVELAISNPLLD-VDVSKASAALINLCGGPNLTIKHAEEAIRCVAKKIREDAEIIWGVIIDQDMGKLTRATVILSGLK
ALD---EL------
>WP-088820514.1|Archaea___Micrarchaeota-Micrarchaeia___Micrarchaeales___Mia14_sp002214165___82.4___GCF_002214165.1
MGEFDILKFIESSKPKIYIVGTGGSGSNTIDRLYDLGVEGATLMAMNTDAPHLIKVRAERKLLLGKKVTKGLGAGSDFTV
GEEAAKESKEEIKHMLADANMVFVTCGLGGGTGTGSIDTIAREAKELGALTIAIVTLPFSSEGKTRMKNALEGLAKLKKT
ADTTIIIHNDKLLSIAP-DLPLNMAFKVSDEVLANAAKGIVEMITKPGMVNIDFADLKMVLKSSGYAVISSGESSQKNRA
LVALENAVKSPLLD-VDLGTAKKALINVVGGESLTLREAESIFQEVSSMINTDALIKWGARIDKDMKESLKVMVVISGVN
DLD---EVKK----
>OIO21777.1|Archaea___Micrarchaeota-Micrarchaeia___UBA10214___CG1-02-47-40_sp001871475___92.21___GCA_001871475.1
MKEMELLKFIETTRPKIYVVGTGGSGCNTLTRMYQIGIEGVSFIGMNTDVRHLVKIKADKKILLGKKVTKGMGAGSCPKV
GEEAAKESEGEIANALSEGTLVFVTCGLGGGTGTGSAAVIARKAKDNGALVVSVVTLPFTSEGRHRMDNALEGLERLRKN
SDTTIVIPNDKLLSIAP-DLPLNTAFKISDEVLAGSVKGIAELITKAGLVNLDMADLRTILSNAGCAVVGIGEASPESRA
MIAVETALNSPLLD-VDISEADRALINVIGGEDMTLKEAELMVAEVSRRISPSSHIIWGARIEKTNRSAIKVLAVIAGAE
DLD---LIN-----
>OIR14426.1|Archaea___Thermoplasmatota-Poseidoniia___MGIII___UBA102_sp001875425___83.71___GCA_001875425.1
MTDLILQELISDLKTNILIVGCGGGGNNTLTRLSEEGVEGVEMLAANTDAQHLLSTIAENKMLIGRECARGMGAGSDPVI
GQAAADESRSEILEACTDADIVFLTAGLGGGTGTGSLPVFAKLAKQQKALTIAVVTMPFTNEGAKRMENARQGLERLRKV
VDTVIVIPNDRLLDDIS-QLPLNQAFREADDILAGAIKCMSEITTATGLVNIDFADLRSIMTESGVAMIGTGEGSGADRA
SEAVKAALSSPLIE-VDIEGASGALVNVTGGSDMSLKEAETVLEEIYSKINKEARIIWGASVDPELDNSIRVMLVVTGVR
GID---FVQ-----
>PVU68767.1|Archaea___Nanoarchaeota-Nanoarchaeia___Nanoarchaeales___Nanopusillus_stetteri_A___54.67___GCA_003086415.1
---MELEEYLAQATKRIKVIGCGGGGSNTISTLYSMGIEGPELIAVNTDVRHLLITKAHKKILVGKQLTKGLGAGKDPKV
GEEAAKESEQELKKAIEGSDVVFITCGLGGGTGGGVAPVVAEIAKKMGTLVIAICTWPFSVEGANIWDNALYSLEKMENN
VDLLVIIPNDKLQALYP-NIPLMQAFKVADSLLANALKDLTELLTKPGYINVDFADFRSIVSGSGYGVFGVGESNSENKA
TEAVQRALNNPLVD-VDATGAKAALVRIVASPDVTPTDINKILDTVKSVLDPKAKIIQGITFEEDKKNYVRVSLTITKLD
GIE---VI------
>EQB65120.1|Archaea___Thermoplasmatota-Thermoplasmata___Thermoplasmatales___GCA-000496135_sp000496135___94.72___GCA_000496135.1
MKDIEIDRLAMELKVRVKVIGCGGAGSNTVNRLAMGGFNDAKLIALNTDANHLMTMKTPVKALIGKNVTRGLGAGADPQL
GEDSAIEDLDLMKKIVGRSDIVFITCGMGGGTGTGTSPVVAKLAKESGALVISIVTLPFSSEGKVRMENAQRGVEKLAQY
SDTIVAIPNDRVLMQTP-KMSMEEAFKFADSVLVEEITGIIELVTKTSLINLDYNDLMTITKNKGSAMIGIGEGSGDDRV
SYAVEQAIKSPLIE-ADISQAMGCLVRIVGGKDMTMKEAMKAAQEVRKRIDPHAEIIWGAHVDYFMGNKVKVMVLLTGVE
GLD---LIA-----
>OLS21975.1|Archaea___Asgardarchaeota-Heimdallarchaeia___LC-3___LC-3_sp001940645___91.59___GCA_001940645.1
MDQISIAALLRRSLPRVQMIGVGGAGNNSAARLMRSNVEDVEVLAINTDAQDLLNTLANKKVLVGYSVTRGFGAGNDPNI
GESAARESAEELKELING-DLVFITAGLGGGTGTGAAHVTAELAKEKGALTVSICTLPFNMEGPVRRANAMHGLKKLYHA
SDTVIVVPNQRLLSLSP-DLSLMQGFKIADEVLVRAVSAISELITKPQMVNLDFADVRKVLGQGGVAMIGLGESKGSNKV
EEAVNDALNNPLLD-LDLSTARKALICVSGGEDLSLRDAEQIVAKIQSRIDSDAEIIWGASIDNDLKDTLRVIALISDIK
GFS---IFK-----
>EQB65799.1|Archaea___Thermoplasmatota-Thermoplasmata___Thermoplasmatales___GCA-000496135_sp000496135___94.72___GCA_000496135.1
MSNMELLKFIEERKVKIKLFGAGGAGSNTINRIMRDPLSKVRLIALNTDAAHLRMIAAHNKVILGRNLTKGRGSGADPKV
GEEAAKESERDIQKFIDGTSIAFITTGLGGGTGTGSGPYIASKAKKAGILTISVVTWPFADEGEKRTLNAREGLEKLVYY
SDCVIVIPNDKLLELVP-DVPIQKAFKLADEIIMKAISGISDLITKPGLINLDFNDLVRVTKDSGMAMFGLGLSSAGQRI
TEATEQAVNSPFLD-VDLSTSKAVIVSIQGGKDLMLDEAASALDIIKKKVGEKAEIIMGTSLEPQLNGKIQIMVLATGV-
GVDIDS-IS-----
>BAJ50449.1|Archaea___Crenarchaeota-Nitrososphaeria___Caldiarchaeales___Caldiarchaeum_subterraneum___98.06___GCA_000270325.1
MSSV--EDVQTTEEIRIKLIGVGGAGCNTVNRLNALGLTGVYTIAANTDLQHLDMVRADKKILLGKSVTRLRGAGGDPVR
GRKAAEESEEEIRRALEGADIVFLAAGLGGGTGTGAAPVVARVAREEGATVVGVVSLPFEFEGMVRKRIAQAGLEELKNY
TNTSVVVDNNKLLDLYP-QHNLRRAFSLADEIISNMIQSITESIAKPGLINIDYEDFKTVVSRGKLASLGVGRSSTPNRA
EEATFNALQSPLLD-ASYENLSGAIVHVCGGEDMQLAEAARPAEIISELMGEDGLVIWGARIDDTFSSTMQVSLILTGLQ
GI-----VSQ----
>KYH42730.1|Archaea___Crenarchaeota-Bathyarchaeia___B26-1___B63_sp001593845___59.81___GCA_001593845.1
MNGLSIEEIAKEAIPRIVVFGVGGAGCNIVSWMKEKGISGAKIYALNSDAKHLSITKADERILLGYNICGGLGCGGFPEQ
GVKATEEAAEEIEKAISGSGLVFITAGLGGGTGTGGSPVIARIAKDLGALTISVVTIPFQVE-RARLVKAKEGLSRLVEV
CDAVIVIDNNRLRRVAG-NLPLTEAFGVANELIATFIKNISETIAVPSLVNLDFADLKAIMTGSGVCAIGVGEGQGDTKI
EDAVERALNTQLLD-IELSKCEGALVHIEGGDDMTLEDVTKAGEIVVSRIAPNAKVSWGARVNSKMQGAVKVTVVLTGVE
GLR---MMGK----
>WP-010884860.1|Archaea___Euryarchaeota-Thermococci___Thermococcales___Pyrococcus_horikoshii___100___GCF_000011105.1
MVFLEISDLDVSDLIKIAVIGVGGSGNNTISRLYDLGVQGADLIAMNTDAQHLHQIKAHKKLLLGKSITHGKGSGGDPRI
GYRAAEASASEIADIVKDYDLIFLTAGMGNGTGTGATPVIARIIKETGPLVISVVTFPFKMEGKVRIEKAKAGIEMLLEY
SDTVIIIQNDKLIELVP-KLPIQVAFRFADEIIARMVKGIVETIKLPSMVNIDYADIYSVMKGGGPALIGIGESDSNNRA
VDAVMEALNNKMLD-IEFGSGDKALVHFTVGPDVSLEEITKAMEIVYERLGEKSEIKWGAMIEEDMGKTVRAMVIMTGVD
SID-PR-LRKGNNS
>EHR75921.1|Archaea___Thermoplasmatota-Poseidoniia___Poseidoniales___MGIIa-L1_sp000246735___83.2___GCA_000246735.1
MRHLELQALLESLQPRIRVYGVGGAGCNAVNRLFDERLSYVTGYAINTDAQALLMSPIEEKILIG-RTARGRGAGGDPTK
GEAAALESEASLRRITNDTQLAIITAGMGGGSGTGAASHIARLAKQQGAMTIAVVTYPFNSEGALRKQNAEWGLERLREH
CDTILVIPNERLLEIVK-ELPIGDAFRVGDELLVRSITGVAEMLTTDGMVNLDFEDLRSVIQFGGVAMIGLGEASGPGRV
EAATEEAMHSPLLD-IDSSDARGALINVVGGPSLTLGEAEKCAKIITDQISPHAQVIWGAAVREELGDEIRVMLVLTGV-
------FVN-----
>PJC01337.1|Archaea___Huberarchaeaota-Huberarchaeia___Huberarchaeales___Huberarchaeum_crystalense___69.48___GCA_002789275.1
ISSLKLRELVKKNSRAIRVVGIGGAGNNTLNNLMEFSGLGFETIAINTDAQDLLNKKAHKKILIGEDLTHGLGTGADPEK
GRKAAENSSKEIQDVLDNADMVFITCGLGGGTGSGAAPVIAAIAKKTGALVVGIVTLPFEAEGKQRWENSKKAFREIENI
VHTLIVVPNDKLLNISP-TLSLKDAFKLCDNIISNAVKGIADMVVKPGLINLDFNDVRSIMKEGGVAMIGVSSITQNNEV
DELINNTTSNPLLS-VDISDATGMLINITINNKVTLPQVNQIIKKL-DNMAHGAKKIWGCQYDEAQENAVKLLLLITNVD
ELDINSFLK-----
>MBS85472.1|Archaea___Asgardarchaeota-Heimdallarchaeia___LC-2___GCA-2728275_sp002728275___83.18___GCA_002728275.1
MAQIFXXXLIGETKNNIIAVGVGGAGCNAINRLATSDFSGPLTVAANTDARXLXAVKSDEKILLGEKLTRGLGAGXDPKK
GKAAAEESVFTISSTFKDADMVFVTAGMGGGTGTGAAAVIAQQAKDQGALTVGVXTLPFXMEGETRATHAMEGLKELFDA
CDTVIVIPNEKLMDLVP-HLPXSLAFKVADEILVRAVKGIVNLVITPAYVNVDFADIKQILRQGGTSVIGMGEGEGENRI
EDALRESLSNSLLD-VQIMDCKAALINISGGDTLQLKEVRRCVQAISQEMGEKXEIIWGTQVDXXLGNKIQVTTILSGVD
D-GAPK-IE-----
>KXK43761.1|Bacteria___Bacteroidota-Bacteroidia___Chitinophagales___OLB11_sp001567165___93.94___GCA_001567165.1
MIQFEL--PQNNNASIIKVIGVGGGGGNAVDYMNNLNIEGVDFIVCNTDKKALNNSSVSTKIQLGPSLTQGLGAGANPEI
GMRACEESISEIENLLNNTKMVFVTAGMGGGTGTGGAPIVAKAAKDLDILTVGIVTTPFSYEGKRRMKQAEEGIAKMREN
VDTILIISNDKLRHQFG-NIPTSQAFSKADDILATATKCIMDVINSEGHIVVDFSDVCTVMRNGGSAILGSAMASGENRA
YDAVEAAINSPLLNDNSIRGAKWVLLNVNSGHEHTLDEVEIIQAFIEEQTGDECDVIFGTGFDDNLGENISVTIIATGFN
DINIPSY-RNHSND
>CBK67796.1|Bacteria___Bacteroidota-Bacteroidia___Bacteroidales___Bacteroides_xylanisolvens___99.46___GCA_000210075.1
MDEIQF-DFPTDSPKIIKVIGVGGGGGNAVNHMYREGIHDVTFVLCNTDNQALAESPVPVKLQLGRSITQGLGAGNRPER
ARDAAEESIEDIKAQLDGTKMVFITAGMGGGTGTGAAPVIARIAKEMDILTVGIVTIPFIFEGEKKIIQALDGVERIAQH
VDALLVINNERLREIYA-DLTFMNAFGKADDTLSIAAKSIAEIITMRGTVNLDFADVKTILKDGGVAIMSTGFGEGENRV
TKAIDDALHSPLLNNNDIFNAKKVMLNVSFSSELMMEEMNEIHEFM-SKFREGVEVIWGVAIDNSLDTKVKITVLATGFD
DIDSPTYMRRATDD
>OFY70121.1|Bacteria___Bacteroidota-Bacteroidia___2-12-FULL-37-12___2-12-FULL-37-12_sp001769655___96.99___GCA_001769655.1
MTKFEF-DLPTKKSSIIKVLGVGGGGSNAVNYMFRLGIRGVDFVVCNTDAQALEASPVSSKVQLGANLTSGLGAGANPEK
GKKAAIESRDQIRQLFDGTRMVFITAGLGGGTGTGGAPEIAKIAREMDILTVGIVTLPFSYEGPRKIEKAKLGLEELKKN
VDTILVVSNDKLREIHG-NLKISMAFGKADDVLATAAKGLAEIITLPGHVNVDFEDVITVMKNAGTAVMGSARVDDENRA
IRAAELALSSPLLDNTDIYGAKYILLNITSGNEVTMDEVGEINEYIQEKVGRDALVIWGNGKDTSLGDSINLTVIVTGFN
DLNTPAF-RRHSSE
>OJW15026.1|Bacteria___Bacteroidota-Bacteroidia___Sphingobacteriales___Mucilaginibacter_sp001898335___94.05___GCA_001898335.1
M---QF-EMLKEKSSIIKVIGVGGGGGNAVNHMYRQGITGVDFIICNTDAQALELSPIPNKVQLGASLTEGMGAGSIPEV
GKNSAIENIDDIKQMLSNTKMLFITAGMGGGTGTGASPIIAKAARELDILTVGIITTPFSFEGKRRKMQAEEGMEELKKY
VDSYLVISNDRLRQIFG-NLTMSSAFAQADNILTTAAKGIAEIITLPGYINVDFKDVRTVMKDSGVSIMGSCSADGENRA
LKAVEGALASPLLKDNEIEGARYILLNISSGSEVTMDEVSIITDYIQEEAGLAADLIWGNCKDENLGDKLSVTIIATGFN
ELEVPAY-RKASDE
>OFY87338.1|Bacteria___Bacteroidota-Bacteroidia___AKYH767___2-12-FULL-35-15_sp001769385___98.57___GCA_001769385.1
M---KF-DLQQDNSSIIKVIGVGGGGSNAVNHMYKQGIKGVDFIVCNTDLQALDISPVPLKIILGASLTKGRGAGSLPEV
GRNAAIENIEEVKAILNNTEMLFVTAGLGGGTGTGAAPIIAKAAKEMGILTVGIVTIPFGFEGKKRKAQADLGLEELKAN
VDTLLVISNDKLREIYG-NLKVTEAFGHADDILATAAKGIADIITTTLQINTDINDVKTVMKDSGVAIMGSAQASGEQRA
LRAVEQAMSSPLLNDSNIKGARYVLVNVTCGDEITMDELGEITDYIQDAAGMTAEVIKGYGVDLSLGDKVNVTIIATGFQ
ELEEPAY-RRHSSE
>KXK46326.1|Bacteria___Bacteroidota-Bacteroidia___AKYH767-A___OLB10_sp001567275___95.24___GCA_001567275.1
MMNFEF--MPNEQPSIIKVIGVGGGGSNAVNFMYKLGIKGVDFVVCNTDLQALEMSPVPRKVQLGPSLTEGRGAGSMPEV
GKQSAIENIEELKAILDNTKMVFITAGMGGGTGTGAAPIIAGIAKEMGILTVGIVTIPFAFEGRKRKQQADLGIEELKRN
VDTLLIICNDKLREIHG-NLKLTNAFGYADNVLATAAKSIAEVISVTLHINVDFADVETVMRDSGVAIMGSAVSSGENRA
IHAAELSLDSPLLNDNNIEGARYILLNITSGDEITMDEMSDITEYIQQKAGQSAEIIMGVGSDESLGDKIAVTIIATGFN
DMEEPAY-RKSSDD
>AMS28196.1|Bacteria___Bacteroidota-Bacteroidia___NS11-12g___UKL13-3_sp001602415___98.1___GCA_001602415.1
METLKF-DLPKDKSSIIKVLGVGGGGGNAVNHMYSQGIKGVDFVICNTDLQVLEASAIPNKIQLGTGLTAGLGAGSNPEV
GKKAAMEAIEDVIEVLVNTKMLFITAGMGGGTGTGAAPIIAKTAKELDILTVGIVTTPFSFEGKKRKNHADEGIEQLKKS
VDCLLIISNDKIKEMYG-NLPLRQAFSHANDILTTAAKGIAELITDTGYINVDFEDVKTVMRNSGVALMGSASADGENRA
IDAVKAALASPLLNDNQIVGAKNILLNISSGQEVLMDEVELISSYIQDEAGLTADVIFGTSFDETLGDKIAVTLIATGFS
DLEEPAY-RRHSSE
>EDM43768.1|Bacteria___Bacteroidota-Bacteroidia___Flavobacteriales___HC6-5_sp000170815___99.62___GCA_000170815.1
MSNIAF-DLPKNQSNVIKVIGVGGGGSNAINHMFNQGIKGVDFVICNTDAQALENSSVPIKIQLGMDLTEGLGAGANPKI
GEQSAVESMSDIKGMLSNTKMIFITAGMGGGTGTGAAPIIAKMARDLDILTVGIVTIPFQFEGKIRNEQALLGVENLRNS
VDSLVVINNNKLREVYG-NLGFKAGFSKADEVLATAARGIAEVITHHYTQNIDLRDAKTVLSNSGTAIMGSATATGANRA
HEAITSALDSPLLNDNKITGAKNVLLLIVSGEEITIDEIGEISDHIQAEAGHSANIIMGVGDDESLDGSISITVIATGFD
DIDVPVFLRRKSQD
>OUU62053.1|Bacteria___Proteobacteria-Alphaproteobacteria___TMED109___TMED62_sp002170595___83.52___GCA_002170595.1
MT-INLIETNEQLKPRITVIGVGGAGCNAVNNMIEAHLEGVEFLVANTDAQSLANSSTDRKVQLGAKLTKGLGAGAKPEI
GRQAADESLSNVLDQLEGTHMLFVTAGMGGGTGTGAAPVIAEAAREKGILTVGVVTKPFEYEGIRRTKIAEQGIKDLTDS
VDTLIIIPNQNLFRIANKDTTFTEAFKMADEVLYNGVKGVTDLIVKQGRINLDFADIQTVMLEMGKAMMGTGEADGEDRA
IKAAELAISNPLLDDTSISNAKGVIINISGGEDVKLYEIDEIAAHIKKQCKEDVNLIVGNTIENIEDGKIRVSLLASGID
DLNIPSFLKRNRD-
>ETO91241.1|Bacteria___Proteobacteria-Alphaproteobacteria___Rickettsiales___Xenolissoclinum_pacificiensis___77.96___GCA_000512675.1
MS-----NAGKLISPKMSVIGVGGAGGNALNNMIRSGLEGVDFISANTDLQALELSLTENRLRLGMELTKGLGAGSLPEV
GREAAEESINQIAEMIDGAHLLFITAGMGGGTGTGAAPVIARVAREHKVLTVAVVTTPFVFEGAHRTMIAKRGLEELRRY
VDTYIVISNQNLFKIADENTTFAEAFKMADDVLYSGVAGFTDLITKPGIINCDFADIRSIVSQMGRAMMGTGEASGENRA
VRAAEMAIYNPLLDNLSLKDAKGILINITGGHDITLFELNAAVNCIRDQADENVNIIFGSTFEQEMEGIMKVSIVATGID
NRDVPAYLRRMKKK
>ESW60739.1|Bacteria___Proteobacteria-Alphaproteobacteria___Rhodobacterales___TH137_sp000500915___91.68___GCA_000500915.1
MT-LNFTSQQEELKPRITVFGVGGAGGNAVNNMIDKHLEGVEFVVANTDAQALKHSKAHARIQMGLKVTEGLGAGARPTV
GAAAAEETIEEIVDHLAGAHMCFITAGMGGGTGTGAAPIIAQAARELGVLTVGVVTKPFQFEGAKRMKQAEEGIEALQKV
VDTLIIIPNQNLFRLANERTTFTEAFAMADDVLYQGVKGVTDLMVRPGLINLDFADVRAVMDEMGKAMMGTGEATGEDRA
VQAAEKAIANPLLDEISLNGARGVLINITGGYDLTLFELDEAANIIREKVDPDANIIVGSTLDENMGGAIRVSVVATGIE
RIEIPAFLRRQAN-
>KJS13268.1|Bacteria___Proteobacteria-Alphaproteobacteria___Rhizobiales___Hoeflea_sp000961635___64.3___GCA_000961635.1
MT-INLP-DITELKPRITVFGVGGGGGNAVNNMINAGLQGVDFVVANTDAQALTMSKAERIIQLGAAVTEGLGAGSQPEV
GRAAAEECIDEILDHLSGTHMCFVTAGMGGGTGTGAAPVVAQAARNKGILTVGVVTKPFHFEGQRRMRLAESGIEELQKC
VDTLIVIPNQNLFRIANDKTTFADAFAMADQVLYSGVACITDLMVKEGLINLDFADVRSVMREMGRAMMGTGEASGEGRA
MAAAEAAIA-----------------------------------------------------------------------
--------------
>WP-109904454.1|Bacteria___Proteobacteria-Alphaproteobacteria___Zavarziniales___Zavarzinia_compransoris_A___99.57___GCF_003173035.1
MT-ISLP-EPAELKPRITVFGVGGAGGNAVNNMIEAKLEGVEFVVANTDAQALANNKAARKIQLGGEVTQGLGAGSKPEV
GRMAAEETHDQIVEALAGSNMVFITCGMGGGTGTGAAPVVARAAREQGILTVGVVTKPFQFEGSHRMRTAESGIKELHQY
VDTLIIIPNQNLFRLANEKTTFAQAFAMADNVLHSGVRGVTDLMIMPGLINLDFADVRTVMSEMGKAMMGTGEASGDKRA
IEAAEAAISNPLLDDVSMKGARGVLINITGGMDMTLFEVDEAANRIRSEVDPEANIIVGSTFDMEMEGRIRVSVVATGID
QLEIPAFLRRQAN-
>MAB12651.1|Bacteria___Proteobacteria-Alphaproteobacteria___Parvibaculales___GCA-2684405_sp002684405___91.27___GCA_002684405.1
MS-IKLP-QEKELKPRITVFGVGGAGGNAVNNMIEAGLEGCDFVVANTDAQALSASLAERRIQLGADITEGLGAGSRPEV
GCAAAEEAIEEIGEQLTGAHMVFITAGMGGGTGTGAAPVVARTAREQGILTVGVVTKPFQFEGSRRMRIAEEGISDLQQY
VDTLIIIPNQNLFRIANENTTFADAFGMADQVLHSGVAGITDLMMKPGLINLDFADVRTVMNEMGKAMMGTGEAEGESRA
VAAAEAAISNPLLDEVSMKGARGVLINITGGMDLTLYEVDEAANRIRSEVDPDANIIVGSTFDSSMDGRMRVSVVATGI-
--------------
>MBN35077.1|Bacteria___Proteobacteria-Alphaproteobacteria___SP197___SP197_sp002722885___98.91___GCA_002722885.1
MT-IQLP-ETQCLKPRITVIGVGGAGGNAVNNMILSGLQGVDFVVANTDAQAIDQSQAERRIQLGVSITQGLGAGSRPDI
GKAAAEEAMEEIMEQLIGSHMVFITAGMGGGTGTGATPVVARAAREQGMLTVGVVTKPFHFEGQQRMRLAEEGMAELQQY
VDTLIIIPNQNLFRVANDKTTFADAFKMADDVLHAGVRGVTDLMVQPGLINLDFADVRTVMSEMGKAMMGTGEAEGERRA
LEAAEAAIANPLLDEVSMKGARGVLINITGGSDMTLFEVDEAANRIRDEVDSDANIIFGAAFDESMAGGMRVSLVATGID
VLDIPAFLRRHKN-
>OUR79210.1|Bacteria___Proteobacteria-Alphaproteobacteria___Sneathiellales___Sneathiella_sp002163135___99.57___GCA_002163135.1
MG-INLP-DQTELKPRILVLGVGGAGGNAVNNMIQSELQGVEFVVANTDAQALKQSLADSRIQLGAELTEGLGAGSKPQI
GASAAEEAIEEITSHLKGVHMCFITAGMGGGTGTGAGPIVAKAAKELGILTVGVVTKPFQFEGNHRMRTAEAGIEELQRY
VDTLIIIPNQNLFRIANEKTTFADAFNMADDVLHSGVRGVTDLMVMPGLINLDFADVNTVMGEMGKAMMGTGEATGENRA
IEAAEAAISNPLLDDVSMKGARGVLINITGGMDLTLYELDEAANRIRSEVDPDANIIVGSTFNPDMDGTMRVSVVATGID
LLDIPAFLRRQAN-
>WP-084627580.1|Bacteria___Proteobacteria-Alphaproteobacteria___Elsterales___Elstera_litoralis___93.71___GCF_000963705.1
MQ-IGLP-SDHELRPRITVVGCGGAGGNAVNNMIRANLQGVEFVVTNTDNQALGHNLASRRIQLGTELTRGLGAGAKPDV
GRAAAEECIEEIMQQLDGSNMVFITAGMGGGTGTGAAPVIARAARERGILTVGVVTKPFHFEGAHRMRLAENGILDLQQY
VDTLIIIPNQNLFRLANERTTFADAFKMADDVLHAGVRGVTDLMMMPGLINLDFADIRTVMSEMGKAMMGTGEATGERRA
LDAAEAAISNPLLDDASMKGARAVLINITGGLDMTLFEADEAANRIREEVDPDANIIFGSTFDESLEGRVRVSVVATGI-
--------------
>GBD44636.1|Bacteria___Proteobacteria-Alphaproteobacteria___Geminicoccales___HRBIN40_sp002898275___97.76___GCA_002898275.1
MT-ISLP-LTHEMKPKITVVGVGGAGGNAVNNMILAHLEGVDFLVCNTDAQVLATCLCERKVQLGANITHGLGAGARPEI
GRAAAEESLDEILDHLQGSHMVFITAGMGGGTGTGAAPVIARAVREQGILTVAVVTKPFHFEGAHRMRIAEAGIEELQQY
VDTLIVIPNQNLFRLANERTTFADAFKMADEVLHMGVRGVTDLIVMPGLINLDFADIRTVMSEMGKAMMGTGEAEGERRA
IEAAEAAISNPLLDEVSMKGARGVLINITGGYDMTLFEVDAAANRIREEVDPDANIIFGSTFDESMQGRMRVSVVATGIE
IGDIPAFLRRERVD
>WP-014747834.1|Bacteria___Proteobacteria-Alphaproteobacteria___Tistrellales___Tistrella_mobilis___99.5___GCF_000264455.2
MS-LNLP-DSMQLTPRITVVGVGGAGGNAVNNMINAQLEGVEFIVCNTDAQALNQSQAERRIQLGQMITHGLGAGARPEV
GRAAAQETMEEISEYLDGSHMVFVTAGMGGGTGTGAAPVIAQIAREKGILTVGVVTKPFHFEGTRRMRLADSGIDELQKY
VDTLIVIPNQNLFRVANERTTFADAFKMADDVLYAGVRGVTDLMVMPGLINLDFADIRTVMSEMGKAMMGTGEAGGDNRA
IEAAEAAISNPLLDDVSMKGARGVLINITGGGDMTLYEVDEAANRIREEVDPEAHIIFGSTFDPSLEGTVRVSVVATGID
LLEIPAFLRRQAN-
>MAI13552.1|Bacteria___Proteobacteria-Alphaproteobacteria___Nisaeales___GCA-002701455_sp002690995___89.97___GCA_002690995.1
MT-INFPHDDIEMKPRITVVGVGGAGGNAVNNMIQSNLEGVEFIATNTDSQALGQSLAGRRLQLGNTVTQGLGAGSRPDV
GKAAAEEAIEELLVELEDSNMVFITAGMGGGTGTGAAPVIAQAARERGILTVGVVTKPFHFEGAHRMRLADQGIEELTKY
VDTLIIIPNQNLFRIANEKTTFADAFHMADNVLHQGVRGVTDLMVMPGLINLDFADIRTVMSEMGKAMMGTGEASGDKRA
IDAAESAIKNPLLDDISMKGARGVLINITGGMDMTLFEVDEAANRIREEVDVDANIIFGSTFDEKLDGLMRVSVVATGIS
ALDIPAFLRR----
>PDH57777.1|Bacteria___Proteobacteria-Alphaproteobacteria___Puniceispirillales___UBA8309_sp002457745___80.45___GCA_002457745.1
MT-INLPQTMQELRPRITVVGVGGAGGNAVNNMINADLDGVDFLVANTDGQALAHSLASRKIQLGTAVTQGLGAGSKPDV
GRAAAEESIEAVMSELADCNMVFITAGMGGGTGTGAAPVIARAARERGILTVGVVTKPFDFEGQRRMGQAEAGIEEMQSF
VDTLIVIPNQNLFRLANERTTFADAFHMADTVLHQGVAGVTDLMIKPGQINLDFADIRAVMSEMGKAMMGTGEASGEGRA
TQAAEAAINNPLLDDISMNGARAVLINVTGGMDMTLFEVDEAANRIRREIDADSVIIFGSTFDEKLDGVMRVSIVATGI-
---TPTF-------
>WP-067557298.1|Bacteria___Proteobacteria-Alphaproteobacteria___Oceanibaculales___Oceanibaculum_pacificum___93.04___GCF_001618175.1
MT-INIP-NEPELKPRITVIGVGGAGGNAVNNMIRSNLTGVEFLVANTDAQSIAQSVAERRIQLGTIVTQGLGAGSRPEV
GRAAAEASIDEILEHLDGSNMCFITAGMGGGTGTGAAPVIAQAARERNILTVGVVTKPFHFEGHHRMRIADAGIEELQQY
VDTLIIIPNQNLFRVANEKTTFADAFKMADDVLHAGVRGVTDLMVMPGLINLDFADIRTVMSEMGKAMMGTGQASGDKRA
IDAAEAAINNPLLDDTSMKGARGLLINVTGGADMTLFEVDEAANRIRDEVDSDANIIFGATFDEALEGHMRVSIVATGID
MLEIPAFLRRQAN-
>WP-027301970.1|Bacteria___Proteobacteria-Alphaproteobacteria___Elsterales___URHD0088_sp000518365___99.57___GCF_000518365.1
MS-INLPRDEHEMKPRISVVGVGGAGGNAVNNMIRSNLIGCEFLICNTDAQAMMHNLAERRIQLGISVTRGLGAGSRPDV
GRAAAEEALDEIMQALNGSNMVFITAGMGGGTGTGAAPVIARAAREAGILTVGVVTKPFHFEGSHRMRLAEAGMLELQKY
VDTLIIIPNQNLFRVANEKTTFADAFKMADDVLHSGVRGVTDLMVMPGLINLDFADIRAVMGEMGKAMMGTGEAEGDRRA
IDAAEAAISNPLLEDVSMKGARGVLINITGGSDMTLFEVDEAANRIREEVDPEANIIFGSTFDEKLAGSMRISVVATGID
LLDIPAFLRRQAN-
>WP-028096550.1|Bacteria___Proteobacteria-Alphaproteobacteria___Dongiales___Dongia_sp000620685___99.56___GCF_000620685.1
MA-LNLPSDPFDIRPRITVIGVGGAGGNAVNNMIRAQLEGVEFLIANTDAQALQGSMCERRIQLGQSATKGLGAGARPDV
GRVAAEEAVREIADQLAGSNMAFITAGMGGGTGTGAAPVVAQIAREQGILTVGVVTKPFHFEGAHRMRLAEAGIQELQQY
VDTLIIIPNQNLFRVANEKTTFADAFKMADEVLYSGVRGVTDLMVMPGLINLDFADIRAVMGEMGKAMMGTGEATGENRA
IAAAEAAISNPLLDEVSMKGARGVLINITGGMDMTLFEVDEAANRIRDEVDPEANIIFGSTFDQSLDGKIRISVVATGID
LLDIPAFLRRQAN-
>WP-083759236.1|Bacteria___Proteobacteria-Alphaproteobacteria___Azospirillales___Rhodospirillum_A_centenum___99.56___GCF_000016185.1
MT-IKLPTVDVQSRPRITVFGVGGAGGNAVNNMIRANLEGVEFVVANTDAQALTCSQASKRVQLGSTITRGLGAGSRPDV
GRAAAEEQLEEILSHLDGTNMAFITAGMGGGTGTGAAPVIARAAREQGILTVGVVTKPFHFEGAHRMRIAEAGIQELAQF
VDTLIIIPNQNLFRVATEKTTFADAFKMADDVLHAGVRGVTDLMVMPGLINLDFADIRTVMTEMGKAMMGTGEADGDNRA
IAAAEAAISNPLLDDVSMKGARGVLINITGGHDLTLFEVDEAANRIREEVDPEANIIFGSTFDQTMEGRVRVSVVATGID
HLGHPRLLSKASDR
>PJI40164.1|Bacteria___Proteobacteria-Alphaproteobacteria___Ferrovibrionales___Ferrovibrio_sp002796975___98.59___GCA_002796975.1
MG-INLP-TTRELKPRIVVFGVGGAGGNAVNNMIAAQLEGVEFVAANTDAQSLNMSLTERRIQLGTALTQGLGCGARPEV
GRGSAEESIDQIIEHMQGSHMAFVAAGMGGGTGTGAAPVIARAAKEMGILTVGVVTKPFSFEGSQRMKLAEAGIRELQQY
VDTLIIIPNQNLFRVANEKTTFADAFKMADNVLQSGVRGITDLMVMPGLINLDFADVRSVMSEMGKAMMGTGEAEGDHRA
IEAAERAIANPLLDDISMKGARGVLINITGGPDLTLFEVDEAANRIREEVDPEANIIVGSTLDAHMEGRMRVSVVATGID
LLDIPAFLRRQAN-
>PPR10227.1|Bacteria___Proteobacteria-Alphaproteobacteria___Defluviicoccales___UBA830_sp002937455___92.59___GCA_002937455.1
MT-INLPDSQDHLKPRITVIGVGGAGGNAVNNMISSQLEGVEFVVANTDAQALAQTMAERSIQLGPGITNGLGAGSRPDI
GRAAAEEAMDDLMEALSPAHMAFITAGMGGGTGTGAAPVIAQLAREHGILTVGVVTKPFQFEGINRMRIAEAGIEEMQQY
VDTLIIIPNQNLFRIANEKTTFAEAFTMADEVLHSGVRGVTDLMVVPGLINLDFADIRAVMSEMGKAMMGTGEGDGEDRA
RLAAEAAISNPLLDDVSMKGARGVLINITGGQDMTLFEVDEAANRIGEEVDPDANIIFGSTMDSSIEGKMRVSVVATGID
LLEIPAFLRRQAN-
>OUS13579.1|Bacteria___Proteobacteria-Alphaproteobacteria___Kiloniellales___Kiloniella_sp002162915___75.11___GCA_002162915.1
MA-LNLPPIESELTPQITVIGVGGAGGNAVNNMIQSNLEGVEFLIANTDAQAIAQSSCNRTIQLGRNITQGLGAGSRPDI
GQAAAEEAMDEILGHLEGSNMVFITAGMGGGTGTGAAPVIAKSARDAGILTVGVITKPFHFEGMHRMRLAERGIEELAQY
VDTLIIIPNQNLFRIANEKTTFADAFKMADDVLRSGVSGVTDLMVMPGLINLDFADIRAVMTEMGKAMMGTGEAEGESRA
MDAAEAAISNPLLDEVSMKGARGVLINITGGPDLTLFEVDEAANRIRDEVDPEANIIFGSTYDPNMEGTMRVSVVATGID
LLDIPAFLRRQAN-
>OJV46440.1|Bacteria___Proteobacteria-Alphaproteobacteria___43-37___43-37_sp001897475___95.7___GCA_001897475.1
MK--SQPIEELDLKPRILVVGVGGAGGNAVNNMIRSKLEGVDFLAMNTDAQALQHSLAPTRLQLGLGVTRGLGAGSKPDV
GKSSAEETLEDVMTPLNGCNMVFITAGMGGGTGTGAAPVIARAAREMGILTIGVVTKPFQFEGSHRMRMAEQGIAELQQY
VDTLIVIPNQNLFRVANERTTFADAFKMADDVLYSGVRGITDLMIMPGLINLDFADVRAVMGEKGKAMMGTGEAEGEGRA
LQAAEAAISNPLLDDVSMKGARGVLISITGGYDMTLYEADEAANRIREEVDPEANIIFGATFDEKLLGRMRISIVATGID
DLEIPAFLRRQEGR
>WP-010299073.1|Bacteria___Proteobacteria-Alphaproteobacteria___Paracaedibacterales___Odyssella_thessalonicensis___96.24___GCF_000190415.1
MA-M-----DTELRPRITVVGVGGAGGNAVNNMIRAKLEGVEFVVANTDAQALAQSLAEHRIQLGLSVTQGLGAGSKPDV
GRSAAEESHDDITRLIKGSNMVFITAGMGGGTGTGAAPVIARAARELGVLTVGVVTKPFHFEGSHRTRTADKGIDELQQY
VDTLIIIPNQNLFRIANERTTFADAFKMADDVLYSGVRGVTDLMIMPGLINLDFADIRAVMAEMGKAMMGTGEAQGERRA
LDAAEAAISNPLLDDVSMKGARGVLINITGGFDMTLYEVDEAANRIRDEVDPDANIIFGSTFDEKLNGTMRVSVVATGID
DLEIPAFLRR----
>OYZ38224.1|Bacteria___Proteobacteria-Alphaproteobacteria___16-39-46___16-39-46_sp002257235___95.7___GCA_002257235.1
MNP-SLAKSFSDLKPRITVVGVGGAGGNAVNNMIRSKLEGVDFIVCNTDAQALAQSLSEKRIQLGLGATRGLGAGSRPDV
GRVAAEEALEDVVETIKGSHMLFITAGMGGGTGTGAAPVLARAARELGILTVGVVTKPFHFEGAQRMRSAEKGLEDLQQF
VDTLIVIPNQNLFRIANEKTTFSDAFKLADDVLYSGVRGVTDLMIMPGLINLDFADVRSVMSEMGKAMMGTGEAKGERRA
IEAAEAAISNPLLDDVSMQGARGVLINITGGFDMTLFEVDEAANRIREEVDTDAQIIFGSTFDEKMEGLMRVSVVATGIE
DLQIPAFLRR----
>AIL12703.1|Bacteria___Proteobacteria-Alphaproteobacteria___Caedimonadales___Paracaedimonas_acanthamoebae___80.92___GCA_000743035.1
MSRINPP--NLELKPKITVVGVGGAGGNAVNNMIRSNLQGVEFVVCNTDAQALEQASASHRIQLGTKVTQGLGAGSRPEV
GRAAAEESHEELSQLLAGSNMVFITAGMGGGTGTGAAPVVAQFAREQGILTVAVVTKPFHFEGRHRMRTAEYGIEELAQF
VDTLIVIPNQNLFRVANDRTTFAEAFKMADDVLQSGVRGITDLMIMPGLINLDFADIRAVMMEMGKAMMGTGEAEGEGRA
IAAAEAAISNPLLDDVSMKGAQALLINITGGMDMTLVEVDEAANRIREEVDPDANIIFGSTFNEEMNGRMRVSVVATGIK
ELEIPTFLRRGAKK
>OJU39563.1|Bacteria___Proteobacteria-Alphaproteobacteria___Reyranellales___Reyranella_sp001897995___92.3___GCA_001897995.1
MT-INLPQKESEIKPRITVIGVGGAGGNAVNNMISAALEGVEFIVANTDAQALGQSLADRRVQLGITITQGLGAGARPEV
GRQAAEEALPEILQLLDGANMVFVTAGMGGGTGTGAAPVIAAAAREQGILTIGVVTKPFHFEGRRRMQSAEQGITELEKV
VDTLIVIPNQNLFKIANEKTTFADAFKMADDVLHMGVRGVTDLMVMPGLINLDFADIRTVMGEMGKAMMGTGEAEGPDRS
RVAAESAISNPLLEDHSMKGAKGVLINITGGLDMTLHEVDEAANRIREEVDGDANIIFGSTFDATMQGRMRVSVVATGID
DLQIPAFLRRQAN-
>OUT41511.1|Bacteria___Proteobacteria-Alphaproteobacteria___Micavibrionales___TMED2_sp002168225___86.62___GCA_002168225.1
M--INVPDNGAQLTPKIFVIGVGGAGGNAVNNMIHSNLEGVNFLVGNTDAQALQGNDAEIKVQLGPTTTKGLGAGSRPEV
GEAAAEEAMPEIMEHLEGANMVFITAGMGGGTGTGAGPVIAKACREAGILTVGVVTKPFQFEGAHRMRTAEAGIKELQAY
VDTLIIIPNQNLFRVANEKTTFADAFKMADDVLHAGVRGVTDLMVMPGLINLDFADIKTVMQEMGKAMMGTGEASGERRA
TEAAEAAISNPLLEDTSMQGARGILINITGGMDMTLFEVDEAANRIRQEVDPDANIIFGSTFDEHMEGVMRVSVVATGID
ELDIPAFLRRQAN-
>WP-108792905.1|Bacteria___Proteobacteria-Alphaproteobacteria___Bin65___Bin65_sp900197615___96.94___GCF_900197615.1
MT-LTLPKSPPELRPRIVVFGVGGAGCNAVNNMLNSDIEGVVCVVANTDAQSLAQSDCERQIQLGLSITQGLGAGSRPEI
GRASAEEEIDRIAEQLNGSHMVFITAGMGGGTGTGAAPVIARAARDSGILTVGVVTKPFHFEGAQRMRLAEAGLQELQDV
VDTLIVIPNQNLFRVANEQTTFADAFRMADDVLHSGVRGITDLMVMPGLINLDFADIRSVMSEMGKAMMGAGEAQGDNRS
IEAAESAISNPLLDDVSMKGARGLLINISGGPDLTLYEVDEAANRVRDEVDPAASIIFGSTFDSNLEGKIRVSVFATGID
DLEIPAFLRRQAN-
>OJW22288.1|Bacteria___Proteobacteria-Alphaproteobacteria___Acetobacterales___69-11_sp001898425___98.51___GCA_001898425.1
MT-LNLPQHHTDFTPRITVIGVGGGGTNAVDNMIAANLQGVEFVVANTDAQQLMHSRADRRIQLGPHITQGLGAGAKPEI
GRAAAEEAADELYRHLDGAHMVFITAGMGGGTGTGAAPVIARMARERNILTVGVVTKPFGFEGVRRGRAAEQGIEELQQY
VDTLIVIPNQNLFLMANERTTWKDAFKMADQVLYMGVRGVTDLMMVHGLVNLDFADIRTVMAEMGKAMMGTGEAEGENRA
IRAAEAAINNPLLEDTSMSGARGLLINITGGEDLTLFEVDQAANRIREEVDEEANVIFGSAVDESLTGRIRVSVVATGID
ELDIPAFLRRQTS-
>KJS37050.1|Bacteria___Proteobacteria-Alphaproteobacteria___Rhodospirillales___BRH-c57_sp000961745___78.03___GCA_000961745.1
M--INLPNEDPSMKPCITVIGVGGAGGNAVNNMIADNLQGVIFMVANTDAQALSLARTDRRIQLGADTTQGLGAGARPEV
GRAAAEETFEAVAEQLKGSNMVFITAGMGGGTGTGAAPVIARVAREMGILTVGVVTKPFQFEGAHRMRLAESGIEELSQY
VDTLIIIPNQNLFRVANEKTTFADAFKMADDVLNAGVRSITDLMIMPGLINLDFADVRTVMSDMGRAMMGTGQASGDRRA
LDAAEAAIANPLLEDTCMKGAKGVLINITGGPDVTLFEVDEAANRIRDEVEGEAHIIFGSCFDQDMEGKMRVSVVATGID
ELEIPAFLRRQAN-
>OFW89162.1|Bacteria___Proteobacteria-Alphaproteobacteria___Micavibrionales___UBA1573_sp001767915___92.68___GCA_001767915.1
MINMNVTPDSKKLSPKIAVIGVGGAGGNAVNNMITSNLNGVEFVVCNTDSQALIGSLAEHKVQLGAIVTEGLGAGAKPEI
GRAAAEESLDDVMQYLEDANMAFITAGMGGGTGTGAAAVIAKACRERGILTVGVVTKPFHFEGTRRMKMAEEGLSELQNY
VDTLIVIPNQNLFRVVNDKTTFADGFKMADSVLQSAVRGVTDLIVMPGLINLDFADIRSVMQEMGKAVMGAGEATGDNRA
IEAAEKAISNPLLDDVSMKGAKGVIVNITGGYDMTLFEVDEACNRIRDEVDPDANIIFGSTFDEALEGTIRVSVVATGID
ELDIPAFLRRQTS-
>KJS27805.1|Bacteria___Proteobacteria-Alphaproteobacteria___Caulobacterales___Hyphomonas_sp000961695___96.86___GCA_000961695.1
M--------NYELKPRILVFGVGGAGGNAVDNMIEANLQGVEFIAANTDAQALTRSKAENCIQLGPVTTSGLGAGARPEI
GEKAAEESIDEIKSYLEGAHMVFIAAGMGGGTGTGAAPVIARAAREMDILTVAVVTKPFGFEGNRRMHVAESGLDLIRSH
VDTMIVVPNQNLFRIANDRTTFAEAFRMADDVLYSGVRGITDLMVMPGLINLDFADVSSIMRGMGTAMMGMGEATGETRA
LDAARQAIDNPLLDDVSMKGAKGVLINITGGYDMTLFELDEAANEIRREVDPDANIILGSAFDTELEGRLRVSVIAAGVD
DLEIPAFLRRSAN-
>OUT75713.1|Bacteria___Proteobacteria-Alphaproteobacteria___Rhizobiales___TMED25_sp002168075___95.01___GCA_002168075.1
MT-INLPDAMSELKPRITVFGVGGAGSNAVNNMIQEGLDGVEFVVANTDAQALAMSSAERRIQMGTNLTEGLGAGSQPKI
GAAAAQEAQGEIIDYSAGSHMVFITAGMGGGTGTGAAPVIAQLCKEQDILTVAVVTKPFQFEGVRRMQIAEEGIEELGKY
VDTLIVIPNQNLFRIANEKTTFSDAFAMADQVLLSGVSGVTDLMVKEGLINLDFADVKSIMQGMGKAMMGTGEASGEKRA
IEAAEAAISNPLLDDVSMKGAQGLLISITGGEDLTLFEVDEVATRIRNEVDNNANIILGATFDSNLEGSVKVSVVATGID
DLEIPSFLKKQAN-
>KFX72108.1|Bacteria___Proteobacteria-Alphaproteobacteria___Pelagibacterales___IMCC9063_sp000750175___62.65___GCA_000750175.1
MP-INI--ELRELKPRIIVLGVGGAGGNAINNMLEAGLEGVEFYAANTDAQALKHNFAECKIQLGANLTRGLGAGAKADI
GQAAADESMNEIISLLQGANMVFVTAGMGGGTGTGAAPVIAKAAKDLNILTVGVVTKPFMFEGPGRIRVAEKGLEELRKY
CDTMIVIPNQNLFKVANEKTTFPDAFRMADNVLMQGVKGITDLIVKPGLINLDFADIETVMSGMGKAMMGMGEAEGEKRA
IQAAEAAITNPLIDEYSLKGARGLLINITGGNDITLFEVDEASNKIRAEVDPSAEILVGTTFDESLAGKFRVSIVATGLD
DLEIPAFLRRQTN-
>CCZ30573.1|Bacteria___Proteobacteria-Alphaproteobacteria___RF32___CAG-495_sp000432275___98.92___GCA_000432275.1
MS-IKLEKTVMHLKPRISVIGVGGGGGNAVNNMIAQNLEGVDFIVANTDAQALENSTASRKIQLGLETTQGLGAGARPEV
GKAAAEEAQAEIEKELEGANMVFITAGMGGGTGSGAAPVVAKIAKSKGILTVGVVTKPFQFEGKKRYETAETAVENFTKE
VDSIIIIPNQNLFRIADKKTTLADAFIMADNVLYAGVRSITDLMMMPGLINLDFADIKSIMEDKGKAIMGTGEAEGEDRA
VKAAEQALSNPLLDDCSMHGAKGVLINITGGSDITLFEIDEAASRIKEEVDEDANIIFGSSFDESLAGKIRVSIVATGIE
DLEIPSFLRR----
>KEO88159.1|Bacteria___Proteobacteria-Alphaproteobacteria___Sphingomonadales___Erythrobacter_sp000714765___99.54___GCA_000714765.1
MS-INIPAETDDLRPRITVIGIGGAGGNAIANMIASEIEGVDFIVANTDAQALSTSPAETRIQLGPDITGGLGAGARPEV
GKAAAEETVAEIEEALDGVNMVFIAAGMGGGTGTGAAPVIAEAARRKGVLTVGVVTKPFLFEGTRRMRAAEAGIAELQDH
VDTLIVIPNQNLFLVAKPETTFKEAFQLADEVLQQGVRSITDLMVMPGLINLDFADVRSVMSEMGKAMMGTGEGEGENRA
LDAAEQAIANPLLDGVSMQGAKGVIISIIGGEDMKLMEVDEAANHIRDLVDEDANIIWGSAFNPDLSGKIRVSVVATGID
D-DTPAFLR-QNNQ
>GBE15643.1|Bacteria___BMS3Abin14-BMS3Abin14___BMS3Abin14___BMS3ABIN14_sp002897695___94.96___GCA_002897695.1
M--FQFVEESKDLQARIKVIGVGGGGGNAINNMIKSMLKNVDFIAANTDAQALKRSDAPTKIQLGEEVTHGLGAGADPEI
GLRSAQESKDQISESIQGVDMVFITAGMGGGTGTGAAPVVAGIAKDAGILTVGVVTKPFEFEGRVRMKNAENGLEELRKS
VDTLIVIPNDRIFSVIKHGALATDAFKVVDDVLHCAVKGISDLITKPGIINLDFADVKRIMEGKGRALMGTGIAQGDDRA
SEAAQTAISSPLLEDNSIDGSRGVLINITANKGIGMQEIQNASAIVRSAVHEDAEIIFGWVEDDSMDENLMVTVIATGFE
EFEVPAFLRRQAD-
>OQX95279.1|Bacteria___KSB1-UBA2214___AABM5-25-91___NBLI01_sp002084535___58.13___GCA_002084535.1
MSDFNF-DESITPTAKMKVVGVGGAGGNAVNRMIESGLSGVDFVGINTDLQALNICNASTRIQIGKVLTKGLGAGADPDV
GRRAVEEDQEAVYNALKDVDMVFVTAGMGGGTGTGAAPMVARMAKDQKALTVGIATKPFSFEGQKRMKRAEEGLLEFKKS
VDTLIVIPNQRLLSVVSKDTPLNKAFKMADDVLYNATKGISDLITVPGLINLDFADVKTVMSEMGDALMGSAICSGEGRA
IEAAKNAISSPLLEDVSITGALGLLVNITGGNDITLTEIDEATNIIQEAAGEEANIIFGAVIDEAFKDQMRVTVIATGFD
EYELPTFLRRRME-
>PKK84149.1|Bacteria___Zixibacteria-MSB-5A5___GN15___PGXB01_sp002838945___98.84___GCA_002838945.1
MSEFEL-ADDVDSPANIKVVGVGGAGGNAVNRMIEAGLSGVQFIAINTDIQVLDRNQAGKKIQIGKRLTKGLGAGANPEV
GRKAIEEDREEVGALLEGADMVFITCGLGGGTGTGAAPVVAEIAREKGALTVAIITKPFNFEGNKRMQKAEFGLKELKDR
ADSLIIIPNERLLSVVDKSTRLTEAFAFADEILHQATKGISDLIAVPGLVNCDFADVKTVMLERGDALMGTGIASGEDRA
EQAARQAISSPLLEDISMSGAAGVLINITGGEDMSLNDVNQATTIINQAAGEDANIIFGAVIDPSFKDQIRVTVIATGFE
NTKIPAYIRRLDD-
>EQB62821.1|Bacteria___Zixibacteria-MSB-5A5___MSB-5A5___RBG-1_sp000447245___94.51___GCA_000447245.1
M--FEL-DLDSLNYANMKVVGVGGAGGNGINRMIEAGLAGVDFISMNTDAQALDASKATLKIQIGKELTKGLGAGSIPEV
GRRAIEENREQVAEAIKGANMVFVTAGMGGGTGTGAAPIVAEIAKESGALTVGVVTKPFEFEGRKRMANALLGIKELKER
VDTLIIIPNQRLLSIANKQTLFTDAFKLADEILLQATKGISDLISVPGLVNLDFADVKTVMSEMGDALMGTGYGSGDNKA
VDAAQKAIASPLLEDVSIAGAKGVLVNITGGDDLTLYDVNEAASVIYEAAGDEANIIFGAVLDKNLKNEIKVTVIATGFE
DLEVPTFMRK----
>GBE27091.1|Bacteria___KSB1-UBA2214___JdFR-76___BMS3Abin05_sp002898015___98.84___GCA_002898015.1
MS-FEY-DNLAEQSAKMRVIGIGGAGGNAINRMIDSELKGVDFLAVNTDLQALNMSKAKNKIQIGKKLTKGLGAGANPEV
GQKAIEEDKESVEAALQEVDMVFITGGMGGGTGTGAAPTVAEIAKELGALTVAIVTKPFQFEGVKRMKRAMEGIQRLREK
VDTLIVIPNQRLFSIVPKGTPLLEAFRMADDVLLHATKGISDLITEPGLINLDFADVRTVMAEMGDALMGTGISTGQDRA
QEAAMRAIASPLLEDVSIAGAQGVLINITGGLDLSLDDVNNATSIIFEAAGQEANIIFGAILDENIQDEIRVTVIATGLD
YLDIPTFLRKQQAQ
>OQY29754.1|Bacteria___4572-55-4572-55___4572-55___4572-55_sp002084765___98.77___GCA_002084765.1
MSVFEL-ADEVNDSAKLKVIGVGGAGGNAVNHMIMSELTGVEFIAANTDSQALKISTASHKLQIGNKLTKGLGAGGYPDT
GKRAAEEDRELIAEALKGADMVFVTAGMGGGTGTGAAPVIAEVAKEMGALTVAVVTKPFIFEGLKRKRNAESGLSELKEQ
VDTLIVIPNQRLLSVVGKQTPVKDAFKIADDVLLHATRGISDIILKPGLINVDFADVRTIMQEMGDALMGTGSGTGENRA
IEAAQEAISSPLLENVSISGAAGVLINITGGDDLTLFEINDAVSIIQEAAGDEANLIFGSVIDEELEGTIYVTVIATGFD
DLEIPTFLRKKMKR
>KPK68831.1|Bacteria___TA06-DG-26___SM1-40___SM1-40_sp001303705___63.74___GCA_001303705.1
M--FEF-EEEAVHVARIKVVGVGGAGGSAINRMIDAGLTGVDFIAVNTDAQVLGYSKSPVKVQIGAKLTRGLGSGGDPEI
GRKAIEEDREKVLAELEESDMVFITCGEGGGTGTGAAPIVADVAKEVGALTVGVVTKPFDFEGRRRMHQAEIGISELKNR
ADTLIVIPNQRLLSVVGKQTPICEAFRVADDVLLQATRGVSDLVTTPGLINLDFADVRTIMSERGDALLGTGVGTGENRA
VEAAQEAISCPLLDEITISGARGVLVNITGGDDLTLFEANEAASVIAEASGGEAHIIFGAVISPDANGTVRVTVIATGLD
DLEVPTFLRRQVD-
>OGF09147.1|Bacteria___Edwardsbacteria-AC1___AC1___UBA2226_sp001777915___80.35___GCA_001777915.1
M--LEFEEDVISERCNIKVVGVGGGGGNAVNRMVEAGLNGVEFIAVNTDLQVLRKSLANQKLQIGHKLTRGLGSGGNPEI
GRRAFEEDKARVAEMISGSDMLFITAGMGGGTGTGAAPMVADLAREMNILTVAVVTKPFEWEGRKRILQSEEGIRDLKER
VDTLIVIPNQRVLSVVGKQTKLTESFRIIDDVLLKATRGISDLITVPGLVNVDFADVRSVMLERGDALMGVGIGIGENRS
ITAAEEAIANTLLEGISIKGAKAILLNISASDELTLTEVNEVASVIRSAAGEEANLIFGTVIDPEAGDNMSVTVIATGLD
DLEIPTYMRRLMD-
>OPX34112.1|Bacteria___Calditrichota-Calditrichia___RBG-13-44-9___4484-188_sp002049825___61.44___GCA_002049825.1
MDIIVF-DESFEKGAEMKVVGVGGAGGNAINTMMDATLQGVDFIAINTDAQALENNQAQLRIQIGKKLTQGLGAGANPEI
GRRAIEEERDEVKAALEGADMIFVTAGMGGGTGTGAAPVVAEIAKEIGALTVGIVTKPFQFEGMKRMRRAEEGIEELRKS
VDTLIVIPNQRLFAVVDKSTPLLDAFKVADQVLLHATKGISDLIAIPGLINLDFADVRTVMAEMGEALMGTGIAQGEGKA
VQAAQQAISSPLLEGVSIRGAQGVLVNITGSPKMTLHEISEATSIIYEEAGDKANIIFGAVIDPDLDDSIFVTVIATGFK
YLDLPTYLREKDKP
>OGF48201.1|Bacteria___Firestonebacteria-D2-FULL-39-29___D2-FULL-39-29___D2-FULL-39-29_sp001778375___66.6___GCA_001778375.1
M--IEF-ANDPSFAANIKVVGIGGAGNNALNRMIAANISGVEFIALNTDAQQLKRNAASVKIQVGTKLTKGLGAGANPEV
GRKAAEEDREKIREALAGADMVFITCGMGGGTGTGGAPVVAEIAKENGSLTVGVVTKPFRFEGYRRKIHSDAGIKEISEK
VDTLLIIPNEKLLSIVERTTPMVEAFNMADDVLRQAIQGISDVITIPGLVNVDFADVRTIMAEMGGALMGTGIASGENKA
TKAAEMAVTSPLLENVNIEGARGVLINITGGPDLSLFEVNEATSVIYEKAHKEANIIFGAVIDENMKNEIRITVIATGFE
DFDVPTFLRKRTE-
>OQX85833.1|Bacteria___Krumholzibacteriota-Krumholzibacteria___SSS58A___4484-7_sp002085285___69.78___GCA_002085285.1
MR-FEF--DDFDELARLKVIGVGGAGGNAVNRMISSGLQGVEFVAVNTDAQVLELSRAHKRIQIGAKLTKGLGSGGNPEI
GRQAIEEDADLVAEAIDGADMVFVTAGMGGGTGTGASPVIARMARERGALTVGIVTRPFTFEGKRREKQALEGIAALKQD
VDTLIVIQNDKLLSLVPKETPLVEAFSQADEVLNHATKGISDLIMIPGLINLDFADVRSIMSGMGDALMGTGVARGENRA
SQAAQMAINSPLLDDIKIKGAKGVLVNITGDERMTLHEVSQATAIISEEAGEEANVIFGAVINDSLEDELHVTVIATGFP
DFEVPTFLRKQLD-
>OGG00475.1|Bacteria___Gemmatimonadota-Glassbacteria___GWA2-58-10___GWA2-58-10_sp001780825___94.51___GCA_001780825.1
MATFEF-TDAQEQMARITVIGVGGAGGNAINHMIISDMKGVDFIACNTDVQALSINKAQYKVQIGKELTKGLGAGARPEV
GRQAIEESREEVSQMLDGSDMVFITAGMGGGTGTGAAPVVAEIARELGALTIGVVTRPFIFEGRKRIKQADSGIIELRKY
VDTIIIVPNQRLLGLVGKSTTFPEALQIADNILFYACQGISELITTPALVNLDFADVKTIMANMGDALMGTGFASGEYRA
SEAAQEAISSPLLEDVQIKGAKGVLVNITGGSDLTLHEVNDANNIIYEAAGEEANIIFGAAIDESMNGQVRVTVIATGFE
ELEIPTFIRRQVD-
>ODT02753.1|Bacteria___Gemmatimonadota-Gemmatimonadetes___Gemmatimonadales___SCN-70-22_sp001724275___97.8___GCA_001724275.1
MI-FEF-EDNASQNARMKVVGVGGGGGNAVNRMIEEHLESVEFISINTDSQALLASKSDVKIQIGKKLTRGLGAGARPEI
GRQAIDENRDEVGRVLQSADLVFVTCGMGGGTGTGAAPVVAELAKEAGALTVGIVTKPFLFEGRKRMRQADMGIAEMRKH
VDTMIIVPNERLLAVVGKGIPFQDALKKADEVLLHATQGISTLISKTGLVNVDFADVRTVMQNGGSALMGTGIGRGENRA
MEAAQQAISSPLLDNISIGGSTGVLLNITGGGDLTLGEVTQISEIVHDAAGDEAEIIFGAVSEPAMQGEIRVTVIATGFD
PMDIPTFIRRQMD-
>PZN90217.1|Bacteria___Gemmatimonadota-Gemmatimonadetes___RSA9___RSA9_sp003242735___92.86___GCA_003242735.1
L--FEF-DDSAVQNARMKVVGVGGGGGNAVNRMIDEDLKGVEFISVNTDAQALKNSKSHLKIQIGKKLTRGLGAGARPEI
GRQAIEESKEEVRRALEGADLVFITAGMGGGTGTGAAPVIAEMARELGALTIAIVTKPFLFEGRKRMLQAEQGLAELKRA
ADTMIVVPNERLLSVVGKGTSFRDALKKADEVLLHATQGISDLINVTGEVNVDFADVRTVMANRGPALMGTGFGRGENRA
VQAAQEAISSPLLDNISIHGAAGVLINITGGLDLAIDEVTTIASIIQEAAGDDAEIIFGAVHDPSMEGEVRVTVIATGFT
DLDIPTFIRRQMD-
>OGF16503.1|Bacteria___Eisenbacteria-RBG-16-71-46___RBG-16-71-46___RBG-16-71-46_sp001780165___98.9___GCA_001780165.1
M--FEL-EIETTSSAKLKVIGCGGAGGNAVNRMIGAGLRGVEFIVANTDMQALNQSLAPHRIQIGLNSTRGLGAGGDPSV
GRRAAEEDEPGISDALNDSDMVFITAGMGGGTGTGSAPVVARLAKQTGALTVAVVTKPFLFEGRRRMRQAEEGLAELRAE
VDTLIVIPNERLLAVVERGTALSEAFAVCDEVLLKATKGISDLVTVPGLVNLDFADVKAVMSNRGNALMGTGRASGPSRA
AEAAQAAVSSPLLEDVSIAGAEGVLVNITGGRDLTLHEVNEAAGVVVSAAGDDANVIFGAVIDPNLDGEMILTVIATGFE
SLEVPTFLRKQMD-
>OIP66203.1|Bacteria___CG2-30-53-67-CG2-30-53-67___CG2-30-53-67___CG2-30-53-67_sp001873285___90.46___GCA_001873285.1
MN-FEF-AGDVPSQAKIMVIGVGGGGNNAVNTMIQSQLEGVDFIAVNTDAQVLATSLAPMKLQIGGKLTKGLGAGANPEI
GRQAALEDQDQIKESIQGSDMIFITAGMGGGTGTGAAPVIGRMAKEAGALVVGVVTKPFNFEGKQRAAQAEQGLQQLKDA
VDTVIVIPNQRLLGIIDKQTALFDAFKIADDVLCQAVQGISDLITLPGLVNVDFADVRTIMTGKGRAVMGTGIAVGEGRA
VEAAHKAISSPLLEDGSMGGARRVLINITGTEKMALYEINEATSIIQEEAHEDANIIFGSAINPSMGDALKVTVIATGFN
DLDIPTFLRRQLD-
>OGW61782.1|Bacteria___Nitrospirota-RBG-16-64-22___RBG-16-64-22___RBG-16-64-22_sp001803795___89.55___GCA_001803795.1
MR-FSF-DDQPELSARIKVVGVGGGGGNAVNNMVNSGLRGIDFIAANTDAQSLAASLAPTRLQIGANLTKGLGAGSNPAI
GREAAEEDGEKVREALEGADMVFVTAGMGGGTGTGAAPVIARLAREMGALTVAVVTRPFMFEARARMQKADAGIEELRQH
VDTIIIVQNQKLLAIVEQRVPLQESFRLADDVLRQAVQGISDIVLVPGYMNVDFADVKAVMCGMGRAIMGTGVGTGDSRA
KDAAHKAIACPLLEDATIEGARGVLINVTGGEDLTLHEVNEAAAVVQELADPDANIILGSVIDPDREGEVMVTVIATGFE
DYEIPAFLRKGAN-
>tbn..27726..28664..QJVM01000238.1|Bacteria___Nitrospirota-Thermodesulfovibrionia___SZUA-242___SZUA-242_sp003235715___94.55___GCA_003235715.1
M--FEL-EESITNRARLKVIGVGGAGGNAVNNMIAAGLEGVEFVVMNTDSQDLISSLAPIRVQLGQTLTRGLGAGADPEK
GRGAALEVRDEIAGVLDGADMVFITAGMGGGTGTGAAPVIAEVAREKNILTVAVVTKPFTFEGLKRSRNAESGLKELKQH
VDAIITIPNNRLLTV-AKDRPFLEAFRIADDVLRQGVQGISDIIQVSGLINADFADVHAIMSGMGRAVMGTGRATGERRV
ESAAKQAISSPLLDDVTIDGAKGVLVNITGGPSMTLTDANEGLSLIQELADEEANIIFGAVINPDLDDEVQVTVI-----
--------------
>KFO66648.1|Bacteria___Desulfobacterota-Syntrophia___Syntrophales___Smithella_sp000747625___53.95___GCA_000747625.2
M--FEL-TECSENLAKIKVIGVGGGGGNAVNTMIASSLGGVDFINANTDSQALGVSNAPIKIQIGTQITKGLGAGSNPEI
GKQSALESRDEIRPFLEGADMIFITAGMGGGTGTGAAPVIAEIARECSILTIAVVTKPFQFEGKKRNIQAEEGIAQLRDI
VDTLIVVPNQRLLSLGGRNLSLLEAFKKADDILYQAVKGISDLILVPGLINLDFADVKSVMSNMGIAIMGTGMASGENRA
VEAAQRAISSPLLEDNTIQGARGILLNITGGPDMSLYEVNEASSLIQEEADEDANIIFGTVIDQNMQDEIRITVIATGFS
DIQIPTFLRRQAD-
>KRT75111.1|Bacteria___Methylomirabilota-Methylomirabilia___Rokubacteriales___CSP1-6_sp001443385___80.6___GCA_001443385.1
MEEFEL-EEDARQVARIKVIGLGGGGGNAVSRMMASRFTGVEFIVANTDIQALRTSPAPVKLQLGARLTNGLGAGSDPEV
GRRAAEEDREQIARILEGADMVFVTAGLGGGTGTGAAPIVAAVAKELGILTVAVVTKPFTFEGRKRAQQAEQGIAELRGV
VDTLITIPNQRLLSVVERGTPLLEAFKVADSVLHQAVQGISDLILVPGLINLDFADVRTIMSGMGMALMGTGVGRGEHRA
LDAAQKAVASPLLDETSIEGARGILINFTGGPDLSIHEVEEAARVVQEAAHEEAHIIFGAVIDKDLKDELRLTVIATGFE
DLDVPAFLRRQAD-
>tbn..23745..24719..AWNV01000005.1|Bacteria___Acidobacteriota-Aminicenantia___Aminicenantales___Aminicenans_sakinawicola___84.34___GCA_000493965.1
---FHL-VE-VRHGANIKVIGIGGGGSNAVNRMIQAKIEGVEFIVVNTDLQALNNNKSGIKLQIGSQLTKGLGSGGRPDI
GKDAAMEDTEKLIELLEGADMVFLTTGLGGGTGTGAIPVLANLASEMDILAIAIVTLPFDFEGKVRAKQAVEGLTELKSC
VDTVISIPNERLLQTVNLDTSIQDAFRMADDILRQAVQGISDLITRPGLINLDFADVKSIMKGMGMAFMGTGIASGENRA
VDAAHKAISSPLLIDTSIDGAHGVLINITGGKDITLHEVSQASELIYGMAHPEANIIFGTVIDENLKEMVKVTVIATGF-
--------------
>OLE88871.1|Bacteria___Acidobacteriota-Acidobacteriae___20CM-2-55-15___20CM-2-55-15_sp001920875___81.2___GCA_001920875.1
MDTFLF-DEGRRLGASIKVVGIGGAGSNAVNRMIDAGLDGVDFLVANTDVQALELSKASVKLQIGAKLTKGLGAGANPEI
GRQAALEDTDKVIEALEGADMVFVTTGLGGGTGTGAAPVVATLAAELGALTVAVVTKPFVFEGKKRMTQAERGLADLKEC
VDTVITIPNERLLATLDRGTSLFDAFRIADDILRQAVQGISDLITVPGLINLDFADVRTVMSGMGMALMGTGSARGDNRA
VEAAKKAISSRLLEEGSIQGARGVLINITGGQDLLLHEVSEASSIVHDAADGEANIIFGAVLDERMKDEVKITVIATGFP
DLEIPAFLRRAQK-
>OYT72015.1|Bacteria___Acidobacteriota-Blastocatellia___Chloracidobacteriales___Chloracidobacterium_sp002254845___92.06___GCA_002254845.1
MR-FEFVENTISKGANIKVIGVGGGGGNAVNRMIESGIEGISFLVVNTDMQALSMSKAAVKIQIGSKRTRGLGAGADPQT
GREAALEDTEKIIDALEGADMVFITAGMGGGTGTGAAPIVAGLASELEILTVAVVTKPFGFEGRRRMINAEKGISELHEC
VDTIITIPNDRLLTTVDRNTSLADSFRMADDVLRQAVQGISDLITVPGMINLDFADVRTIMRGSGIALMGTGQASGENRS
IEATNAAIASPLLEEASIEGAKGVLVNVTGGSDLTLHEVNEATSIIQKAAHPEANIIFGAVIDERMQEGMKITVIATGFD
ALETPAFLRRKAE-
>PYQ14803.1|Bacteria___Acidobacteriota-Mor1___Gp22-AA2___AA152_sp003222305___81.29___GCA_003222305.1
MDELAF-AEAKEVGANIKVVGVGGGGGNAVNRMIANGLLGVEFIAANTDCQALRSAKAPVRLQIGSKLTKGLGAGANPDV
GRNAALEDSEKILELLTGSDMVFITAGLGGGTGTGATPIIANLAQELGALVVAVVTKPFAFEGKRRKEQAELGLRELQEC
VDTVIAIPNEKLLATVDKKMALGAAFQYADDILRQAVQGISDLITIPGEINLDFADVKTIMAGMGMALMGTGIARGENRA
MEAAQKAISSPLLEDAAIDGAKGILINITGGPDMTLHEVSEASTLVQKTADPEANIIFGTVIDANMTEEMKVTVIATGFD
ELDIPTFLRKQMD-
>PYQ33668.1|Bacteria___Acidobacteriota-Thermoanaerobaculia___Gp7-AA8___QHVS01_sp003223635___92.74___GCA_003223635.1
M-------DENQLTANIKVIGVGGGGGNAVNRMIQAGIKGVEFLVCNTDVQAMRASSAPIKIQIGAKLTKGLGAGANPEI
GKQAALEDTDRILEVLSGADMIFITTGMGGGTGTGAAPIIASLAAELGSLTVAVVTKPFAFEGKRRRVQAEQGIRALRDT
VDTLITIPNERLLNFVERATSLGDAFKIADDILRQAVQGISDLITVPGEINLDFADVKTIMHGMGMALMGTGVSSGEHRA
VEAAQRAISSPLLEEASIEGAKGVLINITGGSDMTLFEVHEAASIIQEAADEEANIIFGTVIDPKMKDEVKVTVIATGFN
DLDIPTVIRNLSD-
>GBC76852.1|Bacteria___Acidobacteriota-Blastocatellia___HR10___HR10_sp002898775___75.62___GCA_002898775.1
MHAIDF-ADEATNGAVIKVIGVGGGGGNAINHMIEAGVEGVQFIAANTDLQALKTSKAPIKIQLGAKLTKGLGAGANPEV
GRQAALEDTEKILELVEGADMVFITAGLGGGTGTGAAPIIASLAVEVGALTVAVVTKPFHFEGRRRMQVAEQGLRELREC
VDTLITIPNERLLSIADRTMPFTEAFRLADDVLRQAVQGISDLITVPGLINLDFADVRTVMSGMGKALMGIGYGTGENKA
LDAAKRAISSPLLEETSIQGARGVLINVTGGPDITLHEINQSITLIREIAHEDANILFGAVIDENIRNEMRITVIATGFQ
DLDVPTFIRRRAD-
>OFV95076.1|Bacteria___Acidobacteriota-Acidobacteriae___2-12-FULL-54-10___2-02-FULL-61-28_sp001767035___91.45___GCA_001767035.1
MALFTF-LEENHNGARIKVIGVGGGGLNAVNRMIEEGLEGVEFIVTNTDLQALQLSRAPVKIQIGAKLTQGLGAGSNPEV
GRKAALEDTDKLIEVLEGADMVFVTAGLGGGTGTGAAPIVASLANELGALTVAVVTKPFSFEGKRRMQQAEQGLAELAES
VDTVITIPNERLLQL-DKNTGFFQAFGLADDVLRQAVQGISDIIVIPGIINRDFADVKTIMHGMGYAVMGTAVAHGPNRA
VEAATRAMASPLLEDALITGARGILINITGSTDLLLQEVHAASSIIQQAAHEDANIIFGAVLDEAMKDQVKITVIATGYE
DLDVPAFIRRRNEG
>ANM32240.1|Bacteria___Acidobacteriota-Mor1___Mor1___Mor1_sp001664505___99.15___GCA_001664505.1
MDDMSF-EDGVMSPANIRVVGVGGGGGNAVNRMIAAGVQGVEFLAANTDCQALTSNRAPTKLQLGSKLTKGLGVGGNPEI
GRSSALEDTEMVVEALGGADMVFVTAGMGGGTGTGAAPIIANLAREMGALVVAVVTLPFSFEGRRRQKQAQQGLAQLKQM
VDTVITIPNDKLLHTVGRDTPLTEAFVLADDILRQAVQGISDLITVPGEINLDFADVKTVMAGMGMALMGTGCAEGEHRS
VEAAQRAISSPLLEDASIHGARGVLINVTGGEDMTLHEVSEAADIVQEAADPDANIIFGTVVDRALQGQIKVTVIATGFD
DLDVPAFLRKQMD-
>PYQ06539.1|Bacteria___Acidobacteriota-Vicinamibacteria___Fen-336___AA32_sp003222275___92.09___GCA_003222275.1
MARITF-ADDECRGAHIKVVGVGGGGGNAIGRMIASGLQGVEFIAINTDLQALKANRAPVKIQIGGKLTKGLGAGANPDT
GRQAAVEDTEKICDALEGSDMVFITTGLGGGTGTGAAPVVASIAGQLGVLTVAVVTLPFSLEGKRRMAQAMDGLAQLRDC
VDSVIAIPNDRLLQTVARNTPVSEAFRVADDVLRQAVQGISDIITVPGQINLDFADVRAVMKGMGHAVMGTGIGEGENRA
VEAAQRAVSNPLLEDTSIEGARGVIVNITGGPDLSLAEASEATALITKVADAEANVIYGIVTDESMGQAVKVTVIATGF-
DLDVPAFLRKQNA-
>OQY66706.1|Bacteria___Binatota-Binatia___UTPRO1___UTPRO1_sp002050235___85.59___GCA_002050235.1
MQ--DL--EGVQLGARIKVIGVGGGGGNAVNTMIAAGLQGVDFMTANTDAQALKANLASVKLQLGTAFTKGLGAGGNPEV
GRKAATEDVERIREVLTGADMVFVTAGMGGGTGTGGAPVVARIARELGALTVGVVTKPFLFEGKKRGRQAEEGMRELKTN
VDTLIAIPNQRLLAVAGRNMSILETFKKADDVLLQAVRGISDLITVHGLINLDFNDVRAIMSEMGMALMGAAVASGEDRA
VEAAQKAISSPLLEDVSIQGARGVLINITGGPDLTIHEVNEAATLIQEEADDEANIIFGAVIDDTLSDQIRITVIATGFD
SLDIPTFLRKQAD-
>OGW14573.1|Bacteria___Nitrospinota-2-12-FULL-45-22___2-12-FULL-45-22___2-12-FULL-45-22_sp001803565___81.1___GCA_001803565.1
MV-LQF-AE-DNHLAKIKVIGIGGGGGNAINTMISAGLEGVEFIAANTDAQALSNSLAPIKIQIGATLTKGLGAGADPDI
GRRAVLEDADKFSELLEGADMVFITAGLGGGTGTGGAPIIAEVAKQKGALTVGVVTKPFVFEGKRRAIQAEIGWKELKER
VDTLITIPNQRLLNIVERKTSFRDAFKLADDVLKQAVKGISDIIIVPGLINVDFADVKTIMSETGMALMGTGSSRGENRA
IEAAQKAVASPLLEESSIEGATGVLINISGGADLTLYEINEATSLIYETAHEEAHIIFGSVIDESMGEEVRVTVIATGFK
NLDVPAFLRRKAD-
>GBE40032.1|Bacteria___Nitrospirota-Thermodesulfovibrionia___UBA6902___BMS3Bbin08_sp002897775___96.36___GCA_002897775.1
MKIFEL-EDVKHNSAKIKVVGVGGGGSNAVNGMIASNVTGIEFIAINTDAQALESSLAHQRLQIGGALTKGLGAGANPEL
GRQAAHDDRDLIEDALKGADMVFVTAGMGGGTGTGASPVVAEVAKEMGILTTAVVTKPFIFEGNKRARNAEQGIKELKKN
VDAFIIIHNNRLLTITDRETTWLQSLSLANDVLRQAVKGISDLILVPGLINHDFADIRTIMAESGRALMGVGNASGENRA
IASAKMAISSPLLEESSIEGAKGVLINITGGSSLSLHEINEAASLVREASHDDVNMIFGSVIDPDLEDEVVVTVIATGFD
ELDVPTFMRKEENS
>OGP04008.1|Bacteria___O2-12-FULL-43-9-O2-12-FULL-43-9___2-02-FULL-40-11___2-02-FULL-38-15-A_sp001797335___77.05___GCA_001797335.1
M--FEF-DDNPTLGAKIKVMGVGGGGSNAVETMVSGGLEGVEFIIANTDRQALEAAKVPHKVQLGMGLTKGLGAGANPEV
GKNAALEDHSKIAQVLEGADMVFVTAGMGGGTGTGGAPVIAQIAKDLGALTVGVVTKPFTFEGKKRMRQAEAGIKELRQN
VDTLIVIPNQRLLTIATQQMPLLETFKKCDEVLLNAVQGISDLINIRGLINLDFADIRTIMQNKGMALMGTGVGSGENRA
IQAATSAISSPLLEDITIDGATGIIINITGGPSLSLYEVNEASSLIQQAAHEEAEIIFGAVIDNALKEDVRVTVIATGFD
EYDIPTFIRRQTTD
>OGQ84295.1|Bacteria___Myxococcota-XYA12-FULL-58-9___XYA12-FULL-58-9___XYA12-FULL-58-9_sp001798605___87.8___GCA_001798605.1
M--IEL-DEVASTSALIKVIGVGGGGGNAINTMISGNINGVEFVAANTDRQALGNNLAPLKVQIGQSLTKGLGAGANPEI
GREAALEDREQIAAALEGADMVFITAGMGGGTGTGAAPVIASIARSLGALTVGVVTKPFFFEGNRRRRHAEQGILALRES
VDTLITIPNQRLLSITDESTSMMDAFKKADEVLLNAVQGISDLITFHGIVNVDFADVRTIMTDQGMALMGTGQASGEGRA
VAAATQAIASPLLEEISIDGATGVLINVTGGPDITLHEINAASALIHEAADEDANIIFGAVVDEAMGDAMKVTVIATGFD
EYDIPAFLRRKAE-
>OFX23283.1|Bacteria___Myxococcota-Myxococcia___Myxococcales___Anaeromyxobacter_sp001768075___92.3___GCA_001768075.1
M--IEL-TDRSEPGARIKVIGVGGGGGNAINTMVAGRLEGVEFIAANTDVQALASNKAQLKIQMGKTASRGLGAGANPDR
GREAALEARDAIAEALSGSDMVFVTAGMGGGTGTGGAPIVADAAKQSGALTVGVVTKPFLFEGNRRRKQAEQGLAELKAA
VDTLIVIPNQRLVSVAGENVSLADAFKRADEVLLHAVQGISDIITVHGLVNVDFADVRTIMAEQGMALMGTGRASGERRA
AEAMSAAISSPLLEDISLDGATGLLVNITGGPSLTLHEVDEAVTMAQTAADPDANIIFGSVVDECMGDEVKITVIATGFD
QYDIPAFLRRQGN-
>KHD89220.1|Bacteria___Bdellovibrionota-Bdellovibrionia___Bdellovibrionales___Bdellovibrio_sp000786105___95.52___GCA_000786105.1
M--FEL-EENINIGANIKVVGVGGGGSNAVTTMIESNMSGVEFIVANTDIQALNANKAPNKIQLGLDLTKGLGAGANPDV
GRRAAIESYNEIVEKLEGADMVFVTAGMGGGTGTGGAPIVAKIARELGALTIGVVTKPFLFEGKKRGKHAEGGLQELKEN
VDTLIVIPNQKLLSIAAEKTPLLETFKKADEVLLQAVKGISDLINIRGLINLDFADIRTVMSSKGIAIMGTGAAKGENRA
VEAATAAISSPLLENVKIDGATGIIVNITGGSDLSLYEVNEATTLITEAAHEDAEIIFGAVIDDNMGDEVRVTVIATGFD
ELEVPAFIRKNKE-
>OGQ06353.1|Bacteria___UBA10199-UBA10199___SPLOWO2-01-44-7___SPLOWO2-01-44-7_sp001798075___88.06___GCA_001798075.1
M--FEL-VDNDAQNARIKVIGVGGGGGNAINTMIDAGLEGVDFIVANTDMQALKANRATTKVQLGRELTKGLGAGANPEV
GKNAALEDQRNIAELLDGADMVFITAGMGGGTGTGGAPVIARIAKEIGALTVGVVTRPFAFEGKHRSKYADSGIAELKAS
VDTLITIPNEKLLTLASDNLTMLEAFKQADQVLYQAVKGISDLITIPGLINLDFADVRTVMCETGMALMGAGTSRGENRA
IDAATRAISSPLLEDMSIKGATGVLINITGGPNMTLKEISEASRLIQEEAHDEANILFGAVIDDTMNEDIRVTVIATGFD
EYDVPTFLRKQAD-
>OGQ22746.1|Bacteria___UBA10199-UBA10199___2-02-FULL-44-16___2-02-FULL-44-16_sp001798185___89.64___GCA_001798185.1
M--FEL-VEQMAQNAQIKVVGIGGGGGNAINTMMEAGLEGVEFIAANTDMQALRFSRAPRKIQIGRELTKGLGAGANPEV
GKNAAIEDQRALAEHLEGCDMVFITAGMGGGTGTGGAPVIAKLAKEMGALTVGVVTKPFAFEGKHRMAQADRGIHELREV
VDTLITIPNEKLLGIVERDVTMLDAFKQADRVLYQAVKGISDLITVHGLINLDFADVRTVMNEMGMALMGAGTATGEARA
IEAATRAISSPLLEDVSIKGATGILINVTGGPDMTLHEISEASKIIQEEAHEDANILFGAVIDESMKGNMRVTVIATGFD
QYDIPTFLRKQAD-
>PIR17670.1|Bacteria___UBA10199-UBA10199___GCA-002796325___1-14-0-20-49-13_sp002796305___84.17___GCA_002796305.1
M--I----EEIKQGAKIKVIGVGGAGGNAVNTMIKSRMEGVDFVATNTDMQALNANHAPLKIQIGCVSTKGLGAGANPEV
GKNAAIEDQKVIEDAINGADMVFITAGMGGGTGTGAAPVIARVAKQMGALTVGVVTKPFGFEGKRRGRVAEDGVQELKDV
VDTLITIPNEKLLSISDKDTTMLDAFKKADDVLLHAVKGISDLINVQGLINLDFADVRTVMNEMGMALMGSGVSSGEGRA
IDAATKAISSPLLENVSIRGATGILINITGGPDMTLHEVNEASKLIQEEAHEDANIIFGSVIDEAMGDEIRVTVIATGFD
EYDIPTFLRKQAD-
>OGQ55481.1|Bacteria___UBA10199-UBA10199___2-02-FULL-50-16___2-02-FULL-50-16_sp001798715___69.04___GCA_001798715.1
M--FEL-VEKTIKGAKIKVVGVGGGGGNAINTMIEAKLKGVDFIAANTDLQALDANQALIKIQLGEDLTKGLGAGANPEV
GRNAALESEPKLLDELEGADMVFVTAGMGGGTGTGAAPVIARIAKETKALTVGVVTKPFAFEGRRRSRHAEKGIEELREC
VDTLIVIPNERLISLAGKETSMLDAFRKVDEVLLQGVKGISDLVLVNGLINLDFADVRTIMSEMGMALMGTGRAHGENRA
IDAATRAISSPLLENVSISGATGIVMNVTGGPDLTLYEVNEAAKLIQEEAHEEANIIFGAVIDKKIGDDISVTVIATGFD
EYDIPTFLRKHAD-
>OGP14162.1|Bacteria___GWC2-55-46-GWC2-55-46___GWC2-55-46___GWA2-54-12_sp001795535___65.39___GCA_001795535.1
M------DESFNSGAKLKVVGVGGCGGNAVNTMIESGLDGVEFLAANTDSQALEKSLANTRVQLGVSLTKGLGAGANPEV
GRNSALESKEHLVEAMRGADMVFVTAGMGGGTGTGAGPVVAEAARAAGALVVAVVTKPFAFEGAKKMKQAEEGLRKLKEV
VDTVITIPNQRLLSVATKSTSLKDAFRRADEVLFQAVRGISDVITIPGLVNVDFADVRTIMSEMGQALMGSGVAKGEHRA
TEAARKAISSPLLEDISISGARGILINITGSSEMTIHDVDEASTLIQEEAHPDANIIFGAVIDESMGDEVRVTVIATGFD
LYDTPTFLRKQAD-
>MBT40512.1|Bacteria___Myxococcota-UBA9160___UBA9160___GCA-2729515_sp002729515___98.25___GCA_002729515.1
M--LEF-EDASNLQASIKVIGVGGGGGNALNNMIESGLKGVDFIAANTDAQALQHNLAPSKLQLGSEITRGLGCGADPEK
GRGSALEVRERIREQLEGTDMVFVTAGLGGGTGTGAAPVVAEVAREIGALTVGVVTKPFAFEGRVRQKHAEKGLDALHRV
VDTVITIPNQRLLALAGKNTAMQDAFELADEVLFNAVRGISDLITIHGLINLDFADVRTIMNEMGVALMGTGAAQGEERA
LEAARSAISSPLLEDLSIDGAHGVLINITGGPDMTLFEVNEASSLIQEAAHEDANIIFGAVIDESIDDSMRVTVIATGLD
ELDVPTFLRRQMD-
>OGP53268.1|Bacteria___Desulfobacterota-BSN033___BSN033___RBG-13-52-11_sp001797745___80___GCA_001797745.1
M--FEL-DENYDIGARIKVIGVGGGGCNALNTMIDLKLEGVGFIAANTDAQVLKISQSTVKIQLGERITGGRGAGADPEI
GRKATLESADLIREALDGADMVFITAGLGGGTGTGGAPIVANIAKEVGALSVAIVTKPFNFEGRKRHLQAEQGWQELNRY
TDTLITIPNQRLLTVSGKEMPLLEAFRKADEILYQAAKGISDLILVPGLINLDFADVKTVMSEMGMAMMGMGIASGENRA
VEAAQKAISSPLLEDISIHGAKGILLNITGGPDLTLHEINEASTLIQKETCEEANIIFGAVIDKRMNGQMRVTVIATGLE
RYDVPTFMRKQPD-
>OPX20444.1|Bacteria___Desulfobacterota-Desulfobaccia___Desulfobaccales___Desulfobacca_B_sp002049795___93.88___GCA_002049795.1
MN-IQL-VE-TESSAKIKVLGIGGGGGNAVDDMIRAEMQGVDFIAANTDAQTLEKSLAPLKIQLGQTLTRGLGAGGDPEV
GRDATLEDADRLREILKGADMVFIAAGLGGGTGTGGAPIVAEISKDIGALTVAVVTKPFFFEGKRRMRQAESGIEELKKA
VDTLITIPNDRLLSLDTKKTPGLETFARANEVLLYAVKGISDLIMVTGHINVDFADVRSIMSEMGMALMGTGIASGSNRA
VEAAQKAISSPLLEDLTLRGARGILINITSGLDFSLDELRDACSLIQEEAHEDANIIFGWVVDENLQDETRVTVIGTGID
ELDIPTFMRQQAD-
>WP-067619242.1|Bacteria___Desulfobacterota-Dissulfuribacteria___Dissulfuribacterales___Dissulfuribacter_thermophilus___98.19___GCF_001687335.1
MS-FEF-VE-SDLSAKIRVIGVGGGGGNAVNNMIESNLRGVDFIAANTDAQALDRSKAGVKIQLGKGLTKGLGAGARPEI
GREAAEESAEEVRAALEGSDMVFITAGMGGGTGTGGAPVIAEISKELGALTVAVVTKPFLFEGKRRREIAERGLEELRKV
VDTIITIPNDRLRSLADSKTPFFQLFKKADEVLYYAVRGISDLIVVQGYVNVDFADVRTVMSEMGLALMGTGMARGERRA
IEAVRMAIANPLLEDITISGARGILMNITASPDLTWEEVEQASTLIHDEAHEDANIIWGTVFDESIGDEIRVTVIATGID
ELEVPTFLRKKAD-
>WP-013259591.1|Bacteria___Desulfobacterota-Desulfarculia___Desulfarculales___Desulfarculus_baarsii___98.71___GCF_000143965.1
MT-IEM-VESLNAGAKLRVVGIGGGGGNALNNMIEAGLAGVEFISANTDLQALEKSRARVHLQIGRNLTRGLGAGADPEV
GRQAALEDRDKIKEMLSGSDMVFVTAGLGGGTGTGAAPVVAEVAKELGALTVAIVTKPFDFEGKKRMIQADEGIEELKRV
VDTLIVIPNTRLRSLAPKNARFAEMLKKADEVLLYAVRGISDLIMTPGLINLDFADVRTIMSEMGVALMGTGEASGDDRA
MQAANRAINNPLLEDITIDGARGVLVNITASSDITIDEVSEASQFIQEAAHDEANIIWGTVIDDTMGDRMRVTVIATGIS
DLDVPTFLRRQAD-
>PNV86867.1|Bacteria___Desulfobacterota-Syntrophobacteria___BM002___BM002_sp002899795___94.35___GCA_002899795.1
MM-FEF-VE-SDNGATIKVIGIGGGGGNAINNMINASLRGVDFIVANTDAQALEVSKAHTKLQLGVNITKGLGAGANPEI
GRSAALEDADKIRQALDGTDMVFVTAGLGGGTGTGGAPVVAQIAKEIGALTVAVVTKPFNFEGRQRMKTADKGIKELKET
VDTIITIPNNRLLSLAAKKATFLEMLKKADDVLLYAVKGISDLITVPGLINLDFADVKTIMSEMGMALMGTGMSSGEDRA
TEAAQKAISSPLLEDVSIGGAKGVLMNISSGLDLTIDEVQEASSLIQKEAHEDANIIWGTVLDQSAGDELRVTVIATGIE
ELEIPTFLRRQAD-
>KJS32830.1|Bacteria___Desulfobacterota-Desulfobacteria___Desulfobacterales___Desulfatitalea_sp000961655___98.39___GCA_000961655.1
M--FSI-ME-PEKSAKIKVIGVGGAGGNAINNMIESSLLGVKFIAVNTDLQALEISKAEIKIQLGEKLTEGLGAGANPEV
GRDAAIESGQAVKAALADSHMVFITAGFGGGTGTGAAPVIANLCKEMGILTVAVVTRPFSFEGKKRLRQAEEGINELKRV
ADTVITIPNDRLRGLASKNARMVDMFRKADEILLHSVKGITDLIIRPGLVNLDFADVKTTMSKAGMAIMGIGVANGDNRA
IEAAERAISHPLLEDINVSGAKGVLMNITSSSDITMEEMTEACDRIYSEVGDEAEIIWGTVIDDDMGDEIRVTVIATGIN
DLDVPTFLRRKAD-
>OEU57033.1|Bacteria___Desulfobacterota-Desulfobacteria___C00003060___C00003106_sp001751015___90.01___GCA_001751015.1
MR-FNL-VD-SERSAKIKVIGIGGAGGNAVNNMILGKLQGVKFISANTDAQSLDISKAPTKIQLGERLTQGLGAGANPEV
GCEAAKENSEEIRSVLEDSHMVFITAGLGGGTGTGGAPVVAEISKELGALTVAVVSKPFEFEGKKRLRQATEGIERLSEV
VDTLIVIPNDRLLGLASKNATMVEMFKKADEVLLHSVKGITDLIMKPGLVNLDFADVRTIMSRAGMALMGTGIASGENRA
VEAAEKAILHPLLENVSIGGARGMLMNITCGSDLTMVEMTEASDRIYKEAGEDAEIIWGTVLDDSIGDELRVTVIATGIN
DLEVPTFMRRRAN-
>EKO37826.1|Bacteria___Desulfobacterota_A-Desulfovibrionia___Desulfovibrionales___Desulfovibrio_F_magneticus_A___100___GCA_000307955.1
MEYLEL---DQGSNARIKVVGCGGGGGNAVENMITSSMSGVTFITANTDIQALQRSQAEYRIQLGDKLTKGLGAGANPDV
GRDAALESIDAIRAAIGDCDMVFVTAGMGGGTGTGAAPVVAQVAKEAGALTVAVVTKPFYFEGKKRLLSAEKGVQALRDV
VDSIITIPNDRLLSLASKKATFIEMLKKADEVLYYAVKGISDLIMVPGLINLDFADVKAVMSEMGLAMMGFGTARGESRA
REAALKAITSPLLEDVTIDGAKGVLMNITCGPDLTIEEVDEAASTITEAVHEDAKVFFGTVFDPDATDEMRITVIATGIE
EFEIPSFIRMQAD-
>OGQ96102.1|Bacteria___Bdellovibrionota_B-YA12-FULL-61-11___YA12-FULL-61-11___YA12-FULL-61-11_sp001799195___67.86___GCA_001799195.1
MG--AF-EEITENRIKIRAIGVGGGGNNAINHMVARGIRGVELIAANTDYQALTNCAVDAKLQLGTRLTKGLGAGSDPSI
GRDSAMEDNARIVQLIEGSDMVFVTAGMGGGTGTGAAPVIANIAKEMGILTVGVVTKPFLFEGKKRQRVAEEGVQALRKV
VDTLIVIPNERLMTMAETKVSFAKSFSLADDILFQAVQSICDIINHNGYINVDFADVRSVMVNRGMALMGTGLSKGENAL
VDATHKAISSPLLEDVSISGATGILMTVMGASNISLVDVNKAATIVNEEAHEDVNFKFGFVIDEDMGEEV----------
--------------
>OGQ06817.1|Bacteria___UBA10199-UBA10199___UBA10199___2-12-FULL-40-28_sp001798135___94.12___GCA_001798135.1
M--FEF-EENLAHAAKIKVIGVGGGGGNAVRTMIRSKLDGVEFIVGNTDVQALRNHEAMVKIQLGNDLTRGLGAGSNPTV
GRDAALEDVRCIQEALAGADMVFITAGMGGGTGTGASPVIARIAKEVGALTVGVVTKPFSFEGKRRLSQAEIGIQELRKE
VDTLITIPNERLLTVATKDTPILDSFKMADDVLLQAVKGISDLITIPGLINLDFADVKTVMRETGMALMGTGRAHGENRA
LEAAKQAISSPLLENVSIAGATGILLNITGSSNMTLFEVNEASKLIQEEAHPEAHIIFGAVIDDKMKDDLRVTVIATGFD
EYDIPAFIRRRAD-
>WP-014812442.1|Bacteria___Desulfobacterota-Desulfomonilia___Desulfomonilales___Desulfomonile_tiedjei___98.39___GCF_000266945.1
M--LDF-EVQSDRNALIRVIGVGGGGGNAVNNMIRSGLTGVEFIAANTDAQSLQNNLAETKLQIGNQQTKGLGAGADPEV
GRIAANEDYDNLRDLLEGADMVFITAGLGGGTGTGAAPIIARIAREVGALTVAVVTKPFLFEGKKRMRQAEEGIEMLRRE
VDTLIIIPNQRLLSL-KKDISFLDAFRKADDVLLQGVRGISDLVTVNGLINLDFADVRTIMQEKGIALMGTGSAIGEGRV
EEATRMAINSPLLEDISMTGARGVLINVTGSSNMTLSEINDAVSVIQNEAHDDANIIFGAVIDEEMGDAVNITVIATGFE
DLDIPTFLRK----
>OGL49756.1|Bacteria___Schekmanbacteria-GWA2-38-11___GWA2-38-11___2-02-FULL-38-14-A_sp001790855___94.02___GCA_001790855.1
M--LEF-EEDLRCTAKIKVFGVGGGGGNAINTMVKASLSGVEFIAANTDVQALKASLASQKIQFGEKTTKGLGAGSDPSV
GKKSALEDTDKILEACKGADMIFITAGMGGGTGTGAAPVIARIAKDCNALTVGVVTKPFLFEGKPRTRIAEEGIEELRKV
VDSLIIVPNQRLLNIAGRTLPFLESFQLADDVLKQAVQGISDIIVKPGRINVDFADVRKVMESMGRCIMGTGVASGEGRA
GEAAQKAISSPLLEDGSIEGAKGVLINITGGANVTLHEITEAASIINECVHEEALIILGAVIDERLEDEMMVTVIATGFN
DLEVPAFLRRKVD-
>CBE69342.1|Bacteria___Methylomirabilota-Methylomirabilia___Methylomirabilales___Methylomirabilis_oxyfera_B___96.26___GCA_000091165.1
MP-FAL-EIDAEHTARIKVIGVGGGGSNAVNRMSASDFTGVEFFVVNTDTQALRMSPVDAKLQIGANVTRGLGAGANPEI
GRQAALEDTDRIVSLLEGADMVFVTAGLGGGTGTGAAPVIANLAKELGILTVGVVTKPFTFEGKVREGHASRGLTALCES
VDTLITIPNQRLLQVVERQTSLTDAFRIADDVLRQAVQGIADLIMVPGLINLDFADVKTIMSERGIAMMGIGVASGERAA
SEAAVKAINSPLLENVSIDGARGVLINITGGPALSLYEVNEASSTICESAHQDANIIFGAVIDESLKDSVCVTVIATGFD
ELDIPTFLRRQAD-
>GAK49674.1|Bacteria___Moduliflexota-Moduliflexia___Moduliflexales___Moduliflexus_flocculans___90.35___GCA_000739515.1
MSDIGF-IDDSGTKARLKVIGVGGGGGNAVNRMISAGLGGVSFIAANTDVQALRQSQAPLKYQLGAKLTKGLGAGSDPEV
GRKAAQEDDDMITEMVQDAEMVFITAGMGGGTGTGAAPVIAEKAKELGALTVAVITKPFLFEGSYRSRQAEIGLAELSDV
VDTLITIPNQRLLSMVSKQTSMLDAFFLADDVLTQAVQGISDLIMIPGLINLDFADVKTIMADMGVALMGAAIASGDQRA
IEAANKAVSSPLLDDISIDGARGVLINITGGKNLGLHEISDAASIIQEAAHPDANIIFGAVIDENMADDIRVTVIATGFN
DLDVPTFIRKKVD-
>MAX17481.1|Bacteria___Nitrospinota-Nitrospinia___Nitrospinales___LS-NOB_sp002705185___76.87___GCA_002705185.1
MSLIEF-DNENDYSATIKVVGIGGGGNNAVNSMVRDNICGVEFIIANTDLQTLEKSECSGKIQIGGELTRGLGAGSNPDV
GRDAAEESEATIREMLEGADMVFITAGMGGGTGTGAAPIISRIAKEVGALTVGVVTKPFAFEGKRRMRQADDGIQELKDA
VDTLIVIPNQKLLSYVGKQTSFTGAFSMVDDVLKQAVCSISDLIVIPGLINLDFADVKCIMGSMGKALMGSGTATGEMRA
VEAAQKAISSPLLDEATVDGAKGILINITGGEDLTLLEVNEASMLVQENAHEDAHIIFGAVIDKQMEGEMRVTVIATGFS
NFDIPTFLRKHAD-
>WP-111728745.1|Bacteria___Myxococcota-Bradimonadia___Bradymonadales___B210_sp003260125___90.32___GCF_003260125.1
M--LEF-DDDVSSAANIKVIGVGGGGGNAINTMITEGISNVEFIAANTDLQALETNLASVKIQLGGALTKGLGAGADPDV
GRNSALEDQTRIAEVLKGADMVFVTAGMGGGTGTGAAPIIASIARELGALTVGVVTKPFQFEGRRRRRSADEGIRNLSSA
VDTLITIPNQRLLAIAGEQTTILEAFKKADEVLLYAVQGISDLITVRGLVNVDFADVRTIMTGKGLALMGTGRASGPTRA
LEAAEMAISSPLLEDVSIEGATGILVNITGGVDMTLNEINDAMSLIEGASHEEANIIFGNVIEEDMRDELMVTVIATGFE
EIDTPTFLRRRNDS
>OGP56700.1|Bacteria___RBG-13-61-14-RBG-13-61-14___RBG-13-61-14___RBG-13-61-14_sp001797815___89.66___GCA_001797815.1
M--LEL-VEAETHAAKLKVVGVGGGGGNAINTMIAGSLQGVEFIAANTDAKALEMNSASVKVQLG----QGLGAGGNPEV
GRQAAQQNRAQLEEALAGADMVFVTAGMGGGTGTGGAPVIAQLAREAGALCVGVVTKPFDFEGRKRSRYALQGIEELKEH
VDSLIVIPNQRLLNIVGKNTTVLESFKKADEVLLQAVKGIADLIGVGGHINVDFADVRTIMSERGMALMGTGSAEGEERA
VEAAHNAISNPLLDDVRIEGAKGVLINITGGSDLTLHEISEACNLIREEAHEDALIIFGDVIEQSRNGAVQVTVIATGFE
EYDIPTFLRRQSD-
>OEU76256.1|Bacteria___Desulfuromonadota-Desulfuromonadia___Desulfuromonadales___Desulfuromonas_sp001751155___85.04___GCA_001751155.1
M--FEF-DESLDQTAKIKVIGVGGGGSNVVDAMINADITGVEFIVANTDAQALKRSVAPMKVQIGTKLTKGLGAGANPET
GREAAMEDRARISELLVGADMVFVACGLGGGTGTGAAPIIAEAAREIGALTVGVVTKPFTREGRQRLIKAEGGVEELKKV
VDSLIVIPNDRLVGLAGKNMSILDAFRPADDVLRQAVQGISDLITTSGLMNVDFADVKSVMSERGMAMMGIGIAEGEKRS
SEAAQQAISSPLLEDIDISGAKGVLVNISGSSSMTMEEFDEASRIVHEKVHEDANIIVGLVINEELGEKIKITAIATGFD
EYDIPTFLRKRQD-
>OGU15660.1|Bacteria___Desulfuromonadota-Desulfuromonadia___Geobacterales___UBA8499_sp001802645___96.77___GCA_001802645.1
M--FEF-DETIEQSAVIKVIGVGGGGGNAVNTMISSSIHKVDFIVANTDAQSLRTSKAPVKLQLGRELTKGLGAGSKPEV
GTAAALENKEQLGEAIKGADLVFIAAGMGGGTGTGAAPVIAEAARETGVLTVGVVTKPFTYEGKARSVLAEQGIAELKKH
VDSLIIIPNDRLISLASKNMSLFDAFKPSDDVLRQAVQGISELITSTGLMNLDFADVKTVMSVRGMAMMGIGMGSGDNRA
AEAVNNAISSPLLEDNDISGAKGVLVNITGSAAMTMDDYNTVNRIVHEKVHEDANIKIGVVRDDEMGDNIKVTVIATGFD
QYDIPTFLRKSVD-
>KRT72425.1|Bacteria___MBNT15-MBNT15___MBNT15___CSP1-8_sp001443455___78.99___GCA_001443455.1
M--FTL-VEENRCSAVIKVFGLGGGGGNAINTMIEEGLTGVEFISANTDAQALSKNLAPLKIQMGAKLTKGLGAGANPDT
GRQAALEDRDILREALMGADMVFMTAGLGGGTGTGGGPVVAEVARELGALTVAVVTRPFSFEGATRRRQAEIGLKELRSI
VDTLIVIPNEKLLLIAGKEMRFVEAFRKVDEVLYQAVRGISELVTKPGYINLDFADVKTIMSGSGVALMGTGSAAGQNRA
MAAAEKAISSPLLEDVAIRGARGVLFNITAGPSLSMSEVHEAATLIQEEADEEANIIFGTVIDDTMGEELKVTVIATGFE
EFDIPTFLRRRPP-
>WP-012830292.1|Bacteria___Myxococcota-Polyangia___Haliangiales___Haliangium_ochraceum___98.39___GCF_000024805.1
MPLLEF---DEISHAKILVIGAGGGGGNAVNTMIASNLDGVEFVVGNTDVQALEANLAPTKIQLGDHLTKGLGAGANPDI
GRKAAEESIQLIADTVTGADMVFVTAGMGGGTGTGAAPVIAQVARECGALTVGVVTKPFSFEGKKRRMQAERGIVALEEV
VDTLIVIPNNRLLSLVGHNTSMIDAFKKADEVLLNAVQGISDLMTVPGLINVDFADVRTIMSNMGRALMGSGASAGKRRS
VEAAEMAISSPLLEDVSIDGATGILINITGGPDLTLHEVNEASTLIQEAAHEDANIIFGSVIDANAGDEVRITVIATGFD
ELDVPTFIRRQSAN
>WP-038003088.1|Bacteria___Desulfobacterota-Syntrophorhabdia___Syntrophorhabdales___Syntrophorhabdus_aromaticivorans___94.12___GCF_000512235.1
M------DESNGFSARLKVVGVGGGGCNALNNMVEAGIQGVDFVGVNTDVKSLSMCKAPVKIQIGSKLTRGLGAGADPEI
GKKAALEDVDQIREHLSGTDMVFITCGLGGGTGTGASPVIAEISKELGALTVAIATKPFAFEARARMEQAERGMTQLKTS
VDSLITIPNQRLLSIGGKHMTVMEAFLKADEVLLNAVRSISDLIVGSGYVVVDFADVKTIMAERGMAIMGVGAASGENRA
REAAQKAISSPLLEDISIHGARGVLINVTGNTDITLSEVNEASTLIQEQAHENAKVIWGLVFDDSMGDSMRITVIATGFD
RLDIPTFLRKQAD-
>PYQ66195.1|Bacteria___Acidobacteriota-Thermoanaerobaculia___UBA5066___Gp7-AA6_sp003222385___93.95___GCA_003222385.1
MA-IEL-ERGDSSPAIIKVIGIGGGGCNAINRMIAAGVRGVEYIACNTDLQALRKTAAASKLQIGGRLTKGLGAGADPDV
GRNAALEDQEKLSQIVQGADMVFLAAGLGGGTGSGAGPVIAKLAAESGALTVAVVTKPFDFEGKKRMRQAERAARELREH
VDTLITIPNQRLLSFVERNTPFHESFKIADDVLRQAIQGIADLINCPGEINRDFADVKKIMSDMGRAMMGTAIAEGENRA
VHAAQAAISSPLLEDASIEGARGVLINITGSADLTLFEVNEAAEIIRQAADPEAIILFGYVNDDRLAGAVKVTVIATGFD
DFDIPTILRRQMD-
>ODS53599.1|Bacteria___Acidobacteriota-Vicinamibacteria___Vicinamibacterales___SCN-69-37_sp001724025___99.15___GCA_001724025.1
MDVILL-DEDLKAGARIKVIGVGGGGCNAVNRMVHAGLGDVEFIVANTDAQALLHSPAPVKLQIGSHLTKGLGAGADPNV
GREAALEDTDKILEALTGADLVFVTTGLGGGTGTGAAPVIASLANQMGALTVAVVTKPFRFEGRKRANQADRGMQELAEA
VDSMITIPNERLLTTVDRATSMAAAFEAADDVLRQAIQGISDLILVPGLINLDFADVKTIMSRMGLAIMGTGVATGEGRA
RVAATAAVSSPLLEDANVEGARGVIINVTGGPDLTLAEVSDASDIVYNAAHEDANIIFGAVVDPAMEGKVKITVIATGFD
ALLIPPFMRSRES-
>AKU98038.1|Bacteria___Myxococcota-Polyangia___Polyangiales___Labilithrix_luteola___96.13___GCA_001263205.1
MS-FEFADETQEYQARIKVIGCGGSGGNAVNTMINFGLEGVEFIVVNTDAQALNSNAAPTKLNIGNAVTRGLGAGADPER
GRKAALEDHARIKELIGGADMVFVTAGMGGGTGTGAAPVIAQLAREEGALTVGVVTKPFLFEGRQRSRRAELGLAQLTEH
VDTLITIPNQKLLMLGEEDLSFIEAFRKADEVLFQAVKGISDLITQNGIVNVDFADVKTVMSNMGRALMGTGIAKGQNRA
RLAAEMAVSSPLLDDISVDGATGVLINIVGGPDLKMREIQEAASLVQEQAHEDANIIFGASIDETLGDNVKVTVIATGFT
DWDIPAFQRK----
>APJ02455.1|Bacteria___Bdellovibrionota_B-Oligoflexia___Silvanigrellales___Silvanigrella_aquatica___90.35___GCA_001907975.2
MSD-DK-NNKYSSNAIIKVIGVGGGGGNALNTMIESGLTGVEFIAANTDVQALQSNLAPIKIQLGRELTKGLGAGANPEM
GRNAALEDKAILQEVLSGSDMVFVTGGMGGGTGTGAAPIIAQVARELGALTVGVVTKPFTFEGKRRKQQSEHGIQALRQS
VDTLITIPNQRLLSIAPPEMSMLEGFKLADEVLLNAVKGISDIINIPGRVNVDFADVKTIMSEMGMALMGIGTATGSNRA
AEAARAAINSPLLEDIDIEGATGILINITGTSSMTLHEISEASTLIQEAAHEEANIIFGAVIDESMSDTIRVTVIATGFD
DFETPAFMRRKDDS
>OGW66551.1|Bacteria___Nitrospirota-Nitrospiria___Nitrospirales___2-02-FULL-62-14_sp001805245___85.85___GCA_001805245.1
M--FSL-HEGDVMPVHIKVIGVGGAGCNAVNTMIQSGLKNVEFISANTDVQALGRAQASFKIQLGPERTKGLGAGARPEI
GKESALESRDQIRECLEGAEMVFVTAGMGGGTGTGAAPIVAGIAREMGILTVGVVTKPFQYEGHRRMSYAEEGLRELRRH
VDTLLVIPNQRLLGIVDKSTPLLEAFKVADDVLRQAIQGIADVITTAGHVNVDFADVKTVMTFTGRAVMGMGVARGPNRA
QEAAQKAINSPLLEDGSVTGARGVLLNITGGANMTLHEIGEAASIIQDAADPQANIIVGQVINADIKEDLIVTVVATGFD
PWDVPTFLRKQSN-
>OGW42214.1|Bacteria___Nitrospirota-Nitrospiria___HDB-SIOI813___RBG-16-43-11_sp001805165___61.74___GCA_001805165.1
M--FEI-EEIIECGARIKVIGVGGCGCNAVNNMIASNLRGVEFIAVNTDVQNLALSKANTKLQIGAKLTRGLGAGANPDV
GRDAALEDSDTIREALAESDMVFVTAGMGGGTGTGAAPVIADIAKSMGALTVAVVTKPFLYEMGKRIAHAERGLGELKKF
ADSVIVIPNEKVRSLVDKTTPMLKAFELADDVLRQAVQGISDIITKPGYINVDFADIKAIMSHMGRAVMGMGIGSGENRA
VDAVKRAIASPLLEDSSIEGSKGILINISGGADLALHEISEASAIIQKAADDDANVILGCVIDETLKDKVVVTVIATGFD
DWDMPAFLRKKVT-
>KXK03343.1|Bacteria___Acidobacteriota-Blastocatellia___Pyrinomonadales___OLB17_sp001567505___87.82___GCA_001567505.1
M--F--IDEPPITGARIKVIGVGGGGGNAVNRMIEAGIKGVEFIVANTDLQALEASAAPVKIQLGTKSTRGLGAGSNPEI
GRAAALEDHQKLLDILEGSDMVFVTAGMGGGTGTGAAPVVASLATELGALTVAVVTKPFTVEGRRRMAQAEDGLADLRGV
VDTLITIPNSKLREV-EEKITILDAFRRADDVLLQAVQGITDLIMTPGIINLDFADVTSVMRGKGVALMGVGRGDGEEAA
SKAMRAALDYKLLEENSIKGAKAALINVTGGPDMILSEVEDAIGMIENEADDNADIIWGSVIKDDMASEIKITVIATGFD
DLETPTFLRRQAD-
>WP-011712428.1|Bacteria___Proteobacteria-Magnetococcia___Magnetococcales___Magnetococcus_marinus___98.32___GCF_000014865.1
MT-IEF-AHTDDLEARIKVIGVGGGGGNAVNNMIQSHLEGVEFIVANTDAQALTKSLAPTRIQIGEDITRGLGAGAKPEV
GKNAAMETEARLRQAIEGADMVFITAGMGGGTGTGAAPIIARISKELGILTVAVVTKPFHFEGKRRMRQAEEGLEELRDH
VDTVITIPNQKLMAAVGKNTTILDAFRKADDVLQQAVRGITDLITHPGHINVDFADVCTVMEEMGQAMMGAAEASGEGRA
MTAINNAISSPLLDDASIHGARGVLVNITGGYNLTLQEVDEAVMVVRDMAHEDANIVFGTTLNENLDDTVRVTVVATGIE
DFDVPTFLRRQMD-
>OIO68154.1|Bacteria___Proteobacteria-Zetaproteobacteria___Mariprofundales___UBA1543_sp001871195___97.9___GCA_001871195.1
MSTFTL-DDTLGQSARLKVVGVGGGGGNALNNMISQNLRGVDFIVANTDSQAIEMSRADIKIQLGADITRGLGAGADPQT
GKTAAEAEKNRLREVLSDTDMVFITAGMGGGTGTGGAPVIAEVAKELGILTVAVVTKPFNFEGKRRLRQAEAGITELSRY
VDTLIIIPNQKLIGAVGKHTTMLEAFRKADDVLLQAVRGIAELITHTGYMNVDFADVKAVMSDAGMAMMGSGVASGENRA
CEAAERAISSPLLEDVDIHGARGILVNVTGNEDMTLAEYDEAVSIIHNMADEDANIICGMVYDQSAGDEMRVTVVATGLE
TLQVPTWIRRQAD-
>WP-096327873.1|Bacteria___Myxococcota-Polyangia___Nannocystales___Nannocystis_exedens___95.81___GCF_002343915.1
MAQFEL--EEVVQQAKIKVIGVGGAGGNAVNTMITNKVEGVEFYTANTDVQALEKSMAPTVIQLGKDVTRGLGAGANPEK
GREAALESVDEIAEALRGADMVFVTAGMGGGTGTGAAPIIAQIAREMGALTVGVVTKPFRFEGKRRLRFAEQGIEKLEKA
VDTLITIPNDRLLQVTSSNTSLLDSFRLADEVLQHATQGVSDLITVPGIINVDFADVRTIMSGQGRALMGMGIGHDEGRA
LQAAQQAISSPLLEDVTIHGAQGILINITAGPDLKLHEVEEAASLIQEAAHEDCNIIFGAVIDHNMGDALRITVIATGFD
S-EIPAFLRRRDEN
>KRT66992.1|Bacteria___Dadabacteria-UBA1144___UBA2774___CSP1-2_sp001443445___87.2___GCA_001443445.1
MANFELEDTTLEPRAKIKVMGLGGAGGNAVNTMIEKNLGGVEFIVANTDTQDLKKSRASTKLQIGSRITKGLGVGGNPVL
GKEAALEDQTKIIEMLEGADMVFITAGMGGGTGTGASPVVARAAKDIGALAVGVVTKPFSFEGPRRHRQALEGIENLEKE
VDTLIVIPNDRLAVV--QKVGIIEAFKKADEVLYQAVRGISDIITGTGYINVDFADVKSIMENGGKALMGTGYSEGSGRA
QEAAENAITSLLLEDISIDGARGILINVTASPDFRIEELNEACGYIRERAHEEVNLIFGLVLDEKMRDAVRITVIATGID
EFEIPAFIRRRSVR
>OIP39597.1|Bacteria___UBA9089-CG2-30-40-21___CG2-30-40-21___CG2-30-40-21_sp001873945___87.83___GCA_001873945.1
M--FEF-EDEISAHTRIKVIGVGGGGTNAVNGMFTSDNNCLEFIVTNTDAQALKNSPVSYKIQIGTKLTRGLGAGSNPEI
GQRAAQEDRQALAEALATADMVFITAGMGGGSGTGAAPVIAEIAREMGALTVGVVTKPFLFEGQKRLRQASAGLDELVEK
VDTLITIPNQKLLSVVDKNTTIVDAFKVADNVLRQAIQGISDLIVIPGLINLDFADVRAIMSSKGNALMGIGIGTGDNRA
MEAAQQAISSPLLEETSIEGAKGLLINITGGTDLLLSEVDEAASFISDKADKDATIIFGAVSTENIGKEIYITVIATGFD
LWEVPAFLRKQAD-
>OGW39591.1|Bacteria___Nitrospirota-Thermodesulfovibrionia___Thermodesulfovibrionales___RBG-13-39-12_sp001805125___92.2___GCA_001805125.1
M--FEI-QEIRGQKAKIKVVGVGGAGGNAVNNMIASNLHGVEFIAVNTDMQALETSLATVKVQIGDNLTRGLGAGSDPQI
GKNAALEDRSAIAENLEGSDMVFITAGMGGGTGTGAGPVIAGIAKELGAITVAVITKPFFYEGKIRWMNAEQGIKELRKN
VDTIIVIPNDRIGLVVEKGTPLLKSFAIANDVLKQAVQGISDIILIPGLINVDFADVRTIIEDKGRGVMGIGSGKGEGGA
IEAAKKAVSNPLLEESSIEGAKGILINITGGFELSLNDVQDAASFIYDSAHEEVHLIFGAVIDPEIGNEVRVTLIATGFD
HIDMPAFLRKQKE-
>EJP71686.1|Bacteria___Proteobacteria-Gammaproteobacteria___SAR86___SAR86A_sp000252525___66.27___GCA_000252525.1
MD-FEV-IGQAVENAKIKVVGVGGGGGNAVIHMINHNIEGVDFICANTDTQALSTADGAITLKLGNGLTKGLGAGADPDI
GRRAAESDRNAIEELLTGADMIFITAGMGGGTGTGAAPVIASIAKEIGALTVAVVTKPFRFEGKKRMGAAEKGLAALVEE
VDSLVTIPNQKLYEILGEDTPMQDAFAKADDVLRGAVQGISDIIMKKGHINVDFADVKTVMSEKGIAMMGTGRASGKNRA
EVAGTMAVKSELLEDINLKNARGVLVNITAKK-PTLGDQTEVADIVDEIVSEDANIIYGLVYDDTFGDDLQVTIVATGVD
FLDVPTFMRKQVD-
>MAA75388.1|Bacteria___Proteobacteria-Gammaproteobacteria___Nevskiales___GCA-2683405_sp002683405___97.01___GCA_002683405.1
MSEFEF-ADNHSQRPNIKVVGVGGGGSNTVNQMVDAGIEGVEFICANTDAQHLDRCQADHRVQIGASITRGLGAGADPVI
GRQAAEEDRERIRETIDGADMLFITCGMGGGTGTGAAPVVAEIARELGILTLAVVTKPFPFERAKRMDIAKQGIEELQRY
VDSLIVIPNEKLLTALGKNTTLKAAFRAANDVLHNAVQGISDLITRPGMMNVDFADVRRVMSVQGMAMMGRATAVGDDRA
RQAAEAALASPLLDDLNLHGAQGLLVNVTGDEDLGIHEFQIVNEVIADMGAENAEVIVGMAVDPDMADEICVTVVATGLE
YLDVPAFLRNQAD-
>WP-008316753.1|Bacteria___Proteobacteria-Gammaproteobacteria___Cardiobacteriales___Wohlfahrtiimonas_chitiniclastica___100___GCF_000375345.1
MPVFELHQDFEDQKPIIKIIGVGGAGGNAVTHMVDSGLKGVHFLSANTDSQALKKTKAEIMIQLGSSLTKGLGAGANPEI
GRQAALEDKERIKEALDGANMVFVAAGMGGGTGTGAAPVIAEIAREMGILTVAVVSRPFSFEGKKREKAANDGLKVLADH
VDSLITIPNERLLTVLGKTASLVEAFAAANNVLYNAVQGISESIIKPGLINLDFNDVKTVMSQQGMAMMGVGSASGDNRA
REATQEAIASPLLDNINLAGAKGILVNITGGMGLSIGEYNEVGQMISEYASDDATVIIGTAIEEELGDELRVTIIATGLE
ILDIPAFLRKQSN-
>WP-008285390.1|Bacteria___Proteobacteria-Gammaproteobacteria___HTCC5015___HTCC5015_sp000155715___96.59___GCF_000155715.1
MP-FEM-LD-MNADAVIKVIGVGGAGGNAVKDMLEANIEGVDFICANTDAQALRAIDA-QNLQIGQNITKGLGAGANPEV
GRQAALEDRELIQEAISGADMLFITAGMGGGTGTGAAPVIAQIARDMGILSVAVVTKPFGFEGKRRNAFAEEGLRLLSEN
VDSLITIPNAKLLETLGASATVLKGFAAANDVLRSAVQGISELITVPGMVNVDFADVRTVMSEMGMAMMGAGSGTGENRA
AEAAEMAISSPLLENINLKGARGILVNVISGYDLTLGELDTIGEMVQGIASDEAQIIIGSGFNTEIQDEIRITIVATGLD
YLDVPAFLRRQAD-
>PCJ85341.1|Bacteria___Proteobacteria-Gammaproteobacteria___SZUA-229___GCA-2746365_sp002746365___96.98___GCA_002746365.1
M--FEL-MDSGAQDAVIKVIGVGGGGGNAVQHMVRSGINGVDFICTNTDAQALGRVEGAKSLQIGSNITKGLGAGATPEI
GQQAAMEDRELIQEAISSTDMLFVTAGMGGGTGTGAAPVVAQIAREMGILVVGVVTKPFAFEGSSRMKIAMQGIKELSSH
VDSLITIPNDKLLDVYGRDFDLMNAFSGANDVLCDAVQGITELITNPGVINVDFADVRTVMSKMGMGMMGSGRATGDDRA
QEAAEAAIASPLLEDVNLAGARGILVNVT-GANMTLGEFQDIGAVINGFASEDATVVMGTAIDESLDGEIRVTVVATGLE
MLDIPAFLRRQAD-
>tbn..1511..2659..LUSG01000066.1|Bacteria___Proteobacteria-Gammaproteobacteria___UBA10353___REDSEA-S09-B13_sp001629395___55.59___GCA_001629395.1
M--FEL-METTGQQAVIKVLGIGGGGGNAVDHMLSANLEGVEFINANTDAQALRRSGVSKVLQLGENLTKGLGAGTDPDV
GRQAATEDRDKIAEVLDNTDMVFLTAGMGGGTGTGAAPVIAQLAREKGILTVAIVTRPFKFEGRRRIEAADQGINELSEL
VDSLIIIPNERILEVMGGQVTLLDAFGKANEVLFNAVQGISELITRPGLINVDFADVKTVMLEMGMAMMGSATATGPDRA
IDAVHGAVSSPLLEDVDIYGARGLLVNVSAGPDMTLDEYAHIGEVVSNYASEDATVVIGTTLDSAMEGDLRVTMVATGID
YLDIPAFLRRQAE-
>tbn..25790..26965..LNEL01000055.1|Bacteria___Proteobacteria-Gammaproteobacteria___Ga0077536___Ga0077536_sp001464935___91.46___GCA_001464935.1
M--FEL-MDAYSQSAVIKVIGVGGGGGNAVQHMLSAQIDGVEFVCANTDAQALKTSSVKTVLQLGGDITKGLGAGANPEI
GRQAALEDRDRISDVLEGSDMVFITAGMGGGTGTGAAPVVAQIAKEMGILTVAVVTKPFPFEGRKRLEIANHGIAELSQY
VDSLITIPNEKLLTVLGRDITLLNAFKAANDVLLGAVQGIAELITCPGLINVDFADVRTVMQEMGMAMMGTGRSRGTARA
KEAAEAAISSPLLEDVNLAGAKGILVNITSGMDMTMGEFEEVGNTVKSFASDNATVVVGTVIDPTMEGEVRVTVVATGIE
VLDIPAFLRRQAD-
>OUR64085.1|Bacteria___Proteobacteria-Gammaproteobacteria___Nitrosococcales___41-12-T18_sp002163085___92.61___GCA_002163085.1
T--FEL-IDTYTQNAVIKVIGVGGGGGNALEHMVANEIEGVDFICANTDAQALRKSAATTQLQLGTDITKGLGAGANPDV
GRQAALEDRERIMEVIGGADMVFITAGMGGGTGTGAAPVVAQVAKEMGILTVAVVTKPFPFEGIKRLKIANAGLEELSQH
VDSLITIPNEKLLAVLGKDMSLLNAFKAANDVLLGAVQGIAELITREGMINVDFADVRTVMSEMGMAMMGTGHASGEGRA
TEAARTAVSSPLLEDVDLSGARGVLVNITAGLDMTIGEFEEVGNMVKEFASDDATVVVGTVIDPEMTDELRVTVVATGLD
YLDIPAFLRRQAD-
>OGT21315.1|Bacteria___Proteobacteria-Gammaproteobacteria___Thiohalomonadales___RBG-16-57-12_sp001801365___76.95___GCA_001801365.1
M--FEL-IDSYTQSAVIKVIGVGGGGGNAVEHMVAQDIEGVEFICVNTDAQALKNSSARTTLQLGTTITKGLGAGANPEI
GRQAALEDRERIMELVSGADMIFITAGMGGGTGTGAAPVVAQIAKEMGILTVAVVTKPFPFEGKKRMAIAEQGMKELGEH
VDSLITIPNDKLLTVLGKTISLLDAFKAANNVLYGAVQGIADLITRPGLINVDFADVRTVMSEMGMAMMGTGSARGEDRA
RKAAEAAISSPLLEDINISGARGILVNITAGLDMTIGEFEAVGNAVKDFASDNATVVVGTVIDPDLVDELRVTVVATGLD
YLDIPAFLRRQAD-
>MAT65418.1|Bacteria___Proteobacteria-Gammaproteobacteria___Thiohalobacterales___Thiohalobacter_sp002699185___77.45___GCA_002699185.1
M--FEL-MDAYSQNAVIKVMGVGGGGGNALQHMVEACIEGVDFICANTDAQALQNVSAPVTLQLGSSITKGLGAGANPEV
GRQAAMEDRDRIAEAIEGSDMLFITAGMGGGTGTGAAPIVAQVARDMGILTVAVVTKPFPFEGRKRMDVAQKGMEELGQY
VDSLITIPNEKLLSVLGKNMSLLDAFKAANDVLLGAVQGIAELITRPGLINVDFADVRTVMSEMGMAMMGTGVGRGEDRA
REAAEAAVNSPLLEDINLLGAAGILVNVTAGMDLSIGEFEEVGNTVKEFASENATVVVGTVIDPEMNDELRVTVVATGLE
YLDIPAFLRRQAD-
>PKM45816.1|Bacteria___Proteobacteria-Gammaproteobacteria___Thiohalomonadales___UBA3588_sp002840095___98.94___GCA_002840095.1
M--FEL-MDTQAQNAIIKVVGVGGGGGNAVEHMLLQDIDGVDFICANTDAQALKKSGARTVLQLGGAVTKGLGAGANPEI
GRQAAIEDRERIAEVLEGADMVFITAGMGGGTGTGGAPIVAQVARELGILTVAVVTKPFPFEGKKRMTVAEDGIKELKQY
VDSLITIPNEKLLSVLGKQISLLDAFKSANDVLLGAVQGIAELITRPGLINVDFADVRTVMSEMGMAMMGSGVASGEDRA
RVAAQAAIASPLLEDINLAGARGILVNVTAGLDMSIGEFEEVGNTIKEFASENATVVVGTVIDPNMSGELRVTVVATGLD
YLDIPAFLRRQAD-
>OYV78253.1|Bacteria___Proteobacteria-Gammaproteobacteria___21-64-14___21-64-14_sp002255365___99.47___GCA_002255365.1
M--FEL-MDAYSQNAVIKVIGVGGGGGNAVQHMLAQNIEGVDFICANTDAQALKNTQARTVLQLGSTITKGLGAGANPDV
GRHAAMEDRDRIIEVIEGADMLFITAGMGGGTGTGGAPVVAQVAKELGILTVAVVTKPFPFEGAKRMQIAVAGIKDLSQY
VDSLITIPNEKLLSVLGKAISLLDAFKAANDVLRGAVQGIAELITRPGLINVDFADVRTVMSEMGMAMMGSGVATGTDRA
REAAEAAIASPLLEDVNLAGARGILVNITAGPDMAIGEFEEVGNTVKEFASENATVVVGTVIDPEMRDELRVTVVATGLD
YLDIPAFLRRQAD-
>tbn..97368..98582..LNFF01000015.1|Bacteria___Proteobacteria-Gammaproteobacteria___Ga0077554___Ga0077554_sp001464585___97.22___GCA_001464585.1
M--FEL-LDAYSQNAVIKVIGVGGGGSNAVEHMLAANIDGVDFICANTDAQALKNSAARTVLQLGGSVTKGLGAGANPDV
GRQAALEDRERIMELIRGTDMLFITAGMGGGTGTGAAPIVAQIAKEMGILTVAVVTKPFPFEGAKRMRVAQAGIKELTQY
VDSLITIPNEKLLSVLGKGVSLLDAFRSANNVLLGAVQGIAELITRPGLINVDFADVRTVMSEMGMGMMGSGSASGADRA
RRAAEAAVASPLLEDINLSGACGILVNVTAGLDMTIGEFEEVGNIIKEFASENATVVVGTVIDPEMQGDLRVTVVATGLD
YLDIPAFLRRQAD-
>tbn..5070..6194..QIJH01000104.1|Bacteria___Proteobacteria-Gammaproteobacteria___SZUA-140___SZUA-76_sp003232725___86.72___GCA_003232725.1
M--FEL-MDAYSQNAIIKVVGVGGGGGNAVEHMVSADIDGVDFICANTDAQALKNSSARTTLQLGNTVTKGLGAGANPEI
GRQAAMEDRERIAEIIEGADMVFITAGMGGGTGTGAAPIVAETAKQLGILTVAVVTKPFPFEGKKRARIADEGIEALAEH
VDSLITIPNEKLLSVLGKDASLLDAFKSANDVLLGAVQGIAELITR--------ADVRTVMSEMGMAMMGSGSSAGEHRA
REAAEAAIASPLLEDVNLAGAHGILVNVTAGLSMTIGEFEEVGNTVKEFASDDATVVVGTVIDAAMEDELRVTVVATGLD
YLDVPAFLRRQAD-
>ALP52336.1|Bacteria___Proteobacteria-Gammaproteobacteria___Tenderiales___Tenderia_electrophaga___97.51___GCA_001447805.1
M--FEL-MDTYTQNAVIKVLGVGGGGGNAVEHMVAANIEGVDFITANTDAQALKKSSSKTVLQLGSGITKGLGAGADPDI
GRKAALEDRERIIEMIDGADMLFITAGMGGGTGTGAAPVVAQLAKELGILTVAVVTRPFSFEGNKRNSVADEGIKELGQY
VDSLITIPNEKLLHVLGKNVSLLQAFASANDVLLGAVQGIAELITRPGLINVDFADVRTVMSEMGMAMMGSGKASGEDRA
REAAEMAVASPLLEDIDLAGARGILVNVTAGLDMSIGEFEEVGNTIKEFASENATVVVGTVIDPDMADELRVTVVATGLD
YLDIPAFLRRQAD-
>WP-011629923.1|Bacteria___Proteobacteria-Gammaproteobacteria___Nitrococcales___Alkalilimnicola_ehrlichii___100___GCF_000014785.1
M--FEL-MDNVNQNAVIKVIGVGGGGGNAVQHMVAADIEGVDFICANTDAQALQNVAARTTLQLGSGITKGLGAGANPGV
GREAAVEDRERIMEAIEGADMVFITAGMGGGTGTGGAPVVAEIAREMGILTVAVVTKPFPFEGSKRMRIAEEGIKELGQH
VDSLITIPNEKLISVLGNNLTLLDAFKAANDVLLGAVKGIAELITRPGLINVDFADVRTVMSEMGMAVMGTGSASGEGRA
REAAERAIACPLLEDVNLAGANGILVNVTAGLDLGIGEFNDVGNAVREFASDEATVVVGTVIDPELENELHVTVVATGLE
YLDIPAFLRRQAD-
>WP-026289880.1|Bacteria___Proteobacteria-Gammaproteobacteria___Ectothiorhodospirales___Thioalkalivibrio_A_sulfidiphilus___99.88___GCF_000021985.1
M--FEL-MDTFPQNAVIKVIGVGGGGGNAVQHMVNANIEGVDFICANTDAQALKNHNAKTLLQLGGHITKGLGAGADPVV
GREAALEDRDRIAEVIEGADMVFITAGMGGGTGTGGAPVVAQIAREMGILTVAVVTKPFPFEGKKRLAVSQAGMENLAKY
VDSLITIPNEKLLTVLGKNISLLEAFKAANNVLLGAVQGIAELITRPGLINVDFADVRTVMSEMGMAMMGTGSASGQDRA
RVAAEAAIASPLLEDVNIAGARGILVNVTAGLDMSIGEFEEVGDAIKEFASEDATVVVGTVIDPEMTDELRVTLVATGLD
YLDIPAFLRKQAD-
>WP-064004144.1|Bacteria___Proteobacteria-Gammaproteobacteria___Piscirickettsiales___Piscirickettsia_sp001644975___98.81___GCF_001644975.1
M--FEL-MDSIQQTAVIKVIGVGGGGGNAVEHMVAGNIEGVDFICANTDAQALKNSSARTIMQLGTEVTKGLGAGADPSK
GRQAAEEDRERIKEVLEGADMLFITAGMGGGTGTGAAPVVAEIAKELGILTVAVVTKPFPFEGRRRMQVAEHGIKEFSKH
VDSLITIPNEKLLSVLGKSVSLLDAFKEANNVLLGAVQGISELITRGGLINVDFADVRTVMSEMGMAMMGTGSASGESRA
REAAEAAIKSPLLEDINLAGARGLLVNITAGMDLSIGEFEEVGDAIKEFASEEATVVVGTVIDPEMSEDLRVTVVATGID
YLDIPAFLRRQVD-
>WP-070987622.1|Bacteria___Proteobacteria-Gammaproteobacteria___Thiohalospirales_A___Halofilum_ochraceum___98.47___GCF_001614315.2
M--FEL-MDSYNQQATIKLIGIGGGGGNAVDHMVRSGIEGVDFICANTDAQALNNVQSKTTLQLGANMTKGLGAGANPDI
GRQAALEDRERIQELIEGTDMLFLTAGMGGGTGTGAAPVVAQLAREMGILTVAVVTKPFPFEGKKRMKTATDGIAELQEH
VDSLITIPNEKLLTVLGKNTSLLDAFKSANDVLQGAVQGIAELITRPGLINVDFADVKTVMSEMGMAMMGSGVGTGEERA
REAAEAAINSPLLEDVHLSGARGILVNVSAGMNMAIGEFEEVGTTIRQFSSEDAQVVVGTVIDPELEDELRVTVVATGLE
YLDIPAFLRRQAD-
>tbn..31620..32759..DJFX01000024.1|Bacteria___Proteobacteria-Gammaproteobacteria___Granulosicoccales___UBA5861_sp002432635___93.84___GCA_002432635.1
M--FEL-MDSFSQNAVIKLIGVGGGGGNAVEHMVQSGIEGVEFICANTDAQALKSMSAKTTLQIGSGITKGLGAGADPEI
GRQAAMEDRERIQEVIDGADMLFITAGMGGGTGTGAIPVVAQMAKELGILTVAVVTKPFPFEGGKRMRAADEGMAELRKH
VDSLITIPNEKLLSVLGKGVSLLDAFRAANDVLKGAVQGIAELITRPGLMNLDFADVETVMAEMGMAMMGSGKATGEDRA
KEAAESAISSPLLDDMCLSGAKGILVNVTAGLDLSIGEFEEVGEIVNAMASEDATVVVGAVIDPELEGEMRVTVVATGLE
YLDIPAFLRRQAD-
>KXJ42035.1|Bacteria___Proteobacteria-Gammaproteobacteria___Methylococcales___Methylohalobius_sp001566965___98.05___GCA_001566965.1
T--FEI-VDDYSQNAVIKVIGIGGGGSNAVDHMVSSSIDGVDFICANTDAQALRKSSAKTVLQIGSELTKGLGAGANPEV
GKQAAMDDRDRIQEMIHGADMVFLTAGMGGGTGTGAAPVFAEIAKDLGVLTVAVVTKPFPFEGGKRLAIAEKGIEELGQY
VDSLITIPNEKLLQVLGEESSLLQAFASANDVLLGAVQGIAELITRPGLINVDFADVRTVMSEMGMAMMGTGAASGEGRA
KEAARRAISSPLLEDVNLQGARGVLVNITGGLDLSIGEFDVVGNTVKEYASEDAVVVVGTVIDPDLQDEVRVTVVATGLD
YLDIPAFLRRQAD-
>WP-093427914.1|Bacteria___Proteobacteria-Gammaproteobacteria___Thiohalospirales___Thiohalospira_halophila___98.68___GCF_900112605.1
M--FEL-MDSYTPNAVIKVLGVGGGGGNAVEHMVEQNLDGVDFICANTDAQALKKSSARSVLQLGNGVTKGLGAGADPEI
GRQAALEDKDRIVESIEGADMLFVTAGMGGGTGTGGAPVVAQIAREMGILTVAVVTRPFPFEGGKRTSVADEGIQQLGEY
VDSLITIPNEKLISVMGKNTSLLDAFKAANNVLYGAVQGIAELITRPGLINVDFADVRAVMSEMGMAMMGSGSGTGEGRA
RTAAESAVSSPLLEDVDLAGARGVLVNVTAGPDMSIGEFGEVGDTVREFADANANVVVGTAIDMDMENEMRVTVVATGIN
YLDIPAFLRRQAD-
>KPJ81670.1|Bacteria___Proteobacteria-Gammaproteobacteria___Steroidobacterales___SG8-30_sp001303245___74.96___GCA_001303245.1
M--FEL-MDSYSQSAVIKVLGVGGGGGNAVSHMSQSGIEGVDFICVNTDAQALKHSKVKTALQIGCNITKGLGAGANPEV
GRQAAMEDRDRIIELIEGCDMLFVTAGMGGGTGTGAAPVVAQIARELNILTVAVVTRPFAMEGVKRSTIADNGIAELAKY
VDSLITIPNQKLLSVLGGSTTLLDAFRQANDVLQGAVQGIAELITRPGLINVDFADVRTVMQETGVAMMGTGYGTGESRA
RVAAEMAVSSPLLEDIDLAGAQGILVNITSGLDLAIGEFEEVGTTVKQFAADDATVVVGTVIEPELEGEIRVTVVATGLE
ILDIPAFLRRQAD-
>tbn..2660..3799..DDIP01000189.1|Bacteria___Proteobacteria-Gammaproteobacteria___Woeseiales___UBA1847_sp002338605___73.22___GCA_002338605.1
M--FEL-MDAHSSSAVIKVIGVGGGGGNAVAHMVETGIEGVDFICANTDSQALKGSRVRTSLQIGCNITKGLGAGADPDI
GRQAAMEDRDRILEVIEGADMLFITAGMGGGTGTGAAPIVAQVAKELGILTVAVVTKPFLMEGNKRMQIADHGISELGKY
VDSLITIPNEKLLTVLGGETTLLDAFRAANQVLQGAVQGIAELITRPGLINVDFADVRTVMSEMGMAMMGSGEASGEDRA
REAAEAAASSPLLEDINLKGANGILVNVTAGMDLSIGEFQEVGNTVKEYASENATVVVGTVIDPDMTDRIRVTVVATGLE
LLDIPAFLRRQAD-
>PLX55786.1|Bacteria___Proteobacteria-Gammaproteobacteria___BM003___BM003_sp002868855___93.35___GCA_002868855.1
M--FEL-VDSVDQNAIIKVIGVGGGGGNAVTHMINAGIEGVDFICANTDAQALSNTKIKTALQIGGNITKGLGAGADPEV
GRQAAMEDRDRLMEVIDGSDMLFITAGMGGGTGTGAAPVVAQVARECGVLTVAVVTKPFVWEGGKRMRIADTGICELAKS
VDSLITIPNEKLLAVLGAQISLMDAFKAANQVLQGAVQGIADLITRPGLINVDFADVRTVMSEMGMAMMGTGTATGDNRA
REAAEAAMSSPLLEDIDLTGANGILVNVTAGPDMSIGDFHEVGQTVEEFSSDDATVVVGTVIDPEMSNQIRVTVVATGLD
LLDIPAFLRRQAD-
>OJV91569.1|Bacteria___Proteobacteria-Gammaproteobacteria___Berkiellales___Berkiella_sp001898235___97.67___GCA_001898235.1
M--FEL-MDNYPQTAVIKVIGVGGGGGNAIEHMVNADIEGVEFICANTDAQALRNASARTVLQLGTDVTKGLGAGANPDV
GRQAALEDIERIRDVLQGADMVFITAGMGGGTGTGGAPVVAEVAKELGALTVAVVTRPFPFEGRKRMMLADEGIRQLSQH
VDSLITIPNEKLLTVLGKGVTLLDAFRAANNVLLGAVQGIAELITRPGLINVDFADVRTVMSEMGVAMMGTGTARGENRA
REAADAAISSPLLDDIDLAGAKGVLVNVTAGMDLSISEFEEVGDAIKNFTSDNATVIVGTVIDPQMTDELRVTLVATGLD
YLDIPAFLRRQSD-
>KPL28316.1|Bacteria___Proteobacteria-Gammaproteobacteria___Acidiferrobacterales___SM1-46_sp001304215___92.58___GCA_001304215.1
M--FEL-MDTYGQQAVIKVIGVGGGGGNAVDHMLGAEIEGVEFISANTDAQALKRSRAKSILQLGTNLTKGLGCGADPSV
GRQAAVEDRERIAEVLSGADMIFITAGMGGGTGTGAAPVVAQVAKDMGILTVAVVTKPFPFEGKKRMTIAEQGIKELVEF
VDSIITIPNEKLLTVLGKEATLLDAFSKANQVLQNAVQGIAELITRPGLINVDFADVRTVMAEMGMAMMGSATARGEGRA
REAAISAVSSPLLEDVHISGARGILVNVTAGIDMAIGEFDEVGSAIKEFASDDATVVIGTVIEPEMREELRVTIVATGLE
YLDIPAFLRKQAD-
>OGO94428.1|Bacteria___Proteobacteria-Gammaproteobacteria___Coxiellales___2-12-FULL-42-15_sp001797285___76.74___GCA_001797285.1
M--FEL-GDSVGQNAKIVVMGVGGGGGNALEHMIMENIEGVEFICANTDAQALSRSNAKTTIQLGEEITKGLGAGADPMI
GRQAAEENRERIREVLQSSDMVFITAGMGGGTGTGGAPIVAEIAKEMGILTVAVVTKPFAFEGKKRMDVAEEGIKALSQF
VDSLITIPNNKLLSVLGKNITLLNAFKAANNVLLGAVQGIAELITRPGLINVDFADVRTVMSEMGMAMMGTGVSSGENRA
REAAEAAIASPLLEDVDFSGARGVLVNITAGLDMSIGEFEAVGDSIKSFASENATVVVGTVIDPEMTDELRVTVVVTGLD
YLDIPAFLRRQED-
>OGV28800.1|Bacteria___Proteobacteria-Gammaproteobacteria___Legionellales___2-12-FULL-35-11_sp001803185___92.93___GCA_001803185.1
M--SEL-IGSQQENAVIKVVGVGGGGGNAVEHMLSENIDGVEFICANTDAQALKNSKANLLIQLGDQLTKGLGAGANPEV
GREAAEEDREHIKQILDGADMVFITAGMGGGTGTGAAPVFAQIAKELEILTVAVVTKPFSFEGKQRTLAAENGIRMLSEH
VDSLITIPNNKLLSVLGKNISLLNAFKEANNVLLGAVKGISDLITRPGLINVDFADVRTVMSEMGMAMMGSGSAKGEQRA
RKAAEIAIASPLLEDVNFSGARGILVNITAGLDMSIGEFEEVGDVIKEFISDEATVVVGTVIDPSMTEELRVTVIVTGLD
YLDIPAFLRRQEEE
>OAI49348.1|Bacteria___Proteobacteria-Gammaproteobacteria___UBA5158___SCGC-AG-212-F23_sp001644445___66.95___GCA_001644445.1
M--FEL-VDNKSQNAVIKVVGVGGGGGNAVEHMMLTSIEGVEFICANTDAQALKNSSANSLIQLGDTITRGLGAGANPDI
GRRAAEEDREKIKASLAGADMVFITAGMGGGTGTGAAPIFAQVAKELGILTVAVITRPFSFEGKARMHIADQGIACLSQY
VDSLITIPNNKLLTVLGKNVTLVNAFKVANDVLRGAVQGIAELITRPGLINVDFADVRTVMSEMGMAMMGTGVASGENRA
RLAAEAAISSPLLEDVDMTGARGVLVNITAGLDMSIGEFEEVGDAIKNITTDGATVVVGTVIDPELRDEVRVTVIVTGLE
YLDIPAFLRRKEE-
>CDH44260.1|Bacteria___Proteobacteria-Gammaproteobacteria___Competibacterales___Contendobacter_odensis___96.48___GCA_000531125.1
M--FEL-MNKTEESAVIKVIGVGGGGSNAVQHMLGANIEGVDFICANTDAQALKTCAVPITLQMGVNITKGLGAGANPEV
GRQAAQEDHERIREALQGADMVFITAGMGGGTGTGAAPVVAQLAREMGILTVAVVTKPFPFEGKKRMEVAMRGIRELSET
VDSLITIPNEKLLTVLGKNASLLDAFKAANDVLLGAVQGIAELITRPGMINVDFADVRTVMSEMGMAMMGTGRAVGDGRA
REAAEAAISSPLLENFNLAGAKGLLVNITSGMDVTIGEFEEVGNTIKELASEDANVVVGMSVDPEMHNELRVTIVATGID
YLDIPAFLRRQAE-
>WP-068804266.1|Bacteria___Proteobacteria-Gammaproteobacteria___Immundisolibacterales___Immundisolibacter_cernigliae___98.17___GCF_001697225.1
M--FEL-MEPTEQNAIIKVIGVGGGGGNAIEHMLQQQIDGVEFIVANTDAQVLGRTSARTVLQLGTGLTKGLGAGANPAI
GAQAAMEDKERIADALDGADMVFITAGMGGGTGTGAAPIIAQIARELGILTVAVVTKPFGFEGRKRLDIANEGIAALGKH
VDSLIIIPNDKLITELDRNFRLTEAFKAANQVLQGAVQGIAELITRPGLINVDFADVRTVMSEMGMAMMGSSSASGDGRA
RMAAEAAVSSPLLEDINLSGARGILVNITAGPDMSIGEFEEVGNVVRELASADACVVIGTVIDPDLSDEMRVTVVATGLE
YLEIPAFLRRQAD-
>WP-006034861.1|Bacteria___Proteobacteria-Gammaproteobacteria___Diplorickettsiales___Rickettsiella_grylli___93.02___GCF_000168295.1
MSNFDS-SNAPIQNAVIKVIGVGGGGGNALEHMLAQDITGVEFICANTDAQALRNSSAECLLQLGQQITKGLGAGANPEV
GRLAAEADRERIRAALEGANMVFITAGMGGGTGTGAAPVVAEIAKQMKILTVAVVTKPFEIEGKKRLRLAEEGIKQLSQY
VDSLITIPNNKLMSVLDKDISFLDAFKAVNDVLFGAVKGIAALITRTGLINVDFADVKTVMSEMGMAMMGTGIGTGSERA
RQAAEAAIGSPLLEDIDLAGARGVLVNITAGPDLSMREFGEVGEVIKKFTSEEANVVIGTVIDPEMCEELRVTIVITGLE
YFDIPAFLRRQEE-
>tbn..12977..14167..LFCU01000012.1|Bacteria___Proteobacteria-Gammaproteobacteria___Chromatiales___Achromatium_palustre___83.47___GCA_001044195.1
M--FEL-VEPVHQNAIIKVIGIGGGGCNAVNHMVLNSIQGVEFICTNTDAQALKGCSSKTILQLGVNITKGLGAGADPDI
GRKAAEEDRSRIEEALQGADMVFITAGMGGGTGTGAAPVVAEVARHLGALTVGVVTKPFPFEGPKRMRIALEGIGELAKH
VDSLITIPNEKLLAVLGKEMSLLNAFSAANDVLLNATQGIAELITRPGLINVDFADVKTVMSEMGVAMMGIGAASGEDRA
NQAAEQAINSPLLEDVDLSGAKGILVNITAGPNLSIGEFDEVGNTVRDFADEDATVVVGTVIDQDMDDQMRVTVVATGLD
YLDIPAFLRRN---
>WP-054966484.1|Bacteria___Proteobacteria-Gammaproteobacteria___Thiohalorhabdales___Thiohalorhabdus_denitrificans___98.32___GCF_001399755.1
M--FEL-EDTGQDSATIKVVGVGGGGGNAISNMVASNLDGVEFIVANTDAQALRRINVENKIQLGANITKGLGAGASPEV
GRQSAEEDRDRIREVQAGSDMVFITAGMGGGTGTGAAAVFAQEAKEQGILTVAVVTKPFEFEGKKRQQQAEAGIEALSKH
VDSVITIPNEKLLHVMGRKASLLDAFKRADDVLLNAVQGISELITRPGLINVDFADVRTVMSEMGMAVMGSAAASGDDRA
EEAANHAISSPLLEDMDLSGARGVLVNVTAGMDMAISEFESVGNVMREFASEDANVVMGTVLDPELSDELRVTVVATGLD
DLDIPAFLRKQAD-
>ODS63102.1|Bacteria___Proteobacteria-Gammaproteobacteria___Xanthomonadales___Arenimonas_sp001724815___99.37___GCA_001724815.1
MAHFEL-IEKLAPNAVIKVVGVGGGGGNAVAHMVNAGVEGVEFITANTDAQAIKQCGAKLQLQLGGNVTKGLGAGANPEV
GRQAALEDRERIVEALEGADMVFITAGMGGGTGTGAAPVVAQLAKEMGILTVAVITKPFPFEGRRRMQVALKGIEELSHH
CDSLITIPNEKLITVLGRQATMVQAFRAANDVLLGAVKGIADLIVSPGLINVDFADVRTVMSEMGLAMMGTGIARGDDRA
QAAAEAAISNPLLDEVNLSGANGVLVNITAGPDFTMAEFDEIGRTIEDFASEDATVVIGTSLDPEMQDEVRVTVVATGLS
YLDIPAFLRRQAD-
>AEW44323.1|Bacteria___Proteobacteria-Gammaproteobacteria___Enterobacterales___Serratia_D_symbiotica_A___73.61___GCA_000238975.1
M--FEP-IE-LNNDAVIKVIGVGGGGGNAVEHMVCEHIEGVEFFAINTDAQALRKMAVSQTIQIGSAITKGLGAGANPEV
GRDSAEEDRESLRAVLDGADMVFIAAGMGGGTGTGAAPVLAQVAKDLNILTVAVVTKPFNFEGKKRMAFAEQGIAELSKH
VDSLITIPNDKLLKVLGRGISLLDAFGAANNVLKGAVQGIAELITRPGLMNVDFADVRTVMSAMGYAMMGSGIACGEDRA
EEAAEMAISSPLLEDIDLSGARGVLVNITAGFNLRLDEFETVGNTIRAFASDNATVVIGTSLDPDMNDELRVTVVATGID
YLDIPAFLRKQAD-
>WP-012536016.1|Bacteria___Proteobacteria-Gammaproteobacteria___Acidithiobacillales___Acidithiobacillus_ferrooxidans___99.34___GCF_000021485.1
M--FEL-NECEQDGAVIKIIGVGGGGGNAINNMCAAGLEGVEFISANTDAQALRHSQASHTIQLGAQITRGLGAGADPEV
GRKAAEEGRDEIRATLEKADMVFITTGMGGGTGTGAAPVVAAIARDMGILTVGVVTRPFNFEGKKRQQHALSGIDELSQY
VDSLVIIPNEKLLSVLGKNISLKDAYQAADNILLGAVQGISELVTRPGLMNLDFADVRTVMSGMGLAMMGTASGRGENRA
KDAATRAASSPLLDDINLAGARGILVNITAGMDLTLGEFEEVGELIRGYAADDANVKVGTVLDPELEGELRVTVVATGLA
DLDIPAFLRRQAD-
>tbn..44362..45525..ARRC01000001.1|Bacteria___Proteobacteria-Gammaproteobacteria___Pseudomonadales___AAA300-D14_sp000384995___70.22___GCA_000384995.1
M--FEL-VESVPKNAEIKVVGVGGGGCNAVRHMLDCNIEGVHLICANTDAQSMEKVDGATTLQLGNNLTKGLGAGANPEI
GRQAALEDKDRISQVLNGADMVFITAGMGGGTGTGGAPIVAEIAKQMGILTVGVVTRPFSFEGRKRMEIANEGIKLLREK
VDSLIIVPNEKLLEVLGKDMNLLSAFKHANDVLFGAVKGITDLILLDGLMNVDFADVKTVMAEMGMAMMGSSESTGENRA
VSAAEGAARCPLLEDADLQGARGILVNITSGHDLTLGEFQEVGNIIREFADEDATIIVGSVFDTEYEGTLRVTVVATGLD
YLDVPAFLRRQAD-
>ORM38893.1|Bacteria___Proteobacteria-Gammaproteobacteria___Francisellales___Francisella_sp002095075___92.24___GCA_002095075.2
M--FDF-NDSMVSNAIIKVVGVGGGGGNAVQHMCE-EVSDVEFFALNTDGQALSKSKVQNILQIGTNLTKGLGAGANPEI
GKRAATEDRAKIEQLLEGADMVFITVGMGGGTGTGGAPVVAEVAKEMGILTVAVVTKPFPFEGPRRMKAAEQGIDELIKH
VDSIITVPNEKLLSVLGKGASLIDAFNAANDVLGNAVKGVSELITQPGLINVDFADVRAVMTNMGLAMMGMGEAIGENRA
REAAEAAISSPLLEDINLDGAKGVIVNITAGMDMSIGEFEEVGEVIRSFISDEAIVIAGTVIDPDMTDSMKVTVVVTGIN
KLDIPSFLRRR---
>WP-025771938.1|Bacteria___Proteobacteria-Gammaproteobacteria___HK1___HK1_sp000583135___88.96___GCF_000583135.1
M--FEL-ADTSTNNAVIRVIGVGGGGGNAVEHMITKNVEGVEFVCANTDSQALKKSTARTLIQLGADVTKGLGAGANPEV
GREAAMEDRERIKELLAGSDMLFITAGMGGGTGTGASPVIAALAREMGILTVAVVTRPFPFERNRRIRIADDGIRELAQN
VDSMITIPNERLLKVLGDKVTLVDAFAAANDVLCGAVQGIADLITHTGMVNVDFADVRTVMSEKGPAMMGSGRASGPDRA
SQATDAAVRCPLLEDIDLSGARGILVNISARDDLSIQELNLVGDTIGEFASEDAMVIVGATLDESMGEDIAVTVVATGLD
MINIPDFLRRQAD-
>EIJ35914.1|Bacteria___Proteobacteria-Gammaproteobacteria___Thiotrichales___Thiothrix_nivea___99.94___GCA_000260135.1
M--FEL-MDSAAKGAVIKVIGVGGGGGNAVKHMATSGIEGVDYICANTDAQALQGMGIKSILQLGASLTKGLGAGAKPDI
GREAALEDRDRIRELISGTDMLFITAGMGGGTGTGAAPVIAEIARDMGILTVAVVTRPFMLEGMRRKQSADYGITELAKY
VDSLITIPNQKLLTSLGKNVSMQSAFAAANDVLLNAVQGISELITSPGLINVDFADVKAVMSGGGVTMMGTGESQGEDRA
SKAANMAISSPLLEDIRLDGSLGILVSISGGMDMTMHEFEEVGAVISQFAADEANVIIGTTMDETLGDRIRVTIVATGLS
SLDIPAFLRKQAD-
>WP-022847077.1|Bacteria___Aquificota-Desulfurobacteriia___Desulfurobacteriales___Desulfurobacterium_A_sp000421485___97.26___GCF_000421485.1
M--FDI-AEESFLGPVIKVIGVGGGGGNAVSRMFENGIEGVDFVVVNTDAQVLSKSPIPIKVQIGEKLTKGLGAGGKPEI
GEQAALEDEPKIREVLEGADMVFITAGMGGGTGTGAAPIVAKIAKDMGILTVGVVTRPFDFEGRKRHEYAEQGIRRLKEF
VDTLMVVPNQKLLTVAPKDMSILNAFKLADNVLYQAVKGITEVITRPGLINLDFADVKAVMHSGGYALMGTGEASGEDRA
LTAARKAIDNPLLENVQVEGASRILVNITGGTDLTLDEAYAAAGLIKERAKDDTNFYFGVTLDESLEDSIQVTVIATGFD
NIDIASLLEQLKDE
>PKN57992.1|Bacteria___Myxococcota-UBA9042___PHBI01___PHBI01_sp002841945___88.33___GCA_002841945.1
M--ISF-EETVVMGANIKVVGVGGAGGNALNNMVRNQLQGVNFVACNTDIQALDKNDAPHKIQIGAKLTKGLGAGASPEK
GWKAAMEDTNSIAEFLQGADMVFVTAGLGGGTGTGAAPVVAQVAKELGALTVGVVTKPFEFEGRPRMRNAQAGLDALRKC
VDTLIVIPNQRLLAIANENMSLLQAFREADNVLYNAVKGISDLITIPGLVNVDFADVRTIMAEQGMALMGAGAASGRDRA
SIAAKQAISSPLLEDTSIDGARGILVNITGGDNMGLMEINDAISLIQDAAHPDANIIFGAVIDQGLGDDLHITVVATGFD
DYDRSPFVRRQTGF
>GBD00399.1|Bacteria___Bacteroidota-Rhodothermia___Rhodothermales___Rhodothermus_sp002898335___98.87___GCA_002898335.1
MENFAF-DDSVPSEAKICVVGIGGGGGNAINNMLERGIRGVDFIAINTDAQALAANQAPIKIQVGRNLTKGLGAGARPAV
GAQAVEESRDEIEQALKGYDMVFITAGMGGGTGTGGAPVVAAITRKLGILTVAVVTKPFECEGAKRMKAALDGIALLKEN
VDTLIVIPNERLLDISDEKTTLLEAFAKADEVLYNAVRGISDLITTHGLINLDFADVKTTMQNGGTAIMGSAVASGENRA
EKAAIAAISSPLLDGLSISGARNVLVNITAGPSLGIHEATKAVRIIQQEAGEDVEVIFGTVIDHSMGDELRVTVIATGFD
GMDTPAFLRKMMD-
>KPP96117.1|Bacteria___Bacteroidota-Rhodothermia___Balneolales___HLUCCA01_sp001314545___95.9___GCA_001314545.1
MSTFSY-DESTHDNARIKVIGVGGGGGNAITNMIKKGLNNVEYIALNTDAQALKNNPSDLCIQVGKSLTSGLGAGARPEI
GREAVEENRHDIEESIEGADMVFITAGMGGGTGTGGAPVVAGIAKRKGILTVGIVTTPFVCEGRPRMRFASDGINELKKN
CDTVIVIPNERLLDICDANTTMMEAFETANEVLYNATRGISDLILLPGLINLDFADVRTTMQDGGAAIMGSATASGPDRA
EIAAREAINSPLLDGISIRGARNVLVNISSNEGLGMREVTTATSIIQQEAGDDAEIIMGTVMDDKMGDELRMTVIATGFS
D-EQPAFLRRAMD-
>PIU46100.1|Bacteria___Bacteroidota-UBA10030___0-14-0-80-59-12___0-14-0-80-59-12_sp002779395___91.53___GCA_002779395.1
M--IEL-DNTSNHGARIRVVGVGGGGGNAINSMIDRGLNGVDFVSINTDLQALDRSTATYKIQVGKNLTRGLGTGADSTL
GHRAVEENREDISRVLVGSDMVFIAAGMGGGTGTGGAPIVANIAKSIGALVVAIVTKPFNCEGKKRMTQAEWGIEELKKN
CDTLIIVPNEKLLTLVDRKTPLLEAFELANTVLFNATRGISELITVPGVVNVDFADVRTVMREMGDAIMGSGVATGESRA
TEAAHNAMSNPLLEGISIAGAQGILINITAGPSLALAEVEEAVKIIGESAGDEGTLIFGAVIDERMTDDLMVTVIATGFE
DPEKPAFLRKIMD-
>WP-006929176.1|Bacteria___Calditrichota-Calditrichia___Calditrichales___Caldithrix_abyssi___98.84___GCF_001886815.1
M--IQF-DASETQGAKIKVIGVGGAGGNAINGMIEAGLQGVEFVVINTDAQDLEKSQASMRVQIGKNLTKGLGAGSNPEI
GLRAIMEDKERVIEIINGADMVFVTCGLGGGTGTGAAPIVAEIAKDLGALTVAIVTMPFTFEGPFRKRNAEKGLEALRER
VDTIIVIQNDRLFSIIERNTSVVAAFKAVDSILLEATRSISDLINVHGYINLDFADIRTIMQGMGDALMGTGVGMGENRA
IIAAEQAISSPLLDGVEISGARGVLINVTGGPTMSMHEVGEASTVIQEAVGNEANVIFGMVIDENLTEELRVTVIATGFE
NLEIPAFLRKQMD-
>KMQ53053.1|Bacteria___Fibrobacterota-Chitinivibrionia___Chitinivibrionales___Chitinispirillum_alkaliphilum___97.74___GCA_001045525.1
MM-FKM-EENFDTVAKMKVIGVGGAGGNAVNRMISAGLSGVEFISVNTDAMALDNNQAAQRLQIGERVTKGLGAGANPDV
GKLAMEEDRDKIAAFLEGADMVFITAGMGGGTGTGGAPVVAEIAQEMGILTVAIVTRPFLFEGKVRDKNANRGIDELRKN
VDTIIIIPNQKLLTIVERTTSLIDAFKTADDVLYQATKGISDLISVHGLVNLDFADVKTIMKEMGDALMGTGYAEGENRA
VLAADSAINSPLLDDISIAGAKGILINITGGEDMTLYDVSDATQTVYDVVGEDVNIIFGAVTDPSLNGQLRVTVIATGFD
DMDVPTFLRKQMQ-
>KUK93860.1|Bacteria___Marinisomatota-AB16___AB16___46-47_sp001509335___86.81___GCA_001509335.1
ML-ITY-DESLDQSAKIKVVGVGGAGGNAINRMIRNHLKGVEFIAVNTDAQALNSNLADTKLQIGREYTRGLGAGAIADT
GRKAAEESKEMLVKVLEGSDLVFITAGMGGGTGTGAAPVIAEISRDLGALTVGIVTKPFLFEGPSRMKRADEGILELKKH
VDTLIVIKNQKLLEIVNADTVIDEALYTADSILNQATSGISDLITQTGIINLDFADIKTIMQNMGDAVVGTAEASGPSRA
VMAASMAISSPLLDNVSIKGARGILINFTGGPDMKLSEIHEASEIIHQEAGSDSNIIFGMIMDENLSDIIRVTVIATGFD
DKEIPTWIRKQKYS
>OUT37698.1|Bacteria___Marinisomatota-Marinisomatia___SCGC-AAA003-L08___TMED6_sp002167465___96.7___GCA_002167465.1
ML-FEP-SNLSEQKARIAVVGVGGAGGNALNRMILSGLDKVEFIAVNTDAQDLDENNSQIKLQIGRELTKGLGAGANAEV
GNQAVEENRDVLVKALDGCDMVFITAGMGGGTGTGAAPAIAKITKELGALTVGVVTKPFAFEGPKRKVRANDGVEELKRN
CDTLLVIPNETLLEITEKATSVNDSFKLADSVLYQATKGISDLINVPGLINLDFADVKTVMENMGDAIMGTGEAHGEERA
VLAAQQAINSPLLQDSSIKGARGLLVNITGPDDMSIHEXXSASSIIYEEAGDEANVILGCVIDDNLKDEVRVTVIATGLS
DFDVPTYXRADRK-
>OUV43386.1|Bacteria___Marinisomatota-Marinisomatia___Marinisomatales___TMED108_sp002172545___74.18___GCA_002172545.1
ML-FEF-DSLAEQKANLKVIGVGGAGGNAVNRMIQAGMKGVDFMVINTDAQDLENNAAENKIQIGKNLTRGLGAGAKSEI
GRDAIESDKDAVKSLIEGADMVFITAGMGGGTGTGAAPRIAQIAREMGVLTVGIVTLPFNFEGPKRMNRGLAGITELRKV
CDTLISIPNQKLMSVVDKDTTVVEAFKLADSVLHHASKGISDLINVHGLVNLDFADVETIMKNMGEAIIGTGTAKGEERA
VLAAQQAISSPLLDNASISGAQGVLVNITGGSDLAIMEVDQATNIIFEEAGQGANIIFGAVIDPSLKDEIMVTVIATGFN
DLDVPAFIRRQQD-
>OGJ86322.1|Bacteria___Fibrobacterota-OXYB2-FULL-49-7___OXYB2-FULL-49-7___XYB2-FULL-49-35_sp001789205___70.33___GCA_001789205.1
M--FTF-EESFTSKAKLKVIGVGGAGGNAVNRMVEEGLDHVEFIAINTDSQDLDRNKAQCRIQVGDRVTRGLGAGAKPET
GRRAVEENKNDIMQKLDGSDMVFITAGMGGGTGTGGAPIVAQIAKEMGILTVAIVTKPFTYEGKVRMTNALSGIDEMRKH
VDTIIVIPNQRLLTMIEKNTPMKEAFRRADDILYHATRGISDLINVNGLINIDFADVDTVMRSMGDALMGTGYASGENMA
RAAAEMAIKSPLLEDVNVKGARGVLINITGGDDLSLHDFSEISSFIHDEVGTDTNIIVGAVTDPTMQGQIRVTLIATGFD
DYDVPTFLRQQHD-
>PJA28723.1|Bacteria___Zixibacteria-MSB-5A5___UM-FILTER-46-8___UM-FILTER-46-8_sp002791595___92.06___GCA_002791595.1
MT-FEF-DAESNAYARLKVVGVGGAGGNAINRMIDAKLAGVEFIAINTDLQTLEANKAPIKLQIGKSLTKGQGAGTNPEI
GRKAVEEDRDRIVELLQGAEMVFVTCGMGGGTGTGASPIIAEIACQLGALTVAIVTKPFEFEGPVRVAHAESGIEALKKA
ADSIITIPNQRLIEIMDKTTLLDDSFAMANDILLQATKGISDLITIPGLKNLDFADVKNVMSEKGEALMGTGCGSGENRA
IDATARAISSPILNNNCISGARKVLVNITGGHDITLFDVNEATQTIRHAAGNNANVNFGIVIDPNMKDELRVTVIATGFE
DFGVPAYIRRKLN-
>MBC61474.1|Bacteria___Bdellovibrionota_B-Oligoflexia___Oligoflexales___GCA-2711925_sp002711925___85.03___GCA_002711925.1
MT-FDP-TETPNPGANIKVIGVGGGGTNAVSTMLREHIDGVEFISANTDIQSLRSALAPIKIQLGKELTKGLGAGSDPDI
GRDAALEDRFEIQEALTGADMVFVTAGMGGGTGTGSAAVVSQIARELGALTVGVVTKPFLFEGKKRRRHAELGIERLREH
VDTLITIPNQRLLQIAQPGFSLVDAFQMVDKVLVNSVKGISDIINVPGTVNVDFADVKTIMSSMGHALMGIGQASGENRA
ITAAKQAISSPLLEDVNIEGATGILINITAGSEVSLLEVNEACMVVQDTAHEDSNIIFGAVVDESLGEMIQVTVIATGFD
DLDVPTFLRKSTDS
>OIP64294.1|Bacteria___CG2-30-70-394-CG2-30-70-394___CG2-30-70-394___CG2-30-70-394_sp001873295___94.77___GCA_001873295.1
MN-LTF-AEETDPAAVIKVVGCGGGGNNALNTMIATGVKGVDFIALNTDVQALERSLATTRIAIGDT---GLGAGARPEV
GREAATSAAEAIREQLAGADMVFVTAGMGGGTGTGSAPIVAQIAKEVGALTVAVVTKPFLFEGKRRMRIADQGLEELRRV
VDTVIVIPNQRLISVADDTLSFLDAFKMADEVLTNAVNGISELITTPGYINLDFADVRTVMRDMGGAVMGSGRANGANRA
TEAALKAISSPLLEDSSIAGARGILINITGGPDLTLAEVSSAASLVEKEADDDAEIIFGSVIHDNLDGEIRVTVIATGFK
DLDIPTFLRDQLD-
>OGD79584.1|Bacteria___RBG-13-66-14-RBG-13-66-14___RBG-13-66-14___RBG-13-66-14_sp001774505___68.68___GCA_001774505.1
M--LELLDTEQQTFANIKVFGVGGGGSNAVNRMVEAGLRGVDFIVANTDAQALMQNTAYNKIQLGARLTHGLGAGAQPEI
GREAAEESLGEIRQYLEGADMLFITAGLGGGTGTGAAPIIAEQARGMDILTVAVVTKPFTFEGPARSRKAEDGLAELRKY
VDTLIVIPNQRLLAVVEKRTTMTSAFEMADDVLHQAVQGISDIITMPGMINVDFADVVTVMKGMGDALMGTGYGTGETAI
HDAVRNAVSSPLLDGVSIEGAMGVLVNITASADLPLFAVNEAMDTIREAADDNAEIVFGV-VNSELQDQVTVTVIATGFE
DLDRPTFMR-KERR
>OGS20939.1|Bacteria___Elusimicrobiota-Endomicrobia___CG1-02-37-114___XYA2-FULL-39-19_sp001800285___94.38___GCA_001800285.1
MK-FNFSESTNDKGAIIKAVGVGGGGGNAVNRMIQAGVKGVDFIVANTDRQVLIKSEAPVKIQIGPKLTRGLGVGGDPER
GRKAAEESYDEIKGELMGSDMVFVTAGMGKGTGTGAAPLVAEIAKSIGALTVGVVTKPFSFEGEPKSNIAEEGINKIRNA
TDTLIVIPNEKLRSIKDK-ITVAEAWRLADDVLRQAIQSITDVITSTGEMNIDFADVKAMMSGAGEAHMGVGEGEGQSRI
TDAVGMALKSPLLENVSIEGAKGVLVNFTSGPDLTLTEFTEAMEMIRELVSSNATLHFGHVTENTLENKVKVTVIATGFN
DQNKPAFLRKKSSK
>PIU19054.1|Bacteria___CG03-CG03___CG03___0-14-0-20-44-26_sp002779055___58.99___GCA_002779055.1
M--ITLVESEDNLRARIKVIGVGGGGGNAVNRMIQSDIKGVEFISANTDAQALRQSLATYRIQLGENCTKGLGAGGNPEV
GRAAAEESKEMIKKAIAGADMVFVTVGMGGGTGTGASPVFAAAAKEAGILTVVIATKPFTWEGHVRASQAEEGLKNVEGH
ADTIIAIPNQNLLSRIDEHTLMEDAYKIVDDVLRQGVQAITDIITSKSLIQVDFADIRAIMKDAGRALMGIGEGRGPNRT
IDAIRQAKSSPLLEDISIEGARGLLVNFTGNENLTMFEVSNAMELVYKEISPKAHVYFGQTYDEKLEDRVRVTVVATNFS
NIDIPPALRKKGF-
>OGS14981.1|Bacteria___Elusimicrobiota-Endomicrobia___Endomicrobiales___XYA2-FULL-47-53_sp001800315___96.56___GCA_001800315.1
MR-IRPTNTNAERTANIKVVGVGGGGSNAVNRMISAGVHGVEFITINTDMQALRRSVAPTRVQIGEQISKGLGVGGNPSI
GMQAAEESREQIKEVLVGADMVFITAGMGGGTGTGAAPVIANIVRSLGILTVGVVTKPFEFEHRTRLLQAEEGIKNLRNF
TDTLIVIPNEKLFTIVDDKTPIEDAFRIVDDVLRQAVQSISDVITTPGEINVDFADVKTIMQGAGEALMGIGESSGDRKA
LEAARKAIMSPLLDDISIDGARGVLVNITGNKSTSMFEVREAMNLIKESVSPEAHVFYGQVIDANLDDRIKITVIATGF-
DFSKPAYTKQKLK-
>OVE78435.1|Bacteria___Elusimicrobiota-Elusimicrobia___F11___F11_sp002176905___57.6___GCA_002176905.1
MTRIKFTDDFKEQPAIIRVMGLGGAGGNAVNRMIEADVSQVEYYAANTDAQALRRHLAPVRIQMGESLTKGLGVGGNPTL
GRQAAEESEHRLQEVLSGADMVFLTAGMGGGTGTGSAPIVAKIAKNLTPLVVAVVTRPFQFEGLVRTQQANRGIDELRPF
VDTLLVIPNDRLFEIIDEKTPTLEAYRVADDVLRQAMQAISDVITTHGLVNVDFADVKSIMTNSGEALMGMGTGLGGDRA
VTAARQAVESPLLENISIDGAKGVLVNITGNKNVTMFEVREVMDFIGASTSPQAHVFYGQVFDESLEDKLKVTVMATGFE
DLRRPAYLRRKLK-
>OGR88245.1|Bacteria___Elusimicrobiota-Elusimicrobia___2-02-FULL-39-32___2-01-FULL-60-11_sp001800085___66.69___GCA_001800085.1
MPNIRISDEFTDQPAVLRVVGMGGGGGNAVNRMIQSNIKNVEFIVANTDAQWLRHSSAPVRIQLGTHLTKGLGAGGDPEK
GRLAAEENEADIRDALTGCDLVFITAGMGGGTGTGSAPVAAKIARELGILTVGVVTRPFEFEGKHRHNQAEIGIKNLKQY
TDTLVIIPNDRLFAVIEQDTPWEDCFHIVDDVLRKAVQAISDVITRPQEINMDFANVKALMANSGDALMGIGEASGPDRA
IKAAQLAMESPLLENVSIEGAKGLLVNICGKKGVTMHEVRDAMNHIYSVVSPDAKVFGGLGTEETLEDSIRITVIATGFD
DIRRPAFLRRKNPR
>PKN01462.1|Bacteria___Elusimicrobiota-Endomicrobia___PHAN01___PHAN01_sp002841695___96.63___GCA_002841695.1
M--I--NDEFSESPAVIKVIGIGGAGGNAVNRMINCGLSGVEFIAMNTDVQVLRSSLAGTRIQLGKELLAGLGAGGSPEK
GRLAAEESKDRIREVVTGADMLFITAGMGGGTGTGGAPIVAEIARSMGILTVGVVTTPFEYELQIRRKQANQGIDELKKH
VDTLVTIPNDKIFVVIDETTHLEQALVIIDDVLRQAVQAISEIIVKPGIMNRDFNDVKAILKDAGEAHIGMGEASGEDRA
RTAARKATENPLLENVSIAGARKILVNITASAKLMTNEVREIMELIRDAVSPEADFAYGTVRDDDMEDRLKVTVVASGLG
NVEIPAYLKKQFK-
>PKL19753.1|Bacteria___Spirochaetota-Spirochaetia___Sphaerochaetales___UBA8525_sp002839335___96.59___GCA_002839335.1
MD-FDLLQNEQTPPTDIKVVGIGGAGGNAINRMIASGLKKVTFVAMNTDIQALQRSNATIRMPLGRQLTGGLGAGGVPDV
GEKAAQESREEIKKLLTGTDMVFITAGMGGGTGTGGAAVVAEVSREVNALTVAVVTTPFAFEGKKKLQLALAGIEKLRKQ
VDTLILIPNQYLLKVVENNTPIKKAFLLADDVLRQGVQGISELITEPGEINIDFADVKTVMKGRGDALMGIGIGEGSTRA
VDAARAAINNPLLENASIDGAKSVLVNLAGGDGLTLQEYQDVVELITENCAEDALIIAGQAYNPELGEKIKVTVVATGFN
DYSFPAVLRYQRGE
>WP-013313687.1|Bacteria___Spirochaetota-Spirochaetia___Spirochaetales___Spirochaeta_A_thermophila_A___100___GCF_000147075.1
MN-IELIDEFSQNPTRIKVIGVGGGGCNAVNRMIEAGVQHVDFVAMNTDVQALGLSLADTKVPLGKKLTGGLGAGGNPEV
GGKAAEEDRDTIRDLLTGADMVFITAGMGGGTGTGAAPVIASVARELDILTVGVVTRPFGFEGKQKARIAEEGIRKMREF
VDTLIIIPNENLLKVVKPNTPLREAFKVADDVLRQGVQGISDLITRPGIINIDFADVRKIMKGRGDALMGVGRGRGENRA
VDAATTAINNPLLDDIQIEGAKGILVNVTAGPDFTLQEYSEVMNIINSKSDEETEIIVGTAEDPEMEDWVVVTVIATGFD
ELGIPAVLRYQRRK
>AJA90127.1|Bacteria___Spirochaetota-Spirochaetia___Borreliales___Borreliella_chilensis___100___GCA_000808095.1
MKDIRF--DSTTNPTILKVIGAGGGGSNAVNRMIEYGVRDVEFIVANTDLQALQTSIAPIKIALGAKVTAGLGAGGKPEI
GQAAAEEDIDVIRNHLSGADMVFITAGMGGGTGTGAAPVIAQVAKELGILTVGVVTKPFKFEGPKKLRLAEQGINNLRKS
VDTLIIIPNQKLLTVVDKRTTIKDAFKRADDVLRMGVQGIAGLIIEHGEVNIDFADVKSIMQGQGDALMGIGYGKGENRA
VDAATSAISNPLLEEVRIEGSKGLLVNVTGGDDFSLLELEEIMGIITASVDDEATVIYGHAINSNLEDEIYVTVVATGFD
DIDVPTFLRNLNKK
>OJF77776.1|Bacteria___Spirochaetota-Spirochaetia___Treponematales___CETP13_sp001885315___97.2___GCA_001885315.1
MD-LSIMDNHEASPTVIKVIGAGGGGSNAVNRMIDAGIKGVEFIVANTDLQALNHSNASEKIGIGQKLTGGLGAGGKPEI
GEAAAEEDKENIANILKDADMVFVTAGMGGGTGTGAAPVIARIAREQGALTVGVVTKPFHFEGKKKMIFAEEGIEKLHAE
VDTLIVIPNQNLLSIVDKNTPIKQAYLVADDVLRQGVQGISDLITQPGEVNIDFADVRTTMEGKGDAILGIGVGSGENRA
IDAATTSISNPLLEDSHIEGAKNILIHITCGETLTLAETSEIVELVGETADPDVHIIYGQTIDESMGEDVSVTVIATGFN
DLDIPAY-RKNRIC
>PWU01188.1|Bacteria___Acidobacteriota-Acidobacteriae___Bryobacterales___PSRJ01_sp003175985___87.11___GCA_003175985.1
MDNYEI-EEEAASGARIKVVGVGGGGCNAVSRMLQEGLEGVEFHALNTDLQALSACAVPNKLQLGAKMTHGLGAGSNPEI
GRQAALENTDRIVELLQGADMVFVTAGLGGGTGTGAAPVIASLAKELDALTVAVVTKPFAFEGPRRMRLAEDGLAKLAST
VDTVIAIPNDRLLALVPRGTSFFEAFKMADDLLRQAVQGISDIIVTPGMINRDFSDIKATMVGMGYAMLGTAVARGDHAA
VEAARQAISCPLLEDSRIAGSRGILINITGSSRLGLHEVNEACSIIREAAEEDVQINFGVILNEAMDDAVKVTVIATGFD
DLDTPAYLRQN---
>OJV41006.1|Bacteria___Acidobacteriota-Acidobacteriae___Acidobacteriales___KBS-89_sp001897435___100___GCA_001897435.1
MPNIHY-HEELPRGAKIKVIGVGGGGNNAVNRMISANVEGVEFIAANTDVQALQTSNAAVKLQLGVKLTSGLGAGSNPDV
GRRAALEDSDKIIESLEGADMVFVTAGLGGGTGTGAAPVIASLASEMGALTVAVVTRPFAFEGKRRMMQAERGMQELLES
VDTLIVIPNEKLLAV-AKDAGFFESFRIADDVLRQGVQGISDIITIPGVINRDFADVKTTMAGMGYAVMGTAQRSGQNRA
VEAAMAAMASPLLESGAIDGARGILINITGSSSLKLSEVNEASGIIQSAAHEDANIIFGAVQDETMGDEVKITVIATGFD
ELDIPAFLRR----
>OJU62622.1|Bacteria___Armatimonadota-Fimbriimonadia___Fimbriimonadales___55-13_sp001898035___92.13___GCA_001898035.1
MR----PENLFENQATIKVLGIGGAGSNAVNRMIAEGVAGVQFVAMNTDAQALGLSEAPTKLQLGETLTRGLGAGGDPEK
GKAAALESEKTIAEVLEGTDMVFITAGMGGGTGTGAAPVVAEMARKMGILTVGVVTKPFLFEGPRRKRLAEEGASRLHDN
VDTLITVPNDRLIDFVEKRTTMQQAFAAADDVLRQGVQGISDIILLPGIINVDFADVRSVMSNAGVALMGLGRGVGDQRA
RMAAQHAANSPLLE-TNIQGAKRLLINITAGSDFSIGEAHEAMEYILQFADEDADIIMGHVMKETGDGEVQITLLAAGM-
DLDIPTFLRRQRGN
>GBC93447.1|Bacteria___Armatimonadota-Fimbriimonadia___OS-L___HRBIN15_sp002898555___94.91___GCA_002898555.1
MAK-QVSKKSTERQACIKVAGVGGGGSNAVNRMIEVGVQGVEFIAMNTDAQVLNLSHAPYKLQLGPGVTRGLGAGGNPEV
GRKAAEESRNEIYHILEGADLVFITAGLGGGTGTGAAPVIAEIARDLDALTIAVVTKPFRFEGPRRAKVADAGAEQLRQY
VDAMIVIQNSRLVDITDRTTTMSEAFRLADDVLRSGVQGISDIIQKPGIINVDFADVRTIFKDAGTAMMGLGKGTGEQRV
LQAMQNAMTSRLLE-ASIDGALRILVNITTPPDVGLHEIEEAMNLLYERADEDANIVWGWVTDDTNNDVVYVTLLVTGFE
DYDLPAFLRRRDIK
>CDB91519.1|Bacteria___Firmicutes-Bacilli___RF39___CAG-302_sp000431795___57.77___GCA_000431795.1
M---NMFGLEMDQLAKIKVIGVGGGGCNAVNRMIESGLKGVEFIVANTDLQVLNNSLAPIKLQIGRELTDGLGAGANPEI
GREAALESKAEIEEAIKGADMVFITCGMGGGTGTGAAPVIAEISQDLGALTVGIVTKPFSFEGKKRMSQAISGLDELKKH
VDTLIVIPNDRLRELIDKSTPMLEAFREVDNVLHRGVQSISDLIAVSGLVNLDFADVKAVMKDRGNALIGIGVGSGENRA
VEAAKQAVSSPLLE-TSINGATDAIINVTGGASLTLFEVEEAAEVIRTAANTDINTIFGAVINENLNDEVIVTVIATGFN
DLDIPPFLRDRDF-
>WP-047389734.1|Bacteria___Firmicutes-Bacilli___ZOR0006___ZOR0006_sp000798955___90.43___GCF_000798955.1
MS-FDI--QDENVLAKIKVVGVGGGGNNAVDRMIEEGVRGVEFINCNTDLQVLHRSNAQHKIQLGKDCSRGLGAGANPEL
GKRAAEESRQEIEQVLEGADMVFVTAGMGGGTGTGAAPVIAAIARELGILTVGIVTRPFSFEGRKRYEHAMSGLQNLKQN
VDTLIVIPNDRLLEIVDRTTPILQAFKHADKVLLQGVQGLSEIIAVPGLINLDFADVRTVMYDKGAALMGIGSATGENRA
IEAAKRAISSPLLE-ISMEGATDAIVNVTGGLDLTLFEAEEAAQVVAQSSSTEINTMLGVAINPDLGEEIMVTVVATGFN
DLEIPVFLRNRNNL
>KUK14271.1|Bacteria___Synergistota-GBS-1___GBS-1___42-11_sp001508835___84.1___GCA_001508835.1
M--IEIDEEGRKIGAEIRVIGVGGGGSNALNRMIEAGLNGVKFIAVNTDLQALSLSKAPVKLQIGEKLTRGLGAGANPEI
GRKAAEEDREKISEILKGADMVFITAGMGGGTGTGASPIIAEIAKELGILTVGVVTKPFTFEGRRRMLQAEEGIKSLKEK
VDALIVIPNDRLLDVADKNTSLVEAFRMADDVLRQGVQGISDLIMVPGLVNVDFADVQTIMKDAGSALMGVGYGRGENKA
LEAAKAAISSPLLE-NSIEGAKGILLNISGGMDLTLKEVNDAADLITKVADRDANIIFGAVIKEEMSDEIRITVIATGFE
DLDIPPYLRRRKGG
>WP-094547559.1|Bacteria___Firmicutes_A-Clostridia___SK-Y3___SK-Y3_sp002252565___98.6___GCF_002252565.1
M--LEF-DTEMDNFAQIKVIGVGGGGNNAVNRMIVAGLKGIEFISVNTDKQALLLSKASQKIQIGDKLTRGLGAGANPEV
GHKAAEESKEEIAQALKGADMVFVTAGMGGGTGTGAAPIVASIAKEMGILTVGVVTKPFTFEGRQRMVNAEKGIAELKEC
VDTLVTIPNDRLLQISEKKISFMEAFRMADDILRQGVQGISDLIAVPGLVNLDFADVKTIMKDTGFAHMGIGRAAGDNKA
EEAARQAIHSPLLE-TSIEGARRVLLNITGGSDLGLFEVNAAAELVQKSADPDANIIFGAVIDENLKDEIVITVIATGFD
DLDIPTFLRRNRIK
>WP-025747359.1|Bacteria___Firmicutes_A-Mahellia___Caldicoprobacterales___Caldicoprobacter_oshimai___97.55___GCF_000526435.1
M--IEF-DIDMEQFAEIKVVGVGGGGNNAVNRMIQFGLKGVEFIAVNTDKQALFASQANQKIQIGEKLTKGLGAGANPEI
GQRAAEESREEITQALKGADMVFITAGMGGGTGTGAAPVIAEIAKELGILTVGVVTKPFAFEGRQRMLNAEKGIQELKQR
VDTLITIPNDRLLQIVEKRTSVLEAFRIADDVLRQGVQGISDLIAVPGLINLDFADVRTIMKERGLAHMGIGRASGEGRA
LEAAKQAIQSPLLE-TTIEGARGVLLNITGGENLSLYEVNEAAELVAQAADPDANIIFGAVIDENLQDEIRITVIATGFD
ELDIPVFLRRTRG-
>WP-013781200.1|Bacteria___Firmicutes_A-Mahellia___Mahellales___Mahella_australiensis___97.98___GCF_000213255.1
M--FEF-DIEEEHGAQIKVIGVGGGGNNAVNRMIEFGVKGVEFISINTDKQALYMSQANQKIQIGEKITKGLGAGANPDI
GQKAAEESRDEIAQSVKGADMVFVTAGMGGGTGTGAAPVVAQVTKEMGILTVGVVTKPFAFEGRQRMINAEKGLAELKGY
VDTLVVIPNDRLLQVAEKKTSMLDAFKIADDILRQGVQGISDLIAVPGLVNLDFADVKTIMREKGLAHMGIGRGTGENRA
VEAARQAIQSPLLE-TTIEGAKGVLLNITGSKNLGLFEVNEAAELVAEAADEEANIIFGAVIDDSLQDEVRITVIATGFD
ELDIPAFLRRSRNR
>PZN03323.1|Bacteria___Firmicutes_A-Thermovenabulia___Thermovenabulales___ZC4RG34_sp003242255___92.31___GCA_003242255.1
M--LDF-DVAMEQFANIKVIGIGGGGNNAVNRMVDAGLKGVEFIAVNTDAQALFLSKADKKIQIGEKLTKGLGAGANPEI
GKKAAEESRTEIEEALKGADMIFITAGMGGGTGTGAAPVVAEISKNLGILTVGVVTKPFSFEGKKRMAHAEMGIANLKNC
VDTLITIPNDRLLTIAEKKTSIVEAFRIADDVLRQGVQGISDLIAVPGLINLDFADVRTIMMDTGLAHMGIGRGTGENRA
IEAAKQAVSSPLLE-TSIEGAKGVLLNITGSSNLGLLEVNEAAEFIAAAADPDANIIFGAVIDEKLQDEIRITVIATGFE
DFDIPAFLRRGRRK
>WP-026485538.1|Bacteria___Firmicutes_A-Thermoanaerobacteria___Caldanaerobiales___Caldanaerobius_polysaccharolyticus___99.52___GCF_000427425.1
M--IEF-DVDMEQFAHIKVIGVGGGGNNAVNRMISEGLKGVEFIAINTDKQALYLSKATHKIQIGEKLTKGLGAGANPEI
GRKAAEESSEEISQAIKGADMVFVTAGMGGGTGTGAAPIVAQIAKEMGILTVGVVTKPFTFEGRKRMKHAEEGINALKQK
VDTLVTIPNDRLLQIVEKKTSMIEAFKIADDVLRQGVQGISDLIAVPGLVNLDFADVKTIMMETGLAHMGIGIANGENRA
KEAAKQAIQSPLLE-TSIEGAKGVLLNITGGANLSLFEVNEAAEFIYEAADPDANIIFGAVIDENLQDEIKITVIATGFD
RLDIPAFLRTHKKR
>AFK86582.1|Bacteria___Firmicutes_A-Thermoanaerobacteria___Thermoanaerobacterales___Thermoanaerobacterium_saccharolyticum_B___99.52___GCA_000307585.2
M--IGI-ETDMEQFANIKVIGVGGGGGNAVNRMIEAGLKGVEFIAINTDKQALYMSKAETKIQIGDKLTKGLGAGANPEI
GKKAAEETKDEIEKIISGADMVFITAGMGGGTGTGAAPVVAEITKQLGILTVGVVTKPFTFEGKKRMTHAEMGISELKKH
VDALVTIPNDRLLQVAEKKTSMLDAFKIADDVLRQGVQGISDLIAVPGLVNVDFADVKTIMMETGLAHMGIGIASGENKA
TEAAKQAVQSPLLE-TSIEGARGILLNIAGGTNLSIFEVNEAANYIYETADPDANIIFGAVIDESLEDQIRITVIATGFD
DLDIPTFLRRGRK-
>HAA38284.1|Bacteria___Firmicutes_D-Dethiobacteria___Dethiobacterales___UBA9865_sp003444375___55.68___GCA_003444375.1
M--IEF-DIEMEQFAQIKVIGVGGGGSNAVKRMIEAGLRGVEFISVNTDAQALYMTESGYKLQIGEKLTKGLGAGANPEI
GRQAAEESREEVKEALKGADMVFVTAGMGGGTGTGAAPVIAEVARELGALTVGVVTRPFTFEGRRRQAAAEKGIAELKEK
VDTLIVIPNDRLLQVVEKRTPMVEAFRIADDVLRQGVQGISDLIAVPGLINLDFADVKTIMKETGAALMGIGVASGDNRT
VEAAKAAIASPLLE-TSIDGARGVLLNITGSADLGLFEVNEAADIVAEAADPDANIIFGAVIDESLQDEVRITVIATGFD
DIDIPAFLRRKR--
>tbn..5896..6924..LFSN01000007.1|Bacteria___DTU030-DTU030___DTU030___DTU030_sp001513125___91.5___GCA_001513125.1
--------MEMENFAQIKVVGVGGGGNNAINRMIAANLKGVDFVAVNTDAQALILSEAPQKIQIGEKLTKGLGAGANPEI
GKKAAEESREALQQALTGADMVFITAGMGGGTGTGACPIVAEVAKELGALTVGVVTKPFTFEGRRRQVQAEQGIAELKEK
VDTLIIIPNDRLLTVVEKRTSIIEAFRIADDVLRQGVQGISDLIAVPGLINLDFADVKTIMHETGSALMGIGRANGENRA
AEAARMAISSPLLE-TSIDGAKGVLFNITGGASLGLFEVNEAAEIIAEAADPDANIIFGAVIDESMEEEVKVTVIATGFD
NLDIPAFLRRK---
>WP-052216849.1|Bacteria___Firmicutes_B-Thermincolia___Thermincolales___Thermincola_ferriacetica___99.49___GCF_001263415.1
M--LEF-DMELDQFANIKVIGVGGGGNNAVNRMISAGLKGVEFITVNTDAQALYLSQAPQKIQIGAKLTKGLGAGANPEI
GQKAAEENREELVQALKGADMVFVTAGMGGGTGTGAAPIVAEVAKEVGALTVGVVTKPFTFEGRKRLTQAEAGINNLKEK
VDTLITIPNDRLLQVIDKHTSIVEAFRIADDVLRQGVQGISDLIAVPGLINLDFADVKTIMTDTGSALMGIGIASGENRA
AEAAKLAISSPLLE-TSIEGARGVLLNITGGTSLGLFEVNEAAEIIANAADPEANIIFGAVIDDNMQDEVRVTVIATGFD
ELDIPAFLRRK---
>BAF60031.1|Bacteria___Firmicutes_B-Desulfotomaculia___Desulfotomaculales___Pelotomaculum_thermopropionicum___100___GCA_000010565.1
M--LDF-ELELDQFANIKVIGVGGGGNNAVNRMISAGLKGVEFIAVNTDAQALYLAQANQKIQIGAKLTKGLGSGGNPEI
GQKAAEESRDEIVQALKGSDMVFVTAGMGGGTGTGAAPIVAEVAKELGALTVGVVTKPFTFEGRKRASQAEAGIENLKAK
VDTLITIPNDRLLQVIEKHTSIVEAFRIADDVLRQGVQGISDLIAVPGLINLDFADVKTIMKETGSALMGIGTASGENRA
TEAARTAISSPLLE-TSIEGARGVLLNITGGTSLGLFEVNEAAEIIAQAADPEANIIFGAVIDERMEDEVRVTVIATGFD
DLDIPAFLRRR---
>tbn..43..993..LFSF01000026.1|Bacteria___Firmicutes_B-Peptococcia___DRI-13___DTU073_sp001512665___93.27___GCA_001512665.1
-----F-EMEINQYAHIKVIGVGGGGSNAVNRMIESGLKGVDFIAINTDAQALHLSKAENKIQIGEKLTRGLGAGANPEI
GLKAAEESRNDIENAIKGADMVFVTAGMGGGTGTGAAPVIAEIAKELGALTVGVVTKPFLFEGRKRQSQAESGIANIKSK
VDTLITIPNEKLLQVVDKNTSINDAFRIADDVLRQGVQGISDLIAVPGLINLDFADVKTIMHETGTALMGIGTASGENRA
SLAARTAISSPLLE-TSIEGARGVLLNITGGSNLGLFEVNEAAEIIAQAADPEANIIFGAVIDESMNDDVRVTVIATGF-
--------------
>KJS83847.1|Bacteria___Firmicutes_B-Peptococcia___Peptococcales___BICA1-8_sp000802045___93.28___GCA_000802045.1
M--LEF-DVDIHQFAQIKVIGVGGGGSNAINRMIAAGLKGVEFIAVNTDAQALYLSQAEVKIQIGTKLTRGLGAGANPEI
GKNAAEESRDELLKALKGADMVFVTAGMGGGTGTGAAPIVAEVAKEIGALTVGVVTKPFTFEGKKRSQQAQTGANNLKEK
VDTLITIPNDRLLQVVDKNTSINEAFRIADDVLRQGVQGISDLIAVPGLINLDFADVKTIMHDTGSALMGIGTAKGENRA
VTAARNAISSPLLE-TSIEGAKGVLLNITGGAGLSLFEVNEAAEIIADAADPEANIIFGAVIDENLQDEIRVTVIATGFE
DWTIPEFLRRR---
>WP-012302520.1|Bacteria___Firmicutes_B-Desulfotomaculia___Ammonifexales___Desulforudis_audaxviator___98.09___GCF_000018425.1
M--IEL-ELETNSFANIKVVGVGGGGNNAVNRMISAGLKGVEFIAINTDAQVLAVSLCNYKIQIGTKLTKGLGAGGNPEI
GQKAAEESRNELVQGLKGADMVFVTAGMGGGTGTGGAPIVAEVARELGALTVGVVTRPFTFEGRKRYQQANVGIENLRTR
VDTLITIPNDKLLQVIEKNTSIIEAFRIADDVLRQGVQGISDLIAVPGLINLDFADVKTIMKETGSALMGIGTATGDNRA
AEAARMAISSPLLE-TSVDGARGVLLNITGGSSLGLFEVNEAAEIIAQAVDPEANIIFGAVIDEAMNDEVRVTVIATGFE
DLDIPEFLRRR---
>WP-028991008.1|Bacteria___Firmicutes_B-Syntrophomonadia___Thermacetogeniales___Thermacetogenium_phaeum___98.52___GCF_000305935.1
M--LEL-EVDTNQFADIKVIGVGGGGSNAVNRMIQSDLKGVHFITVNTDAQALNLSLAEHKIQIGAKLTKGLGAGADPEI
GKKAAEESREELVQALRGADMVFVTAGMGGGTGTGGAPVVAEVAREVGALTVGVVTRPFVFEGKKRAVQAERGIQELRTK
VDTLITIPNDRLLQVVDKTTSINEAFRIADDVLRQGVQGISDLIAVPGLINLDFADVKTIMAETGSALMGIGSARGENRA
VEAARIAISSPLLE-TSIEGARGVLLNITGGPDLGLFEVNEAAEIISQAADPEANIIFGAVIDENLEDEVRVTVIATGFD
DLDIPAFLRKR---
>WP-088553549.1|Bacteria___Firmicutes_B-Moorellia___Calderihabitantales___Calderihabitans_maritimus___97.4___GCF_002207765.1
M--IELEEVDVNNFAAIRVVGVGGGGSNAVNRMIAAGLKGVEFISINTDAQALKFSQAENKLQIGVKLTKGLGAGANPEI
GKKAAEESRDEIVQALQGADMVFVTAGMGGGTGTGAAPIVAEVAKELGALTVGVVTRPFTFEGRKRATQAEQGISELKSK
VDALITIPNDRLLQVVDKQTSITEAFRIADDVLRQGVQGISDLIAVPGLINLDFADVKTIMANTGSALMGIGRASGEKRA
TEAARMAISSPLLE-TSIEGAKGVLLNITGGPNLGLFEVNEAAEIISGAADPDANIIFGAVIDESLDDEIRVTVIATGFD
DLEIPAFLRRR---
>KKM12266.1|Bacteria___Firmicutes_B-Moorellia___PH28-bin88___PH28-bin88_sp000987045___99.36___GCA_000987045.1
M--LELEENELNQFAAIKVIGVGGGGNNAVNRMIAAGLQGVEFVSVNTDAQALRLCKSEYKIQIGAKLTKGLGAGANPET
GKKAAEESREELVQSLKGADMVFVTAGMGGGTGTGAAPVVAEVAKELGALTVGVVTRPFTFEGRKRADQADKGIADLKGR
VDTLIIIPNDRLLQVADKQTSITEAFRIADDVLRQGVQGISDLIAVPGLINLDFADVKTIMLDTGSALMGIGRASGDKRA
AEAARMAISSPLLE-TSIEGAKGVLLNITGGSNLGLFEVNEAAEIIAAAADPEANIIFGAVIDEEMHDEIRVTVIATGFD
DLDIPAFLRRK---
>KUO52476.1|Bacteria___Firmicutes_B-Moorellia___Desulfitibacterales___Desulfitibacter_sp001515945___97.62___GCA_001515945.1
M--LELEQQEFNPFAKIKVIGVGGGGNNAVNRMISANLQGVDFICVNTDAQCLSLSQAQMKIQIGNKLTKGLGAGANPEI
GKKAAEETRDEIVKSLQGADMVFVTAGMGGGTGTGAAPIVAEVAKEQGALTVGVVTRPFTFEGKKRAGQAEIGIEELKEK
VDTLIIIPNDRLLQVADKNTSISDAFKIADDILRQGVQGISDLIAVPGLINLDFADVKTIMMDTGSALMGIGRASGDKRA
AEAANMAISSPLLE-TSIEGAKGVLLNITGGNNLGLFEVNEVAEIISSAADPEANIIFGAVVDERLEDELRVTVIATGFD
DLDIPAFLRRK---
>HBT48125.1|Bacteria___Firmicutes_B-Moorellia___Moorellales___UBA12545_sp003509545___95.66___GCA_003509545.1
M--LEFDD-DNHQFAVIKVVGVGGGGNNAVNRMIAASLKGVEFISVNTDAQALRLCQAEQKIQIGAKLTKGLGAGANPEI
GKKAAEESREELAQRLQGADMVFITAGMGGGTGTGAAPVVAQIAKEVGALTVAVVTRPFTFEGRKRALQAENGIAELRTK
VDTLIVIPNDRLLQVADKQTTITEAFRIADDVLRQGVQGISDLITVPGLINLDFADVKTIMTDAGSALMGIGRATGEKRA
VEAAKMAVSSPLLE-TSIEGARGILLNITGGPNLGLFEVNEAAEIIAASADPDANIIFGAVIDENLKDEIRVTVIATGFD
DLDIPAFLRRR---
>WP-011344952.1|Bacteria___Firmicutes_B-Desulfotomaculia___Carboxydothermales___Carboxydothermus_hydrogenoformans___100___GCF_000012865.1
M--LEF-DLEFQNNATIKVIGVGGGGSNAVNRMIMSGLKGVEFIAVNTDAQALKLSKAPTRIQIGVKLTKGLGAGANPEI
GEKAAEENREDLYAALKGADMVFVTAGMGGGTGTGAAPIVAEIAKELGALTVGVVTKPFTFEGKKRAMQAEKGIENLKSK
VDTLITIPNDRLLQVIDKNTPMLEAFRIADDVLRQGVQGISDLIAVPALINLDFADVKTIMKDAGSALMGIGVASGDNRA
VEAARQAISSPLLE-TSIEGARGVLLNITGGTSLSLFEVQEAADIIAQAADPDANIIFGAGIDETMQDEVRVTVIATGFD
SIEIPAFLRRR---
>WP-092068193.1|Bacteria___Firmicutes_C-Negativicutes___Selenomonadales___Dendrosporobacter_quercicolus___100___GCF_900104455.1
M--LEF-DMDFNQFANIKVIGVGGGGNNAVNRMITAGLQGVEFVSVNTDAQALIHALAPYRIQIGEKLTKGLGAGANPEV
GEKAAQESKEEIIKALKGADMVFVTAGMGGGTGTGAAPIVAECAKEVGALTVGVVTKPFSFEGRRRQSQAERGTAKLKEK
VDTLITIPNDRLMQVVDKRTSIMDAFRIADDVLRQGVQGISDLIAVPGLINLDFADVKTIMTETGSALMGIGIGTGDNRA
VVAAEAAIKSPLLE-TSIEGARGVLLNITGGTSLGLFEVNEAAEIIANAADPEANIIFGAVIDEKFQDEIRVTVIATGFK
DLDIPAWMRR----
>WP-038671231.1|Bacteria___Firmicutes_C-Negativicutes___Propionisporales___Pelosinus_sp000725345___99.91___GCF_000725345.1
M--LEL-DMDLDRFAAIKVIGVGGGGNNAVNRMIAAGLHGVEFITVNTDAQALMHSQAAYRIQIGEKLTKGLGAGANPDI
GEKAAQESREDIIKALRGADMVFVTAGMGGGTGTGAAPVVAECAKEVGALTVGVVTKPFSFEGRRRQAQAEVGTAKLKEK
VDTLITIPNDRLLQVADKRTSMIDAFRIADDVLRQGVQGISDLIAVPGLINLDFADVKTIMTDTGSALMGIGYGSGDNRA
VAAAEAAIKSPLLE-TSIEGAKGVLLNITGGPSLGLLEVNEAAAIISDAVDPEANIIFGAVIDENFQDEVRVTVIATGFR
DLDIPTWMRR----
>WP-007289296.1|Bacteria___Firmicutes_C-Negativicutes___Sporomusales___Thermosinus_carboxydivorans___96.52___GCF_000169155.1
M--LEF-DMDLDRFAAIKVIGVGGGGNNAVNRMIASGLQGVEFIAINTDAQALLLSQASYRIQIGEKLTKGLGAGANPEI
GEKAAQESREEILKALRGADMVFVTAGMGGGTGTGAAPVVAECAKEVGALTVGVVTKPFSFEGRRRQLQAEAGTAKLKEK
VDTLITIPNDRLMQVVDKRTSIVEAFRIADDVLRQGVQGISDLIAVPGLINLDFADVKTIMMDQGSALMGIGIATGDNRA
VAAAEAAIKSPLLE-TSIDGAKGVLLNITGGTSLGLFEVNEAAEIIARAADPEANIIFGAVIDEKFNDEVRVTVIATGFL
NLEIPPWMRTR---
>tbn..37678..38718..LFTO01000057.1|Bacteria___Firmicutes_B-Moorellia___DTU086___DTU086_sp001513335___90.2___GCA_001513335.1
-----FEDVEVGQYAEIKVVGVGGGGSNAVNRMIEANLQGVDFISLNTDAQALQLSKADQRFQIGAKLTKGLGAGADPAI
GRKAAEESKEDLYNCLQGADMVFITAGMGGGTGTGAAPIVAEVSKEIGALTVGVVTRPFTFEGRKRAEQAETGIQELKSK
VDTLIVIPNDRLLQVVDKQTSITEAFRVADDVLRQGVQGISDLIAVPGLINLDFADVKTIMLDTGSALMGIGHASGERRA
VEAANMAISSPLLE-TSIEGAKGVLLNITGGSDLGLFEVNEAAETIAQAAEPDANIIFGAVIDPNCNDEIRITVIATGFD
ELEIPAFLRRR---
>PZN44762.1|Bacteria___Firmicutes_E-Symbiobacteriia___Symbiobacteriales___ZC4RG38_sp003242505___90.66___GCA_003242505.1
---MEF-DAGVENLATIKVIGVGGAGNNAVNRMISIGLKGVEFIAVNTDAQALATSLAPTKVQIGPKLTKGLGAGANPEI
GQKAAEESREAIAEVLSGADMVFITAGMGGGTGTGAAPVVAEVAKELGALTVAVVTRPFTFEGKRKAMVAEKGIANLKEK
VDTLITIPNDRILQVVDKKTSLTEAFRIADDVLRQGVQGISDLIAIPGLINLDFADVKTIMSNQGSALMGIGISSGENRA
AEAARMAISSPLLE-TSIEGAKGVLLNITGGNDLSLFEVNEAAEIISQAADPDANIIFGAVIDESLQDEIRVTVIATGFD
DLEIPAFLRRRGPG
>AEW04943.1|Bacteria___Firmicutes_E-Sulfobacillia___Sulfobacillales___Sulfobacillus_A_acidophilus___99___GCA_000237975.1
M--LDF-DQAAENFAVIKVVGVGGGGTNAVNRMIQAGLKGVEFIAVNTDAQALALSMAPTRLQVGMKLTKGLGAGANPDI
GQKAAEESREQIADALKGADMVFITAGMGGGTGTGAAPVVAEVAKEVGALAVGVVTKPFTFEGRRRQTFAEKGAANLKAK
VDTLITIPNDRLLQVVEKKTSIVEAFRIADDVLRQGVQGISDLIAVPGLINLDFADVKTIMSEMGSALMGVGVSQGENRA
AAAAKAAISSPLLE-TSIDGARGVLLNITGGSDLSLFEVNEAAEIVIQAADPEANIIFGAVIDDTLRDEVRVTVIATGFD
DLDIPAFLRRRS--
>KGP75710.1|Bacteria___Firmicutes_B-Desulfitobacteriia___Desulfitobacteriales___Desulfosporosinus_sp000770645___84.28___GCA_000770645.1
M--LEF-DTESNQFAEIRVIGVGGGGNNAVNRMITAGLQGVDFITVNTDSQALQLSRAGQKVQIGVKLTKGLGAGANPDI
GAKAAEESREELARVLKGADMVFVTAGMGGGTGTGGAPVVAEVAKEIGALTVGVVTRPFTFEGRKRALQAEKGIAELKSK
VDTLITIPNDRLLQVVDKHTTINEAFRIADDVLRQGVQGISDLIAVPGLINLDFADVKAIMANTGSALMGIGEATGENRA
ADAARKAISSPLLE-TSIEGAKGVLLNITGGINLTLFEVNEAAGIIAEAADPEANIIFGAVIDENLKEELVVTVIATGFG
DVDIPEFLRRRR--
>WP-089609952.1|Bacteria___Firmicutes_B-Dehalobacteriia___Dehalobacteriales___Dehalobacterium_formicoaceticum___95.62___GCF_002224645.1
M--LEFDDYEIAQFAKIKVVGVGGGGNNAVNRMIKSNLKGVEFIGVNTDAQALQHSHAEVVVQIGNKLTKGLGAGANPEI
GKKAAEESREELSSILNGADMVFVTAGMGGGTGTGAAPIVAEVAKELGALTVGVVTRPFTFEGRRRAQQAEAGITDLKSK
VDTLITIPNDKLLQVIDKKTTITDAFVIADDVLRQGVQGISDLIAVPGLINLDFADVKTIMKEAGSALMGIGSATGDNRA
AEAAKAAISSPLLE-TSITGAKGVLLNITGSSSLSLFEVNEAAEIIAAASDPEANIIFGAVIDDNIDDSIRVTVIATGFD
DLDIPAFLRRKI--
>WP-078664591.1|Bacteria___Firmicutes_B-Thermincolia_A___Carboxydocellales___Carboxydocella_thermautotrophica___99.68___GCF_003054495.1
M--LEF-DLDLNQFCNIKVIGVGGGGNNAVNRMIASGLKGVEFIAVNTDAQALYLSQASHKIQIGAKLTKGLGAGANPDI
GERAAEESRDALVEALKGADMVFVTAGMGGGTGTGAAPVVAEVAKELGALTVGVVTKPFSFEGRKRMTQAERGVANLKAR
VDTLITIPNDRLLQIADKNTSFIDAFRLADDVLRQGVQGITDVIAVPGLINLDFADVKTIMFETGSALMGIGTATGEKRA
AEAARMAISSPLLE-TSIDGAKGVLINITGDSKLGILEVYEAAETITNAADPDANIIFGAVIDDNLKDEVRVTVIATGFD
NIVIPPFLRNRR--
>PZN09685.1|Bacteria___Firmicutes_E-Thermaerobacteria___Thermaerobacterales___Thermaerobacter_sp003242195___91.09___GCA_003242195.1
M--LEF-EMENQPFAVIKVVGVGGGGNNAVNRMIEAGLRGVEFLAVNTDAQALAASLATEKIQIGRQVTRGLGAGADPEI
GQKAAEESREEIKERLKGADMVFITAGMGGGTGTGASPVIAEIATEIGALTVGVVTRPFSFEGRKRAAQAEMGINNLKAK
VDTLITIPNDRLLQVVDKKTSILQAFRVADDVLRQGVQGISDLIAVPGLINLDFADVRTIMMNTGSALMGIGVGRGETRA
VDAARAAISSPLLE-ASIEGAKGVLLSITGGPDLGLYEVNEAAEIIAQAADPDANIIFGAVIDESLEDEVRVTVIATGFD
DLDIPAFLRRRPRP
>KLU40447.1|Bacteria___Firmicutes_G-Limnochordia___DTU010___1109_sp001028815___95.55___GCA_001028815.1
M--FEF-DLESPQFADIKVIGCGGGGSNAVNRMIAAGLTGVQFVALNTDAQALQLSEATVKIQVGQKLTKGLGAGSNPEI
GQRSAEESREDIRQALEGADMVFITAGMGGGTGTGAAPVVAEIAKELDALTVGVVTKPFSFEGRRRMAQAEKGIEMLRAK
VDTLITIPNDRLLQVVDKRTSMMEAFKIADDVLRQGVQGISDLITVPGLINLDFADVRAIMTNAGSALMGIGQATGEDRA
VKAAKQAISSPLLE-ASIEGAKGILMSLTGGSNLGLFEVNEAAEIVAEAADPDANIIFGAVIDDSFQDELRITVIATGFD
ELDIPAFLRRR---
>OUM98403.1|Bacteria___Firmicutes_G-Limnochordia___Limnochordales___ZCTH02-B6_sp002159155___91.58___GCA_002159155.1
M--FEL-EEIQGQFARIKVIGVGGGGQNAVNRMIEAGLQGVEFAALNTDAQALMMSNAPTKLQIGTKLTRGLGAGSNPEI
GTKAAEESREEIRQLLEGADMVFITAGMGGGTGTGGTPVVAEVAREVSALTVGVVTKPFSFEGRRRQQQAEQGIEALRDK
VDTLIVIPNDRLLQVAEKKTSIIEAFRLADDVLRQGVQGISDLITVPGLINLDFADVRTIMANAGSALMGIGVASGEERA
IKAAKMAISSPLLE-ASIEGARGILLNITGSSNLGLFEVNDAAEIIAEAADPEANIIFGAVIDESLRDEVRVTVIATGFD
DLDIPAFLRRRSS-
>HBR01698.1|Bacteria___Firmicutes_A-Clostridia___Acetivibrionales___DTU059_sp003535195___80.16___GCA_003535195.1
M--LEF-DIDMESFARIKVIGVGGGGNNAVNRMISAGLRGVEFISVNTDKQALFLSQANTKIQIGDKLTKGLGAGANPEI
GEKAANESRDEIAMAIKDADLVFVTAGMGGGTGTGGAPVIAQIAKEMGILTVGVVTKPFLFEGKKRMMQAENGVEALKGV
VDTLVTIPNDRLLQIGDKKMPLLKAFNLADDVLRQGVQGISDLIAVPGLINLDFADVKTIMLDTGLAHMGIGHGTGENKA
EEAARQAISSPLLE-TSIEGARGVLLNITGGADLGLQEVNMAAELIQASADPEANIIFGAVIDDNLKDEIVITVIATGFD
DLEIPTFLKRKGFR
>WP-012283121.1|Bacteria___Firmicutes_B-Desulfitobacteriia___Heliobacteriales___Heliobacterium_modesticaldum___100___GCF_000019165.1
M--FEL-DVDLNPLAVIRVVGVGGGGNNAVNRMISHGVRGVQFVSVNTDAQALHLSRAETKMQIGLKLTKGLGAGANPDI
GKKAAEESREELINALKGADMVFVTAGMGGGTGTGAAPVVAEVARELGALTVGVVTRPFTFEGRKRAMQAERGISELRAA
VDTLIVIPNDRLLQVVDKHTPMNEAFRLADDILRQGVQGISDLIAVPGLINLDFADVKTIMSDTGSALMGVGYASGEHRA
IDAVKKAISSPLLE-TSIEGAKGVLMNITGGINLGMLEVNEAAEIVTEVADPEANIIFGAVIDDSMEDEVRVTVIATGFD
DVDIPVFLRKYRG-
>EFR87152.1|Bacteria___Firmicutes-Bacilli___Lactobacillales___Listeria_marthii___87.44___GCA_000183865.1
M--LEF-DTSSESLATIKVIGVGGGGNNAVNRMIEHGVQGVEFISVNTDAQALNLAKAETKLQIGTKLTRGLGAGAVPEI
GKKAAEESREQIEEALKGSDMVFVTAGMGGGTGTGAAPVIAQIAKEMGALTVGVVTRPFGFEGPKRTKQALAGSEAMKEA
VDTLIVIPNDRLLQIVDKNTPMLEAFREADNVLRQGVQGISDLIAVPGLINLDFADVKTIMTNRGSALMGIGIATGENRA
AEAAKKAISSPLLE-TSVDGAKGVLMNITGGSNLSLYEVQEAAEIVSSASDEDVNMIFGSVINDELQDELIVTVIATGFS
DVDVPAFIRNRNRR
>WP-008339618.1|Bacteria___Firmicutes_K-Alicyclobacillia___Alicyclobacillales___Alicyclobacillus_acidocaldarius_B___94.86___GCF_000173835.1
M--LEF-DFETDSLANIKVIGVGGGGCNAVNRMIESGVKGVEFIVVNTDAQALKLSKAETKLQIGEKLTRGLGAGANPEI
GKKAAEESREMLANALKGADMVFVTAGMGGGTGTGAAPVIAEIAKELGALTVGVVTKPFRFEQRRRMIQAEQGVNELKQK
VDTLIVIPNDRLLEIVDRNTPVLEAFREADNVLRQGVSGISDLIATPALINVDFADVKAIMTERGSALMGIGIASGENRA
AEAAKKAISSPLLE-TSIDGARGILMHVAGGTNLSLWEVNEAADIVSMTADPDVNMIFGAAIDPNLEDEIVVTVIATGFN
PWEIPAFMRRQNSR
>WP-018132753.1|Bacteria___Firmicutes_K-Alicyclobacillia___Tumebacillales___Effusibacillus_pohliae___98.46___GCF_000376225.1
M--LEF-DLEIDSLAQIKVIGCGGGGCNAVNRMIESGIKGVEFITVNTDAQALQLSKAHQRLQIGEKLTRGLGAGANPEI
GKKAAEESREQITNALRGADMVFVTAGMGGGTGTGAAPVVAEIAKELGALTVGVITKPFTFEGRRRMTQAEQGIANLKEK
VDTLIVIPNDRLLEIVDKNTPMLEAFREADNVLRQGVSGISDLIAVPGLINVDFADVKTIMTERGSALMGIGIASGENRA
AEAAKKAICSPLLE-TSIDGARGVLMHIAGGSNLSLFEVNEAAEIVSSAADPEVNMIFGAVINENLKDEIVVTVIATGFD
DIDVPAFLRRNNGK
>WP-013075835.1|Bacteria___Firmicutes_K-Alicyclobacillia___Kyrpidiales___Kyrpidia_tusciae___95.01___GCF_000092905.1
M--LEF-EFDTEHLAQIKVIGVGGGGCNAVNRMIESGIKGVEFIAVNTDAQALQLSKAESRLQIGEKLTRGLGAGANPEI
GKKAADESREQIMNALRGADMVFVTAGMGGGTGTGAAPVIAEIAKELGSLTVGVVTKPFSFEGRRRMNQAEQGIQHLKEK
VDTLIVIPNDRLLEIVDRNTPMLEAFREADNVLRQGVSGISDLIAVPGLINVDFADVKTIMTERGSALMGIGVSSGENRA
AEAAKKAICSPLLE-TSIDGARGVLMHIAGGNNLSLFEVNEAADIVSSAADPEVNMIFGAVINQDLKDEIVVTVIATGFE
DYHIPAFLRHRRG-
>WP-048602578.1|Bacteria___Firmicutes_I-Bacilli_A___Rubeoparvulales___Rubeoparvulum_massiliense___98.46___GCF_001049895.1
M--LQF-DMDVDTLARIKVIGCGGGGSNAVNRMIEAGVQGVEFIAVNTDAQALQLSKAPHKLQIGEKLTRGLGAGANPEV
GKKAAEESRESIVNALKGADMVFVTAGMGGGTGTGAAPVIAEIAREVGSLTVGVVTRPFTFEGRKRMMQAINGIEALKEK
VDTLIVIPNDRLLEIVDKNTPMLEAFREADNVLRQGVQGISDLIAVPGLINLDFADVKAIMSEKGSALMGIGIATGENRA
AEAAKKAICSPLLE-TSIDGAHGVLMNITGGSNLSLYEVNEAADIVSSSADRDVNMIFGAVINEDLEDEIVVTVIATGFN
NLEIPAFLRERRRR
>WP-054670792.1|Bacteria___Firmicutes_I-Bacilli_A___Calditerricolales___Calditerricola_satsumensis___87.28___GCF_001311905.1
M--FEL-DFEMDQLAQIKVIGVGGGGSNAVNRMIEVGVQGVEFIAVNTDAQALKLSKAPVRLQIGEKLTRGLGAGANPEI
GKKAAEESREMIENALRGADMVFVTAGMGGGTGTGAAPVIAEIARELGALTVGVVTRPFTFEGRKRAAQAESGIAALKEK
VDTLIVIPNDRLLEIVDRNTPMLEAFKEADNVLRQGVQGISDLIAVPGLINLDFADVKAIMKERGSALMGIGIASGENRA
AEAAKKAICSPLLE-TSIDGAKGVLMNITGGTNLSLYEVNEAADIVSSAADPDVNMIFGAVINEDLKDEIIVTVIATGFD
NLDVPTFLRNRSRR
>WP-068724676.1|Bacteria___Firmicutes_I-Bacilli_A___Tepidibacillales___Tepidibacillus_decaturensis___87.95___GCF_001561915.1
M--LEF-DLDMEQLAQIKVIGVGGGGSNAVNRMIEAGVQGVEFIAVNTDAQALHRSLAVTKSQIGEKLTRGLGAGANPEI
GKKAAEESRETIENSLKGADMVFVTAGMGGGTGTGAAPVIAEIAKELGALTVGVVTKPFSFEGRKRSLQAEQGIAALKEK
VDTLIVIPNDRLLEIVDKNTPMLEAFRQADNVLRQGVQGISDLIAVPGLINLDFADVKTIMTEKGSALMGIGIATGENRA
AEAAKKAICSPLLE-TSINGAKGVLMNITGGANLSLYEVNEAADIVASSSDPEVNMIFGAVINENLKEEIIVTVIATGFD
NLDIPTFLRNRNK-
>WP-027414502.1|Bacteria___Firmicutes_I-Bacilli_A___Aneurinibacillales___Aneurinibacillus_B_terranovensis___98.15___GCF_000430625.1
M--LDF-DLEMDTLAQIKVIGVGGGGSNAVNRMIEGGIQGVEFIAVNTDYQALNLSRAQHKLQIGGKLTRGLGAGANPEV
GKKAAEESREQIENALRGADMVFVTAGMGGGTGTGAAPVIAEIAKEIGALTVGVVTRPFTFEGRKRALQAENGISSLKEK
VDTLIVIPNDRLLEIVDKNTPMLEAFREADNVLRQGVQGISDLIAVPGLINLDFADVKTIMTERGSALMGIGISTGENRA
SEAAKRAICSPLLE-TSIDGARGVLMNITGGANLSLYEVNEAADIVASAADAEVNMIFGAVINENLKDEIVVTVIATGFD
NLDIPTFLRNRRRK
>WP-007505648.1|Bacteria___Firmicutes_I-Bacilli_A___Caldalkalibacillales___Caldalkalibacillus_thermarum___93.85___GCF_000218765.1
M--LEF-DMETQQLARIKVIGVGGGGSNAVNRMIESGVQGVEFITVNTDAQALQLSKAEHRLQIGAKLTRGLGAGANPEV
GKKAAEESREQIENVLKGADMVFVTAGMGGGTGTGAAPVIAEVAKELGALTVGVVTRPFTFEGRRRAVHANQGIENLKQK
VDTLIVIPNDRLLEIVDKNTPMLEAFREADNVLRQGVQGISDLIAVPGLINLDFADVKTIMTEKGSALMGIGVASGENRA
VEAAKKATCSPLLE-SSIEGAKGVLMNITGGTNLSLYEVNEAADIVAASSDAEVNMIFGAVINEDLKDEIVVTVIATGFN
DLDIPTFLRNRNRR
>OJF17522.1|Bacteria___Firmicutes_I-Bacilli_A___Bacillales_F___Bacillus_BB_sp001884825___92.92___GCA_001884825.1
M--LEF-DMDFQSLAQIKVIGVGGGGSNAVNRMIECGVKGVEFITVNTDAQALNLSKAEHKIQIGEKLTRGLGAGANPEI
GKKAAEESREMLENILKGADMVFVTAGMGGGTGTGAAPIIAEIAKSLGALTVGVVTRPFSFEGRRRAMQAESGIAALKEK
VDTLIVIPNDRLLEIVDKNTPMLQAFREADNVLRQGVQGISDLIAVPGLINLDFADVKTIMTEQGSALMGIGVSSGENRA
VEAAKKAISSPLLE-TSIDGARGVLMNITGGANLSLYEVNEAADIVASAADEDVNMIFGAVIKEEMEDEIQVTVIATGFD
NLDIPTFLRNRRRR
>WP-069643989.1|Bacteria___Firmicutes_J-Desulfuribacillia___Desulfuribacillales___Desulfuribacillus_alkaliarsenatis___96.92___GCF_001730225.1
M--LEF-DIDTHQLAQIKVIGVGGGGSNAVNRMIEAGIQGVEFLAVNTDAQALQSSLAASKMQIGEKLTRGLGAGANPEV
GKKAAEESREDIMNLLKGADMVFVTAGMGGGTGTGAAAVIAEIAKEIGALTVGVVTKPFSFEGKRRSTHANIGIANLKEK
VDTLIVIPNDRLLEIVDRNTPMVEAFREADNVLRQGVQGISDLIAIPGLINLDFADVKTIMAERGSALMGVGVATGENRA
ADAAKKAICSPLLE-TSIQGAKGVLLNITGGTNLSLFEVNEAADIVQSASDPEVNLIFGAVINENLKDEIIVTAIATGFA
DIDIPAFMRKKKS-
>WP-028777155.1|Bacteria___Firmicutes_I-Bacilli_A___Thermoactinomycetales___Shimazuella_kribbensis___99.23___GCF_000428065.1
M--LDL-EFDIEQIAQIKVIGVGGGGSNAVNRMIDAGVQGVEFIAVNTDAQALNRSKAPIKLQIGEKLTRGLGAGAKPEV
GKKAAEESREQIENVLRGADMVFVTAGMGGGTGTGAAPEIALIARELGSLTVGVVTKPFSFEGRKRSVQAETGVASLKEN
VDTLIVIPNDRLLEIVDKNTPMIEAFREADNVLRQGVQGISDLIAVPGLINLDFADVKTIMTERGSALMGIGTAAGENRA
TEAAKKAICSPLLE-TSINGARGVLMNITGGANLSLYEVNEAADIVTQASHAEVNMIFGAVINEDLKDEILVTVIATGFE
SYEIPTFLRNQFKK
>OUN01281.1|Bacteria___Firmicutes_I-Bacilli_A___Paenibacillales___ZCTH02-B3_sp002159065___93.35___GCA_002159065.1
M--LEF-DLESESLAKIKVIGVGGGGSNAVNRMIESGVRGVEFITANTDAQALQMTRAELKLQLGDKLTRGLGAGGNPEI
GKKAAEESREAIFNSLRGADMVFVTAGMGGGTGTGAAPVIAGVARECGALTVGVVTRPFTFEGRKRAMQAEMGIEALREN
VDTLIVIPNDRLLEIVDKKTPMVEAFREADNVLRQAVQGISDLIAVPGLINLDFADVKAIMTERGSALMGIGVASGENRA
AEAARKAIMSPLLE-TSINGARGIIINITGGPNLSLYEVNEAAEIVVSACDPDVNMIFGASIDDTMSDDIKVTVIATGFD
QLDIPAFLRNRQRN
>WP-012447766.1|Bacteria___Firmicutes_D-Natranaerobiia___Natranaerobiales___Natranaerobius_thermophilus___98.31___GCF_000020005.1
M--LEF-DIETDQFAQIKVIGVGGGGSNAVNRMISSGLKGVEFIAVNTDSQALNMSEANLKLQLGQNLTKGLGAGADPEI
GKKAAEESRDEIEQSLKGADMVFVTAGMGGGTGTGAAPVIAKISRELGALTVGVCTKPFTFEGKKRKKQAEAGIDEIKEN
VDTLIVIPNDRLLQVVEKKTTMVEAFRVADEVLLQGVQGISDLITVPGLINLDFADVKTIMTDTGTALMGIGSSTDDNRA
VDAAKSAILSPLLE-TSIEGAQGILLNITGGSNLGLVEVNEAADVVAEAAAEDANIIFGAVIDDNLEDEVKVTVIATGFD
DINIPAFLRRKKKS
>WP-091348895.1|Bacteria___Firmicutes_D-Proteinivoracia___Proteinivoracales___Anaerobranca_gottschalkii___97.46___GCF_900111575.1
M--FEF-DFDMEQFAHIKVIGVGGGGSNAVNRMISSGLKGVDFIVANTDAQALHNSQADVKIQLGDKITKGLGAGANPEI
GRQSAEETREEIAKALKGADMVFVTAGMGGGTGTGAAPIIAEIAKEQGALTVGVVTKPFSFEGRKRQGFAEKGIENLKEK
VDTLIVIPNDRLLQVTDKNVTMLEAFKIADDVLLQGVKGISDLIAVPGLINLDFADVKTIMKETGSALMGIGIASGENRA
SVAANQAVSSPLLE-TSINGAKGVLLNISGGTNLGLHEVQEAAAVVEKYVDADANIIFGAVIDESMGDEIKVTVIATGFE
DFDIPAFLRKRMSK
>HAN86087.1|Bacteria___Firmicutes_G-SHA-98___DTUO25___UBA10085_sp003456765___67.13___GCA_003456765.1
M--FEL-ELEVDHLANIKVIGVGGGGSNAINRMIGAGLKGVEFVALNTDAQALRMSNASQKIQIGEKLTKGLGAGANPEI
GKKAAEESRDMLSETMDGADMVFITCGMGGGTGTGAAPIIAEIAKELGALTVGVVTKPFSFEGRRRMAQADQGIDALREE
VDTLIVIPNDRLLQVAEAQTSILDAFRIADDVLRQGVQGISDLITVPGLINLDFADVRTIMTDAGSALMGIGVASGENRA
LEAARSATASPLLE-ASIHGAKGVLMNITGSSNMGLFEVNEAAETVADAADPDALVIFGAVIDDSMGDEIKVTVIATGFN
DLDIPPFLRRVR--
>PTQ52455.1|Bacteria___Firmicutes_I-Bacilli_A___Thermicanales___Brockia_lithotrophica___90.64___GCA_003050565.1
M--LDL-EMEKAVPAVIKVVGVGGGGSNAVNRMIESGLSGVEFIAVNTDAQALSLSKADVKLQIGEKLTRGLGAGANPEI
GKKAAEESREAIEAVLRDADMVFVTAGMGGGTGTGAAPIIAQVAKELGALTVAVVTKPFRFEGKRRMLQAEAGIANLKER
VDTLIVIPNDRLLEVVDKNTPITEAFRMADNVLRQGVQGISDLIAVPGLINLDFADVKTIMQDKGTALMGIGVASGENRA
QEAAKRAIMSPLLE-TTIEGAKGVLLNITGGTSLTLFEVNEAAEIVHAASDPDVNMIFGAVINESLDDEIYVTIIATGFD
DFDIPTFLRKRRPR
>CEA02609.1|Bacteria___Firmicutes-Bacilli___Bacillales_A___Lysinibacillus_E_saudimassiliensis___98.68___GCA_000935965.1
M--LDF-DTSLDQMAVIKVIGVGGGGNNAVNRMIEHGVQGVDFIAVNTDSQALKDSKADNRLQMGMKLTRGLGAGANPEV
GKKAAEESREQLEEMLKGADMVFVTAGMGGGTGTGAAPVIAQIAHDLGALTVGVVTKPFSFEGLKRQKQALGGIAALKEA
VDTLIVIPNDKLLEIVDKSTPMLEAFIEADNVLRQGVQGISDLIATPGLINLDFADVKTIMSNKGSALMGIGIATGENRS
AEAAKKAISSPLLE-SSISGAKGVLMNITGGSNLSLYEVQDAAEIVAAASDEEVNMIFGSVINDNLKDEIIVTVIATGFD
ELDVPAFLRNRNRQ
>WP-012370828.1|Bacteria___Firmicutes-Bacilli___Exiguobacterales___Exiguobacterium_A_sibiricum___100___GCF_000019905.1
M--LHF-DEMMDQVAKIKVIGVGGGGSNAVNRMIEHGVQGVEFIAVNTDAQALNMSQADVKLQLGAKLTRGLGAGANPEI
GKKAAEESREQLTEILSGADMVFVTAGMGGGTGTGAAPVIAEISKEIGALTVGVVTKPFMFEGRKRMQHAVSGVQNFKEK
VDTLIVIPNDKLLEIVDRNTPMLEAFKEADNVLRQGVQGITDLIAVPGLINLDFADVKTIMTEKGSALMGVGVATGEHRA
TEAAKKAISSPLLE-TSIEGAKGVLMNITGSANLSLYEVTEAAQIVQSAADEEVNLIFGSVINDNLEDEIIVTVIATEFE
TMDIPSFLRRNNR-
>CCX53978.1|Bacteria___Firmicutes_C-Negativicutes___Veillonellales___Veillonella_A_sp000431435___99.6___GCA_000431435.1
----------MSEFANIKVIGVGGGGSNAVNRMIDSGLQGVDFLVANTETQALDNSKADIKIQLGEKLTKGLGAGANPQV
GEEAAQESREEITKALSGSDMVFVTAGMGGGTGTGAAPIVAECAREMGALTVGVVTKPFTFEGKRRKNQADKGIEMLTSK
VDTIIVIPNDKLLQVVDKKTPLNEAFRTADDVLRQGIKGISDLITVPGLINLDFADVKTIMTNQGEALMGIGIGEGENRA
VDAAKMAINSPLLE-TSIEGAKGILLNITGSGDLSLFEINEAAEIISEAADPEANIIFGSVIDENLGDRVQITVVATGF-
GPEIPTFMKR----
>KUO73564.1|Bacteria___Firmicutes_A-Clostridia___Lutisporales___BRH-c25_sp001515955___93.68___GCA_001515955.1
M--LEF-DVDMNSVAQIKVVGVGGAGNNAINRMISAGLKGVEFYAINTDKQALYMSLAPNKIQIGEKLTKGLGAGANPDI
GKRAAEESYEEVKKMLDGADMVFVTAGMGGGTGTGAAPIVAQIAKELGILTVGVVTKPFGFEGKVRKMQAEKGLGELKEK
VDTLVIIPNDRLLQIVDKKASIMEAFKIADDVLRQGVQGISDLIAVPGLVNLDFADVKTIMLSKGFAHMGIGKASGENRS
AEAVKQAIHSPLLE-TCIEGAKSVLLNITGGVNLGIFEVNEAADLVFQSADPDANIIFGAVIDESMQDEIRITVIATGFE
DIDIPTFLRNRFK-
>PKM77645.1|Bacteria___Firmicutes_B-Syntrophomonadia___Syntrophomonadales___Syntrophomonas_B_sp002840245___97.75___GCA_002840245.1
MP-LDF-DVEMQQFANIKVIGVGGGGSNAINRMIEASLKGVEFIAVNTDSQALYQSKAEKKIQVGGKLTKGLGAGADPEV
GMKAAMETEDEIIKALQGADMVFITAGMGGGTGTGGAPIIARIAKQLGALTVGVVTKPFLFEGRKRNMQAEKGIQALKEE
VDSLITIPNDRLLQVVQKNTAVNDAFRIADDILRQGVQGISDLIAIPGLINCDFADVQTVMKNTGSALMGIGQAKGENRA
AEAARMAISSPLLE-TSIEGAKGVLFNITGGSDLTLFEIQEAAAIIHESADAEANIIFGANIDESLGEEVRVTVIATGFT
DLEIPPFILKHK--
>PKQ17413.1|Bacteria___Actinobacteriota-Coriobacteriia___OPB41___PHET01_sp002841275___94.58___GCA_002841275.1
M----L-DTGANYLAVIKVVGIGGGGTNAVNRMVEAGVKGVEFIAVNTDAQALLMSDADYKVHVGVNLTKGLGAGADPDV
GFQAAEENRGEIKEALQGADMVFITAGEGGGTGTGAAPVIAQIAKEIGALTVGVVTRPFAFEGRKRALQADEGIKRLREV
VDTLIIIPNDRLLQVAEKKTSILDAFRIADDVLRQGTQGITDLITVPGLINLDFADVRTIMANAGSALMGIGLASGDSRA
HEAAKAAISSPLLE-SSIQGAQGVLLSISGGSDLGLFEVNEAAEVVAAAAAPDANIIFGAVIDDSMMDQIRVTVIATGFD
DLDIPAFLKKRSF-
>OFW59607.1|Bacteria___Actinobacteriota-RBG-13-55-18___RBG-13-55-18___RBG-13-55-18_sp001768645___96.58___GCA_001768645.1
M-----PETATNYLAVIKVVGIGGGGTNAINRMIDAGLKGVEFVAINTDAQALLMSDADVKVYIGGNITRGLGAGSNPEV
GEQAALENKDAVGEAIKGADMVFITAGKGGGTGTGASPIIAEIAKEQGALTIGVVTRPFSFEGRKRAQQAEQGIDKLREK
VDTLIIIPNDRLLEVAEQKTSILNAFRMADDILRQGVQGITDLITVPGLINLDFADVRTIMSNAGSALMGIGVGSGENRS
SEAARMAISSPLLE-SSIEGAKGILLNISGGTDLGLFEVNEAAEIIASVADGDANIIFGAVIDDSLGDELRVTVIATGFE
ELDIPVFLRNK---
>GBE57948.1|Bacteria___Actinobacteriota-Thermoleophilia___BMS3ABIN01___BMS3ABIN01_sp002897715___79.24___GCA_002897715.1
M----L-DPGNSYLAVIRVVGVGGGGTNAVNRMVDAGLKGVEFVAVNTDAQALLMCDADVKLHIGGKITQGLGAGANPEV
GREAAEESRDEIREAIKGSDMVFVTAGKGGGTGTGAAPVIAEISRELGALTVGVVTRPFSFEGKRRSDQAEEGIQVLREA
VDTVIIIPNDRLLQVVEKRTSIIDAFRVADDILRQGVQGITDLITVPGLINLDFADVKAIMKDAGSALMGIGVANGENRA
TEAAKAAISSPLLE-SSVEGATGILLNITGGTDLGLFEVNEAAEVISGAADANSNIIFGAVIDDSVKDEVKVTVIATGFD
VLDIPTFLRDEE--
>OFW61033.1|Bacteria___Actinobacteriota-Thermoleophilia___RBG-16-64-13___RBG-16-64-13_sp001768675___86.21___GCA_001768675.1
M-----SDTGSGYLAVIKVVGVGGGGTNAVNRMVDAGLKGVEFIAINTDAQALLMCDADVKLHIGGKVTRGLGAGANPEV
GREAAEESRDEIREALKGADMVFVTAGKGGGTGTGAAPVIAELARELGALTVGVVTKPFTFEGRKRASQAEAGIEALSKK
VDTLIIIPNDRLLQVVEKRTSIIEAFKVADDVLRQGVQGITDLITVPGLINLDFADVRTVMRGAGSALMGIGMASGENRG
VEAAKQAISSPLLE-ASIEGATGILLNISGGPDLGLFEVNEAAEVIADAADTEANVIFGAVIDESLGDQMRVTVIATGFD
ILEIPRFLRDKD--
>OLB24951.1|Bacteria___Actinobacteriota-Thermoleophilia___20CM-4-69-9___13-2-20CM-68-14_sp001914705___59.47___GCA_001914705.1
M---SVRDQTGNFLAVIKVVGVGGGGTNAVNRMVDAGLTGVEFIAVNTDAQALLMCDADVKIHIGSQATRGLGAGADPVV
GKAAAQESRDELKEALKGADMVFVTAGEGGGTGTGGAPILGELAEELGALTVGVVTRPFAFEGRKRAQQAERGIEDLRDT
VDTLIVIENDRLLQVVEKRTSIVDAFKLADDVLRQGVQGITDLITIPGLVNLDFADVRTIMRGAGSALMGIGAASGENRA
TEAAQAAVSSPLLE-ASIEGATGILLNVTGGREIGLFEVNEAAEVVTGAADQNANVIFGAVIDESLGEEVRVTVIATGFD
VLEVPSFLRD---N
>WP-011564468.1|Bacteria___Actinobacteriota-Rubrobacteria___Rubrobacterales___Rubrobacter_B_xylanophilus___98.25___GCF_000014185.1
M----L-DAGTSYLAVIKVVGIGGGGTNAVNRMINSGLQGVEFIAINTDAQALQMCDADQKIHIGEKITRGLGAGADPKI
GMEAAEESKAEIEEALRGADMVFVTAGKGGGTGTGAAPVVAKIAREAGALTVGVVTRPFSFEGRRRATYAEEGIKKLKEN
VDSLIIIPNDRLLQVAEKRTSMMEAFKMADDILRKGVQGITDLITVPGLINLDFADVRTIMQNSGSALMGIGESSSENRG
AEAARLAISSPLLE-ASIEGATGIILNITGGPELGLFEVNEAAEIVHNAAHQDANLIFGAVIDESFGDKVSVTVIATGFD
VLDIPAFLRRR---
>OJU95246.1|Bacteria___Actinobacteriota-Thermoleophilia___Solirubrobacterales___67-14_sp001897355___96.98___GCA_001897355.1
M-------METTYLAVIKVVGCGGGGTNAVSRMVDAGVRGVEFIAVNTDAQALQACDADIKISIGQELTRGLGAGGRPEI
GAGAAAETRDEIKEALKGADMVFVTAGEGGGTGTGSAPVIAEIAKEIGALTVGAVTKPFEFEGKKRMQQAMEGIEKLRNH
VDTLIIVPNEKLLQAVERRTSVLDAFKMADDILRQGVQGITDLITIPGLINLDFADVRTIMRDAGSALMGVGAGQGENRA
IDAAKAAITSPLIE-ESIKGATGMLLNITGPEELGLFEVNEAAQLVQSEADPNANIIFGSVVDQSLVDEVRVTVIATGFS
DIEVPPFLRD----
>BAN02264.1|Bacteria___Actinobacteriota-Acidimicrobiia___Microtrichales___Ilumatobacter_coccineus___99.15___GCA_000348785.1
M-----VGTPQNYLAVIKVVGVGGGGVNAVNRMIDAGLKGVEFIAVNTDAQALLMSDADVKLDIGRDLTRGLGAGSDPEV
GREAAESHRDEIEEMVRGADMVFITAGEGGGTGTGAAPVIAEISREAGALTIGVVTRPFSFEGRRRSVQADNGVQRLKEK
VDTLIVIPNDRLLTVANDKTSVLNAFKMADEVLLQGVSGITGLITTPGLINTDFADVKAVLADAGTALMGIGQASGDERA
VSAAKAAISSPLLE-SAIDGARGVLLNITGPSSMGLFEMNAAAEIIHGVAHQDALIIFGTVVDDEMGDEVRVTVISAGFD
DFDVPSFLK-----
>WP-082123680.1|Bacteria___Actinobacteriota-Acidimicrobiia___IMCC26256___IMCC26256_sp001023575___99.15___GCF_001023575.1
M------GAPQNYLAVIKVVGVGGGGGNAVNRMVDAGLKGVEFLAVNTDAQALLLSDADLRLDLGRELTRGLGAGSDPEV
GRQAADEHRAEIEEALRGSDMVFITAGEGGGTGTGAAPMIAEIAKELGALTIGVVTRPFGFEGRRRSVQAEQGIQRLKEK
VDTLIVIPNDRLLQVSDERTSIVNAFKMADEVLLQGVQGITDLITTPGLINTDFADVKMIMTNAGSALMGIGYASGDGRA
VGAARSAISSPLLE-ASIEGARGILLTISGPSDLGLFEVNEAAQIIADAAHPDANIIFGTVIDDALGDEVRVTVIAAGFD
DFDVPEFLR-----
>KGI68748.1|Bacteria___Actinobacteriota-Actinobacteria___Mycobacteriales___Mycolicibacterium_rufum___100___GCA_000762985.1
M------TPPHNYLAVIKVVGIGGGGVNAVNRMIEQGLKGVEFIAINTDAQALLMSDADVKLDVGRDSTRGLGAGADPEV
GRKAAEDAKDDIEELLRGADMVFVTAGEGGGTGTGGAPVVASIARKLGALTVGVVTRPFSFEGKRRSNQAENGIQSLRES
CDTLIVIPNDRLLQMGDAAVSLMDAFRSADEVLLNGVQGITDLITTPGLINVDFADVKGVMSSAGTALMGIGSARGDGRA
LKAAEIAINSPLLE-ASMEGAQGVLLSVAGGSDLGLFEINEAASLVQDAAHPDANIIFGTVIDDSLGDEVRVTVIAAGFD
DVDVPPFMRH----
>EJX36315.1|Bacteria___Actinobacteriota-Actinobacteria___Nanopelagicales___Nanopelagicus_sp000294575___57.56___GCA_000294575.1
M------ATPQNYLAVIKVVGIGGGGVNAVNRMIDVGLKGVEFIAINTDAQALLMSDADVKLDIGRKLTRGLGAGAAPEI
GRQAALDHIDEIEEVLRGADMVFVTAGEGGGTGTGGAPIVAKVAKDLGALTVGVVTKPFTFEGKRRTAQAEEGIENLRTE
VDTLIVIPNDRLLAISDRSISALEAFKTADQVLLSGVQGITDLITTPGLINLDFADVKSVMAGAGSALMGIGSARGEARS
VRAAELAISSPLLE-ASIDGAHGVLLSIAGGSDLGLFEISEAAELVAKSAHPDANIIYGTVIDDALGDEVRVTVIAAGFD
EIDIPDFMR-----
>PZN43551.1|Bacteria___Actinobacteriota-Actinobacteria___Streptosporangiales___ZC4RG28_sp003242605___94.8___GCA_003242605.1
M------AAPQNYLAVIKVVGIGGGGVNAVNRMIEEGLKGVEFIAINTDAQALLMSDADVKLDVGRELTRGLGAGANPEV
GRKAAEDHREEIEEVLKGADMVFVTAGEGGGTGTGGAPVVANIARSLGALTIGVVTRPFSFEGKRRAMQAEMGIEMLRDE
VDTLIVIPNDRLLSISDRQVSVLDAFKAADQVLLSGVQGITDLITTPGLINLDFADVKSVMSGAGSALMGIGHARGDDRS
VAAAEMAVSSPLLE-ASIDGAHGVLLSIAGGSDLGLFEINEAAQLVSNAAAPDANIIFGTVIDDSLGDEVRVTVIAAGFE
ELDVPDFLK-----
>KDN80421.1|Bacteria___Actinobacteriota-Actinobacteria___Streptomycetales___Streptomyces_olindensis___100___GCA_000696115.1
M------AAPQNYLAVIKVIGVGGGGVNAINRMIEVGLKGVEFIAINTDAQALLMSDADVKLDVGRELTRGLGAGANPAV
GRKAAEDHREEIEEVLKGADMVFVTAGEGGGTGTGGAPVVANIARSLGALTIGVVTRPFTFEGRRRANQAEDGIAELREE
VDTLIVIPNDRLLSISDRQVSVLDAFKSADQVLLSGVQGITDLITTPGLINLDFADVKSVMSEAGSALMGIGSARGDDRA
VAAAEMAISSPLLE-ASIDGARGVLLSISGGSDLGLFEINEAAQLVSEAAHPEANIIFGAVIDDALGDEVRVTVIAAGFE
ELDVPDFLK-----
>WP-026875635.1|Bacteria___Actinobacteriota-Actinobacteria___Jiangellales___Jiangella_gansuensis___97.06___GCF_000515395.1
M------TAPQNYLAVIKVVGIGGGGVNAVNRMIEVGLKGVEFIAINTDAQALLMSDADVKLDVGREATRGLGAGANPDV
GRKAAEDHAEEIEEVLKGADMVFVTAGEGGGTGTGGAPVVARIARSLGALTIGVVTRPFMFEGRRRALQAEAGIEELREE
VDTLIVIPNDRLLSISDRQVSVLDAFKSADQVLLSGVQGITDLITTPGLINLDFADVKSVMSNAGSALMGIGSARGEDRA
VAAAEMAISSPLLE-ASIDGAHGVLLSVSGGSDLGLFEINEAANLVAQAAHDDANIIFGAVIDDALGDEVRVTVIAAGFD
DLDVPDFLK-----
>EGD40789.1|Bacteria___Actinobacteriota-Actinobacteria___Propionibacteriales___Nocardioides_sp000192415___96.93___GCA_000192415.1
M------GAAQNYLAIIKVVGIGGGGVNAVNRMIEVGLKGVEFIAINTDAQALLMSDADVKLDIGRELTRGLGAGANPSV
GESAAEDHADEIEEVIKGADMVFVTAGEGGGTGTGGAPVVARIARSLGALTIGVVTRPFAFEGRRRANSAEEGISKLREE
VDTLIVIPNDRLLSISDRNVSVMDAFRQADQVLLQGVSGITDLITTPGLINLDFADVKSVMSNAGSALMGIGSARGDNRS
VEAAEMAVSSPLLE-ASIDGAHGVLLSIAGGSDLGLFEINEAAALVADAVHQEANIIFGATIDDALGDE------GPGH-
--------------
>WP-041835442.1|Bacteria___Actinobacteriota-Actinobacteria___Acidothermales___Acidothermus_cellulolyticus___98.75___GCF_000015025.1
M------AAPQNYLAVIKVVGIGGGGVNAVNRMIEVGLKGVEFIAINTDAQALLMSDADVKLDIGRELTRGLGAGANPEV
GRQAAEDHVDDIRDVLEGADMVFVTAGEGGGTGTGGAPVVARVARSLGALTIGVVTRPFSFEGRRRAEQAEAGIEALRGE
VDTLIVIPNDRLLSISDRKISVLDAFRSADQVLLQGVSGITDLITTPGLINLDFADVKSIMSNAGSALMGIGSARGEDRA
IAAAEMAISSPLLE-ASIDGARGVLLSVAGGSDLGLFEINEAAQLVAEAAHPEANIIFGAVIDDALGDEVRVTVIAAGFD
ELDVPDFLK-----
>WP-019877655.1|Bacteria___Actinobacteriota-Actinobacteria___Sporichthyales___Sporichthya_polymorpha___100___GCF_000384115.1
M------AAPQNYLAVIKVVGIGGGGVNAINRMIEVGLKGVEFIAINTDAQALLMSDADVKLDVGRELTRGLGAGANPEV
GRKAAEDHRDEIEEVLRGADMVFVTAGEGGGTGTGGAPVVANIARSLGALTIGVVTRPFNFEGRRRSTQAEDGISRLREE
VDTLIVIPNDRLLSISDRQVSVLDAFKSADQVLLSGVQGITDLITTPGLINLDFADVKSVMSGAGSALMGIGSARGEDRA
IAAAEAAISSPLLE-ASIDGARGVLLSISGGSDLGLFEINHAAQLVAEAAHPEANIIFGAVIDDALGDEARVTVIAAGFD
DLDVPDFMK-----
>WP-052667692.1|Bacteria___Actinobacteriota-Actinobacteria___Nitriliruptorales___Nitriliruptor_alkaliphilus___99.15___GCF_000969705.1
M-----AASPSNYLAVIKVVGIGGGGVNAVNRMIDAGLRGVEFIAINTDAQALLMSDADVKLDVGRELTRGLGAGADPDL
GAKAAQDHRDEIVEVLKGADMVFVTAGEGGGTGTGGAPIVAQVAKELGALTIGVVTRPFTFEGRRRSAQAEEGIRQLKDE
VDTLIVIPNDRLLQIADGETSVVEAFSLADEVLLQGVQGITDLITTPGLINLDFADVRTVMRDAGSALMGIGKARGDSRA
LEAAQLAISSPLLE-ASIDGARGVLLMLAGGSNLGLFEVNEAADVITQAADPDANIIFGAVIDDSLGDEVKVTVIAAGFD
GLDVPSFLR-----
>WP-108668172.1|Bacteria___Actinobacteriota-Actinobacteria___Euzebyales___Euzebya_sp003073135___99.15___GCF_003073135.1
M------AAPQNYLAVIKVVGIGGGGVNAVNRMIEAGLKGVEFIAVNTDAQALLMSDADVKLDVGRELTRGLGAGSDPEV
GEKAAEEHRDEIEEVLKGADMVFVTAGEGGGTGTGGAPIVADIAKSLGALTIGVVTRPFAFEGRRRAMQAEHGVDRLAAA
VDTLIVIPNDRLLEISDTETSMLEAFRLADDVLLHGVQGITDLITTPGLINTDFADVSTVMRDAGSATMGVGKARGEGRA
RQAAEMAISSPLLE-ASMDGARGVLLTIAGGSDLGLHEVNEAAAAVQDHADPEGNIIFGTVIDDSLGDEVKVTVIAAGFD
DLDIPSFLRR----
>GBC86496.1|Bacteria___Actinobacteriota-UBA4738___UBA4738___HRBIN12_sp002898915___66.9___GCA_002898915.1
M------DAPSNYLAVIKVVGIGGGGVNAVNRMIEAGLRGVEFIAINTDAQTLLMSDADVKLDIGRETTRGLGAGSDPEV
GRRAVEEHAEEVEEVLKGADMVFVTAGEGGGTGTGGAPIVAEIARNLGALTIGVVTRPFGFEGRKRAMQADMGISELKKA
VDTLIVVPNDRLLQVADPSTPIVDAFRMADQVLYQGVEGITSLITTPGLINLDFADVRSVMAGAGSALMGIGVGSGEDRA
EEAAKAAISSPLLE-SSIEGARGVLLSIAGPTDLTLHEVNKAADTITRVAHPDANIIFGAVVDDALGDEVRVTVIAAGFE
DLDIPDFLKS----
>PZN34626.1|Bacteria___Actinobacteriota-Acidimicrobiia___UBA5794___ZC4RG35_sp003242515___92.31___GCA_003242515.1
M-----SSGSGGYLAVIKVVGIGGAGVNAVNRMVEAGVRGVEFIALNTDAQALLMSDADIKLDIGREVTRGLGAGANPEI
GRAAAEEHRAELEEVLKGADMVFITAGEGGGTGTGGAPVVAEVARSLGALTVGVVTRPFGFEGRRRAAHAEQGIEALKDA
VDTLIVIPNDRLLEVGDPSAPIRETFRLADEVLMSGVTGITDLITTPGLINVDFADVRTIMADAGSAVMGIGRATGENRA
RQAAERAISSPMLE-SSMDGAKGVLLSVAGPSSMSLHEATEAAKVVSDHADPDAEIIFGAIIDDNLGEEMKVTVIAAGFD
DLEIPSFVQ-----
>PUU88056.1|Bacteria___Firmicutes_F-Halanaerobiia___Halanaerobiales___Halanaerobium_sp003070825___90.37___GCA_003070825.1
M--FDI-GTEIEQFANIKVVGVGGGGNNAVNRMIEEGLDGVEFIAVNTDAQALMASNAGVTIRIGEKITRGLGAGSDPQI
GFEAAEENVEEIAQAIDGADMVFITAGMGGGTGTGAAPVVAEAAKKQGALTVGVVTKPLTVEGKKRMNNAISGIEELKNK
VDTLIVIPNDRLLEVAEKQTSLMDAFKIADNVLRQGVQGISDLITITGIINLDFADVKTIMTDAGSALMGIGKADGENRA
TEAAKLAIASPLLE-ASIDGARGVLLNITGGMDLGIHEANEAARVIQEVADPDANIILGAVIDEELDSEVKVTVIATGFD
DLDIPAFLRNKKG-
>WP-013277739.1|Bacteria___Firmicutes_F-Halanaerobiia___Halobacteroidales___Acetohalobium_arabaticum___97.41___GCF_000144695.1
M--FEF-CAETDQFADIKVVGVGGGGNNAINRMIESQLKGVEFVAINTDAQALVSSAANSTVQIGEKLTEGLGAGANPEL
GQKAAEESREMIAETLKGADMVFITAGMGGGTGTGAAPVVAEVAKELGALTVAVVTKPFTVEGRKRMEKAEYGVDNLKEK
VDTLIVIPNDRLLETVEKQTSLMEAFEVADDVLRQGVQGISDLITITGLINLDFADVKTIMTDAGSALMGIGDAEGEDRA
AEAARQAIASPLLE-ASIEGAKGVLLNITGGVDLGLHEANEAAKTVSEVADANANIILGAVVDEDLEKEVKVTVIATGFD
DLDIPAFLRQKEG-
>KRT77139.1|Bacteria___Firmicutes_H-CSP1-3___CSP1-3___CSP1-3_sp001443485___84.41___GCA_001443485.1
M--GHT-ERDLRRYAAIKVVGVGGGGSNAVNRMIHAGLRGVEFIAINTDAQALALSNADRKIHIGAKTTKGLGAGGDPTI
GRQAAEESKEDLYEALDGADMVFITAGMGGGTGTGGGPFVAEIARDLNALTIGVVTKPFSFEGRRRMTTAEEGVRSLKQK
VNTLITIPNDRLLQIIDRSVTIVEAFRVADDVLRQGVQGIADLITVPGLINLDFADVRTVMAEAGSALIGIGVASGEDRA
LRAAQAAVSSPLLE-TSMNGARGVLINITGGLDLGLMEVSEAAQIVKDAADPDANIIFGAVIDDKVDGEIRITVIATGFD
DLDIPAFLRRR---
>WP-082374490.1|Bacteria___Chloroflexota-Anaerolineae___Ardenticatenales___Ardenticatena_maritima___98.18___GCF_001306175.1
MP-FEY--NEIENFAQIKVVGVGGGGSNAVNRMIEAGIRGVEFIAVNTDAQALLLSQAPHRIRIGDKLTRGLGAGGNPEV
GRKAAEESMEDLYNALRGADMVFITAGMGGGTGTGAAPVVAKIAREAGALTIGVVTRPFSFEGKRRMENAEAGIEALQEA
VDTLIVIPNDRLLQIVDKRASIQDAFKTADDVLRQGIQGISELITVPGLINLDFADVRTIMAEGGAALMAVGVASGEERA
RVAAEQAVSSPLLD-ITIDGARGVLFNITGGPDLSLFEVNEAAELIRATTDPNANIIFGAVIDPTMEDEIRITLIATGFD
DLDVPAFLRRR---
>OIO96627.1|Bacteria___Chloroflexota-Anaerolineae___UBA3071___CG2-30-64-16_sp001871755___62___GCA_001871755.1
M-----QQTAVENPAQIKVLGIGGGGSNAVNRMIEQGLQGVEFVAVNTDAQALMLSNAPQRLRIGDKLTKGLGAGGHSEI
GEKAANESAEELKGLLKGADMVFVTGGMGGGTGTGAAPIIAKLAKETGALTIGVVTKPFTFEGNRRRRVADDGIKRLRDS
VDTLIVIPNDRLLQVVDKKASIQQAFRVADDVLRQGIQGISELITIPGLINLDFADVRSVMSEGGSALMAIGQSNGDSRA
QTAAEQAIHSSLLD-VTIDGAQGILFNVTGGADLSLYEVNEAAEIIRRTADPDANIIFGAVVDPDMKDGIRITVIATGFD
DLDIPAFLRRARQ-
>HAJ34146.1|Bacteria___Chloroflexota-Anaerolineae___Caldilineales___Caldilinea_sp003451595___91.52___GCA_003451595.1
M-----QPSYVDNFAQIKVVGVGGGGQNAVNRMIDEGIQGVEFIAVNTDAQALMLSAAPQRLRIGEKITKGLGSGGNPEI
GLRAADESREELRQLLSGADMVFVTAGMGGGTGSGASSVVAQVAREEGALTIGVVTRPFTFEGTQRRRNAEQAIEALQAS
VDTLITIPNDRLLQIAGKTASVKQAFSMADDVLRQGIQGISELITVPGLINLDFADVKTIMQDGGAALMAIGRGSGENRA
REAAERAIHSALLD-VSIEGARSIIFNIKGGEDMSLFEVNEAAEVIRANAHPECNIIFGAVIDPNVKDDIQLTVIATGFD
DLDIPAFLRRQRTT
>PWH18978.1|Bacteria___Chloroflexota-Anaerolineae___4572-78___NAK82_sp003130875___90.91___GCA_003130875.1
M---EYKTYEPENFAQIKVIGVGGAGTNAVNRMIAEGLRGVEFIAVNTDAQALLMSEAPQRVRIGDKLTRGLGAGGRPEI
GQKAAEESAEQLRELVVGADMVFVTCGMGGGTGTGAAPIIAGLAKGNGALTIGVVTRPFSFEGARRQKVAEEGIENLKNN
VDTLIVIPNDRLLELVDKKVSITQAFRLADDVLRQGIQGISELITVPGLINLDFADVRTIMSEGGSALMAVGTASGENAV
VEAAKNAVSSALLD-VSIDGARGILFNVTGPTSLSLLEVQEAAEIIRSKAHPEANIIFGAVMDDSVGDTVRITLIATGFN
EMDIPAFLRRHR--
>GBD09220.1|Bacteria___Chloroflexota-Anaerolineae___Thermoflexales___Thermoflexus_sp002898735___90.45___GCA_002898735.1
M---DA--ATGQTPAKIRVVGVGGGGSNAVNRMIEEGLRGVEFIAVNTDVQALSLAKADRRIHIGEKITRGLGAGGNPEI
GYKAAEESADLIYEALRGSDMVFITAGMGGGTGTGASPVIARIAREVGALTIGVVTRPFSFEGPRRAKAAEEGIARLKEN
VDTLIVIPNDRLLEITDKKVTLVQAFRMADEVLRQGIQGISELITVPGLINLDFADVRTIMAEGGAALMAIGEASGENRA
VEAAQQAISSRLLE-VTIDGARGILFNVTGGSDLTLHEVHQAAEIIRQAAHPEANIIFGAVIDEAMQDRVRITVIATGFG
DLDIPAFLRRRG--
>PLX18937.1|Bacteria___Muirbacteria-Muirbacteriia___Muirbacteriales___Muirbacterium_halophilum___96.56___GCA_002869225.1
M--FEF-D-AIEQVAEIKVVGVGGGGGNAVNRMIMTGLSGVEFIALNTDAQSLVSSNAKIKIQIGDKLTKGLGAGANPEI
GKNAALEDKDKIREALEGADMVFITAGMGGGTGTGAAPVVAEIAKDLGSLTVGVVTKPFSFEGRKRMIQAENGIKVLKAN
VDTLITIPNDRLLQVVDQHTSINDAFKIADDVLRQGVQGISDLILEPGLINLDFADVKAIMTEAGSALMVIGEGSGENRA
VEAAEQAISSPLLE-ATVQGAKGVLINITGGDDLTLYEVNKAAEIISSAADPDANIIFGAVIKDDVKDSVKVTVIATGFD
DVNIPAFLRKKEKF
>CDC06618.1|Bacteria___Firmicutes_A-Clostridia___TANB77___CAG-269_sp000431335___76.78___GCA_000431335.1
M--MDYDDTMMDGTATIKVIGVGGAGNNAVNRMIDAGIKGVDFIAVNTDRQALQTSKANTKIQIGEKITRGLGAGANPDI
GAQSAEESKAEVAEVLRGADMVFVTAGMGGGTGTGAAPVVAAAAKEMGILTIGVVTKPFTFEGKKRLSQAERGIESLKGK
VDTLVVIPNDKLLQIIDRKTSIIEAFKMADDILRQGVQGISDLIAIPGLVNLDFADVKTIMLNQGMAHMGVGKATGENRA
EDAAKEAIQSPLLE-TSIEGAKGVIINITGGEDLGLHEVNTAAELVQRSVDPEANIIFGTVTDPNMTDEIQITVIATGFN
DLDIPSFLRKNKNK
>OGO70907.1|Bacteria___Chloroflexota_A-Ellin6529___P2-11E___GWC2-70-10_sp001795345___82.41___GCA_001795345.1
M---PL-RSDIENFALIKVVGVGGGGSNAVNRMIRADLMGVEFISVNTDAQALLLSDAPHKIRVGDKITKGLGAGADPSV
GRKAAEEDSEKLYEALKEADMVFVTAGMGGGTGTGAAPIIAEIAKDIGALTVAVVTKPFQFEGSKRRLLAEQGIQELVDK
VDTLIVIPNDRLLQVVEKQTSMVDAFRIVDDVLRQGVQGISDLITVPGLINLDFADVKTIMTNAGSALMGIGHGAGESRA
SDAARQAIMSPLLE-QSIDGARGVLFTITGGPDLTLFEVNEAAEIIHDAADPEANIIFGAVIDDRMAGEVKISVIATGFN
DLEVPSFLRRR---
>KRT63622.1|Bacteria___Chloroflexota_A-Ellin6529___CSP1-4___CSP1-4_sp001443375___90.28___GCA_001443375.1
M---PL-RSDSENFALIRVIGIGGGGSNAINRMIRAEMMGVEFIACNTDAQALLQSDAPHKIRIGDKITRGLGAGGDPGI
GQRAAEEDSEKIYEALKDSDMVFITAGMGGGTGSGAAPVIAEVARDVGALTIGVVTKPFSFEGAKRRLTAEKSCETLRDK
VDTLITIPNDRLKDVVQKNTSIVDAFRVVDDVLRQGVQGISDLITVPGLINLDFADVRTVMKNAGSALMGIGRASGENRA
AEAARQAIASPLLE-ISITGAQGVLFNVTGGPGLGLFEVNEAAEIIKETADPEANIIFGTVIDERMGDDVMITVIATGFE
DLDIPAFLRRKS--
>PZR60668.1|Bacteria___Chloroflexota_A-Ellin6529___QHBO01___QHBO01_sp003243965___91.67___GCA_003243965.1
M---PL-RSDAENFALIKVIGVGGGGSNAVNRMIRAEMMGVEFIAVNTDAQALLQSDAPHKIRIGDKLTRGLGAGADPGV
GQRAAEEDSEKIYEALKDADMIFITAGMGGGTGSGAAPIIAEIAKDLGSLTVGVITKPFSFEGVRRKLVAEQYSEQLKEK
CDTLITIPNDRLREVVDKKTSILDAFRVVDDVLRQGVQGISDLITVPGLINLDFADVKTIMRDAGSSMMGIGIGTGENRA
VEAARAAVMSPLLE-VNIQGARGILFNVTGGSDLGLFEVNEAAEVIKEAADPEANIIFGTVIDDRMRDEVKVTVIATGFT
DLDIPSFLRRKNE-
>OGC15872.1|Bacteria___Margulisbacteria-WOR-1___XYC2-FULL-46-14___XYB2-FULL-36-35_sp001771505___88.03___GCA_001771505.1
M-----NDKSNKNFATIKVFGVGGGGTNAVNRMIGSGVVGVEFWGINTDNQALFVSLADNRLQIGNKLTKGLGAGSNPEV
GQKGAEESREEIREALTGADMVFLTAGMGGGTGTGASPIIAEIAKELGMLTIAVVTKPFRFEGPVRIAQAEAGVALLKEK
VDALIVIPNDKLLQVVERKTSIIDAFKIADDVLRQGVKGISDLITVPGLINLDFADVRTIMYEAGSAMMGIGTGSGENRA
TEAAEQAISSPLLE-ETITGAKGVIFNVTGGSDLTLYEVNDAAEVIYNAVDPDANIIFGAVIDEKLQGEVMVTVIATGFE
HIELPSFMR-----
>OGC07203.1|Bacteria___Margulisbacteria-WOR-1___O2-12-FULL-45-9___O2-12-FULL-45-9-A_sp001771365___86.25___GCA_001771365.1
M-----NENDIRNFATIKVFGIGGGGTNAVNRMIGAGVKGVEFWGVNTDLQALSVSLADHKLQLGEKLTKGLGTGANPEV
GQKAAEESREDIKLALEGSDMIFLTAGMGGGTGTGASPIIAEIAKELGCLTVAVVTKPFRFEGPVRISQAETGVALLKEK
VDALIVIPNDKLLHVVERKTSIIEAFKIADDVLRQGVKGISDLITVPGLINLDFADVRTIMYEAGSAMMGIGTGSGENRA
VEAAESAISSPLLE-ETITGAKGVIFNVTGGSDLTLYEVNEAAEVIYNAVDPDANIIFGAVIDEKLQGDIVVTVIATGFE
NIELPSFMK-----
>PZM78761.1|Bacteria___Margulisbacteria-GWF2-35-9___GWF2-39-127___GWF2-39-127_sp003242895___93.16___GCA_003242895.1
M------ENGLRQFANIKVIGVGGGGSNAVNRMVGSGLSGVEFWAVNTDLQALNVSLADHKLQIGSKLTKGLGAGSTPEA
GLKAAEESLEDIMLALEGADMVFITAGMGGGTGTGAAPIIADAAKEIGALTIAIVTKPFRFEGPVRMRQAEEGANILKNK
VDALIVIPNDKLLQVVERNTTIIDAFKVADDVLRQGVQGISDLITIPGLINLDFADVKTIMQNAGSAMMGIGRGAGEQRA
IEAAEAAISSPLLE-ETIMGASGVILSISGGTDLSLHEVHDAADVIYNAVDPDANIIFGAVINEDLGDEIIITVIATGFD
DFNIPAFIRKRS--
>WP-011429031.1|Bacteria___Cyanobacteria-Cyanobacteriia___PCC-7336___JA-3-3Ab_sp000013205___100___GCF_000013205.1
M---------LSNAAKIKVVGVGGGGGNAVSRMAASNLKGVEFWSINTDAQALAQCSTSNRLQIGQKLTRGLGAGGNPAI
GQKAAEESSEEIAAALKGADLVFIAAGMGGGTGTGGAPIVAQIAKASGALTVGVVTRPFSFEGKRRTKQAEEGIQALQEA
VDTLIVIPNDKLLSVISEQTPVHEAFRVADDVLRQGVQGISDIILIPGMINVDFADVRSVMADAGTALMGIGMGSGKSRA
REAAITAVSSPLLE-TSIEGAKGVLFNITGGLDLSLHEVTVAAEIIAEAVDPEANIIFGTVQDERMQGEVRITVIATGFG
GLDIPEFLRRRRPP
>NP-923244.1|Bacteria___Cyanobacteria-Cyanobacteriia___Gloeobacterales___Gloeobacter_violaceus___99.15___GCF_000011385.1
M--I--DEIVPSSVALIKVVGVGGGGGNAVNRMIASNVVGVEFWAINTDAQSLTQSSAPQRLQIGQKLTRGLGAGGNPSI
GQKAAEESREEIMTALEGADLVFITAGMGGGTGTGAAAIVAEAAKEVGALTVAVVTRPFTFEGRRRMQQADSGIEALQGR
VDTLIVIPNDKLLSVISEQTPVQEAFRIADDILRQGVQGISDIITIPGLINVDFADVRAIMADAGSALMGIGMGSGKSRA
REAAMTAISSPLLE-SSIEGANGVVLNVTGGHDLTLHEVNEAAAVIYEVVDPNANIIFGAVIDEKLQGELRITVIATGFD
VLDIPEFLRRRRPL
>WP-011244037.1|Bacteria___Cyanobacteria-Cyanobacteriia___Synechococcales___Synechococcus_elongatus___99.73___GCF_000010065.1
M---PMELIIPSSVARIKVIGVGGGGSNGVNRMISSDVSGVEFWALNTDAQALLHSAAPKRMQLGQKLTRGLGAGGNPAI
GMKAAEESREELIAALEGADLVFITAGMGGGTGTGAAPIVAEVAKEVGALTVGIVTKPFTFEGRRRMKQAEEGTAALQSS
VDTLITIPNDRLLHAISEQTPIQEAFRVADDILRQGVQGISDIITIPGLVNVDFADVRAVMADAGSALMGIGSGSGKSRA
REAAHAAISSPLLE-SSIEGARGVVFNITGGRDMTLHEVNAAADAIYEVVDPEANIIFGAVIDDRLEGELRITVIATGFG
GLDIPAFLQRKIQN
>WP-081599236.1|Bacteria___Cyanobacteria-Cyanobacteriia___Synechococcales___Prochlorothrix_hollandica___99.18___GCF_000332315.1
M---QFSNIIPSSIARIKVIGVGGGGSNAVNRMIASDLGGVEFWAMNTDAQALLNAATIQRLQIGQKLTRGLGAGGNPAI
GQKAAEESRDEIAKALEHADLVFITAGMGGGTGTGAAPIVAEVAKELGALTVGIITRPFTFEGRRRQMQADEGIAALQTR
VDTLIMIPNDKLLAVISDQTPVQEAFRMADDILRQGVQGISDIITIPGLVNVDFADIRAVMADAGSAMMGIGIGSGKSRA
KEAAAAAISSPLLD-ASVEGAKGVVFNITGGSDLTLHEVNAAAETIYEVVDPEANIIFGSVIDERLQGEVQITVIATGFR
NPDIPEFLQRRRPQ
>OUC14208.1|Bacteria___Cyanobacteria-Cyanobacteriia___Leptolyngbyales___Alkalinema_sp002148405___99.06___GCA_002148405.1
M--TESGDIVPSSIARIKVIGVGGSGGNAVNRMIASEVTGVEFWSINTDAQALTQSSAQKRLQIGQKLTRGLGAGGNPAI
GQKAAEESRDEIAAALEGSDLVFITAGMGGGTGTGAAPIVAEVAKEIGALTVGVVTRPFTFEGRRRTNQAEEGLAALQGR
VDTLIIIPNDKLLSVISESTPVQEAFRTADDVLRQGVQGISDIITIPGLVNVDFADVRAVMADAGSALMGIGIGSGKSRA
REAAMAAISSPLLE-ASIDGARGVVFNITGGHDLTLHEVNAAAEIIYEVVDPNANIIFGAVIDERMQGEVRITVIATGFG
GLDIPEFLQRRRPP
>WP-015173791.1|Bacteria___Cyanobacteria-Cyanobacteriia___PCC-7407___PCC-7407_sp000317045___99.87___GCF_000317045.1
M--TKLRDIVPSSIARIKVIGVGGGGCNAVNRMIASEVSGVEFWSINTDAQALTNPRASQHLQIGQKLTRGLGAGGNPAI
GQKAAEESRDELAAAIEGADLVFITAGMGGGTGTGAAPVVAEVAKEAGALTVGVVTRPFTFEGRRRTNQAEEGTAALQGR
VDTLIIIPNDKLLSVISEQTPVQEAFRVADDILRQGVQGISDIITIPGLVNVDFADVRAVMADAGSALMGIGVGSGKSRA
REAAMAAIASPLLE-SSIDGAKGVVFNITGGHDLTLHEVNSAAEIIYEVVDPNANIIFGAVIDERMQGEIRITVIATGFG
GLDIPEFLQRRRPN
>tbn..28367..29305..JH610620.1|Bacteria___Cyanobacteria-Cyanobacteriia___Cyanobacteriales___Prochloron_didemni___98.18___GCA_000252485.1
-----------SNEAQIKVIGVGGGGCNAVNRMIESGIAGIEFWAINTDAQALTHSTAPQRLQLGQKLTRGLGAGGNPAI
GQKAAEESRDEIAQALENTDLVFITAGMGGGTGTGASPIVAEVAKEMGCLTVGVVTRPFTFEGRRRTSQAEEGIAALQSR
VDTLIIIPNNQLLQVISPETPVKEALRVADDVLRQGVQGISDIITIPGLVNVDFADVRAVMADAGSALMGIGIGSGKSRA
REAAVAAISSPLLE-SSIEGAKGVVLNITGGSDLTLHEVNTAAETIYEVVDPNANIIFGAVIDEKMQGEVTITVIATGF-
--------------
>WP-035996963.1|Bacteria___Cyanobacteria-Cyanobacteriia___Elainellales___Elainella_sp000733415___99.53___GCF_000733415.1
M--TELDEIVPSSVAKIKVIGVGGGGCNAVNRMIMSGVAGVEFWSVNTDAQALTLASAHNRLQVGQKLTRGLGAGGNPAI
GQKAAEESRDEIGAALENADLVFITAGMGGGTGTGAAPVVAEVAKEVGALTVGVVTRPFTFEGKRRTSQADEGIAALQSR
VDTLIIIPNDKLLSVISEQTPVQEAFRVADDILRQGVQGISDIITIPGLVNVDFADVRAVMADAGSALMGIGIGSGKSRA
REAATAAISSPLLE-SSIDGAKGVVFNITGGSDLTLHEVNSAAEIIYEAVDPNANIIFGAVLDDRLQGEVRITVIATGFP
GLDIPPFLQRRRPP
>WP-075598860.1|Bacteria___Cyanobacteria-Cyanobacteriia___Neosynechococcales___GCF-001939115_sp001939115___97.64___GCF_001939115.1
M--TKLGNIVPGSIAKIKVIGVGGGGGNAVNRMIHSGITGVEFWSINTDAQALTLSSAPKRLQVGQKITRGLGAGGNPAI
GQKAAEESRDDVAAALEGSDLVFITSGMGGGTGTGAAPVVAEIAKEIGALTVGVVTRPFTFEGRRRTTQADEGIAALQSR
VDTLIVIPNDKLLSVISEQTPVQEAFQFADDILRQGVQGISDIITIPGLVNVDFADVRAVMADAGSALMGIGVGSGKSRA
KEAATAAISSPLLE-SSINGAKGVVFNITGGSDLTLHEVNSAAETVYEVVDPNANIIFGAVIDERLHGEIRITVIATGFG
GLDIPEFLQRRRPR
>KPQ35590.1|Bacteria___Cyanobacteria-Cyanobacteriia___Phormidesmiales___Phormidesmis_priestleyi_B___99.18___GCA_001314865.1
M-----SDIIPSSVAKIKVIGVGGGGCNAVNRMIDTGLSGIEFWTVNTDAQALTYSSTTNAMQLGQKLTRGLGAGGNPSI
GQKAAEESRDEIFQAVEGSDLVFITAGMGGGTGTGAAPVVAEAAKEAGALTVGVVTRPFTFEGRRRTAQAESGIAALQAS
VDTLIIIPNDKLLSVISEQTPVQEAFRVADDILRQGVQGISDIITISGLVNVDFADVRAVMADAGSALMGIGVGSGKSRA
REAAIAATSSPLLE-TSIDGAGGVVFNITGGSDLTLHEVNQAAEIIYEAVDPNANIIFGAVIDDRLQGEIRITVIATGFP
NLDIPEFLQRRRNR
>PZO43376.1|Bacteria___Cyanobacteria-Cyanobacteriia___Pseudanabaenales___Pseudanabaena_frigida___98.82___GCA_003242085.1
M--TDLDNIMLGSVAKIKVIGVGGGGGNAVNRMIASDVVGVEFWSFNTDAQALLQSSASKRFQMGQKLTRGLGAGGNPAI
GQKAAEESRDDIAQAVEGADLVFITAGMGGGTGTGAAPIIAEVAKEAGALTVGIVTRPFTFEGRRRGQQAEEGIAGLQSR
VDTLIVIPNDKLLSVISEQTPVQEAFRVADDILRQGVQGISDIIMIPGLVNVDFADIRAVMADAGSAMMGIGIGSGKSRA
REAAMTAISSPLLE-TSVEGASGVVFNITGGEDMTLHEVNAAAETIYEVVDQNANIIFGAVIDPKLDGEIRITVIATGFP
GLDIPDFLQRRRPP
>WP-083776755.1|Bacteria___Cyanobacteria-Cyanobacteriia___Thermosynechococcales___Acaryochloris_marina___99.53___GCF_000018105.1
M---QLDNIVRHGAATIKVIGVGGGGGNAVNRMIASNVSGVEFWSINTDAQSLTQSSAAKRLQVGQKLTRGLGAGGNPAI
GQKAAEESRDDIAAALAGSDLVFITCGMGGGTGTGAAPIIAEIAKEMGALTVGVVTRPFTFEGRRRSHQAEEGIAALQTR
VDTLIMIPNDKILSVIAEQTPVQEAFQTADDVLRQGVQGISDIINVPGLVNVDFADVKAIMADAGSAMMGIGVGSGKSRA
KEAAIAAIDSPLLD-ASIRGAKGVVFNITGGHDLSLHEVNTAAETIYEVVDASANIIFGAVIDESLQGEIKMTVIATGFG
NLDIPDFLQKRRPG
>OCQ95263.1|Bacteria___Cyanobacteria-Cyanobacteriia___CACIAM-69d___CACIAM-69d_sp001698445___99.37___GCA_001698445.1
MT-LRLSEIVPGSIARIKVIGVGGGGGNAVNRMIASQISGIEFWSINTDAQALTQSAAQNRLQIGQKLTKGLGAGGNRTI
GKSAAEESREEIANLVQNTELVFITAGMGGGTGTGAAPIVAEMAKEAGALTVAVVTRPFKFEGRRRMAQAEEGIAELQAQ
VDTTIIIPNDRLLAAIPEQTPVQEAFQFADDVLRQGVQGISDIITIPGLVNVDFADVRAVMADAGSALMGIGIGSGKSRA
RDAANAAISSPLLE-ASIEGAKGVVLNITGGRDLTLHEVNAAAEAIYEVVDPNANIIFGAVIDERLQGEICVTVIATGFG
GLDIPEFLQRRRNP
>WP-084111618.1|Bacteria___Cyanobacteria-Cyanobacteriia___Gloeomargaritales___Gloeomargarita_lithophora___98.29___GCF_001870225.1
MS-LEFNEIVPSSLARIKVIGVGGGGGNAVNRMIAGSLGGIEFWMVNTDAQALHHLVNTKRLQIGQKLTRGLGAGGNPAI
GQKAAEESREEIMAALDQSDLVFITAGMGGGTGTGAAPIVAEVAKELGALTVAIVTRPFTFEGKRRAAQAEEGINMLQSR
VDTLIVIPNDRLLSAIGESTPVQEAFRVADDILRQGVQGISDIITIPGLVNVDFADVKAIMADAGSALMGIGTGSGKGRA
AEAANMAIASPLLE-SSIQGAKGVLFNITGGSDLSLHEVNTAAETIYSVVDPDANIIFGAVLDERLQGEVQITVIATGFP
EIDIPDFLKRRRPR
>RAP38132.1|Bacteria___Margulisbacteria-ZB3___UBA817___AAA071-K20_sp003265975___84.33___GCA_003265975.1
M-----SQENLRQFANIKVLGVGGGGGNAVNRMVAASVQGVEFWSINTDIQALNVSLADQKLQIGTKLTKGLGGGAIPSI
GEQSAKESQEDLDTALEGADMVFITCGMGGGTGTGASPIIARAAKDHGALTIAVVTRPFRFEGPVRNRQAEEGIEKLREH
VDAMIIIPNEKLLDVVERMTSMVDAFKIADDILRQGVQGIADLITIPGLINLDFADVKTIMKDSGSAMMGIGRASGENRA
VEAAKEAVSSPLLE-ETIDGATGVILNITGSDSLSLHEVHEAADVIYGCVDPNANILFGSVINENLKDEIVVTVIATGFD
DLDVPAFLRN----
>PWU02568.1|Bacteria___Cyanobacteria-Vampirovibrionia___Obscuribacterales___PSRH01_sp003175915___61.25___GCA_003175915.1
M--LERDNNKLNNKANIKVIGVGGAGSNAVNRMISAGLNGVEFWSCNTDAQALDLTSAKNRLQIGGKLTRGLGAGGNPTI
GQKAAEESRDDIAGALQGSDMVFIAAGMGGGTGTGAAPIVAEVAKENGALTVGVVSRPFIFEGKRRSNQAEAGISEIRSR
VDTLIVIPNQRLLEVVDHRASMQEAFVEADKVLMQGVQGISDIITVPGLINVDFADVKAIMQTAGSALMGVGRATGEGRS
VEAARNAINSPLLE-STIDGASGVIFSVTGGPDLTLHEVQEAANVIYSAVSDEANIIFGAVLDDRLHGEVLITVIATGFD
ILDIPEFLKARQGR
>OGI14682.1|Bacteria___Cyanobacteria-Vampirovibrionia___Caenarcaniphilales___2-02-FULL-35-15_sp001784585___96.58___GCA_001784585.1
MKE-SFNSN-LNSLAKIKVFGVGGAGCNAVNRMIEANLSNVEFWAVNTDAQALQLCSAPNKIQIGAKLTKGLGAGGNPTV
GLKAAEESRDELAVALEGSDMVFITCGMGGGTGTGGVSIVAEVARDLGTLTVGVCTEPFTFEGRRRINQAEQGIEALKQK
VDALITIPNDKLLQVIERRTTVYDAFKQADDVLLQGVQGISDIITIPGLINVDFADVKNIMSAAGSALMGIGRATGEGRA
TEAARKAIESPLLK-TTINGASGIIFNVTGGPDLTLHEVHESAGLVYELAQDDANIIIGAVIDPKFQSEVQITVIATGFD
ILDIPEFLRGRK--
>OQY39144.1|Bacteria___Caldatribacteriota-JS1___SB-45___34-128_sp002084865___53.39___GCA_002084865.1
M--FNL-KSKVGEFIEIKVIGIGGGGGNAVNRMIDAKLQGVNYISANTDAQVLAFSNAEQKIQIGSRITKGLGSGSNPEI
GRKAAEEDKDRITKALKGADMVFITAGMGGGTGTGGAPIVAQISKDLGALTVGVVTKPFSFEGHRRMKQAEEGIKLLKEC
VDTLIVIPNDRLLQIIEENTSVLDAFKIADEVLLHGIQGITEIVVEPGLINVDFADVKMIIENAGTAIMGLGRASGENRA
VEAAQRAVNSPILD-TKIDGAKGLLFNISGSASLTLHEVNKAAEIISKAANPEANIIFGAVIDKGLNDEVKVTVIATGFN
DLDIPTFLREKK--
>CDD11805.1|Bacteria___Firmicutes_C-Negativicutes___Acidaminococcales___Phascolarctobacterium_A_succinatutens_A___99.4___GCA_000434895.1
M--FDV-ETTFEPLANIKVIGVGGGGNNAVNRMIDAGVSGVEFIAVNCDKQCLMLSKAEKRIQIGEKLTKGLGAGANPEI
GEKAAEESRDQILEVLKGADMVFVTAGMGGGTGTGAAHVVAECAKEIGALTVGVVTKPFGFEGPRRMKQAETGIVNLKEK
VDTLVTIPNDRLLQIIEKRTSMLEAFKKADDVLRQGVQGISNLIAVPGLINVDFADVKTVMSNAGSALMGVGTANGEGGG
KAAAEAAIKSPLLE-ASIDGARGVLINIIGGKELSLFDVNEAANIVNAAADPNAVVIFGAVIDESLNDEIRVTVIATGFD
N-EIPPWLRH----
>HBV23215.1|Bacteria___Firmicutes-Bacilli___Staphylococcales___Jeotgalicoccus_sp003513765___98.85___GCA_003513765.1
M--LEF-EQGFNHMATLKVIGVGGGGNNAVNRMIEDGMSNVEFIAINTDGQALNLSKAESRIQIGEKLTRGLGAGANPDI
GKKAAEESREQIEDAIQGADMVFVTAGMGGGTGTGAAPVVAKIAKEMGALTVGVVTRPFGFEGRKRQTQAAAGVEQMKAA
VDTLIIIPNDRLLDIVDKSTPMMEAFKEADNVLRQGVQGISDLIAVSGEVNLDFADVKTIMQNQGSALMGIGISAGENRA
VEAAKKAISSPLLE-TSIVGAQGVLMNITGGESLSLFEAQEAADIVQDAADEDVNMIFGTVINPELEDEIVITVIATGFE
EPDVPTFLKRRERR
>WP-083768862.1|Bacteria___Chloroflexota-Chloroflexia___Thermobaculales___Thermobaculum_terrenum___98.58___GCF_000025005.1
M--VNISDADSNRLAVIKVIGVGGAGGNAVSRMIDAEVKDVEFIVMNTDAQDILHSEADVRISIGDKLTKGLGAGGDPSV
GAKAAEESQDEIYDALKGADMVFITAGMGGGTGTGASPIVAQIARDVGALTVGVVTRPFSFEGSKRRAVAEEGIQRLKEH
VDTLIVIPNDRILQLVEKRTTVKEAFHMADDVLRQAIQGISELITEHGNINCDFADVKAIMSNAGSALMAIGRGTGENRA
VEAARAAIESPLLE-LSIEGAKGVLFNITGSEDLGMLELHEAAQLIQEAADPEANIIFGHVIDNRLQDEVKITLIATGFE
DYDIPAFLRLRQR-
>ABX06138.1|Bacteria___Chloroflexota-Chloroflexia___Chloroflexales___Herpetosiphon_aurantiacus___98.18___GCA_000018565.1
M---DFNSNLIENFAQIKVIGVGGGGSNAVDRMVESGLQGVEFITVNTDAQALIHSPATIRVRIGDKLTRGLGSGGNPVI
GQKAAEETHDELHDVLRGSDMVFITAGMGGGTGTGASPVIASIAQEIGALTVGVVTRPFLFEGNHRRKVAESGIDQLKPS
VDALIVVPNDRLLQIASKNTKMNEAFRMADDVLRQGIQGISDLITSRGLINLDFADVKTIMSQQGTALMAIGHGIGDNRM
IDAANMAISSPLLE-ISIDGAKGVLFNVTGGEDLGLLEVNEAAEIISKAADPDANIIFGARIDPNLADEVKITIIATGFD
DLDIPPFLRNRERR
>OJV94598.1|Bacteria___Chloroflexota-Chloroflexia___54-19___54-19_sp001898225___95.01___GCA_001898225.1
MA-TGFHSNDIDNFAQIKVIGVGGGGSNAVNRMIQSELRGVEYYVVNTDAQALLYSEAPNRIRIGDKVTKGLGAGGNPVI
GAKAAEESSEELYDALRGADMIFITCGMGGGTGTGAAPIIAQIAKEVGALTVGVVTRPFSFEGNRRKTSAEEGIARFKEY
VDTLITIPNDRLLQVADKKTSMVEAFRIADDVLRQGIQGIADLITTPGLINLDFADVKSIMSDAGSALMAIGRGSGDNRC
VDAARMAIESPLLE-ISIEGARGVLFNITGGEDLGILEVYEAAEIIQQASDPEANIIVGAVIDPRMSGEVKLTVIATGFD
DLDIPPFLRYRQRG
>PID85545.1|Bacteria___Chloroflexota-Anaerolineae___Promineofilales___GCA-2746795_sp002746795___78.82___GCA_002746795.1
M-------PETEGAALIRVVGVGGGGGNALNRMIEENIIGVDFIAVNTDKQALESNLAPQKLQLGDRTTRGLGSGGDPEI
GKKSAEESEEDLHFSLEGSDMVFVTAGMGGGTGTGAAPTVAKVARSEGALTIGVVTRPFTFEGAHRARAAEAGIEELKEH
VDTLIVIPNDKLLETADKRISLLDSFKLADDVLRQGIQGISELITVPGLINLDFADIKAIMSLGGAALMAVGSASGDDRA
LQAAEKAMSSPMLD-VTIDGAKGILFNVTGGTDLSLFEINQAASVIRETAHPDVNLIFGAVIDETLGDEIRMTVIATGFN
DIDVPAFLRKKR--
>KXK13886.1|Bacteria___Chloroflexota-Anaerolineae___Anaerolineales___OLB14_sp001567105___90.73___GCA_001567105.1
M---DTRNLQSEAFARIKVIGVGGGGQNAVNRMMEEGIQGVEFISANTDAQALTLSRAPVRVRLGDKITRGLGAGGDPEI
GRKAAEESSDELYNVLKGADMVFVTAGMGGGTGTGAAPVVAQVAKESGALTIGVVTRPFTFEGSKRGQSAEVGVSKMKEH
AHTLISIPNDRLLQLADKKSSLQDAFRMADEVLHQGIQGISELITIPGLINLDFADVRAIMSEGGAALMAVGRGSGDERA
KTAAEQAISSQLLD-ITIDGARGVLFNVTGGPNMTLFEVNQAAAIIRETSHPDVNMIFGAVIDPELGDEIRVTVIATGFD
DLDVPTFLRNRR--
>KXK48851.1|Bacteria___Chloroflexota-Anaerolineae___SBR1031___OLB13_sp001567485___89.14___GCA_001567485.1
M---DYSDTMREGFAQIKVVGIGGGGGNAVNRMIMEGLAGVEFITINTDNQALNNSKANTRVRIGDKTTRGLGAGGMPEI
GQKAAEESQDDLFEVLRGADMVFIAAGMGGGTGTGAAPVVAGIAKELGALTIGVVTRPFTFEGKRRTDFAEQGIESLKGK
VDTLIVIPNDRLLSIAHKNATLQQAFSLADDVLRQGIQGISELITVPSLINLDFADVRTIMSEGGAALMAVGHGTGDDRA
INAARQAIHNGLLD-VTIDGARGILFNITGGPSLSLTEVNEAAAIVRESAHPDVHLIFGARIDENLGDEVRITVIATGFE
STEIPAFLRRKRNN
>CDB16483.1|Bacteria___Firmicutes_A-Clostridia___Clostridiales___Clostridium_sp000435835___97.83___GCA_000435835.1
M--LDF-ELDMQELTNIKVIGCGGGGGNAVNRMILEGLKNVEFIVVNTDKQALLLSQANTKIQIGEKLTRGLGAGANPEI
GKKAAEESRDEISEAIKGANMVFITAGMGGGTGTGAAPVVAEVAKSMNILTVGVVTKPFPFEGKRRMRHAEMGIENLKQK
VDTLVIIPNERLLSMADKKTTLLDSFRLADDVLRQGVQAISDLITIPGVVNADFADIETVMKNKGLAHMGVGYGKGDNKA
QDAVRQAISSPLLE-TSIDGATGVIINFTGGVDLGAIEVYEAAEIVREAADIDANIIFGAVIDETLNDEIRLTVIATGFE
SVNIPSFLRSRK--
>PKM60371.1|Bacteria___Firmicutes_A-Clostridia___Eubacteriales___Acetobacterium_sp002841405___87.12___GCA_002841405.1
M--FEL-DGNYDNFAKIRVIGVGGGGNNAINRMIEAGMKGVDFIAINTDKQALALALSEKKLQIGEKITQGLGSGGNPEI
GQKAAEESKDAIADMIKDTDLLFLTAGMGGGTGSGAAPIIAKIAKDMGILTIGVVTKPFSFEGRVRMRNAQIASEFLQEN
VDSLVTIPNDRLLRMADKSTSLKDAFKLADDVLLQGVKSISDLIAMPGLISLDFADVKTIMKDTGLAHMGVGRATGDNRA
EEAAKQAILSPLLE-TQIDGATGVLLNITAGEDLSLFEVDKAASIAREASDPDANVIFGATIDESLGDEIKITVIATGFG
EFSIPDFLTQ---E
>WP-102365669.1|Bacteria___Firmicutes_A-Clostridia___Monoglobales___Monoglobus_pectinilyticus___62.7___GCF_002874775.1
M--FQF-DTEATNPAKIKVIGVGGGGNNAVNRMVEADVKCVEFVAVNTDKQDLTLSQASQKIQIGEKITKGLGAGAVPEV
GQKAAEESVEDIKKAVQGADMVFVTAGMGGGTGTGAAPIVAKIAKDEGILTVGIVTKPFWFEGKKRQQNSDIGITNLMHA
VDTLVVIPNDKLLEVAENRTPLTESFKMADDILRQGVQGISDLISRPGLISLDFADIKTIMKDTGFAHMGIGRASGENRA
EEAAKKAIHSPLLE-TTIEGAKGVILNVTGGPDLGILEVKTAAELVEEAADSDANIIIGAIIDENLGDELVITVIATGFD
GIDVPVFLRRKDK-
>OGK11435.1|Bacteria___Riflebacteria-UBA8953___UBA8953___UBA8953_sp001787855___76.19___GCA_001787855.1
M--FDF-NQAAAENAEIKVIGVGGGGMNAVNRMIEANLAGVEFIAANTDAQALTNSNAKIKIQLGDKLTKGLGAGANFEI
GKKAAEEDRDHIAEVLEGADMVFITAGMGGGTGTGAAPIVAEIARELGALTVAVVTKPFTFEGRKRANAAEHGIKNLKDR
VDAIIVIPNDKLLEISKENVTMLEAFGYADDILRQGVQGISDLIIVPGLINTDFADVKTIMSQAGSALMGIGTASGENRA
VTAAQMAISSPLLE-SSIQGAKGVLMNITASRNLGIHEVNKACSIVQEVVDPDANIIYGHAVNDDMGDEIKITVIATGFD
DREVPAFLRRRARK
>WP-088369428.1|Bacteria___Firmicutes_B-TC1___TC1___TC1_sp001584725___72.38___GCF_001584725.1
M--IEFEDVSFDNLANIKVIGIGGGGNNAINRMIDSGVQGVDFISINTDSQALKGTLATKKIQIGSKLTKGLGAGANPEI
GKAAADESREDLYKLLQGADMIFITAGMGGGTGTGAAPVVAQIAKEVGALTIGVVTKPFSFEGKKRAKQAQEGIEKLSEF
VDSLIIVQNDRLLELADKRTPMVQAFKMADDVLRQGVQSISDLIVIPSLINLDFADVRTIMSENGAALMGIGRASGDNRA
QEAALAAISSALLD-TSIDGAKGILLSIAGGDDLTLFEVNEIASIVTEACDDEVNVIFGASINPELGDDIAVTVIATGFD
DFKIPNFLE-----
>KUK72102.1|Bacteria___Firmicutes_A-Clostridia___Tissierellales___38-11_sp001509345___97.79___GCA_001509345.1
M--FEF-DVDPVGLAKIKVIGVGGGGNNAVNRMINADLKGISFIAVNTDKQALINSKSDNRIQIGEKLTNGLGAGSNPEI
GLKAAEESKGEIQEVLEETDMVFITAGMGGGTGTGAAPYIAQLSKQQNILTVAVVTKPFMFEGKRRMENAQRGIDELSKF
VDTIIIIPNDKLLEITDKKATLLEAFDIADDVLKQGIQGISDLIAIPAVINLDFADVKTIMSGQGLAHMGIGYATGESRA
LNAAKQAIKSPLLE-TSINGARGVLINITGGSDVALHEINDAARLITESADPEANIIFGANIEESLGDSIKVTVIATGFD
NLDIPNFIKSDDKI
>PZR61978.1|Bacteria___Eremiobacterota-Eremiobacteria___Eremiobacterales___Eremiobacter_sp003244105___99.07___GCA_003244105.1
M--IEQRRYVPEHMATIKVIGIGGGGCNAVNRMVDSGIKGAEFFAVNTDVQALKSARTDNTVQIGQNLTRGLGAGADPEI
GRQAAEESRDDLSMLVEGTDLVFITAGMGGGTGTGACPILAELARGAGALTVGVVTKPFGFELRRRAQIADRGIAELEQK
VDTLIVIPNDRLLTVVEKRTPLLEAFSYADDILRQGIQGITDLITQPGLINLDFADVRRVMTDAGSALMGIGTGTGEHRA
ADAAHKAISSPLLE-ATIEGARGVIFNIYGGPDLSMFEANEAAELISKSVDPDAEVIFGATIDERLQNEVRVTVLATGFD
EIEVPAFLRR----
>OIP96636.1|Bacteria___Patescibacteria-CG2-30-54-11___CG2-30-54-11___CG2-30-54-11_sp001873755___74.23___GCA_001873755.1
MAR-EQ-DAVLNNFAKIKVIGMGGGGNNAVNQMVRLGVKGIDFVAVNTDLQALNTADAPIKLQIGAKVTKGLGSGANPEV
GRKACEESREDLTELVKGVDMVFITAGMGGGSGTGGAPVLAEICRQAGVLTVAVVTKPFSFEGARRRTLADQGIRELKQH
VDTLIVIPNDRVLQIADDNTSFLDAFRLVDDVLRQGVQGISDLIVLPGLINVDFADVRTIMENAGSALMGIGYGSDDNRA
VDAAKAAISSPLLE-TSIHGAKGVLFNIVGGPDMGMKEINNAAQIIADAADPDANIIFGAVIDENMKGKIKITVIAAGFE
ELEVPAFLRKNKPL
>HAX72888.1|Bacteria___Firmicutes-Bacilli___Haloplasmatales___UBA11379_sp003486705___79.31___GCA_003486705.1
MEGFGI-GYEFTYAPRIIVIGVGGGGSNAVNRMIENDVQGVEFVVVNTDAQALNLAIADRKLQIGRDLTRGLGAGGNPDY
GKNAAEESISEIKEIVKGADMVFITCGMGGGTGTGAAPVIAKAAKEAGALTVGIITRPFTFEGKRRTEFAMKGIGELKAN
VDTLISVPNDRLLQIVDRSTPMLEAFREADNVLRQGVQGISEIIAVPGLINLDFADVKTVMYNKGSAIMGIGLATGENRA
TEAAKKAIASPLLE-NDIDGATDAIINISGGTDIALFEVDEALRTIRDASTTEINIIYGATINPDLTDELIVTVIATGFD
NVDIPNWLRK----
>OHE41613.1|Bacteria___Firmicutes-Bacilli___Acholeplasmatales___UBA2284_sp001830045___98.67___GCA_001830045.1
MV-F--ESDNFNQKPIIKVIGVGGGGGNAINRMIENDVKGVEFVAMNTDAQVLKVSKAETRVQLGKYLTRGLGAGAKKEV
GKKAAEESIEEIEEVLKNADMVFITAGMGGGTGTGAAPIIAKKAKEMGCLTIGIVTKPFAFEGPARMEAAIYGLEELKPH
VDTLIVIPNERLLAISGPTTQLLDAFRESDNVLRQGVQGIAEIIAIPGLINVDFADVRTVMENKGTALMGIGIASGENRA
IEAARKAIHSKLLE-VSIDGATDAIVNITSGTNITLFETEQALSEIRNATDRDLNIIYGTTVNQDLDDELIVTVIATGYD
DVNLPSWL-KKGKF
>KFZ27660.1|Bacteria___Firmicutes-Bacilli___Izemoplasmatales___Izemoplasma_A_sp000753575___92___GCA_000753575.1
M--FES-YDNFNQKPSIKVIGIGGGGGNAVNRMIENDVQGVEFVAINTDAQVLRLSKADTRIQIGKMLTRGLGAGADPDI
GRRAAVESEDEIRELLADTDMVFITAGMGGGTGTGAASVIARISREMGCLTIGIVTKPFSFEGRRRVATALEGLDALKPY
VDTLIVVPNDRLLYVVDRSTSMLEAFREADNVLRQGVQGIAEIITVPGLINVDFADVKTVMKDKGTALMGIGVASGEGRA
IEAAKHAIHSPLLD-ANIDGATDAIVNISSGIDIALWEVTEAIEAIQAASSTEINIIYGTTINQDITDEVIVTVIAAGFS
KTAIPSWLKSRFK-
>CCY07949.1|Bacteria___Firmicutes-Bacilli___ML615J-28___CAG-698_sp000431235___100___GCA_000431235.1
M--V--EQETFGEKPIIKVVGVGGGGGNAINRMIENDVKGVDFISINTDSQVLRLSKSEYRMQIGKQLTKGLGAGADPSV
GEQAALENEEEIKDLLRGSDMVFVTCGMGGGTGTGAAPVVAKISKELGCLTVGIVTKPFTFEGKKRMRQALEGIEKLRQH
VDTLIVIPNDKVLNIIDPKTSMLEAFKEVDHVLRRAVQGIAEIVTVPGLINVDFADVRAVMKGKGTALMGIGIGQGENRA
VEAARKAICSPLLE-IDINGATNAIVFVTSDVDISFDEVNTVMNEIRSASNSEIDIVYGAGFNMDLRGELIVTVIATGYD
DV-GPSWLKK----
>OQX51160.1|Bacteria___Patescibacteria-4484-211___4484-211___4484-211_sp002084955___76.85___GCA_002084955.1
M---LI-KPEIKKFARIKVVGVGGGGSNAIRNMMEADIQGVEFIAINTDAQALSVCPAPTKIQIGTKLTGGLGSGGNPEV
GREAAEESADQIHEHLAETDMVFLTTGEGGGTGSGATPVIADIAKGEGALTVAVATKPFGFEGGRRMMVAEEGLRELKEK
VDALITIPNDKLLEVVDESASLLEAFRAADEVLGRSVQGISDIIVVPGLVNRDFADVKTIMQNAGSALMGIGHSEGENRA
LEAAKQAIESPLLE-SSIHGAKGVLFNITAGENLRLSEVNKAAKMIAEAADPSANIIFGAAVDENLGEQLKITIIATGFE
ELEMPAFMRRK---
>OGB63477.1|Bacteria___Patescibacteria-CPR3___CPR3___GWF2-35-18_sp001771135___71.78___GCA_001771135.1
M---LV-KPQTDRVAKIKVIGVGGGGNNALTSMINGQIKGVEFIAVNTDLQALELSPAPSKIQIGGELTRGLGSGGDPEM
GQKAAEESHEDLKKHLEGADMVFITAGMGGGTGTGGAPVIASVAKEMGILTVGVVTKPFNFEGSVRKSNAELGISNLKDN
VDTLIVIPNQRLLDIVDKKMSLIDAFRLADSVLGQGVQGISDLIVLPGLINVDFADVKTIMSDAGSALMGIGKASGEGRA
EAAAKAAIESPLLE-LSIDGAKGILFNVIGGEDLSMLEVDAAAKIIVQAADQEANVIFGAAIDKDMKDDIRITVIATGFD
EFDIPTFMRQGK--
>OGH12179.1|Bacteria___Patescibacteria-Microgenomatia___Levybacterales___2-01-FULL-36-15_sp001782015___73.98___GCA_001782015.1
M---LI-RPQTASLAKIRVIGIGGGGGNAINSMIYQQIKGVDFITVNTDAQALLMSQAVTKIQIGENLTKGLGSGGNPEI
GKKAAEESAEKIKELLEGSDMVFLTAGMGGGTGTGATPVIAAIAKDVGALTVSVVTKPFMFEGTRRMVAAEGGIEDLKDK
VDTLIVIPNQRILETVDKKLSLLEAFRVADSVLTQGVQGIADLITVPGLINVDFADVKTIMNDSGSALMGIGVGVGENRA
QHAARQATASPLLE-VSMEGARGVLFNITGGSDLTMSEVDEASRIISSAADPDANIIFGATIDETLHDQIKITVIATGFS
IFDIPAFLRQKN--
>KKS98559.1|Bacteria___Patescibacteria-Microgenomatia___2-02-FULL-39-11___GWA2-43-14_sp000999095___71.95___GCA_000999095.1
M---LI-KPDIARFAKIKVIGIGGGGCNAVSSMISSQVQGVDFIGINTDAQALMTCTAPVKIQIGDDLTKGLGAGGDPEI
GRQAAEESREKIKEILADSDMVFLTCGEGGGTGTGATPIIAEIARETNALTISVVTKPFSFEGTRRMLTGEEGILNLKEK
VDTLIVIPNQRILDVVDKKMTLVDAFKIVDSVLGQGVTGISDLITMPGLINVDFADVRTIMKSAGSALMGIGTGVGENRA
SAAARMAISSPLLE-ISVDGAKGVLFNITGGADLTMAEVDEAAKLIAASVDQDANIIFGATIDEQMVDQVKITVVATGFD
EWDIPAFLRQGKH-
>OGY24302.1|Bacteria___Patescibacteria-Microgenomatia___Woykebacterales___RBG-13-40-15_sp001816655___59.72___GCA_001816655.1
M---LI-KPEVNRFAKIKVIGIGGAGCNALNSMISLQIQGVDFVGVNTDAQALLSCLAPTKIQIGEQLTKGLGSGGFPEI
GRKAAEESAEKMQEVIKDSDMVFLTAGMGGGTGTGACPIIAEIAKKTGVLTVAVVTKPFAFEGAHRRIVAEEGVESLKDK
LDTMIVIPNQRLLDVVDKKMSLLEAFKVADSVLGQGVQGISDIIVLPGLINVDFADVRTIMTNAGSSLMGIGLGSGEGRA
AAAARAAVASPLLE-VSIEGAKGILFSITGGPDLSMYEVDEAAKIISAAAESDANIIFGAAIDEAMVDQVKITVIATGFD
QFDIPAFLRQR---
>OGK49099.1|Bacteria___Patescibacteria-Microgenomatia___GCA-001788215___2-01-FULL-40-14_sp001788215___55.89___GCA_001788215.1
M---LI-KPDIARFARIKVMGVGGGGNNAVNSMVSGQIKGVDFISVNTDAQALLGSQASSKIQIGEAVTRGLGAGGNPDI
GRESAEESREQIKEQLADADMVFVTAGMGGGTGSGGAPVIAEIAKELGALTVAVVTKPFRFEGTRRMVVAEEAIDRLREK
VDTLIVIPNQRLLESVDKKMTLIEAFKVADSILEQGVAGIADLITTPGLINVDFADVKTIMQDAGSALMGIGTGVGESRA
ATAARTAVSSALLE-VSIEGAKGVLFNIVGGPDLSMSEVDIAAKTISEHVDADANIIFGTTIDEHMVDQIKIIVIATGFD
PWDVPAFLRQKS--
>OGE03691.1|Bacteria___Patescibacteria-Microgenomatia___Curtissbacterales___2-12-FULL-41-17_sp001774945___61.55___GCA_001774945.1
M---LI-KPDVNRFAKIRVLGLGGGGTNALNSMISQNIQGVDFVAVNTDQQHLLASQAQTKVQIGENLTKGLGAGADPEI
GKKAAEESLEKIKDVISGADMVFITYGAGGGTGTGAGPIIADLARKIGILTVAVITKPFAFEGTRRMVVADDGIEILRDK
VDTLIIIPNQKLLDVVDKNVSLLEAFKLADSVLTQGVGGISDIIVMPGLINVDFADVRTVMTNAGSTLMGVGTATGENRA
TQAARAAIASPLLD-ASIDGARGVLFNITGGTDMTMSEVDEAAKVITAQADPDAQIIFGAAIDEKLIDQVKVTVVATGFD
EFEVPTFLRQ---I
>KKT75861.1|Bacteria___Patescibacteria-Microgenomatia___GWA2-44-7___GWA2-44-7_sp000999595___52.64___GCA_000999595.1
MPKFEIEKPELATLARIKVLGVGGGGSNAINSMINELIRGVDFIAVNTDAQALLTNLAPTKVQIGDNLTRGLGAGGDPKI
GEQAAEESHEKLKDLLVDSDMVFITYGAGGGTGTGAAPVLASIAKESGALTVAIVTKPFAFEGARRMVTAEEGIEKLKGH
VDTLIVIPNQRLMDVVDRKMTLMEAFKLADSVLSQGVKGISDIITIPGLINVDFADVKAIMRSAGSALMGIGSGVGENRA
QMAARAAISSPLLD-ISIEGAKGILLNITGGPDLTMTEVDEAASIVSQAADPDANVIFGAPIDPKMVDQIGITVIAAGFK
EFDIPAFLRQGR--
>PIS20577.1|Bacteria___Patescibacteria-WWE3___PEYW01___PEYW01_sp002774225___50___GCA_002774225.1
M---LI-KPEINRFAKIKVLGVGGGGSNTVASMINNQIQGVDFVVINTDAQALKSSCSPISLQIGRDLTGGLGSGGNPEI
GQKAAEESLDEIRSHLEGYDMLFITAGMGGGTGTGGAPIVARLAKSMGILTVAVVTRPFSFEGSRRMEQAEKGINSLRDA
VDALIVIPNQKLLDVVDRHVSVLEAFRLSDSVLGQGVQGVSDIIVVPGLINVDFADVKSVMLDAGSAMMGIGKGSGETRA
QDAARAAVSSPLLD-ASIQGARGILLNIVGGKDLSMFEVDEAARIISELASADANIIFGAAIDESLVDQVKITVIAAGFD
EFDIPAFLRQ----
>OGC50228.1|Bacteria___Patescibacteria-WWE3___UBA101185___2-01-FULL-41-18_sp001772615___65.9___GCA_001772615.1
M---LV-KPEIERYAKIKVVGIGGCGCNALNTMIESSIAGVEFIAINTDAQALSVNQAPIKIPIGQEITKGLGSGANPEI
GERAAHESSDVIKGHLEGSDMIFITAGMGGGTGTGAAPIIAEIAKSVGSLVVGFVTKPFNFEGTRRMQNAERGVTNLKGK
VDALITIPNQKLLEVVEKKMSIIEAFKVSDNVLGQGVQGISDLITMPGLINVDFADVRTIMTEAGSALMGIGRGTGENRA
VTAARAAVSSPLLE-VSIEGATGILFNVIGSDNLSMHEVDEAARIISEAASSDANIIFGATIDQSLDDQVKITVIATGFE
RFDIPTFLRKR---
>PIP04805.1|Bacteria___Patescibacteria-WWE3___CG2-30-40-12___CG2-30-40-12_sp002770755___60.36___GCA_002770755.1
M---LI-KPENGHFARIKVVGIGGGGSNAVNSMILNKIVGVDFIAINTDAQALATNQAVIKVQIGKDLTKGLGAGADPDI
GKKAAEESLEDIKRYLEGADMVFITAGLGGGTGTGAAPIIANLARQLGALTVGVVTKPFLFEGVRRMQNAEAGLKEFKDN
VDALITIPNQKLLDVIDRGVSILDAFKVADSVLGQGVQGISDLIVLPGLVNVDFADVKTIMTEAGSALMGIGLAEGENRA
VTAAKSAIFSPILD-VDIKGATGILFNIVGGADLAMHEVDDAARIIGEAANPDANIIFGATIDENFSNQIKITVIATGFT
RFDFPTFLRRK---
>PIS22967.1|Bacteria___Patescibacteria-WWE3___0-14-0-20-40-13___0-14-0-20-40-13_sp002774285___56.48___GCA_002774285.1
M---LV-KPEIERFAKIKVIGVGGGGTNAVNNMIVGNIHGVDFVAVNTDAQSLALSRASVKIQIGKDLTKGLGSGGNPEI
GKKAAEESLEEIKQALDGSDMIFVTAGLGGGTGTGAAPVIAGIAKALGALTVGVVTKPFDFEGIRRAENAGTGHKELKEH
VDALITIPNQKLLELADQKLSLLEAFKTADGVLGQGVQGISDLIVMPGLVNVDFADVKTIMTNAGSALMGIGVGTGENRA
ELSAKMAISSPLLE-VDISGATGILFNIVGGVDLSMHEIDKAAKIISSAANPDANIIFGAAIDDKMTDGIKITVIATGFT
KYDIPTFLRRKVK-
>OGC44794.1|Bacteria___Patescibacteria-WWE3___9FT-COMBO-53-11___9FT-COMBO-53-11_sp001772805___54.59___GCA_001772805.1
M---RV-KPEIEKVAEIKVLGLGGAGGNALNSMVRSKIVGVEFLAVNTDSQALATLEVPNKIQIGEKLTRGLGSGGDPEV
GQKAAEESVDLIRSRLEGADMVFVTCGMGGGTGTGAAPIIAEIAKSIGALTVGVVTKPFGFEGAKRMENAIHGIQNLHDK
VDALIVVPNQKLLEIVERDTSILEAFRLADSILGRAVQGISDLIVVPGLVNVDFADVRAVMTNAGSALMGIGEASGQEKS
PTAAKSAITSPLLE-FSVRGATGILMNIVGGQDLSMHEVDEAARVIAQEADPNANIIFGASINDEMKDEIRITVIATGFD
EYDAPAFLRRKR--
>KKP61510.1|Bacteria___Patescibacteria-Microgenomatia___UBA1406___GWC2-37-13_sp000990305___52.89___GCA_000990305.1
M---LI-KPRAGQAARIKVVGIGGGGGNALSFMVEEGINGVEFIAVNTDAQALLNNKATVKIQIGENLTKGLGSGGDPEV
GRQAAEESKEKLKEDLSGADMIFLACGEGGGTGTGAAPLIAEIAKESGALTIAVVTKPFEFEGSKRKFCADEGIMRLKEK
VDTLIVVPNQRILNIIDKKTPILEAFKRIDAVLHQGVKGIAELITTPGLINVDFADIRSIMQGSGTALMGVGIGSGDKRA
IAAIKQAISSPLLD-ISIEGAKGVLFNVVGGPDLTMAEVDEAASVIAKSVDPDADIIFGAVIDDKLMDQIKVTIIATKFS
EFDIPAFLRKK---
>PIS14986.1|Bacteria___Patescibacteria-Microgenomatia___Shapirobacterales___0-14-0-10-38-17_sp002774085___64.11___GCA_002774085.1
M--TFI-KPDSGRFAQIKVLGIGGGGGNCINTMVETKIKGVDFVAINTDAQALLNNKAPAKLQIGKKLTKGLGAGGNSQV
GQKAAEESREEIKRLITGSDMVFLTGGEGGGTCTGAAPIIAEIAKELGILTVAVITKPFNFEGHRRAAAAAEGIDKLREK
VDTLITIPNQKLLDTVDKKVTLIEAFRLVDSVLISGVQGIADLITKPGLINLDFADVKMIMKNAGNTLMGIGKASGENRA
AKAAHLATASPLLE-TSIEGAKGILFNITGSKDLTMKEIEEAAEAIFSQADPDANIIFGAAIDESLNNEIKITLIAAGFE
EYEVPTFLRQGKKK
>KKT73818.1|Bacteria___Patescibacteria-Microgenomatia___UBA1400___UBA10133_sp000998025___53.77___GCA_000998025.1
M---LV-KPDTNTFAKIKVLGVGGGGNNAINSMISSKIKGVEFVAINTDMQALIASNADIKLQIGEKSTKGLGSGSNPEV
GAAAAEESREKIKEVLMGADMVFVTAGEGGGTGTGAAPVIAEIAKDVGALTVAVVTKPFLFEGARRRVQAEEGIEKLREN
VDTLIVIPNQRLMDVVKKDQTLLDAFKTADSVLGQGVQSISDLITIPGLVNLDFADVKSVMSNAGSALMGIGKASGDKRA
IIAANAAISSPLLE-IGIEGAKGIIYNIAGNENLTLNEINEASSIITQSADPDANIIFGTTIRKDLGDEIQISVIAAGFD
DLDIPTFLRNKF--
>PIV90281.1|Bacteria___Patescibacteria-Gracilibacteria___1-14-2-50-48-13___1-14-2-50-48-13_sp002783265___70.29___GCA_002783265.1
M---EV-TPAMHTVARIKVVGVGGAGNNAVNRMVEAGVEGVEFIAVNTDAQVLLSSQADIKINIGKATTRGLGAGANPEI
GEKSAQESSEELKAALDGADMVFITCGLGGGTGTGAAPVIAQLAKEMGALTVGVVTKPFTFEGKRRMMSAVSGFDSLKNK
VDTLITIPNDKILTIIDKKTPLTDAFLVVDEILRQGVQGISDLITVAGLINVDFADVRSVMGNAGSALMGIGYGTGENRA
MEAARNAVDSPLLE-LSIGGARGILFTVTGGNDLSMYEVEEAAKIITEAADPEANIIFGAVINESYTGEMKISVIATGFD
ELDVPAFLRNKLNK
>PIZ73603.1|Bacteria___Patescibacteria-Gracilibacteria___UM-FILTER-43-11___UM-FILTER-43-11_sp002792495___77.31___GCA_002792495.1
M--VEV-TPDITPLASIKVIGVGGGGSNAINRMIIAKVEGVDFIAINTDAQALYHSQASHRINIGKAATRGLGAGSDPGI
GKKSAEESSEELKAAIDGADMVFITCGLGGGTGTGAAPVIADLARELGILTVGVVTKPFSFEGARRSQVAQEGLDELKEK
VDTLITIPNDKILSIIDKKTPLTDAFIVVDDVLRQAIQGIADLITTHGMINVDFADVRTIMRNAGSALMGIGYGTGENRA
VDAARAAIESPLLE-MSIAGAKGILFNITGGNDLSMFEVDEAAKVITEAADANANIIFGTVINENYTGEIKCTVIAAGFE
DLEIPAFLRKTLRK
>KKP35951.1|Bacteria___Patescibacteria-Gracilibacteria___UBA1369___GWC2-33-13_sp000989565___75.49___GCA_000989565.1
MNTLEI-TPDITPVAQIKVIGVGGGGGNAINRMIKSNLRGVEFIAVNTDAQALYHSEAATKINIGRATTKGLGAGSNPDT
GKQAAEENSEEIKNVLEGADMIFITCGMGGGTGTGGAPVIAELAKNMGILTVGVVTKPFAFEGARRMKHAEEGLENLKNK
VDTMIVIPNDKILSIIDKKTPLTDAFTVVDDVLKQGVQGIADLITIHGMINVDFADVRAIMENAGSALMGIGYGTGENRA
VEAAKAAIESPLLE-LDIVGARGILFNITGGTDLSMFEVDEAARIITEASDPEANIIFGAVINDSYTGEIKITVIAAGFN
ELDIPAFIRKKVQK
>KKR18672.1|Bacteria___Patescibacteria-CPR2___CPR2___UBA9978_sp000995065___69.44___GCA_000995065.1
M---EI-KPQVETFARIKVVGLGGGGTNAINRMIAANLRGVEFIAINTDAQSLHHCDASKKVHIGKTTTRGLGAGSDPDT
GRKAAEESSEEIYEALKGADMIFLTCGMGGGTGTGSIPVVASLAREVGALTVGIVTKPFIFEGERRKRVSEEGMDLLKDK
VDTLITIPNDRLLTMIDRKTTMLDAFNVVDDVLRQGVQGISDLITVHGVINVDFADVKAIMSNAGSALMGIGRGTGENRA
TEAAKMAINSPLLE-VSIDGARGVLFNISGGPDLGMFEIDEAAKVITQAVDSDANIIFGSVIDPNISGEIKITVVATGFD
ELDIPAFIRHRVE-
>AKM84570.1|Bacteria___Patescibacteria-Kazan-3B-28___Kazan-3B-28___Kazan-3B-28_sp001029795___72.44___GCA_001029795.1
MSTSEF-K-EEDVFARIKVVGVGGSGCHAINRMISSRIKGVEFVAINTDAQDLHYCEAPVRVHIGQTTTRGLGAGSDPEL
GKKSAEENKEDVYNALKDADMVFITCGLGGGTGTGAAPIVAEIARELGALTVAVVTKPFSFEGLRRKKVAEEGLSELQPR
VDTLITIPNDRLLQVIDKKTSLYDAFTVVDDVLRQGVQGISDLITMHGMINVDFADVKAIMQNAGSALMGIGRGTGESRT
LEAAKMAIDSPLLE-LSIDGAKGILFNITGGPDMSMYEIDEAARIITEAADPDANIIFGAVIDEAMQGEVKITVIATGFD
TLDVPAFIRKKIR-
>OGD61985.1|Bacteria___Patescibacteria-UBA1384___XYA2-FULL-43-10___XYA2-FULL-43-10_sp001776195___65.24___GCA_001776195.1
M--VEK-KSDLENFATIRVIGVGGSGGSALGRMINSKLRGVDFVAINTDAQALAHNESPIKIQIGKDTTRGLGAGADPEI
GRKAIEENKEEVYEALKGSDMVFVTCGMGGGTGTGAAPFVAEIAKELGALTVGVVTKPFSFEGQRRKRIAETGISEMKDK
VDTLITIPNDRLLQVIDKKTSLFEAFGVVDDVLRQGVQGIADLITLHGIINVDFADVKAIMADAGSALMGIGHGTGDNRA
IEAARAAIDSPLLE-LSIDGAKGILFNITGGPDLGMYEIDEAAKAITEAADADANIIFGAIIDEAMQGEVKITVIATGFD
ELEVPAFIRRKLK-
>KKP89193.1|Bacteria___Patescibacteria-UBA1384___GWA2-35-9___GWA2-35-9_sp000991185___57.8___GCA_000991185.1
M--I--NESPLETFAVIRVVGVGGSGNNSIERMIQSKLRGVEFIAINTDAQTLANNSSPTKIQIGKELTRGLGAGADLDI
GKKAIEENKDEVYEALKGSDMVFVTCGMGGGTGTGASSQVAQIARELGSLTVAVVTKPFSFEGLKRKKVAELGIEELKDK
VDTLITIPNDRLLQVIDKKTSLRDAFLVVDDVLRQGVQGITDLITVHGIINVDFADVKTIMKDAGSALMGIGRSSGDNRS
AEAAKAAIESPLLD-LSIEGAKGILFNITGGPDMAMYEIDEAAKMITEAADQDATIIFGAIVDESMSGEIKITVIATGFD
DMEVPAFIRRKLK-
>PIT97526.1|Bacteria___Patescibacteria-UBA1384___UBA1384___1-14-0-10-41-12_sp002778735___75___GCA_002778735.1
M-----NKDDLETFATIRVIGVGGSGNNSVKRMIDAKLRGVEFIAVNTDAQALVNNPAPVKIQIGKETTRGLGAGSDVEI
GKKSIEENKDEVFEALKGSDMVFVSYGAGGGTGTGGGPTIAAISRELGALTVGIVTKPFSFEGIRRKKVADQGIEELKTN
VDTLIVIPNDRLLQVIDKKTSLNDAFYVVDDILRQGVQGISDLITLHGIINVDFADVKTIMANAGSALMGIGRGSGDNRA
IEAARAAIDSPLLE-LSIDGAKGILFNITGGPDLGMYEIDEAAKAITEAADPDANIIFGSIIDEAMSGEVKITVIATGFD
ELEIPSFIRRKLK-
>OGD64832.1|Bacteria___Patescibacteria-UBA1384___2-12-FULL-50-11___2-12-FULL-50-11_sp001774395___66.5___GCA_001774395.1
M-----NKEALETFASIKVCGIGGSGGNALARMIAARVRGVEFIAINTDAQALSNNPAPVKVQIGKETTKGLGSGADTEV
GRKSAEENKDEIYEVLKGADMVFVTCGAGGGTGTGAAPLVAQIARELGALTVGVVTKPFSFEGLRRKKVAELGIEDLRDK
VDTLITIPNDRLLQVIDKKTSFTDAFGIVDDILRQGVQGISDIIVNPAIINVDFADVRTIMKDAGSALMGIGRAGGENRA
IEAARQAIDSPLLE-LSIDGALGILYNVTGGTDMTMYEVEEASKAITEAAHPEANIIFGVTVDEAMSGEVKVTVIATGFE
QLDVPAFIRRKLR-
>OGE76052.1|Bacteria___Patescibacteria-Doudnabacteria___UBA920___2-01-FULL-46-14_sp001777515___70.3___GCA_001777515.1
MPRTEV-KPKIETIARIKVIGVGGSGHNAIHRMITAGLTNVEFVAINTDAQALHHSKADKKVQIGKQVTRGLGAGMNPEV
GRAAAEESKEEILEVLSGSDMVFVTCGLGGGTGTGAAPVVAELAKEEGILTVAVVTKPFAFEGAKRRELAEKGLEELKDN
VDTIIVIPNDRILQIIDKKTSLLDAFRTVDDVLRQGVQGIADLVTTPGLINVDFADVKSVMSDSGSALMGIGRGSGENRA
IEAAKQAIDSPLLE-VSIDGARGVLFNITGGKDLGMYEVDEAAKIITKSVDSDAKIIFGAVIDEAMSDEVRITVIATGFE
ELDIPAFIRKKMK-
>PIZ86515.1|Bacteria___Patescibacteria-CG2-30-33-46___CG2-30-33-46___CG2-30-33-46_sp002792735___79.21___GCA_002792735.1
M---EV-KPDIETFAKIKVVGVGGGGSQAVNRMISSKLKGVEFISINTDAQALHFSEASKKIHIGKEITRGLGAGADPEI
GKKSGEEDREEISEALAGADMVFITYGLGGGTGTGAGPIVAEVAKSLGALTVAVVTKPFNFEGQKRKVVADSGLTELREK
VDTLITIPNDRVLQIVDRKTSMLDALKIVDDILRQGVQGIADLITMHGMINVDFADVKTIMAEAGSALMGIGIASGDNRA
IDAAKAAIDSPLLD-LSIDGAKGVLFNVTGGYDLGMHEIDEAAKVITDATDPEANIIFGAVIDETMQGEIKITVIATGFD
EFDVPAFIRRKLKK
>KKP92006.1|Bacteria___Patescibacteria-ABY1___UBA1558___GWA2-36-10_sp000991205___56.93___GCA_000991205.1
M--EEV-VPSIETFANIKVVGVGGSGGSAVNRMVSAKIKGVDFIAVNTDAQALHHSIAPTKIHIGRATTKGLGAGMDPDL
GAKSAEENENDIVEHLKGADMVFITCGLGGGTGTGAAPIIADIAKDAGALTVAVVTRPFTFEGVQRREIADRGLDRLIDK
VDTIITIPNDRLLQIIDKKTSLLDAFAIVDEVLKQGVQGISELITVPGLVNVDFADVKAIMKQAGSALMGIGKASGENRA
QEAARAAIDSPLLE-LSINGATGVLFTISGSSDLSMFEVNEAAEVITSACDPEAKVIFGAVIDENLGDEVKVTVIATGFE
ELDIPAFLRKKLND
>PKL72407.1|Bacteria___Patescibacteria-ABY1___UBA2591___PGYQ01_sp002839745___66.83___GCA_002839745.1
MPEPEI-KPSIETFAKIKVVGVGGSGGSAINRMIQAKIKGVEFIAINTDSQALHHSQASQKLHIGKMITRGLGAGMDTEM
GKKAAEENQNEIHEILKGADMVFITCGLGGGTGTGAAPIIAKVAKEIGALTVAVVTKPFSFEGVQRKNMAEKGLKELLDK
IDTIITIPNDRILQIVDKKTSLLDSFEIVDNVLKQGVQGISDIITIPGLINVDFADVKAIMKDAGSALMGIGKASGENRA
VKAAQASIDSPLLE-LSIEGARGVLFTITGGQDLTMHEVNEAAKIITESADAEAKIIFGAIIDESLKDEIKITVIATGFD
ELEIPAFIRKKMN-
>PIS40646.1|Bacteria___Patescibacteria-ABY1___UBA10025___PEXW01_sp002774575___52.48___GCA_002774575.1
M---EI-KPDIETFAKIKVVGVGGSGGSAIDRMISSKIRGVEFIAINTDAQALHHSKAPIKIHIGKTVTRGLGAGMDPEL
GRKAAEESQDEIHDALKGADMVFITCGLGGGTGTGAAPIVAEIAQDVGALTVAVVTKPFAFEGAQRKAISEHGLGDLADR
VDTLITIPNDRLLQIIDKKTSLLDAFGTVDEVLRQGVQGISELITIPGLINVDFADVKSIMEDAGSALMGIGRASGENRA
VDAAKAAIDSPLLE-LSIDGAKGILFTVTGGSDLSMYEVNEAARVITVSVDPNAKVIFGTVIDENLKGEVRVTVIATGFE
DLEIPAFIRRKMM-
>KKR21284.1|Bacteria___Patescibacteria-ABY1___BM507___GWE2-39-37_sp000995135___62.02___GCA_000995135.1
M--AEV-KPEVETFAKIKVIGVGGGGGSAVNRMIEKGIKGVEFIAVNTDIQALHYNKASKKLHIGKAVTRGLGAGMNPDL
GKQAAEESQNEIRELLKDADMVFVTCGMGGGTGTGASPVVAEIARDLGALTVAVVTKPFAFEGAQRKGIGDRGLMDLTDK
VDTIITIPNDRLLQVIDKKTSLLDAFTVVDDILRQGVQGIAELITIPGLINVDFADVKAVMSNAGSALMGIGQASGENKA
IEAAKAAISSPLLE-MSIEGARGILFTIMGGPNLSMNEVNEASKIITASADEEAKIIFGAVINEKMKDEIKISVVATGFD
DLGIPAFIRKKMM-
>OGF20793.1|Bacteria___Patescibacteria-ABY1___XYB2-FULL-38-15___XYB2-FULL-38-15_sp001778095___70.1___GCA_001778095.1
M--PEI-KPEIETFAKIKVIGVGGAGGSAINRMVKSKIKGVEFIVANTDVQALHYSEAPVRLHVGKTVTRGLGAGMDPEI
GKKAAEESQNEIRDILKGADMVFVTCGLGGGTGTGAAPIIAQIARDLGALTVGVVTRPFAFEGAQRRINADRGLEEMEGK
VDTLITIPNDRLLQIIDKKTTLLDAFTTCDEVLKSGVQGISELITIPGLINVDFADVKAIMKDAGSAMMGLGEASGEKRG
EEAAKIAISSPLLE-QSIEGARGILFTVTGGPGLGMHEVAEAAKIITGSADPDAKVIFGAVINENMKDAIRITVIATGFE
DLDIPAFLRKKIM-
>KKR87832.1|Bacteria___Patescibacteria-ABY1___SG8-24___UBA10014_sp000996355___69.8___GCA_000996355.1
M--AEV-KPDIETFAKIKVCGIGGGGGAAINRMITDKIKSVDFIAINTDIQALHHSLASVKIAIGKTVTRGLGAGMNPDL
GRRAAEENQNEIRNALNGADMVFLTCGLGGGTGTGAVGEVAKLAKDIGALTVAVVTKPFAFEGAQRRRIAEEGFNQLIQY
VDTVITIPNDRVLQIIDKKTSLIDAFNIVDDVLRQGVQGISELITIPGLINVDFADVKAIMENAGSALMGIGRASGENRA
VEAAKQAIASPLLE-LSVDGAKGILFTITGGHDLGMHEVAEAAKVVTGSADEDAKIIFGAIIDEDLKEEVRITVVATGFE
ELEIPAFIRKKMM-
>OGL82757.1|Bacteria___Patescibacteria-ABY1___GWA2-46-9___GWA2-46-9_sp001791325___71.29___GCA_001791325.1
M--GEV-KPDIETIAKIKVVGVGGSGSSAVNRMIEAKIRGVEFIAMNTDVQALHYTRAPQKLHIGKTVTRGLGAGMNPEL
GKRAAEESQNEIRDALKGSDMVFVTCGLGGGTGSGASPMVASIARDLGALTIAVVTKPFSFEGAQRRAIADQAYDELANN
VDTIIAIPNDRILQIVDKKTTLSEAFRMADEVLRQGVEGIADLITMPGLVNVDFADVKAIMQSTGTALMGIGRASGENRA
VVAAKAAVSSPLLD-TSIEGARGILFVVAGGPTLTMHEVNEAAKVITGLSDDNAKVIFGAVIDDGLRDEIKVTVIATGFE
DLDIPAFIRKKMQ-
>OGY51955.1|Bacteria___Patescibacteria-ABY1___Buchananbacterales___2-01-FULL-39-33_sp001817505___65.28___GCA_001817505.1
M--PEI-KPEVETFAKIKVVGVGGSGGSAINRMIASKIKGVEFIAVNTDVQALLHNNARHKLHIGESTTKGLGAGMDPNI
GLQAAQESINELRDLLKGSDMVFVTCGLGGGTGTGASPVIAQVAKELGALVIAVVTKPFSFEGVQRTEIAERGYKELESR
VDTIITIPNDKIFQIIDKKTSLLDAFKIVDDVLRQGIQGISEAITIPGLINVDFADIKAIMNNAGSALMGIGEATGENRA
VVAAKKAISSPLLD-ISIDGARGVLFIFIGSPSLTMNEINEAANVITENADANAKIIFGTVIDDNMKDKVRVTVIATGFD
DLEIPAFIRRKMK-
>OGY83626.1|Bacteria___Patescibacteria-ABY1___UBA9570___WO2-43-9_sp001818315___87.93___GCA_001818315.1
MSQTEV-KPEIETFAKIKVLGAGGAGCAAINRMVEAQIKGIELIAVNTDSQSLHHSKAPVRVHIGQNTSRGLGAGMDPDV
GRRAAEENIEDIEKILKGADMVFLTAGFGGGTGSGSLPVIAELARDLGALTVSIVTKPFAFEGEQRKAIAENAFTELQSK
VDTIITIPNDRLLQIIDKKTSLLDAFKIVDDVLRQGVQGISDLITLPGLINVDFADVKSVMENAGSALMGIGTASGENRA
VEAAKAAIDSPLLE-MSIDGAKGILFTISGSSNLGMYEVNEAARVITETTDPNARIIFGSVIDDSLQDEIKITVVATGFE
DLEIPTFIRKKMM-
>PIU10998.1|Bacteria___Patescibacteria-ABY1___UBA2196___GCA-002787375_sp002778965___67___GCA_002778965.1
MATIEV-KPEIETFAKIKVVGVGGGGGSAINRMVSGNLRGIDFVAINTDAQALHQNLSKHKLHIGRTVTRGLGAGMNPEL
GMKSAEETSSEIREVLKGADLVFITCGLGGGTGTGASPVVAEIARDLGCLTVAVVTRPFAFEGVQRRTIADKGFAELSSK
VDTIISIPNDRILQIIDKKTSLLDAFTTVDDVLRQGVQGISELITQPGLINVDFADVKAVMKDSGSALMGMGVASGENRA
VEAAKAAIDSPLLE-LSIDGAKGVLFTISGPLDLSMNEINEAARIITASVDSGAKIIFGATVSDDIKDEVSITVIATGFD
ELQIPAFIRRKMG-
>ALM13267.1|Bacteria___Patescibacteria-Gracilibacteria___Peribacterales___Peribacter_riflensis___79.08___GCA_001430885.1
MSDIEV-RPEATPGARLVVLGTGGGGSNAVKRMIDSKVQGVEFIALNTDMQALYHNPAPRKITIGRGTTRGLGAGANPDV
GKKAAEESSAEIQAALEGADMIFITAGLGGGTGSGSIHVIAEIARSMGILTVAVVTKPFSFEGLKRKQQAEDAIANLKGK
VDTLITIPNDKILSLIDKTTPLTEAFQVVDEVLQHAIEGISNLITEHGLINVDFADVKSIMQDAGTALMGIGYGTGDSRA
AEAARAAIDSPLLD-LSISGAKGVLFNITGGNDLSMFEVDEAARIITEAADPEANVIFGAVIDEKFTGEVKVTVIATGFE
ELEVPAFMRKPISK
>OGM98012.1|Bacteria___Patescibacteria-Paceibacteria___2-02-FULL-40-12___2-01-FULL-41-21_sp001794025___69.25___GCA_001794025.1
M--AQV-KPAFETFARIKVVGVGGGGTNALTRMIEARIHGVEFIAINTDAQALHASGASVKIHIGKSLTRGLGAGMNPEI
GRQAAHDTKEEISAALKGADMVFITTGLGGGTGSGAAPVIAELAREAGALAVGVVTKPFSFEGLARMKIADAAWNNLRER
VDSLITIPNDRILSIIDRKTPLLESFGIVDDVLRQGVQGISDLITIPGIVNLDFADVKAVMSNSGSALMGIGRASGDDRA
VEAAKMAINSPLLE-VSIDGAKGVLFNVSGGPDMAMAEINEAARIITEHVDPEARVIFGAVIDDKLKKEIEITVIATGFS
EFDIPAFIRRKINK
>KKP89766.1|Bacteria___Patescibacteria-Paceibacteria_A___Moranbacterales___UBA12068_sp000991245___50.69___GCA_000991245.1
M--AEI-KPDIETFARIKVVGVGGSGNNAISRMIDSKIKGVEFVAINTDAQALHHSKASEKVHIGKNLTKGLGAGMNPEI
GRQAAEENRDEIQDVLKGADMVFVCAGMGGGTGTGAAPVVAETAKELGALTVAVVTKPFSFEGAQRRNLGEEGLQNLRDR
VDTLITIPNDKLLSIIDRKTTLINAFRIVDDVLRQGVQGISDLITKPGIVNVDFADVRAIMQDSGSALMGIGIASGENRA
AEAARAAINSPLLE-LSIDGAKGVLFNISGSSDLGMLEINEAANIITESVDPNAKVIFGAVVDDQVKKEIHVTVVATGFD
ELEIPAFIRRKMEK
>OWK26810.1|Bacteria___Patescibacteria-Paceibacteria___GWA2-38-13b___GWA2-38-13b_sp000992445___74.01___GCA_000992445.2
M--AQV-KPDVETFARIKVVGPGGSGCKAVSRMMACKIKGIDFIAINTDAQDLHHSNATQKIHIGKNLTRGLGAGMNPEI
GRQAAEENRDEIHEALKGADMVFITCGFGGGTASGAASIIAETAKDTGALTVAIVTKPFSFEGIQRARIAEEALANIKER
VDTLITIPNDKILQIIDRKTSLLNAFYICDEVLRQGVQGISDLITIPGIVNVDFADIRAIMQDAGSALLGVGKAIGEDRA
VEAAKAAINSPLLE-ISIDGAKGVLFNITGGEDMSMLEISEAARVITESVDPNAKIIFGASQDDSLKKELKVTVIATGFD
ELDIPAFIRRKLGK
>OGZ33132.1|Bacteria___Patescibacteria-Paceibacteria___Portnoybacterales___RBG-13-40-8-A_sp001819435___57.22___GCA_001819435.1
M--PQI-KPDIETFARIKVIGVGGSGGNAISRMMSCGIKGVSFVAINTDVQALHNSRAGEKIHIGKVLTKGLGAGMNPEI
GRRAAEENKQELQESLKSADMVFITCGLGGGTGTGASPIVAELAREAGALTVAIVTKPFSFEGSQRAKLAEEGLAELKDK
VDTIIVIPNDRLLSIIDRKVSLLNAFEIVDDVLRQAVQGISDLIVFPGIINLDFADIKAIMENAGPAIMGIGRATGENRA
TEAARAAISSPLLE-FSIEGAKGILFNVSGGTDMGMLEISEAAKTITETADPDAKIIFGAVIDEKAKKEMKITVIATGFN
EWDIPAFIRKKK--
>KKU04521.1|Bacteria___Patescibacteria-Paceibacteria___Sungbacterales___LCKU01_sp001001625___52.76___GCA_001001625.1
------------------MVGVGGGGGKAVTRMIDHKTNGVDFIAINTDAQDLHLTKAKTKIHIGKNLTKGLGAGMNPEI
GRQAAEENRDEIHEILKGADMVFLTCGLGGGTGTGASPIVAEVARDAGSLVIGVVTKPFSFEGVQRGKIAEDGWHKLKDR
VDALITIQNDRLLNVITKDTSLLNAFVICDDVLRQAVQGIADLIITPGVINVDFADVRAIMQDAGSALMGVGYGTGEDRA
VTAAKSAVGSPLLE-LSINGARGVLFNISGGSDLTMWEINEAAKVITESIDREAKVIFGAVEDERLKKEIKITVIATGFS
EWDVPAFLRRKGK-
>KKR45862.1|Bacteria___Patescibacteria-Paceibacteria___UBA9983_A___C7867-006_sp000996025___61.68___GCA_000996025.1
M--PQI-KPDIEAFARIKVLGIGGSGKNAINYMINSKVKGVDFIAINTDSQDLHHSLAKRKIHIGKNLTRGLGAGMNPEL
GKRAIEETKEEVQEVCKGADMIFITCGLGGGTGTGAAPIVARVAKEMGALTVAVVTKPFFFEGQQRMKIAEVGLEELRQS
VDAIIVIPNDRLLSNITKETTAKNAFAICDDVLKSAVEGISDLITTPGIINIDFADIKAVMENAGPALMGIGTASGEKRA
EEAAKMAINSPLLE-VSINGAKGVLFSIAGGDDLGMFEIQDAAKIITESVDPNAKIIFGTVRDEKLKKEVKITVIASNFD
DWAVPAFLRRSKLK
>OGZ46759.1|Bacteria___Patescibacteria-Paceibacteria___Ryanbacterales___02-FULL-45-17b_sp001819815___62.79___GCA_001819815.1
M--PNI-KPEVEAFARIKVVGVGGSGGNTVNHMIRAKVQGVDFIAINTDAQDLHHNLATKKIHVGKNLTRGLGAGMNPDL
GRQATEETIEEIKDALKGADMAFIVCGFGGGTGTGGAPVIAEAARSQGALTVAVVTRPFTFEGAQRARIAEEGLMQLKGS
VDAMVLIPNDRLLSVIEKGTTFKDAFAVCDEVVRQAVQGISDLITMPGIVNVDFADVKAIMQDAGSALMGIGKGIGETRA
TDAAKQAINSPLLD-VAIDGARGVLFSIHGGPDMSMWEVQEAARVITESIDKDAKVIFGAVEDARLKKEIKVTVIASGFD
EWDVPAFFRRKK--
>KKT91245.1|Bacteria___Patescibacteria-Paceibacteria___WOR2-41-13_A___GWA1-44-29_sp001001285___75.13___GCA_001001285.1
M--PHI-KPDIESFARIKVVGVGGSGANAVNHMIRSKVRGVEFIAINTDAQDLHQSLTHKKIRIGKGITKGLGTGMNPEL
GKQAAEETKDEIHEALKGADMVFITCGMGGGTGTGASSVIAHAAKNQGALTIGVVTKPFIFEGLERARIAENGLIKLREA
VDALIVIPNDKLLSIVSKETPFLSAFAMCDEILRHAVEGISDLITVPGVINVDFADVRAVMQGAGSALMGIGMGRGEARA
EEAARAAISSPLLD-ISINGARGVLFAISGGPDLTMWEINEAAKIITASIDQDAKIIFGAIQDERLKKDIKITVIASGFS
DWDIPAFIRRQRK-
>OHB21153.1|Bacteria___Patescibacteria-Paceibacteria___2-01-FULL-47-10___2-01-FULL-47-10_sp001824325___60.43___GCA_001824325.1
M--PEI-KPDIESFANLKVIGVGGSGGNAIDRMIEARIRGVEFIAINTDAQDLHHSLATEKIHIGKSITRGLGAGMNPEL
GKKAAEENKEDIERAVAGADMIFIACGLGGGTGSGAAPVVADLARAAGALTVAVVTKPFSFEGAQRSQIARDALEELQGK
VDTMVTIPNDRLLNIIDKKTTLTEAFRTVDDVLRQAVQGIADLITIPGIINVDFADVKAIMSNAGSALMGIGIASGEERA
IKAAKKAISSPLLE-LSIDGAQGVLFNVTGGDDLTMSEISKAAKVITETIDPDAKVIFGAVRDENIKKRIKITVIATGFD
EYDIPAFIRRKMQG
>OGZ61715.1|Bacteria___Patescibacteria-Paceibacteria___Spechtbacterales___2-12-FULL-38-22_sp001820055___57___GCA_001820055.1
M--AKL-NPDLQTFANILVVGVGGSGCNAVSRMIASKIEGVKFVAINTDAQDLHHSNAPVKINIGKNLTRGLGAGMNPEV
GRQAAEENIDEIKDVLKGADMVFVTGGHGGGTCTGASPIVAKASKELGALTVAVVTRPFSFEGALRARIAEEGLNNLKEH
VDAMVVINNDRLLSVIDRKMSLIDSFKIVDEVLRQGVQGISDLVVQPGIVNVDFADINAIMQDAGSAMMGVGRASGEDRA
IEAARAAINSPLLD-TSIAGAHGILFSVAGGDDLAMSEINDAAKIITDEINPEAKVIFGAYNDDKLKKEIKVTVIATGFE
DWDIPAFIRKKMK-
>KKQ51235.1|Bacteria___Patescibacteria-Paceibacteria___GWC2-36-17___GWC2-36-17_sp000992345___68.07___GCA_000992345.1
M--GQI-KPEMETFAKIKVVGVGGGGGNAISRMFTSKIKGVEFIAINTDAQDLHHALAQKKIHVGKNVTRGLGAGMDPNL
GRAAAEENKDEIHEALKGSDMVFITCGLGGGTGTGVSPVVAEIAKETGALTIGVVTKPFNFEGAVRAKIAEEGYAQLRDR
VDALITIPNDRVLNIIDKNTSMFQAFDKVDEILKQAVEGIAELITMPGVINVDFADVKAIMKDAGSALMGIGHANGENRA
VEAARMAINSPLLD-VSIEGAKGVLFCISGGADLGMHEINEAARIITDAIDKDAKVIFGAVHDQRLKKEVKITVIATGFD
EWDVPAFMRRKKK-
>KKS94353.1|Bacteria___Patescibacteria-ABY1___GWA2-43-13___GWA2-43-13_sp000999025___77.72___GCA_000999025.1
MKKTEV-MPDIETFAKIKVVGVGGSGNSALSRMMQVGIRGVEFLAINTDAQAIQHCKAPGKIQIGKSITRGLGAGMEPDQ
GKRAAEESAEEIEQKLAGADMIFITCGLGGGTGTGASPVIARIARDLGALTVAVVTKPFSFEGAQRKAIAERGFDELADV
VDTIISIPNDRLLHIIDKKTTLLDAFQVVDDVLRQGVQGISELITVPGVINADFADVKSIMQNAGSALMGIGRGTGDNRA
AEAAKAAIDSPLLE-VSIDGAKGILFTVAGDSSLGMYEVHEAAQIITKQADPNARVIFGTVIDDSLGDEIKITVVATGFD
DLEIPTFLRKKMG-
>OGH67971.1|Bacteria___Patescibacteria-ABY1___Magasanikbacterales___2-02-FULL-50-9b_sp001782975___52.88___GCA_001782975.1
M--PEV-KPALETFAKIVVVGVGGGGTSAVNRMIEAKIRGVEFIALNTDIQALHHSLATHKINIGKTVTRGLGAGMDPET
GRRAAEESQNEIRDLLKGANMVFVTAGMGGGTGSGACPVVADIAREVGALTVAVVTKPFSFEGSQRKSIADRAHEELAGR
VDTIITVPNDRVMQMVDKKTTLQEAFRVIDDVLRQAVQGISELIMTHGQINVDFADVKRIMSNQGSALMGIGRASGENRA
IDAAKAAISSPLLE-ISIDGARGILFLITGPEDLSMQEVQEAAKVVTGSADENAAIIWGLSHDNSLGEDVKITVVATGFE
EVDIPAFIRKKMNA
>OGC82359.1|Bacteria___Patescibacteria-Gracilibacteria___RBG-16-42-10___RBG-16-42-10_sp001773455___70.64___GCA_001773455.1
M---ETKKSAPLSQANIYVVGIGGGGGNALARMIKARIEGVKFIAVNTDAQDLVASPADYKIHIGVQTTKGLGAGANPDI
GKKSAEENIGDLKAVLEGADMVFITCGLGGGTGTGAAPVIAQISKEIGALTVGVVTKPFAFEGQKRSQVADEGFNELKAS
VDSLITIPNDRILSLIDRKTPLMDAFEIVDDVLRQAVQSISDLINVHGMINVDFADVRSVMKNSGSSLMGIGYGTGENRA
LEAAKAAVESPLLD-LSIAGAKGILINITGGNDLSMFEVDEAAKVVTESAADDANIIFGTVIDDKSAGEIKVTVIATGFG
ELDVPAFIRKKMN-
>OLE02583.1|Bacteria___Chloroflexota-Ktedonobacteria___Ktedonobacterales___UBA11361_sp001919995___51.49___GCA_001919995.1
M--LPMGNHQVEGFAQIRVIGVGGGGSNAVNRMIQVNMMGIEFIAVNTDAQALLLTETAHHIRIGDKLTRGLGAGGNPGI
GAKAAEENAEELYEALKGSDMVFITAGMGGGTGTGASPIVAQIAREVGALTVGVVTKPFTFEGNKRRAAAEEGIANLKQH
VDTLITVPNDRLLQVVDKKMPLSEAFRLADDVLRQGIQGISDLITVPGLINLDFADVKTIMSTAGSALMAIGEASGDTRA
LDAAQLAIASPLLD-IDISGARGVLFNITGGMDLSLFEVNEAADVISRAAHPEANIIFGAVQDPDFDGKVKITVIATGFD
DLDIPAFLRR----
>CDA35513.1|Bacteria___Actinobacteriota-Coriobacteriia___Coriobacteriales___Collinsella_sp000434535___91.05___GCA_000434535.1
MHE-EI----NNYLAVIKVVGVGGGGTNAVNRMIEEGIRGVEFVAINTDAQALAISDADIKVHIGTDLTRGLGAGANPEV
GRKAADESRDDIAEALAGADMVFITCGEGGGTGTGAAPIVADIANEVGALTVAVVTKPFTFEGRKRKKSAEEGIKTLSDC
VDTMIVIPNDKLLDIAEKKTTMLEAFAIADGVLSQGTQGITDLITVPGIINLDFADVKTIMKQAGTAMMGIGTSSGDTRA
VDAAQQAISSPLLE-SSIDGATRVLLSIAGSKDLGIQEISDAADVVANAVDPEANIIFGTVVDESLGDQVRITVIATGFD
QFELPDFLKR----
>GBE58119.1|Bacteria___Actinobacteriota-Thermoleophilia___BMS3ABIN01___BMS3ABIN01_sp002897715___79.24___GCA_002897715.1
MKEFHIARAETAYIASIKVVGVGGGGTNAVKRMIDAGIMGVEFIAVNTDAQALQACEVDVKIHVGGELTRGLGGGADPNV
GIEAMERSRDEVKQVLRGADLVFITAGEGGGTGTGAAPVIAGLAREVGALTIGIVTRPFSFEGTRRNIQAEEGIRRLREE
ADTVIIVPNDRLLQVVNKETSLLEAFSLADDVLRQGVQSICDLINLTGLINLDFADVRTIMSGAGSALMGVGDASGENRA
TEAARAAIGSPLLE-TSIDGARGILLNIRGGSDVALHEANEAAGIVAAAAAEDANIIFGTTVDEDLGDTLRVTVIATGF-
-LDAPG-LED----
>OLB24161.1|Bacteria___Actinobacteriota-Thermoleophilia___20CM-4-69-9___13-2-20CM-68-14_sp001914705___59.47___GCA_001914705.1
M------RETAAYLAVIKVVGVGGAGLNAVDRMIDAGLAQVEFIAVNTDIQQLRMSDAPVKIHIGRELTEGLGSGADPDL
GRSAAEEAYDQVKNALRGSDMVFVTAGEGGGTGSGAAPVVARIARELGALTVGIVTTPFRFEGTRRRGTAEQGVEELRRN
CDTVIVIPNERLLEVLDKSTSMLDAFRIADDVLRQGVQGICDLITLPGLINLDFADVRTIMKEAGTALMGIGFSTSENRA
REAAERALRSPLID-QQILGAKGILLSIAGGDDLSLYEVNEAAEVIRSASTDDTNIIFGATVDERLTGQVWVTVIATGFD
SLEPPSFLQT----
>OFW57515.1|Bacteria___Actinobacteriota-Thermoleophilia___RBG-16-64-13___RBG-16-64-13_sp001768675___86.21___GCA_001768675.1
MKDFQVTDPSSSFPAVIRVVGVGGAGTNAINRMLEAGIAGVEFIAVNTDAQALAMCEADHKLRIGRDLTKGLGGGSDPKV
GRDAALAAYDEIKSILKGSDMVFITAGEGGGTGTGAAPVVAEIARSLGALTIGVVSRPFAFEGRRRGLQALEGARALKQR
ADTVIVVPNDKLLQVADKSTTMVEALRLADDVLRQGVQGICDLVTVPGLINLDLADVRTIMSGAGTAHMGIGHARGEGRG
QKAAEMALNSSLLE-TSIEGARGILLNISGGEDMSLHEITEVAETVSEAAERDANIIFGAVVDKSLGDTLWVTVVATGFD
ELEVPTFLR-----
>OJU94300.1|Bacteria___Actinobacteriota-Thermoleophilia___Solirubrobacterales___67-14_sp001897355___96.98___GCA_001897355.1
MREFEVEDPDVPHNPVIRVIGVGGGGVNAINRMIEAQIPGVEFMAVNTDLQSLQLCMADLTVHIGGDETRGLGAGADPSL
GFRAAFDEQDRIKRLLKGSDMVFIAAGAGGGTGTGAAPVIARLARDIGALTVGIVTKPFTFEGSRRQKQAEQGIEALAGE
VDTLIVIPNDRLLEVLDQSTPMVDAFQVADDVLRQGVQGISDLVTLPSVINLDFADVRSIMSDAGRALLGIGMGSGPDRA
LIAAEKATSSPLLE-TPMDGAKSILLSVTGGPDLSLIEVSEAARAVGEAAHPDANIIFGANIDDDLDDQVWITVVATRFE
SLDIPEFL-S----
>OLC19258.1|Bacteria___Dormibacterota-Dormibacteria___Dormibacterales___40CM-4-65-16_sp001917775___71.3___GCA_001917775.1
MTK---ESELHEGRARIKVVGCGGGGGNAVNRMISKALK-VQFIAVNTDKQALERCQADVKVQIGNKVTRGLGAGGDWTR
GRDAADESRTELGAVVQDSDMVFITAGMGGGTGTGSASIVAEMAKEAGALTIGVVTRPFGFEGRIRNDTAEEGIKALRGQ
VDALIVIPNDRLAQVASSKTTLEEAFRMADDVLRQGVQGISDLVTQPGVINLDFADVKAIMENAGEALMGIGHGAGDSRA
EDAAKQAVSSPLLE-TSIDGAKGILFNITAGKDITLQEVQKAAEIVRAAADPGANIIFGVVRDDTMAGEIKITVIATGFG
DINIPAFLRNRM--
>WP-105483275.1|Bacteria___Armatimonadota-Abditibacteria___Abditibacteriales___Abditibacterium_utsteinense___92.13___GCF_002973605.1
M---AL--SRPSGQAIIKVIGVGGGGSNAVNRMIENGLTGIEFIVVNTDKQALDASPADRKIQIGTGVTSGLGAGGNPEV
GHRSAEESRDEIADAIAKSDLVFVTAGMGGGTGTGAAPVVAEIAKSSGALTLAVVTKPFGFEGPSRRGNAEFGVEKLRNV
VDSFIVVPNDKLKEVLPKKATMKMAFSEADDVLRQGVQGISDLITIPGEVNLDFQDVRSVMGDAGPALMGIGSASGETRA
SEAANQAISSPFLE-IPITGAKKLLINVTAGDDLGIGEVDEIVEVIRAASGTDTNVFWGLAFNPSMGNEIRVTVVATGYM
DIDVPSFLRR---S
>OIO90900.1|Bacteria___Armatimonadota-Abditibacteria___CG2-30-59-28___CG2-30-59-28_sp001872605___89.81___GCA_001872605.1
M-------KSPGGNVNIKVLGVGGGGSNAVSRMIEAGVRGVEFIALNTDRQALDLCPAERKIQLGDMITHGLGAGGNPEI
GRQSAEESREEIADALERPDMVFITTGMGGGTGTGAAPIVAEISKQAGALTVGVVTRPFGFEGPMRGQLAGAGIEALRQS
VDTLITIPNDRLLEVLERKTPILEAFRAADDILRQGVQGISDLITVPGIINVDFADVKSVMQDAGSALMGIGEGTGDERA
SEAANKAVSSPLVE-ESIEGAKEVLINITAGYDLTQDELQEAVEIIRNAAADDADVFMGLALDSQLQQDVRITVVATGFD
DLDIPSFLRGRSG-
>WP-016482351.1|Bacteria___Armatimonadota-Chthonomonadetes___Chthonomonadales___Chthonomonas_calidirosea___95.65___GCF_000427095.1
M--INLSNPD--GSARIKVVGVGGGGTNAVNRMIEAGLTGVEFIAMNTDVQVLNISKANRKLQLGENSTRGLGAGGDPNL
GRMAAEESKSEIKKVLDGADMVFITAGMGGGTGTGAAPIIAEIAREIGALTVAVVTKPFKFEGPLRERLAEEGIETLKAR
VDTIIVVPNQRLLSISDRHMTLVDAFKTADDVLRQGVQGISDIITIPGMINVDFADVKAIMTGAGPALMGIGMAEGDHRA
VEAAQMAVSSQLLE-TSINGATRVLVNVTSGNDLTLSEFNEAADQIAQLCDQDANIIYGWVPDPSMEGAVRITVLATGFE
DIDIPAFLRRR---
>OIP12268.1|Bacteria___Caldisericota-Caldisericia___Caldisericales___CG2-30-36-11_sp001871575___91.07___GCA_001871575.1
M--I---DPWKGSQARIKVIGVGGGGGNAVNRMIDEGIHGVEFISINTDVQVLSLNKADRKVQIGPKTTGGLGAGSFPEI
GKKSAEESKDELRRVIEGADLIFITAGMGGGTGTGASPLIASIAKEFDILTIAVLTKPFSFEGRTRMKVAEDGIKEVGPN
VDTVIAISNDRLLKIVDKKTPINDAFKIADNILLYAVKSISDLITVPGLINVDFADVKTTLKGAGSAWLGIGTGKGENRA
ADAARKAVSSPLLE-FSIEGAARLLYNITGGTDLTLAEINEATMVISDSVSPDANIIFGTAIDENLEDEIHISVIAAGFS
DFEIPAYIRKRNK-
>GBD20320.1|Bacteria___Chloroflexota-Chloroflexia___Thermomicrobiales___Thermomicrobium_sp002898255___98.13___GCA_002898255.1
MTMFDNEDELIHSFARIKVIGVGGGGGNAVNRMIEAGVQGVEFIAVNTDAQALLKSLAPVTVRIGDKLTKGLGAGGRPEI
GERAAEESADMLAELVRGADMVFIAAGMGGGTGTGASPVIARLAREAGALTVGVVTRPFDFEGAKRRRIADEGIAVLKEH
VDALITIPNQRLVSMVDPKTPFSEAFRIADDVLRQGIQGISDLITRPGLINLDFADVKTILRDAGSALMAIGRGTGENRC
VDAARAAVESPLLE-MSIEGATRVLYNIAGGPDLSMAEVNEAAELIRSMVDEEAEIIFGTTPDEAMGRDVTITLIAAGFD
EWAEPSFLRR----
>OPX21775.1|Bacteria___UBP7_A-4484-113___4484-113___4484-113_sp002050035___76.64___GCA_002050035.1
M--VDF---REDLQAKIKVVGIGGGGCNALDRMIEGGLGGVDFIAVNTDFQALERSQAPHKLQIGAKLTRGLGSGSNPEI
GKRAAEESRNDIGEMIQGADMVFITCGMGGGTGTGASPLFASVAKEGGSLSVGIVTRPFAFEGRRRMRMAQQGIEELRDN
VDSLIVIPNDKLLDLATATTALQEAFLMADEVLRQGVTGISELILKPGLINLDFADVRMVMKDSGTALIGLGQASGENRS
RVAVEQAILSPLLE-SSIDGATGVLINFTGGSDLTLQEVNEAATLVSERVDQDANIIFGAIIDPEKQDEVRVMVLATGFE
DLDVPTFLRRHLK-
>tbn..179690..180835..DJWY01000016.1|Bacteria___Firmicutes_C-Negativicutes___Selenomonadales___UBA7018_sp002448305___95.72___GCA_002448305.1
M--FEI--DDNTLDAKIKVIGIGGGGSNAVNRMIESGLDRVEFIAVNTDSQALLMSKSPKRMQIGEKLTRGLGAGARPDI
GERAAQESRNDILEALRGSDMVFITAGMGGGTGTGAAPVVAECAREVNALTVAVVTRPFTFEGPKRKKNADMGIEKLKKN
VDAIITIPNDRLLQVVDKKTPMTKAFVIADDILRQGVKGISDLIVVPGIINLDFADVQSIMSNAGSALMGVGEASGDNAA
IEAVKKAIASPLLE-TSVDNARGILLNFMGSQDLPMMEINEAAMTVHEVANPDANIIFGVSVDETLGDTIIVTIIATRFN
NFNIPDFM------
>HAW15930.1|Bacteria___Firmicutes_A-Clostridia___Saccharofermentanales___Saccharofermentans_sp003543635___71.35___GCA_003543635.1
M--RGF-VLDEEHFATIKVIGVGGGGCNAVDRMLDSGVQGIDFISINSDNQALARSKAPIRIQIGEKVTRGLGCGADPSV
GEKAAEESKDEIAEAINGTDMLFITAGMGGGTGTGAAPVVAQIAQELGILTVAVVTRPFGFEGARRASNAERGIRELEKY
VDSLVVVSNDKLLEVVDDDTSFEDAFNMADQVLKFGVAGISDLVAIPGLINLDLADVRRVMTKAGVCHMGIGRASGEGRA
TSAVKQAINSPLLD-TTIEGANGVIVNFTGGRNMKLQEIDMAAKLVREAVAPEAEIIVGAVIDTSLEDEIMITVIASGFN
---NPQLVTEQPRV
>KEF42841.1|Bacteria___Cyanobacteria-Cyanobacteriia___Synechococcales___Cyanobium_sp000708525___98.51___GCA_000708525.1
MS--QI-SPSPSQSARIEVIGVGGGGSNAVNRMIATDLAGVGYRVLNTDAQALLQSAAGQRMQLGQKLTRGLGAGGNPVI
GQKAAEESRSDLQQSLEGADLVFIAAGMGGGTGTGAAPIVAEVAKECGALTVGIVTKPFGFEGRKRLRQAEEGIARLAEH
VDTLIVIPNDRLRDAIA-GAPLQEAFRAADDVLRMGVKGITDIITRPGLVNVDFADIRSVMADAGTALLGIGVGSGRSRA
IEAAQTAMSSPLLESARIDGAKGCVINISGGKDMTLEDMTSASEVIYDVVDPEANIIVGAVVDESLEGEIHVTVIATGFR
GM-IPPFLRQRVE-
>OGI08061.1|Bacteria___Margulisbacteria-GWF2-35-9___GWF2-35-9___GWF2-35-9_sp001783275___76.15___GCA_001783275.1
M------KTGISQYTNIKVIGVGGGGNNAVNRMVKNGLEGVEFWAINTDNQALHSSLAENILQIGVETTKGLGAGSNPLM
GEKSAEESMSELTKSIEGADMVFITAGMGGGTGTGASPVIAKMAKQGGALTIGVVTKPFRFEGPIRMRQAEQGISALRDE
VDALIIIPNDKLLQVIEQTTTLKDAFMVADDVLLQGVMGISKMITDVGLINLDFADVKAIMSDAGSAMMGIGKSSGSQRA
IEAAEAAISSPLLE-ESITGAKGIILNIAGGESLSMYEVNEAAQVIYDAVDPNAHIILGTVIDESLNDEIVVTVIATGFD
DISIPSFLRRRKR-
>CDA91341.1|Bacteria___Firmicutes_A-Clostridia___Peptostreptococcales___CAG-145_sp000435615___95.39___GCA_000435615.1
M--LQF-ETNMEKAAVIKVIGVGGGGCNAVNRMVEAELKGVDFIAVNTDRQALNRCLAQTKIQIGEKLTRGLGAGANPEV
GQKAAEETLDEITAQLDGADMVFITAGMGGGTGTGAAPIIAKAAKDMGILTVGVVTKPFTFEGAKRRRQAELGINFLRKY
VDSLVIVPNDKLVDNSQRNTTMVQAFEMADNVLKQGVQGISDLISDYALINVDFADVKSVMTDRGVAHMGVGRGTGENRA
QDAVKLAIESPLLE-TTISGAKAILLYVAGGYDLGMLEVSEIANLVEEQADRDCILIFGAAVDEAMENEIAITVIATGFS
RFEIPSFL------
>OGN98017.1|Bacteria___Chloroflexota-Dehalococcoidia___GIF9___RBG-13-51-36_sp001796515___92.24___GCA_001796515.1
MAK-QI----TPSPARIKAIGIGGGGSNAITRMVREGIKGVDFITMNTDGQALALAEAPTRIQLGEKLTRGLGAGGDHKV
GGKAAEESIDIIEEIVQGADMVFIAAGMGGGTGTGGIPVVAEVAKKSGALTIAVVTKPFTFEGMHRTEVAEEGLVELSSK
VDTLIIIPNDRLLQLCDAKTTVDNAFRLADDALRLGVQAISEVVTVPGLINLDFADIKSVMKDAGPAWMSVGKAGGQSRA
AEAAKAAMASPLLD-VSITGATGVLFNITGGPSLTLFECNEAAQVISQAVDPNANIIFGVVFDPKMDSELRITVIATGFD
ALDMPSFLRRRVDN
>PZC51087.1|Bacteria___Chloroflexota-Dehalococcoidia___UBA6952___QGNO01_sp003228195___97.19___GCA_003228195.2
MSSIDH-SSERIGQAIVKVVGIGGGGCNAVTRMYHERILGVEYMAVNTDAQHLMQLDVPTKIRVGDKLTRGLGVGGNPEI
GRDSAEESRDELYEATRGSDMVFVAAGMGGGTGTGACPVVAEIAKESGALTIAVVTKPFNFEGHRRKKQAEDGINLLRDR
VDSLIVIPNDRLLDMCEENVTTEQAFKLADDVLRQAVQAIAELVTISGTINLDFADVKSIMSGAGPAWMAIGTGSGENRA
VEAAHNAINSPLLD-VSIEGAKGVLLNVAGGADLTMHEVHKAVKEIEQITDPNVNLIFGMVQDLKLEDEVKVTIIATGFD
DLDVPPFLRRHPSL
>PZC47005.1|Bacteria___Chloroflexota-Dehalococcoidia___SAR202-VII-2___SAR202-VII-2_sp003228115___98.68___GCA_003228115.1
MS-----AQEIDGLAKIIVVGVGGGGSNAVSRMFHGAVHGIECYVVNTDAQAIIRSDVPHKIRIGDQLTRGLGVGGDPVR
GRSAAEESDEELREALSGADMVFVAAGMGGGTGTGAAPHVAQIAKESGALTIAVVTKPFRFEGAKRAKVAEQGIEELKGN
VDTLIVIPNERLLALSGEEVTVQAAFSMADDVLRQGVQAIAELVTVPGEINLDFADIKAVMSDAGPAWMAIGHASGENRA
IEAARAAADSPLLD-SSIEGAKAVLLNVTGGTDLKLHEVEQAANHIRDLAHPDAEVIFGMVTDPKMEDEVRVTLVATGFA
QLDLPPFLRRNTTH
>PZC49971.1|Bacteria___Chloroflexota-Dehalococcoidia___Bin125___TK10-74A_sp003228175___80.86___GCA_003228175.2
MS--GY--DDLNGLPPIKVIGVGGGGCNAVDRMIQEGINGVRFLAINTDAQQLEQSRAAETIRVGDKVSRGLGVGGDPEL
GQKAADESRADLLEAVRGMDMVFVAAGMGGGTGTGAAPVVAEIAKQSGALTIAVVTKPFAFEGARRRQAALAGINRLEEF
ADTVITIPNDRLLTLADADVSASRAFALADDVLRQGISGISDVITTPGEINLDFNDVKKVMGQGGQALMAIGRGSGPNRA
VDAAQAAIASPLLE-TDITGARKVLFNITSSGDLGLMELNLAAKVVQEMVDPEAEIIFGTAVHPTLGDEVSITVIATGFD
DVELPAFLRRRRVA
>KPK48163.1|Bacteria___Chloroflexota-Dehalococcoidia___SM23-28-2___SM23-28-2_sp001303545___70.96___GCA_001303545.1
MAN-RV---DTEGLPPIKVVGVGGAGCNAVNRMIQAGVKGVQFVGVNTDTQALMRCDAESRLRIGDRLTKGLGVGGDADL
AQRAAEENRDEILDAVRDAEMVFITAGMGGGTGTGAAPIVAEVAKQANALTVAVVTKPFSFEGSRRRLQAENGISMMRDR
VDTLIVIPNDRLLSICDQKTSLGEAFRVADDILRQGIQGISELITTPGDINLDFADVRRIMNEAGPALMAIGRAGGENRA
VEAAKVAITSPLLD-VSIHGARGVLFNITASTTLGLHELNMAAQVIAEVVDPEAEIIFGTATDPDLGDEVQITLIGVGFQ
DTELPSFLRR----
>tbn..145655..146746..DBXC01000006.1|Bacteria___Chloroflexota-Dehalococcoidia___Dehalococcoidales___UBA1222_sp002309415___51.49___GCA_002309415.1
MQEF------IQSGAKIKVVGCGGAGSNAVNRMVEHGICGVEFAAVNTDAQHLEVCKAPTKIRIGERCTRGLGAGGRHQV
GREAAEESIREIEKLVEGSDMVFITAGMGGGTGTGSAPVVAEMAKKAGALTIAIVTRPFDFEGTTRAQNAEEGIAELMPN
VDTMVIVPNQKLFEISGRDLSMEEAFLVADSVLCNGVQAIAEVITMPGTINLDFADVRSIMSDAGPAWMSIGRGEGDGRV
MKAAMNAINSPLLT-TSIQGAKGVLFNVVGNSSLSLHEVQEAADFIRSQVDPDANVIFGVMIDDNLENSVRLTLIATGFT
ELDIPSFLRTQSS-
>OGF52748.1|Bacteria___Bipolaricaulota-Bipolaricaulia___RBG-16-55-9___RBG-16-55-9_sp001778455___76.27___GCA_001778455.1
MREMEL--TRRNGPAKIRVIGVGGGGCNAVNRMVKAKIKDVELVAINTDAQVLAVIEAHKVLQIGSKLTAGLGAGGNPEI
GRKAAEESEAEIRDLLEDADMVFITTGMGGGTGTGASHVIARLAREAGILTVSIVTRPFSFEGRQRAERAKKGIEELRQH
VDTLITIPNDRLLKVAPQDLTLMNAFELADDILRQGVQGITDLITTPGLINRDFADVEATMRGAGTAMMGIGEAEGEGRT
KEAARNAITSPLLE-GSIEGAQKVILNVTGGLDLTLEEVTEAAQLIREAVSESADIFFGATVREGF-DKLKLTVIATGFG
DWDVPTFIRRRGRG
>KUK26738.1|Bacteria___Bipolaricaulota-Bipolaricaulia___Bipolaricaulales___64-32_sp001508155___89.83___GCA_001508155.1
M--------NGESPARLMVVGVGGGGGNAVDRMMRAGLQGVELVAVNTDAQVLAIVKAHQHLQIGRKLTGGLGAGGDPEI
GRLAAEESREEIADLLSGLDMVFVTAGMGGGTGTGAAPVIAEVAKELGILTVAIVTRPFSFEGLARAQRAEVGIQNLAQN
VDAIVTISNDKLLKVAPPDMPLTRAFELVDEVLRQGVQGITDLITVPGLINLDFADVESVLRGAGTAMMGIGEAEGENKT
REAARRAISSPLLD-ATVKGAKKAILNITGGEDLTLEEVTEAASVIHEALSDKADLIFGATIREGMQ-RARVTVIATGFD
DYDIPTFLRKSRRT
>PKQ28870.1|Bacteria___Actinobacteriota-RBG-13-55-18___Fen-727___PHEX01_sp002843005___96.58___GCA_002843005.1
M-----QEELKQFFAVIKVVGVGGGGNNAINRMIRDGMTGVDFIAINTDAQDLLACDADVKISIGEDLTRFLGTGNQPEI
GRDSAEEHRDEIKEALKGSDMVFITAGEGGGTGTGAAPVVAEVAKELNALTIGVVTKPFDFEGAYRRRQAEEGIESLQEK
VDTLIIIPNDKLFELTDARISVEEAFRKADEVLRFGVQGITDLINIPGLINLDFADIKKILSIPGSALLGVGEASGEDRA
VKASENAISSPLLE-SSIDGAQGVIINVTGGADMSLQEARDAAEIIRGACDTEAEEIFGIITDVALSDKIKVTVIAAGIE
DITIPPFLRNR---
>PKQ28893.1|Bacteria___Actinobacteriota-RBG-13-55-18___Fen-727___PHEX01_sp002843005___96.58___GCA_002843005.1
MED-RI-KP---FITIIKVVGVGGGGTNAVNRMVESGMTDIEFIGLNTDAQALQGCLADVRISIGHEMTQGLGAGNDPAV
GRRAAEASEREITEAISGADMVFVTAGKGGGTGTGAAPVVAGLAMEMGALTVGVVTAPFLFEGKKRADQADEGIELLREN
VDTLVVVHNDRLLNIGD-NVPVGDAFKIADDVLRQSVQAITEVITEQGEINVDFADVRHILEGSGTALIGIGQATGDDRA
KQAALNAIDSPLLE-SSILGATRVLLNISGGNDLSLFEVNEVAEVVARAVDPEANMIFGATVNQSLANHVKVTVVASGFE
PVDIPTFLRR----
>ETI83596.1|Bacteria___Actinobacteriota-Actinobacteria___Actinomycetales___Varibaculum_cambriense_A___97.77___GCA_000508625.1
MT-V----P-DTNLADIKVVGIGGGGANAVNRMIDFGLKGVEFIAINTDAQALMMSDADVKLDIGREETRGLGAGADPKV
GERAAADNEEEIKDTLEGADMVFVTAGEGGGTGTGGAPIVARVAREMGALTIGVVTRPFSFEGKRRQTQAEAGVEALRKE
VDTIIVIPNDRLLEISDQNITMVDAFSAADEVLHSGVQGITDLITTSALVNVDFADVKSVMKGAGTALMGIGSATGEDRA
IRAAEAAFMSPLLE-ADIDGALGVLMFFQGGSDMGLMEVHRAADMVREMVHPEANIIFGANVDESLGDQIRVTIIAAGFD
DLDVPDFMR-----
>CCX71754.1|Bacteria___Firmicutes_A-Clostridia___Oscillospirales___F23-B02_sp000431075___88.74___GCA_000431075.1
MD-FKA-EVGPENVVTIKVVGVGGAGNNVVNRMVKSGTQGVEFISVNTDKQALAVSNADQKIQIGEKLTHGQGAGSDPEV
GKRSAEESRNNIAKSLEDSDMVFITAGMGGGTGTGAAPTVADIAREAGVLTVGVVTKPFKFEGKRRMDQANAGIKELLGK
VDSLLIIPNDRLKYATDQKVTLANAFEIADDVLRQAVTSISDLIKNTGFINLDFADVTCIMKNAGFAHMGVGRAAGKGKA
EDAARMAVASPLME-TSINGAHGVLINITGSEDMGLEDVEAAANLVQEAAHPDANIIFGATFDESMQDEIRVTVIATGFD
PFD---F--KNTNN
>WP-011916490.1|Bacteria___Firmicutes_A-Thermoanaerobacteria___Caldicellulosiruptorales___Caldicellulosiruptor_saccharolyticus___99.5___GCF_000016545.1
M--ISF-DTEKMTVAQLKVIGVGGAGNNAVNRMIDVGVSGVEFIAVNTDKQALQRSKAHYKIQIGEKVTKGLGAGADPEI
GRKAAEESKEEISQVLKGADMVFITAGMGGGTGTGASPVVAEIAKELGILTVAVVTRPFKSEGAKRRINAEKGIEELKKI
VDTIIIVPNDRLFMLTNKSLKISDAFRMADDVLRQGVQGISDIILNAGLINVDFADVKAIMMNKGYAHMGIGKAKGDEKV
LKALEQAINSPLLE-TSIKGAKGVLVNYTGNEELLLDEIEKANELISSEADENVNFIMGIVFNEEMKDEVQVTVIATGFD
-FEIPIFLKNKK--
>CCY24234.1|Bacteria___Cyanobacteria-Vampirovibrionia___Gastranaerophilales___CAG-484_sp000431315___91.88___GCA_000431315.1
MENFDIKDESAVNPTNIKVVGVGGGGGNAVNRMIKAGLSGVEFWLMNTDLQVLEYGQTKNKIQLGAKSTAGLGAGGDPSV
GEKAAEEAQQEITEALDGADMVFITAGMGGGTGTGAAPVVAKIAKELGILTIAVVTKPFTWEGRKRQNQANQGLEKLREA
VDAVIVVPNDKLLQVVDRQVSLTESFIIVDEVLLRGVQGISDIITVPGLINVDFADVKCVMQASGSALMGIGRGTGEGRA
VKAAEIAINSQLLE-SSINGATGVIVNITGGPDMTLHEISDAANIIHDAVTDDATVIIGTAVNENITNEIQVTVIATGFT
NIEIPDFLKK----
>AHB42374.1|Bacteria___Patescibacteria-Saccharimonadia___Saccharimonadales___RAAC3-TM7-1_sp000503915___58.83___GCA_000503915.1
MP--EV-KSEIQTFASIKVVGVGGAGGSAVNRMKEAGLQGVQFIAMNTDAQALHNSKADVKIHLGKETTGGLGAGADPAK
GEQAANESRDDIKSALEGADMVFVTIGAGGGTGSGAGHIVAELARELGILVVGVATKPFSFEGEKRRQNAEWAIAQLGRQ
VDTLITIPNDRLLQTIDRRTPLLETFKIADDVLRQGVQGISELITEHGLINLDFADVKAVMSNAGSALMGIGRASGDDRA
AQAAQQAIESPLIE-VSIDGAKGVLFNVTGGYDMSMSEIQEAAEIITSAVSPDANIIFGATLKPELEDELIITVIATGFD
D-DTPAFLRRRKKK
>WP-013756035.1|Bacteria___Thermodesulfobiota-Thermodesulfobiia___Thermodesulfobiales___Thermodesulfobium_narugense___98.28___GCF_000212395.1
M--Y-----DEKMGPSIKVLGIGGAGGNAINRMIEAGLSSVEFWAINTDVQALSLSRADQKLQIGPKATKGLGAGANPDL
GREAAEESEDDLRSILEGADMAFITAGLGGGTGTGAAPYIASIAKEMGILTVAVLTFPFKFEGPKRKKNADQGLEELKKI
VDSYIVIDNQRLLTFADSKLSFLEAFRLADDVLRQGVQGISDLVTVPGIINLDFADLKSVLTNTGNTIMGVGYGQDEMRA
IDAVRSAVDSPLLT-IPVKGATNIIMNVTGGYDLTLLEINEAADELGSLTSENANLLFGAVINPEMENSIRITIIATGFN
D-DLPSFLRRDSEK
>PMQ01624.1|Bacteria___Dictyoglomota-Dictyoglomia___Dictyoglomales___NZ13-RE01_sp002878375___100___GCA_002878375.1
MK----------KIPVIKVVGVGGAGGNAINRMIDAGVHGVEFIAVNTDVAVLQTSKAPIKIQIGAELTKGLGAGGDPKI
AEKAALESEEIIREYLQGADMVFITAGMGGGTGTGASPVIADIARECADLVVAVVTLPFSFELRKKRATAKEGVERLKEK
VDSVIIINNDKLLQLSDRNLPVLEAFKLADDVLRQAVQGVSEIVNGTGIINIDFNDLKSIMSKAGTAYLGIGVGKGENRA
KEAAKMALNSPIL-DISINGAKGVIFNITCGKDFNMNEINELAEMIIQNADPEANVKFGLVANDEMEGAMKVTIVATGFG
DFELPPFLLKQQNN
>KXK08285.1|Bacteria___Patescibacteria-Dojkabacteria___B142___OLB21_sp001567305___65.2___GCA_001567305.1
M--L--VKPQTSNIAKIKVVGVGGAGGNAINNMIQNEIEGVEFVAVNTDSQALGNNSAEIKLKIGEEITRGLGSGGNPQI
GKKAAEESVDVLHEHLAGADMVFITAGMGGGTGTGASPVIAGISKNLGAITVGIVEKPFSFEGKRRMQTALEGIAQIKDR
VDTLIVIPNQRLLDVVDRNISFIDAMKMVDDVLAQAVKSISQLVTQSGMINVDFNDVKSIMLNAGTALMGMGKASGEDRA
AEATKMAMNSPLLE-MSIQGATGVLFNIVGGKDMALFEVNEAAKLISESVHEDANVIFGAHIDDSLEDEVHITVLATGFD
DYETPSFLRKKKY-
>KKP41785.1|Bacteria___Patescibacteria-Dojkabacteria___SC72___UBA12044_sp000989675___73.82___GCA_000989675.1
M--L--VTTNVDPVAKIKVVGVGGGGCNAINTMISDDITGVEFMAFNTDAQTLKLSKAPVTLQLGEELTKGLGVGGNHEV
GAQAAEESLDQIQEHLEGADMVFITAGMGGGTGTGAAPIIAGVAKNMGALTVAVVTKPFDFEGNRRREIAEEGIASLRDK
VDTLIVVPNQRLLEIAEANMSFIDAMKMVDSVLAEGVNSISNLISQTGYINADFNDAKSVMLNAGSALMGIGRASGEKRA
ELAARAATTSPLL-DMSIEGATGVLYNIVGA-DLSLPEISMVSGLIQEAVDPAANIKFGAQIDPSLGDEIVITIVATGFD
PLDKPAFMRRKGKK
>MAZ53764.1|Bacteria___Deinococcota-Deinococci___Deinococcales___UBA6957_sp002707365___91.08___GCA_002707365.1
----------MNENAVIRVVGLGGGGNNAVNRMIETGMRGVEFFAANTDAQVLATSLADTRIQMGDHLTKGLGAGANPEI
GEKAALEDRDRIAEALRGSDLVFLTAGMGGGTGTGSAPVIAEIARELGALTVAVVTSPFAFEGPRRQRAAEEGLHRLEDK
VDALIVVENQRLLSALDRKVTLTDAFRVADRVLYHGVRGISDVINVPGLINVDFADVKTLLSGAGTVLMGIGSGRGEKLA
EEAALSATHSPLLA-RGVEGAHHLLINITGSEELTLFDSTEIVEKISEATEDDPNVLFGVTYDEDAGDEVRVTVIAAGFS
NYDIPAFLRYNPEG
>OFZ14307.1|Bacteria___Bdellovibrionota-Bacteriovoracia___Bacteriovoracales___GWA2-49-15_sp001769855___91.96___GCA_001769855.1
M--FEFKETKIEGGAKIKVVGVGGGGCNAINTMIRAGLSGVEYVVANTDAQALNASLAPTKVQLGATITKGLGAGANPEV
GRRAALEEYEKLSEVLTGADMVFITAGMGGGTGTGAAPVIAKLAKELGALTVGVITKPFLFEGKKRFRQAEAGIQSLAEM
VDSLITIPNQRLLYLAGENLSLIDTFKRADEVLLNAVRGISDLINNTGHINADFADVCTVMSNKGLSLMGTGIASGAGRA
IKAATEAISSPLLEDITIDGATGIIINITGNESLTMHETNEAVTLVMEAADEEAEIIFGTVIDPSMNDEVKVTVIATGLE
ELDRPSFLRKEDSA
>OIP88655.1|Bacteria___Desulfobacterota-Syntrophobacteria___Syntrophobacterales___CG2-30-61-12_sp001873705___87.34___GCA_001873705.1
M------DCMIQNGAKIRVLGVGGAGGNAINNMIAAGLDGVDFIAANTDFQALERSLAGNKVQLGVNLTRGLGAGGKPET
GAKATEENIDQIREMLQDSDMVFIAAGLGGGTGTGGAPIIAQACKELGALTVAIVTRPFRSEMKVRTDNADNGLKALRSV
VDTLITIPNDRLVALADRRATLLDMFKKADDILLDAVKGITELITRPGIINVDFADVKTVMSEMGMALMGTGVGRGENRA
VEAAQQAISSPLLEDVSIRGARAALVNICANQDLGMMEFEEISNIVTKEIDDDVNIILGTAIDDSFDDELRVTVIATGID
DWNIPTFIRKQVD-
>KPJ65199.1|Bacteria___Desulfobacterota-Desulfofervidia___Desulfofervidales___DG-60_sp001304365___61.93___GCA_001304365.1
MA-IRFI--ENKISTRIAVVGIGGAGGNAINNIIESDLQNVDFITLNTDAQDLEKNKSPNKILLGMNLTNGRGAGGDPEI
GRQAALESINQIREALEGSDLAFISAGMGGGTGTGGAPVIAQLCKELGALTIAIVSKPFSFEGKVRLRQAKRGIIQLQKV
VDGIITIPNDRLLKMAPRDASFLEMFKRADEILYYTVRGVAGFITVPGSVNRDFSDVRKLMSEKGLAFIGAGVAKGENRA
IQAVHKAIHNPLLEDVSIKGASGMLINITG-SGITMEETHEASTLIKKEADEDANIIWGMVFDDSMGDEIMITVIATGIE
GLDVPAFISRQTD-
>tbn..161913..163046..LUZY01000009.1|Bacteria___Deferribacterota-Deferribacteres___Deferribacterales___Deferri-01_sp001603805___98.22___GCA_001603805.1
M--FEF--VDVKQGACIKVIGVGGAGGNAINNMIEHGIEGVEFIAANTDQQALRNSKAPNKIQLGTTLTKGLGAGGIPEQ
GKKAAIEDMEAIEAQLKGADLVFIAAGMGGGTGTGAAPVIASVAKELGALTVAVVSKPFTWEGKKRNSNAEQGLEFLKNH
VDTYIVVPNDRITAECKDNTLFEDAFRMADDVLRQGVQGISDSINGSGYINVDFADIRSIMESKGMALMGIGEASGENRD
IEAAERALKSPLLADISIHGAEGLLVNIACGKDLKMHEVQNIATKIHDSAGDNANIYEGVVIDPNFNGSIRVTVVATGLE
EFDIPAYLRYQQD-
>PKM67604.1|Bacteria___Firmicutes-Bacilli___Erysipelotrichales___UBA2227_sp002841515___52.59___GCA_002841515.1
MN-----EDKYHQVAKIKVFGIGGAGCNAVNRMVDEGLQGVEFFVCNTDLQVLNVSMVKNKLILGKETTKGLGAGANPDI
GRKAAVESEEDIRAAMAGADMVFITTGLGGGTGTGASPLFAKVAKDCGALVVGIVTKPFSFEGRKRMEQALKGLEELREH
VDSLIIVSNNQLLEVIGR-IPFVEAFKEADNVLRQGVQTITDLIAVPAMINLDFADVRSVMEGQGTALIGIGMAAGDNKA
QEAAQRAITSPLLE-AQIRGARNAIVNVTGGENITIFDASDAVEYIRDSAGGDIDIIFGVAINEQIGDSIIVTVIATGFD
D-DIPGFFKR----
>OSY18452.1|Bacteria___Firmicutes-Bacilli___Mycoplasmatales___Edwardiiplasma_sp002118325___94.74___GCA_002118325.1
MS-----KE-ANPEALIKVVGVGGGGSNAVNRMYDHNMKNVQFIVANTDVQVLNISPVPNRIVLGENFCHGLGAGADPEV
GAQAALESSKEIKEVLQGSQLVFVAAGMGGGTGTGAAPVIAKIARELGALTIAIVTKPFRFEGKKRLRYAEQGIKELQKE
TDSIIIVANDRLLELVG-DVPIDDAFREADNILRQGVQTITDLIAVPSQINLDFADVRTVMKDKGKALLGIGIGSGDNAA
AIAAKKAVNSALL-DTSIQGARNAIVNITGGERLTLNDAYEAVDLIEQATQEELNIVFGMASNPELGDNVIVTIIATGFD
D-DIPSFVQK----
>CDC41325.1|Bacteria___Firmicutes-Bacilli___RFN20___CAG-449_sp000432895___95.51___GCA_000432895.1
ME--EF-NDAFESYAKIVVVGCGGGGSNAVNQMVEEQMRGVTFWVCNTDAQALATSKAEHRLVLGKDITNGLGAGGNPEV
GRKAAESSLDDIYEVLQGANMVFIAAGMGGGTGTGAAPIVAKAAKDLGALTVAIVTRPFSFEGERRRKNAIEGINALKEV
VDAIIIVSNDKLM-MMNGTRPIGEAFAESDRVLAQSVKTITDLIVVPGVINLDFADVKATLQDKGLALIGFGTGSGPKKA
NDAASSALLSPLLE-ASIHGAHSIIANVTCGNNVSLDEVKESIDYITSAAGNTPNIIFGVQENPELNDQMLISIVATEFE
DI-LPEFLNK----
>OQX92562.1|Bacteria___Zixibacteria-MSB-5A5___UBA10806___4484-95_sp002085375___79.67___GCA_002085375.1
M--IEL-DVESEAYARMKVIGIGGGGGNAVNRMIEAGLFGVKFVSINTDRQDLDFSRADDKVQIGKKLTKGLGAGANPDI
GKMAAEEDIDNIRKAVSGADMVFITCGMGGGTGTGAAPIVSKCTREQGALTVGIVTKPFNFEGPRRMSQAMAGIAKLRES
VDTLIIIPNQRLLQILDPTTAFEEAFRKADEVLYSATKGIADLITRHGLINLDFADVRTVMSEKGDALMGTGFGCGESGA
ELAAKMAISSPLLEDIDISGAKGVLVNITGGKKITITNVNDAMEAVYAAVGGNANIIFGAVIDDNLDDEIYVTVIATGFE
NIEKPTFERFKTDQ
>PKO19793.1|Bacteria___Sumerlaeota-Sumerlaeia___Sumerlaeales___HGW-BRC1-1_sp002842095___99.44___GCA_002842095.1
MQDIEF-EPDYELGAKIKVVGVGGGGTNAVDAMVEAGLRNVDFYVVNTDAQALARSKVPQKIQIGSELTNGRGAGADPEV
GARAAMSSKDEITAALTGADMVFITAGLGGGTGTGAAPVVAEIAKGMGILTVAVVTRPFKFEGPQRMNKANEGLERLREF
VDTCLIVTNDRLLEVVGEKATLKEAFSVANAVLKTGVQSISDLINEAGLINVDFADVRTIMNQKGGAVMGVGNGKGENRA
TEAVKKACTSPLLDKIVIDGARGVLICVTGGPDMTLFEINEATGIVYEAAAPDANIIFGAVIDERLKDEIRVTIIATGFD
DLETPSFIRRRKN-
>GBC99466.1|Bacteria___Armatimonadota-HRBIN17___HRBIN17___HRBIN17_sp002898575___91.67___GCA_002898575.1
M--LERHDEGAIKPVDIRVIGVGGAGGNAVNRMVDNGVSGVELIAINTDAQALLMSKAQKKLQIGSRLTNGRGAGGNPQV
GRQAAEEDRQQIANLLESAEMVFIAAGMGGGTGTGASPVVAQIAREKGILTVAIVTKPFAFEGKRKMEIALQGINELRNN
VDALIVIPNQRLFELSDRRTTMADAFKLADEVLTQAVQGITDLIVRPGWINVDFADVRAVLESAGTALMGVGYGSGENRA
VEAAQQAIASPLLE-ASITGARNVLFTIFAPPDLLVDEVKQAADIITNAVNSEANVIWGLVYDETLKEQVRITLIATGFE
ALNIPTFLRRSRR-
>AHB41273.1|Bacteria___Patescibacteria-Gracilibacteria___Absconditabacterales___UBA5124_sp000503875___79.86___GCA_000503875.1
MV-IEI-NPEFIPGAKIKILGVGGCGNKALDRMITEGLEGVGFVAINTDAQDLARSLADTKVNIGLNLTKGLGAGANPEI
GRKSAEESEMEVKSVLQDTDMVFITCGLGGGTGTGAAPVIATIAKNMGILTVGIVTKPFSFEGRKREANAEEGLKKMKES
VDTLIVIPNDKIFTVIDKKTTFKQAFTMIDKILFLGVQGISDLIVKPGDINIDFADIKAVMTDSGNALLGIGYGAGEKRA
VDAARKAIENPLLE-TNLDGAKKIIFAVSGGHDLTPTEVREAAAVVEEIIDPEANFFWGMTFDESMEDEVKVTIIATGFE
DIETPAFIRRSLNK
>GBD03192.1|Bacteria___Calescibacterota-Calescibacteriia___Calescibacteriales___Calescibacterium_sp002898315___83.54___GCA_002898315.1
M------EPFSEFKPVIKVVGVGGGGCNIINSLSEEGVEGVELIAVNTDAQVLALNKAQTKVQIGVKLTRGLGAGGNPEI
GRRSAEEDSERIKQVLEGSDMVFLAAGMGGGTGTGAIPVIAQIAKEIGALTVAVVTKPFFFEGKKRMENALKGISALRDV
VDTLIVISNDKLFEICGKNISVKESFRLIDGVLVRAVKSISDLITVPALINIDFADVRTVMQDKGYALIGMGESSKDGRA
VKAARLAVENPLLDDIKIDGATNVLLCISGGESLSLFEAKESAEAIREKVAEEANIIFGVSIDPKLGDKVRVVVIATGLD
FYDIPSFMRRRKRI
>CBL23161.1|Bacteria___Firmicutes_A-Clostridia___Lachnospirales___Blautia_A_obeum_B___99.37___GCA_000210015.1
M------SNEAESSAKIIVIGVGGAGNNAVNRMVEEAIGGVEFVGVNTDKQALTLCKAPTVLQIGEKITKGLGAGAQPEV
GQKAAEESIEEVKQLIEGADMVFVTCGMGGGTGTGAAPVIAAAAKEMGILTVGVVTKPFRFEAKTRMNNALSGIENLKKA
VDTLIVIPNDKLLEIVDRRTTMPEALRKADEVLQQAVQGITDLINLPALINLDFADVQTVMTDKGIAHIGIGEARGDDKA
MEAVQQAVASPLLE-TTIKGATHVIINISG--DISLMDANDAASYVQELTGEDANIIFGAMYDDSVADYARITVIATGLK
DIQIPDFLRR----
>WP-081495460.1|Bacteria___Nitrospirota_A-Leptospirillia___Leptospirillales___Leptospirillum_ferrooxidans___94.49___GCF_000284315.1
M--IDY-NQSGLLNARIIVVGVGGGGCNAVLSMIQAEVSGVEFVAVNTDLQALNRVPAN-RVQIGGATSRGLGAGANPDI
GRKAALEDIDKIRNVLKGADMVFVTAGMGGGTGTGAAPVVSQVAMELGALTVAVVTRPFSFEGPKREANAQKGLADLKKN
SDTLIVIPNDRLMSVVGKDVPLTNAFKTADDILRQGVQGISDIITKPGLINLDFADVRTTMSKMGRAVMGIGSGTGEKRA
VEAARNAINSPLLEEASIRGARGVLVNFSGGSDMTLHEVMEASNLIQEEGQKGLNIIFGTVVDESPQEAIHITVIAAGFA
HIDTPAIWRKRGDA
>KUO60799.1|Bacteria___Bacteroidota-Ignavibacteria___Ignavibacteriales___BRH-c32_sp001516025___97.77___GCA_001516025.1
MSDFQLDSGGKKLSASLRVVGVGGGGCNAIESMIKRGLSGVDYIAINTDAQVLDVNSAGTKIQLGSNITRGLGAGADPQV
GKKSAEEDREKLEDALAGSDMVFITAGMGGGTGTGAAPIVAAAAKSIGALVIGIVTKPFKWEGKKRMKNAEEGIAELKQH
VDSLIVIPNERILGIMDSAVSALSAFDKPNEVLYEATRGISDIITIQGLINVDFADVRSVMKASGDALMGCGIASGENRS
TEAAQKAISSPLLEGVSIKGAKNVLINISGSSSVTMQEIDEGNRIIQEAAGEEANIIFGFVNKEELNEYISYTVIATGFN
DLDIPTFLRKIMD-
>KPJ72405.1|Bacteria___WOR-3-WOR-3___SM23-42___DG-78_sp001303225___75.6___GCA_001303225.1
M--LEL-VEEPKYLAKIKMVGVGGAGCNTINYAQGYGIQGVECIAVNTDAQVLKLNMASEKLQIGTNLTHGLGAGGDPEL
GRKAAEESRDEIRDIMKDGDMVFITCGEGGGTGTGASPLIAEEAKNSGALVIAVVTKPFEYEGVWRMANAEKGIEDLQEY
VDTLICIPNQRLVAVSPKEQSIIEAFKLGNMVLFNAIKGIAEMITNPGLINLDFADIRTVMIEKGTAVMGLGVGEGENRA
ILAAQSAISSPLLDDISIKGARGLLINITGGSDLTLAETNEAATLIVGETDSQPKVITGVVVDEDLGSQVKVMVVATGIN
DLEVPTFLRRQID-
>PMP62481.1|Bacteria___Desulfobacterota-Thermodesulfobacteria___Thermodesulfobacteriales___Caldimicrobium_thiodismutans_A___89.3___GCA_002877875.1
MKMFDMDQEEIKLQPNIKVIGVGGAGGNAVAHMIKRGLSGVEFIVANTDYKVLSMNPAPVKIQLGKNLTRGLGAGGKPEI
GRKAAEESEKDLRDILKDADMVFLAAGMGGGTGTGATPFIASLCKEMGILTVAVVTKPFSFEGKLRMKQAEEGLEELKKH
VDTLITIPNDKLILLGAPQERLYEMFKKADDVLYYAVRGISDLILSPGYINLDFADVKAVMTESGVALMGMGEASGEERA
ELATQMAISSPLLDDLSLNGARGLLLNISVHPELTLQETQYITGTISKELHPEAKVFFGVVFDESLGETLRITLIATGLD
-LEIPTILRKSAD-
>ADW16874.1|Bacteria___Desulfobacterota-Desulfobulbia___Desulfobulbales___Desulfobulbus_propionicus___99.15___GCA_000186885.1
MP-FRM--AEEESVAVIKVIGVGGGGGNAINTMVESRLAGVQFIAANTDMQALEKSRADIRLQLGPGITKGMGAGADPEM
GREAAQESYEDLQAVLKGADMVFITAGLGGGTGTGAAPVIAKLSKESGALTVSVVTKPFYFEAKKRMRNAEAGWERLKEF
SDTIITVPNDRLLSLMNKNSTLVDMMQMVDNVLLQAVKGITDLINLPGHINVDFADLKTVMKEVGPAIMGTGTAVGENRA
TEAAKRAIDNQLLEDVGIDGARGILINISAAKELTMNEFMEASALIQEKAHDEANIIIGALFDESLGDELRVTVIATGIN
EFDEPAYLRKKAN-
>PLX43519.1|Bacteria___Deferrisomatota-Defferisomatia___Defferisomatales___BM512_sp002869005___94.21___GCA_002869005.1
MTRFEAAETSARHQAKIKVIGVGGAGGNVLDTMIESGVIGVDFVVANTDMQALEDKRADARLQLGVGLTRGLGAGGDPEV
GRQSALESIPSIKDELTGTDMVFITAGMGGGTGTGASPIIAQQAKDAGALTVGVVTKPFTFEGRRRMKRADEGIEALKAA
VDTLLIIPNERLLEIAGEDASTEEAYAMVDNVLCQAVRGISDLITTSGRINVDFADVRAVMSRKGMALMGTGRRDGEDRA
AAAAHDAVSSPLLANASIQGARSVLINFRGPADLTIGEITEAASFIEEAAHEEAEIFFGHVIDEEMGSSVQVTVIATGFD
DLDAPTFLRKQAD-
>GBD24882.1|Bacteria___Binatota-Binatia___HRBIN30___HRBIN30_sp002898795___91.91___GCA_002898795.1
M--FGL-DDDESLGAKIRVVAVGGAGGHAVNMMVERNLQGVEFVALNTDAQDLAANLAPTKIQLGEKLTRGLGTGGNAEM
GREAALEAADAIRRALQGADLVFLAAGMGGGTGTGATPVVAQIARELGALTVGMVTKPFSFEAKARLKRAEAGIQELQGV
VDTLMIVSNERLASVVDKGTFVLDAFRQIDEVLYQAVRAIADLITVHGFINLDFADVRTVMSEKGLALMGCASAAGEDRA
VRAAQAAMNSPFLEGVSIQNARGVLINITGSATMTFGEVYAAANLIRQQVQDDANVIFGAVIDETMEDEVRVTVVATGFE
DLRIPAFVRR----
>PKN21681.1|Bacteria___Myxococcota-Polyangia___HGW-17___HGW-17_sp002841825___79.84___GCA_002841825.1
MP-YTL-DENVTGEARIKIIGVGGAGGNAVNNMLSNHLDSVQFYAANTDRQALEKSLAGIKLQLGDKITSGLGAGANPEV
GRKAAEESAELIRNAVSGADMIFIAAGMGGGTGTGAAPVIARIAKETGALTVGVVTKPFRFEGKRRMRQAEEGISALQDE
VDALIVIPNDKLLSL-SANISILDAFCRADEVLLNAARGITDLILESGYINVDFMDVRSVMSNKGRALMGIGVHKGDHAA
VEAVRNAISSPLLEDVSIEGATGVLVNITCSPNLSLQEISEAAMLIEDVANEDANVIWGSVVDPNLQNEVRVTIIATGFD
QVSKPDYLKKEMAQ
>WP-013506865.1|Bacteria___Chrysiogenetota-Chrysiogenetes___Chrysiogenales___Desulfurispirillum_indicum___94.77___GCF_000177635.2
M--LEF-EEDYIPGATIKVVGVGGAGGNAVNSMIDASLEGVEFITANTDQRALDISKAPVKLQIGSKLTRGLGAGANPDV
GRKAAEEDVERLREALSGADMVFVTLGLGGGTGTGASPVIAKIAKEMGALTIAVATMPFAFEGRRRIQVAQKGYLELREF
VDSIITIPNQSLFEICDKSTKLTEAYLLADDVLKQAVQGISDAINVTGIVNIDFADVRTVMSNSGLALMGTGEAEGENRA
VEAARKAITSPLLKDFDISGAKNILLNITGGMETTLHEIEAVTKVVSEAAKGEAEIIYGNVINPDMQNRMKVTVIATSFD
-FDIPAFLRNQAD-
>KKP24195.1|Bacteria___Dependentiae-Babeliae___Babeliales___UASB340_sp000989185___88.76___GCA_000989185.1
M--IQLEENNENLGAKLKVIGVGGAGGNAVNSMINSEIESVEFLAANTDAQALTMSLAQTKIQLGAKITKGLGAGSKPEV
GKRAAEEDLDLITEKISQADILFLTAGFGGGTGSGALPVIAKAAKDIGVLTVAVVATPFNFEGKKRLTHAQEAINNLKNA
VDTIIIVPNQKLLEQADPKISMLDAFALSDEVLKNAVKGISDIITRAGHINVDFADVKEVMKDMGMAIMGVGRAEGEDRA
KKAVLQAIHSPLLEDISINGAKGVLINITGNIDLGLHEINEAATIVHDMVSEDAQIILGSVIDPSMGSQIMVTVIATGFN
DVDTPTFLRKKAEE
>EFC33283.1|Bacteria___Campylobacterota-Campylobacteria___Campylobacterales___Campylobacter_D_jejuni_A___96.9___GCA_000163995.1
MS--EFEEMQHNKGAKIKVIGCGGGGGNMINHMVKMGLNDLDLIAANTDAQAISTSLAKTKIQLGEKKTKGLGAGMLPEV
GAESARESFEEIKASLSQSDIVFIASGFGGGTGTGATPVIAQAAKEIGALTVSVVTMPFAFEGKQRKKLAESGLLELKKE
SDSILVIQNEKLLSIIDKKAGIKDAFRLVDDILARAVKGMVSILLDNGDINVDFADVRTIMSHRGLALMGVGSASGENAI
EEALSNAIESPLLDGMDIKGAKGVILHFKTSSNCSLFEISAAANSIQEIVDENAKIIFGSTTDDSMEDRVEVTIIATGFE
QIETPTFLRRQMD-
>WP-015902757.1|Bacteria___Campylobacterota-Campylobacteria___Nautiliales___Nautilia_profundicola___99.59___GCF_000021725.1
MNEFKI--NESIDGPVIKVIGVGGGGNNMINYIATQGIKGVELIAANTDIQALKTSKAHKKIQLGSRLTNGLGAGMKPEI
GMKAAEETYEELKEALQGADLVFISAGMGGGTGTGAAPVIARAAKEVGALTIGVVTKPFPFEGPKRKKLAEAGTTELKQE
ANSIVVIPNEKLLTIIDRKVGRREAFALVDDVLYQAVGGISNMVISYGDINVDFNDLRTVMSHQGLALMGMGQDQGENAA
FNAIKKAIESPLLDNLSIDGAMGVLVHFTLHDDYPLAEIDEGMNIVYEKADEDADIIFGTTTDNSLPDEIKVTIVATGFD
ALDIPAYLRRMKD-
>WP-012459148.1|Bacteria___Aquificota-Aquificae___Hydrogenothermales___Sulfurihydrogenibium_sp000020325___99.19___GCF_000020325.1
M---EI-NYDAKNPTKIKVFGVGGGGSNAVARMYQEGLQDVELYIVNTDLQHLNYLPVPNKIHIGESISKGLGAGSKPEI
GREAALENLDKIKEAMEGADMVFIAAGLGGGTGTGASPVIAQAAKEMGILTVAVVTKPFSFEGKIRQKIAEEGLGQLKER
VDTYLVIHNDRLLQVAGKNVSFANAFKLVDNILYRSVKGITDLILVPGLINPDFADVKTIMENAGKALIGVGSGRAENKI
EEAVMTATSSPLLEGTSIQGAKRLLINVEVSPDLSFMEVNEAVSQIRELAHEEAHIIFGASIINDVEDEIKITVIATDFD
ELEIPPWVRKKRD-
>PMP93385.1|Bacteria___Aquificota-Aquificae___Aquificales___Hydrogenobaculum_sp002878215___95.83___GCA_002878215.1
MD-F--I-----NPTKIKVFGVGGGGCNAVNRMYLDGIENVELYALNTDIQHLSTLAVPNKLQIGEKITRGLGAGARPEV
GEQAALEDLDKIKEILRDTDMLFIAVGLGGGTGTGAAPVIAQAAKEMNILTVCVCTKPFNFEGPKRAQAAEEGLQKIKDV
CDTYIVIHNQRLHDIADRNLTIGNAFKMVDDILSQAVRGITSIVTTPALINVDFADVKTIMQDGGLSLIGIGTSKNSDKL
DAAVEQAMHSPLLEGNSIKGSKRLMVTLWINQDTPFTEIESSIAKIREEADDNALIIFGAVLNENEGQNTKVAIVATDFE
E-DLPAYLRRKRKI
>OGG95206.1|Bacteria___SAR324-SAR324___XYD2-FULL-50-16___XYD2-FULL-50-16_sp001783695___90.99___GCA_001783695.1
MV-IEFIEAHGTGLPVIKVFGVGGGGGNVVNRMVRDNIKNVTFVAANTDVMVLNSSLADITIPLGTQITKGLGAGMKPEI
GKMAAEEAIAQVNACLENTDMVFIAAGMGGGTGTGAAPVIAEMAREKKILTVGVVTTPFRFEGSKRAKLAEKGIEELRKH
VDTLMVIPNNKLLEIASQKTTMNEAFEIADDVLKQAISGITNLVNLEGVINLDFADLKTVMSNKGRAIMGTGVGHGENRG
LEAAKKAISSPLLSDRPISGATGVIINIVADENFSLLDAEAAADFIQCTADADADVIFGLVTDHTKDNEVVITVIATGFE
DYEIPSFMRKQRLQ
>HAA84800.1|Bacteria___Thermotogota-Thermotogae___Petrotogales___UBA9910_sp003444085___93.97___GCA_003444085.1
MS-FEIQDRNSMRLPTIKVIGVGGAGGNAINRMITDGIHGVTFIAANTDVQVLESNNAEFKIQLGSHLTRGLGAGGNPEV
GEHAAEESIDEIRESLQDTDLLFITAGMGGGTGTGAAPIVASVARDMGILTVAVVTTPFFFEGNTRLRVAKEGLRRLRKS
VDTLIRISNNKLLQELPPNTSIVEAFAKADGTLHHGIKGISELITRRGYINLDFADVDSVLRNAGTAMLGIGVGSGEDRA
EMAARQAMESRLLE-KPLDNATGIILNVSA-KNVTLREMNLAAAIVRQNCSEDADVKLGLIVDSEMGDDLNITLIAAGL-
--DIPAY-RSQEEE
>PMP79689.1|Bacteria___Thermotogota-Thermotogae___Mesoaciditogales___ZAV-03_sp002878315___58.47___GCA_002878315.1
MP-FEIKERKIKRVPVIKVMGVGGAGNNAITRMIEAGIKDVIFVAANTDLQVLEASQADVTIQLGAETTRGLGAGGYPEI
GEKAAEESKSEIQEILEGTDLLFLTCGMGGGTGTGATPVIARIAKEMQILTVAIVTTPFYFEGNNRWRIATEGLKKLHSN
VDTLIRISNNKLLEELPPETTIPEAFLKADETLHQGVKGISELITKRGYINLDFADVEAVMRNAGPAMLGIGIGKGQNRA
EDAARMAMDSKLLE-QPVKNASSIILNVSAPKNVTMKEMHAAASVIRQGCSEEADVKFGLIIDDTVEDEMRVTLIATGFD
S-DIPAY-RR----
>HBT38671.1|Bacteria___Thermotogota-Thermotogae___Thermotogales___Pseudothermotoga_A_sp003510135___96.55___GCA_003510135.1
MP-FELKQETRKRIPIIKVIGVGGAGNNAVSRMAKMGLKNVVLIAVNTDVQVLEETEADLKIQIGERRTRGLGAGGNPKI
GEEAAVESLDKIEQVLKDTDMLFITAGFGGGTGTGATPVIADAAKKLGVLTVAVVTTPFYFEGKERWQRAMEGLRRLKPS
VDTLIKVSNNKLLEELPADVTAVEAFAAADEMLHQGVRGISELITKRGYINLDFADVESVMRDAGVAMLGIGIGKGTNRA
AEAAKRAMTSRLME-QPVENAKAIILNVSAPKTVQLRELHLAASIVRQSCSEEADVKFGLIIDDDLEDEMKVTVIATGF-
--DIPAY-REMTNA
>MAA68025.1|Bacteria___SAR324-SAR324___SAR324___JCVI-SCAAA005_sp002683655___80.16___GCA_002683655.1
MK------PVQSDTPNIKVIGIGGGGGNAINRMVDAGVSGVEFIAANTDLQDLNKSKAAFKLQLGRSSTRGLGAGAKPEV
GRAAAMESEAQIRESIDGADMVFITAGMGGGTGTGGAPVISRIARESRALTVGVVTLPFNFEASKRRSLAEEGIEELQKH
VDTLIIIPNNNLLGIIDQRTSLMEAFSFADDVLRQGIQGISDLITLDGIVNLDFADVRTVMENKGKAVMGTGRASGDKRA
RRAAERAIQSPLLSDCNIRGARGILMNVVGXETMTLHEVHEASSFIEEQGHEDAVIIWGASINPSLGDEILITVIATGFD
DLDIPTFIRKKLSP
>WP-012387348.1|Bacteria___Spirochaetota-Leptospirae___Leptospirales___Leptospira_A_biflexa___100___GCF_000017685.1
M--LYL-EEEKTSPAIIKVIGVGGGGMNAVTRMVNSKMTGVDFIVMNTDEQVLLKSPVEVKIQLGNKVTRGMGAGGDPEL
GEKAAIEDKERIVAALKGADMVFVTAGMGGGTGTGAAPIIAAIAKELKCLVVGVVTVPFSFEGKRRAELAKQGIEQLRAN
VDTLITIRNDSIFQVVDKNTPFDKAFQVIDDILLNGVRGISDIINHPGIINVDFADVKTIMKDTGDAILGVGEGSGETRV
SEAVEQAINNTLLEDSSIQGAKSLLINVTGGSDLTIHEWNEVSQIITAQADPDANIIIGLNEDKSLSDQIRVTVIATGFE
DYDIPTFLRKKND-
>WP-014803922.1|Bacteria___Spirochaetota-Leptospirae___Turneriellales___Turneriella_parva___95.51___GCF_000266885.1
M--LAF-EEKKKSPATIKVVGVGGGGMNAIERMVSMNLEGVELIAMNTDEQVLERSHAPIKVALGAKLTRGMGAGGIPDI
GAQAAMEDREKIMNVLKGADMVFITAGMGGGTGTGAAPIVAEVARELKALTVGVVTLPFIVEGDKRMSYAKQGQSNLRDR
VDTLITIPNEAIFKVIDKKTSVGAAYKLIDDMLYRAVRGISNIINSTGFVNVDFADVRTVMGQNGDAVIGLGEGTGENRV
AEALQSAIHHPLLNGKTIDGAQAVLINVVGGSDFALYEYHEIQKQIHEQVSKDAVIIVGFTEDETKDNHVSITVIATGYA
AYDIPTFLRKKVEG
>OHD62121.1|Bacteria___Spirochaetota-Brevinematia___Brevinematales___GWF1-51-8_sp001829395___65.73___GCA_001829395.1
MYRYEF---EDGKVTTIKVVGIGGAGCNAVNRMIEEGIRNVEFIAVNTDKQVLQQSLAPVKLQIGMRSTRGLGAGARPEV
GEKAAQEDIELIKQHLEGADMVFITAGMGGGTGTGASPIFAKVAKELGALTVAVITIPFEYEGPKRHSVARQGIERLKEN
VDTMLIITNSRILKIIDRKTPIKDAFRKIDEVLKQSVQGISDIISDVGLINVDFADVKTVLSNKGEAIMGIGVAHGENRA
VEAVKMAMENPLIENNSFKNAGAMLVVFIGGQDFPMEEYDEASKTIASYCRPNADIIMGVDIDENLKDKVKVIVVATDFT
NLETPTFIRNRREK
>WP-013681983.1|Bacteria___Campylobacterota-Desulfurellia___Desulfurellales___Hippea_maritima___99.59___GCF_000194135.1
MAK---EKNDYSIGAIIKVIGVGGGGSNAVNTMITHGIKNAEFITANTDIQALGVSLAQTKLQLGKKLTRGLGAGSDPEK
GRRAAEESIEEIENALAGSDMVFIAAGMGGGTGTGASPIIAKVAKDIGALTIAVVTKPFDMEGKIKKEIALKGIEELKET
VDSIIVIPNQKLMDIYK-NLPLLEAFKKADDILRQAVQSIVELIYKQPIMNIDFADVVSVMKEKGVALMGVGEASGENRV
RRATEMAISNPLLENTSIKGAKGILMNITAGKNFGLDEFNEATSIIEQNMNPKALFKHGFVLDESLGERVRITIIATGFD
ERDIPAYIRRKRVE
>GBE30039.1|Bacteria___AABM5-125-24-AABM5-125-24___BMS3BBIN04___BMS3BBIN04_sp002898195___70.37___GCA_002898195.1
MEKFEVEEEEDEQRARLKVIGVGGAGSNAVDNMISSQLAGVDFIAVNTDAQALEHCLAPTKMQIGKEFTRGLGAGGDPEA
GRFSAEEDMDRLRDMFNGADMVFVAAGMGGGTGSGAAPVIAQLARDRGILTIGIVTKPFGFEGRKRMQRAEIAVAEMKEA
VDTLIVIPNDKVFDLFKDDLPYHEAFKQVDQVLYQGTKGISDLINRRGFINVDFADVKTVMSNSGDAIMGIGVAEGENRA
AAAAESAIDSPLLDNLRIDGASGILINISGGKNVGMKEVQQAVQVVTESALDDADIYFGLVEDESLGDQISVTVIATGFD
DIEVPAFLRRKRDK
>KUK51250.1|Bacteria___WOR-3_B-32-111___32-111___32-111_sp001508335___94.51___GCA_001508335.1
M--FPV--NDQIQPAKIKVLGIGGAGGNAVNRMINYKFTGVDFISINTDLQILSLSKAPTKIQIGRSIAKGLGGGGDPEI
GKKAAEENKDEIKKALEGSDLVFITAGMGGATGTGASPVVAEISKELGILTIAIVTRPFLFEGKKRNEAANIGIKKLKEI
VDTMIVVPNEKLKMICDRSTPLNMLFESADNVLYQATKGISDVITRPGYINRDFADVRSIMSHRGDAIIGVGSAKGDDKG
ASAAQIALDCPILEDASIDKASAILLSITGPERLAWGDVEDAIEIIKKRTNNDINLTWGVIYDNNIEDEVRITIVATGIE
DIEKPAFLRRASD-
>KXK42878.1|Bacteria___Bacteroidota-Ignavibacteria___SJA-28___OLB5_sp001567545___86.5___GCA_001567545.1
MA-ISL--TDATYGAKIKVIGVGGAGGNAINNMIEKGLDSVDFIALNTDIQDLERSKAEIKIQIGRNTTLGLGAGMDESK
GAKAVEESREEIEQVVRGCDMVFITAGMGGGTGTGGAPAVARIAKATGALVVGIVTKPFDFEGEDRLRIADEGLKRFKQE
VDSCIVIPNERLLSVFGEEVTLDNSFRKVDDVLYNATRGISDIITKKGKVNVDFADVKTIMRDMGDALMGIGYAKGENKA
LRATQEAIDNPLLEGVSIAGSKSILLNIIADPNFRISDLKSMTELIKQAAGCNGKLIWGVVSDDRLEDEVIVTIIATGFD
DFDKPAFLRRQMD-
>WP-081040991.1|Bacteria___Bacteroidota-Kryptonia___Kryptoniales___Kryptobacter_tengchongensis_C___67.82___GCF_001458495.1
MT-LEGSEQSSNTGARIKVVGVGGCGCNAINNLIKRGITGVELIGINTDLQSLTECKAPIKIQAGKSLTKGLGAGAKPET
GRKAVEEVQDEIEKYLQGSDLVFVTAGMGKGTGTGGAPIVANIAKSLGALVIGIVYTPFSYEGSARMKIAEDGLKNLRES
VDTLIVISNQKLLALAG-NSDILSAIEYGNEVLNNAVRGITDIIIKPGIINVDFNDVKTIMRDMGDALLGTGSARGEHRA
TEASQKAISNPLVEGLSIVGAKGVLINIVGS-KVTLKEVEDAIKVITDKTGEDVNLIYGVVLDNSMNDEIMVTVIATGLD
D-DNPTFLKQVMD-
>OHD11423.1|Bacteria___Spirochaetota-GWE2-31-10___GWE2-31-10___GWC1-27-15_sp001829125___83.47___GCA_001829125.1
MN-IDFYENNNGCCTRIMVMGIGGGGCNSINRMIDAGVKGVEFIAVNTDKQALSSCKATRKITIGEKLTGGRGAGAIPDI
GEKAALESEEIISEILKGVNMLFIAAGMGGGTGTGAAPVIAKIARELGCLTIGVVTKPFDFEKRTKGKIAEEGTKKLKEH
TDTLIVISNQALFE-GNDNIPLVEAWRRADEVLKQGVQGISDLIVNPGEINIDFADVQTVMKNKGQALMGVGIGRGDNSA
IEAVTMAIENPLMPDLVVANAKALLVNVAGSSKMTLKNFSDVMKFIENIASDDALVIPGQSFDDSLQDTIKVTIVATGFK
NIEEPAFMRKKKDK
>OHD07169.1|Bacteria___Spirochaetota-UBA6919___GWB1-36-13___GWB1-36-13_sp001829155___90.38___GCA_001829155.1
MK------DEYLNPTNIKVVGIGGGGCNAINRMIEKGFNNVEFIALNTDAQALSSNKAGQKFKIGNQLTRGLGAGANPEI
GEKAATESKDAIKECLKDANMVFIASGMGGGTGTGASPVVAQIAKEMGILTIAVVTKPFQFEGKRRMNQAEEGIKKLEKN
VDSVIVIPNQRLVEIYNDNFSLIDAFLKVDDILGYGIQGIAEIINKPGVINVDFADVQSIMKGAGNALMGIGIGTGKNRA
IDAAERAVHNPLL-DINISGAKGILVNVSGGKDLSLSEYNKIVSYITSNAHPEANIIAGALIDESLKDQVSVTLIATSFD
DIDTPTFLRR----
>HAR39942.1|Bacteria___Coprothermobacterota-Coprothermobacteria___Coprothermobacterales___Coprothermobacter_sp003476705___86.28___GCA_003476705.1
MEEIDL----EGIQAQIKVVGIGSAGNNALNRMILGGIDGVEFIAMNTDVQALSKCLAPQKLNLGPKLTRGLGAGLDPEK
GKAAAEESVEEIKKLLEGADLVFITAGLGGGTGTGASPIVARVSKDLGALVVAVVSKPHAFEGTTRYKIAEEGLRQLAEH
VDALIPISNENIFKMGNSEMTLDEAFGLGDQVLMQGVRGISEIILKPGFINVDFADVRMVLENAGTAVMGIGSGTGDNRA
EKAAQQAISSPLLE-FRPTGASRLLYNITVPGNITTKDISSIAEIFEQIVSDDALIKFGVVYDEELEDKIEVTLIASEF-
---IPEF-R-----
>OGC51344.1|Bacteria___Patescibacteria-WWE3___2-01-FULL-39-13___2-01-FULL-39-13_sp001772665___64.85___GCA_001772665.1
MA-F--IEPKTGNLARIRVIGVGGGGQNAVNSMIESSVEGVEFIAMNTDMQALNTSSAQVRIQLGPEKTHGLGSGGDPNI
GFEATKESLEDIKSHLQGSDMVFITAGMGGGTGTGGAPVVSQVAKETGALSIGVVTRPFLFEGKRRMSQAEQGIRELKEK
VDALIVIPNEKLLEIVDENVSFKEAFKIADEVVGKAVEGISELINSTGLVNVDFADVKAVMQNAGSALMGIGQADGENRA
EKAARAAVNSPLL-DIDIKGSTGILLNIVGDPSMTMHEVNTAAKLISSSAHDAANIIFGANIDPNVEG-IRVTVIATGFD
SFD---FLRK----
>KKR45610.1|Bacteria___Patescibacteria-Paceibacteria___Terrybacterales___GWB1-40-14_sp000996085___60.72___GCA_000996085.1
MP--SV-KPQFESLARIKVVGVGGAGGKAVTRMVQSRLRGIEFVAINTDAQDLHHASANKKLLIGKNVTKGLGGGMDPLL
GFQAADTSRDEIRDFVGNSDMVFITAGLGGATGSGAGPIVAEIAKETGALVVGVVTRPFSFEGVQRAKIAETAWENFSVN
VDAIITIYNDRILNLIDQKTSVLGAFAFADDILRQAVKGIADLVATPGLINVDFADVKAIMQEAGTALIGIGQGIGATRA
QDAARAAVDSALL-DLSIQGAKRILFTISGTPDMTMQEINEAAKIITESIDPQAKVIFGAVEDKTRRGPLRITLIASGFD
DFEVPAFIRRKNQ-
>KKT88116.1|Bacteria___Patescibacteria-Paceibacteria___UBA6257___UBA10122_sp001001185___68.63___GCA_001001185.1
MKRISLPQKN--LIPKIKIVGIGGAGGNALSR-IDTVLSGIETISFNTDIQDLRFCKASKRIQIGKEITQGRGAGMDPEI
GRQSAEENREEISKVLDGAEMIFLTCGLGGGTGSGAAPVVAEVARSLGIITVAVVTLPFSFEGKEREAIAKASHERLLEK
VDALVTVPNDRVFNIIDVNTSLKKAFWQIDEILREGIQAIYDLVVKPGLINVDFADLKAIVKNSGEALLGIGLADGKDRA
IKAAQKAIQSPLL-DTTIDNAKGVLFNVSAREDLTMIEVQQAAKTITSLISPDAKVIFGTSFDHRLKNKMKITVVATGFD
DLDEPAFLRKNKSR
>CBL28495.1|Bacteria___Synergistota-Synergistia___Synergistales___Fretibacterium_fastidiosum___88.14___GCA_000210715.1
MDQFELSDDAIKQRENIIVIGVGGGGGNALNHIIESGLEGVEFIAANTDAKALALNRAPNHIILGEKRTGGLGAGANPEV
GMEAAKESLECIKEHIEGAHMLFVTAGMGGGTGTGAAPVIAAAAKESGALVVGVVTLPFNFEMQKRFKTAQGGIENLKKC
VDALLIVENDRLLQLGNAKMLLTEAYAMVDEVLYQAVKGVTDLITQPGFINLDFADVRTVMSNAGTAIMGIGESDGDNRA
EQAARAAIKSPLM-SVPMEGAKGVLFNVTTGPDITLMEMSKAAEVVKSTADPEAEVIWGHVIDEKMGGKVRVTLIATGFD
ELDQPAF-RRRPRE
>EAA24263.1|Bacteria___Fusobacteriota-Fusobacteriia___Fusobacteriales___Fusobacterium_vincentii___98.88___GCA_000182945.1
MESFKIMTDAIKDLVKIKVIGVGGGGGNAINDMLYSGVTGVEYIAANTDKQDLEKSLADVKLQIGEKLTKGQGAGASPEV
GRQAAEEDIEKIQELLKGTDMLFITAGMGGGTGTGAAPVIAKAAKELDVLTVAVVTKPFNFEGERRKNNAESGIELLRQN
VDSLVIIPNDKLFDLPDKSITLQNAFKEANNILRIGIKAVVDLVLGQGFINLDFADIKSVLKDSDIAVLGFGDGEGENRA
MKAAEKALQSPLLE-KSIQGADKILINLMTSQDVGLSESQTVTDVIRQAAGKKEDVMFGVTIVPEFTDRIEITIIANNFE
EFDIPPWMRNNKR-
>CCZ95384.1|Bacteria___Firmicutes_A-Clostridia___4C28d-15___CAG-1435_sp000433775___91.94___GCA_000433775.1
M------EGTNGNIAKILVVGIGGGGGNAVNAMVNENIQEVEFLAMNTDKQALSTVRA-KRLAIGEKLTKGLGAGANPEI
GRQAAEESRATIQQMLEGADLVFIAAGMGGGTGTGAAPIVAQIARELGILTIAVVTKPFNFEGTRRMKYAEMGIDNLKGN
VDALVIVQNEKLNR--DKNFSIKDAFTKADEILMQGIRGVTEIVVQNGRINLDLADVQCAMRDSGMAHMGIGEGKGKNKT
IDAIRKAVYSPLSE-TTIQGAANLMINFRGGDDLTLDEVTVGVDLVKQVISPNANVLFGVGFDEEMKDEVRVTLIATGFE
DKNIPPFLRKMKG-
>KQC09288.1|Bacteria___Cloacimonadota-Cloacimonadia___Cloacimonadales___SDB_sp001412425___95.54___GCA_001412425.1
MLELDLERDEVVFGTNIKIIGVGGAGGNAINTMIENSLTGVEFIAANTDISDLKKSFAKLKLQLGKEETGGLGAGADPEI
GRKSADESREDIKKHLKGANMIFIAAGMGGGTGTGAAPVIAALAKEMEILTIGIVSRPFKSEGRKRILNAEKGIKKLREI
LDTLIVVPNDKLRELYS-DMTVIDAFKKADNILYEAAKAVSDIIHSSGYIKVDFADVKTIMGNKGLALMGSATEEGDERA
RKAANSAMSNPLLSDIVLENCPGILINITVGKDFKMDEFEIITSEVGNKAGNDADIITGIIFDEEMHGKIKVTIIATGLD
QMDIPAFMRKFSN-
>KXK33437.1|Bacteria___Bacteroidota-Kapabacteria___Kapabacteriales___OLB6_sp001567175___92.76___GCA_001567175.1
MP-IEL-DMSHSSGARIRVIGVGGAGGNAVRTMIARGLEYVDFIAANTDNQALLKNPAQVKINLGSSITRGLGAGANPDV
GRAAVEESIGEVREALAGSDMVFVTAGMGGGTGTGAAPVIAREARDLGALVVAIVTKPFSYENKYRMAVAEDGIRALREH
VDALIVIQNDRILELADENTPFQKSLELVDEVLYNATKGIADIITREGLLNVDFADVVTVMKNQGDALIGIGYGSGPNRA
LEAAQNALNSPILEDMHIHGAKGILVNISGSSSLTMHEVRIAMSCIQKAAGEEANLIHGIVDLDELDDQISVTLVATGFT
DIEVPAFLRKIMD-
>KZD17238.1|Bacteria___Fermentibacterota-Fermentibacteria___Fermentibacterales___Fermentibacter_daniensis___84.52___GCA_001618605.1
MVVVEV-GEETTGRARLKVVGVGGCGCNAVNRMIKANLTGVEFVAVNTDMQSLNTNLAETKIQIGPRATRGLGAGGNVEI
GEQAAEESLKEIEENLSGCHMVFIAAGMGGGTGTGATPIVAKAAADSGAITVGVVTRPFEFEGSIRLDQAEHGIAALRKV
VDTLIVIPNERLRTLADDDSGFEDMLDMSNSVLLNAVEGISSLITTPGIINRDFQDVKTVITQGGGAMIGTGKATGSSRA
SEAARDAISGPLLDGISIEGAKALLVNIQTASTFRFKEFEEAMEIITRAAGPQANVFMGTSLNEQLGDELRITVVATGFS
DTKLPAFIKRTID-
>OIP43704.1|Bacteria___Desulfobacterota-Desulfobacteria___Desulfatiglandales___CG2-30-51-40_sp001874005___95.81___GCA_001874005.1
MK-FEFVEKQDRSGVRIKVIGIGGAGGNAINNMVANKLMGVDFAVANTDIQDLDRSSCSSRIQIGPTTTMGLGTGADEEI
GRKAAEESISEVADAIDGAHMVFIAAGMGGGTGTGASPVIAKLCKEKKALTVAVVTKPFSFEGDKRMKKALAGIDALRKE
VDSLIVIPNDRLRTVGAKGSKVRELFAKADEVLLNAVKGVSDLILHTGFVNLDFNDVKRVMSQNGNALMGMGRASGENRA
VQAAQNAINSPLLEDVSIRGAKGLLMNFIGSSDITMDEIDEASNYVKSQINEDAEVYWGLVLNDDMGDEVQATVIATGLD
DLDYPAFLR-KMDS
>EEA00522.1|Bacteria___Proteobacteria-Gammaproteobacteria___Burkholderiales___Paraburkholderia_sp000173575___98.89___GCA_000173575.1
ME-FQM--ETETNGTIIKVVGVGGAGGNAVQHMINKGVQGVDFIVMNTDAQALSRSRATAVIQLG---NTGLGAGAKPEM
GRAAAEEARERIADALRGAHMVFITAGMGGGTGTGAAPVVAQIAKEMGILTVGVVSKPFEFEGGKRMRVAEAGSQQLEDH
VDSLIVVLNDKLFEVMGDDAEMDKCFQCADDVLNNAVAGIAEIINVDGLVNVDFEDVKTVMGEQGKAMMGTATVAGVDRA
RLAAEQAVASPLLEGVDLSGARGVLVNITSSRSLRLSETREVMNTIKSYAAEDATVIFGAVYDDAMGDALRVTVVATGLD
TYDIPAFLRKQAD-
>OYY23820.1|Bacteria___Proteobacteria-Gammaproteobacteria___Thiomicrospirales___GCA-002282575_sp002281095___79.03___GCA_002281095.1
MK-FELEEVNTNGMPVIKVIGLGGGGCNALDYMVRSQIVGVDFVAANTDAQALNKSKANTRIQLG---KSGLGAGSNVEK
GKQAATEDIDRVRSALDGTHMLFVTAGMGGGTGTGSAPVVAKAARDMGILTVGVVTSPYSFEK--RDKIAAEGIADLEQH
VDSLIVIPNEKLHKIAGKKLGMLDAFNMANKVLHNAVRGVTEVVTREGLINVDFEDVRTMMGFRGLAMMGVGSATGDERA
KNATMAAISSPLLEDISINGARGILVNVVASDDLGSDEFEEVGRLIESFAHPEAMIKIGLAFDENLGDEVQVTIIATGLS
HLNIPSWIRKQAN-
>KER10964.1|Bacteria___Bacteroidota-Chlorobia___Chlorobiales___GBChlB_sp000724175___98.36___GCA_000724175.1
MA-FEYDKSQMQSGAAIKVVGVGGCGGNAVNNMMERGIVGVEFITCNTDKQALENSLAPYRVQLGEKITKGLGAGFNPSV
GKQAAEEDRERIAELIRGSDMLFITAGMGKGTGTGAAPVIAGIAKNLGILTIAIVTKPFDYEGKKTIDTAERGIEELRKH
VDTLIVVQNEKILSLAHGDLGVKEAYNFANDVLYRAAKGISEIITKTGYVNVDFADVRNIMLDAGDAVMGSANASGENRA
LKAAMEAISSPLLDGVAIKGSTGVLVNLAG--DVKIRDMQEAMNYIREQAGMDATIIHGAVEDGAAQGEINVTVIATGFQ
DIDTPAFLRKIMD-
>OGH59595.1|Bacteria___Lindowbacteria-2-12-FULL-62-27___2-12-FULL-62-27___2-12-FULL-62-27_sp001784175___88.6___GCA_001784175.1
MK-I--PKSPEAPETILKVLGIGGAGGNAVNRMIEIGLNGVEFVAMNTDSQVLRNCRARYRLLLGQNLTGGLGAGGKPEI
GRKAANEERDGILNALQGAKMVFITAGMGGGTGTGAAPVVAELSKELGILTVGIVTKPFVFEGPARTKNAEEGIQQLKEH
VDTLITIPNDKILEASAEKLFINDAFARADDTLRQAVQGVSSIIVDEGVINVDFADVKTVMCDRGDALMGIGLAAGENRA
LDAVTQAMRNPLTESFTISGATSVLLWIRGGVDFEMREFGTICRTVQEEAGGKTNIIAGYGIDQSLVDHIQVVLIAAGLD
ELEIPSFLRRAQGQ
>WP-068549839.1|Bacteria___Thermosulfidibacterota-Thermosulfidibacteria___Thermosulfidibacterales___Thermosulfidibacter_takaii___98.17___GCF_001547735.1
MLVFEV--HNEGNSTKIKVIGVGGAGGNALNNMVEHGLSGVEFIAINTDKQALDGCKKGVRILIGETVTGGQGAGNDPEV
GRKAAEESEALLIDILGDAEMVFITAGMGGGTGTGASPVLAHIAKEMGILTVAVVTKPFDWESGRR-ENAELGIRRLREH
VDAMIVINNNKIYKL-NPDEPLIDLFKKVDDVLRQGVQGVTDIIRDKGYINADFNDVKTIMKYKGMALMAIAEASGENRA
EEAVRKALSNPLVDHEGILGAKGVLYNITTGLDFTGRELQTIGTLIQQEAGDVATMVYGWVQDPSMNGNIRLTIIATGF-
-FKIPGMLRNFLDS
>GBD11354.1|Bacteria___Chloroflexota-Dehalococcoidia___UBA1127___HRBIN23_sp002923335___87.48___GCA_002923335.1
M--VDTRKRVREAPASIAVVGVGGGGCNAVVRMLKKQVPGVRYICANTDIKSLERVQGATVVHIGERLTHGLGAGGNPEV
GAQAAESARSALKKAIGRADLVFLCAGMGGGTGTGAAPTVAEIAKETGALVVAVVTTPFSFEGARRLETAHAGIARLRDK
VDNLIVIHNDRLLKLFKRDVPIEQALLMADEAVMLGVLSVAELINVPGEINVDMADVKTIMKLPGHALMALGTGKGPGGA
LEAARQAVSNPLLD-ISIEGAKGVLFNVNGGPSLTLGEVNATGEFIATKVDPQAIIFFGMVNDPNMGDSVRITVIATGI-
-LEAP---RK----
>OGO02384.1|Bacteria___Chloroflexota-Dehalococcoidia___UBA2777___RBG-13-53-26_sp001795035___59.08___GCA_001795035.1
ME--EMKADGGRTIARIKVVGVGGGGCNAVRRMMHHQIKGVEYVVINTDVKSLEMSSSVHSIQIGSHLTQGFGAGGDARV
GEQAAKETFMALQKVVRGADLVFVAAGMGGGTGTGSAPVVAEIAREAGALVVAVVTTPFSFEGAKRAEVALSGLRRLIEK
VNSTIIVPNDHLLRLGDHDVPVREAFAAADRVVSEGILSISELINIPGEINCDLADVKRVMSIPGIAIMTTGQGEGPNSA
EQAAEEVIFEPLLE-THVNGAKGVLFTFSGGPDLTLGSVQRAATLISKHVDPRALIFFGMNPREELTGRVKINLVATGIQ
NLQQPS-LRKGAN-
>OGO02389.1|Bacteria___Chloroflexota-Dehalococcoidia___UBA2777___RBG-13-53-26_sp001795035___59.08___GCA_001795035.1
M-----DERTMRVPAPIKVIGVGGGGCNAVRRMLKKATPGVQYIVCNTDIKSLDSCPTDLSVQIGEHLTRGFGAGGDVRV
GEKAAEEGRFLLKRALKDAELVFITAGMGGGTGTGAAPVVAQITKESHALVIGVVTTPFSFEGKRRFSLALSGVRRLRPE
VDNLIIIHNDRLLQFVEQNSPTGHAFAVADEAVSEGILAVSSLINVPGEINVDLADVKSVMGIPGGALMAIGKADAQSRA
QEAAEQAISNPLLD-IDIKGAKGVLFNFSGGPDLTLGEVNDAANLIAREVHPDCTMFFGMSPSEEMRNSVKLTLVATGIE
TIEVLTY-RR----
>OGO02386.1|Bacteria___Chloroflexota-Dehalococcoidia___UBA2777___RBG-13-53-26_sp001795035___59.08___GCA_001795035.1
MIDMSF--DRARTPALIKVIGVGGGGCNTVRRMMRQHIPGVEYIVANTDVKSLDLTSGALSLQIGEHLTHGFGAGGDPKV
GSKAAAEADFLLKRALKDAELVFVTVGMGGGTGTGAAPVVAEVARAGGALVLAVVTTPFSFEGRKRFDVAMDGVDRLKAM
VDNMIVVHNDRLLQYSDHNASIGQAFSMADEVVSEGILSVSQLVNVPGEINVDLADVKGVMRLSGTAIMAIGSGEGPHPA
MDAAEKAISNPLLD-ITMKGARGLLVSFSGGLDMSLGEVNEAATLISREADPNCNFKFGLALSEELKGKAKVTLIATGID
KLNATS--RK----
>OIO61256.1|Bacteria___Proteobacteria-Zetaproteobacteria___CG1-02-64-396___CG1-02-64-396_sp001872725___95.75___GCA_001872725.1
MA-IEFADVAPRSPACIKVIGVGGAGCNAVNTMIERGVMGVEFIVANTDVQDLRRSKAAKKIHLGDELTRGLGAGMNPEV
GRKAAEEARALIADALEGADMVFVAAGMGGGTGSGAAPIVAEVARSQEALTVGVATIPFVHEGGKRNEIAKQGIADLEER
VDTLIAIPNQRLISVMPRNATVRDSLFYVDGVLFNAVKGIVDLIQSEGHMNLDFADVRAVMKDRGKAIMGIGEAQGEDRM
LQATIQALKHPLLEDIDIKGCQGVLYNVTANPELGLHEFSDAVTYIEQAAGGSAKIIQGLVYDDTMPPEVRVTVVAAGID
PLDVPTFLRRQAD-
>OFV79931.1|Bacteria___Acidobacteriota-Thermoanaerobaculia___Thermoanaerobaculales___RBG-13-68-16_sp001766905___90.6___GCA_001766905.1
MITITI--ADDSAPASIKVLGVGGGGSNAVNRMIAAGIKGVEFIAVNTDGQALRASKAGLRLQLLTPNARGLGAGCDPEA
ANRAALDKTDELIECLEGADMVFIAAGMGGGTGTGAAPVIGSLARDAGALTVAVVTKPFTFEGSRKARIAEKGIDELRKC
VDTLITVPNSRLLQMVGPQVSVEEAFHLADEALRHGVQGISDIINETGIINRDFADVETVMRGGGMALMGIGLGSGEHRA
IEAAQQAFSSPLLEENSLEGAQRVLVNFIGGPDTTISEINDAAEYIAKRCSPDCLFLFGYGQRAELQDRIQVTVVATGFS
EFDTPTYLRRQMD-
>tbn..4305..5441..DCTQ01000012.1|Bacteria___Elusimicrobiota-Elusimicrobia___Elusimicrobiales___UBA1436_sp002329395___90.81___GCA_002329395.1
L--FDL----ETKKAKIKVIGVGGGGGNAINHMVNAGLKDVDFIAVNTDAQDLRRNRAPYLVQVGEKITKGLGVGGDPEK
GKKAAEESKEKLKLIIGQCDLLFITAGMGGGTGTGVAPYLAKLAKEIDLLVVGVVTRPFNFEGYVREKQADEGIKEMQKH
VDSMIIVPNEKLFANIDPETSSRDAFQMVDEVLLQAVKGISEVITQPGEVNIDFNDIRKVMCHSQKSLIGIGEASGPGRH
LQAVKKAISSPLLESADIRGAKGFIVHFSAEENLTLLEQGEVMNLIRQYASNDSIIMFGHSYDSALNGMFKVTVIATGFD
AMMIPAFLRRKKN-
>KXS56205.1|Bacteria___Desulfobacterota-Desulfarculia___Adiutricales___Adiutrix_intracellularis___86.38___GCA_001577715.1
MMEFAF--QDTKILHKIKVFGIGGGGNNAINNMIEAGVSGPLFVAANSDMQDLERNLAPHKVQVGAQLTKGLGCGGKSEV
GRAAAQEDLDRIKDMLADSDMVFITAGMGGGTGSGGAPIVAEALSKLNTLVVAVVTKPFSFEGPRRMKQAMESIGELTKH
CDCILVVPNEKLMATMPKGCSLQQAFHEADMVLLKAIQGITDLITGRGLVNVDFQDLKTVMTKRGPTIMGVGQASGDDRA
AKAAQQAVCSPLLDDLSINGAQGILINITGPNDLGLEEVSTICNFITTVAHPEAEIFHGVTFDETLAEDVKVTVIATGLD
NFDIPTYLRHSAD-
>KQC13595.1|Bacteria___WOR-3_B-SDB-A___SDB-A___SDB-A_sp001412365___95.24___GCA_001412365.1
MGMFEI--PQEVPLAKIMVIGVGGAGGNTINTMIEEGVQGVNTVAVNTDLQDLRRSKASTKIQIGKEVTRGLGTGFDPAK
GRKAVEEDQSEIQELVKEVDMIFITAGMGGGTGTGASPLIAEVAKKAGALTVCVVTLPFKWEGMKKMEIANRGLKELEAC
SDTILVIQNDNIKTLYNDQITLMDAFKYVDGVLVRATKGVSDLITKQGHINLDFADISRVMSKGGKALMGIGYGTGEDRA
IQAANEAINSPLLENVSISEAVSVLINITGPRDLKLDEVYNTMNFMKEKVGGEKELLFGIRYDDTIDQRVEITIIATGID
EL-EPAYLRRQNN-
>OQX29008.1|Bacteria___Spirochaetota-Spirochaetia___Spirochaetales___UBA2779_sp002084135___86.25___GCA_002084135.1
ME-LELADEKVLGNTNILVVGCGGGGGNTVNRMIDVGVKGIQYMVINTDYDMLEKSKAEIKVLVGKNVTNGLGAGGVPDI
GRKSAEEDSDTIKEHLKGVDMAFITAGMGGGTGTGSAPVVARIAKEQGCLTVAIVTLPFLFERNMKMKIAKEGIDKLKEH
VDILIQIPNENIFKIISDDVSIDEAFLKVDGILQMGIQGISDIINKTGNINIDFADVRTVMKGRGDAIMGIGKCSGKENI
EMAIKEAVENPLLGSVGIDGAKALLVNFISGKNMSMTEFKKIMESISSKVSDESIVISGQYTDESLKDELVVTVIATGVQ
DLSYPTVLRRKNDD
>OQX89553.1|Bacteria___UBP14-UBA6098___4484-93___4484-93_sp002085385___71.98___GCA_002085385.1
MT-FEV--RREELIVKLLVVGIGGAGGNAIKRMLQDSIAGVDYLAVNTDLQALRHSKEPRTLQIGKAVTQGLGAGGDPEI
GRKAAEESKNEIADELQGYHMVFIAAGLGGGTGTGALPVIAKVTKELGILTVAIVTKPFLFEGKKRAQIADSGLDQIKDT
VDALIPIPNQRLLSLVGNDVMVDEAFQKVDTVLSDAVRGIADLITFNGDINLDFSDVKNVIRNSGNALIGVGTASGDDRA
IEAAKNAITNPLLEDVSIEGAKGVLVNVMGG-DIRFVEFNSACEFIQNKVGE-PMAKTGLIINKDMSEEMKVTVIVSGFD
DLDVPAFLRRRKAE
>OUU51045.1|Bacteria___Proteobacteria-Alphaproteobacteria___TMED127___GCA-2691245_sp002167215___82.97___GCA_002167215.1
MTLLKMPSQSNNLSPRILVIGIGGTGGNIINAMVDSGVEGVDFLNVNTDSQQLKHSKVEKTLQLGPSCTQGLGAGGNPEL
GKKAAEEVLDEIEEYIENSNMVFLTAGMGGGTGTGAAPVIARIAKENNILTVGVVTKPFQYEGKRKSEKAESGVAELQKF
VDNLVVIPNQNIFAVAGPDSPVTDSLHLANNVLIDGVRSIIDLMVKPGIMNHDFADVKSVMSETGKVHLGTGVAEGEGRV
IEATEKAISNPLLENNSMSGAKGVLINITCGDDTTLQDIDLANNKIREEADEDANIISGLQKDDSYNGKFKISVISTGID
DLQIPAFLRRQAN-
>KUK26745.1|Bacteria___Bipolaricaulota-Bipolaricaulia___Bipolaricaulales___64-32_sp001508155___89.83___GCA_001508155.1
MNSLELREEAPAPAANILVIGVGDGGINALERMREAGLAGVRLVACDTDSQVLSISRAHERLQLGPEVTKGRGTGGDVEK
GRRAAEAAAWDIEKLISGAHLVFLTCGLGGGTGTGAAPVIARLARQAGALTVGVATLPFEFEGPVRMQRAELGLAKLREE
VDVIIVIQNQRLIEKAR-SIPIARAFELADEVLRTGVQGISDLITVPGIVNLDFADVAAVLRGAGTAMMGIGEGQGEGRA
VQAAKMAASNPLFEGESLRGARKVLLNITGGDDLTLAEVTHIAEVIRKQISANADLTFGAVVREELTGRVKVTVIAADFD
QVDVPAFLRKRREE
>CCY77608.1|Bacteria___Spirochaetota-Brachyspirae___Brachyspirales___Brachyspira_sp000431595___96.4___GCA_000431595.1
MDSININSFNVSLGTVIKVIGVGNGGCNAVNRMIEEKLNGVDFVAMNTDKQALSRSNAETKIVLGERVTQGLGAGTDPEK
GAEAAKEDVAKIEEIINGANLVFIASSFGGGTGTGASPVVAEIAKKCGALTIGVVTKPFKYEGKLKMNRAEAGIEKMFSV
VDSLIIIPNENLYDMVDANYGYTEAFSIIDDILRQGVQGISDIITQTGGVNVDFADVRTMIALNGRAHLGIGIGKGENRI
EKAISNAFENPLLDVSSIKNSRGVLANIVAPKDFGLKEYGEAAEKINSYAHEEANIKIGTCIDESLNDEIRVTIVATGFN
DLDTPAYLRRARNI
>ADB40734.1|Bacteria___Bacteroidota-Bacteroidia___Cytophagales___Spirosoma_linguale___100___GCA_000024525.1
MNSFEL---PDDNPIIIKVVGVGGMGGNAVKHMHKLKMQDVSFAVCNTDRQALMSNPVPTKLQLG----DGLGAGTEAKA
GEDAARASLEEIRNLLPPTKMVFITAGMGGGTGTGAAPVVAEVAREMGLLTVAVVTAPYWYEGTDKKEQAREGIEKLKKS
CDTVLVVLNDKLAELYS-ELTWTEAYAHADDVLANAVKSIAEIITTQGDINADFADVKKVLEQAGQSVMGSAEVSGEDRA
LRAIEAALNSPLLNDHDIRGAKRILLTISSSKEMRLKEQMAISEHVAKKIQNEAKMFFGAITDDALGESLRVTIIAAGFD
DLDRPTFLRK----
>HCZ32742.1|Bacteria___Acidobacteriota-Holophagae___Holophagales___Geothrix_sp003538615___77.72___GCA_003538615.1
MSEF----PHSLPGANIKVLGVGGAGCNAINRMIDGGVTGVQFIAMNTDQQSLAQSKAHLKLPLGPQSSRGLGAGGSSER
GAVAAEESREEVLAALQGADMIFITGGMGGGTGTGAAPVLASYARELGALTVAVVLTPFAWEGRKKGDLALAGLANLRET
ADTVIVVSNERLKNVCDARVTMKEAFRVADGVLIQGVRGIADLILKPGIINGDFADVEAVLRNGGEALIGTGAGRGEEAV
MDALKKALACPLLERAQTGAAANVMVSITADWEMEASAIETAMNYLQDHYNGRPDIKACTVEGEGMEDRVLVTVLASGFD
DLHVPAIIRR----
>PJB77738.1|Bacteria___Acidobacteriota-UM-FILTER-49-7___UM-FILTER-49-7___UM-FILTER-49-7_sp002789615___81.55___GCA_002789615.1
MP-IAIIEENKMARPIIKVFGVGGAGCNAVNRMIESNLQHVEFIAVNTDLQSLIHSHAPIKIQIGERLTEGLGAGSDPKM
GERSAIEDMDKLRSAIEGAHMVFITAGLGGGTGTGAAPVIARLASEMGILTVAIVTQPFEFEKNVRFRNFVEGYSQLIDH
VDSMITIKNDKIFDILPDDTPWRMAYEEIDTILKNALRGIVDIVFVTGSENVDFADMRTIFGFKGFALMGLGEASGTDRA
REALTAALQSPLLDNFSLMESRGVIVNVTAGQQLTVGENRLLLQTLNNELGEYVHMIKGTVEEANIGDKLRVTLIATGFD
DLKIPAFLRKHQDK
>OQX94358.1|Bacteria___Proteobacteria-Alphaproteobacteria___Rs-D84___NBLK01_sp002084505___58.95___GCA_002084505.1
MMT-EI------NLPKIAVIGVGGAGINIVKHMQELDLKGIDFIVANTDAQSLAHVENATKINLGKNITQGFGAGGDPII
GEKSAEESMDEIIEAISPYQMIFITAGMGGGTGSGAGSIIGKVAKDQGVLSVGIITRPFEFEGRKRTAVADEAIEKFRSS
VDAYMILQNEKLFEIFDDDITQLEAFHKADELITNSLKGITDIIVSHGQINLDFADLRAILKDAGQIVLNSAIEEGEDRA
KKVAESVLENPLLDQGNIAGANQVLMQISGGNDVKLKEIKEITSAIREHLPQFGNMIFGTNFKEEMHGKIHISLIAGGLD
DLETETFLRRQMNQ
>OUX22984.1|Bacteria___Proteobacteria-Alphaproteobacteria___HIMB59___HIMB59_sp002169365___51.95___GCA_002169365.1
MT-LDI--DQKNLKPSLTVMGVGGAGXNAVNNMIQSNLNNVEFIVANTDAQALENSLCYNRIQLGLDKTKGLGAGADPSI
GKEAAEESIDIISEELRNTNMLFXTAGLGGGTGTGALPVIASIAKKLGIVTVAIVSTPFNFEGTKRMNLALQGLEEVKNN
VDTLLIIPNQNLFKVSNEQTSFAEAFKKADNVXFDGVKGLTDXITQPGXINLDFADVRTVIKEMGFAMMGTAVAEGDNKA
VEASNLALTNPLIENIDMNTAKGVIVNISGGSDMTLLEVDHAANIIRQSVNPDANIIFGSLIDETLQGKLKISIFATGID
DIDTPS-LRK----
>OJU73091.1|Bacteria___Proteobacteria-Alphaproteobacteria___Holosporales___40-19_sp001898075___92.31___GCA_001898075.1
MDNLTV--EVSFKGPRIVVMGVGGAGGNAVNNAIRQELDNVLFLSCNTDQQALNHSLPNNRLQLGFEITKGLGAGACPEV
GEEAAKASLDEVMQRLEGAHMLFLTAGMGGGTGTGASSIIAAAARAKGILTIGVVTKPFFFEGAKRMKSAERGIEQLRTS
VDTLLVIPNQNLFCLAQEDTSFEEAFRKADDVLYNGMDMIISLMTRPGLINLDFADVGTVMRNSGKAMMGSGKSSGENRA
LDAAKEALSCMLLDDVSIAGAKKVLVNVIGNTDLRLSEVDEALNYIKKQIDGEANIIFGATFDASLEKGLRISVVATDIE
DLTIPAFLRQKSDN
>PKL90880.1|Bacteria___Goldbacteria-PGYV01___PGYV01___PGYV01_sp002839855___98.88___GCA_002839855.1
MDAFELETAGERVGAIIKVVGVGGCGCNIVNAMSEMGVRDADLIAVNTDIQSLRRVNVADKVQIGRMLTGGRGAGSNPEQ
GERAAEEDREYIANMLRGTDLLFIAAGLGGGTGSGAAPVIAEIARELDIMTVAVVITPFKMEMKNKQHIVETSMKRLKEK
VNNIIAIPNDRIFQACDKQMPVTTAYMEVNRALVNIINGMVYMISKTGYQNIDFEDVKTALKSDGDVFLGIGRAGGTDKI
KKAFEKAMNDPFTGNALLNGAKNILVNFAGC--INLNELQEI-DNLNKMTGENAFVKYGMVNDEELGDEIEVIVLVTGIE
DVDRPTYMRR----
>PMP73362.1|Archaea___Thermoplasmatota-Thermoplasmata___ARK-15___ARK-15_sp002878135___98.39___GCA_002878135.1
M--M-----NIKDQKEICVVGVGGAGTNTINRIFNFAEGRFYTIAINTDMSHLNSIKSDKKIYLNIP----NGTGGVPEI
GASAAFRAREDIKNSLKGFGIIFIISGFGGGTGTGATMEITKMALETGALVVNIVTIPFRAEGS-RYRRAIEGVRELSKI
SKTLIVLDNNRLLKITPRYLPIEKAFATMDQLIFWIVFSFHEMLYNASNFHISFSEVRKLLLEGGYSTILYNEGT-IDTL
DDTIRGLIYNSLME-VNLSKSTSAIVFIMMGEEPSLEMIKKIVGGISVLLGSNESITPGILIDTSLGNRIRILAIITNVE
-M-----LRL----
>WP-012309540.1|Archaea___Crenarchaeota-Korarchaeia___Korarchaeales___Korarchaeum_cryptofilum___93.39___GCF_000019605.1
MSW---RRGEPTSQLKLAVVGIGGAGCNMITNIKRTGFSDAKLIAVNTDAASLSATKADHKVLAGESFLGGRSA-RTIEN
GKKAMEAVKENLISMLSDRELIVLLAGLGGGAGTGGIVTLAETIKESNALTISYVVIPFASEGEVRINNAKYGLSEIIDL
SDVTWVAFNDVLKRKFT-NMPLTRAYKMMDDRLFNVIRGLASLQNLPGMQNVDFAIMKEIAKGSGLGYAGFGEGRT---A
REAFESSLVDPFGD-ADHKGAKGVVGILESTETVSVEGMTYVQDVLTTNLG--PEVYFGLKPSIEMTT-PKVTVYTFGV-
-VE---FLSS----
>WP-012309538.1|Archaea___Crenarchaeota-Korarchaeia___Korarchaeales___Korarchaeum_cryptofilum___93.39___GCF_000019605.1
MMS-ELARASELSALKMVLVGVGGCGNNTVNNVKRYGV-RVPTVAVNTDAPTLQRISADIKILIGEGAHKGRGAAGSPEL
GRQIAEQDMDKILAPLRDKELIMITAGMGGGTGTGAGPTIAEAIKEKDKIVIGIVTLPFTSEGPTRIRNAQWGLSRMLDS
ADMTVVNANDLLKERAG-NLPVSQAFREMDKLLVDSIVGLQDIVPQPGLVNIDYSNMEVLVRGSGLGFIGIGRGRS---S
MEAFRNALAANYSQ-ADIRNAKGAIVYVEGNQSLVMRELDRIPQMLSSDYN--MSIFWGIKPNWKLYE-PKIMLLATGV-
-VD---WLQ-----
>WP-083758174.1|Archaea___Crenarchaeota-Korarchaeia___Korarchaeales___Korarchaeum_cryptofilum___93.39___GCF_000019605.1
MRMIGLESVEKATEAKINIVGIGGCGNNIISAFYKKFPKNVKTIAVNTDSAVLKKADADEKVLIGRYTHKGRGAQGVPDL
GREAMEEDIESVLRALENVGIVIGIAGMGGGTGSGGLPVLMREIRKREVIKISVVTLPMREEGEERKRNAQFSLKETLEV
SDVTVVNANDLAMEKAK-SVDLNYAFSMVNRKIERSIYALVKMQSGPGYVNVDLSNFARISYQSGLGFIGVGRGR----I
FEAFDDALQDDYAK-CDLTEAKGAIIYFEGKSDLRVDQMREATDILSRRYR--PTVFMGVRPTFEYPD-VRVNLLVTQV-
-VD---FLAE----
>OYT64105.1|Archaea___Crenarchaeota-Nitrososphaeria___EX4484-205___EX4484-205_sp002255045___91.75___GCA_002255045.1
MVQV------SEEKAKIIVVGVGNCGGNIITALDPYKI-PAKRIAVNTDEASLRKTLCDVRIHVGRSVDERRGASGMPDL
GEKLMEDDVGKITREIEDTDVVIGIAGLGRGTGGGGLPVLLSRLHEEDTVTLALVTLPFRTEGKQRRRNAQYSLDKVSQT
ADSYMIFSNELLIRKYR-KLSIPEAFRRMNLYIARIVDQLVR-LDERGTISIDFSDMRRNFKDGDLCFIGIGRET-RRSI
LESFDTVFHNDYSE-SDITGGKAAITICEGQESLKEDEITLIHERLVEKYK--SDIYMSIR-PKLMAPTATVTLLVSGV-
-LD---FMRE----
>OYT64102.1|Archaea___Crenarchaeota-Nitrososphaeria___EX4484-205___EX4484-205_sp002255045___91.75___GCA_002255045.1
MSRI---------VNQITVVGIGSAGCNTVTRLYDMNVQNAKLVAVHTEEVHLEKSRADEKVLVGERVTHGRGTGGVVSV
GARVMTEDLSSVISKVGSPKTLIVCGGLGGGMGSGGMPVLLEYYKEKDILRLVVTTFPFKFEGLNRKENATHGLTRLMDL
ADLTVLNLNDILFESIR-EYPMMVGFKLLDLILALTIKGMVDIIMKGGDIGISYGDFEAVSRNAGLGMVGHGTGMN---V
REAVENAISNVYLDGV-GTSDSYALVYVATPENVTMGEASIAPDTVSKKYE--TRMFWGHRIESRN--NVQVMLLVSNV-
---VRSFL------
>WP-012309541.1|Archaea___Crenarchaeota-Korarchaeia___Korarchaeales___Korarchaeum_cryptofilum___93.39___GCF_000019605.1
MSG-----APEGARVTMTVVGVGGAGCNTLNRLKEVGA-PVKTIAIHTEANHLKAIKSDVKLLVGETVTGGFGSGGNPNV
GERAIMADLDRIMAAIGRPHVLIVTGGLGGGTASGGIAPILSAVRDRDVIRIALVSFPFSWEGLGKVNNARYGLSRIMGV
ADLTIVNLNDILSRKIG-YIQVQYAFKYADSLLAAVISDLANLFYMPHVVSISFADFEAVVREAGLGAVGLGVGG---RV
ADAAKTALGNILLD-AEIKEADSALVYLQATPNTSLEEAGSATKLLTEDYL--ERVYWGFRIAEDLNE-PRITIIASGV-
-LE---LLR-----
>WP-052568240.1|Archaea___Crenarchaeota-Korarchaeia___Korarchaeales___Korarchaeum_cryptofilum___93.39___GCF_000019605.1
MAS-GLPTR-EEIPTKITVLGVGGAGIKAIDSLARSGMELAKLVALDSDLNALRQVKAHEIIQVGENTLRGRGSGGDISL
AQKAVDEDLDKVIRTLDVCDLLIAVAGLGGGMGSGGLPYLLRAIRDQAPAMISIVTIPFRYEGQTKMKNVQSGLREIVVV
NDSVVVNMNDVLLEKFG-EMPAQVAYSRMDNILKMAINYIVEMLDRDTLQRLDFPDLKGMIERSGIGFIGIGSHRS---V
RKAVESAIDTRLLD-AEPTSASGYLLYIKIPPTASLSEVIDGPRLITEKYD--ERISFGARLNPMLRT-PESFVYATGVE
-IDVKELLRE----
>OYT64106.1|Archaea___Crenarchaeota-Nitrososphaeria___EX4484-205___EX4484-205_sp002255045___91.75___GCA_002255045.1
MMPI------SKVPFKVTLIGVGGGGINSVTTIYDSKV-PVITIAIDTDKKQLNIANAHHTILIGEKLTYGRGTGGDMKV
GEEALRNDIDIVMEHVRESDFFLLINSLGGGTGGGAGPALIDELRAENSIIGSVSSIPFRHEGRVRWENASLALSRMLEK
SDFVLVSLNDMLLDKFG-NLPVRECFNRYDYLVAEYVKGVIDMIPENSVKHVDFSDFKIATQKTGVSAFGVGR---HHLL
NSAVDDALETTFLD-FDPSTVQSMLVIFRTREMVSMKDAVGSLRKL-NKYG--GRLLWGMRVVSNSSR-NLVIITACGT-
-VE---MLER----
>OGV20570.1|Bacteria___Verrucomicrobiota-Lentisphaeria___Victivallales___GWF2-38-69_sp001803205___94.55___GCA_001803205.1
MTAISLDKSKPPLSDRVKVIGIGNAGLKIVEKLSMKEASGLEIAGVDTDSASIMKSTITAKYLVGAEWTNGIGTGGDVLK
GESAAHKSNIAVKNFISNGSLLILVGGFGGGTATGGMPIIARFARERNIPVLMLVTLPFSFEGHSKRDAAEAQINNLLRT
KSTVITIPNDLLYCVLPDTTPFDKAFSMANEEVAKAVLGIAELLRCDSTISVDLCDLLNVLAKGTDCGIGIGTASSKDRV
NDALKNLLSSPLLGGKQLKISDALIISLTGGSDLTIGEMRFALDTLKSFAGEHTEIVVGANIDELYEKKIQLTVIPITYE
DIDIPTF-RKEIHI
>CDE85357.1|Bacteria___Verrucomicrobiota-Verrucomicrobiae___Opitutales___CAG-312_sp000438015___92.23___GCA_000438015.1
MSQ-EI----QQRKLKIRIAGVGSAGVEMLKEINASGRSDATLVAIDTDLSTLTQSGIKHILPCGGEITNNLGCGGDPNV
AKEAAVANLQSLKAVVNNADFIVILSALGGGTGSVIAPILSKLAFESGIFIVNFCILPLEMEGSERVSLAQKAFKYLHKR
SNIAVSLPNDIIM--SSRNKTLKEAFGEANKCVANAVCSMLDMISGNGIINTDFPTLKKIFPEHGNSFFAYGCGFGENAA
EDAVIDLKKCPLLS-GNSPAAKNLLINIVCGESMEMNKTRLLLESVKDCFKASAKTGFGIKVNPDYDSKIEITAIGTLQE
DLDVPTFMRRKINV
>WP-013704236.1|Bacteria___Deinococcota-Deinococci___Deinococcales___Marinithermus_hydrothermalis___99.15___GCF_000195335.1
-----------MEGAVIKVIGLGGAGNNAVNRMIESGLSGVEFIAANTDAQVLARSLADIRIQIGDKLTRGLGAGANPEI
GERAAEENRDLIAEHLEGADLVFITAGMGGGTGTGSAPVVAEIARDLGALTIAVVTRPFSFEGPKRLRVAEEGIKKLKDR
VDAMVVVNNDRLLSAVDKKMTLKDAFLIADRVLYHGVKGITDVINLPGLINVDFADVRTMLSGAGQVLMGIGAGRGENRV
AQAAQSAISSPLLD-RTIEGARRLLVNVVGSEELSLMEASEVVEHVREATGEDVDILYGVTYDERAADELRVILIAAGFT
NYEIPAFIRYGDGD
>WP-027893468.1|Bacteria___Deinococcota-Deinococci___Deinococcales___Meiothermus_A_chliarophilus___97.92___GCF_000430045.1
-----------MGDVVIKVIGLGGAGNNAVNRMIESGLSGVEFIAANTDAQVLATSLADMRIQLGDKLTRGLGAGANPEI
GEKAAEETRDVIEEQLEGADLVFVTAGMGGGTGTGSAPVVADIAKKLGCLTVGVVSRPFSWEGPRRMRAAEEGIRKLRER
VDAMVVVSNDRLLQALDKKIGMKDAFMVADRVLYHGVKGITDVITLPGLINLDFADVRALLENAGQVLMGIGSGQGENKV
SDAVRSAVHSPLLE-RSIEGARRLLVNVVGSEELGLAEASAVAEQIRESTGEDVDVLYGLTYDDRAKDEMRVILIAAGFS
NIDIPAFIRYGDGD
>WP-034338265.1|Bacteria___Deinococcota-Deinococci___Deinococcales___Deinococcus_C_misasensis___97.88___GCF_000745915.1
-----------MQAAKIRVIGLGGAGNNAVNRMIESGLEGVEFIAGNTDAQVLAKSHAEVRIQLGDRLTRGLGAGADPEV
GEKAALEDRERIREYLDGTDMLFITAGMGGGTGTGSAPVVAEIAREMGILTVAIVTRPFRFEGPKRGRVAEEGIAKLAER
VDGMIVVNNERLLTTVGPKVSVRDAFLIADRVLYYGVKGISDVINVDGMINVDFADVRNLLVSAGTVLMGIGSGRGDNLA
EEAAASAVHSPLLE-RGIEGARRILVNVTGGYDLSLDDANAIVEKIREATGDEPDMLFGVSFDENAGDEVRVTVIATGFL
DFDIPAFLRYGDRD
>WP-013178098.1|Bacteria___Deinococcota-Deinococci___Deinococcales___Truepera_radiovictrix___97.88___GCF_000092425.1
M----V--ASTSENAVIRVIGLGGGGNNAVNRMIEAKLEGVQFIAANTDAQVLATSLAENRIQMGDHLTKGLGAGANPEI
GEKAALEDRDRIAEQLRGSDLVFITAGMGGGTGTGSAPVVAEISREQGALTIAVVTTPFQFEGPNRMRQAEEGLRKLEDK
VDALIVVENQRLLSALDRKVKLGDAFRVADRVLYYGVKGISDVINKPGMINVDFADVRALLSGAGTVLMGIGSGRGEGLV
EEAANSATHSPLLA-RGVEGAHQLLINITGSEELTLFDAHEIVEKISEATEEDPNVLFGVAYDEAAGDEVRVTVIAAGFS
NYDIPAFLRYNPDD
>PIU91671.1|Bacteria___Armatimonadota-Abditibacteria___CG2-30-59-28___CG2-30-66-41_sp002779825___92.13___GCA_002779825.1
M-------VPPSTQTKIKVVGVGGGGGNAVNRMIDAGVRGVEFVVINTDKQVLDQTSAEQKVQIGSRKTGGLGAGGNPDV
GMEAAEESREALVAALGRPEMAFITCGLGGGTGTGAAPVVADIMKKAGALTIGVVTMPFTFEGIHRAMRAGEGAHALQGS
VDTLLSIPNDRLLSALGKRTPILEAFRAADDVLRQGVQGISDLITIPGYINLDFADIRSVMKDGGAALMGIGTGTGEHRA
KDAARAAVASPLLE-QSLYGAKQVLINLTGGRDLALTEAEEAVRIVRESGASDASIFWGLVIDPALDQEIRLTVVATGFD
DFGVPTFLRGR---
>OYT74953.1|Bacteria___Armatimonadota-Fimbriimonadia___OS-L___GBS-DC_sp002254605___89.35___GCA_002254605.1
MAK-ERTPNSSELQAKLKVVGVGGGGGNAVNRMIEVGVEGVEFIAMNTDAQVLNKSRAPIKMQLGVGITRGLGAGGNPEA
GRSAAEESRQEIRKVLEGADLVFITAGLGGGTGTGAAPIIAEIAQELGALTIAVVTKPFKFEGPRRWKVAEEGAQLLRKH
VDAMIVVHNDRLIGVSERTTTMTEAFRMADDVLRSGVQGISDIITYPGEINVDFADVRTIFKDAGTALMGIGKGTGENRL
IQAVQDASSSKLLE-ASIYGARRLLVNITAGEDIGIFEIQEAMELLRQMTDEDANIIYGQVIKPGMVDVVQVTVLATGFE
DLDVPAFLRRRGQ-
>WP-025227112.1|Bacteria___Armatimonadota-Fimbriimonadia___Fimbriimonadales___Fimbriimonas_ginsengisoli___93.98___GCF_000724625.1
MR----PENLFENQATIKVIGVGGAGSNAVNRMISEGVVGVHFIAMNTDAQALGQSRAPKKIQIGEGLTRGLGAGGNPEV
GQKAARESEKQIHEELEGCDMVFITAGMGGGTGTGAAPVVADMARRMGILTVGVVTKPFLFEGPKRRRLAEEGAKLLQAH
VDTLITVPNDRLLGFVEKRTTMQQAFAAADDVLRQGVQGISDIILLPGIINVDFADVRSVMSNAGVALMGLGTGVGDQRA
RMAAQHAANSPLLE-TNIQGAKKLLVNVTAGPDFSIGEAHEAMEYILQFTDEDADIILGHVMRDTGDGEVSITLLAAGML
DLDIPTFLRRQRGG
>PZR78498.1|Bacteria___Dormibacterota-Dormibacteria___UBA8260___Palsa-875_sp003244045___95.32___GCA_003244045.1
M--NDL-DRTLEGNARIKVVGVGGGGSNAVNRMIQSRLKGVEFIAVNTDHQALQLSNAHKKVRIGSKLTRGLGAGGDPLR
GAEAAEETREELTKLLEDCDMVFVTAGMGGGTGTGAAPAIAEIAREQGALTIGVVTKPFKFEGLKRQRAADDGIANLQGR
VDTLITIPNERLMQVVDKRTPITEAFKLADDVLRQGVQGISDLIVFPGLINLDFADVKAIMSGQGAALMGIGFGNGDTRA
ADAARDAVASPLLE-TTIAGAKGILLNVTGGPDLTLYEVNEAAQLVSESADPDAQIIFGTVIDEQMKGEVKITVIATGFD
DLDIPAFLRDRR--
>HAW10720.1|Bacteria___Dormibacterota-Dormibacteria___UBA8260___UBA8260_sp003491925___73.58___GCA_003491925.1
M--ADL-DRTTEGHARIRVVGVGGGGANAVNRMMRGNLKGVEFIAVNTDHQALMQSTAQNRIRIGAKVTRGLGAGGDPEK
GREAAEESREELTKALSDSDMVFVTAGMGGGTGTGAAPIVAEIARETGALTIGVVTKPFRFEGLRRQRIAEEGIAFLQER
VDTLITIPNERLMQVVDKKTTITEAFKVADDVLRQGVQGISDLIVYPGLINLDFADVKAVMSGQGAALMGIGFGTGDTRA
ADAARDAVASPLLE-TTIAGAKGILLNVTGGKDLTLYEVNEAAQLVSESADKDAQIIFGTVIDESIKDEVKITVIATGFD
DLDIPAFLRDRR--
>PZR68058.1|Bacteria___Dormibacterota-Dormibacteria___Dormibacterales___Dormibacter_sp003244185___96.3___GCA_003244185.1
-MQ---AFDRQDGRARIKVIGCGGGGGNAVNRMISAAVKGVDFIAVNTDMQALERCNADIKVNIGRKLTRGLGSGGDWTK
GRDAAEESRAELSELVKDCDMVFITAGMGGGTGTGSSAVIANLAKAEGALTIGVVTRPFRWEGKVRNESAEEGVKLLRDN
VDALIVIPNDRLTQVVDKKSTLEDAFRIADDVLRQGVQGIADLIVNSGLINLDFADVKAVMLDTGEALMGIGYGSGDTRA
EDAAKDAVSSPLLE-TSIDGAQGILLNITAGKDITLFECEKAAEIVKASADPGANIFFGVVNDERMQGEVKITVIATGFD
DLSIPAFMRPRR--
>PZR92727.1|Bacteria___Dormibacterota-Dormibacteria___Dormibacterales___QHBS01_sp003243885___92.44___GCA_003243885.1
-MQ---KADRQDGRARIKVIGAGGGGGNAVNRMISAALKGVEFIAINTDLQALERCNADIKVNIGRKLTRGLGSGGDWTK
GRDAADESRTELTELVKEADMVFITAGMGGGTGTGASSVIAEVAKAEGALTIGVVTRPFRWEGKVRNENAEEGIKNLRDK
VDALIVIPNDRLAQVVDKKTTLEEAFRIADDVLRQGVQGIADLIVNPGVINLDFADVKAIMTDTGEALMGIGFGSSDNRA
EDAAKQAVASPLLE-TSIDGAQGILFNITAGKDITLHECEKAAEIVKASADPTANIIFGVVNDDRMQGEVKITVIATGFD
DLNIPAFLRNRT--
>WP-081839395.1|Bacteria___Synergistota-Synergistia___Synergistales___Synergistes_jonesii___100___GCF_000712295.1
MS--KYKDAAPDAQAVIKVIAIGGGGGNALNHIISHGIEGVDMLAVNTDARSLDMSLCDAKIILGENVTKGLGAGALPEV
GARAAAESIGEIRAYLKGADMVYLAAGMGGGTGTGAIPIIARAAKEMGILTVAVVTKPFSFEGRRRSRYAEEGIEKLMPE
VDALIVVPNDRLLDIASKDTSIMESFSLADEILRQAVQGVTDLVTRPGFVNVDFADLKNIMKGAGRSVMGIGEASGEDCI
VKAVEKALESPLME-CSMRGAKGVLLNITFKNELPLYDIQRAADIVESVVSEDSNFVWGCGCDPQIENDVEVTVVAAGFD
AYENPTFIRRGNSV
>WP-078015361.1|Bacteria___Synergistota-Synergistia___Synergistales___Pyramidobacter_sp002007215___100___GCF_002007215.1
MDDSELEDDDSALVPRIKVIGVGGAGGNALNTIIRSGIDDVDFIAGNTDVAALRLSEASSKLILGRNLTKGRGAGANPSV
GQEAAQESEEEITNLLEGADMVFITAGMGGGTGTGAAPVIAGIAKEVGALVVAIVTYPFSWEGPKRIRQATEGISRLREK
VDALVIVHNDRIIELSDKSTTWQEAFKMSDEVLRQAVAGVTGVIRKIMQVNVDFADVCTIMRDAGTAIMGVGEAKGDGRV
LAAARAAMNGPLMT-APMNGASSVLYCIESGEDLSILEMNEAAKLISASAREDANIIWGQGIDPSMGDTVRFTLIATGFD
GLDIPTTYRRRKK-
>WP-013048223.1|Bacteria___Synergistota-Synergistia___Synergistales___Aminobacterium_colombiense___77.35___GCF_000025885.1
EHVFQIDNATRPHRENIKVIGVGGGGGNALNHIIRNGIEGVECIAANTDMAALGLSETKTRVILGRELTRGLGAGADPDV
GSEAAKESIEEIRQLISGADMVFLTAGMGGGTGTGATPVIAEIAKESGALVVAVVTNPFSFEGKRRRNYANDGTAILKEK
VDALLVVENDRLLEIADKKTGLTEAFKLADEVLRQAVQGVTDLILKPSLINVDFADVRTVMKNAGSAIMGIGEGHGDNRA
ETAAKAAINSPLM-ATPMDGAKGILFNITGSSDIGIHEIQLAAEVIKGTADEDATVIWGHTIDESMEDRMKITVIATGFS
TYDVPSI-IRRSSR
>WP-081839537.1|Bacteria___Synergistota-Synergistia___Synergistales___Synergistes_jonesii___100___GCF_000712295.1
SEIFQIDGSNYPSREVIKVIGVGGAGNNALNHIIRGGVGGVEFIAANTDIAHLELSEASTRIILGRELTKGLGAGSDPEI
GCKSAMESREELRAAVEGADMVFVAAGMGGGTGTGGAPVIASIAKEAGALVVAVVTLPFTFEGRRRIKQADYGIGQLRDK
VDALIIIPNDRLLSITDKKTSVNDAFKMADGVLHQAVQGVTDLIKRPGLVNVDFADVKTIMSNAGTAIMGIGEGYGEKRA
ATAAYNAINSPLM-DSRMSGAKGILFNITGGANVGIHEIDEAINIITEAADEDAFIIWGHVFDPEMEDAIQITVIATGFD
QYDVPAY-IRKKRQ
>WP-009201020.1|Bacteria___Synergistota-Synergistia___Synergistales___Acetomicrobium_hydrogeniformans___100___GCF_000160455.2
AKLFEIDNENRKYKEVIKVIGVGGGGNNALNHIISSGLKGVEFIAANTDVTQLEQNLADIKIVLGEQLTRGLGAGSDPEI
GFKAAKESADELKDILQGADMVFLTAGMGGGTGTGASPVVAETAKEVGALVVAVVTKPFMFEGKRRLMQALEGIKNLQGK
VDALIVIPNDKLLEISDKKVAVLDSFKLADEVLRQAVQGVTDLILRPGLINVDFADVRAVMSNAGSAIMGIGEATGENRA
ITAAKAAINSPLM-ETPMQGAKGILFNITGGNNVGIHEIKEAAQVITEAASEDAIIIWGHVLDPEMDDKLQITVIASGFA
TFDLPTV-VRRKKK
>KUK39985.1|Bacteria___Synergistota-Synergistia___Synergistales___54-24_sp001508935___94.92___GCA_001508935.1
MDLFEIEGAKQVFREKIKVIGVGGGGCNALNHIIASNVQGVEFIAANTDVAHLDQNLAEKKLVLGRELTRGHGAGANPEI
GMKAAKESIDDIKECLKEADMVFLAVGMGGGTGTGATPIIAEVAKEMGALVVAVATKPFFFEGRTRMSQALMGIENLKSK
VDALIVIPNDKLFEIADIKMPLQDAFKLVDEVLRQAVQGVTDLILRPGLVNVDFADVKAVMSNAGAAIMGIGEGRGETRA
TTAAMAAINSPLM-EVPMRGAKGLLFNITGGPTVSIHEIKEAAQVITEAVDEDATIIWGHVLSSDSDDKLQITVIATGFS
HLDIPSV-IRRKRS
>WP-034265789.1|Bacteria___Synergistota-Synergistia___Synergistales___Aminiphilus_circumscriptus___98.31___GCF_000526375.1
GDMFEIDRMHRQYREVIKVVGVGGGGNNALNHIIRSGIAGVEFIAANTDMAHLERSEAESKIALGTELTRGLGAGANPEI
GFKAAKESLDELKVLLQGADMVFLTAGMGGGTGTGATPVIAEAAKESGALVVAVVTRPFAFEGRRRTSHAVSGIQNLKEK
VDALIVIPNDRLLQIADKNTPLSEAFKLADEVLRQAVQGVTDLILRPGLVNVDFADVRTVMSNAGSAIMGIGEAHGDGRA
SMAARTAINSPLM-ENPMNGAKGILFNVTGGPNLGIVEVQEAAQVITEAADEDATIIWGHVLDPQMEDKIQITVIATGFS
DLDIPSV-VRRRKN
>WP-026368708.1|Bacteria___Synergistota-Synergistia___Synergistales___Aminiphilus_circumscriptus___98.31___GCF_000526375.1
LDAFEMERMHRPYREVIKVVGVGGGGTNAINHIVRSGVTGVEFLAANTDMPHLERSEASIKIPLGQKLTRGLGAGANPEI
GFQSAKESVREISEALAGADMVFVTAGMGGGTGTGASPVVAEIARERGALVVGVVTRPFTFEGRRRAQNAAEGIEKLRGK
VDALIVIPNDRVLELVDKKTPLADAFRLVDEVLRQAVAGITDLILRPGLVNVDFADVRTVLSGAGSAVMGIGTGKGPDRT
VQAARMAVSSPLM-ETPASGARGILFNIASGPDISLWEVNQAAQVVAEYADEDASISWGHVLDPSLEGMVHITVIAAGFV
SVDIPTI-FRNARH
>GBD33795.1|Bacteria___Patescibacteria-Paceibacteria___Paceibacterales___HRBIN34_sp002923395___79.6___GCA_002923395.1
MSRVK-----------IKVVGVGGGGGKIISRIYNKN-KSIDYIAINTDLQDLKQCKADKLLQIGKQTTKGMGAGMQILL
GEKSALENIQDVLSATLPSQVIILVSCFGGGTGSGATPLIAKKIKEKNVLLLSIITLPFSFEGSFKRSIALRSLERLKDF
SDAIFVLENDNITKNLEKQVTIKESFAFCDDFISKIVNSILELITSRGVINIDFIDIKNSLQNGGQVYFAQGVGEGENR-
---IEMAISDAFLKNITIKKFNSVLFSVAG-DNFTLQEISQISDLIKNKGNP-SKIYFGAFQDKDLRNKLKITIFACSGK
--------------
>PIR91708.1|Bacteria___Patescibacteria-Paceibacteria___Paceibacterales___CG1-02-41-26_sp002773545___69.83___GCA_002773545.1
MSTANVMKTKKNNSPEIRVVGLGGGGAAIVSEMAAI-LKGVSFIAADTDIKTFRRIRRDVKFHFGEKITNGFGTGLNPDL
AQKAAIEEKEKIGRLFKDCDLVILVGCLGGGVASGAGPVFAEAASEQKAITIGIFTLPFSFEGDKKIRLAKKAVLSLTEK
LSGVIAVPNERIFLLVDKKTALKKSFSLVNQTFAFWINDLLQVIAKPGLINIDFADLKAILEKRGKLFFGQAAAQGPLRA
EEVAKNIFQSPFFD-GPPKNVKKILFNITGGADLGIKEVETVSNAI-ANLNPKAKIIFGITDSSSCKGKIRIILLAVS-E
AMEVPTFLR----N
>PIR58248.1|Bacteria___Patescibacteria-Paceibacteria___Paceibacterales___GWA2-46-15_sp002772575___51.21___GCA_002772575.1
-----LRKNKKKSFAAIKIIGIGDGGAAIVAGLAKE-LNKVDSWVANTDWRRFKKFPPIVKFNFGEKQTHGVGTGMDPEI
GRQAALAEKEKIFKILKDSDLCFLVSSLGGGTGSGATPVFAKIAQQQGIMTFGIFTLPFKFEGERKARIAKESLEKMRSN
LNTSLIFPNEKIFQGLDKNVSFNEGFAAINGILSQGLQGLIGLVFQPGLINIDFADFKTILNNKGKAYLINTEFEKGIKV
EDIKKKIFQNPFLT-YNFHHAKSVLFNIVSDVNLALGEVTEISQLVFGAVHPDAKIIFGVSFDKKLSGKIRVTILAIG-D
AIQVPTILRKGFL-
>PIS34807.1|Bacteria___Patescibacteria-Paceibacteria___Paceibacterales___PEYH01_sp002774465___64.79___GCA_002774465.1
-----MSKSKKKSKVRIGIIGIGGGGGSVVGEIAKIHLNKIKFVVANVDYQAIKMAPKQAGFYFGKEITRGLGCGMSPQL
GEKSALQDKKSIEKLLKNCDFCIFISCLGGGTGSGATPVFAEVAKSLGILSLGIFTLPFSFEGSERGKIARNSLEKIKPN
VNAFAIIPNQRIFKIIDQKTPIHKSLSAMNNVLVKILEGFIETLYAPGLINLDFSDFKAVLEKESQTYLNSQEFSGVNRT
EKAAEAVLNNPLMN-YDISGVQGMLFNIVGSKDMKMSEVEGISKKI-ESYNPRAKIIFGVMQGNQHHGKIKITLIAVG-E
ALDL----------
>OGZ80043.1|Bacteria___Patescibacteria-Paceibacteria___Paceibacterales___UBA11703_sp001822075___77.72___GCA_001822075.1
YSVKRVKKTKKKPKAKIKVVGIGGGGGSIVSEIGRS-LPRASFLVADTDIRALKK-RPGLKFWFGENLTRGLGTGSNLEL
GKKAALQAKEKVESILKGQDIVILIASLGGGLGSGAAQVFAEIARDCGVITFGIFTMPFKFEGKSKHKTAQNALRALKPL
LNVSLVIPNEKIFKIINANTPITQAFSVVNKSLTDSLESLINLIYNPGVINIDFADLRTILRGRGNSFLNTIEESGKDRA
DKICKNVLLNPLLQ-SSKFQAEKILFNISGSDTLSMFEVEKISRHI-AESNPAAKIIFGISKNHKLKNKIKTTILMTGRS
GLDVPAFLRRVKFN
>WP-066893890.1|Bacteria___Fusobacteriota-Fusobacteriia___Fusobacteriales___Streptobacillus_hongkongensis___100___GCF_001559795.1
MENN--NMSSEIKGAKISIVGVGGGGGNAVNFMKEKNITGVRYIAVNTDHQDLDGKNADIKIPLAE-----LGAGGKPEI
AKEYANEMRNEIKKQLANQDMVFITAGMGGGTGTGASPVVAEVTKELEILTIGIVTMPFKFEGPSRRRNAEYGINELRKY
VDTLIVIPNDRLKNYNAEGMKARNVFHAPNDVLYRAVKGIVDIITKEGMINIDFADVKTVMENAGDAVIGLGEAKEGEDV
ILAVKYAVENPLLD-RSLKGAKKALINITLPADAEFVEFEEIVDEVIKFSEDDLDVMLGVMFDETST-DTKVTVVATGFE
EYTVPTLD------
>WP-068268906.1|Bacteria___Fusobacteriota-Fusobacteriia___Fusobacteriales___Caviibacter_abscessus___100___GCF_001517835.1
MDDNQYN---EEPKAKIRIVGVGGAGGNIINNMIDSNITGVEYVAINTDYQDLNKSKAQYKISIGH-----LGAGGTPET
ARVLAEDKKSEIKNVLKDQDMIFVTAGMGGGTGTGAAPIIAQVAKELGILTVAIVTKPFTFEGKKRAQNTADGLENLKKY
VDTLIVIPNQKLLELPTATSSYPDQLKLSNDILRFGVKGITELITKIGLINLDFSDVQAIMKDSGVALFGFAESQRDEDI
IKVAEKAIFNPLLE-KDIKGATKILVNLTIGPNCSLADVDRVQSFIAQKASTIDNVIAGVIFEPERE-SVVVSIIATGFD
EYNVPIF-------
>WP-046328220.1|Bacteria___Fusobacteriota-Fusobacteriia___Fusobacteriales___Sneathia_amnii___98.88___GCF_000973085.1
NEENEY----ETKGTKIRIIGVGGAGGNAINDMIDSKIVGVEYVAINTDEQDLRKSNAKIKISLGH-----LGAGANPEV
ARLAAEDNAQDIRKAIKGQDMIFITAGMGGGTGTGTAPVVAKIAKEEGILTVAIVTKPFKFEGKKRNLNAEKGLDELKKY
VDTLIVIPNQKLLELDGANLGFQQHLKASNVILRYGVKGIAELITKEGTINLDFSDVKSVMENSGVALFGFVESNEGEDI
V---ERTITNPLLE-KDIKGATKILVNVTSGDNVTMEDVIKMQELISQKASSDSNLIFGTIYEPERQ-NMILSVIATGFE
DFIVPSFNI-----
>WP-026745863.1|Bacteria___Fusobacteriota-Fusobacteriia___Fusobacteriales___Leptotrichia_hofstadii___100___GCF_000428965.1
MSAFKEKMDNFSNAAKLKVVGVGGAGGNAINDMIESNITTVEFIAINTDQQDLDRSKAATKVLLG----RGMGAGADPEK
GRIAAKESEEKIKEVLEGTDMLFITAGMGGGTGTGASPIIAEVAKAMGILTVAIVTKPFSFEGPLKKSNAATGIENLKEN
VDTLIAIPNDRLFEIPGMNISLMNAFKEANGVLKMGIKGISDLITKQGIVNLDFADVKSIMQNSGIAMLGFGEANGDEKA
KSATAQALNSPLLE-KSIEGAKKILVNITAGPDIGLQEIQEVAQTISKKTGHDANLLWGYILEPELEGTISVSLVATDFI
DFVLPPFFEE----
>WP-074016270.1|Bacteria___Fusobacteriota-Fusobacteriia___Fusobacteriales___Fusobacterium_massiliense___98.88___GCF_900095705.1
------MAEGLKDLVKIKVIGVGGGGGNAINDMIYSGVGGVEYIAANTDKQDLEKSLADRKFQLGEKLTKGQGAGADPEV
GRQSAEEDIEKIKELLKDIDMIFITAGMGGGTGTGAAPIIAGIAKELGILTVAVVTRPFGFEGKKRAKNAENGIEKLRGN
VDSLVVIPNDRLFDLPDKEITLANAFKEANNILGIGIKAVVDLVLGQGFINLDFADIKATLKDSGVAVLGYGAGEGENKI
KKAAEMALQSPLLE-KSIEGADKILMNLITGQDIKLTETNEIAKIIGEATGREDDVMFGVTIVPEYVDKIEVIIIANNFE
ELDIPPFLRNRK--
>WP-027128450.1|Bacteria___Fusobacteriota-Fusobacteriia___Fusobacteriales___Fusobacterium_B_perfoetens___100___GCF_000622245.1
---------MSDNIVKIKVIGAGGAGGNAINDMITTGVSGVEFIAANTDAQDLSKSLADVRVQLGEKLTRGLGAGANPDV
GRESAEEDVDKLKQLLEDADMLFITAGMGGGTGTGSSPVIARIAKELGILTVGIVTKPFGFEGGKRRNNAERGIAELKQY
VDSLVVIPNDKLFELPDKTITLQNAFKEANNILKIGIKGVADLMIGNGLINLDFADIKTTMQNSGVAVLGFGEGDGENRA
MKATEKALKSPLLE-KSISGASKILLNIAGSSDLTLMEAQSIANIVKEAAGKDDDVMFGVNINDELEDRIEVTIIANNFL
DLDLPPWIRSSR--
>WP-078694208.1|Bacteria___Fusobacteriota-Fusobacteriia___Fusobacteriales___Cetobacterium_ceti___100___GCF_900167275.1
-------MLNNECQVKIKVIGAGGAGGNAINDMIASGVNGVEYIAANTDAQDLNNSLADVRLQLGEKLTRGLGAGADPEI
GKQAAEEDIEKLKHLLEETDMMFITAGMGGGTGTGSAPVIAKVAKEMGVLTIGVVTKPFNFEGRKRMKNADSGLEELKKH
VDSLVVIPNDKLFELPEKTITLQNAFKEANNILMIGIKGVADLMIRKGLINLDFADVRATMLNSGIAVLGYGEGEGENRA
AKATEKALTSPLLE-KSILGASKVLINITGSSSLTLMEAQMIANIVKDAAGKTEDIMFGIVEDEDFGDKIQVTVIANNFT
ELDLPPWIRGGKRG
>OQY41890.1|Bacteria___Fusobacteriota-Fusobacteriia___Fusobacteriales___Psychrilyobacter_sp002084825___74.34___GCA_002084825.1
------MIHTNEHLVKIKVMGIGGSGGNAINDMIEAGVTGVEYIAANTDAQDLHNSLADIRIQLGEKSTRGLGAGANPEI
GKQAAEEDIDKIKTLLEETDMLFITSGMGGGTGTGAAPVIAKIAKDMEILTVAVVTKPFTFEGKSRMKNADMGIVNLKES
VDALIIIPNDKLFELPEKTITLQNAFMEANNVLKIGIKGLADLILKTGLINLDFADIKTTMLDSGIAMIGFGEMEGENRA
IKATEKALQSPLLE-KSISGASKILINISGSSTLGLNEAFAISNMVKEAAGKSDDVMFGVTTDDEMGDRLQVTLVATNFE
DLEIPAWMRRNN--
>WP-013388282.1|Bacteria___Fusobacteriota-Fusobacteriia___Fusobacteriales___Ilyobacter_polytropus___100___GCF_000165505.1
------MIQTNESLVRIKVIGAGGAGGNAINDMISAGVGGVEYIAANTDAQDLHNSLADIRIQLGEKLTRGLGAGADPEI
GKLAAEEDVEKIKALLEETDMLFVTAGMGGGTGTGSAPIIAKIAKEIGVLTVGVVTKPFTFEGKKRMSNADTGIDGLKEH
VDALVVIPNDKLFELPEKTITLQNAFKEANNILKIGIRGVADLIIQQGLINLDFADIRTTMLDSGMAMIGFGESDGENRA
IKATEKALLSPLLE-KSISGASKILINITGSSNLGLVEAHSISNLVRDAAGKSEDVMFGTVIDEEYGDKIQVTIVATNFD
ELDLPPWIRKNR--
