# Supplementary material for: Early origin and evolution of the FtsZ/tubulin protein family
Source: Front Microbiol. 2023 Jan 10;13:1100249. doi: 10.3389/fmicb.2022.1100249 (PMC9871819; doi:10.3389/fmicb.2022.1100249)
Supplement: Supplementary file 2 [file Data_Sheet_2.ZIP › DATA/fig2/trees/MANUAL_BA_MF-LG-R10_BNNI.treefile]

(OUV15306.1|Bacteria___Verrucomicrobiota-Verrucomicrobiae___Verrucomicrobiales___SW10_sp002172625___79.03___GCA_002172625.1:0.6616688531,OJV16337.1|Bacteria___Verrucomicrobiota-Verrucomicrobiae___Chthoniobacterales___Terrimicrobium_sp001897195___96.62___GCA_001897195.1:0.9920453387,(((CDE85357.1|Bacteria___Verrucomicrobiota-Verrucomicrobiae___Opitutales___CAG-312_sp000438015___92.23___GCA_000438015.1:1.8164720704,OGV20570.1|Bacteria___Verrucomicrobiota-Lentisphaeria___Victivallales___GWF2-38-69_sp001803205___94.55___GCA_001803205.1:1.7585017990)48:0.1695815511,(PYJ58454.1|Bacteria___Verrucomicrobiota-Verrucomicrobiae___Pedosphaerales___AV2_sp003218515___94.12___GCA_003218515.1:0.6704275364,(OGV44568.1|Bacteria___Verrucomicrobiota-Kiritimatiellae___LD1-PB3___GWF2-57-35_sp001804865___91.39___GCA_001804865.1:0.6845257134,(MAI20158.1|Bacteria___Verrucomicrobiota-Kiritimatiellae___Kiritimatiellales___UBA1859_sp002691095___70.57___GCA_002691095.1:1.4765456124,OGV59548.1|Bacteria___Verrucomicrobiota-Kiritimatiellae___UBA8416___YA12-FULL-60-10_sp001803315___59.12___GCA_001803315.1:0.9120323238)83:0.2363296016)87:0.2351678413)67:0.1256162051)68:0.1089165832,((GBD33795.1|Bacteria___Patescibacteria-Paceibacteria___Paceibacterales___HRBIN34_sp002923395___79.6___GCA_002923395.1:1.3480745139,(PIR91708.1|Bacteria___Patescibacteria-Paceibacteria___Paceibacterales___CG1-02-41-26_sp002773545___69.83___GCA_002773545.1:0.7444394739,(OGZ80043.1|Bacteria___Patescibacteria-Paceibacteria___Paceibacterales___UBA11703_sp001822075___77.72___GCA_001822075.1:0.6300388698,(PIS34807.1|Bacteria___Patescibacteria-Paceibacteria___Paceibacterales___PEYH01_sp002774465___64.79___GCA_002774465.1:0.7699950674,PIR58248.1|Bacteria___Patescibacteria-Paceibacteria___Paceibacterales___GWA2-46-15_sp002772575___51.21___GCA_002772575.1:0.7297108038)54:0.1164997754)82:0.1927398708)100:0.4283204676)91:0.2552792850,(GBC99466.1|Bacteria___Armatimonadota-HRBIN17___HRBIN17___HRBIN17_sp002898575___91.67___GCA_002898575.1:0.5252389616,((WP-081839395.1|Bacteria___Synergistota-Synergistia___Synergistales___Synergistes_jonesii___100___GCF_000712295.1:0.7295420230,(CBL28495.1|Bacteria___Synergistota-Synergistia___Synergistales___Fretibacterium_fastidiosum___88.14___GCA_000210715.1:0.4647690995,(WP-078015361.1|Bacteria___Synergistota-Synergistia___Synergistales___Pyramidobacter_sp002007215___100___GCF_002007215.1:0.5318673007,(WP-013048223.1|Bacteria___Synergistota-Synergistia___Synergistales___Aminobacterium_colombiense___77.35___GCF_000025885.1:0.2409546013,(WP-081839537.1|Bacteria___Synergistota-Synergistia___Synergistales___Synergistes_jonesii___100___GCF_000712295.1:0.3189297341,((WP-026368708.1|Bacteria___Synergistota-Synergistia___Synergistales___Aminiphilus_circumscriptus___98.31___GCF_000526375.1:0.3907545266,WP-034265789.1|Bacteria___Synergistota-Synergistia___Synergistales___Aminiphilus_circumscriptus___98.31___GCF_000526375.1:0.1130057231)83:0.0395342901,(KUK39985.1|Bacteria___Synergistota-Synergistia___Synergistales___54-24_sp001508935___94.92___GCA_001508935.1:0.2122473571,WP-009201020.1|Bacteria___Synergistota-Synergistia___Synergistales___Acetomicrobium_hydrogeniformans___100___GCF_000160455.2:0.1923991025)96:0.0625373563)91:0.0495894485)70:0.0638293769)98:0.1068982265)60:0.0379964493)90:0.0546963493)99:0.1143756524,(((KUK14271.1|Bacteria___Synergistota-GBS-1___GBS-1___42-11_sp001508835___84.1___GCA_001508835.1:0.2651998148,(WP-013756035.1|Bacteria___Thermodesulfobiota-Thermodesulfobiia___Thermodesulfobiales___Thermodesulfobium_narugense___98.28___GCF_000212395.1:0.6140758967,OIP12268.1|Bacteria___Caldisericota-Caldisericia___Caldisericales___CG2-30-36-11_sp001871575___91.07___GCA_001871575.1:0.4430126378)56:0.0741792309)37:0.0373438041,(((OQX51160.1|Bacteria___Patescibacteria-4484-211___4484-211___4484-211_sp002084955___76.85___GCA_002084955.1:0.3922981926,(((KKT73818.1|Bacteria___Patescibacteria-Microgenomatia___UBA1400___UBA10133_sp000998025___53.77___GCA_000998025.1:0.3113251675,PIS14986.1|Bacteria___Patescibacteria-Microgenomatia___Shapirobacterales___0-14-0-10-38-17_sp002774085___64.11___GCA_002774085.1:0.3536928153)42:0.0757059133,((OGH12179.1|Bacteria___Patescibacteria-Microgenomatia___Levybacterales___2-01-FULL-36-15_sp001782015___73.98___GCA_001782015.1:0.2061782349,(OGE03691.1|Bacteria___Patescibacteria-Microgenomatia___Curtissbacterales___2-12-FULL-41-17_sp001774945___61.55___GCA_001774945.1:0.2437271117,OGY24302.1|Bacteria___Patescibacteria-Microgenomatia___Woykebacterales___RBG-13-40-15_sp001816655___59.72___GCA_001816655.1:0.1470251159)44:0.0634030972)17:0.0210900330,(OGK49099.1|Bacteria___Patescibacteria-Microgenomatia___GCA-001788215___2-01-FULL-40-14_sp001788215___55.89___GCA_001788215.1:0.2236441862,(KKT75861.1|Bacteria___Patescibacteria-Microgenomatia___GWA2-44-7___GWA2-44-7_sp000999595___52.64___GCA_000999595.1:0.2304182896,(KKP61510.1|Bacteria___Patescibacteria-Microgenomatia___UBA1406___GWC2-37-13_sp000990305___52.89___GCA_000990305.1:0.3937447849,KKS98559.1|Bacteria___Patescibacteria-Microgenomatia___2-02-FULL-39-11___GWA2-43-14_sp000999095___71.95___GCA_000999095.1:0.1296700749)87:0.0610863784)53:0.0295709885)42:0.0248200800)33:0.0419198953)71:0.0488315063,(OGB63477.1|Bacteria___Patescibacteria-CPR3___CPR3___GWF2-35-18_sp001771135___71.78___GCA_001771135.1:0.2878766767,((KKP41785.1|Bacteria___Patescibacteria-Dojkabacteria___SC72___UBA12044_sp000989675___73.82___GCA_000989675.1:0.3510647892,KXK08285.1|Bacteria___Patescibacteria-Dojkabacteria___B142___OLB21_sp001567305___65.2___GCA_001567305.1:0.3030569689)99:0.1730548629,(OGC51344.1|Bacteria___Patescibacteria-WWE3___2-01-FULL-39-13___2-01-FULL-39-13_sp001772665___64.85___GCA_001772665.1:0.4965807590,(OGC44794.1|Bacteria___Patescibacteria-WWE3___9FT-COMBO-53-11___9FT-COMBO-53-11_sp001772805___54.59___GCA_001772805.1:0.3584493072,(PIS20577.1|Bacteria___Patescibacteria-WWE3___PEYW01___PEYW01_sp002774225___50___GCA_002774225.1:0.3065473841,(OGC50228.1|Bacteria___Patescibacteria-WWE3___UBA101185___2-01-FULL-41-18_sp001772615___65.9___GCA_001772615.1:0.2302270858,(PIS22967.1|Bacteria___Patescibacteria-WWE3___0-14-0-20-40-13___0-14-0-20-40-13_sp002774285___56.48___GCA_002774285.1:0.2122928613,PIP04805.1|Bacteria___Patescibacteria-WWE3___CG2-30-40-12___CG2-30-40-12_sp002770755___60.36___GCA_002770755.1:0.2040063173)89:0.0786044044)64:0.0305448289)42:0.0183344831)55:0.0259057739)26:0.0215697090)32:0.0211618210)56:0.0319784690)83:0.0599904547)92:0.0486989843,((OIP96636.1|Bacteria___Patescibacteria-CG2-30-54-11___CG2-30-54-11___CG2-30-54-11_sp001873755___74.23___GCA_001873755.1:0.3320855156,PZR61978.1|Bacteria___Eremiobacterota-Eremiobacteria___Eremiobacterales___Eremiobacter_sp003244105___99.07___GCA_003244105.1:0.4243127801)69:0.0757680461,(AHB42374.1|Bacteria___Patescibacteria-Saccharimonadia___Saccharimonadales___RAAC3-TM7-1_sp000503915___58.83___GCA_000503915.1:0.4248799645,((KKR18672.1|Bacteria___Patescibacteria-CPR2___CPR2___UBA9978_sp000995065___69.44___GCA_000995065.1:0.2610503618,((PIZ86515.1|Bacteria___Patescibacteria-CG2-30-33-46___CG2-30-33-46___CG2-30-33-46_sp002792735___79.21___GCA_002792735.1:0.2155997102,(AKM84570.1|Bacteria___Patescibacteria-Kazan-3B-28___Kazan-3B-28___Kazan-3B-28_sp001029795___72.44___GCA_001029795.1:0.1583704624,(OGD64832.1|Bacteria___Patescibacteria-UBA1384___2-12-FULL-50-11___2-12-FULL-50-11_sp001774395___66.5___GCA_001774395.1:0.2229603366,(OGD61985.1|Bacteria___Patescibacteria-UBA1384___XYA2-FULL-43-10___XYA2-FULL-43-10_sp001776195___65.24___GCA_001776195.1:0.1027848279,(PIT97526.1|Bacteria___Patescibacteria-UBA1384___UBA1384___1-14-0-10-41-12_sp002778735___75___GCA_002778735.1:0.1146289158,KKP89193.1|Bacteria___Patescibacteria-UBA1384___GWA2-35-9___GWA2-35-9_sp000991185___57.8___GCA_000991185.1:0.1539470231)46:0.0288473003)49:0.0406636050)100:0.0860523672)60:0.0386472629)40:0.0168076714,(OGC82359.1|Bacteria___Patescibacteria-Gracilibacteria___RBG-16-42-10___RBG-16-42-10_sp001773455___70.64___GCA_001773455.1:0.3175509146,(ALM13267.1|Bacteria___Patescibacteria-Gracilibacteria___Peribacterales___Peribacter_riflensis___79.08___GCA_001430885.1:0.3070238815,((KKP35951.1|Bacteria___Patescibacteria-Gracilibacteria___UBA1369___GWC2-33-13_sp000989565___75.49___GCA_000989565.1:0.1709234505,PIZ73603.1|Bacteria___Patescibacteria-Gracilibacteria___UM-FILTER-43-11___UM-FILTER-43-11_sp002792495___77.31___GCA_002792495.1:0.1419083021)56:0.0257823657,(AHB41273.1|Bacteria___Patescibacteria-Gracilibacteria___Absconditabacterales___UBA5124_sp000503875___79.86___GCA_000503875.1:0.6731505603,PIV90281.1|Bacteria___Patescibacteria-Gracilibacteria___1-14-2-50-48-13___1-14-2-50-48-13_sp002783265___70.29___GCA_002783265.1:0.1543193758)26:0.0661900169)14:0.0192368522)55:0.0381210939)99:0.1292755118)42:0.0207884110)66:0.0298571715,(OGE76052.1|Bacteria___Patescibacteria-Doudnabacteria___UBA920___2-01-FULL-46-14_sp001777515___70.3___GCA_001777515.1:0.2442147605,(((PKL72407.1|Bacteria___Patescibacteria-ABY1___UBA2591___PGYQ01_sp002839745___66.83___GCA_002839745.1:0.1419878470,KKP92006.1|Bacteria___Patescibacteria-ABY1___UBA1558___GWA2-36-10_sp000991205___56.93___GCA_000991205.1:0.2237435290)56:0.0427084304,((PIS40646.1|Bacteria___Patescibacteria-ABY1___UBA10025___PEXW01_sp002774575___52.48___GCA_002774575.1:0.1061402530,(KKS94353.1|Bacteria___Patescibacteria-ABY1___GWA2-43-13___GWA2-43-13_sp000999025___77.72___GCA_000999025.1:0.2142035131,OGY83626.1|Bacteria___Patescibacteria-ABY1___UBA9570___WO2-43-9_sp001818315___87.93___GCA_001818315.1:0.2032352781)92:0.0631509811)56:0.0238807067,(KKR87832.1|Bacteria___Patescibacteria-ABY1___SG8-24___UBA10014_sp000996355___69.8___GCA_000996355.1:0.2092266169,((OGF20793.1|Bacteria___Patescibacteria-ABY1___XYB2-FULL-38-15___XYB2-FULL-38-15_sp001778095___70.1___GCA_001778095.1:0.2025281665,KKR21284.1|Bacteria___Patescibacteria-ABY1___BM507___GWE2-39-37_sp000995135___62.02___GCA_000995135.1:0.1533954286)50:0.0270607348,((PIU10998.1|Bacteria___Patescibacteria-ABY1___UBA2196___GCA-002787375_sp002778965___67___GCA_002778965.1:0.2423774841,OGY51955.1|Bacteria___Patescibacteria-ABY1___Buchananbacterales___2-01-FULL-39-33_sp001817505___65.28___GCA_001817505.1:0.2443721430)43:0.0402982671,(OGH67971.1|Bacteria___Patescibacteria-ABY1___Magasanikbacterales___2-02-FULL-50-9b_sp001782975___52.88___GCA_001782975.1:0.2502938852,OGL82757.1|Bacteria___Patescibacteria-ABY1___GWA2-46-9___GWA2-46-9_sp001791325___71.29___GCA_001791325.1:0.1803110273)65:0.0515209250)40:0.0252450979)57:0.0322260567)57:0.0324284531)59:0.0322872221)97:0.0515582825,(OGZ33132.1|Bacteria___Patescibacteria-Paceibacteria___Portnoybacterales___RBG-13-40-8-A_sp001819435___57.22___GCA_001819435.1:0.2184800455,((KKT88116.1|Bacteria___Patescibacteria-Paceibacteria___UBA6257___UBA10122_sp001001185___68.63___GCA_001001185.1:0.6900519863,OHB21153.1|Bacteria___Patescibacteria-Paceibacteria___2-01-FULL-47-10___2-01-FULL-47-10_sp001824325___60.43___GCA_001824325.1:0.1700680318)50:0.1040590532,(((OGZ61715.1|Bacteria___Patescibacteria-Paceibacteria___Spechtbacterales___2-12-FULL-38-22_sp001820055___57___GCA_001820055.1:0.2965871362,KKP89766.1|Bacteria___Patescibacteria-Paceibacteria_A___Moranbacterales___UBA12068_sp000991245___50.69___GCA_000991245.1:0.1351320734)23:0.0207724615,(OWK26810.1|Bacteria___Patescibacteria-Paceibacteria___GWA2-38-13b___GWA2-38-13b_sp000992445___74.01___GCA_000992445.2:0.1725981117,OGM98012.1|Bacteria___Patescibacteria-Paceibacteria___2-02-FULL-40-12___2-01-FULL-41-21_sp001794025___69.25___GCA_001794025.1:0.2377703511)34:0.0382244878)39:0.0352730814,((KKR45862.1|Bacteria___Patescibacteria-Paceibacteria___UBA9983_A___C7867-006_sp000996025___61.68___GCA_000996025.1:0.2576956068,(KKT91245.1|Bacteria___Patescibacteria-Paceibacteria___WOR2-41-13_A___GWA1-44-29_sp001001285___75.13___GCA_001001285.1:0.2326779152,OGZ46759.1|Bacteria___Patescibacteria-Paceibacteria___Ryanbacterales___02-FULL-45-17b_sp001819815___62.79___GCA_001819815.1:0.2122484625)58:0.0470466904)93:0.0687590546,(KKQ51235.1|Bacteria___Patescibacteria-Paceibacteria___GWC2-36-17___GWC2-36-17_sp000992345___68.07___GCA_000992345.1:0.2045697537,(KKR45610.1|Bacteria___Patescibacteria-Paceibacteria___Terrybacterales___GWB1-40-14_sp000996085___60.72___GCA_000996085.1:0.4535729565,KKU04521.1|Bacteria___Patescibacteria-Paceibacteria___Sungbacterales___LCKU01_sp001001625___52.76___GCA_001001625.1:0.1808371636)90:0.0639487998)43:0.0343857984)60:0.0479963946)6:0.0258612900)41:0.0219391214)98:0.0637887644)64:0.0181043936)83:0.0434403480)77:0.0635008195)91:0.0763499855)24:0.0159234107)66:0.0518992467,((((OGC07203.1|Bacteria___Margulisbacteria-WOR-1___O2-12-FULL-45-9___O2-12-FULL-45-9-A_sp001771365___86.25___GCA_001771365.1:0.0571567021,OGC15872.1|Bacteria___Margulisbacteria-WOR-1___XYC2-FULL-46-14___XYB2-FULL-36-35_sp001771505___88.03___GCA_001771505.1:0.0827205295)100:0.1281926323,(PZM78761.1|Bacteria___Margulisbacteria-GWF2-35-9___GWF2-39-127___GWF2-39-127_sp003242895___93.16___GCA_003242895.1:0.1472245216,(OGI08061.1|Bacteria___Margulisbacteria-GWF2-35-9___GWF2-35-9___GWF2-35-9_sp001783275___76.15___GCA_001783275.1:0.3222320336,RAP38132.1|Bacteria___Margulisbacteria-ZB3___UBA817___AAA071-K20_sp003265975___84.33___GCA_003265975.1:0.2295474528)66:0.0598681702)83:0.0560217359)100:0.1542076740,((CCY24234.1|Bacteria___Cyanobacteria-Vampirovibrionia___Gastranaerophilales___CAG-484_sp000431315___91.88___GCA_000431315.1:0.4594745342,(OGI14682.1|Bacteria___Cyanobacteria-Vampirovibrionia___Caenarcaniphilales___2-02-FULL-35-15_sp001784585___96.58___GCA_001784585.1:0.2514874237,PWU02568.1|Bacteria___Cyanobacteria-Vampirovibrionia___Obscuribacterales___PSRH01_sp003175915___61.25___GCA_003175915.1:0.2378016310)86:0.0586569774)91:0.0660442808,(WP-011429031.1|Bacteria___Cyanobacteria-Cyanobacteriia___PCC-7336___JA-3-3Ab_sp000013205___100___GCF_000013205.1:0.1531808237,(NP-923244.1|Bacteria___Cyanobacteria-Cyanobacteriia___Gloeobacterales___Gloeobacter_violaceus___99.15___GCF_000011385.1:0.0929075846,((OCQ95263.1|Bacteria___Cyanobacteria-Cyanobacteriia___CACIAM-69d___CACIAM-69d_sp001698445___99.37___GCA_001698445.1:0.1606901413,((WP-084111618.1|Bacteria___Cyanobacteria-Cyanobacteriia___Gloeomargaritales___Gloeomargarita_lithophora___98.29___GCF_001870225.1:0.1613192238,WP-081599236.1|Bacteria___Cyanobacteria-Cyanobacteriia___Synechococcales___Prochlorothrix_hollandica___99.18___GCF_000332315.1:0.1101028021)81:0.0437744665,(KEF42841.1|Bacteria___Cyanobacteria-Cyanobacteriia___Synechococcales___Cyanobium_sp000708525___98.51___GCA_000708525.1:0.3604807882,WP-011244037.1|Bacteria___Cyanobacteria-Cyanobacteriia___Synechococcales___Synechococcus_elongatus___99.73___GCF_000010065.1:0.0700661278)97:0.0595016170)73:0.0225235476)63:0.0209440604,((WP-083776755.1|Bacteria___Cyanobacteria-Cyanobacteriia___Thermosynechococcales___Acaryochloris_marina___99.53___GCF_000018105.1:0.1509179964,PZO43376.1|Bacteria___Cyanobacteria-Cyanobacteriia___Pseudanabaenales___Pseudanabaena_frigida___98.82___GCA_003242085.1:0.1051390974)47:0.0227243744,((WP-015173791.1|Bacteria___Cyanobacteria-Cyanobacteriia___PCC-7407___PCC-7407_sp000317045___99.87___GCF_000317045.1:0.0567083160,OUC14208.1|Bacteria___Cyanobacteria-Cyanobacteriia___Leptolyngbyales___Alkalinema_sp002148405___99.06___GCA_002148405.1:0.0411537636)41:0.0177972583,(WP-075598860.1|Bacteria___Cyanobacteria-Cyanobacteriia___Neosynechococcales___GCF-001939115_sp001939115___97.64___GCF_001939115.1:0.0802676702,(WP-035996963.1|Bacteria___Cyanobacteria-Cyanobacteriia___Elainellales___Elainella_sp000733415___99.53___GCF_000733415.1:0.0449448850,(KPQ35590.1|Bacteria___Cyanobacteria-Cyanobacteriia___Phormidesmiales___Phormidesmis_priestleyi_B___99.18___GCA_001314865.1:0.1093195565,tbn..28367..29305..JH610620.1|Bacteria___Cyanobacteria-Cyanobacteriia___Cyanobacteriales___Prochloron_didemni___98.18___GCA_000252485.1:0.1113060347)44:0.0239062785)58:0.0189528331)43:0.0259933027)30:0.0127673460)48:0.0122051876)83:0.0282551120)62:0.0425386402)100:0.1958241564)88:0.0512797405)86:0.0609972863,((((HAW10720.1|Bacteria___Dormibacterota-Dormibacteria___UBA8260___UBA8260_sp003491925___73.58___GCA_003491925.1:0.0929140794,PZR78498.1|Bacteria___Dormibacterota-Dormibacteria___UBA8260___Palsa-875_sp003244045___95.32___GCA_003244045.1:0.0927257595)100:0.1745625988,(OLC19258.1|Bacteria___Dormibacterota-Dormibacteria___Dormibacterales___40CM-4-65-16_sp001917775___71.3___GCA_001917775.1:0.1777829117,(PZR92727.1|Bacteria___Dormibacterota-Dormibacteria___Dormibacterales___QHBS01_sp003243885___92.44___GCA_003243885.1:0.0383074049,PZR68058.1|Bacteria___Dormibacterota-Dormibacteria___Dormibacterales___Dormibacter_sp003244185___96.3___GCA_003244185.1:0.1120682671)100:0.0849729671)100:0.2605944436)99:0.1490342920,((OGO70907.1|Bacteria___Chloroflexota_A-Ellin6529___P2-11E___GWC2-70-10_sp001795345___82.41___GCA_001795345.1:0.1337676378,(PZR60668.1|Bacteria___Chloroflexota_A-Ellin6529___QHBO01___QHBO01_sp003243965___91.67___GCA_003243965.1:0.1088155694,KRT63622.1|Bacteria___Chloroflexota_A-Ellin6529___CSP1-4___CSP1-4_sp001443375___90.28___GCA_001443375.1:0.1272952543)100:0.0856593171)100:0.1264795796,(((GBD20320.1|Bacteria___Chloroflexota-Chloroflexia___Thermomicrobiales___Thermomicrobium_sp002898255___98.13___GCA_002898255.1:0.4269032997,OLE02583.1|Bacteria___Chloroflexota-Ktedonobacteria___Ktedonobacterales___UBA11361_sp001919995___51.49___GCA_001919995.1:0.2530611201)35:0.0155102473,(ABX06138.1|Bacteria___Chloroflexota-Chloroflexia___Chloroflexales___Herpetosiphon_aurantiacus___98.18___GCA_000018565.1:0.2307764246,(OJV94598.1|Bacteria___Chloroflexota-Chloroflexia___54-19___54-19_sp001898225___95.01___GCA_001898225.1:0.1319186411,WP-083768862.1|Bacteria___Chloroflexota-Chloroflexia___Thermobaculales___Thermobaculum_terrenum___98.58___GCF_000025005.1:0.3129411317)59:0.0427578862)68:0.0499895332)72:0.0308640009,(((GBD09220.1|Bacteria___Chloroflexota-Anaerolineae___Thermoflexales___Thermoflexus_sp002898735___90.45___GCA_002898735.1:0.2251018654,PWH18978.1|Bacteria___Chloroflexota-Anaerolineae___4572-78___NAK82_sp003130875___90.91___GCA_003130875.1:0.2201557665)20:0.0299624475,((HAJ34146.1|Bacteria___Chloroflexota-Anaerolineae___Caldilineales___Caldilinea_sp003451595___91.52___GCA_003451595.1:0.2446760715,OIO96627.1|Bacteria___Chloroflexota-Anaerolineae___UBA3071___CG2-30-64-16_sp001871755___62___GCA_001871755.1:0.1973008306)69:0.0480369293,(WP-082374490.1|Bacteria___Chloroflexota-Anaerolineae___Ardenticatenales___Ardenticatena_maritima___98.18___GCF_001306175.1:0.1471412432,(KXK13886.1|Bacteria___Chloroflexota-Anaerolineae___Anaerolineales___OLB14_sp001567105___90.73___GCA_001567105.1:0.2206478470,(KXK48851.1|Bacteria___Chloroflexota-Anaerolineae___SBR1031___OLB13_sp001567485___89.14___GCA_001567485.1:0.2832401743,PID85545.1|Bacteria___Chloroflexota-Anaerolineae___Promineofilales___GCA-2746795_sp002746795___78.82___GCA_002746795.1:0.3123945554)36:0.0317985824)84:0.0653843378)26:0.0390081305)18:0.0405076808)84:0.0414730498,((KPK48163.1|Bacteria___Chloroflexota-Dehalococcoidia___SM23-28-2___SM23-28-2_sp001303545___70.96___GCA_001303545.1:0.2901150494,PZC49971.1|Bacteria___Chloroflexota-Dehalococcoidia___Bin125___TK10-74A_sp003228175___80.86___GCA_003228175.2:0.3693225549)100:0.1583271516,((GBD11354.1|Bacteria___Chloroflexota-Dehalococcoidia___UBA1127___HRBIN23_sp002923335___87.48___GCA_002923335.1:0.3539191662,(OGO02384.1|Bacteria___Chloroflexota-Dehalococcoidia___UBA2777___RBG-13-53-26_sp001795035___59.08___GCA_001795035.1:0.4867968370,(OGO02386.1|Bacteria___Chloroflexota-Dehalococcoidia___UBA2777___RBG-13-53-26_sp001795035___59.08___GCA_001795035.1:0.3221341265,OGO02389.1|Bacteria___Chloroflexota-Dehalococcoidia___UBA2777___RBG-13-53-26_sp001795035___59.08___GCA_001795035.1:0.3209328491)76:0.0802842855)98:0.1997527344)100:0.4362767921,((PZC47005.1|Bacteria___Chloroflexota-Dehalococcoidia___SAR202-VII-2___SAR202-VII-2_sp003228115___98.68___GCA_003228115.1:0.3460977660,PZC51087.1|Bacteria___Chloroflexota-Dehalococcoidia___UBA6952___QGNO01_sp003228195___97.19___GCA_003228195.2:0.2991551863)98:0.1244239298,(tbn..145655..146746..DBXC01000006.1|Bacteria___Chloroflexota-Dehalococcoidia___Dehalococcoidales___UBA1222_sp002309415___51.49___GCA_002309415.1:0.5301545648,OGN98017.1|Bacteria___Chloroflexota-Dehalococcoidia___GIF9___RBG-13-51-36_sp001796515___92.24___GCA_001796515.1:0.3808451194)87:0.1066496009)60:0.0354104636)61:0.0335217716)97:0.0983130222)81:0.0599339486)86:0.0459669743)83:0.0600075601)46:0.0256474513,((OQY39144.1|Bacteria___Caldatribacteriota-JS1___SB-45___34-128_sp002084865___53.39___GCA_002084865.1:0.3552322494,PLX18937.1|Bacteria___Muirbacteria-Muirbacteriia___Muirbacteriales___Muirbacterium_halophilum___96.56___GCA_002869225.1:0.2203772896)88:0.0739131919,((WP-013277739.1|Bacteria___Firmicutes_F-Halanaerobiia___Halobacteroidales___Acetohalobium_arabaticum___97.41___GCF_000144695.1:0.1520750427,PUU88056.1|Bacteria___Firmicutes_F-Halanaerobiia___Halanaerobiales___Halanaerobium_sp003070825___90.37___GCA_003070825.1:0.1910790105)100:0.1233619862,((OGK11435.1|Bacteria___Riflebacteria-UBA8953___UBA8953___UBA8953_sp001787855___76.19___GCA_001787855.1:0.2986040278,WP-091348895.1|Bacteria___Firmicutes_D-Proteinivoracia___Proteinivoracales___Anaerobranca_gottschalkii___97.46___GCF_900111575.1:0.1715489056)80:0.0771572205,((tbn..179690..180835..DJWY01000016.1|Bacteria___Firmicutes_C-Negativicutes___Selenomonadales___UBA7018_sp002448305___95.72___GCA_002448305.1:0.3955490486,CCX53978.1|Bacteria___Firmicutes_C-Negativicutes___Veillonellales___Veillonella_A_sp000431435___99.6___GCA_000431435.1:0.2140983296)92:0.0994780580,(((HAN86087.1|Bacteria___Firmicutes_G-SHA-98___DTUO25___UBA10085_sp003456765___67.13___GCA_003456765.1:0.1833853146,(OUM98403.1|Bacteria___Firmicutes_G-Limnochordia___Limnochordales___ZCTH02-B6_sp002159155___91.58___GCA_002159155.1:0.1487775391,KLU40447.1|Bacteria___Firmicutes_G-Limnochordia___DTU010___1109_sp001028815___95.55___GCA_001028815.1:0.1383066224)57:0.0287484140)64:0.0262261417,(KRT77139.1|Bacteria___Firmicutes_H-CSP1-3___CSP1-3___CSP1-3_sp001443485___84.41___GCA_001443485.1:0.3200990579,((OFW59607.1|Bacteria___Actinobacteriota-RBG-13-55-18___RBG-13-55-18___RBG-13-55-18_sp001768645___96.58___GCA_001768645.1:0.1812386282,(CDA35513.1|Bacteria___Actinobacteriota-Coriobacteriia___Coriobacteriales___Collinsella_sp000434535___91.05___GCA_000434535.1:0.3568904426,PKQ17413.1|Bacteria___Actinobacteriota-Coriobacteriia___OPB41___PHET01_sp002841275___94.58___GCA_002841275.1:0.1171763404)75:0.0476741505)40:0.0322224353,((((OJU94300.1|Bacteria___Actinobacteriota-Thermoleophilia___Solirubrobacterales___67-14_sp001897355___96.98___GCA_001897355.1:0.4579196834,OLB24161.1|Bacteria___Actinobacteriota-Thermoleophilia___20CM-4-69-9___13-2-20CM-68-14_sp001914705___59.47___GCA_001914705.1:0.3497668929)75:0.0852608084,(OFW57515.1|Bacteria___Actinobacteriota-Thermoleophilia___RBG-16-64-13___RBG-16-64-13_sp001768675___86.21___GCA_001768675.1:0.3231594596,GBE58119.1|Bacteria___Actinobacteriota-Thermoleophilia___BMS3ABIN01___BMS3ABIN01_sp002897715___79.24___GCA_002897715.1:0.2650850188)68:0.0727937544)78:0.0815657207,(PKQ28893.1|Bacteria___Actinobacteriota-RBG-13-55-18___Fen-727___PHEX01_sp002843005___96.58___GCA_002843005.1:0.5770085396,(WP-011564468.1|Bacteria___Actinobacteriota-Rubrobacteria___Rubrobacterales___Rubrobacter_B_xylanophilus___98.25___GCF_000014185.1:0.1990394447,((OJU95246.1|Bacteria___Actinobacteriota-Thermoleophilia___Solirubrobacterales___67-14_sp001897355___96.98___GCA_001897355.1:0.2798142890,OLB24951.1|Bacteria___Actinobacteriota-Thermoleophilia___20CM-4-69-9___13-2-20CM-68-14_sp001914705___59.47___GCA_001914705.1:0.1607456070)24:0.0395852740,(OFW61033.1|Bacteria___Actinobacteriota-Thermoleophilia___RBG-16-64-13___RBG-16-64-13_sp001768675___86.21___GCA_001768675.1:0.0999188769,GBE57948.1|Bacteria___Actinobacteriota-Thermoleophilia___BMS3ABIN01___BMS3ABIN01_sp002897715___79.24___GCA_002897715.1:0.1340383025)54:0.0329433263)16:0.0301981038)56:0.0218129943)18:0.0272907360)19:0.0204225421,(PKQ28870.1|Bacteria___Actinobacteriota-RBG-13-55-18___Fen-727___PHEX01_sp002843005___96.58___GCA_002843005.1:0.5422201619,((WP-082123680.1|Bacteria___Actinobacteriota-Acidimicrobiia___IMCC26256___IMCC26256_sp001023575___99.15___GCF_001023575.1:0.1168420324,BAN02264.1|Bacteria___Actinobacteriota-Acidimicrobiia___Microtrichales___Ilumatobacter_coccineus___99.15___GCA_000348785.1:0.1547792139)99:0.0737497001,((PZN34626.1|Bacteria___Actinobacteriota-Acidimicrobiia___UBA5794___ZC4RG35_sp003242515___92.31___GCA_003242515.1:0.2625913878,GBC86496.1|Bacteria___Actinobacteriota-UBA4738___UBA4738___HRBIN12_sp002898915___66.9___GCA_002898915.1:0.1704490956)62:0.0546460502,((WP-108668172.1|Bacteria___Actinobacteriota-Actinobacteria___Euzebyales___Euzebya_sp003073135___99.15___GCF_003073135.1:0.1353767955,WP-052667692.1|Bacteria___Actinobacteriota-Actinobacteria___Nitriliruptorales___Nitriliruptor_alkaliphilus___99.15___GCF_000969705.1:0.1303873952)43:0.0351635269,((ETI83596.1|Bacteria___Actinobacteriota-Actinobacteria___Actinomycetales___Varibaculum_cambriense_A___97.77___GCA_000508625.1:0.3370844083,KGI68748.1|Bacteria___Actinobacteriota-Actinobacteria___Mycobacteriales___Mycolicibacterium_rufum___100___GCA_000762985.1:0.1528681471)84:0.0440397054,((WP-019877655.1|Bacteria___Actinobacteriota-Actinobacteria___Sporichthyales___Sporichthya_polymorpha___100___GCF_000384115.1:0.0333367298,KDN80421.1|Bacteria___Actinobacteriota-Actinobacteria___Streptomycetales___Streptomyces_olindensis___100___GCA_000696115.1:0.0384958559)72:0.0178546202,((PZN43551.1|Bacteria___Actinobacteriota-Actinobacteria___Streptosporangiales___ZC4RG28_sp003242605___94.8___GCA_003242605.1:0.0501524567,EJX36315.1|Bacteria___Actinobacteriota-Actinobacteria___Nanopelagicales___Nanopelagicus_sp000294575___57.56___GCA_000294575.1:0.1569001656)35:0.0140515966,(WP-026875635.1|Bacteria___Actinobacteriota-Actinobacteria___Jiangellales___Jiangella_gansuensis___97.06___GCF_000515395.1:0.0411429333,(WP-041835442.1|Bacteria___Actinobacteriota-Actinobacteria___Acidothermales___Acidothermus_cellulolyticus___98.75___GCF_000015025.1:0.0542685466,EGD40789.1|Bacteria___Actinobacteriota-Actinobacteria___Propionibacteriales___Nocardioides_sp000192415___96.93___GCA_000192415.1:0.1071875181)74:0.0212868714)50:0.0134971467)14:0.0040497095)70:0.0408290609)99:0.0664824005)56:0.0443341575)78:0.0485985621)99:0.0484048759)43:0.0424712340)13:0.0149635780)98:0.1019625846)77:0.0500701214)56:0.0310298759,(((WP-012447766.1|Bacteria___Firmicutes_D-Natranaerobiia___Natranaerobiales___Natranaerobius_thermophilus___98.31___GCF_000020005.1:0.1937352966,HAA38284.1|Bacteria___Firmicutes_D-Dethiobacteria___Dethiobacterales___UBA9865_sp003444375___55.68___GCA_003444375.1:0.1075757975)93:0.0381060567,(PTQ52455.1|Bacteria___Firmicutes_I-Bacilli_A___Thermicanales___Brockia_lithotrophica___90.64___GCA_003050565.1:0.1815121947,((WP-069643989.1|Bacteria___Firmicutes_J-Desulfuribacillia___Desulfuribacillales___Desulfuribacillus_alkaliarsenatis___96.92___GCF_001730225.1:0.1412576364,(WP-008339618.1|Bacteria___Firmicutes_K-Alicyclobacillia___Alicyclobacillales___Alicyclobacillus_acidocaldarius_B___94.86___GCF_000173835.1:0.1354358297,(WP-013075835.1|Bacteria___Firmicutes_K-Alicyclobacillia___Kyrpidiales___Kyrpidia_tusciae___95.01___GCF_000092905.1:0.0679829746,WP-018132753.1|Bacteria___Firmicutes_K-Alicyclobacillia___Tumebacillales___Effusibacillus_pohliae___98.46___GCF_000376225.1:0.0494312642)46:0.0079702096)100:0.0440152729)49:0.0162160267,(WP-007505648.1|Bacteria___Firmicutes_I-Bacilli_A___Caldalkalibacillales___Caldalkalibacillus_thermarum___93.85___GCF_000218765.1:0.0872735993,((WP-012370828.1|Bacteria___Firmicutes-Bacilli___Exiguobacterales___Exiguobacterium_A_sibiricum___100___GCF_000019905.1:0.1784181052,(CEA02609.1|Bacteria___Firmicutes-Bacilli___Bacillales_A___Lysinibacillus_E_saudimassiliensis___98.68___GCA_000935965.1:0.1158047194,(HBV23215.1|Bacteria___Firmicutes-Bacilli___Staphylococcales___Jeotgalicoccus_sp003513765___98.85___GCA_003513765.1:0.2374162801,EFR87152.1|Bacteria___Firmicutes-Bacilli___Lactobacillales___Listeria_marthii___87.44___GCA_000183865.1:0.0677371430)80:0.0265694860)90:0.0372965016)96:0.0549634994,((WP-028777155.1|Bacteria___Firmicutes_I-Bacilli_A___Thermoactinomycetales___Shimazuella_kribbensis___99.23___GCF_000428065.1:0.1425282974,WP-068724676.1|Bacteria___Firmicutes_I-Bacilli_A___Tepidibacillales___Tepidibacillus_decaturensis___87.95___GCF_001561915.1:0.0388860365)80:0.0247872564,(WP-054670792.1|Bacteria___Firmicutes_I-Bacilli_A___Calditerricolales___Calditerricola_satsumensis___87.28___GCF_001311905.1:0.0700280806,((OJF17522.1|Bacteria___Firmicutes_I-Bacilli_A___Bacillales_F___Bacillus_BB_sp001884825___92.92___GCA_001884825.1:0.0929941186,WP-027414502.1|Bacteria___Firmicutes_I-Bacilli_A___Aneurinibacillales___Aneurinibacillus_B_terranovensis___98.15___GCF_000430625.1:0.0667025641)24:0.0033445180,(OUN01281.1|Bacteria___Firmicutes_I-Bacilli_A___Paenibacillales___ZCTH02-B3_sp002159065___93.35___GCA_002159065.1:0.1923368489,WP-048602578.1|Bacteria___Firmicutes_I-Bacilli_A___Rubeoparvulales___Rubeoparvulum_massiliense___98.46___GCF_001049895.1:0.0748411534)63:0.0278581765)21:0.0173622932)54:0.0161247041)25:0.0051335668)46:0.0259351098)54:0.0160267099)91:0.0465075391)100:0.0913980010)78:0.0254253074,((PZN03323.1|Bacteria___Firmicutes_A-Thermovenabulia___Thermovenabulales___ZC4RG34_sp003242255___92.31___GCA_003242255.1:0.1299900775,((KUO73564.1|Bacteria___Firmicutes_A-Clostridia___Lutisporales___BRH-c25_sp001515955___93.68___GCA_001515955.1:0.2306982284,(AFK86582.1|Bacteria___Firmicutes_A-Thermoanaerobacteria___Thermoanaerobacterales___Thermoanaerobacterium_saccharolyticum_B___99.52___GCA_000307585.2:0.1623352754,WP-026485538.1|Bacteria___Firmicutes_A-Thermoanaerobacteria___Caldanaerobiales___Caldanaerobius_polysaccharolyticus___99.52___GCF_000427425.1:0.0750133667)73:0.0318997040)57:0.0214776241,((WP-013781200.1|Bacteria___Firmicutes_A-Mahellia___Mahellales___Mahella_australiensis___97.98___GCF_000213255.1:0.1345896305,WP-025747359.1|Bacteria___Firmicutes_A-Mahellia___Caldicoprobacterales___Caldicoprobacter_oshimai___97.55___GCF_000526435.1:0.1007454418)88:0.0359100105,((WP-102365669.1|Bacteria___Firmicutes_A-Clostridia___Monoglobales___Monoglobus_pectinilyticus___62.7___GCF_002874775.1:0.3376594276,(HBR01698.1|Bacteria___Firmicutes_A-Clostridia___Acetivibrionales___DTU059_sp003535195___80.16___GCA_003535195.1:0.1822513150,WP-094547559.1|Bacteria___Firmicutes_A-Clostridia___SK-Y3___SK-Y3_sp002252565___98.6___GCF_002252565.1:0.0983274787)71:0.0342370151)60:0.0213297174,((CCX71754.1|Bacteria___Firmicutes_A-Clostridia___Oscillospirales___F23-B02_sp000431075___88.74___GCA_000431075.1:0.5029618092,(WP-088369428.1|Bacteria___Firmicutes_B-TC1___TC1___TC1_sp001584725___72.38___GCF_001584725.1:0.3851218368,PKM60371.1|Bacteria___Firmicutes_A-Clostridia___Eubacteriales___Acetobacterium_sp002841405___87.12___GCA_002841405.1:0.2982445869)80:0.0531918455)54:0.0479037430,(CDB16483.1|Bacteria___Firmicutes_A-Clostridia___Clostridiales___Clostridium_sp000435835___97.83___GCA_000435835.1:0.3173597579,(CDC06618.1|Bacteria___Firmicutes_A-Clostridia___TANB77___CAG-269_sp000431335___76.78___GCA_000431335.1:0.2555704516,(KUK72102.1|Bacteria___Firmicutes_A-Clostridia___Tissierellales___38-11_sp001509345___97.79___GCA_001509345.1:0.3788602079,((CBL23161.1|Bacteria___Firmicutes_A-Clostridia___Lachnospirales___Blautia_A_obeum_B___99.37___GCA_000210015.1:0.4952710532,CDA91341.1|Bacteria___Firmicutes_A-Clostridia___Peptostreptococcales___CAG-145_sp000435615___95.39___GCA_000435615.1:0.3857347175)58:0.0415125590,(PKO19793.1|Bacteria___Sumerlaeota-Sumerlaeia___Sumerlaeales___HGW-BRC1-1_sp002842095___99.44___GCA_002842095.1:0.4616663493,HAW15930.1|Bacteria___Firmicutes_A-Clostridia___Saccharofermentanales___Saccharofermentans_sp003543635___71.35___GCA_003543635.1:0.4727002213)87:0.0810963245)63:0.0381350777)25:0.0326462995)17:0.0172990500)20:0.0196585814)77:0.0538449017)86:0.0315999034)66:0.0227642819)85:0.0393939985)97:0.0553590702,((PZN09685.1|Bacteria___Firmicutes_E-Thermaerobacteria___Thermaerobacterales___Thermaerobacter_sp003242195___91.09___GCA_003242195.1:0.1768064774,(AEW04943.1|Bacteria___Firmicutes_E-Sulfobacillia___Sulfobacillales___Sulfobacillus_A_acidophilus___99___GCA_000237975.1:0.1276244806,PZN44762.1|Bacteria___Firmicutes_E-Symbiobacteriia___Symbiobacteriales___ZC4RG38_sp003242505___90.66___GCA_003242505.1:0.1201349571)67:0.0273945818)90:0.0400554991,((CDD11805.1|Bacteria___Firmicutes_C-Negativicutes___Acidaminococcales___Phascolarctobacterium_A_succinatutens_A___99.4___GCA_000434895.1:0.3126559567,(WP-007289296.1|Bacteria___Firmicutes_C-Negativicutes___Sporomusales___Thermosinus_carboxydivorans___96.52___GCF_000169155.1:0.0650450077,(WP-038671231.1|Bacteria___Firmicutes_C-Negativicutes___Propionisporales___Pelosinus_sp000725345___99.91___GCF_000725345.1:0.0735772504,WP-092068193.1|Bacteria___Firmicutes_C-Negativicutes___Selenomonadales___Dendrosporobacter_quercicolus___100___GCF_900104455.1:0.0686531532)44:0.0152453296)97:0.0713749583)94:0.0526909153,(tbn..5896..6924..LFSN01000007.1|Bacteria___DTU030-DTU030___DTU030___DTU030_sp001513125___91.5___GCA_001513125.1:0.1303966200,(WP-078664591.1|Bacteria___Firmicutes_B-Thermincolia_A___Carboxydocellales___Carboxydocella_thermautotrophica___99.68___GCF_003054495.1:0.1645741945,((WP-011344952.1|Bacteria___Firmicutes_B-Desulfotomaculia___Carboxydothermales___Carboxydothermus_hydrogenoformans___100___GCF_000012865.1:0.1517421929,(WP-052216849.1|Bacteria___Firmicutes_B-Thermincolia___Thermincolales___Thermincola_ferriacetica___99.49___GCF_001263415.1:0.0475690361,(WP-012302520.1|Bacteria___Firmicutes_B-Desulfotomaculia___Ammonifexales___Desulforudis_audaxviator___98.09___GCF_000018425.1:0.1392300474,BAF60031.1|Bacteria___Firmicutes_B-Desulfotomaculia___Desulfotomaculales___Pelotomaculum_thermopropionicum___100___GCA_000010565.1:0.0338389387)93:0.0287559339)37:0.0076976948)84:0.0323436845,((KJS83847.1|Bacteria___Firmicutes_B-Peptococcia___Peptococcales___BICA1-8_sp000802045___93.28___GCA_000802045.1:0.1145530346,(PKM77645.1|Bacteria___Firmicutes_B-Syntrophomonadia___Syntrophomonadales___Syntrophomonas_B_sp002840245___97.75___GCA_002840245.1:0.2534285599,tbn..43..993..LFSF01000026.1|Bacteria___Firmicutes_B-Peptococcia___DRI-13___DTU073_sp001512665___93.27___GCA_001512665.1:0.1210596215)66:0.0368850513)54:0.0120105069,((WP-028991008.1|Bacteria___Firmicutes_B-Syntrophomonadia___Thermacetogeniales___Thermacetogenium_phaeum___98.52___GCF_000305935.1:0.1246432220,(WP-012283121.1|Bacteria___Firmicutes_B-Desulfitobacteriia___Heliobacteriales___Heliobacterium_modesticaldum___100___GCF_000019165.1:0.1878027068,KGP75710.1|Bacteria___Firmicutes_B-Desulfitobacteriia___Desulfitobacteriales___Desulfosporosinus_sp000770645___84.28___GCA_000770645.1:0.1104595009)71:0.0393004069)57:0.0034411433,(WP-089609952.1|Bacteria___Firmicutes_B-Dehalobacteriia___Dehalobacteriales___Dehalobacterium_formicoaceticum___95.62___GCF_002224645.1:0.1904532240,((tbn..37678..38718..LFTO01000057.1|Bacteria___Firmicutes_B-Moorellia___DTU086___DTU086_sp001513335___90.2___GCA_001513335.1:0.1547473453,WP-088553549.1|Bacteria___Firmicutes_B-Moorellia___Calderihabitantales___Calderihabitans_maritimus___97.4___GCF_002207765.1:0.0755347823)34:0.0179090681,(HBT48125.1|Bacteria___Firmicutes_B-Moorellia___Moorellales___UBA12545_sp003509545___95.66___GCA_003509545.1:0.1099859789,(KUO52476.1|Bacteria___Firmicutes_B-Moorellia___Desulfitibacterales___Desulfitibacter_sp001515945___97.62___GCA_001515945.1:0.1405854074,KKM12266.1|Bacteria___Firmicutes_B-Moorellia___PH28-bin88___PH28-bin88_sp000987045___99.36___GCA_000987045.1:0.0536761339)78:0.0392273043)39:0.0148975438)57:0.0126994155)78:0.0207127035)90:0.0320591150)64:0.0135708046)32:0.0059540448)64:0.0220368986)54:0.0195888427)35:0.0138026299)79:0.0246490988)78:0.0112577673)72:0.0298482000)23:0.0087412759)12:0.0116237356)34:0.0142740857)63:0.0313523461)59:0.0397241227)32:0.0217096261)48:0.0229361002)76:0.0369626282)46:0.0190386707,((((WP-105483275.1|Bacteria___Armatimonadota-Abditibacteria___Abditibacteriales___Abditibacterium_utsteinense___92.13___GCF_002973605.1:0.4714717475,(PIU91671.1|Bacteria___Armatimonadota-Abditibacteria___CG2-30-59-28___CG2-30-66-41_sp002779825___92.13___GCA_002779825.1:0.4460599859,OIO90900.1|Bacteria___Armatimonadota-Abditibacteria___CG2-30-59-28___CG2-30-59-28_sp001872605___89.81___GCA_001872605.1:0.2408210048)74:0.0673943336)100:0.2276722077,((CDB91519.1|Bacteria___Firmicutes-Bacilli___RF39___CAG-302_sp000431795___57.77___GCA_000431795.1:0.2564596959,(PKM67604.1|Bacteria___Firmicutes-Bacilli___Erysipelotrichales___UBA2227_sp002841515___52.59___GCA_002841515.1:0.3461733317,(CDC41325.1|Bacteria___Firmicutes-Bacilli___RFN20___CAG-449_sp000432895___95.51___GCA_000432895.1:0.6710910559,OSY18452.1|Bacteria___Firmicutes-Bacilli___Mycoplasmatales___Edwardiiplasma_sp002118325___94.74___GCA_002118325.1:0.4350622993)62:0.0652131559)99:0.1727489459)66:0.0374611412,(WP-047389734.1|Bacteria___Firmicutes-Bacilli___ZOR0006___ZOR0006_sp000798955___90.43___GCF_000798955.1:0.3502802078,(HAX72888.1|Bacteria___Firmicutes-Bacilli___Haloplasmatales___UBA11379_sp003486705___79.31___GCA_003486705.1:0.2621324312,(OHE41613.1|Bacteria___Firmicutes-Bacilli___Acholeplasmatales___UBA2284_sp001830045___98.67___GCA_001830045.1:0.2254627284,(CCY07949.1|Bacteria___Firmicutes-Bacilli___ML615J-28___CAG-698_sp000431235___100___GCA_000431235.1:0.3597167944,KFZ27660.1|Bacteria___Firmicutes-Bacilli___Izemoplasmatales___Izemoplasma_A_sp000753575___92___GCA_000753575.1:0.2270673770)43:0.0372927433)99:0.1055190420)97:0.0947066320)63:0.0407826225)100:0.1710236363)38:0.0257178244,(OPX21775.1|Bacteria___UBP7_A-4484-113___4484-113___4484-113_sp002050035___76.64___GCA_002050035.1:0.4696442893,((KUK26745.1|Bacteria___Bipolaricaulota-Bipolaricaulia___Bipolaricaulales___64-32_sp001508155___89.83___GCA_001508155.1:0.6579580483,(KUK26738.1|Bacteria___Bipolaricaulota-Bipolaricaulia___Bipolaricaulales___64-32_sp001508155___89.83___GCA_001508155.1:0.2614436728,OGF52748.1|Bacteria___Bipolaricaulota-Bipolaricaulia___RBG-16-55-9___RBG-16-55-9_sp001778455___76.27___GCA_001778455.1:0.2664913333)93:0.1350889144)100:0.1531455757,(KPJ72405.1|Bacteria___WOR-3-WOR-3___SM23-42___DG-78_sp001303225___75.6___GCA_001303225.1:0.6392035050,(GBD03192.1|Bacteria___Calescibacterota-Calescibacteriia___Calescibacteriales___Calescibacterium_sp002898315___83.54___GCA_002898315.1:0.5240029847,(((((GBE18400.1|Archaea___Hydrothermarchaeota-Hydrothermarchaeia___Hydrothermarchaeales___BMS3ABIN16_sp002923215___90.22___GCA_002923215.1:0.2808592059,EKQ55750.1|Archaea___Euryarchaeota-Methanobacteria___Methanobacteriales___Methanobacterium_sp000309865___96.53___GCA_000309865.1:0.3438853780)81:0.0689035119,(WP-010884123.1|Archaea___Euryarchaeota-Thermococci___Thermococcales___Pyrococcus_horikoshii___100___GCF_000011105.1:0.3150857506,(KUO39120.1|Archaea___Hadarchaeota-Hadarchaeia___Hadarchaeales___DG-33_sp001515185___63.87___GCA_001515185.1:0.3578707633,KYC51867.1|Archaea___Euryarchaeota-Thermococci___Methanofastidiosales___Methanofastidiosum_sp001587675___85.02___GCA_001587675.1:0.2085890247)96:0.0834507254)60:0.0445457323)44:0.0155109466,((OLS21975.1|Archaea___Asgardarchaeota-Heimdallarchaeia___LC-3___LC-3_sp001940645___91.59___GCA_001940645.1:0.6933679082,WP-012309986.1|Archaea___Crenarchaeota-Korarchaeia___Korarchaeales___Korarchaeum_cryptofilum___93.39___GCF_000019605.1:0.5641195249)37:0.0917621445,((WP-013180869.1|Archaea___Euryarchaeota-Methanococci___Methanococcales___Methanococcus_voltae___99.05___GCF_000006175.1:0.5465081843,(OLS17546.1|Archaea___Asgardarchaeota-Lokiarchaeia___LCB-4___LCB-4_sp001940665___96.26___GCA_001940665.1:0.5563317036,AAM02034.1|Archaea___Euryarchaeota-Methanopyri___Methanopyrales___Methanopyrus_kandleri___96.74___GCA_000007185.1:0.2834556252)73:0.0753349081)40:0.0355041822,((OYT35481.1|Archaea___EX4484-52-EX4484-52___EX4484-52___EX4484-52_sp002254415___59.81___GCA_002254415.1:0.3392230165,(OGI15676.1|Archaea___Aenigmarchaeota-Aenigmarchaeia___CG10238-14___RBG-16-49-10_sp001784635___74.92___GCA_001784635.1:0.2248810785,KHO47550.1|Archaea___Aenigmarchaeota-Aenigmarchaeia___GW2011-AR5___GW2011-AR5_sp000806115___76.64___GCA_000806115.1:0.2063980072)91:0.0656590541)93:0.0949498784,(PJC01337.1|Archaea___Huberarchaeaota-Huberarchaeia___Huberarchaeales___Huberarchaeum_crystalense___69.48___GCA_002789275.1:0.9094825509,((MAG73200.1|Archaea___Nanoarchaeota-Nanoarchaeia___Woesearchaeales___UBA11998_sp002686315___64.09___GCA_002686315.1:0.2698634773,(KHO53246.1|Archaea___Nanoarchaeota-Nanoarchaeia___SCGC-AAA011-G17___GW2011-AR18_sp000806155___76.87___GCA_000806155.1:0.1701607707,MAG48179.1|Archaea___Nanoarchaeota-Nanoarchaeia___UBA10117___ARS21_sp002686215___52.8___GCA_002686215.1:0.2767070851)51:0.0242553801)97:0.0612596167,((PVU68767.1|Archaea___Nanoarchaeota-Nanoarchaeia___Nanoarchaeales___Nanopusillus_stetteri_A___54.67___GCA_003086415.1:0.6512694713,OIO41745.1|Archaea___Nanoarchaeota-Nanoarchaeia___Pacearchaeales___CG1-02-32-21_sp001872185___64.8___GCA_001872185.1:0.2257368127)83:0.0602505686,(PIO00152.1|Archaea___Nanoarchaeota-Nanoarchaeia___PEZQ01___PEZQ01_sp002763265___82.71___GCA_002763265.1:0.1647043783,PIU62786.1|Archaea___Nanoarchaeota-Nanoarchaeia___CG07-land___CG07-land_sp002779595___76.25___GCA_002779595.1:0.1998609114)86:0.0630061005)57:0.0283970287)78:0.0454187597)47:0.0283357988)82:0.0664663574)66:0.0318775528)17:0.0295273528)39:0.0275254325,(((OIO21777.1|Archaea___Micrarchaeota-Micrarchaeia___UBA10214___CG1-02-47-40_sp001871475___92.21___GCA_001871475.1:0.3163959444,WP-088820514.1|Archaea___Micrarchaeota-Micrarchaeia___Micrarchaeales___Mia14_sp002214165___82.4___GCF_002214165.1:0.3248096637)100:0.1846046043,(PIU21957.1|Archaea___Iainarchaeota-Iainarchaeia___0-14-0-20-30-16___0-14-0-20-30-16_sp002779075___71.57___GCA_002779075.1:0.3362797627,MAG18104.1|Archaea___Iainarchaeota-Iainarchaeia___Iainarchaeales___UBA493_sp002687735___72.43___GCA_002687735.1:0.2658348935)80:0.1002472551)100:0.1516636680,(OIR14426.1|Archaea___Thermoplasmatota-Poseidoniia___MGIII___UBA102_sp001875425___83.71___GCA_001875425.1:0.5962795880,((WP-086637130.1|Archaea___Halobacterota-Methanonatronarchaeia___Methanonatronarchaeales___Methanonatronarchaeum_thermophilum___97.22___GCF_002153915.1:0.2938252968,((WP-014406643.1|Archaea___Halobacterota-Methanocellia___Methanocellales___Methanocella_conradii___100___GCF_000251105.1:0.2996405709,ABK14678.1|Archaea___Halobacterota-Methanosarcinia___Methanotrichales___Methanothrix_B_thermoacetophila___100___GCA_000014945.1:0.1872911204)70:0.0579724629,(WP-042687303.1|Archaea___Halobacterota-Methanosarcinia___Methanosarcinales___Methermicoccus_shengliensis___100___GCF_000711905.1:0.2640239766,(PKL54970.1|Archaea___Halobacterota-Methanomicrobia___Methanomicrobiales___Methanoculleus_sp002839575___90.07___GCA_002839575.1:0.2185655888,(WP-048064630.1|Archaea___Halobacterota-Archaeoglobi___Archaeoglobales___Archaeoglobus_fulgidus___100___GCF_000008665.1:0.1615836628,(PXF50428.1|Archaea___Halobacterota-Syntrophoarchaeia___ANME-1___ANME1a_sp003194425___87.91___GCA_003194425.1:0.3342565001,OFV66743.1|Archaea___Halobacterota-Syntrophoarchaeia___Syntrophoarchaeales___Syntrophoarchaeum_A_butanivorans___88.89___GCA_001766825.1:0.1875720338)67:0.0619827138)26:0.0228435244)44:0.0451904881)45:0.0213915884)84:0.0483966360)94:0.0643344840,((EHR75921.1|Archaea___Thermoplasmatota-Poseidoniia___Poseidoniales___MGIIa-L1_sp000246735___83.2___GCA_000246735.1:0.8222332528,PSG97115.1|Archaea___Thermoplasmatota-SW-10-69-26___SW-10-69-26___SW-10-69-26_sp003009755___95.16___GCA_003009755.1:0.2922959345)28:0.1378238785,(KYK34311.1|Archaea___Thermoplasmatota-E2___DHVEG-1___SG8-52-3_sp001595915___85.2___GCA_001595915.1:0.2586064950,(OYT46618.1|Archaea___Thermoplasmatota-Thermoplasmata___EX4484-6___EX4484-6_sp002254385___68.48___GCA_002254385.1:0.2794983012,(((WP-008084244.1|Archaea___Thermoplasmatota-Thermoplasmata___Acidiprofundales___Aciduliprofundum_boonei___99.19___GCF_000025665.1:0.1744459034,WP-012997241.1|Archaea___Thermoplasmatota-Thermoplasmata___Acidiprofundales___Aciduliprofundum_boonei___99.19___GCF_000025665.1:0.1492395281)93:0.0762134899,(OGS47120.1|Archaea___Thermoplasmatota-Thermoplasmata___RBG-16-68-12___RBG-16-68-12_sp001800745___77.47___GCA_001800745.1:0.1839958214,OGS47121.1|Archaea___Thermoplasmatota-Thermoplasmata___RBG-16-68-12___RBG-16-68-12_sp001800745___77.47___GCA_001800745.1:0.2219736565)86:0.0848223395)52:0.0502261435,((KYK29643.1|Archaea___Thermoplasmatota-Thermoplasmata___SG8-5___SG8-5_sp001595885___72.24___GCA_001595885.1:0.2673420188,OGS46513.1|Archaea___Thermoplasmatota-Thermoplasmata___RBG-16-68-12___RBG-16-68-12_sp001800745___77.47___GCA_001800745.1:0.2120832603)100:0.1808974090,((EQB65799.1|Archaea___Thermoplasmatota-Thermoplasmata___Thermoplasmatales___GCA-000496135_sp000496135___94.72___GCA_000496135.1:0.7827952710,EQB65120.1|Archaea___Thermoplasmatota-Thermoplasmata___Thermoplasmatales___GCA-000496135_sp000496135___94.72___GCA_000496135.1:0.5687678612)35:0.1719580834,(WP-008082455.1|Archaea___Thermoplasmatota-Thermoplasmata___Acidiprofundales___Aciduliprofundum_boonei___99.19___GCF_000025665.1:0.2066129329,PMP74585.1|Archaea___Thermoplasmatota-Thermoplasmata___ARK-15___ARK-15_sp002878135___98.39___GCA_002878135.1:0.2684102473)66:0.0730182007)15:0.0619314442)33:0.1278831641)21:0.0423171735)29:0.0901952118)16:0.0222407945)79:0.0288616263)64:0.0287503182)99:0.0944511835)86:0.0705152935)77:0.1192250075,(MBS85472.1|Archaea___Asgardarchaeota-Heimdallarchaeia___LC-2___GCA-2728275_sp002728275___83.18___GCA_002728275.1:0.9281915108,((((OYT64106.1|Archaea___Crenarchaeota-Nitrososphaeria___EX4484-205___EX4484-205_sp002255045___91.75___GCA_002255045.1:1.8109959809,WP-052568240.1|Archaea___Crenarchaeota-Korarchaeia___Korarchaeales___Korarchaeum_cryptofilum___93.39___GCF_000019605.1:1.0759749477)97:0.3003959719,(WP-012309541.1|Archaea___Crenarchaeota-Korarchaeia___Korarchaeales___Korarchaeum_cryptofilum___93.39___GCF_000019605.1:0.7978697704,OYT64102.1|Archaea___Crenarchaeota-Nitrososphaeria___EX4484-205___EX4484-205_sp002255045___91.75___GCA_002255045.1:1.0604515531)96:0.2508699018)95:0.2382998249,(WP-012309538.1|Archaea___Crenarchaeota-Korarchaeia___Korarchaeales___Korarchaeum_cryptofilum___93.39___GCF_000019605.1:0.6545693141,(WP-012309540.1|Archaea___Crenarchaeota-Korarchaeia___Korarchaeales___Korarchaeum_cryptofilum___93.39___GCF_000019605.1:1.2661536236,(OYT64105.1|Archaea___Crenarchaeota-Nitrososphaeria___EX4484-205___EX4484-205_sp002255045___91.75___GCA_002255045.1:1.2129037198,WP-083758174.1|Archaea___Crenarchaeota-Korarchaeia___Korarchaeales___Korarchaeum_cryptofilum___93.39___GCF_000019605.1:0.7320004398)95:0.3657082476)49:0.1344817496)97:0.3269599883)100:0.6849235582,(WP-010884860.1|Archaea___Euryarchaeota-Thermococci___Thermococcales___Pyrococcus_horikoshii___100___GCF_000011105.1:0.7631692022,((OLS17704.1|Archaea___Asgardarchaeota-Lokiarchaeia___LCB-4___LCB-4_sp001940665___96.26___GCA_001940665.1:0.2660502001,(WP-052568483.1|Archaea___Crenarchaeota-Korarchaeia___Korarchaeales___Korarchaeum_cryptofilum___93.39___GCF_000019605.1:1.0010919857,(BAJ50449.1|Archaea___Crenarchaeota-Nitrososphaeria___Caldiarchaeales___Caldiarchaeum_subterraneum___98.06___GCA_000270325.1:0.7746522571,(OGD46410.1|Archaea___Crenarchaeota-Bathyarchaeia___RBG-16-48-13___RBG-16-48-13_sp001775995___84.11___GCA_001775995.1:0.3528117415,(OYT65854.1|Archaea___Crenarchaeota-Nitrososphaeria___EX4484-205___EX4484-205_sp002255045___91.75___GCA_002255045.1:0.6696262546,KYH38283.1|Archaea___Crenarchaeota-Bathyarchaeia___B23___B23_sp001593875___60.9___GCA_001593875.1:0.3538811684)34:0.0681500110)53:0.0349292209)95:0.0835278309)60:0.0358966094)96:0.1369857754,(GBE18296.1|Archaea___Hydrothermarchaeota-Hydrothermarchaeia___Hydrothermarchaeales___BMS3ABIN16_sp002923215___90.22___GCA_002923215.1:0.4601857238,(((tbn..3308..4237..LKMQ01000023.1|Archaea___Nanohaloarchaeota-Nanosalinia___Nanosalinales___B1-Br10-U2g21_sp001564145___67.21___GCA_001564145.1:0.5132575205,(KHO48183.1|Archaea___Aenigmarchaeota-Aenigmarchaeia___GW2011-AR5___GW2011-AR5_sp000806115___76.64___GCA_000806115.1:0.3701799798,OGI14783.1|Archaea___Aenigmarchaeota-Aenigmarchaeia___CG10238-14___RBG-16-49-10_sp001784635___74.92___GCA_001784635.1:0.2453009066)95:0.0983959778)93:0.1015392820,(PJC01696.1|Archaea___Huberarchaeaota-Huberarchaeia___Huberarchaeales___Huberarchaeum_crystalense___69.48___GCA_002789275.1:0.9994287359,(KYH42730.1|Archaea___Crenarchaeota-Bathyarchaeia___B26-1___B63_sp001593845___59.81___GCA_001593845.1:0.7539125375,((KHO53182.1|Archaea___Nanoarchaeota-Nanoarchaeia___SCGC-AAA011-G17___GW2011-AR18_sp000806155___76.87___GCA_000806155.1:0.1919493064,MAG48279.1|Archaea___Nanoarchaeota-Nanoarchaeia___UBA10117___ARS21_sp002686215___52.8___GCA_002686215.1:0.2032821756)92:0.0881366194,(PIN99771.1|Archaea___Nanoarchaeota-Nanoarchaeia___PEZQ01___PEZQ01_sp002763265___82.71___GCA_002763265.1:0.2334201623,PIU61817.1|Archaea___Nanoarchaeota-Nanoarchaeia___CG07-land___CG07-land_sp002779595___76.25___GCA_002779595.1:0.2853372963)45:0.0498463096)85:0.1173296124)75:0.0388451714)63:0.0589861373)98:0.0983548365,(WP-013180467.1|Archaea___Euryarchaeota-Methanococci___Methanococcales___Methanococcus_voltae___99.05___GCF_000006175.1:0.3342986200,((PIU22139.1|Archaea___Iainarchaeota-Iainarchaeia___0-14-0-20-30-16___0-14-0-20-30-16_sp002779075___71.57___GCA_002779075.1:0.3959985881,((WP-088820335.1|Archaea___Micrarchaeota-Micrarchaeia___Micrarchaeales___Mia14_sp002214165___82.4___GCF_002214165.1:0.3291560880,OIO20894.1|Archaea___Micrarchaeota-Micrarchaeia___UBA10214___CG1-02-47-40_sp001871475___92.21___GCA_001871475.1:0.1144358901)100:0.3853427936,((OYT26769.1|Archaea___Altiarchaeota-Altiarchaeia___SCGC-AAA252-I15___EX4484-96_sp002254405___66.77___GCA_002254405.1:0.3252058133,(OIQ05590.1|Archaea___Altiarchaeota-Altiarchaeia___Altiarchaeales___Altiarchaeum_sp001873845___95.02___GCA_001873845.1:0.5663140058,OIQ05591.1|Archaea___Altiarchaeota-Altiarchaeia___Altiarchaeales___Altiarchaeum_sp001873845___95.02___GCA_001873845.1:0.5400642331)76:0.1497618222)81:0.1254650212,(OIO20895.1|Archaea___Micrarchaeota-Micrarchaeia___UBA10214___CG1-02-47-40_sp001871475___92.21___GCA_001871475.1:0.4660507853,(WP-088820334.1|Archaea___Micrarchaeota-Micrarchaeia___Micrarchaeales___Mia14_sp002214165___82.4___GCF_002214165.1:0.8244324813,OIO21814.1|Archaea___Micrarchaeota-Micrarchaeia___UBA10214___CG1-02-47-40_sp001871475___92.21___GCA_001871475.1:0.3366766944)32:0.0653336542)71:0.1018380513)34:0.0675796952)23:0.0216339674)99:0.1204152124,(((KYK26864.1|Archaea___Thermoplasmatota-Thermoplasmata___SG8-5___SG8-5_sp001595885___72.24___GCA_001595885.1:0.4763883189,OGS45811.1|Archaea___Thermoplasmatota-Thermoplasmata___RBG-16-68-12___RBG-16-68-12_sp001800745___77.47___GCA_001800745.1:0.6153030095)84:0.0922174317,((PMP73362.1|Archaea___Thermoplasmatota-Thermoplasmata___ARK-15___ARK-15_sp002878135___98.39___GCA_002878135.1:1.2131424577,WP-008084208.1|Archaea___Thermoplasmatota-Thermoplasmata___Acidiprofundales___Aciduliprofundum_boonei___99.19___GCF_000025665.1:0.6170288097)95:0.2441993849,(PMP75660.1|Archaea___Thermoplasmatota-Thermoplasmata___ARK-15___ARK-15_sp002878135___98.39___GCA_002878135.1:0.8233122463,WP-008083861.1|Archaea___Thermoplasmatota-Thermoplasmata___Acidiprofundales___Aciduliprofundum_boonei___99.19___GCF_000025665.1:0.3368544947)98:0.2332854411)100:0.2165229257)100:0.1753602319,(WP-042686208.1|Archaea___Halobacterota-Methanosarcinia___Methanosarcinales___Methermicoccus_shengliensis___100___GCF_000711905.1:0.3817545788,(WP-010878074.1|Archaea___Halobacterota-Archaeoglobi___Archaeoglobales___Archaeoglobus_fulgidus___100___GCF_000008665.1:0.4012423699,(PXF51226.1|Archaea___Halobacterota-Syntrophoarchaeia___ANME-1___ANME1a_sp003194425___87.91___GCA_003194425.1:0.6313516076,(WP-048189611.1|Archaea___Halobacterota-Methanocellia___Methanocellales___Methanocella_conradii___100___GCF_000251105.1:0.1389177161,((KYK32746.1|Archaea___Thermoplasmatota-E2___DHVEG-1___SG8-52-3_sp001595915___85.2___GCA_001595915.1:0.4494943358,PSP45233.1|Archaea___Halobacterota-Halobacteria___Halobacteriales___QS-1-69-70_sp003021325___68.12___GCA_003021325.1:0.2191611637)93:0.0563731774,(PSG98294.1|Archaea___Thermoplasmatota-SW-10-69-26___SW-10-69-26___SW-10-69-26_sp003009755___95.16___GCA_003009755.1:0.1952903827,WP-086637706.1|Archaea___Halobacterota-Methanonatronarchaeia___Methanonatronarchaeales___Methanonatronarchaeum_thermophilum___97.22___GCF_002153915.1:0.1312301125)93:0.0574674178)77:0.0514697978)82:0.0359660932)36:0.0142115049)86:0.0704390829)90:0.0829696482)96:0.0896086504)24:0.0412852254)43:0.0687436759)71:0.0461692179)82:0.0502681433)86:0.0498726234)87:0.0988366397)61:0.0450724954)31:0.0340546782)100:0.2840775971)77:0.0415144264)91:0.0822769843)52:0.0498710376)46:0.0292326310)74:0.0409539340,((((WP-025227112.1|Bacteria___Armatimonadota-Fimbriimonadia___Fimbriimonadales___Fimbriimonas_ginsengisoli___93.98___GCF_000724625.1:0.0775147795,OJU62622.1|Bacteria___Armatimonadota-Fimbriimonadia___Fimbriimonadales___55-13_sp001898035___92.13___GCA_001898035.1:0.0855967167)100:0.4371584549,(WP-016482351.1|Bacteria___Armatimonadota-Chthonomonadetes___Chthonomonadales___Chthonomonas_calidirosea___95.65___GCF_000427095.1:0.3445221478,(OYT74953.1|Bacteria___Armatimonadota-Fimbriimonadia___OS-L___GBS-DC_sp002254605___89.35___GCA_002254605.1:0.1655578097,GBC93447.1|Bacteria___Armatimonadota-Fimbriimonadia___OS-L___HRBIN15_sp002898555___94.91___GCA_002898555.1:0.2567200774)100:0.1941038669)63:0.0711468195)53:0.0826398883,((HCZ32742.1|Bacteria___Acidobacteriota-Holophagae___Holophagales___Geothrix_sp003538615___77.72___GCA_003538615.1:0.9805417605,((PMQ01624.1|Bacteria___Dictyoglomota-Dictyoglomia___Dictyoglomales___NZ13-RE01_sp002878375___100___GCA_002878375.1:0.5266865788,(HAA84800.1|Bacteria___Thermotogota-Thermotogae___Petrotogales___UBA9910_sp003444085___93.97___GCA_003444085.1:0.2579855996,(HBT38671.1|Bacteria___Thermotogota-Thermotogae___Thermotogales___Pseudothermotoga_A_sp003510135___96.55___GCA_003510135.1:0.3068012477,PMP79689.1|Bacteria___Thermotogota-Thermotogae___Mesoaciditogales___ZAV-03_sp002878315___58.47___GCA_002878315.1:0.1987738279)71:0.0702289080)100:0.3665584087)88:0.1333511631,(HAR39942.1|Bacteria___Coprothermobacterota-Coprothermobacteria___Coprothermobacterales___Coprothermobacter_sp003476705___86.28___GCA_003476705.1:0.6675487675,((WP-027893468.1|Bacteria___Deinococcota-Deinococci___Deinococcales___Meiothermus_A_chliarophilus___97.92___GCF_000430045.1:0.1980159253,WP-013704236.1|Bacteria___Deinococcota-Deinococci___Deinococcales___Marinithermus_hydrothermalis___99.15___GCF_000195335.1:0.0730460414)99:0.1020090908,(WP-034338265.1|Bacteria___Deinococcota-Deinococci___Deinococcales___Deinococcus_C_misasensis___97.88___GCF_000745915.1:0.2460534751,(WP-013178098.1|Bacteria___Deinococcota-Deinococci___Deinococcales___Truepera_radiovictrix___97.88___GCF_000092425.1:0.0898662562,MAZ53764.1|Bacteria___Deinococcota-Deinococci___Deinococcales___UBA6957_sp002707365___91.08___GCA_002707365.1:0.0862027372)100:0.1779413856)70:0.0591732919)100:0.3594856775)16:0.1087354712)6:0.0198198410)17:0.0450886939,((WP-013313687.1|Bacteria___Spirochaetota-Spirochaetia___Spirochaetales___Spirochaeta_A_thermophila_A___100___GCF_000147075.1:0.3386498280,((OJF77776.1|Bacteria___Spirochaetota-Spirochaetia___Treponematales___CETP13_sp001885315___97.2___GCA_001885315.1:0.3056894432,AJA90127.1|Bacteria___Spirochaetota-Spirochaetia___Borreliales___Borreliella_chilensis___100___GCA_000808095.1:0.4261113599)86:0.0799070565,(PKL19753.1|Bacteria___Spirochaetota-Spirochaetia___Sphaerochaetales___UBA8525_sp002839335___96.59___GCA_002839335.1:0.4636398304,(OQX29008.1|Bacteria___Spirochaetota-Spirochaetia___Spirochaetales___UBA2779_sp002084135___86.25___GCA_002084135.1:0.7405327403,OHD11423.1|Bacteria___Spirochaetota-GWE2-31-10___GWE2-31-10___GWC1-27-15_sp001829125___83.47___GCA_001829125.1:0.5069569506)82:0.1375715526)54:0.0626679708)41:0.0162655849)84:0.0987038639,((OHD62121.1|Bacteria___Spirochaetota-Brevinematia___Brevinematales___GWF1-51-8_sp001829395___65.73___GCA_001829395.1:0.6554517292,(WP-014803922.1|Bacteria___Spirochaetota-Leptospirae___Turneriellales___Turneriella_parva___95.51___GCF_000266885.1:0.5358697476,WP-012387348.1|Bacteria___Spirochaetota-Leptospirae___Leptospirales___Leptospira_A_biflexa___100___GCF_000017685.1:0.2565247714)100:0.2255208849)71:0.0909345450,(OHD07169.1|Bacteria___Spirochaetota-UBA6919___GWB1-36-13___GWB1-36-13_sp001829155___90.38___GCA_001829155.1:0.4934900184,(CCY77608.1|Bacteria___Spirochaetota-Brachyspirae___Brachyspirales___Brachyspira_sp000431595___96.4___GCA_000431595.1:0.6704220626,(PKL90880.1|Bacteria___Goldbacteria-PGYV01___PGYV01___PGYV01_sp002839855___98.88___GCA_002839855.1:1.1452188405,WP-013681983.1|Bacteria___Campylobacterota-Desulfurellia___Desulfurellales___Hippea_maritima___99.59___GCF_000194135.1:0.4289937250)83:0.1532410782)73:0.1075741981)57:0.0736992924)44:0.0395210038)88:0.0762103477)14:0.0317077157)55:0.0377869702,((((OGD79584.1|Bacteria___RBG-13-66-14-RBG-13-66-14___RBG-13-66-14___RBG-13-66-14_sp001774505___68.68___GCA_001774505.1:0.3955721829,(PMP93385.1|Bacteria___Aquificota-Aquificae___Aquificales___Hydrogenobaculum_sp002878215___95.83___GCA_002878215.1:0.5218150750,WP-012459148.1|Bacteria___Aquificota-Aquificae___Hydrogenothermales___Sulfurihydrogenibium_sp000020325___99.19___GCF_000020325.1:0.2772729462)100:0.3106161566)41:0.1166938544,((tbn..4305..5441..DCTQ01000012.1|Bacteria___Elusimicrobiota-Elusimicrobia___Elusimicrobiales___UBA1436_sp002329395___90.81___GCA_002329395.1:0.6450009662,(WP-015902757.1|Bacteria___Campylobacterota-Campylobacteria___Nautiliales___Nautilia_profundicola___99.59___GCF_000021725.1:0.3680215884,EFC33283.1|Bacteria___Campylobacterota-Campylobacteria___Campylobacterales___Campylobacter_D_jejuni_A___96.9___GCA_000163995.1:0.4980846302)100:0.2513547589)16:0.0878263189,(OGS20939.1|Bacteria___Elusimicrobiota-Endomicrobia___CG1-02-37-114___XYA2-FULL-39-19_sp001800285___94.38___GCA_001800285.1:0.5328683847,(PIU19054.1|Bacteria___CG03-CG03___CG03___0-14-0-20-44-26_sp002779055___58.99___GCA_002779055.1:0.5198491907,(OGS14981.1|Bacteria___Elusimicrobiota-Endomicrobia___Endomicrobiales___XYA2-FULL-47-53_sp001800315___96.56___GCA_001800315.1:0.2802090604,(OGR88245.1|Bacteria___Elusimicrobiota-Elusimicrobia___2-02-FULL-39-32___2-01-FULL-60-11_sp001800085___66.69___GCA_001800085.1:0.4361503223,(PKN01462.1|Bacteria___Elusimicrobiota-Endomicrobia___PHAN01___PHAN01_sp002841695___96.63___GCA_002841695.1:0.5011041376,OVE78435.1|Bacteria___Elusimicrobiota-Elusimicrobia___F11___F11_sp002176905___57.6___GCA_002176905.1:0.3186486596)44:0.0494426335)69:0.0733380651)95:0.0909968194)79:0.0878930294)16:0.0729197359)9:0.0570238050)14:0.0390094963,(CCZ95384.1|Bacteria___Firmicutes_A-Clostridia___4C28d-15___CAG-1435_sp000433775___91.94___GCA_000433775.1:0.7760843327,((WP-011916490.1|Bacteria___Firmicutes_A-Thermoanaerobacteria___Caldicellulosiruptorales___Caldicellulosiruptor_saccharolyticus___99.5___GCF_000016545.1:0.4630384802,(KUK51250.1|Bacteria___WOR-3_B-32-111___32-111___32-111_sp001508335___94.51___GCA_001508335.1:0.7085219823,WP-022847077.1|Bacteria___Aquificota-Desulfurobacteriia___Desulfurobacteriales___Desulfurobacterium_A_sp000421485___97.26___GCF_000421485.1:0.4569604644)52:0.0513674069)54:0.0554254081,(((OQX89553.1|Bacteria___UBP14-UBA6098___4484-93___4484-93_sp002085385___71.98___GCA_002085385.1:0.5669692320,OIP43704.1|Bacteria___Desulfobacterota-Desulfobacteria___Desulfatiglandales___CG2-30-51-40_sp001874005___95.81___GCA_001874005.1:0.5430915246)72:0.1310920417,(OIO61256.1|Bacteria___Proteobacteria-Zetaproteobacteria___CG1-02-64-396___CG1-02-64-396_sp001872725___95.75___GCA_001872725.1:0.6770960773,(KQC13595.1|Bacteria___WOR-3_B-SDB-A___SDB-A___SDB-A_sp001412365___95.24___GCA_001412365.1:0.6577600320,KXK42878.1|Bacteria___Bacteroidota-Ignavibacteria___SJA-28___OLB5_sp001567545___86.5___GCA_001567545.1:0.5034147007)75:0.1111108898)48:0.0436378230)84:0.0960659750,(((WP-068549839.1|Bacteria___Thermosulfidibacterota-Thermosulfidibacteria___Thermosulfidibacterales___Thermosulfidibacter_takaii___98.17___GCF_001547735.1:0.6642786196,tbn..161913..163046..LUZY01000009.1|Bacteria___Deferribacterota-Deferribacteres___Deferribacterales___Deferri-01_sp001603805___98.22___GCA_001603805.1:0.4716256153)17:0.0669905275,((WP-066893890.1|Bacteria___Fusobacteriota-Fusobacteriia___Fusobacteriales___Streptobacillus_hongkongensis___100___GCF_001559795.1:0.8097863821,(WP-046328220.1|Bacteria___Fusobacteriota-Fusobacteriia___Fusobacteriales___Sneathia_amnii___98.88___GCF_000973085.1:0.2507286112,WP-068268906.1|Bacteria___Fusobacteriota-Fusobacteriia___Fusobacteriales___Caviibacter_abscessus___100___GCF_001517835.1:0.3335717666)100:0.2592073749)98:0.2049093333,(WP-026745863.1|Bacteria___Fusobacteriota-Fusobacteriia___Fusobacteriales___Leptotrichia_hofstadii___100___GCF_000428965.1:0.4044063469,((WP-074016270.1|Bacteria___Fusobacteriota-Fusobacteriia___Fusobacteriales___Fusobacterium_massiliense___98.88___GCF_900095705.1:0.2020381995,EAA24263.1|Bacteria___Fusobacteriota-Fusobacteriia___Fusobacteriales___Fusobacterium_vincentii___98.88___GCA_000182945.1:0.1080389877)100:0.1578644894,(WP-027128450.1|Bacteria___Fusobacteriota-Fusobacteriia___Fusobacteriales___Fusobacterium_B_perfoetens___100___GCF_000622245.1:0.1600015036,(WP-078694208.1|Bacteria___Fusobacteriota-Fusobacteriia___Fusobacteriales___Cetobacterium_ceti___100___GCF_900167275.1:0.1475641837,(WP-013388282.1|Bacteria___Fusobacteriota-Fusobacteriia___Fusobacteriales___Ilyobacter_polytropus___100___GCF_000165505.1:0.0741768321,OQY41890.1|Bacteria___Fusobacteriota-Fusobacteriia___Fusobacteriales___Psychrilyobacter_sp002084825___74.34___GCA_002084825.1:0.1972683682)92:0.0810936231)77:0.0659290147)88:0.0935229473)100:0.3093700634)86:0.1077364370)98:0.1476316501)13:0.0691066889,(OGH59595.1|Bacteria___Lindowbacteria-2-12-FULL-62-27___2-12-FULL-62-27___2-12-FULL-62-27_sp001784175___88.6___GCA_001784175.1:0.7805611549,(KQC09288.1|Bacteria___Cloacimonadota-Cloacimonadia___Cloacimonadales___SDB_sp001412425___95.54___GCA_001412425.1:0.7096586328,(OQX94358.1|Bacteria___Proteobacteria-Alphaproteobacteria___Rs-D84___NBLK01_sp002084505___58.95___GCA_002084505.1:1.0696711881,(KXK43761.1|Bacteria___Bacteroidota-Bacteroidia___Chitinophagales___OLB11_sp001567165___93.94___GCA_001567165.1:0.4475219871,((ADB40734.1|Bacteria___Bacteroidota-Bacteroidia___Cytophagales___Spirosoma_linguale___100___GCA_000024525.1:0.6045938279,CBK67796.1|Bacteria___Bacteroidota-Bacteroidia___Bacteroidales___Bacteroides_xylanisolvens___99.46___GCA_000210075.1:0.5110812808)84:0.1446451136,(OFY70121.1|Bacteria___Bacteroidota-Bacteroidia___2-12-FULL-37-12___2-12-FULL-37-12_sp001769655___96.99___GCA_001769655.1:0.3419621023,(EDM43768.1|Bacteria___Bacteroidota-Bacteroidia___Flavobacteriales___HC6-5_sp000170815___99.62___GCA_000170815.1:0.4693180541,((KXK46326.1|Bacteria___Bacteroidota-Bacteroidia___AKYH767-A___OLB10_sp001567275___95.24___GCA_001567275.1:0.1784744424,OFY87338.1|Bacteria___Bacteroidota-Bacteroidia___AKYH767___2-12-FULL-35-15_sp001769385___98.57___GCA_001769385.1:0.2118102981)95:0.0571027132,(AMS28196.1|Bacteria___Bacteroidota-Bacteroidia___NS11-12g___UKL13-3_sp001602415___98.1___GCA_001602415.1:0.2328653652,OJW15026.1|Bacteria___Bacteroidota-Bacteroidia___Sphingobacteriales___Mucilaginibacter_sp001898335___94.05___GCA_001898335.1:0.2240115191)88:0.1107350176)17:0.0617461650)12:0.0151327304)53:0.0493038721)29:0.0423114162)97:0.1828969435)92:0.1300786012)22:0.0618736854)8:0.0287581634)63:0.0416277788)64:0.0478177811)56:0.0288567340)12:0.0549548481)36:0.0177030306,(KZD17238.1|Bacteria___Fermentibacterota-Fermentibacteria___Fermentibacterales___Fermentibacter_daniensis___84.52___GCA_001618605.1:0.8647156133,((OQX92562.1|Bacteria___Zixibacteria-MSB-5A5___UBA10806___4484-95_sp002085375___79.67___GCA_002085375.1:0.5324231600,(((PIU46100.1|Bacteria___Bacteroidota-UBA10030___0-14-0-80-59-12___0-14-0-80-59-12_sp002779395___91.53___GCA_002779395.1:0.3627481821,(KPP96117.1|Bacteria___Bacteroidota-Rhodothermia___Balneolales___HLUCCA01_sp001314545___95.9___GCA_001314545.1:0.3201309758,GBD00399.1|Bacteria___Bacteroidota-Rhodothermia___Rhodothermales___Rhodothermus_sp002898335___98.87___GCA_002898335.1:0.2393589797)100:0.1726788580)38:0.0618318516,((KER10964.1|Bacteria___Bacteroidota-Chlorobia___Chlorobiales___GBChlB_sp000724175___98.36___GCA_000724175.1:0.5820148499,WP-081040991.1|Bacteria___Bacteroidota-Kryptonia___Kryptoniales___Kryptobacter_tengchongensis_C___67.82___GCF_001458495.1:0.4740172850)23:0.0576396078,(KXK33437.1|Bacteria___Bacteroidota-Kapabacteria___Kapabacteriales___OLB6_sp001567175___92.76___GCA_001567175.1:0.5237295774,KUO60799.1|Bacteria___Bacteroidota-Ignavibacteria___Ignavibacteriales___BRH-c32_sp001516025___97.77___GCA_001516025.1:0.3295653744)54:0.0965044719)23:0.0391053541)79:0.1503548091,(((PJA28723.1|Bacteria___Zixibacteria-MSB-5A5___UM-FILTER-46-8___UM-FILTER-46-8_sp002791595___92.06___GCA_002791595.1:0.4334309435,PKK84149.1|Bacteria___Zixibacteria-MSB-5A5___GN15___PGXB01_sp002838945___98.84___GCA_002838945.1:0.2607238783)88:0.0889592716,((KUK93860.1|Bacteria___Marinisomatota-AB16___AB16___46-47_sp001509335___86.81___GCA_001509335.1:0.4314714036,(OUV43386.1|Bacteria___Marinisomatota-Marinisomatia___Marinisomatales___TMED108_sp002172545___74.18___GCA_002172545.1:0.3088976172,OUT37698.1|Bacteria___Marinisomatota-Marinisomatia___SCGC-AAA003-L08___TMED6_sp002167465___96.7___GCA_002167465.1:0.3524667955)63:0.0451338868)85:0.0882902642,(WP-006929176.1|Bacteria___Calditrichota-Calditrichia___Calditrichales___Caldithrix_abyssi___98.84___GCF_001886815.1:0.3985430058,(OGJ86322.1|Bacteria___Fibrobacterota-OXYB2-FULL-49-7___OXYB2-FULL-49-7___XYB2-FULL-49-35_sp001789205___70.33___GCA_001789205.1:0.3269924447,KMQ53053.1|Bacteria___Fibrobacterota-Chitinivibrionia___Chitinivibrionales___Chitinispirillum_alkaliphilum___97.74___GCA_001045525.1:0.2484378887)99:0.1103418652)60:0.0522553053)53:0.0422335913)23:0.0237822781,((OQX85833.1|Bacteria___Krumholzibacteriota-Krumholzibacteria___SSS58A___4484-7_sp002085285___69.78___GCA_002085285.1:0.3627192489,OQX95279.1|Bacteria___KSB1-UBA2214___AABM5-25-91___NBLI01_sp002084535___58.13___GCA_002084535.1:0.3131693800)64:0.0392224008,((OPX34112.1|Bacteria___Calditrichota-Calditrichia___RBG-13-44-9___4484-188_sp002049825___61.44___GCA_002049825.1:0.2839499918,GBE27091.1|Bacteria___KSB1-UBA2214___JdFR-76___BMS3Abin05_sp002898015___98.84___GCA_002898015.1:0.2397657614)93:0.0611097172,((OGG00475.1|Bacteria___Gemmatimonadota-Glassbacteria___GWA2-58-10___GWA2-58-10_sp001780825___94.51___GCA_001780825.1:0.3027602165,(PZN90217.1|Bacteria___Gemmatimonadota-Gemmatimonadetes___RSA9___RSA9_sp003242735___92.86___GCA_003242735.1:0.1360730602,ODT02753.1|Bacteria___Gemmatimonadota-Gemmatimonadetes___Gemmatimonadales___SCN-70-22_sp001724275___97.8___GCA_001724275.1:0.1943496251)100:0.1748812513)96:0.0882647855,((OGF16503.1|Bacteria___Eisenbacteria-RBG-16-71-46___RBG-16-71-46___RBG-16-71-46_sp001780165___98.9___GCA_001780165.1:0.3679163264,OQY29754.1|Bacteria___4572-55-4572-55___4572-55___4572-55_sp002084765___98.77___GCA_002084765.1:0.2479599004)71:0.0507640358,(EQB62821.1|Bacteria___Zixibacteria-MSB-5A5___MSB-5A5___RBG-1_sp000447245___94.51___GCA_000447245.1:0.2570103617,(OGF09147.1|Bacteria___Edwardsbacteria-AC1___AC1___UBA2226_sp001777915___80.35___GCA_001777915.1:0.3946327880,KPK68831.1|Bacteria___TA06-DG-26___SM1-40___SM1-40_sp001303705___63.74___GCA_001303705.1:0.2449275641)93:0.0720440918)44:0.0194558847)57:0.0380289647)75:0.0427524818)49:0.0123445871)67:0.0330756825)23:0.0241638872)6:0.0060781588)25:0.0377899633,((OIP39597.1|Bacteria___UBA9089-CG2-30-40-21___CG2-30-40-21___CG2-30-40-21_sp001873945___87.83___GCA_001873945.1:0.4156126745,(OGF48201.1|Bacteria___Firestonebacteria-D2-FULL-39-29___D2-FULL-39-29___D2-FULL-39-29_sp001778375___66.6___GCA_001778375.1:0.3335819772,(MAX17481.1|Bacteria___Nitrospinota-Nitrospinia___Nitrospinales___LS-NOB_sp002705185___76.87___GCA_002705185.1:0.3424143496,(MAA68025.1|Bacteria___SAR324-SAR324___SAR324___JCVI-SCAAA005_sp002683655___80.16___GCA_002683655.1:0.3808001164,OGG95206.1|Bacteria___SAR324-SAR324___XYD2-FULL-50-16___XYD2-FULL-50-16_sp001783695___90.99___GCA_001783695.1:0.6001978815)98:0.1510257453)53:0.0446583288)35:0.0107062724)39:0.0430046470,(((GAK49674.1|Bacteria___Moduliflexota-Moduliflexia___Moduliflexales___Moduliflexus_flocculans___90.35___GCA_000739515.1:0.3294056116,(CBE69342.1|Bacteria___Methylomirabilota-Methylomirabilia___Methylomirabilales___Methylomirabilis_oxyfera_B___96.26___GCA_000091165.1:0.2880812712,KRT75111.1|Bacteria___Methylomirabilota-Methylomirabilia___Rokubacteriales___CSP1-6_sp001443385___80.6___GCA_001443385.1:0.2587130513)79:0.0551736019)50:0.0311306019,((PYQ33668.1|Bacteria___Acidobacteriota-Thermoanaerobaculia___Gp7-AA8___QHVS01_sp003223635___92.74___GCA_003223635.1:0.2061261592,((OFV79931.1|Bacteria___Acidobacteriota-Thermoanaerobaculia___Thermoanaerobaculales___RBG-13-68-16_sp001766905___90.6___GCA_001766905.1:0.6011074916,PYQ66195.1|Bacteria___Acidobacteriota-Thermoanaerobaculia___UBA5066___Gp7-AA6_sp003222385___93.95___GCA_003222385.1:0.3121516436)91:0.0897165320,(ANM32240.1|Bacteria___Acidobacteriota-Mor1___Mor1___Mor1_sp001664505___99.15___GCA_001664505.1:0.2331776217,PYQ14803.1|Bacteria___Acidobacteriota-Mor1___Gp22-AA2___AA152_sp003222305___81.29___GCA_003222305.1:0.2129309828)95:0.0758780423)44:0.0319681035)84:0.0437757161,((KXK03343.1|Bacteria___Acidobacteriota-Blastocatellia___Pyrinomonadales___OLB17_sp001567505___87.82___GCA_001567505.1:0.4858670024,GBC76852.1|Bacteria___Acidobacteriota-Blastocatellia___HR10___HR10_sp002898775___75.62___GCA_002898775.1:0.2193941887)79:0.0544892248,((OYT72015.1|Bacteria___Acidobacteriota-Blastocatellia___Chloracidobacteriales___Chloracidobacterium_sp002254845___92.06___GCA_002254845.1:0.2521886478,(PYQ06539.1|Bacteria___Acidobacteriota-Vicinamibacteria___Fen-336___AA32_sp003222275___92.09___GCA_003222275.1:0.3151745995,tbn..23745..24719..AWNV01000005.1|Bacteria___Acidobacteriota-Aminicenantia___Aminicenantales___Aminicenans_sakinawicola___84.34___GCA_000493965.1:0.3256182353)87:0.0663103434)68:0.0509636539,((ODS53599.1|Bacteria___Acidobacteriota-Vicinamibacteria___Vicinamibacterales___SCN-69-37_sp001724025___99.15___GCA_001724025.1:0.3546863406,OLE88871.1|Bacteria___Acidobacteriota-Acidobacteriae___20CM-2-55-15___20CM-2-55-15_sp001920875___81.2___GCA_001920875.1:0.1976796001)80:0.0464819263,(PWU01188.1|Bacteria___Acidobacteriota-Acidobacteriae___Bryobacterales___PSRJ01_sp003175985___87.11___GCA_003175985.1:0.3626107135,(OJV41006.1|Bacteria___Acidobacteriota-Acidobacteriae___Acidobacteriales___KBS-89_sp001897435___100___GCA_001897435.1:0.2547544495,OFV95076.1|Bacteria___Acidobacteriota-Acidobacteriae___2-12-FULL-54-10___2-02-FULL-61-28_sp001767035___91.45___GCA_001767035.1:0.1568523182)51:0.0278381028)100:0.0776846871)65:0.0442313702)59:0.0328671975)58:0.0230853365)57:0.0397187508)76:0.0584276579,(((WP-013506865.1|Bacteria___Chrysiogenetota-Chrysiogenetes___Chrysiogenales___Desulfurispirillum_indicum___94.77___GCF_000177635.2:0.5129904717,OGW14573.1|Bacteria___Nitrospinota-2-12-FULL-45-22___2-12-FULL-45-22___2-12-FULL-45-22_sp001803565___81.1___GCA_001803565.1:0.3135551747)46:0.0572710710,(OIP66203.1|Bacteria___CG2-30-53-67-CG2-30-53-67___CG2-30-53-67___CG2-30-53-67_sp001873285___90.46___GCA_001873285.1:0.3259398897,((tbn..27726..28664..QJVM01000238.1|Bacteria___Nitrospirota-Thermodesulfovibrionia___SZUA-242___SZUA-242_sp003235715___94.55___GCA_003235715.1:0.4069100796,(WP-081495460.1|Bacteria___Nitrospirota_A-Leptospirillia___Leptospirillales___Leptospirillum_ferrooxidans___94.49___GCF_000284315.1:0.5824355902,(OGW39591.1|Bacteria___Nitrospirota-Thermodesulfovibrionia___Thermodesulfovibrionales___RBG-13-39-12_sp001805125___92.2___GCA_001805125.1:0.3824675444,GBE40032.1|Bacteria___Nitrospirota-Thermodesulfovibrionia___UBA6902___BMS3Bbin08_sp002897775___96.36___GCA_002897775.1:0.2937840277)88:0.0698713371)48:0.0234997979)89:0.0726375394,(OIP64294.1|Bacteria___CG2-30-70-394-CG2-30-70-394___CG2-30-70-394___CG2-30-70-394_sp001873295___94.77___GCA_001873295.1:0.4230283908,((OGW42214.1|Bacteria___Nitrospirota-Nitrospiria___HDB-SIOI813___RBG-16-43-11_sp001805165___61.74___GCA_001805165.1:0.3451885481,OGW66551.1|Bacteria___Nitrospirota-Nitrospiria___Nitrospirales___2-02-FULL-62-14_sp001805245___85.85___GCA_001805245.1:0.3820635136)72:0.0493413010,(OGW61782.1|Bacteria___Nitrospirota-RBG-16-64-22___RBG-16-64-22___RBG-16-64-22_sp001803795___89.55___GCA_001803795.1:0.3401028253,(KKP24195.1|Bacteria___Dependentiae-Babeliae___Babeliales___UASB340_sp000989185___88.76___GCA_000989185.1:0.5371941190,OGL49756.1|Bacteria___Schekmanbacteria-GWA2-38-11___GWA2-38-11___2-02-FULL-38-14-A_sp001790855___94.02___GCA_001790855.1:0.3100106580)69:0.0653539326)53:0.0421750119)75:0.0248867236)41:0.0355345360)29:0.0213877919)75:0.0187328914)20:0.0236711093,((KFO66648.1|Bacteria___Desulfobacterota-Syntrophia___Syntrophales___Smithella_sp000747625___53.95___GCA_000747625.2:0.2995018494,(((WP-038003088.1|Bacteria___Desulfobacterota-Syntrophorhabdia___Syntrophorhabdales___Syntrophorhabdus_aromaticivorans___94.12___GCF_000512235.1:0.3527505113,OGP53268.1|Bacteria___Desulfobacterota-BSN033___BSN033___RBG-13-52-11_sp001797745___80___GCA_001797745.1:0.3035264349)79:0.0622419703,(KRT72425.1|Bacteria___MBNT15-MBNT15___MBNT15___CSP1-8_sp001443455___78.99___GCA_001443455.1:0.3825449024,(OPX20444.1|Bacteria___Desulfobacterota-Desulfobaccia___Desulfobaccales___Desulfobacca_B_sp002049795___93.88___GCA_002049795.1:0.3084056488,((WP-013259591.1|Bacteria___Desulfobacterota-Desulfarculia___Desulfarculales___Desulfarculus_baarsii___98.71___GCF_000143965.1:0.2944845972,(EKO37826.1|Bacteria___Desulfobacterota_A-Desulfovibrionia___Desulfovibrionales___Desulfovibrio_F_magneticus_A___100___GCA_000307955.1:0.3939166764,PNV86867.1|Bacteria___Desulfobacterota-Syntrophobacteria___BM002___BM002_sp002899795___94.35___GCA_002899795.1:0.1366507506)64:0.0614161946)68:0.0381091521,((OIP88655.1|Bacteria___Desulfobacterota-Syntrophobacteria___Syntrophobacterales___CG2-30-61-12_sp001873705___87.34___GCA_001873705.1:0.5065598480,(OEU57033.1|Bacteria___Desulfobacterota-Desulfobacteria___C00003060___C00003106_sp001751015___90.01___GCA_001751015.1:0.1549550390,KJS32830.1|Bacteria___Desulfobacterota-Desulfobacteria___Desulfobacterales___Desulfatitalea_sp000961655___98.39___GCA_000961655.1:0.2432446690)100:0.1496161131)56:0.0443664426,(ADW16874.1|Bacteria___Desulfobacterota-Desulfobulbia___Desulfobulbales___Desulfobulbus_propionicus___99.15___GCA_000186885.1:0.5254233292,(KPJ65199.1|Bacteria___Desulfobacterota-Desulfofervidia___Desulfofervidales___DG-60_sp001304365___61.93___GCA_001304365.1:0.4720765192,(PMP62481.1|Bacteria___Desulfobacterota-Thermodesulfobacteria___Thermodesulfobacteriales___Caldimicrobium_thiodismutans_A___89.3___GCA_002877875.1:0.6429184441,WP-067619242.1|Bacteria___Desulfobacterota-Dissulfuribacteria___Dissulfuribacterales___Dissulfuribacter_thermophilus___98.19___GCF_001687335.1:0.1928661431)45:0.0321980844)58:0.0346483887)15:0.0340151162)19:0.0235995152)16:0.0153704334)91:0.0575610081)66:0.0302732869)63:0.0293799104,((MBT40512.1|Bacteria___Myxococcota-UBA9160___UBA9160___GCA-2729515_sp002729515___98.25___GCA_002729515.1:0.3059015558,(GBD24882.1|Bacteria___Binatota-Binatia___HRBIN30___HRBIN30_sp002898795___91.91___GCA_002898795.1:0.4891167230,OQY66706.1|Bacteria___Binatota-Binatia___UTPRO1___UTPRO1_sp002050235___85.59___GCA_002050235.1:0.2203544465)68:0.0212750044)71:0.0273683288,(OGP56700.1|Bacteria___RBG-13-61-14-RBG-13-61-14___RBG-13-61-14___RBG-13-61-14_sp001797815___89.66___GCA_001797815.1:0.3647567711,(OGP14162.1|Bacteria___GWC2-55-46-GWC2-55-46___GWC2-55-46___GWA2-54-12_sp001795535___65.39___GCA_001795535.1:0.2929517480,(((OGQ06817.1|Bacteria___UBA10199-UBA10199___UBA10199___2-12-FULL-40-28_sp001798135___94.12___GCA_001798135.1:0.2658386702,OGQ55481.1|Bacteria___UBA10199-UBA10199___2-02-FULL-50-16___2-02-FULL-50-16_sp001798715___69.04___GCA_001798715.1:0.1988376671)67:0.0357826718,(PIR17670.1|Bacteria___UBA10199-UBA10199___GCA-002796325___1-14-0-20-49-13_sp002796305___84.17___GCA_002796305.1:0.1748239894,(OGQ22746.1|Bacteria___UBA10199-UBA10199___2-02-FULL-44-16___2-02-FULL-44-16_sp001798185___89.64___GCA_001798185.1:0.1272361204,OGQ06353.1|Bacteria___UBA10199-UBA10199___SPLOWO2-01-44-7___SPLOWO2-01-44-7_sp001798075___88.06___GCA_001798075.1:0.1675980647)99:0.0880388638)69:0.0327350609)100:0.0785207696,(((MBC61474.1|Bacteria___Bdellovibrionota_B-Oligoflexia___Oligoflexales___GCA-2711925_sp002711925___85.03___GCA_002711925.1:0.3327374009,APJ02455.1|Bacteria___Bdellovibrionota_B-Oligoflexia___Silvanigrellales___Silvanigrella_aquatica___90.35___GCA_001907975.2:0.2054236309)99:0.0926145184,(WP-111728745.1|Bacteria___Myxococcota-Bradimonadia___Bradymonadales___B210_sp003260125___90.32___GCF_003260125.1:0.2976184527,(OFX23283.1|Bacteria___Myxococcota-Myxococcia___Myxococcales___Anaeromyxobacter_sp001768075___92.3___GCA_001768075.1:0.3098281591,OGQ84295.1|Bacteria___Myxococcota-XYA12-FULL-58-9___XYA12-FULL-58-9___XYA12-FULL-58-9_sp001798605___87.8___GCA_001798605.1:0.1807138905)96:0.0576987661)74:0.0298887277)50:0.0203375515,((WP-096327873.1|Bacteria___Myxococcota-Polyangia___Nannocystales___Nannocystis_exedens___95.81___GCF_002343915.1:0.2962852047,(PKN21681.1|Bacteria___Myxococcota-Polyangia___HGW-17___HGW-17_sp002841825___79.84___GCA_002841825.1:0.4861625531,WP-012830292.1|Bacteria___Myxococcota-Polyangia___Haliangiales___Haliangium_ochraceum___98.39___GCF_000024805.1:0.1574941244)68:0.0561647929)96:0.0608805728,(OFZ14307.1|Bacteria___Bdellovibrionota-Bacteriovoracia___Bacteriovoracales___GWA2-49-15_sp001769855___91.96___GCA_001769855.1:0.3427748918,(KHD89220.1|Bacteria___Bdellovibrionota-Bdellovibrionia___Bdellovibrionales___Bdellovibrio_sp000786105___95.52___GCA_000786105.1:0.2201735356,OGP04008.1|Bacteria___O2-12-FULL-43-9-O2-12-FULL-43-9___2-02-FULL-40-11___2-02-FULL-38-15-A_sp001797335___77.05___GCA_001797335.1:0.1855622506)92:0.0750660642)99:0.0748104154)59:0.0269786426)87:0.0307455480)72:0.0213434436)35:0.0155855514)38:0.0131410639)70:0.0443594144)59:0.0244225292)67:0.0250198005,((PKN57992.1|Bacteria___Myxococcota-UBA9042___PHBI01___PHBI01_sp002841945___88.33___GCA_002841945.1:0.4471144756,(((OGU15660.1|Bacteria___Desulfuromonadota-Desulfuromonadia___Geobacterales___UBA8499_sp001802645___96.77___GCA_001802645.1:0.2683764602,OEU76256.1|Bacteria___Desulfuromonadota-Desulfuromonadia___Desulfuromonadales___Desulfuromonas_sp001751155___85.04___GCA_001751155.1:0.1905023361)100:0.2000885153,(KRT66992.1|Bacteria___Dadabacteria-UBA1144___UBA2774___CSP1-2_sp001443445___87.2___GCA_001443445.1:0.5082084931,(KXS56205.1|Bacteria___Desulfobacterota-Desulfarculia___Adiutricales___Adiutrix_intracellularis___86.38___GCA_001577715.1:0.6842407121,PLX43519.1|Bacteria___Deferrisomatota-Defferisomatia___Defferisomatales___BM512_sp002869005___94.21___GCA_002869005.1:0.4223616573)75:0.0739715424)34:0.0222023483)46:0.0481503150,((WP-014812442.1|Bacteria___Desulfobacterota-Desulfomonilia___Desulfomonilales___Desulfomonile_tiedjei___98.39___GCF_000266945.1:0.3060088874,OGQ96102.1|Bacteria___Bdellovibrionota_B-YA12-FULL-61-11___YA12-FULL-61-11___YA12-FULL-61-11_sp001799195___67.86___GCA_001799195.1:0.5590556738)28:0.0445257305,(AKU98038.1|Bacteria___Myxococcota-Polyangia___Polyangiales___Labilithrix_luteola___96.13___GCA_001263205.1:0.3222349294,(GBE30039.1|Bacteria___AABM5-125-24-AABM5-125-24___BMS3BBIN04___BMS3BBIN04_sp002898195___70.37___GCA_002898195.1:0.4586453969,GBE15643.1|Bacteria___BMS3Abin14-BMS3Abin14___BMS3Abin14___BMS3ABIN14_sp002897695___94.96___GCA_002897695.1:0.3688919518)93:0.1304783850)65:0.0910171513)22:0.0420068014)20:0.0197059652)57:0.0320607708,((WP-011712428.1|Bacteria___Proteobacteria-Magnetococcia___Magnetococcales___Magnetococcus_marinus___98.32___GCF_000014865.1:0.2787037056,(OUX22984.1|Bacteria___Proteobacteria-Alphaproteobacteria___HIMB59___HIMB59_sp002169365___51.95___GCA_002169365.1:0.4696383974,((OJU73091.1|Bacteria___Proteobacteria-Alphaproteobacteria___Holosporales___40-19_sp001898075___92.31___GCA_001898075.1:0.6029943496,(ETO91241.1|Bacteria___Proteobacteria-Alphaproteobacteria___Rickettsiales___Xenolissoclinum_pacificiensis___77.96___GCA_000512675.1:0.4178381197,OUU62053.1|Bacteria___Proteobacteria-Alphaproteobacteria___TMED109___TMED62_sp002170595___83.52___GCA_002170595.1:0.3943871650)66:0.0364313648)29:0.0198685958,(KFX72108.1|Bacteria___Proteobacteria-Alphaproteobacteria___Pelagibacterales___IMCC9063_sp000750175___62.65___GCA_000750175.1:0.3340417465,(OFW89162.1|Bacteria___Proteobacteria-Alphaproteobacteria___Micavibrionales___UBA1573_sp001767915___92.68___GCA_001767915.1:0.2376890069,((CCZ30573.1|Bacteria___Proteobacteria-Alphaproteobacteria___RF32___CAG-495_sp000432275___98.92___GCA_000432275.1:0.3137925093,(OUU51045.1|Bacteria___Proteobacteria-Alphaproteobacteria___TMED127___GCA-2691245_sp002167215___82.97___GCA_002167215.1:0.5965938065,KEO88159.1|Bacteria___Proteobacteria-Alphaproteobacteria___Sphingomonadales___Erythrobacter_sp000714765___99.54___GCA_000714765.1:0.2600904689)52:0.0254955914)91:0.0546815425,((KJS27805.1|Bacteria___Proteobacteria-Alphaproteobacteria___Caulobacterales___Hyphomonas_sp000961695___96.86___GCA_000961695.1:0.3044789162,(ESW60739.1|Bacteria___Proteobacteria-Alphaproteobacteria___Rhodobacterales___TH137_sp000500915___91.68___GCA_000500915.1:0.2541824664,(OUT75713.1|Bacteria___Proteobacteria-Alphaproteobacteria___Rhizobiales___TMED25_sp002168075___95.01___GCA_002168075.1:0.2071368362,KJS13268.1|Bacteria___Proteobacteria-Alphaproteobacteria___Rhizobiales___Hoeflea_sp000961635___64.3___GCA_000961635.1:0.1332627290)85:0.0538069996)83:0.0352114617)76:0.0405502461,((OJW22288.1|Bacteria___Proteobacteria-Alphaproteobacteria___Acetobacterales___69-11_sp001898425___98.51___GCA_001898425.1:0.2430255406,OJU39563.1|Bacteria___Proteobacteria-Alphaproteobacteria___Reyranellales___Reyranella_sp001897995___92.3___GCA_001897995.1:0.1722053042)33:0.0228567415,(WP-014747834.1|Bacteria___Proteobacteria-Alphaproteobacteria___Tistrellales___Tistrella_mobilis___99.5___GCF_000264455.2:0.1447511854,(GBD44636.1|Bacteria___Proteobacteria-Alphaproteobacteria___Geminicoccales___HRBIN40_sp002898275___97.76___GCA_002898275.1:0.1556790586,(((WP-108792905.1|Bacteria___Proteobacteria-Alphaproteobacteria___Bin65___Bin65_sp900197615___96.94___GCF_900197615.1:0.1944492567,PJI40164.1|Bacteria___Proteobacteria-Alphaproteobacteria___Ferrovibrionales___Ferrovibrio_sp002796975___98.59___GCA_002796975.1:0.1307784747)86:0.0473609940,(WP-109904454.1|Bacteria___Proteobacteria-Alphaproteobacteria___Zavarziniales___Zavarzinia_compransoris_A___99.57___GCF_003173035.1:0.1389997207,(OUR79210.1|Bacteria___Proteobacteria-Alphaproteobacteria___Sneathiellales___Sneathiella_sp002163135___99.57___GCA_002163135.1:0.1327436287,MAB12651.1|Bacteria___Proteobacteria-Alphaproteobacteria___Parvibaculales___GCA-2684405_sp002684405___91.27___GCA_002684405.1:0.1214903422)75:0.0270756598)84:0.0353952442)57:0.0170654397,(PPR10227.1|Bacteria___Proteobacteria-Alphaproteobacteria___Defluviicoccales___UBA830_sp002937455___92.59___GCA_002937455.1:0.1660096998,(MBN35077.1|Bacteria___Proteobacteria-Alphaproteobacteria___SP197___SP197_sp002722885___98.91___GCA_002722885.1:0.1543334703,(((OUS13579.1|Bacteria___Proteobacteria-Alphaproteobacteria___Kiloniellales___Kiloniella_sp002162915___75.11___GCA_002162915.1:0.1384513372,WP-028096550.1|Bacteria___Proteobacteria-Alphaproteobacteria___Dongiales___Dongia_sp000620685___99.56___GCF_000620685.1:0.1333680298)81:0.0324824774,(WP-027301970.1|Bacteria___Proteobacteria-Alphaproteobacteria___Elsterales___URHD0088_sp000518365___99.57___GCF_000518365.1:0.1024348376,(AIL12703.1|Bacteria___Proteobacteria-Alphaproteobacteria___Caedimonadales___Paracaedimonas_acanthamoebae___80.92___GCA_000743035.1:0.1700711029,(WP-010299073.1|Bacteria___Proteobacteria-Alphaproteobacteria___Paracaedibacterales___Odyssella_thessalonicensis___96.24___GCF_000190415.1:0.0784088916,(OYZ38224.1|Bacteria___Proteobacteria-Alphaproteobacteria___16-39-46___16-39-46_sp002257235___95.7___GCA_002257235.1:0.1349423097,OJV46440.1|Bacteria___Proteobacteria-Alphaproteobacteria___43-37___43-37_sp001897475___95.7___GCA_001897475.1:0.1753358730)78:0.0382194232)69:0.0412814236)93:0.0365981531)69:0.0226760457)51:0.0053097778,((WP-067557298.1|Bacteria___Proteobacteria-Alphaproteobacteria___Oceanibaculales___Oceanibaculum_pacificum___93.04___GCF_001618175.1:0.1123911688,(KJS37050.1|Bacteria___Proteobacteria-Alphaproteobacteria___Rhodospirillales___BRH-c57_sp000961745___78.03___GCA_000961745.1:0.2046102270,OUT41511.1|Bacteria___Proteobacteria-Alphaproteobacteria___Micavibrionales___TMED2_sp002168225___86.62___GCA_002168225.1:0.1512777105)65:0.0183396325)60:0.0136638818,((PDH57777.1|Bacteria___Proteobacteria-Alphaproteobacteria___Puniceispirillales___UBA8309_sp002457745___80.45___GCA_002457745.1:0.2110673943,MAI13552.1|Bacteria___Proteobacteria-Alphaproteobacteria___Nisaeales___GCA-002701455_sp002690995___89.97___GCA_002690995.1:0.0939202749)91:0.0551458117,(WP-083759236.1|Bacteria___Proteobacteria-Alphaproteobacteria___Azospirillales___Rhodospirillum_A_centenum___99.56___GCF_000016185.1:0.1577278797,WP-084627580.1|Bacteria___Proteobacteria-Alphaproteobacteria___Elsterales___Elstera_litoralis___93.71___GCF_000963705.1:0.1136289999)61:0.0299897573)44:0.0134765758)58:0.0190030043)76:0.0212374509)21:0.0061917954)18:0.0068561004)27:0.0148223794)78:0.0236677770)56:0.0142191331)6:0.0051402267)6:0.0272473328)15:0.0156033593)73:0.0182167394)77:0.0368269224)52:0.0628337550)100:0.2004177767)63:0.0674254286,(OIO68154.1|Bacteria___Proteobacteria-Zetaproteobacteria___Mariprofundales___UBA1543_sp001871195___97.9___GCA_001871195.1:0.3623006775,((EJP71686.1|Bacteria___Proteobacteria-Gammaproteobacteria___SAR86___SAR86A_sp000252525___66.27___GCA_000252525.1:0.4846131231,(PJB77738.1|Bacteria___Acidobacteriota-UM-FILTER-49-7___UM-FILTER-49-7___UM-FILTER-49-7_sp002789615___81.55___GCA_002789615.1:0.9261675740,EEA00522.1|Bacteria___Proteobacteria-Gammaproteobacteria___Burkholderiales___Paraburkholderia_sp000173575___98.89___GCA_000173575.1:0.4091126718)88:0.0700247404)94:0.1280054076,((WP-012536016.1|Bacteria___Proteobacteria-Gammaproteobacteria___Acidithiobacillales___Acidithiobacillus_ferrooxidans___99.34___GCF_000021485.1:0.3123364626,WP-054966484.1|Bacteria___Proteobacteria-Gammaproteobacteria___Thiohalorhabdales___Thiohalorhabdus_denitrificans___98.32___GCF_001399755.1:0.1892027716)69:0.0253378061,(ORM38893.1|Bacteria___Proteobacteria-Gammaproteobacteria___Francisellales___Francisella_sp002095075___92.24___GCA_002095075.2:0.3690739983,((EIJ35914.1|Bacteria___Proteobacteria-Gammaproteobacteria___Thiotrichales___Thiothrix_nivea___99.94___GCA_000260135.1:0.3831839701,(WP-008316753.1|Bacteria___Proteobacteria-Gammaproteobacteria___Cardiobacteriales___Wohlfahrtiimonas_chitiniclastica___100___GCF_000375345.1:0.3328328223,(OYY23820.1|Bacteria___Proteobacteria-Gammaproteobacteria___Thiomicrospirales___GCA-002282575_sp002281095___79.03___GCA_002281095.1:0.6347184664,MAA75388.1|Bacteria___Proteobacteria-Gammaproteobacteria___Nevskiales___GCA-2683405_sp002683405___97.01___GCA_002683405.1:0.3399663326)70:0.0583020966)31:0.0347410413)27:0.0591788669,(tbn..12977..14167..LFCU01000012.1|Bacteria___Proteobacteria-Gammaproteobacteria___Chromatiales___Achromatium_palustre___83.47___GCA_001044195.1:0.2770790600,(WP-064004144.1|Bacteria___Proteobacteria-Gammaproteobacteria___Piscirickettsiales___Piscirickettsia_sp001644975___98.81___GCF_001644975.1:0.1176605388,((AEW44323.1|Bacteria___Proteobacteria-Gammaproteobacteria___Enterobacterales___Serratia_D_symbiotica_A___73.61___GCA_000238975.1:0.2947163364,(OGO94428.1|Bacteria___Proteobacteria-Gammaproteobacteria___Coxiellales___2-12-FULL-42-15_sp001797285___76.74___GCA_001797285.1:0.1282797536,(WP-006034861.1|Bacteria___Proteobacteria-Gammaproteobacteria___Diplorickettsiales___Rickettsiella_grylli___93.02___GCF_000168295.1:0.2554766017,(OAI49348.1|Bacteria___Proteobacteria-Gammaproteobacteria___UBA5158___SCGC-AG-212-F23_sp001644445___66.95___GCA_001644445.1:0.1743738505,OGV28800.1|Bacteria___Proteobacteria-Gammaproteobacteria___Legionellales___2-12-FULL-35-11_sp001803185___92.93___GCA_001803185.1:0.1672394618)72:0.0278246309)68:0.0252684024)95:0.0369109869)85:0.0283233065,(WP-025771938.1|Bacteria___Proteobacteria-Gammaproteobacteria___HK1___HK1_sp000583135___88.96___GCF_000583135.1:0.4037658135,((ODS63102.1|Bacteria___Proteobacteria-Gammaproteobacteria___Xanthomonadales___Arenimonas_sp001724815___99.37___GCA_001724815.1:0.2549091930,CDH44260.1|Bacteria___Proteobacteria-Gammaproteobacteria___Competibacterales___Contendobacter_odensis___96.48___GCA_000531125.1:0.1558824184)71:0.0547705022,((OJV91569.1|Bacteria___Proteobacteria-Gammaproteobacteria___Berkiellales___Berkiella_sp001898235___97.67___GCA_001898235.1:0.1736773333,(OGT21315.1|Bacteria___Proteobacteria-Gammaproteobacteria___Thiohalomonadales___RBG-16-57-12_sp001801365___76.95___GCA_001801365.1:0.0971964944,(KPL28316.1|Bacteria___Proteobacteria-Gammaproteobacteria___Acidiferrobacterales___SM1-46_sp001304215___92.58___GCA_001304215.1:0.0905324027,tbn..1511..2659..LUSG01000066.1|Bacteria___Proteobacteria-Gammaproteobacteria___UBA10353___REDSEA-S09-B13_sp001629395___55.59___GCA_001629395.1:0.3849769248)96:0.1202226397)18:0.0129352505)19:0.0300833532,((WP-026289880.1|Bacteria___Proteobacteria-Gammaproteobacteria___Ectothiorhodospirales___Thioalkalivibrio_A_sulfidiphilus___99.88___GCF_000021985.1:0.1382852133,(ALP52336.1|Bacteria___Proteobacteria-Gammaproteobacteria___Tenderiales___Tenderia_electrophaga___97.51___GCA_001447805.1:0.1097384022,(tbn..97368..98582..LNFF01000015.1|Bacteria___Proteobacteria-Gammaproteobacteria___Ga0077554___Ga0077554_sp001464585___97.22___GCA_001464585.1:0.1010907777,(OYV78253.1|Bacteria___Proteobacteria-Gammaproteobacteria___21-64-14___21-64-14_sp002255365___99.47___GCA_002255365.1:0.0818986062,PKM45816.1|Bacteria___Proteobacteria-Gammaproteobacteria___Thiohalomonadales___UBA3588_sp002840095___98.94___GCA_002840095.1:0.0983955863)32:0.0213503150)37:0.0071124475)52:0.0203079328)45:0.0157988583,((tbn..5070..6194..QIJH01000104.1|Bacteria___Proteobacteria-Gammaproteobacteria___SZUA-140___SZUA-76_sp003232725___86.72___GCA_003232725.1:0.1149666109,((KXJ42035.1|Bacteria___Proteobacteria-Gammaproteobacteria___Methylococcales___Methylohalobius_sp001566965___98.05___GCA_001566965.1:0.1974777693,OUR64085.1|Bacteria___Proteobacteria-Gammaproteobacteria___Nitrosococcales___41-12-T18_sp002163085___92.61___GCA_002163085.1:0.0999489428)91:0.0336337675,(tbn..44362..45525..ARRC01000001.1|Bacteria___Proteobacteria-Gammaproteobacteria___Pseudomonadales___AAA300-D14_sp000384995___70.22___GCA_000384995.1:0.3990040196,tbn..25790..26965..LNEL01000055.1|Bacteria___Proteobacteria-Gammaproteobacteria___Ga0077536___Ga0077536_sp001464935___91.46___GCA_001464935.1:0.1305547753)14:0.0403172037)9:0.0192958126)17:0.0168165250,((WP-011629923.1|Bacteria___Proteobacteria-Gammaproteobacteria___Nitrococcales___Alkalilimnicola_ehrlichii___100___GCF_000014785.1:0.1298144003,MAT65418.1|Bacteria___Proteobacteria-Gammaproteobacteria___Thiohalobacterales___Thiohalobacter_sp002699185___77.45___GCA_002699185.1:0.1122222378)18:0.0184912190,((WP-068804266.1|Bacteria___Proteobacteria-Gammaproteobacteria___Immundisolibacterales___Immundisolibacter_cernigliae___98.17___GCF_001697225.1:0.2164141085,WP-093427914.1|Bacteria___Proteobacteria-Gammaproteobacteria___Thiohalospirales___Thiohalospira_halophila___98.68___GCF_900112605.1:0.1550812317)90:0.0598957831,((KPJ81670.1|Bacteria___Proteobacteria-Gammaproteobacteria___Steroidobacterales___SG8-30_sp001303245___74.96___GCA_001303245.1:0.1663818637,(PLX55786.1|Bacteria___Proteobacteria-Gammaproteobacteria___BM003___BM003_sp002868855___93.35___GCA_002868855.1:0.1710642032,tbn..2660..3799..DDIP01000189.1|Bacteria___Proteobacteria-Gammaproteobacteria___Woeseiales___UBA1847_sp002338605___73.22___GCA_002338605.1:0.1076177773)61:0.0274613028)99:0.0632051309,((tbn..31620..32759..DJFX01000024.1|Bacteria___Proteobacteria-Gammaproteobacteria___Granulosicoccales___UBA5861_sp002432635___93.84___GCA_002432635.1:0.1398974505,WP-070987622.1|Bacteria___Proteobacteria-Gammaproteobacteria___Thiohalospirales_A___Halofilum_ochraceum___98.47___GCF_001614315.2:0.1438369322)61:0.0106301050,(PCJ85341.1|Bacteria___Proteobacteria-Gammaproteobacteria___SZUA-229___GCA-2746365_sp002746365___96.98___GCA_002746365.1:0.2356798946,WP-008285390.1|Bacteria___Proteobacteria-Gammaproteobacteria___HTCC5015___HTCC5015_sp000155715___96.59___GCF_000155715.1:0.3602614895)93:0.0888454833)67:0.0168163375)72:0.0122733957)57:0.0302402019)17:0.0104005912)16:0.0198807535)15:0.0129070796)13:0.0110742797)27:0.0033214797)9:0.0049028448)10:0.0143550762)18:0.0179152675)18:0.0252695665)22:0.0000024513)88:0.0593008296)77:0.0650870673)98:0.1123312177)77:0.0315775828)82:0.1068286527)32:0.0347137196)69:0.0296506056)21:0.0167893076)57:0.0317020221)36:0.0434693385)22:0.0506734018)78:0.0387366568)33:0.0268681516)59:0.0299962666)50:0.0237404402)60:0.0474395916)34:0.0482571286)99:0.3218471821)63:0.1771332563)100:0.4763451223);
