# Supplementary material for: Early origin and evolution of the FtsZ/tubulin protein family
Source: Front Microbiol. 2023 Jan 10;13:1100249. doi: 10.3389/fmicb.2022.1100249 (PMC9871819; doi:10.3389/fmicb.2022.1100249)
Supplement: Supplementary file 2 [file Data_Sheet_2.ZIP › DATA/fig2/trees/TrimALgt70_B_C20_BNNI.treefile]

(OGR88245.1|Bacteria___Elusimicrobiota-Elusimicrobia___2-02-FULL-39-32___2-01-FULL-60-11_sp001800085___66.69___GCA_001800085.1:0.7770094948,OVE78435.1|Bacteria___Elusimicrobiota-Elusimicrobia___F11___F11_sp002176905___57.6___GCA_002176905.1:0.6027972309,(OGS14981.1|Bacteria___Elusimicrobiota-Endomicrobia___Endomicrobiales___XYA2-FULL-47-53_sp001800315___96.56___GCA_001800315.1:0.4932636943,(PKN01462.1|Bacteria___Elusimicrobiota-Endomicrobia___PHAN01___PHAN01_sp002841695___96.63___GCA_002841695.1:0.9204667782,((tbn..4305..5441..DCTQ01000012.1|Bacteria___Elusimicrobiota-Elusimicrobia___Elusimicrobiales___UBA1436_sp002329395___90.81___GCA_002329395.1:1.4348477206,PIU19054.1|Bacteria___CG03-CG03___CG03___0-14-0-20-44-26_sp002779055___58.99___GCA_002779055.1:0.9745542953)57:0.1232307717,(OGS20939.1|Bacteria___Elusimicrobiota-Endomicrobia___CG1-02-37-114___XYA2-FULL-39-19_sp001800285___94.38___GCA_001800285.1:0.8934411270,(OGD79584.1|Bacteria___RBG-13-66-14-RBG-13-66-14___RBG-13-66-14___RBG-13-66-14_sp001774505___68.68___GCA_001774505.1:0.9956887163,(((CBL23161.1|Bacteria___Firmicutes_A-Clostridia___Lachnospirales___Blautia_A_obeum_B___99.37___GCA_000210015.1:1.0657934975,((CDB91519.1|Bacteria___Firmicutes-Bacilli___RF39___CAG-302_sp000431795___57.77___GCA_000431795.1:0.5061469494,(PKM67604.1|Bacteria___Firmicutes-Bacilli___Erysipelotrichales___UBA2227_sp002841515___52.59___GCA_002841515.1:0.6988996330,(OSY18452.1|Bacteria___Firmicutes-Bacilli___Mycoplasmatales___Edwardiiplasma_sp002118325___94.74___GCA_002118325.1:0.8439627203,CDC41325.1|Bacteria___Firmicutes-Bacilli___RFN20___CAG-449_sp000432895___95.51___GCA_000432895.1:1.2253862625)62:0.0821003649)99:0.2543889289)75:0.0663236337,(WP-047389734.1|Bacteria___Firmicutes-Bacilli___ZOR0006___ZOR0006_sp000798955___90.43___GCF_000798955.1:0.5939684144,(HAX72888.1|Bacteria___Firmicutes-Bacilli___Haloplasmatales___UBA11379_sp003486705___79.31___GCA_003486705.1:0.4737403027,(KFZ27660.1|Bacteria___Firmicutes-Bacilli___Izemoplasmatales___Izemoplasma_A_sp000753575___92___GCA_000753575.1:0.4400279608,(CCY07949.1|Bacteria___Firmicutes-Bacilli___ML615J-28___CAG-698_sp000431235___100___GCA_000431235.1:0.6033855594,OHE41613.1|Bacteria___Firmicutes-Bacilli___Acholeplasmatales___UBA2284_sp001830045___98.67___GCA_001830045.1:0.3949691945)49:0.0500689301)92:0.1491072958)98:0.1657008315)66:0.0428951070)100:0.2300049653)45:0.0857778589,(((WP-016482351.1|Bacteria___Armatimonadota-Chthonomonadetes___Chthonomonadales___Chthonomonas_calidirosea___95.65___GCF_000427095.1:0.5416939821,((WP-025227112.1|Bacteria___Armatimonadota-Fimbriimonadia___Fimbriimonadales___Fimbriimonas_ginsengisoli___93.98___GCF_000724625.1:0.1428657770,OJU62622.1|Bacteria___Armatimonadota-Fimbriimonadia___Fimbriimonadales___55-13_sp001898035___92.13___GCA_001898035.1:0.1327946932)100:0.7579571421,(GBC93447.1|Bacteria___Armatimonadota-Fimbriimonadia___OS-L___HRBIN15_sp002898555___94.91___GCA_002898555.1:0.4322422152,OYT74953.1|Bacteria___Armatimonadota-Fimbriimonadia___OS-L___GBS-DC_sp002254605___89.35___GCA_002254605.1:0.3093053720)100:0.3721958751)79:0.1442679940)96:0.3492174491,(PKQ28893.1|Bacteria___Actinobacteriota-RBG-13-55-18___Fen-727___PHEX01_sp002843005___96.58___GCA_002843005.1:1.0755026589,((KUK26745.1|Bacteria___Bipolaricaulota-Bipolaricaulia___Bipolaricaulales___64-32_sp001508155___89.83___GCA_001508155.1:1.1560904756,(OGF52748.1|Bacteria___Bipolaricaulota-Bipolaricaulia___RBG-16-55-9___RBG-16-55-9_sp001778455___76.27___GCA_001778455.1:0.4513913412,KUK26738.1|Bacteria___Bipolaricaulota-Bipolaricaulia___Bipolaricaulales___64-32_sp001508155___89.83___GCA_001508155.1:0.4695990072)90:0.2133080085)100:0.3728258953,(OIP12268.1|Bacteria___Caldisericota-Caldisericia___Caldisericales___CG2-30-36-11_sp001871575___91.07___GCA_001871575.1:0.8146500376,(HAR39942.1|Bacteria___Coprothermobacterota-Coprothermobacteria___Coprothermobacterales___Coprothermobacter_sp003476705___86.28___GCA_003476705.1:1.4052494877,GBC99466.1|Bacteria___Armatimonadota-HRBIN17___HRBIN17___HRBIN17_sp002898575___91.67___GCA_002898575.1:0.7720118853)26:0.2432346690)14:0.0174984739)70:0.0632590145)56:0.0391164411)35:0.0353455525,(((WP-013756035.1|Bacteria___Thermodesulfobiota-Thermodesulfobiia___Thermodesulfobiales___Thermodesulfobium_narugense___98.28___GCF_000212395.1:1.1525001957,(OGG95206.1|Bacteria___SAR324-SAR324___XYD2-FULL-50-16___XYD2-FULL-50-16_sp001783695___90.99___GCA_001783695.1:1.1177107520,(PMQ01624.1|Bacteria___Dictyoglomota-Dictyoglomia___Dictyoglomales___NZ13-RE01_sp002878375___100___GCA_002878375.1:0.8457780587,(HAA84800.1|Bacteria___Thermotogota-Thermotogae___Petrotogales___UBA9910_sp003444085___93.97___GCA_003444085.1:0.4173213960,(PMP79689.1|Bacteria___Thermotogota-Thermotogae___Mesoaciditogales___ZAV-03_sp002878315___58.47___GCA_002878315.1:0.3489954086,HBT38671.1|Bacteria___Thermotogota-Thermotogae___Thermotogales___Pseudothermotoga_A_sp003510135___96.55___GCA_003510135.1:0.4648646978)81:0.1338326422)100:0.7975853894)47:0.1109382482)51:0.0742167242)75:0.1359559503,(WP-081839395.1|Bacteria___Synergistota-Synergistia___Synergistales___Synergistes_jonesii___100___GCF_000712295.1:1.3222156480,(CBL28495.1|Bacteria___Synergistota-Synergistia___Synergistales___Fretibacterium_fastidiosum___88.14___GCA_000210715.1:0.7946502864,(WP-078015361.1|Bacteria___Synergistota-Synergistia___Synergistales___Pyramidobacter_sp002007215___100___GCF_002007215.1:0.9238488930,(WP-013048223.1|Bacteria___Synergistota-Synergistia___Synergistales___Aminobacterium_colombiense___77.35___GCF_000025885.1:0.3419539892,(WP-081839537.1|Bacteria___Synergistota-Synergistia___Synergistales___Synergistes_jonesii___100___GCF_000712295.1:0.5731924587,((KUK39985.1|Bacteria___Synergistota-Synergistia___Synergistales___54-24_sp001508935___94.92___GCA_001508935.1:0.3349955585,WP-009201020.1|Bacteria___Synergistota-Synergistia___Synergistales___Acetomicrobium_hydrogeniformans___100___GCF_000160455.2:0.2719725347)94:0.0877152233,(WP-026368708.1|Bacteria___Synergistota-Synergistia___Synergistales___Aminiphilus_circumscriptus___98.31___GCF_000526375.1:0.6957198288,WP-034265789.1|Bacteria___Synergistota-Synergistia___Synergistales___Aminiphilus_circumscriptus___98.31___GCF_000526375.1:0.1585327310)78:0.0827870945)82:0.0562447097)78:0.1070966396)85:0.1827748509)52:0.0787794331)82:0.0824987514)97:0.2867255714)40:0.0539566919,((OPX21775.1|Bacteria___UBP7_A-4484-113___4484-113___4484-113_sp002050035___76.64___GCA_002050035.1:0.8317330957,KUK14271.1|Bacteria___Synergistota-GBS-1___GBS-1___42-11_sp001508835___84.1___GCA_001508835.1:0.4310991558)80:0.1428504705,((PKO19793.1|Bacteria___Sumerlaeota-Sumerlaeia___Sumerlaeales___HGW-BRC1-1_sp002842095___99.44___GCA_002842095.1:0.9534885210,((OGI08061.1|Bacteria___Margulisbacteria-GWF2-35-9___GWF2-35-9___GWF2-35-9_sp001783275___76.15___GCA_001783275.1:0.6111093443,((RAP38132.1|Bacteria___Margulisbacteria-ZB3___UBA817___AAA071-K20_sp003265975___84.33___GCA_003265975.1:0.4911986995,PZM78761.1|Bacteria___Margulisbacteria-GWF2-35-9___GWF2-39-127___GWF2-39-127_sp003242895___93.16___GCA_003242895.1:0.2571699395)56:0.0810948377,(OGC07203.1|Bacteria___Margulisbacteria-WOR-1___O2-12-FULL-45-9___O2-12-FULL-45-9-A_sp001771365___86.25___GCA_001771365.1:0.1193722257,OGC15872.1|Bacteria___Margulisbacteria-WOR-1___XYC2-FULL-46-14___XYB2-FULL-36-35_sp001771505___88.03___GCA_001771505.1:0.1366328223)100:0.2852672849)24:0.0283996565)100:0.2500690543,((CCY24234.1|Bacteria___Cyanobacteria-Vampirovibrionia___Gastranaerophilales___CAG-484_sp000431315___91.88___GCA_000431315.1:0.7298624801,(OGI14682.1|Bacteria___Cyanobacteria-Vampirovibrionia___Caenarcaniphilales___2-02-FULL-35-15_sp001784585___96.58___GCA_001784585.1:0.3694330971,PWU02568.1|Bacteria___Cyanobacteria-Vampirovibrionia___Obscuribacterales___PSRH01_sp003175915___61.25___GCA_003175915.1:0.4100902518)84:0.1466834271)79:0.1068296794,(KEF42841.1|Bacteria___Cyanobacteria-Cyanobacteriia___Synechococcales___Cyanobium_sp000708525___98.51___GCA_000708525.1:0.7152027855,(NP-923244.1|Bacteria___Cyanobacteria-Cyanobacteriia___Gloeobacterales___Gloeobacter_violaceus___99.15___GCF_000011385.1:0.1725961144,(WP-011429031.1|Bacteria___Cyanobacteria-Cyanobacteriia___PCC-7336___JA-3-3Ab_sp000013205___100___GCF_000013205.1:0.3142343720,((OUC14208.1|Bacteria___Cyanobacteria-Cyanobacteriia___Leptolyngbyales___Alkalinema_sp002148405___99.06___GCA_002148405.1:0.0898988677,WP-015173791.1|Bacteria___Cyanobacteria-Cyanobacteriia___PCC-7407___PCC-7407_sp000317045___99.87___GCF_000317045.1:0.0749577498)81:0.0360178040,((KPQ35590.1|Bacteria___Cyanobacteria-Cyanobacteriia___Phormidesmiales___Phormidesmis_priestleyi_B___99.18___GCA_001314865.1:0.1834134096,WP-035996963.1|Bacteria___Cyanobacteria-Cyanobacteriia___Elainellales___Elainella_sp000733415___99.53___GCF_000733415.1:0.1023227153)77:0.0361022688,((OCQ95263.1|Bacteria___Cyanobacteria-Cyanobacteriia___CACIAM-69d___CACIAM-69d_sp001698445___99.37___GCA_001698445.1:0.2692559965,tbn..28367..29305..JH610620.1|Bacteria___Cyanobacteria-Cyanobacteriia___Cyanobacteriales___Prochloron_didemni___98.18___GCA_000252485.1:0.1473287877)62:0.0514253523,((WP-075598860.1|Bacteria___Cyanobacteria-Cyanobacteriia___Neosynechococcales___GCF-001939115_sp001939115___97.64___GCF_001939115.1:0.1399292354,WP-083776755.1|Bacteria___Cyanobacteria-Cyanobacteriia___Thermosynechococcales___Acaryochloris_marina___99.53___GCF_000018105.1:0.2663077722)62:0.0380558219,(WP-011244037.1|Bacteria___Cyanobacteria-Cyanobacteriia___Synechococcales___Synechococcus_elongatus___99.73___GCF_000010065.1:0.2394476190,(PZO43376.1|Bacteria___Cyanobacteria-Cyanobacteriia___Pseudanabaenales___Pseudanabaena_frigida___98.82___GCA_003242085.1:0.2245885559,(WP-084111618.1|Bacteria___Cyanobacteria-Cyanobacteriia___Gloeomargaritales___Gloeomargarita_lithophora___98.29___GCF_001870225.1:0.3073431270,WP-081599236.1|Bacteria___Cyanobacteria-Cyanobacteriia___Synechococcales___Prochlorothrix_hollandica___99.18___GCF_000332315.1:0.1924213832)48:0.0525091550)33:0.0088843765)54:0.0292813815)31:0.0153531410)48:0.0113776209)38:0.0143610248)83:0.0421422292)36:0.0448741200)73:0.1509359881)100:0.2620508122)94:0.1263670817)80:0.0447250474)73:0.0323500433,(((OGK11435.1|Bacteria___Riflebacteria-UBA8953___UBA8953___UBA8953_sp001787855___76.19___GCA_001787855.1:0.5586401576,(OQY39144.1|Bacteria___Caldatribacteriota-JS1___SB-45___34-128_sp002084865___53.39___GCA_002084865.1:0.6140148224,PLX18937.1|Bacteria___Muirbacteria-Muirbacteriia___Muirbacteriales___Muirbacterium_halophilum___96.56___GCA_002869225.1:0.3906330980)49:0.0347193065)86:0.1085588295,(((KUK72102.1|Bacteria___Firmicutes_A-Clostridia___Tissierellales___38-11_sp001509345___97.79___GCA_001509345.1:0.6224402578,WP-088369428.1|Bacteria___Firmicutes_B-TC1___TC1___TC1_sp001584725___72.38___GCF_001584725.1:0.5790119659)93:0.0977119465,(WP-013277739.1|Bacteria___Firmicutes_F-Halanaerobiia___Halobacteroidales___Acetohalobium_arabaticum___97.41___GCF_000144695.1:0.2507441639,PUU88056.1|Bacteria___Firmicutes_F-Halanaerobiia___Halanaerobiales___Halanaerobium_sp003070825___90.37___GCA_003070825.1:0.3250285490)100:0.1837574996)79:0.0331118035,(OIP96636.1|Bacteria___Patescibacteria-CG2-30-54-11___CG2-30-54-11___CG2-30-54-11_sp001873755___74.23___GCA_001873755.1:0.7428533803,(((OGB63477.1|Bacteria___Patescibacteria-CPR3___CPR3___GWF2-35-18_sp001771135___71.78___GCA_001771135.1:0.4390092016,((KKP41785.1|Bacteria___Patescibacteria-Dojkabacteria___SC72___UBA12044_sp000989675___73.82___GCA_000989675.1:0.6336972729,KXK08285.1|Bacteria___Patescibacteria-Dojkabacteria___B142___OLB21_sp001567305___65.2___GCA_001567305.1:0.5681530291)98:0.2336586555,(OGC44794.1|Bacteria___Patescibacteria-WWE3___9FT-COMBO-53-11___9FT-COMBO-53-11_sp001772805___54.59___GCA_001772805.1:0.6512303851,((OGC51344.1|Bacteria___Patescibacteria-WWE3___2-01-FULL-39-13___2-01-FULL-39-13_sp001772665___64.85___GCA_001772665.1:0.9739820419,PIS20577.1|Bacteria___Patescibacteria-WWE3___PEYW01___PEYW01_sp002774225___50___GCA_002774225.1:0.4759168501)46:0.0440377030,(OGC50228.1|Bacteria___Patescibacteria-WWE3___UBA101185___2-01-FULL-41-18_sp001772615___65.9___GCA_001772615.1:0.3858195026,(PIP04805.1|Bacteria___Patescibacteria-WWE3___CG2-30-40-12___CG2-30-40-12_sp002770755___60.36___GCA_002770755.1:0.2687195940,PIS22967.1|Bacteria___Patescibacteria-WWE3___0-14-0-20-40-13___0-14-0-20-40-13_sp002774285___56.48___GCA_002774285.1:0.3338142426)94:0.1210697229)71:0.0584917776)43:0.0377399457)68:0.0656453348)55:0.0367514448)83:0.0467817322,((OQX51160.1|Bacteria___Patescibacteria-4484-211___4484-211___4484-211_sp002084955___76.85___GCA_002084955.1:0.6744753091,(KKT73818.1|Bacteria___Patescibacteria-Microgenomatia___UBA1400___UBA10133_sp000998025___53.77___GCA_000998025.1:0.5765830309,PIS14986.1|Bacteria___Patescibacteria-Microgenomatia___Shapirobacterales___0-14-0-10-38-17_sp002774085___64.11___GCA_002774085.1:0.5999852016)70:0.0527004182)42:0.0161033063,((OGE03691.1|Bacteria___Patescibacteria-Microgenomatia___Curtissbacterales___2-12-FULL-41-17_sp001774945___61.55___GCA_001774945.1:0.3633228777,OGY24302.1|Bacteria___Patescibacteria-Microgenomatia___Woykebacterales___RBG-13-40-15_sp001816655___59.72___GCA_001816655.1:0.2629152112)85:0.0941763346,(OGH12179.1|Bacteria___Patescibacteria-Microgenomatia___Levybacterales___2-01-FULL-36-15_sp001782015___73.98___GCA_001782015.1:0.3178272476,(OGK49099.1|Bacteria___Patescibacteria-Microgenomatia___GCA-001788215___2-01-FULL-40-14_sp001788215___55.89___GCA_001788215.1:0.3520281109,(KKT75861.1|Bacteria___Patescibacteria-Microgenomatia___GWA2-44-7___GWA2-44-7_sp000999595___52.64___GCA_000999595.1:0.3855389043,(KKP61510.1|Bacteria___Patescibacteria-Microgenomatia___UBA1406___GWC2-37-13_sp000990305___52.89___GCA_000990305.1:0.6660948961,KKS98559.1|Bacteria___Patescibacteria-Microgenomatia___2-02-FULL-39-11___GWA2-43-14_sp000999095___71.95___GCA_000999095.1:0.1902799776)76:0.0819032620)57:0.0374013919)52:0.0388223133)55:0.0279625272)80:0.0711115619)59:0.0628527130)99:0.1653704729,(AHB42374.1|Bacteria___Patescibacteria-Saccharimonadia___Saccharimonadales___RAAC3-TM7-1_sp000503915___58.83___GCA_000503915.1:0.7117072272,((OGE76052.1|Bacteria___Patescibacteria-Doudnabacteria___UBA920___2-01-FULL-46-14_sp001777515___70.3___GCA_001777515.1:0.2789126679,(KKT88116.1|Bacteria___Patescibacteria-Paceibacteria___UBA6257___UBA10122_sp001001185___68.63___GCA_001001185.1:1.1955334546,AHB41273.1|Bacteria___Patescibacteria-Gracilibacteria___Absconditabacterales___UBA5124_sp000503875___79.86___GCA_000503875.1:0.9259055476)96:0.2475892823)91:0.0799750141,((PIZ86515.1|Bacteria___Patescibacteria-CG2-30-33-46___CG2-30-33-46___CG2-30-33-46_sp002792735___79.21___GCA_002792735.1:0.3149681066,((AKM84570.1|Bacteria___Patescibacteria-Kazan-3B-28___Kazan-3B-28___Kazan-3B-28_sp001029795___72.44___GCA_001029795.1:0.2921456366,(OGD64832.1|Bacteria___Patescibacteria-UBA1384___2-12-FULL-50-11___2-12-FULL-50-11_sp001774395___66.5___GCA_001774395.1:0.3779227087,(OGD61985.1|Bacteria___Patescibacteria-UBA1384___XYA2-FULL-43-10___XYA2-FULL-43-10_sp001776195___65.24___GCA_001776195.1:0.1928382290,(PIT97526.1|Bacteria___Patescibacteria-UBA1384___UBA1384___1-14-0-10-41-12_sp002778735___75___GCA_002778735.1:0.2145355471,KKP89193.1|Bacteria___Patescibacteria-UBA1384___GWA2-35-9___GWA2-35-9_sp000991185___57.8___GCA_000991185.1:0.2737628967)56:0.0329453420)60:0.0428163362)99:0.1245559263)74:0.0542905236,(KKR18672.1|Bacteria___Patescibacteria-CPR2___CPR2___UBA9978_sp000995065___69.44___GCA_000995065.1:0.4067969704,((OGC82359.1|Bacteria___Patescibacteria-Gracilibacteria___RBG-16-42-10___RBG-16-42-10_sp001773455___70.64___GCA_001773455.1:0.5149889019,ALM13267.1|Bacteria___Patescibacteria-Gracilibacteria___Peribacterales___Peribacter_riflensis___79.08___GCA_001430885.1:0.5578197492)44:0.0322059972,(PIV90281.1|Bacteria___Patescibacteria-Gracilibacteria___1-14-2-50-48-13___1-14-2-50-48-13_sp002783265___70.29___GCA_002783265.1:0.3582575941,(KKP35951.1|Bacteria___Patescibacteria-Gracilibacteria___UBA1369___GWC2-33-13_sp000989565___75.49___GCA_000989565.1:0.3290423332,PIZ73603.1|Bacteria___Patescibacteria-Gracilibacteria___UM-FILTER-43-11___UM-FILTER-43-11_sp002792495___77.31___GCA_002792495.1:0.2555702799)47:0.0392218333)62:0.0503342598)100:0.2301346928)34:0.0291264936)73:0.0409434012)89:0.0653321178,((OHB21153.1|Bacteria___Patescibacteria-Paceibacteria___2-01-FULL-47-10___2-01-FULL-47-10_sp001824325___60.43___GCA_001824325.1:0.4432940442,(((OGM98012.1|Bacteria___Patescibacteria-Paceibacteria___2-02-FULL-40-12___2-01-FULL-41-21_sp001794025___69.25___GCA_001794025.1:0.4707598411,OWK26810.1|Bacteria___Patescibacteria-Paceibacteria___GWA2-38-13b___GWA2-38-13b_sp000992445___74.01___GCA_000992445.2:0.2846590267)74:0.0438281128,(OGZ61715.1|Bacteria___Patescibacteria-Paceibacteria___Spechtbacterales___2-12-FULL-38-22_sp001820055___57___GCA_001820055.1:0.4840564489,KKP89766.1|Bacteria___Patescibacteria-Paceibacteria_A___Moranbacterales___UBA12068_sp000991245___50.69___GCA_000991245.1:0.2129848113)76:0.0531382704)90:0.0650593024,(OGZ33132.1|Bacteria___Patescibacteria-Paceibacteria___Portnoybacterales___RBG-13-40-8-A_sp001819435___57.22___GCA_001819435.1:0.3604907556,((KKQ51235.1|Bacteria___Patescibacteria-Paceibacteria___GWC2-36-17___GWC2-36-17_sp000992345___68.07___GCA_000992345.1:0.3877813064,(KKR45610.1|Bacteria___Patescibacteria-Paceibacteria___Terrybacterales___GWB1-40-14_sp000996085___60.72___GCA_000996085.1:0.8162902761,KKU04521.1|Bacteria___Patescibacteria-Paceibacteria___Sungbacterales___LCKU01_sp001001625___52.76___GCA_001001625.1:0.3274634504)72:0.0702518377)55:0.0405641924,(KKR45862.1|Bacteria___Patescibacteria-Paceibacteria___UBA9983_A___C7867-006_sp000996025___61.68___GCA_000996025.1:0.3991753560,(OGZ46759.1|Bacteria___Patescibacteria-Paceibacteria___Ryanbacterales___02-FULL-45-17b_sp001819815___62.79___GCA_001819815.1:0.4146423502,KKT91245.1|Bacteria___Patescibacteria-Paceibacteria___WOR2-41-13_A___GWA1-44-29_sp001001285___75.13___GCA_001001285.1:0.3748975019)60:0.0480253583)97:0.1204969177)93:0.0670760462)39:0.0156600831)76:0.0859566937)98:0.0805254870,(PKL72407.1|Bacteria___Patescibacteria-ABY1___UBA2591___PGYQ01_sp002839745___66.83___GCA_002839745.1:0.2566664848,((PIU10998.1|Bacteria___Patescibacteria-ABY1___UBA2196___GCA-002787375_sp002778965___67___GCA_002778965.1:0.4180675886,KKP92006.1|Bacteria___Patescibacteria-ABY1___UBA1558___GWA2-36-10_sp000991205___56.93___GCA_000991205.1:0.3510026079)28:0.0602293209,((PIS40646.1|Bacteria___Patescibacteria-ABY1___UBA10025___PEXW01_sp002774575___52.48___GCA_002774575.1:0.2031433589,(KKS94353.1|Bacteria___Patescibacteria-ABY1___GWA2-43-13___GWA2-43-13_sp000999025___77.72___GCA_000999025.1:0.3989994702,OGY83626.1|Bacteria___Patescibacteria-ABY1___UBA9570___WO2-43-9_sp001818315___87.93___GCA_001818315.1:0.3243247616)90:0.0815751868)72:0.0481979165,(KKR87832.1|Bacteria___Patescibacteria-ABY1___SG8-24___UBA10014_sp000996355___69.8___GCA_000996355.1:0.3169856987,((OGF20793.1|Bacteria___Patescibacteria-ABY1___XYB2-FULL-38-15___XYB2-FULL-38-15_sp001778095___70.1___GCA_001778095.1:0.3918712022,KKR21284.1|Bacteria___Patescibacteria-ABY1___BM507___GWE2-39-37_sp000995135___62.02___GCA_000995135.1:0.3053142407)56:0.0309061046,(OGY51955.1|Bacteria___Patescibacteria-ABY1___Buchananbacterales___2-01-FULL-39-33_sp001817505___65.28___GCA_001817505.1:0.4171729569,(OGH67971.1|Bacteria___Patescibacteria-ABY1___Magasanikbacterales___2-02-FULL-50-9b_sp001782975___52.88___GCA_001782975.1:0.4417798155,OGL82757.1|Bacteria___Patescibacteria-ABY1___GWA2-46-9___GWA2-46-9_sp001791325___71.29___GCA_001791325.1:0.3102856964)80:0.0579009476)33:0.0609957068)30:0.0604248418)22:0.0286685727)31:0.0582535777)34:0.0235354471)100:0.0707564799)93:0.0637247122)58:0.0473468409)84:0.0803377814)97:0.0993403687)84:0.0675252932)60:0.0582522823)53:0.0232479847)64:0.0231561903,(((KRT77139.1|Bacteria___Firmicutes_H-CSP1-3___CSP1-3___CSP1-3_sp001443485___84.41___GCA_001443485.1:0.4747529481,((WP-105483275.1|Bacteria___Armatimonadota-Abditibacteria___Abditibacteriales___Abditibacterium_utsteinense___92.13___GCF_002973605.1:0.8216958563,(OIO90900.1|Bacteria___Armatimonadota-Abditibacteria___CG2-30-59-28___CG2-30-59-28_sp001872605___89.81___GCA_001872605.1:0.4790066051,PIU91671.1|Bacteria___Armatimonadota-Abditibacteria___CG2-30-59-28___CG2-30-66-41_sp002779825___92.13___GCA_002779825.1:0.7734212362)59:0.0855514470)100:0.3542359479,((HAW10720.1|Bacteria___Dormibacterota-Dormibacteria___UBA8260___UBA8260_sp003491925___73.58___GCA_003491925.1:0.1217645578,PZR78498.1|Bacteria___Dormibacterota-Dormibacteria___UBA8260___Palsa-875_sp003244045___95.32___GCA_003244045.1:0.1308634211)100:0.3421313531,(OLC19258.1|Bacteria___Dormibacterota-Dormibacteria___Dormibacterales___40CM-4-65-16_sp001917775___71.3___GCA_001917775.1:0.2590018481,(PZR92727.1|Bacteria___Dormibacterota-Dormibacteria___Dormibacterales___QHBS01_sp003243885___92.44___GCA_003243885.1:0.0850635385,PZR68058.1|Bacteria___Dormibacterota-Dormibacteria___Dormibacterales___Dormibacter_sp003244185___96.3___GCA_003244185.1:0.1615702116)97:0.1611368954)100:0.3890550496)100:0.1938758119)48:0.0328528479)69:0.0676087573,((GBD20320.1|Bacteria___Chloroflexota-Chloroflexia___Thermomicrobiales___Thermomicrobium_sp002898255___98.13___GCA_002898255.1:0.7526355246,((OGO70907.1|Bacteria___Chloroflexota_A-Ellin6529___P2-11E___GWC2-70-10_sp001795345___82.41___GCA_001795345.1:0.2658777318,(KRT63622.1|Bacteria___Chloroflexota_A-Ellin6529___CSP1-4___CSP1-4_sp001443375___90.28___GCA_001443375.1:0.2139765601,PZR60668.1|Bacteria___Chloroflexota_A-Ellin6529___QHBO01___QHBO01_sp003243965___91.67___GCA_003243965.1:0.1992230731)99:0.1248541718)100:0.1522128272,(OLE02583.1|Bacteria___Chloroflexota-Ktedonobacteria___Ktedonobacterales___UBA11361_sp001919995___51.49___GCA_001919995.1:0.4008273998,(WP-083768862.1|Bacteria___Chloroflexota-Chloroflexia___Thermobaculales___Thermobaculum_terrenum___98.58___GCF_000025005.1:0.4930242766,(OJV94598.1|Bacteria___Chloroflexota-Chloroflexia___54-19___54-19_sp001898225___95.01___GCA_001898225.1:0.1907545256,ABX06138.1|Bacteria___Chloroflexota-Chloroflexia___Chloroflexales___Herpetosiphon_aurantiacus___98.18___GCA_000018565.1:0.4368194673)81:0.0643668146)52:0.0750087239)51:0.0891618570)51:0.0711118402)62:0.0356860865,((WP-082374490.1|Bacteria___Chloroflexota-Anaerolineae___Ardenticatenales___Ardenticatena_maritima___98.18___GCF_001306175.1:0.2774176302,((PWH18978.1|Bacteria___Chloroflexota-Anaerolineae___4572-78___NAK82_sp003130875___90.91___GCA_003130875.1:0.3647938276,(OIO96627.1|Bacteria___Chloroflexota-Anaerolineae___UBA3071___CG2-30-64-16_sp001871755___62___GCA_001871755.1:0.2991815379,HAJ34146.1|Bacteria___Chloroflexota-Anaerolineae___Caldilineales___Caldilinea_sp003451595___91.52___GCA_003451595.1:0.4411017349)50:0.0487512922)76:0.0737943086,(GBD09220.1|Bacteria___Chloroflexota-Anaerolineae___Thermoflexales___Thermoflexus_sp002898735___90.45___GCA_002898735.1:0.4101860840,(KXK48851.1|Bacteria___Chloroflexota-Anaerolineae___SBR1031___OLB13_sp001567485___89.14___GCA_001567485.1:0.4749265914,(KXK13886.1|Bacteria___Chloroflexota-Anaerolineae___Anaerolineales___OLB14_sp001567105___90.73___GCA_001567105.1:0.3423492885,PID85545.1|Bacteria___Chloroflexota-Anaerolineae___Promineofilales___GCA-2746795_sp002746795___78.82___GCA_002746795.1:0.5545832920)74:0.0628197718)91:0.1013835404)78:0.0628577866)44:0.0358174865)95:0.1070738676,((tbn..145655..146746..DBXC01000006.1|Bacteria___Chloroflexota-Dehalococcoidia___Dehalococcoidales___UBA1222_sp002309415___51.49___GCA_002309415.1:1.0167973307,OGN98017.1|Bacteria___Chloroflexota-Dehalococcoidia___GIF9___RBG-13-51-36_sp001796515___92.24___GCA_001796515.1:0.6294267684)93:0.2594168800,((GBD11354.1|Bacteria___Chloroflexota-Dehalococcoidia___UBA1127___HRBIN23_sp002923335___87.48___GCA_002923335.1:0.6903842306,(OGO02384.1|Bacteria___Chloroflexota-Dehalococcoidia___UBA2777___RBG-13-53-26_sp001795035___59.08___GCA_001795035.1:0.8960002980,(OGO02386.1|Bacteria___Chloroflexota-Dehalococcoidia___UBA2777___RBG-13-53-26_sp001795035___59.08___GCA_001795035.1:0.5354061015,OGO02389.1|Bacteria___Chloroflexota-Dehalococcoidia___UBA2777___RBG-13-53-26_sp001795035___59.08___GCA_001795035.1:0.5543804670)61:0.1128782401)97:0.3778829047)100:0.8385774372,((PZC51087.1|Bacteria___Chloroflexota-Dehalococcoidia___UBA6952___QGNO01_sp003228195___97.19___GCA_003228195.2:0.5527964462,PZC47005.1|Bacteria___Chloroflexota-Dehalococcoidia___SAR202-VII-2___SAR202-VII-2_sp003228115___98.68___GCA_003228115.1:0.6618689244)98:0.2765258028,(PZC49971.1|Bacteria___Chloroflexota-Dehalococcoidia___Bin125___TK10-74A_sp003228175___80.86___GCA_003228175.2:0.6804535977,KPK48163.1|Bacteria___Chloroflexota-Dehalococcoidia___SM23-28-2___SM23-28-2_sp001303545___70.96___GCA_001303545.1:0.4406066968)98:0.2067183984)51:0.0554725446)46:0.0612226409)96:0.1482855072)83:0.0659599850)92:0.1017927708)78:0.0601196100,((tbn..179690..180835..DJWY01000016.1|Bacteria___Firmicutes_C-Negativicutes___Selenomonadales___UBA7018_sp002448305___95.72___GCA_002448305.1:0.7134796387,CCX53978.1|Bacteria___Firmicutes_C-Negativicutes___Veillonellales___Veillonella_A_sp000431435___99.6___GCA_000431435.1:0.3970966481)85:0.1753959389,((PZR61978.1|Bacteria___Eremiobacterota-Eremiobacteria___Eremiobacterales___Eremiobacter_sp003244105___99.07___GCA_003244105.1:0.8173260360,(((OJU94300.1|Bacteria___Actinobacteriota-Thermoleophilia___Solirubrobacterales___67-14_sp001897355___96.98___GCA_001897355.1:0.9203675397,(GBE58119.1|Bacteria___Actinobacteriota-Thermoleophilia___BMS3ABIN01___BMS3ABIN01_sp002897715___79.24___GCA_002897715.1:0.4542990031,(OLB24161.1|Bacteria___Actinobacteriota-Thermoleophilia___20CM-4-69-9___13-2-20CM-68-14_sp001914705___59.47___GCA_001914705.1:0.6663547934,OFW57515.1|Bacteria___Actinobacteriota-Thermoleophilia___RBG-16-64-13___RBG-16-64-13_sp001768675___86.21___GCA_001768675.1:0.5600145993)50:0.0838351963)55:0.0898783032)86:0.0950945240,((OJU95246.1|Bacteria___Actinobacteriota-Thermoleophilia___Solirubrobacterales___67-14_sp001897355___96.98___GCA_001897355.1:0.4861499295,OLB24951.1|Bacteria___Actinobacteriota-Thermoleophilia___20CM-4-69-9___13-2-20CM-68-14_sp001914705___59.47___GCA_001914705.1:0.2638413517)64:0.0725664922,(WP-011564468.1|Bacteria___Actinobacteriota-Rubrobacteria___Rubrobacterales___Rubrobacter_B_xylanophilus___98.25___GCF_000014185.1:0.3476640545,(OFW61033.1|Bacteria___Actinobacteriota-Thermoleophilia___RBG-16-64-13___RBG-16-64-13_sp001768675___86.21___GCA_001768675.1:0.1776895758,GBE57948.1|Bacteria___Actinobacteriota-Thermoleophilia___BMS3ABIN01___BMS3ABIN01_sp002897715___79.24___GCA_002897715.1:0.2315991015)77:0.0715152209)61:0.0390330770)85:0.0633901759)57:0.0443841768,((OFW59607.1|Bacteria___Actinobacteriota-RBG-13-55-18___RBG-13-55-18___RBG-13-55-18_sp001768645___96.58___GCA_001768645.1:0.2887098077,(CDA35513.1|Bacteria___Actinobacteriota-Coriobacteriia___Coriobacteriales___Collinsella_sp000434535___91.05___GCA_000434535.1:0.6068032997,PKQ17413.1|Bacteria___Actinobacteriota-Coriobacteriia___OPB41___PHET01_sp002841275___94.58___GCA_002841275.1:0.2099061217)98:0.0982397654)47:0.0443605335,(PKQ28870.1|Bacteria___Actinobacteriota-RBG-13-55-18___Fen-727___PHEX01_sp002843005___96.58___GCA_002843005.1:0.8980842084,((WP-082123680.1|Bacteria___Actinobacteriota-Acidimicrobiia___IMCC26256___IMCC26256_sp001023575___99.15___GCF_001023575.1:0.2014314814,BAN02264.1|Bacteria___Actinobacteriota-Acidimicrobiia___Microtrichales___Ilumatobacter_coccineus___99.15___GCA_000348785.1:0.2948639074)97:0.1373650808,((PZN34626.1|Bacteria___Actinobacteriota-Acidimicrobiia___UBA5794___ZC4RG35_sp003242515___92.31___GCA_003242515.1:0.4186522572,GBC86496.1|Bacteria___Actinobacteriota-UBA4738___UBA4738___HRBIN12_sp002898915___66.9___GCA_002898915.1:0.3502370155)52:0.0909189617,((WP-108668172.1|Bacteria___Actinobacteriota-Actinobacteria___Euzebyales___Euzebya_sp003073135___99.15___GCF_003073135.1:0.2704675402,WP-052667692.1|Bacteria___Actinobacteriota-Actinobacteria___Nitriliruptorales___Nitriliruptor_alkaliphilus___99.15___GCF_000969705.1:0.2457455323)38:0.0714184248,((ETI83596.1|Bacteria___Actinobacteriota-Actinobacteria___Actinomycetales___Varibaculum_cambriense_A___97.77___GCA_000508625.1:0.5935528562,KGI68748.1|Bacteria___Actinobacteriota-Actinobacteria___Mycobacteriales___Mycolicibacterium_rufum___100___GCA_000762985.1:0.2748063070)94:0.0847880431,((EJX36315.1|Bacteria___Actinobacteriota-Actinobacteria___Nanopelagicales___Nanopelagicus_sp000294575___57.56___GCA_000294575.1:0.2510419662,PZN43551.1|Bacteria___Actinobacteriota-Actinobacteria___Streptosporangiales___ZC4RG28_sp003242605___94.8___GCA_003242605.1:0.0856430596)78:0.0323243913,((WP-019877655.1|Bacteria___Actinobacteriota-Actinobacteria___Sporichthyales___Sporichthya_polymorpha___100___GCF_000384115.1:0.0882244055,KDN80421.1|Bacteria___Actinobacteriota-Actinobacteria___Streptomycetales___Streptomyces_olindensis___100___GCA_000696115.1:0.0671815872)74:0.0389109210,(WP-026875635.1|Bacteria___Actinobacteriota-Actinobacteria___Jiangellales___Jiangella_gansuensis___97.06___GCF_000515395.1:0.0932694425,(EGD40789.1|Bacteria___Actinobacteriota-Actinobacteria___Propionibacteriales___Nocardioides_sp000192415___96.93___GCA_000192415.1:0.1934676465,WP-041835442.1|Bacteria___Actinobacteriota-Actinobacteria___Acidothermales___Acidothermus_cellulolyticus___98.75___GCF_000015025.1:0.0778284279)50:0.0299498388)21:0.0226640286)11:0.0057016880)89:0.0717757455)94:0.1043182895)52:0.0758487994)84:0.0739045518)99:0.0894835796)85:0.0485839080)75:0.0452873860)100:0.1537812241)12:0.0533284348,((HAN86087.1|Bacteria___Firmicutes_G-SHA-98___DTUO25___UBA10085_sp003456765___67.13___GCA_003456765.1:0.2870877190,(KLU40447.1|Bacteria___Firmicutes_G-Limnochordia___DTU010___1109_sp001028815___95.55___GCA_001028815.1:0.2214553465,OUM98403.1|Bacteria___Firmicutes_G-Limnochordia___Limnochordales___ZCTH02-B6_sp002159155___91.58___GCA_002159155.1:0.2548564570)78:0.0791903318)96:0.0828349614,(WP-091348895.1|Bacteria___Firmicutes_D-Proteinivoracia___Proteinivoracales___Anaerobranca_gottschalkii___97.46___GCF_900111575.1:0.3889581579,(((WP-012447766.1|Bacteria___Firmicutes_D-Natranaerobiia___Natranaerobiales___Natranaerobius_thermophilus___98.31___GCF_000020005.1:0.3403447425,HAA38284.1|Bacteria___Firmicutes_D-Dethiobacteria___Dethiobacterales___UBA9865_sp003444375___55.68___GCA_003444375.1:0.1828610637)94:0.0643271682,(PTQ52455.1|Bacteria___Firmicutes_I-Bacilli_A___Thermicanales___Brockia_lithotrophica___90.64___GCA_003050565.1:0.3486787502,((WP-069643989.1|Bacteria___Firmicutes_J-Desulfuribacillia___Desulfuribacillales___Desulfuribacillus_alkaliarsenatis___96.92___GCF_001730225.1:0.2118860579,(WP-008339618.1|Bacteria___Firmicutes_K-Alicyclobacillia___Alicyclobacillales___Alicyclobacillus_acidocaldarius_B___94.86___GCF_000173835.1:0.2462898832,(WP-018132753.1|Bacteria___Firmicutes_K-Alicyclobacillia___Tumebacillales___Effusibacillus_pohliae___98.46___GCF_000376225.1:0.0812188865,WP-013075835.1|Bacteria___Firmicutes_K-Alicyclobacillia___Kyrpidiales___Kyrpidia_tusciae___95.01___GCF_000092905.1:0.0847196327)57:0.0211614438)100:0.0687586436)67:0.0244325413,((WP-012370828.1|Bacteria___Firmicutes-Bacilli___Exiguobacterales___Exiguobacterium_A_sibiricum___100___GCF_000019905.1:0.3220800392,(CEA02609.1|Bacteria___Firmicutes-Bacilli___Bacillales_A___Lysinibacillus_E_saudimassiliensis___98.68___GCA_000935965.1:0.2070666908,(HBV23215.1|Bacteria___Firmicutes-Bacilli___Staphylococcales___Jeotgalicoccus_sp003513765___98.85___GCA_003513765.1:0.4514209908,EFR87152.1|Bacteria___Firmicutes-Bacilli___Lactobacillales___Listeria_marthii___87.44___GCA_000183865.1:0.1120772305)77:0.0387809644)89:0.0575258309)98:0.0868977585,((WP-028777155.1|Bacteria___Firmicutes_I-Bacilli_A___Thermoactinomycetales___Shimazuella_kribbensis___99.23___GCF_000428065.1:0.2408143297,WP-068724676.1|Bacteria___Firmicutes_I-Bacilli_A___Tepidibacillales___Tepidibacillus_decaturensis___87.95___GCF_001561915.1:0.0886200872)88:0.0428252903,(WP-027414502.1|Bacteria___Firmicutes_I-Bacilli_A___Aneurinibacillales___Aneurinibacillus_B_terranovensis___98.15___GCF_000430625.1:0.1517253119,((OJF17522.1|Bacteria___Firmicutes_I-Bacilli_A___Bacillales_F___Bacillus_BB_sp001884825___92.92___GCA_001884825.1:0.1306987173,WP-007505648.1|Bacteria___Firmicutes_I-Bacilli_A___Caldalkalibacillales___Caldalkalibacillus_thermarum___93.85___GCF_000218765.1:0.1848401576)16:0.0345524332,(OUN01281.1|Bacteria___Firmicutes_I-Bacilli_A___Paenibacillales___ZCTH02-B3_sp002159065___93.35___GCA_002159065.1:0.3209451100,(WP-048602578.1|Bacteria___Firmicutes_I-Bacilli_A___Rubeoparvulales___Rubeoparvulum_massiliense___98.46___GCF_001049895.1:0.1660813003,WP-054670792.1|Bacteria___Firmicutes_I-Bacilli_A___Calditerricolales___Calditerricola_satsumensis___87.28___GCF_001311905.1:0.1009392964)69:0.0205096016)32:0.0148224895)20:0.0225308608)27:0.0269315080)26:0.0237905092)65:0.0315928668)77:0.0564243973)100:0.1234547415)71:0.0441386456,((PZN03323.1|Bacteria___Firmicutes_A-Thermovenabulia___Thermovenabulales___ZC4RG34_sp003242255___92.31___GCA_003242255.1:0.1981141976,((KUO73564.1|Bacteria___Firmicutes_A-Clostridia___Lutisporales___BRH-c25_sp001515955___93.68___GCA_001515955.1:0.3887079184,(WP-026485538.1|Bacteria___Firmicutes_A-Thermoanaerobacteria___Caldanaerobiales___Caldanaerobius_polysaccharolyticus___99.52___GCF_000427425.1:0.1502580787,AFK86582.1|Bacteria___Firmicutes_A-Thermoanaerobacteria___Thermoanaerobacterales___Thermoanaerobacterium_saccharolyticum_B___99.52___GCA_000307585.2:0.2579744376)49:0.0355862685)78:0.0277199747,((WP-025747359.1|Bacteria___Firmicutes_A-Mahellia___Caldicoprobacterales___Caldicoprobacter_oshimai___97.55___GCF_000526435.1:0.1731271913,WP-013781200.1|Bacteria___Firmicutes_A-Mahellia___Mahellales___Mahella_australiensis___97.98___GCF_000213255.1:0.2586716753)94:0.0800491609,((HBR01698.1|Bacteria___Firmicutes_A-Clostridia___Acetivibrionales___DTU059_sp003535195___80.16___GCA_003535195.1:0.3107894402,WP-094547559.1|Bacteria___Firmicutes_A-Clostridia___SK-Y3___SK-Y3_sp002252565___98.6___GCF_002252565.1:0.1619642746)94:0.1120920245,((WP-102365669.1|Bacteria___Firmicutes_A-Clostridia___Monoglobales___Monoglobus_pectinilyticus___62.7___GCF_002874775.1:0.5398812905,PKM60371.1|Bacteria___Firmicutes_A-Clostridia___Eubacteriales___Acetobacterium_sp002841405___87.12___GCA_002841405.1:0.6813900574)55:0.0593123530,(CDA91341.1|Bacteria___Firmicutes_A-Clostridia___Peptostreptococcales___CAG-145_sp000435615___95.39___GCA_000435615.1:0.9643063698,(CDC06618.1|Bacteria___Firmicutes_A-Clostridia___TANB77___CAG-269_sp000431335___76.78___GCA_000431335.1:0.4539053230,(HAW15930.1|Bacteria___Firmicutes_A-Clostridia___Saccharofermentanales___Saccharofermentans_sp003543635___71.35___GCA_003543635.1:1.0779199893,(CDB16483.1|Bacteria___Firmicutes_A-Clostridia___Clostridiales___Clostridium_sp000435835___97.83___GCA_000435835.1:0.5279761777,(WP-011916490.1|Bacteria___Firmicutes_A-Thermoanaerobacteria___Caldicellulosiruptorales___Caldicellulosiruptor_saccharolyticus___99.5___GCF_000016545.1:0.8505352746,(CCZ95384.1|Bacteria___Firmicutes_A-Clostridia___4C28d-15___CAG-1435_sp000433775___91.94___GCA_000433775.1:1.1991641310,CCX71754.1|Bacteria___Firmicutes_A-Clostridia___Oscillospirales___F23-B02_sp000431075___88.74___GCA_000431075.1:0.5827002429)80:0.1016697853)88:0.1103003868)46:0.0204205599)49:0.0267383456)30:0.0287693383)55:0.0533727322)56:0.0147970395)93:0.0716889473)81:0.0422733348)95:0.0554265404)100:0.0929388587,((PZN09685.1|Bacteria___Firmicutes_E-Thermaerobacteria___Thermaerobacterales___Thermaerobacter_sp003242195___91.09___GCA_003242195.1:0.2880397074,(AEW04943.1|Bacteria___Firmicutes_E-Sulfobacillia___Sulfobacillales___Sulfobacillus_A_acidophilus___99___GCA_000237975.1:0.1955358373,PZN44762.1|Bacteria___Firmicutes_E-Symbiobacteriia___Symbiobacteriales___ZC4RG38_sp003242505___90.66___GCA_003242505.1:0.2265657726)73:0.0575403999)93:0.0764676521,((CDD11805.1|Bacteria___Firmicutes_C-Negativicutes___Acidaminococcales___Phascolarctobacterium_A_succinatutens_A___99.4___GCA_000434895.1:0.5353061193,(WP-092068193.1|Bacteria___Firmicutes_C-Negativicutes___Selenomonadales___Dendrosporobacter_quercicolus___100___GCF_900104455.1:0.0974088734,(WP-007289296.1|Bacteria___Firmicutes_C-Negativicutes___Sporomusales___Thermosinus_carboxydivorans___96.52___GCF_000169155.1:0.1081509665,WP-038671231.1|Bacteria___Firmicutes_C-Negativicutes___Propionisporales___Pelosinus_sp000725345___99.91___GCF_000725345.1:0.1199716207)60:0.0261603189)100:0.1502644855)98:0.0756866872,(tbn..5896..6924..LFSN01000007.1|Bacteria___DTU030-DTU030___DTU030___DTU030_sp001513125___91.5___GCA_001513125.1:0.2075302198,(WP-078664591.1|Bacteria___Firmicutes_B-Thermincolia_A___Carboxydocellales___Carboxydocella_thermautotrophica___99.68___GCF_003054495.1:0.2976620802,((WP-052216849.1|Bacteria___Firmicutes_B-Thermincolia___Thermincolales___Thermincola_ferriacetica___99.49___GCF_001263415.1:0.1180699945,((WP-089609952.1|Bacteria___Firmicutes_B-Dehalobacteriia___Dehalobacteriales___Dehalobacterium_formicoaceticum___95.62___GCF_002224645.1:0.2713316130,WP-011344952.1|Bacteria___Firmicutes_B-Desulfotomaculia___Carboxydothermales___Carboxydothermus_hydrogenoformans___100___GCF_000012865.1:0.2073288893)65:0.0598318505,(WP-012302520.1|Bacteria___Firmicutes_B-Desulfotomaculia___Ammonifexales___Desulforudis_audaxviator___98.09___GCF_000018425.1:0.2392118002,BAF60031.1|Bacteria___Firmicutes_B-Desulfotomaculia___Desulfotomaculales___Pelotomaculum_thermopropionicum___100___GCA_000010565.1:0.0738091731)77:0.0260575140)24:0.0000028671)65:0.0454280574,((PKM77645.1|Bacteria___Firmicutes_B-Syntrophomonadia___Syntrophomonadales___Syntrophomonas_B_sp002840245___97.75___GCA_002840245.1:0.4849467407,KJS83847.1|Bacteria___Firmicutes_B-Peptococcia___Peptococcales___BICA1-8_sp000802045___93.28___GCA_000802045.1:0.1248152227)93:0.0833551023,(tbn..43..993..LFSF01000026.1|Bacteria___Firmicutes_B-Peptococcia___DRI-13___DTU073_sp001512665___93.27___GCA_001512665.1:0.2455851533,(WP-028991008.1|Bacteria___Firmicutes_B-Syntrophomonadia___Thermacetogeniales___Thermacetogenium_phaeum___98.52___GCF_000305935.1:0.2082683628,((WP-012283121.1|Bacteria___Firmicutes_B-Desulfitobacteriia___Heliobacteriales___Heliobacterium_modesticaldum___100___GCF_000019165.1:0.3024046262,KGP75710.1|Bacteria___Firmicutes_B-Desulfitobacteriia___Desulfitobacteriales___Desulfosporosinus_sp000770645___84.28___GCA_000770645.1:0.2325943798)94:0.0645328290,(WP-088553549.1|Bacteria___Firmicutes_B-Moorellia___Calderihabitantales___Calderihabitans_maritimus___97.4___GCF_002207765.1:0.1791622261,(tbn..37678..38718..LFTO01000057.1|Bacteria___Firmicutes_B-Moorellia___DTU086___DTU086_sp001513335___90.2___GCA_001513335.1:0.2775630010,(HBT48125.1|Bacteria___Firmicutes_B-Moorellia___Moorellales___UBA12545_sp003509545___95.66___GCA_003509545.1:0.1985129520,(KUO52476.1|Bacteria___Firmicutes_B-Moorellia___Desulfitibacterales___Desulfitibacter_sp001515945___97.62___GCA_001515945.1:0.2167500842,KKM12266.1|Bacteria___Firmicutes_B-Moorellia___PH28-bin88___PH28-bin88_sp000987045___99.36___GCA_000987045.1:0.1166663650)59:0.0347336783)68:0.0214742684)65:0.0196829984)78:0.0379830604)63:0.0071798458)81:0.0354037537)27:0.0071354909)41:0.0119013086)54:0.0175365490)73:0.0360021199)56:0.0304698964)56:0.0268969780)65:0.0157498818)80:0.0176958576)81:0.0298720851)94:0.0509750093)76:0.0562639489)6:0.0000021216)10:0.0000026918)76:0.0507034105)38:0.0129163152)76:0.0620572578)55:0.0659590611)25:0.0198003332)45:0.0350561085)26:0.0189726314,(((GBD03192.1|Bacteria___Calescibacterota-Calescibacteriia___Calescibacteriales___Calescibacterium_sp002898315___83.54___GCA_002898315.1:1.0702945978,WP-022847077.1|Bacteria___Aquificota-Desulfurobacteriia___Desulfurobacteriales___Desulfurobacterium_A_sp000421485___97.26___GCF_000421485.1:0.8531211719)52:0.1402604637,(KUK51250.1|Bacteria___WOR-3_B-32-111___32-111___32-111_sp001508335___94.51___GCA_001508335.1:1.4208354702,((WP-013704236.1|Bacteria___Deinococcota-Deinococci___Deinococcales___Marinithermus_hydrothermalis___99.15___GCF_000195335.1:0.1180454049,WP-027893468.1|Bacteria___Deinococcota-Deinococci___Deinococcales___Meiothermus_A_chliarophilus___97.92___GCF_000430045.1:0.3527860623)100:0.2068412175,(WP-034338265.1|Bacteria___Deinococcota-Deinococci___Deinococcales___Deinococcus_C_misasensis___97.88___GCF_000745915.1:0.4269353066,(WP-013178098.1|Bacteria___Deinococcota-Deinococci___Deinococcales___Truepera_radiovictrix___97.88___GCF_000092425.1:0.1584605259,MAZ53764.1|Bacteria___Deinococcota-Deinococci___Deinococcales___UBA6957_sp002707365___91.08___GCA_002707365.1:0.1094730716)100:0.2988148365)67:0.0891212030)100:0.6033014057)14:0.1067401252)12:0.0705206281,((((PMP93385.1|Bacteria___Aquificota-Aquificae___Aquificales___Hydrogenobaculum_sp002878215___95.83___GCA_002878215.1:0.8882178143,WP-012459148.1|Bacteria___Aquificota-Aquificae___Hydrogenothermales___Sulfurihydrogenibium_sp000020325___99.19___GCF_000020325.1:0.5672873455)100:0.6037711709,((OQX94358.1|Bacteria___Proteobacteria-Alphaproteobacteria___Rs-D84___NBLK01_sp002084505___58.95___GCA_002084505.1:2.0472625564,ADB40734.1|Bacteria___Bacteroidota-Bacteroidia___Cytophagales___Spirosoma_linguale___100___GCA_000024525.1:1.0621816148)65:0.1176714011,(CBK67796.1|Bacteria___Bacteroidota-Bacteroidia___Bacteroidales___Bacteroides_xylanisolvens___99.46___GCA_000210075.1:1.0376929540,(KXK43761.1|Bacteria___Bacteroidota-Bacteroidia___Chitinophagales___OLB11_sp001567165___93.94___GCA_001567165.1:0.8790852451,(OFY70121.1|Bacteria___Bacteroidota-Bacteroidia___2-12-FULL-37-12___2-12-FULL-37-12_sp001769655___96.99___GCA_001769655.1:0.6186404412,((AMS28196.1|Bacteria___Bacteroidota-Bacteroidia___NS11-12g___UKL13-3_sp001602415___98.1___GCA_001602415.1:0.3989353272,OJW15026.1|Bacteria___Bacteroidota-Bacteroidia___Sphingobacteriales___Mucilaginibacter_sp001898335___94.05___GCA_001898335.1:0.2822388512)73:0.1063822689,(EDM43768.1|Bacteria___Bacteroidota-Bacteroidia___Flavobacteriales___HC6-5_sp000170815___99.62___GCA_000170815.1:0.8027303322,(OFY87338.1|Bacteria___Bacteroidota-Bacteroidia___AKYH767___2-12-FULL-35-15_sp001769385___98.57___GCA_001769385.1:0.4001474085,KXK46326.1|Bacteria___Bacteroidota-Bacteroidia___AKYH767-A___OLB10_sp001567275___95.24___GCA_001567275.1:0.2936103361)90:0.1004256728)62:0.0720768664)61:0.1016152032)74:0.1054740920)57:0.0883592906)84:0.2125676266)99:0.5981405758)59:0.1071335194,(((GBD33795.1|Bacteria___Patescibacteria-Paceibacteria___Paceibacterales___HRBIN34_sp002923395___79.6___GCA_002923395.1:3.5793649659,(PIR91708.1|Bacteria___Patescibacteria-Paceibacteria___Paceibacterales___CG1-02-41-26_sp002773545___69.83___GCA_002773545.1:1.6529015214,(PIS34807.1|Bacteria___Patescibacteria-Paceibacteria___Paceibacterales___PEYH01_sp002774465___64.79___GCA_002774465.1:1.4128616082,(OGZ80043.1|Bacteria___Patescibacteria-Paceibacteria___Paceibacterales___UBA11703_sp001822075___77.72___GCA_001822075.1:1.2433162312,PIR58248.1|Bacteria___Patescibacteria-Paceibacteria___Paceibacterales___GWA2-46-15_sp002772575___51.21___GCA_002772575.1:1.3663100694)45:0.2594586455)72:0.4650383719)95:0.5266701243)80:0.6500240220,((CDE85357.1|Bacteria___Verrucomicrobiota-Verrucomicrobiae___Opitutales___CAG-312_sp000438015___92.23___GCA_000438015.1:6.4622703319,(OUV15306.1|Bacteria___Verrucomicrobiota-Verrucomicrobiae___Verrucomicrobiales___SW10_sp002172625___79.03___GCA_002172625.1:1.1711575026,OJV16337.1|Bacteria___Verrucomicrobiota-Verrucomicrobiae___Chthoniobacterales___Terrimicrobium_sp001897195___96.62___GCA_001897195.1:2.0934103511)94:0.6266988549)65:0.4462798569,(PYJ58454.1|Bacteria___Verrucomicrobiota-Verrucomicrobiae___Pedosphaerales___AV2_sp003218515___94.12___GCA_003218515.1:1.4670858101,((OGV20570.1|Bacteria___Verrucomicrobiota-Lentisphaeria___Victivallales___GWF2-38-69_sp001803205___94.55___GCA_001803205.1:4.8677532735,MAI20158.1|Bacteria___Verrucomicrobiota-Kiritimatiellae___Kiritimatiellales___UBA1859_sp002691095___70.57___GCA_002691095.1:4.1943136149)60:0.4556757496,(OGV44568.1|Bacteria___Verrucomicrobiota-Kiritimatiellae___LD1-PB3___GWF2-57-35_sp001804865___91.39___GCA_001804865.1:1.0466796081,OGV59548.1|Bacteria___Verrucomicrobiota-Kiritimatiellae___UBA8416___YA12-FULL-60-10_sp001803315___59.12___GCA_001803315.1:2.4880581306)62:0.4000926126)66:0.2175672864)60:0.2300704155)73:0.4596219634)96:0.6120553843,(HCZ32742.1|Bacteria___Acidobacteriota-Holophagae___Holophagales___Geothrix_sp003538615___77.72___GCA_003538615.1:2.2300750531,(OHD07169.1|Bacteria___Spirochaetota-UBA6919___GWB1-36-13___GWB1-36-13_sp001829155___90.38___GCA_001829155.1:0.9538781486,((OHD62121.1|Bacteria___Spirochaetota-Brevinematia___Brevinematales___GWF1-51-8_sp001829395___65.73___GCA_001829395.1:1.1591651043,(WP-012387348.1|Bacteria___Spirochaetota-Leptospirae___Leptospirales___Leptospira_A_biflexa___100___GCF_000017685.1:0.4136703532,WP-014803922.1|Bacteria___Spirochaetota-Leptospirae___Turneriellales___Turneriella_parva___95.51___GCF_000266885.1:0.9704492263)100:0.4570527987)88:0.1390695185,((CCY77608.1|Bacteria___Spirochaetota-Brachyspirae___Brachyspirales___Brachyspira_sp000431595___96.4___GCA_000431595.1:1.1323859684,(PKL90880.1|Bacteria___Goldbacteria-PGYV01___PGYV01___PGYV01_sp002839855___98.88___GCA_002839855.1:2.2744804945,WP-013681983.1|Bacteria___Campylobacterota-Desulfurellia___Desulfurellales___Hippea_maritima___99.59___GCF_000194135.1:0.7629501298)94:0.2485008051)43:0.1775821671,(WP-013313687.1|Bacteria___Spirochaetota-Spirochaetia___Spirochaetales___Spirochaeta_A_thermophila_A___100___GCF_000147075.1:0.6206368465,((OJF77776.1|Bacteria___Spirochaetota-Spirochaetia___Treponematales___CETP13_sp001885315___97.2___GCA_001885315.1:0.5631647399,AJA90127.1|Bacteria___Spirochaetota-Spirochaetia___Borreliales___Borreliella_chilensis___100___GCA_000808095.1:0.6769743018)49:0.0914617177,(PKL19753.1|Bacteria___Spirochaetota-Spirochaetia___Sphaerochaetales___UBA8525_sp002839335___96.59___GCA_002839335.1:0.7398406750,(OQX29008.1|Bacteria___Spirochaetota-Spirochaetia___Spirochaetales___UBA2779_sp002084135___86.25___GCA_002084135.1:1.2796010076,OHD11423.1|Bacteria___Spirochaetota-GWE2-31-10___GWE2-31-10___GWC1-27-15_sp001829125___83.47___GCA_001829125.1:1.1529363779)89:0.2066305527)61:0.1450686830)28:0.0188674256)97:0.2158806925)22:0.0348729640)18:0.0269561963)79:0.0378120009)12:0.0493942961)9:0.0124643930)14:0.0765583863,(((KKP24195.1|Bacteria___Dependentiae-Babeliae___Babeliales___UASB340_sp000989185___88.76___GCA_000989185.1:0.9261231554,(PKN21681.1|Bacteria___Myxococcota-Polyangia___HGW-17___HGW-17_sp002841825___79.84___GCA_002841825.1:0.9652474638,(EFC33283.1|Bacteria___Campylobacterota-Campylobacteria___Campylobacterales___Campylobacter_D_jejuni_A___96.9___GCA_000163995.1:0.8181194266,WP-015902757.1|Bacteria___Campylobacterota-Campylobacteria___Nautiliales___Nautilia_profundicola___99.59___GCF_000021725.1:0.6961970803)100:0.4046791928)85:0.1259800534)30:0.0580776998,((tbn..161913..163046..LUZY01000009.1|Bacteria___Deferribacterota-Deferribacteres___Deferribacterales___Deferri-01_sp001603805___98.22___GCA_001603805.1:0.8380213541,(PJB77738.1|Bacteria___Acidobacteriota-UM-FILTER-49-7___UM-FILTER-49-7___UM-FILTER-49-7_sp002789615___81.55___GCA_002789615.1:1.8222512563,(KQC09288.1|Bacteria___Cloacimonadota-Cloacimonadia___Cloacimonadales___SDB_sp001412425___95.54___GCA_001412425.1:1.4127831239,(OGH59595.1|Bacteria___Lindowbacteria-2-12-FULL-62-27___2-12-FULL-62-27___2-12-FULL-62-27_sp001784175___88.6___GCA_001784175.1:1.0094032354,WP-068549839.1|Bacteria___Thermosulfidibacterota-Thermosulfidibacteria___Thermosulfidibacterales___Thermosulfidibacter_takaii___98.17___GCF_001547735.1:1.3274149728)61:0.0958017241)79:0.1287501796)63:0.0847038217)78:0.1045981799,((WP-066893890.1|Bacteria___Fusobacteriota-Fusobacteriia___Fusobacteriales___Streptobacillus_hongkongensis___100___GCF_001559795.1:1.6434065273,(WP-068268906.1|Bacteria___Fusobacteriota-Fusobacteriia___Fusobacteriales___Caviibacter_abscessus___100___GCF_001517835.1:0.5634465923,WP-046328220.1|Bacteria___Fusobacteriota-Fusobacteriia___Fusobacteriales___Sneathia_amnii___98.88___GCF_000973085.1:0.4866909387)100:0.6277413865)93:0.3408455517,(WP-026745863.1|Bacteria___Fusobacteriota-Fusobacteriia___Fusobacteriales___Leptotrichia_hofstadii___100___GCF_000428965.1:0.9232236793,(OQY41890.1|Bacteria___Fusobacteriota-Fusobacteriia___Fusobacteriales___Psychrilyobacter_sp002084825___74.34___GCA_002084825.1:0.2880800780,(WP-013388282.1|Bacteria___Fusobacteriota-Fusobacteriia___Fusobacteriales___Ilyobacter_polytropus___100___GCF_000165505.1:0.1359662264,(WP-078694208.1|Bacteria___Fusobacteriota-Fusobacteriia___Fusobacteriales___Cetobacterium_ceti___100___GCF_900167275.1:0.2324104499,(WP-027128450.1|Bacteria___Fusobacteriota-Fusobacteriia___Fusobacteriales___Fusobacterium_B_perfoetens___100___GCF_000622245.1:0.2227343640,(WP-074016270.1|Bacteria___Fusobacteriota-Fusobacteriia___Fusobacteriales___Fusobacterium_massiliense___98.88___GCF_900095705.1:0.3394445214,EAA24263.1|Bacteria___Fusobacteriota-Fusobacteriia___Fusobacteriales___Fusobacterium_vincentii___98.88___GCA_000182945.1:0.1971951862)100:0.3890441150)59:0.0989060540)64:0.1073650764)42:0.0749355093)100:0.4044218095)67:0.1991642023)99:0.3410678032)64:0.0887987565)30:0.0649317276,(((GBE30039.1|Bacteria___AABM5-125-24-AABM5-125-24___BMS3BBIN04___BMS3BBIN04_sp002898195___70.37___GCA_002898195.1:0.9973082412,GBE15643.1|Bacteria___BMS3Abin14-BMS3Abin14___BMS3Abin14___BMS3ABIN14_sp002897695___94.96___GCA_002897695.1:0.6360517185)90:0.2851564491,(WP-011712428.1|Bacteria___Proteobacteria-Magnetococcia___Magnetococcales___Magnetococcus_marinus___98.32___GCF_000014865.1:0.5788328275,((OUX22984.1|Bacteria___Proteobacteria-Alphaproteobacteria___HIMB59___HIMB59_sp002169365___51.95___GCA_002169365.1:0.7615106277,ETO91241.1|Bacteria___Proteobacteria-Alphaproteobacteria___Rickettsiales___Xenolissoclinum_pacificiensis___77.96___GCA_000512675.1:0.8095078970)53:0.0764000771,(OJU73091.1|Bacteria___Proteobacteria-Alphaproteobacteria___Holosporales___40-19_sp001898075___92.31___GCA_001898075.1:1.0663534487,((KEO88159.1|Bacteria___Proteobacteria-Alphaproteobacteria___Sphingomonadales___Erythrobacter_sp000714765___99.54___GCA_000714765.1:0.4772559636,(OUU51045.1|Bacteria___Proteobacteria-Alphaproteobacteria___TMED127___GCA-2691245_sp002167215___82.97___GCA_002167215.1:1.1361795398,CCZ30573.1|Bacteria___Proteobacteria-Alphaproteobacteria___RF32___CAG-495_sp000432275___98.92___GCA_000432275.1:0.5437966294)46:0.0000020674)59:0.0593993522,((KFX72108.1|Bacteria___Proteobacteria-Alphaproteobacteria___Pelagibacterales___IMCC9063_sp000750175___62.65___GCA_000750175.1:0.5474409239,KJS27805.1|Bacteria___Proteobacteria-Alphaproteobacteria___Caulobacterales___Hyphomonas_sp000961695___96.86___GCA_000961695.1:0.4166026785)32:0.0799161972,(OFW89162.1|Bacteria___Proteobacteria-Alphaproteobacteria___Micavibrionales___UBA1573_sp001767915___92.68___GCA_001767915.1:0.3836040941,((OJW22288.1|Bacteria___Proteobacteria-Alphaproteobacteria___Acetobacterales___69-11_sp001898425___98.51___GCA_001898425.1:0.4485506896,OJU39563.1|Bacteria___Proteobacteria-Alphaproteobacteria___Reyranellales___Reyranella_sp001897995___92.3___GCA_001897995.1:0.2702504598)54:0.0220848787,((AIL12703.1|Bacteria___Proteobacteria-Alphaproteobacteria___Caedimonadales___Paracaedimonas_acanthamoebae___80.92___GCA_000743035.1:0.2787550275,(OYZ38224.1|Bacteria___Proteobacteria-Alphaproteobacteria___16-39-46___16-39-46_sp002257235___95.7___GCA_002257235.1:0.2806533011,(WP-010299073.1|Bacteria___Proteobacteria-Alphaproteobacteria___Paracaedibacterales___Odyssella_thessalonicensis___96.24___GCF_000190415.1:0.1335931894,OJV46440.1|Bacteria___Proteobacteria-Alphaproteobacteria___43-37___43-37_sp001897475___95.7___GCA_001897475.1:0.2923141701)52:0.0369163431)73:0.0614146475)91:0.0720069958,(((GBD44636.1|Bacteria___Proteobacteria-Alphaproteobacteria___Geminicoccales___HRBIN40_sp002898275___97.76___GCA_002898275.1:0.2393238317,MBN35077.1|Bacteria___Proteobacteria-Alphaproteobacteria___SP197___SP197_sp002722885___98.91___GCA_002722885.1:0.2160006003)76:0.0411929049,((OUS13579.1|Bacteria___Proteobacteria-Alphaproteobacteria___Kiloniellales___Kiloniella_sp002162915___75.11___GCA_002162915.1:0.2284016368,(WP-028096550.1|Bacteria___Proteobacteria-Alphaproteobacteria___Dongiales___Dongia_sp000620685___99.56___GCF_000620685.1:0.2133482025,WP-027301970.1|Bacteria___Proteobacteria-Alphaproteobacteria___Elsterales___URHD0088_sp000518365___99.57___GCF_000518365.1:0.1450845787)55:0.0297533872)71:0.0211730072,((OUT41511.1|Bacteria___Proteobacteria-Alphaproteobacteria___Micavibrionales___TMED2_sp002168225___86.62___GCA_002168225.1:0.2795260552,(KJS37050.1|Bacteria___Proteobacteria-Alphaproteobacteria___Rhodospirillales___BRH-c57_sp000961745___78.03___GCA_000961745.1:0.3274248268,WP-067557298.1|Bacteria___Proteobacteria-Alphaproteobacteria___Oceanibaculales___Oceanibaculum_pacificum___93.04___GCF_001618175.1:0.1566907480)65:0.0203116841)61:0.0114838862,(WP-084627580.1|Bacteria___Proteobacteria-Alphaproteobacteria___Elsterales___Elstera_litoralis___93.71___GCF_000963705.1:0.1632678174,(PDH57777.1|Bacteria___Proteobacteria-Alphaproteobacteria___Puniceispirillales___UBA8309_sp002457745___80.45___GCA_002457745.1:0.3322636507,MAI13552.1|Bacteria___Proteobacteria-Alphaproteobacteria___Nisaeales___GCA-002701455_sp002690995___89.97___GCA_002690995.1:0.1883644218)85:0.0671633570)74:0.0510366766)32:0.0174362333)28:0.0191355908)11:0.0058886393,(WP-083759236.1|Bacteria___Proteobacteria-Alphaproteobacteria___Azospirillales___Rhodospirillum_A_centenum___99.56___GCF_000016185.1:0.2631789370,((WP-014747834.1|Bacteria___Proteobacteria-Alphaproteobacteria___Tistrellales___Tistrella_mobilis___99.5___GCF_000264455.2:0.2411396144,(WP-108792905.1|Bacteria___Proteobacteria-Alphaproteobacteria___Bin65___Bin65_sp900197615___96.94___GCF_900197615.1:0.3177379001,PJI40164.1|Bacteria___Proteobacteria-Alphaproteobacteria___Ferrovibrionales___Ferrovibrio_sp002796975___98.59___GCA_002796975.1:0.2120019571)83:0.0676222512)51:0.0276609780,((OUU62053.1|Bacteria___Proteobacteria-Alphaproteobacteria___TMED109___TMED62_sp002170595___83.52___GCA_002170595.1:0.8833648483,PPR10227.1|Bacteria___Proteobacteria-Alphaproteobacteria___Defluviicoccales___UBA830_sp002937455___92.59___GCA_002937455.1:0.1687530089)66:0.0415229519,(WP-109904454.1|Bacteria___Proteobacteria-Alphaproteobacteria___Zavarziniales___Zavarzinia_compransoris_A___99.57___GCF_003173035.1:0.1916550080,((ESW60739.1|Bacteria___Proteobacteria-Alphaproteobacteria___Rhodobacterales___TH137_sp000500915___91.68___GCA_000500915.1:0.4071897587,OUR79210.1|Bacteria___Proteobacteria-Alphaproteobacteria___Sneathiellales___Sneathiella_sp002163135___99.57___GCA_002163135.1:0.1622576964)96:0.0835307691,(MAB12651.1|Bacteria___Proteobacteria-Alphaproteobacteria___Parvibaculales___GCA-2684405_sp002684405___91.27___GCA_002684405.1:0.1355057384,(OUT75713.1|Bacteria___Proteobacteria-Alphaproteobacteria___Rhizobiales___TMED25_sp002168075___95.01___GCA_002168075.1:0.3749743597,KJS13268.1|Bacteria___Proteobacteria-Alphaproteobacteria___Rhizobiales___Hoeflea_sp000961635___64.3___GCA_000961635.1:0.2797094212)88:0.1039562065)88:0.0539843646)52:0.0167919185)87:0.0453807428)59:0.0294793651)63:0.0303691967)26:0.0180411995)56:0.0175871430)80:0.0417448575)59:0.0308933421)53:0.0349015479)17:0.0257007964)33:0.0540316588)59:0.0531007727)100:0.3107405171)89:0.1143425610)33:0.0787219887,(((OIP64294.1|Bacteria___CG2-30-70-394-CG2-30-70-394___CG2-30-70-394___CG2-30-70-394_sp001873295___94.77___GCA_001873295.1:0.7497957779,MAX17481.1|Bacteria___Nitrospinota-Nitrospinia___Nitrospinales___LS-NOB_sp002705185___76.87___GCA_002705185.1:0.5657202538)69:0.1821462136,((MAA68025.1|Bacteria___SAR324-SAR324___SAR324___JCVI-SCAAA005_sp002683655___80.16___GCA_002683655.1:0.8797062050,OIP66203.1|Bacteria___CG2-30-53-67-CG2-30-53-67___CG2-30-53-67___CG2-30-53-67_sp001873285___90.46___GCA_001873285.1:0.4501091352)70:0.1564844905,((OGL49756.1|Bacteria___Schekmanbacteria-GWA2-38-11___GWA2-38-11___2-02-FULL-38-14-A_sp001790855___94.02___GCA_001790855.1:0.5986876927,(OGW61782.1|Bacteria___Nitrospirota-RBG-16-64-22___RBG-16-64-22___RBG-16-64-22_sp001803795___89.55___GCA_001803795.1:0.6113732732,(OGW66551.1|Bacteria___Nitrospirota-Nitrospiria___Nitrospirales___2-02-FULL-62-14_sp001805245___85.85___GCA_001805245.1:0.6228444545,OGW42214.1|Bacteria___Nitrospirota-Nitrospiria___HDB-SIOI813___RBG-16-43-11_sp001805165___61.74___GCA_001805165.1:0.5777237966)83:0.0716437027)55:0.0581565513)86:0.1035789074,(tbn..27726..28664..QJVM01000238.1|Bacteria___Nitrospirota-Thermodesulfovibrionia___SZUA-242___SZUA-242_sp003235715___94.55___GCA_003235715.1:0.7269848859,(WP-081495460.1|Bacteria___Nitrospirota_A-Leptospirillia___Leptospirillales___Leptospirillum_ferrooxidans___94.49___GCF_000284315.1:0.9325398066,(GBE40032.1|Bacteria___Nitrospirota-Thermodesulfovibrionia___UBA6902___BMS3Bbin08_sp002897775___96.36___GCA_002897775.1:0.6383031323,OGW39591.1|Bacteria___Nitrospirota-Thermodesulfovibrionia___Thermodesulfovibrionales___RBG-13-39-12_sp001805125___92.2___GCA_001805125.1:0.7541751525)82:0.0956282874)48:0.0285420385)59:0.0573551365)41:0.0239682484)35:0.0162829597)37:0.0226268106,(((OGF48201.1|Bacteria___Firestonebacteria-D2-FULL-39-29___D2-FULL-39-29___D2-FULL-39-29_sp001778375___66.6___GCA_001778375.1:0.6024166220,OGW14573.1|Bacteria___Nitrospinota-2-12-FULL-45-22___2-12-FULL-45-22___2-12-FULL-45-22_sp001803565___81.1___GCA_001803565.1:0.4741773043)57:0.1320336826,(((GAK49674.1|Bacteria___Moduliflexota-Moduliflexia___Moduliflexales___Moduliflexus_flocculans___90.35___GCA_000739515.1:0.5191665936,(CBE69342.1|Bacteria___Methylomirabilota-Methylomirabilia___Methylomirabilales___Methylomirabilis_oxyfera_B___96.26___GCA_000091165.1:0.5566678414,KRT75111.1|Bacteria___Methylomirabilota-Methylomirabilia___Rokubacteriales___CSP1-6_sp001443385___80.6___GCA_001443385.1:0.4673663822)76:0.0794140422)42:0.0352353057,(((OFV79931.1|Bacteria___Acidobacteriota-Thermoanaerobaculia___Thermoanaerobaculales___RBG-13-68-16_sp001766905___90.6___GCA_001766905.1:1.0327717760,KXK03343.1|Bacteria___Acidobacteriota-Blastocatellia___Pyrinomonadales___OLB17_sp001567505___87.82___GCA_001567505.1:0.7533034006)65:0.1440286274,((PYQ66195.1|Bacteria___Acidobacteriota-Thermoanaerobaculia___UBA5066___Gp7-AA6_sp003222385___93.95___GCA_003222385.1:0.6295261341,PYQ33668.1|Bacteria___Acidobacteriota-Thermoanaerobaculia___Gp7-AA8___QHVS01_sp003223635___92.74___GCA_003223635.1:0.2871949132)56:0.0667485825,(ANM32240.1|Bacteria___Acidobacteriota-Mor1___Mor1___Mor1_sp001664505___99.15___GCA_001664505.1:0.4259394163,PYQ14803.1|Bacteria___Acidobacteriota-Mor1___Gp22-AA2___AA152_sp003222305___81.29___GCA_003222305.1:0.3076351459)98:0.1738599781)66:0.0645769524)45:0.0296748972,(GBC76852.1|Bacteria___Acidobacteriota-Blastocatellia___HR10___HR10_sp002898775___75.62___GCA_002898775.1:0.5194985413,((OYT72015.1|Bacteria___Acidobacteriota-Blastocatellia___Chloracidobacteriales___Chloracidobacterium_sp002254845___92.06___GCA_002254845.1:0.3825658169,(PYQ06539.1|Bacteria___Acidobacteriota-Vicinamibacteria___Fen-336___AA32_sp003222275___92.09___GCA_003222275.1:0.5409422863,tbn..23745..24719..AWNV01000005.1|Bacteria___Acidobacteriota-Aminicenantia___Aminicenantales___Aminicenans_sakinawicola___84.34___GCA_000493965.1:0.5577858650)82:0.0883951571)58:0.0627082292,((ODS53599.1|Bacteria___Acidobacteriota-Vicinamibacteria___Vicinamibacterales___SCN-69-37_sp001724025___99.15___GCA_001724025.1:0.6450945909,OLE88871.1|Bacteria___Acidobacteriota-Acidobacteriae___20CM-2-55-15___20CM-2-55-15_sp001920875___81.2___GCA_001920875.1:0.3085237629)74:0.0833781970,(OJV41006.1|Bacteria___Acidobacteriota-Acidobacteriae___Acidobacteriales___KBS-89_sp001897435___100___GCA_001897435.1:0.3733396282,(PWU01188.1|Bacteria___Acidobacteriota-Acidobacteriae___Bryobacterales___PSRJ01_sp003175985___87.11___GCA_003175985.1:0.6888135055,OFV95076.1|Bacteria___Acidobacteriota-Acidobacteriae___2-12-FULL-54-10___2-02-FULL-61-28_sp001767035___91.45___GCA_001767035.1:0.2028337376)70:0.0834749255)100:0.2016168756)54:0.0700010562)73:0.0453731028)44:0.0456241475)77:0.1129056930)64:0.0837457493,(OIP39597.1|Bacteria___UBA9089-CG2-30-40-21___CG2-30-40-21___CG2-30-40-21_sp001873945___87.83___GCA_001873945.1:0.7056603111,(((KQC13595.1|Bacteria___WOR-3_B-SDB-A___SDB-A___SDB-A_sp001412365___95.24___GCA_001412365.1:1.4427584690,OIO61256.1|Bacteria___Proteobacteria-Zetaproteobacteria___CG1-02-64-396___CG1-02-64-396_sp001872725___95.75___GCA_001872725.1:0.9632483879)73:0.2657285932,(OQX89553.1|Bacteria___UBP14-UBA6098___4484-93___4484-93_sp002085385___71.98___GCA_002085385.1:1.2839276689,(KZD17238.1|Bacteria___Fermentibacterota-Fermentibacteria___Fermentibacterales___Fermentibacter_daniensis___84.52___GCA_001618605.1:1.2614488900,OIP43704.1|Bacteria___Desulfobacterota-Desulfobacteria___Desulfatiglandales___CG2-30-51-40_sp001874005___95.81___GCA_001874005.1:0.8679523517)54:0.1398551970)88:0.2038711212)58:0.0872592679,((OGF16503.1|Bacteria___Eisenbacteria-RBG-16-71-46___RBG-16-71-46___RBG-16-71-46_sp001780165___98.9___GCA_001780165.1:0.6849767314,OQY29754.1|Bacteria___4572-55-4572-55___4572-55___4572-55_sp002084765___98.77___GCA_002084765.1:0.4795149241)33:0.0448812007,((KPK68831.1|Bacteria___TA06-DG-26___SM1-40___SM1-40_sp001303705___63.74___GCA_001303705.1:0.3991688785,OGF09147.1|Bacteria___Edwardsbacteria-AC1___AC1___UBA2226_sp001777915___80.35___GCA_001777915.1:0.6594094319)94:0.1434653062,(WP-006929176.1|Bacteria___Calditrichota-Calditrichia___Calditrichales___Caldithrix_abyssi___98.84___GCF_001886815.1:0.7085949303,((OGJ86322.1|Bacteria___Fibrobacterota-OXYB2-FULL-49-7___OXYB2-FULL-49-7___XYB2-FULL-49-35_sp001789205___70.33___GCA_001789205.1:0.7826223796,((KER10964.1|Bacteria___Bacteroidota-Chlorobia___Chlorobiales___GBChlB_sp000724175___98.36___GCA_000724175.1:1.0797705630,(KPP96117.1|Bacteria___Bacteroidota-Rhodothermia___Balneolales___HLUCCA01_sp001314545___95.9___GCA_001314545.1:0.4635621072,GBD00399.1|Bacteria___Bacteroidota-Rhodothermia___Rhodothermales___Rhodothermus_sp002898335___98.87___GCA_002898335.1:0.4269406982)100:0.2647112804)39:0.1037296015,((KXK33437.1|Bacteria___Bacteroidota-Kapabacteria___Kapabacteriales___OLB6_sp001567175___92.76___GCA_001567175.1:1.0841947172,KUO60799.1|Bacteria___Bacteroidota-Ignavibacteria___Ignavibacteriales___BRH-c32_sp001516025___97.77___GCA_001516025.1:0.6466940833)79:0.2035317564,(WP-081040991.1|Bacteria___Bacteroidota-Kryptonia___Kryptoniales___Kryptobacter_tengchongensis_C___67.82___GCF_001458495.1:0.8908962712,(KXK42878.1|Bacteria___Bacteroidota-Ignavibacteria___SJA-28___OLB5_sp001567545___86.5___GCA_001567545.1:1.1565584597,PIU46100.1|Bacteria___Bacteroidota-UBA10030___0-14-0-80-59-12___0-14-0-80-59-12_sp002779395___91.53___GCA_002779395.1:0.4092850507)74:0.0636078866)88:0.1248128308)46:0.0435239693)97:0.1369400673)54:0.0482888755,(OQX95279.1|Bacteria___KSB1-UBA2214___AABM5-25-91___NBLI01_sp002084535___58.13___GCA_002084535.1:0.6011379325,((KMQ53053.1|Bacteria___Fibrobacterota-Chitinivibrionia___Chitinivibrionales___Chitinispirillum_alkaliphilum___97.74___GCA_001045525.1:0.5575254488,(PKK84149.1|Bacteria___Zixibacteria-MSB-5A5___GN15___PGXB01_sp002838945___98.84___GCA_002838945.1:0.5488801999,(OQX92562.1|Bacteria___Zixibacteria-MSB-5A5___UBA10806___4484-95_sp002085375___79.67___GCA_002085375.1:0.8593111181,(PJA28723.1|Bacteria___Zixibacteria-MSB-5A5___UM-FILTER-46-8___UM-FILTER-46-8_sp002791595___92.06___GCA_002791595.1:0.7510003811,EQB62821.1|Bacteria___Zixibacteria-MSB-5A5___MSB-5A5___RBG-1_sp000447245___94.51___GCA_000447245.1:0.4136849015)45:0.0693480712)39:0.0633814501)71:0.0714022303)53:0.0378493767,((OGG00475.1|Bacteria___Gemmatimonadota-Glassbacteria___GWA2-58-10___GWA2-58-10_sp001780825___94.51___GCA_001780825.1:0.5314262512,(ODT02753.1|Bacteria___Gemmatimonadota-Gemmatimonadetes___Gemmatimonadales___SCN-70-22_sp001724275___97.8___GCA_001724275.1:0.4172889008,PZN90217.1|Bacteria___Gemmatimonadota-Gemmatimonadetes___RSA9___RSA9_sp003242735___92.86___GCA_003242735.1:0.1839761984)100:0.3546969595)92:0.1831449838,(OQX85833.1|Bacteria___Krumholzibacteriota-Krumholzibacteria___SSS58A___4484-7_sp002085285___69.78___GCA_002085285.1:0.6697560912,((OPX34112.1|Bacteria___Calditrichota-Calditrichia___RBG-13-44-9___4484-188_sp002049825___61.44___GCA_002049825.1:0.4327167648,GBE27091.1|Bacteria___KSB1-UBA2214___JdFR-76___BMS3Abin05_sp002898015___98.84___GCA_002898015.1:0.4678355883)75:0.0873842260,(KUK93860.1|Bacteria___Marinisomatota-AB16___AB16___46-47_sp001509335___86.81___GCA_001509335.1:0.8332413621,(OUV43386.1|Bacteria___Marinisomatota-Marinisomatia___Marinisomatales___TMED108_sp002172545___74.18___GCA_002172545.1:0.5031412042,OUT37698.1|Bacteria___Marinisomatota-Marinisomatia___SCGC-AAA003-L08___TMED6_sp002167465___96.7___GCA_002167465.1:0.6290837779)76:0.0951149117)96:0.1401124931)34:0.0380128830)15:0.0150564547)12:0.0296786056)15:0.0286233000)21:0.0247652550)68:0.0456499324)66:0.0282253701)55:0.0350306313)27:0.0141022357)86:0.0520462712)48:0.0249609599)18:0.0131393681)51:0.0302988382,(WP-013506865.1|Bacteria___Chrysiogenetota-Chrysiogenetes___Chrysiogenales___Desulfurispirillum_indicum___94.77___GCF_000177635.2:0.9542282519,((OIO68154.1|Bacteria___Proteobacteria-Zetaproteobacteria___Mariprofundales___UBA1543_sp001871195___97.9___GCA_001871195.1:0.6913138714,((WP-012536016.1|Bacteria___Proteobacteria-Gammaproteobacteria___Acidithiobacillales___Acidithiobacillus_ferrooxidans___99.34___GCF_000021485.1:0.5454800429,WP-054966484.1|Bacteria___Proteobacteria-Gammaproteobacteria___Thiohalorhabdales___Thiohalorhabdus_denitrificans___98.32___GCF_001399755.1:0.2892451705)75:0.0503116627,((EEA00522.1|Bacteria___Proteobacteria-Gammaproteobacteria___Burkholderiales___Paraburkholderia_sp000173575___98.89___GCA_000173575.1:0.7276752154,EJP71686.1|Bacteria___Proteobacteria-Gammaproteobacteria___SAR86___SAR86A_sp000252525___66.27___GCA_000252525.1:1.0123149182)62:0.1702533112,(((OYY23820.1|Bacteria___Proteobacteria-Gammaproteobacteria___Thiomicrospirales___GCA-002282575_sp002281095___79.03___GCA_002281095.1:1.0825698682,MAA75388.1|Bacteria___Proteobacteria-Gammaproteobacteria___Nevskiales___GCA-2683405_sp002683405___97.01___GCA_002683405.1:0.5950630251)11:0.1010273271,(WP-008316753.1|Bacteria___Proteobacteria-Gammaproteobacteria___Cardiobacteriales___Wohlfahrtiimonas_chitiniclastica___100___GCF_000375345.1:0.5985115557,(EIJ35914.1|Bacteria___Proteobacteria-Gammaproteobacteria___Thiotrichales___Thiothrix_nivea___99.94___GCA_000260135.1:0.6805276195,(WP-008285390.1|Bacteria___Proteobacteria-Gammaproteobacteria___HTCC5015___HTCC5015_sp000155715___96.59___GCF_000155715.1:0.5227121394,PCJ85341.1|Bacteria___Proteobacteria-Gammaproteobacteria___SZUA-229___GCA-2746365_sp002746365___96.98___GCA_002746365.1:0.4084181706)71:0.0560125354)40:0.0324303534)7:0.0441406159)65:0.0602090920,(ORM38893.1|Bacteria___Proteobacteria-Gammaproteobacteria___Francisellales___Francisella_sp002095075___92.24___GCA_002095075.2:0.6545251142,((tbn..12977..14167..LFCU01000012.1|Bacteria___Proteobacteria-Gammaproteobacteria___Chromatiales___Achromatium_palustre___83.47___GCA_001044195.1:0.4694640157,(ODS63102.1|Bacteria___Proteobacteria-Gammaproteobacteria___Xanthomonadales___Arenimonas_sp001724815___99.37___GCA_001724815.1:0.4311983468,CDH44260.1|Bacteria___Proteobacteria-Gammaproteobacteria___Competibacterales___Contendobacter_odensis___96.48___GCA_000531125.1:0.2910489676)84:0.0393609048)65:0.0280680764,((WP-064004144.1|Bacteria___Proteobacteria-Gammaproteobacteria___Piscirickettsiales___Piscirickettsia_sp001644975___98.81___GCF_001644975.1:0.2073754310,(AEW44323.1|Bacteria___Proteobacteria-Gammaproteobacteria___Enterobacterales___Serratia_D_symbiotica_A___73.61___GCA_000238975.1:0.5234804779,(OGO94428.1|Bacteria___Proteobacteria-Gammaproteobacteria___Coxiellales___2-12-FULL-42-15_sp001797285___76.74___GCA_001797285.1:0.2107157667,(WP-006034861.1|Bacteria___Proteobacteria-Gammaproteobacteria___Diplorickettsiales___Rickettsiella_grylli___93.02___GCF_000168295.1:0.4388396777,(OAI49348.1|Bacteria___Proteobacteria-Gammaproteobacteria___UBA5158___SCGC-AG-212-F23_sp001644445___66.95___GCA_001644445.1:0.2842417982,OGV28800.1|Bacteria___Proteobacteria-Gammaproteobacteria___Legionellales___2-12-FULL-35-11_sp001803185___92.93___GCA_001803185.1:0.2523038106)59:0.0315442366)75:0.0474886098)92:0.0419693470)74:0.0237554841)62:0.0221150140,((tbn..25790..26965..LNEL01000055.1|Bacteria___Proteobacteria-Gammaproteobacteria___Ga0077536___Ga0077536_sp001464935___91.46___GCA_001464935.1:0.2994311707,(OJV91569.1|Bacteria___Proteobacteria-Gammaproteobacteria___Berkiellales___Berkiella_sp001898235___97.67___GCA_001898235.1:0.2999788340,(tbn..44362..45525..ARRC01000001.1|Bacteria___Proteobacteria-Gammaproteobacteria___Pseudomonadales___AAA300-D14_sp000384995___70.22___GCA_000384995.1:0.6565730330,(WP-025771938.1|Bacteria___Proteobacteria-Gammaproteobacteria___HK1___HK1_sp000583135___88.96___GCF_000583135.1:0.5572172830,tbn..1511..2659..LUSG01000066.1|Bacteria___Proteobacteria-Gammaproteobacteria___UBA10353___REDSEA-S09-B13_sp001629395___55.59___GCA_001629395.1:0.6171451052)64:0.0966344456)40:0.0355520061)51:0.0302565149)40:0.0280558121,((OUR64085.1|Bacteria___Proteobacteria-Gammaproteobacteria___Nitrosococcales___41-12-T18_sp002163085___92.61___GCA_002163085.1:0.1659637633,KXJ42035.1|Bacteria___Proteobacteria-Gammaproteobacteria___Methylococcales___Methylohalobius_sp001566965___98.05___GCA_001566965.1:0.2846424993)88:0.0731052413,((WP-026289880.1|Bacteria___Proteobacteria-Gammaproteobacteria___Ectothiorhodospirales___Thioalkalivibrio_A_sulfidiphilus___99.88___GCF_000021985.1:0.2308315445,(KPL28316.1|Bacteria___Proteobacteria-Gammaproteobacteria___Acidiferrobacterales___SM1-46_sp001304215___92.58___GCA_001304215.1:0.3259669303,OGT21315.1|Bacteria___Proteobacteria-Gammaproteobacteria___Thiohalomonadales___RBG-16-57-12_sp001801365___76.95___GCA_001801365.1:0.1566564479)68:0.0308009467)32:0.0270046841,((WP-011629923.1|Bacteria___Proteobacteria-Gammaproteobacteria___Nitrococcales___Alkalilimnicola_ehrlichii___100___GCF_000014785.1:0.2355355377,(MAT65418.1|Bacteria___Proteobacteria-Gammaproteobacteria___Thiohalobacterales___Thiohalobacter_sp002699185___77.45___GCA_002699185.1:0.1696218837,((WP-070987622.1|Bacteria___Proteobacteria-Gammaproteobacteria___Thiohalospirales_A___Halofilum_ochraceum___98.47___GCF_001614315.2:0.2074253679,tbn..31620..32759..DJFX01000024.1|Bacteria___Proteobacteria-Gammaproteobacteria___Granulosicoccales___UBA5861_sp002432635___93.84___GCA_002432635.1:0.2378064486)88:0.0592029832,(PLX55786.1|Bacteria___Proteobacteria-Gammaproteobacteria___BM003___BM003_sp002868855___93.35___GCA_002868855.1:0.2617262902,(tbn..2660..3799..DDIP01000189.1|Bacteria___Proteobacteria-Gammaproteobacteria___Woeseiales___UBA1847_sp002338605___73.22___GCA_002338605.1:0.1576928221,KPJ81670.1|Bacteria___Proteobacteria-Gammaproteobacteria___Steroidobacterales___SG8-30_sp001303245___74.96___GCA_001303245.1:0.3031321269)56:0.0562219290)100:0.1071055185)63:0.0288952127)56:0.0280462185)13:0.0204735774,((tbn..5070..6194..QIJH01000104.1|Bacteria___Proteobacteria-Gammaproteobacteria___SZUA-140___SZUA-76_sp003232725___86.72___GCA_003232725.1:0.1698745732,(WP-068804266.1|Bacteria___Proteobacteria-Gammaproteobacteria___Immundisolibacterales___Immundisolibacter_cernigliae___98.17___GCF_001697225.1:0.4055738464,PKM45816.1|Bacteria___Proteobacteria-Gammaproteobacteria___Thiohalomonadales___UBA3588_sp002840095___98.94___GCA_002840095.1:0.1420417123)77:0.0454671987)43:0.0187654756,((WP-093427914.1|Bacteria___Proteobacteria-Gammaproteobacteria___Thiohalospirales___Thiohalospira_halophila___98.68___GCF_900112605.1:0.2814676155,ALP52336.1|Bacteria___Proteobacteria-Gammaproteobacteria___Tenderiales___Tenderia_electrophaga___97.51___GCA_001447805.1:0.1140069426)88:0.0641758789,(tbn..97368..98582..LNFF01000015.1|Bacteria___Proteobacteria-Gammaproteobacteria___Ga0077554___Ga0077554_sp001464585___97.22___GCA_001464585.1:0.1618121123,OYV78253.1|Bacteria___Proteobacteria-Gammaproteobacteria___21-64-14___21-64-14_sp002255365___99.47___GCA_002255365.1:0.1394546913)82:0.0430641233)51:0.0191699501)74:0.0484327965)6:0.0000029624)35:0.0171126627)43:0.0257551477)71:0.0181789633)77:0.0263489410)88:0.0439400379)32:0.0218939344)54:0.0248971026)62:0.0820044079)99:0.1806359067)48:0.1557216487,((PMP62481.1|Bacteria___Desulfobacterota-Thermodesulfobacteria___Thermodesulfobacteriales___Caldimicrobium_thiodismutans_A___89.3___GCA_002877875.1:0.9275554354,(KXS56205.1|Bacteria___Desulfobacterota-Desulfarculia___Adiutricales___Adiutrix_intracellularis___86.38___GCA_001577715.1:1.1928456466,KPJ72405.1|Bacteria___WOR-3-WOR-3___SM23-42___DG-78_sp001303225___75.6___GCA_001303225.1:0.9545964011)61:0.0968967224)85:0.2018934427,((WP-038003088.1|Bacteria___Desulfobacterota-Syntrophorhabdia___Syntrophorhabdales___Syntrophorhabdus_aromaticivorans___94.12___GCF_000512235.1:0.6348790091,((ADW16874.1|Bacteria___Desulfobacterota-Desulfobulbia___Desulfobulbales___Desulfobulbus_propionicus___99.15___GCA_000186885.1:0.8831826848,OIP88655.1|Bacteria___Desulfobacterota-Syntrophobacteria___Syntrophobacterales___CG2-30-61-12_sp001873705___87.34___GCA_001873705.1:0.7772869360)71:0.0632018214,(OPX20444.1|Bacteria___Desulfobacterota-Desulfobaccia___Desulfobaccales___Desulfobacca_B_sp002049795___93.88___GCA_002049795.1:0.4697669527,((PNV86867.1|Bacteria___Desulfobacterota-Syntrophobacteria___BM002___BM002_sp002899795___94.35___GCA_002899795.1:0.2530957304,WP-013259591.1|Bacteria___Desulfobacterota-Desulfarculia___Desulfarculales___Desulfarculus_baarsii___98.71___GCF_000143965.1:0.5177811626)36:0.0705555571,((OEU57033.1|Bacteria___Desulfobacterota-Desulfobacteria___C00003060___C00003106_sp001751015___90.01___GCA_001751015.1:0.3011033370,KJS32830.1|Bacteria___Desulfobacterota-Desulfobacteria___Desulfobacterales___Desulfatitalea_sp000961655___98.39___GCA_000961655.1:0.3531158236)100:0.2942540594,(EKO37826.1|Bacteria___Desulfobacterota_A-Desulfovibrionia___Desulfovibrionales___Desulfovibrio_F_magneticus_A___100___GCA_000307955.1:0.6013722619,(KPJ65199.1|Bacteria___Desulfobacterota-Desulfofervidia___Desulfofervidales___DG-60_sp001304365___61.93___GCA_001304365.1:0.7932152617,WP-067619242.1|Bacteria___Desulfobacterota-Dissulfuribacteria___Dissulfuribacterales___Dissulfuribacter_thermophilus___98.19___GCF_001687335.1:0.4204085867)81:0.0475632853)45:0.0502929611)50:0.0488381775)45:0.0223413915)83:0.0686109457)88:0.0981821543)27:0.0670928262,((((KRT72425.1|Bacteria___MBNT15-MBNT15___MBNT15___CSP1-8_sp001443455___78.99___GCA_001443455.1:0.6938667181,OQY66706.1|Bacteria___Binatota-Binatia___UTPRO1___UTPRO1_sp002050235___85.59___GCA_002050235.1:0.3645994730)22:0.0000029642,(OGP53268.1|Bacteria___Desulfobacterota-BSN033___BSN033___RBG-13-52-11_sp001797745___80___GCA_001797745.1:0.4963599379,KFO66648.1|Bacteria___Desulfobacterota-Syntrophia___Syntrophales___Smithella_sp000747625___53.95___GCA_000747625.2:0.4701310128)76:0.1128905493)51:0.0809624737,(GBD24882.1|Bacteria___Binatota-Binatia___HRBIN30___HRBIN30_sp002898795___91.91___GCA_002898795.1:0.9778705782,(WP-014812442.1|Bacteria___Desulfobacterota-Desulfomonilia___Desulfomonilales___Desulfomonile_tiedjei___98.39___GCF_000266945.1:0.5265917817,(PLX43519.1|Bacteria___Deferrisomatota-Defferisomatia___Defferisomatales___BM512_sp002869005___94.21___GCA_002869005.1:0.9256239298,((OGU15660.1|Bacteria___Desulfuromonadota-Desulfuromonadia___Geobacterales___UBA8499_sp001802645___96.77___GCA_001802645.1:0.4444875853,OEU76256.1|Bacteria___Desulfuromonadota-Desulfuromonadia___Desulfuromonadales___Desulfuromonas_sp001751155___85.04___GCA_001751155.1:0.3252204706)100:0.3324020289,(KRT66992.1|Bacteria___Dadabacteria-UBA1144___UBA2774___CSP1-2_sp001443445___87.2___GCA_001443445.1:0.8497368033,OGQ96102.1|Bacteria___Bdellovibrionota_B-YA12-FULL-61-11___YA12-FULL-61-11___YA12-FULL-61-11_sp001799195___67.86___GCA_001799195.1:1.0093719096)71:0.1226870662)45:0.0576152388)50:0.0323149435)42:0.0228651418)14:0.0475333835)10:0.0381691820,(OGP56700.1|Bacteria___RBG-13-61-14-RBG-13-61-14___RBG-13-61-14___RBG-13-61-14_sp001797815___89.66___GCA_001797815.1:0.6841107003,(OGP14162.1|Bacteria___GWC2-55-46-GWC2-55-46___GWC2-55-46___GWA2-54-12_sp001795535___65.39___GCA_001795535.1:0.5135129357,((OGQ06817.1|Bacteria___UBA10199-UBA10199___UBA10199___2-12-FULL-40-28_sp001798135___94.12___GCA_001798135.1:0.4260543761,(OGQ55481.1|Bacteria___UBA10199-UBA10199___2-02-FULL-50-16___2-02-FULL-50-16_sp001798715___69.04___GCA_001798715.1:0.4425488673,(PIR17670.1|Bacteria___UBA10199-UBA10199___GCA-002796325___1-14-0-20-49-13_sp002796305___84.17___GCA_002796305.1:0.2927620997,(OGQ22746.1|Bacteria___UBA10199-UBA10199___2-02-FULL-44-16___2-02-FULL-44-16_sp001798185___89.64___GCA_001798185.1:0.1910236344,OGQ06353.1|Bacteria___UBA10199-UBA10199___SPLOWO2-01-44-7___SPLOWO2-01-44-7_sp001798075___88.06___GCA_001798075.1:0.2851966936)93:0.1188778861)89:0.0868958625)61:0.0861996740)94:0.0844960018,(((WP-096327873.1|Bacteria___Myxococcota-Polyangia___Nannocystales___Nannocystis_exedens___95.81___GCF_002343915.1:0.6324367294,AKU98038.1|Bacteria___Myxococcota-Polyangia___Polyangiales___Labilithrix_luteola___96.13___GCA_001263205.1:0.7582335999)77:0.0953860066,(PKN57992.1|Bacteria___Myxococcota-UBA9042___PHBI01___PHBI01_sp002841945___88.33___GCA_002841945.1:0.6713192747,MBT40512.1|Bacteria___Myxococcota-UBA9160___UBA9160___GCA-2729515_sp002729515___98.25___GCA_002729515.1:0.4472074605)79:0.0984821040)47:0.0228167601,((OFZ14307.1|Bacteria___Bdellovibrionota-Bacteriovoracia___Bacteriovoracales___GWA2-49-15_sp001769855___91.96___GCA_001769855.1:0.6386636888,(OGP04008.1|Bacteria___O2-12-FULL-43-9-O2-12-FULL-43-9___2-02-FULL-40-11___2-02-FULL-38-15-A_sp001797335___77.05___GCA_001797335.1:0.3600138857,KHD89220.1|Bacteria___Bdellovibrionota-Bdellovibrionia___Bdellovibrionales___Bdellovibrio_sp000786105___95.52___GCA_000786105.1:0.3749575877)61:0.0812290240)99:0.1612302525,((MBC61474.1|Bacteria___Bdellovibrionota_B-Oligoflexia___Oligoflexales___GCA-2711925_sp002711925___85.03___GCA_002711925.1:0.6096011662,APJ02455.1|Bacteria___Bdellovibrionota_B-Oligoflexia___Silvanigrellales___Silvanigrella_aquatica___90.35___GCA_001907975.2:0.4095334480)95:0.1172357466,(WP-012830292.1|Bacteria___Myxococcota-Polyangia___Haliangiales___Haliangium_ochraceum___98.39___GCF_000024805.1:0.4460000527,(WP-111728745.1|Bacteria___Myxococcota-Bradimonadia___Bradymonadales___B210_sp003260125___90.32___GCF_003260125.1:0.4857139272,(OFX23283.1|Bacteria___Myxococcota-Myxococcia___Myxococcales___Anaeromyxobacter_sp001768075___92.3___GCA_001768075.1:0.5390692237,OGQ84295.1|Bacteria___Myxococcota-XYA12-FULL-58-9___XYA12-FULL-58-9___XYA12-FULL-58-9_sp001798605___87.8___GCA_001798605.1:0.3280904517)90:0.1017351635)80:0.0481603376)43:0.0249925279)53:0.0398592241)47:0.0133093973)74:0.0561856335)64:0.0368156772)61:0.0351602309)33:0.0355586813)14:0.0186046149)21:0.0273206396)19:0.0230739588)48:0.0277431531)13:0.0020736260)25:0.0177975659)38:0.0725238252)44:0.0657871190)72:0.0886402507)7:0.0206408918)28:0.0516371060)44:0.0545386329)98:0.2235100646)59:0.1346831747)54:0.0847753566)59:0.0663256995)51:0.1101237483);
