# Supplementary material for: Early origin and evolution of the FtsZ/tubulin protein family
Source: Front Microbiol. 2023 Jan 10;13:1100249. doi: 10.3389/fmicb.2022.1100249 (PMC9871819; doi:10.3389/fmicb.2022.1100249)
Supplement: Supplementary file 2 [file Data_Sheet_2.ZIP › DATA/fig4-5/C-terminal_HMM/hmm_C-terminal/artub-C.hmm]

HMMER3/f [3.1b2 | February 2015]
NAME  artub-C.afa
LENG  233
ALPH  amino
RF    no
MM    no
CONS  yes
CS    no
MAP   yes
DATE  Tue Sep 29 21:10:05 2020
NSEQ  3
EFFN  0.418945
CKSUM 566139131
STATS LOCAL MSV      -10.7398  0.70362
STATS LOCAL VITERBI  -11.6375  0.70362
STATS LOCAL FORWARD   -5.1374  0.70362
HMM          A        C        D        E        F        G        H        I        K        L        M        N        P        Q        R        S        T        V        W        Y   
            m->m     m->i     m->d     i->m     i->i     d->m     d->d
  COMPO   2.55742  4.33391  2.77726  2.59313  3.30863  3.00518  3.77601  2.66770  2.57586  2.48036  3.61137  3.07916  3.41843  3.19858  2.97140  2.72505  2.93100  2.60933  4.13331  3.58151
          2.68618  4.42225  2.77519  2.73123  3.46354  2.40513  3.72494  3.29354  2.67741  2.69355  4.24690  2.90347  2.73739  3.18146  2.89801  2.37887  2.77519  2.98518  4.58477  3.61503
          0.03349  3.80917  4.53152  0.61958  0.77255  0.00000        *
      1   2.78161  5.08362  2.64353  2.00840  4.40942  3.35264  3.57743  3.82753  1.89249  3.33973  4.17552  2.84413  3.81971  2.26892  2.51972  2.74859  3.00707  3.47521  5.48161  4.16186      1 k - - -
          2.68618  4.42225  2.77519  2.73123  3.46354  2.40513  3.72494  3.29354  2.67741  2.69355  4.24690  2.90347  2.73739  3.18146  2.89801  2.37887  2.77519  2.98518  4.58477  3.61503
          0.03349  3.80917  4.53152  0.61958  0.77255  0.48576  0.95510
      2   2.96594  4.43418  4.26788  3.77941  3.19135  4.05534  4.50534  2.01846  3.59859  1.30419  3.08722  4.06006  4.42559  3.90960  3.82003  3.43452  3.24157  1.69327  5.11521  3.88338      2 l - - -
          2.68618  4.42225  2.77519  2.73123  3.46354  2.40513  3.72494  3.29354  2.67741  2.69355  4.24690  2.90347  2.73739  3.18146  2.89801  2.37887  2.77519  2.98518  4.58477  3.61503
          0.03349  3.80917  4.53152  0.61958  0.77255  0.48576  0.95510
      3   1.10908  4.16299  3.40027  3.19027  3.99110  2.98888  4.21953  3.10735  3.20492  2.99167  4.03176  3.35527  3.72227  3.55228  3.45893  2.51449  2.78753  2.77283  5.42468  4.21818      3 a - - -
          2.68618  4.42225  2.77519  2.73123  3.46354  2.40513  3.72494  3.29354  2.67741  2.69355  4.24690  2.90347  2.73739  3.18146  2.89801  2.37887  2.77519  2.98518  4.58477  3.61503
          0.03349  3.80917  4.53152  0.61958  0.77255  0.48576  0.95510
      4   2.92999  4.75637  3.06804  2.82298  3.24350  3.39670  1.28339  3.62293  2.66792  3.12433  4.16344  3.23432  3.94647  3.18879  2.93675  3.00166  3.23178  3.35940  4.70918  3.19643      4 h - - -
          2.68618  4.42225  2.77519  2.73123  3.46354  2.40513  3.72494  3.29354  2.67741  2.69355  4.24690  2.90347  2.73739  3.18146  2.89801  2.37887  2.77519  2.98518  4.58477  3.61503
          0.03349  3.80917  4.53152  0.61958  0.77255  0.48576  0.95510
      5   2.85234  5.01241  2.93084  2.51669  4.35013  3.44248  3.58109  3.76456  1.53770  3.26923  4.14704  2.98389  3.88431  2.22928  2.29188  2.84925  3.06564  3.44538  5.38629  4.12900      5 k - - -
          2.68618  4.42225  2.77519  2.73123  3.46354  2.40513  3.72494  3.29354  2.67741  2.69355  4.24690  2.90347  2.73739  3.18146  2.89801  2.37887  2.77519  2.98518  4.58477  3.61503
          0.03349  3.80917  4.53152  0.61958  0.77255  0.48576  0.95510
      6   3.01910  4.69747  3.49435  3.09827  2.29717  3.75252  2.47025  3.29849  2.93659  2.77723  3.84582  3.39163  4.15424  3.30670  3.21058  3.10435  3.25510  3.10346  3.92451  1.56058      6 y - - -
          2.68618  4.42225  2.77519  2.73123  3.46354  2.40513  3.72494  3.29354  2.67741  2.69355  4.24690  2.90347  2.73739  3.18146  2.89801  2.37887  2.77519  2.98518  4.58477  3.61503
          0.03349  3.80917  4.53152  0.61958  0.77255  0.48576  0.95510
      7   2.83771  5.30807  1.77994  1.49153  4.59614  3.15837  3.68512  4.08154  2.66913  3.62613  4.48828  2.64229  3.76628  2.85605  3.22696  2.74486  3.12375  3.68641  5.78965  4.32759      7 e - - -
          2.68618  4.42225  2.77519  2.73123  3.46354  2.40513  3.72494  3.29354  2.67741  2.69355  4.24690  2.90347  2.73739  3.18146  2.89801  2.37887  2.77519  2.98518  4.58477  3.61503
          0.03349  3.80917  4.53152  0.61958  0.77255  0.48576  0.95510
      8   2.91624  4.87460  3.08787  2.72307  4.24651  3.41101  3.72782  3.67214  1.12854  3.25183  4.21806  3.14983  3.91697  2.92392  2.42487  2.96320  3.17496  3.38399  5.32834  4.13249      8 k - - -
          2.68618  4.42225  2.77519  2.73123  3.46354  2.40513  3.72494  3.29354  2.67741  2.69355  4.24690  2.90347  2.73739  3.18146  2.89801  2.37887  2.77519  2.98518  4.58477  3.61503
          0.03349  3.80917  4.53152  0.61958  0.77255  0.48576  0.95510
      9   2.91955  4.98593  3.30040  2.70510  4.38391  3.54375  3.56474  3.75365  1.62757  3.24857  4.13292  3.11329  3.93962  2.71422  1.55704  2.93730  3.10840  3.44904  5.33255  4.14326      9 r - - -
          2.68618  4.42225  2.77519  2.73123  3.46354  2.40513  3.72494  3.29354  2.67741  2.69355  4.24690  2.90347  2.73739  3.18146  2.89801  2.37887  2.77519  2.98518  4.58477  3.61503
          0.03349  3.80917  4.53152  0.61958  0.77255  0.48576  0.95510
     10   2.96594  4.43418  4.26788  3.77941  3.19135  4.05534  4.50534  2.01846  3.59859  1.30419  3.08722  4.06006  4.42559  3.90960  3.82003  3.43452  3.24157  1.69327  5.11521  3.88338     10 l - - -
          2.68618  4.42225  2.77519  2.73123  3.46354  2.40513  3.72494  3.29354  2.67741  2.69355  4.24690  2.90347  2.73739  3.18146  2.89801  2.37887  2.77519  2.98518  4.58477  3.61503
          0.03349  3.80917  4.53152  0.61958  0.77255  0.48576  0.95510
     11   2.78429  5.17752  1.61716  2.12547  4.43720  3.18538  3.66982  3.96237  2.59320  3.50132  4.36530  2.69142  3.76819  2.25276  3.10318  2.71957  3.06630  3.58229  5.65857  4.21866     11 d - - -
          2.68618  4.42225  2.77519  2.73123  3.46354  2.40513  3.72494  3.29354  2.67741  2.69355  4.24690  2.90347  2.73739  3.18146  2.89801  2.37887  2.77519  2.98518  4.58477  3.61503
          0.03349  3.80917  4.53152  0.61958  0.77255  0.48576  0.95510
     12   2.91624  4.87460  3.08787  2.72307  4.24651  3.41101  3.72782  3.67214  1.12854  3.25183  4.21806  3.14983  3.91697  2.92392  2.42487  2.96320  3.17496  3.38399  5.32834  4.13249     12 k - - -
          2.68618  4.42225  2.77519  2.73123  3.46354  2.40513  3.72494  3.29354  2.67741  2.69355  4.24690  2.90347  2.73739  3.18146  2.89801  2.37887  2.77519  2.98518  4.58477  3.61503
          0.03349  3.80917  4.53152  0.61958  0.77255  0.48576  0.95510
     13   3.06437  4.44970  4.46078  3.95363  3.19016  4.26235  4.63744  1.42985  3.77123  1.46615  3.06433  4.23644  4.55898  4.05893  3.97562  3.63376  3.31658  1.85023  5.15908  3.93809     13 i - - -
          2.68618  4.42225  2.77519  2.73123  3.46354  2.40513  3.72494  3.29354  2.67741  2.69355  4.24690  2.90347  2.73739  3.18146  2.89801  2.37887  2.77519  2.98518  4.58477  3.61503
          0.03349  3.80917  4.53152  0.61958  0.77255  0.48576  0.95510
     14   2.61398  4.68006  2.78141  2.49364  4.06796  3.23663  3.72184  3.54546  2.46694  3.12690  4.03149  2.96135  2.13884  2.28023  2.81737  2.67514  2.92401  3.21223  5.34089  4.02951     14 p - - -
          2.68618  4.42225  2.77519  2.73123  3.46354  2.40513  3.72494  3.29354  2.67741  2.69355  4.24690  2.90347  2.73739  3.18146  2.89801  2.37887  2.77519  2.98518  4.58477  3.61503
          0.03349  3.80917  4.53152  0.61958  0.77255  0.48576  0.95510
     15   2.28632  4.20509  3.15376  2.96804  4.01392  2.93626  4.07895  3.52862  3.03745  3.25432  4.18675  3.20206  3.67015  3.39209  3.32447  1.19071  2.76198  3.07767  5.39183  4.09745     15 s - - -
          2.68618  4.42225  2.77519  2.73123  3.46354  2.40513  3.72494  3.29354  2.67741  2.69355  4.24690  2.90347  2.73739  3.18146  2.89801  2.37887  2.77519  2.98518  4.58477  3.61503
          0.03349  3.80917  4.53152  0.61958  0.77255  0.48576  0.95510
     16   2.98192  4.42015  4.24279  3.85737  3.33306  3.99570  4.59822  1.16005  3.68415  1.93380  3.28004  4.11165  4.43431  4.03986  3.88806  3.48608  3.28279  1.84854  5.20973  3.94155     16 i - - -
          2.68618  4.42225  2.77519  2.73123  3.46354  2.40513  3.72494  3.29354  2.67741  2.69355  4.24690  2.90347  2.73739  3.18146  2.89801  2.37887  2.77519  2.98518  4.58477  3.61503
          0.03349  3.80917  4.53152  0.61958  0.77255  0.48576  0.95510
     17   2.98192  4.42015  4.24279  3.85737  3.33306  3.99570  4.59822  1.16005  3.68415  1.93380  3.28004  4.11165  4.43431  4.03986  3.88806  3.48608  3.28279  1.84854  5.20973  3.94155     17 i - - -
          2.68618  4.42225  2.77519  2.73123  3.46354  2.40513  3.72494  3.29354  2.67741  2.69355  4.24690  2.90347  2.73739  3.18146  2.89801  2.37887  2.77519  2.98518  4.58477  3.61503
          0.03349  3.80917  4.53152  0.61958  0.77255  0.48576  0.95510
     18   2.92390  5.03835  1.01330  2.30047  4.40749  3.16475  3.87898  3.98176  2.95174  3.60209  4.58021  2.85304  3.81326  3.11907  3.45815  2.89445  3.26164  3.62820  5.58830  4.29269     18 d - - -
          2.68618  4.42225  2.77519  2.73123  3.46354  2.40513  3.72494  3.29354  2.67741  2.69355  4.24690  2.90347  2.73739  3.18146  2.89801  2.37887  2.77519  2.98518  4.58477  3.61503
          0.03349  3.80917  4.53152  0.61958  0.77255  0.48576  0.95510
     19   2.92390  5.03835  1.01330  2.30047  4.40749  3.16475  3.87898  3.98176  2.95174  3.60209  4.58021  2.85304  3.81326  3.11907  3.45815  2.89445  3.26164  3.62820  5.58830  4.29269     19 d - - -
          2.68618  4.42225  2.77519  2.73123  3.46354  2.40513  3.72494  3.29354  2.67741  2.69355  4.24690  2.90347  2.73739  3.18146  2.89801  2.37887  2.77519  2.98518  4.58477  3.61503
          0.03349  3.80917  4.53152  0.61958  0.77255  0.48576  0.95510
     20   3.08554  4.56741  4.08710  3.72815  3.11406  3.90037  4.40379  2.31647  3.49645  0.95738  3.15951  4.00958  4.34764  3.88001  3.68229  3.46597  3.38326  2.33707  4.96889  3.67712     20 l - - -
          2.68618  4.42225  2.77519  2.73123  3.46354  2.40513  3.72494  3.29354  2.67741  2.69355  4.24690  2.90347  2.73739  3.18146  2.89801  2.37887  2.77519  2.98518  4.58477  3.61503
          0.03349  3.80917  4.53152  0.61958  0.77255  0.48576  0.95510
     21   2.67212  4.43842  3.27273  3.10379  4.10182  3.12958  4.18537  3.63222  3.15589  3.26548  4.31363  3.41616  0.95420  3.54667  3.40744  2.83797  3.10904  3.28469  5.30451  4.22211     21 p - - -
          2.68618  4.42225  2.77519  2.73123  3.46354  2.40513  3.72494  3.29354  2.67741  2.69355  4.24690  2.90347  2.73739  3.18146  2.89801  2.37887  2.77519  2.98518  4.58477  3.61503
          0.03349  3.80917  4.53152  0.61958  0.77255  0.48576  0.95510
     22   2.91624  4.87460  3.08787  2.72307  4.24651  3.41101  3.72782  3.67214  1.12854  3.25183  4.21806  3.14983  3.91697  2.92392  2.42487  2.96320  3.17496  3.38399  5.32834  4.13249     22 k - - -
          2.68618  4.42225  2.77519  2.73123  3.46354  2.40513  3.72494  3.29354  2.67741  2.69355  4.24690  2.90347  2.73739  3.18146  2.89801  2.37887  2.77519  2.98518  4.58477  3.61503
          0.03349  3.80917  4.53152  0.61958  0.77255  0.48576  0.95510
     23   2.90054  4.99463  2.46549  1.11907  4.33335  3.23513  3.81839  3.77472  2.69111  3.40276  4.38114  2.90137  3.83718  3.03639  3.09218  2.89038  3.20482  3.46570  5.51702  4.24094     23 e - - -
          2.68618  4.42225  2.77519  2.73123  3.46354  2.40513  3.72494  3.29354  2.67741  2.69355  4.24690  2.90347  2.73739  3.18146  2.89801  2.37887  2.77519  2.98518  4.58477  3.61503
          0.03349  3.80917  4.53152  0.61958  0.77255  0.48576  0.95510
     24   2.92999  4.75637  3.06804  2.82298  3.24350  3.39670  1.28339  3.62293  2.66792  3.12433  4.16344  3.23432  3.94647  3.18879  2.93675  3.00166  3.23178  3.35940  4.70918  3.19643     24 h - - -
          2.68618  4.42225  2.77519  2.73123  3.46354  2.40513  3.72494  3.29354  2.67741  2.69355  4.24690  2.90347  2.73739  3.18146  2.89801  2.37887  2.77519  2.98518  4.58477  3.61503
          0.03349  3.80917  4.53152  0.61958  0.77255  0.48576  0.95510
     25   2.90054  4.99463  2.46549  1.11907  4.33335  3.23513  3.81839  3.77472  2.69111  3.40276  4.38114  2.90137  3.83718  3.03639  3.09218  2.89038  3.20482  3.46570  5.51702  4.24094     25 e - - -
          2.68618  4.42225  2.77519  2.73123  3.46354  2.40513  3.72494  3.29354  2.67741  2.69355  4.24690  2.90347  2.73739  3.18146  2.89801  2.37887  2.77519  2.98518  4.58477  3.61503
          0.03349  3.80917  4.53152  0.61958  0.77255  0.48576  0.95510
     26   2.93714  4.34245  4.42136  3.93091  3.42342  4.14127  4.69802  1.54213  3.80083  1.96738  3.26884  4.18755  4.51294  4.10114  4.03274  3.52136  3.21648  1.27568  5.33404  4.10946     26 v - - -
          2.68618  4.42225  2.77519  2.73123  3.46354  2.40513  3.72494  3.29354  2.67741  2.69355  4.24690  2.90347  2.73739  3.18146  2.89801  2.37887  2.77519  2.98518  4.58477  3.61503
          0.03349  3.80917  4.53152  0.61958  0.77255  0.48576  0.95510
     27   2.59017  4.37024  3.25081  3.14301  4.28339  0.83385  4.26584  3.86882  3.31549  3.53066  4.50701  3.41547  3.75933  3.64492  3.55719  2.76053  3.06655  3.40951  5.39394  4.38364     27 g - - -
          2.68618  4.42225  2.77519  2.73123  3.46354  2.40513  3.72494  3.29354  2.67741  2.69355  4.24690  2.90347  2.73739  3.18146  2.89801  2.37887  2.77519  2.98518  4.58477  3.61503
          0.03349  3.80917  4.53152  0.61958  0.77255  0.48576  0.95510
     28   3.23477  4.63126  3.99713  3.68856  2.60757  3.66147  3.82678  3.25692  3.41261  2.66215  3.89353  3.85070  4.17430  3.80365  3.55168  3.43898  3.53229  3.14551  1.02333  2.61322     28 w - - -
          2.68618  4.42225  2.77519  2.73123  3.46354  2.40513  3.72494  3.29354  2.67741  2.69355  4.24690  2.90347  2.73739  3.18146  2.89801  2.37887  2.77519  2.98518  4.58477  3.61503
          0.03349  3.80917  4.53152  0.61958  0.77255  0.48576  0.95510
     29   2.91624  4.87460  3.08787  2.72307  4.24651  3.41101  3.72782  3.67214  1.12854  3.25183  4.21806  3.14983  3.91697  2.92392  2.42487  2.96320  3.17496  3.38399  5.32834  4.13249     29 k - - -
          2.68618  4.42225  2.77519  2.73123  3.46354  2.40513  3.72494  3.29354  2.67741  2.69355  4.24690  2.90347  2.73739  3.18146  2.89801  2.37887  2.77519  2.98518  4.58477  3.61503
          0.03349  3.80917  4.53152  0.61958  0.77255  0.48576  0.95510
     30   2.92390  5.03835  1.01330  2.30047  4.40749  3.16475  3.87898  3.98176  2.95174  3.60209  4.58021  2.85304  3.81326  3.11907  3.45815  2.89445  3.26164  3.62820  5.58830  4.29269     30 d - - -
          2.68618  4.42225  2.77519  2.73123  3.46354  2.40513  3.72494  3.29354  2.67741  2.69355  4.24690  2.90347  2.73739  3.18146  2.89801  2.37887  2.77519  2.98518  4.58477  3.61503
          0.03349  3.80917  4.53152  0.61958  0.77255  0.48576  0.95510
     31   3.15833  4.67295  3.74588  3.46466  2.29962  3.75723  3.59317  3.17661  3.32400  2.64657  3.85865  3.64737  4.23321  3.64526  3.52016  3.30088  3.44508  3.04437  3.94051  1.07797     31 y - - -
          2.68618  4.42225  2.77519  2.73123  3.46354  2.40513  3.72494  3.29354  2.67741  2.69355  4.24690  2.90347  2.73739  3.18146  2.89801  2.37887  2.77519  2.98518  4.58477  3.61503
          0.03349  3.80917  4.53152  0.61958  0.77255  0.48576  0.95510
     32   2.91156  4.99675  3.26242  2.68107  4.39553  3.53481  3.56264  3.76654  1.43704  3.25918  4.13943  3.09723  3.93248  2.71014  1.80158  2.92457  3.10160  3.45767  5.34271  4.14748     32 k - - -
          2.68618  4.42225  2.77519  2.73123  3.46354  2.40513  3.72494  3.29354  2.67741  2.69355  4.24690  2.90347  2.73739  3.18146  2.89801  2.37887  2.77519  2.98518  4.58477  3.61503
          0.03349  3.80917  4.53152  0.61958  0.77255  0.48576  0.95510
     33   2.59017  4.37024  3.25081  3.14301  4.28339  0.83385  4.26584  3.86882  3.31549  3.53066  4.50701  3.41547  3.75933  3.64492  3.55719  2.76053  3.06655  3.40951  5.39394  4.38364     33 g - - -
          2.68618  4.42225  2.77519  2.73123  3.46354  2.40513  3.72494  3.29354  2.67741  2.69355  4.24690  2.90347  2.73739  3.18146  2.89801  2.37887  2.77519  2.98518  4.58477  3.61503
          0.03349  3.80917  4.53152  0.61958  0.77255  0.48576  0.95510
     34   2.92126  4.48064  3.98212  3.57199  3.18303  3.78685  4.32185  2.35243  3.34305  1.78841  1.50498  3.85693  4.24818  3.72979  3.55557  3.26320  3.22589  2.35088  5.01468  3.77017     34 m - - -
          2.68618  4.42225  2.77519  2.73123  3.46354  2.40513  3.72494  3.29354  2.67741  2.69355  4.24690  2.90347  2.73739  3.18146  2.89801  2.37887  2.77519  2.98518  4.58477  3.61503
          0.03349  3.80917  4.53152  0.61958  0.77255  0.48576  0.95510
     35   2.67326  4.66536  2.67772  2.55754  4.01916  3.14327  3.87390  3.71726  2.77306  3.37181  4.32853  1.27535  3.79271  3.14774  3.12452  2.74364  3.05377  3.34589  5.33259  3.97297     35 n - - -
          2.68618  4.42225  2.77519  2.73123  3.46354  2.40513  3.72494  3.29354  2.67741  2.69355  4.24690  2.90347  2.73739  3.18146  2.89801  2.37887  2.77519  2.98518  4.58477  3.61503
          0.03349  3.80917  4.53152  0.61958  0.77255  0.48576  0.95510
     36   3.08554  4.56741  4.08710  3.72815  3.11406  3.90037  4.40379  2.31647  3.49645  0.95738  3.15951  4.00958  4.34764  3.88001  3.68229  3.46597  3.38326  2.33707  4.96889  3.67712     36 l - - -
          2.68618  4.42225  2.77519  2.73123  3.46354  2.40513  3.72494  3.29354  2.67741  2.69355  4.24690  2.90347  2.73739  3.18146  2.89801  2.37887  2.77519  2.98518  4.58477  3.61503
          0.03349  3.80917  4.53152  0.61958  0.77255  0.48576  0.95510
     37   2.98192  4.42015  4.24279  3.85737  3.33306  3.99570  4.59822  1.16005  3.68415  1.93380  3.28004  4.11165  4.43431  4.03986  3.88806  3.48608  3.28279  1.84854  5.20973  3.94155     37 i - - -
          2.68618  4.42225  2.77519  2.73123  3.46354  2.40513  3.72494  3.29354  2.67741  2.69355  4.24690  2.90347  2.73739  3.18146  2.89801  2.37887  2.77519  2.98518  4.58477  3.61503
          0.03349  3.80917  4.53152  0.61958  0.77255  0.48576  0.95510
     38   1.10908  4.16299  3.40027  3.19027  3.99110  2.98888  4.21953  3.10735  3.20492  2.99167  4.03176  3.35527  3.72227  3.55228  3.45893  2.51449  2.78753  2.77283  5.42468  4.21818     38 a - - -
          2.68618  4.42225  2.77519  2.73123  3.46354  2.40513  3.72494  3.29354  2.67741  2.69355  4.24690  2.90347  2.73739  3.18146  2.89801  2.37887  2.77519  2.98518  4.58477  3.61503
          0.03349  3.80917  4.53152  0.61958  0.77255  0.48576  0.95510
     39   1.10908  4.16299  3.40027  3.19027  3.99110  2.98888  4.21953  3.10735  3.20492  2.99167  4.03176  3.35527  3.72227  3.55228  3.45893  2.51449  2.78753  2.77283  5.42468  4.21818     39 a - - -
          2.68618  4.42225  2.77519  2.73123  3.46354  2.40513  3.72494  3.29354  2.67741  2.69355  4.24690  2.90347  2.73739  3.18146  2.89801  2.37887  2.77519  2.98518  4.58477  3.61503
          0.03349  3.80917  4.53152  0.61958  0.77255  0.48576  0.95510
     40   2.67326  4.66536  2.67772  2.55754  4.01916  3.14327  3.87390  3.71726  2.77306  3.37181  4.32853  1.27535  3.79271  3.14774  3.12452  2.74364  3.05377  3.34589  5.33259  3.97297     40 n - - -
          2.68618  4.42225  2.77519  2.73123  3.46354  2.40513  3.72494  3.29354  2.67741  2.69355  4.24690  2.90347  2.73739  3.18146  2.89801  2.37887  2.77519  2.98518  4.58477  3.61503
          0.03349  3.80917  4.53152  0.61958  0.77255  0.48576  0.95510
     41   1.49723  4.09655  3.40623  3.09999  4.00564  2.95535  4.12562  3.07595  3.08076  2.98830  3.93587  3.27156  3.67371  3.41528  3.37021  2.40829  2.06240  2.71379  5.43826  4.22145     41 a - - -
          2.68618  4.42225  2.77519  2.73123  3.46354  2.40513  3.72494  3.29354  2.67741  2.69355  4.24690  2.90347  2.73739  3.18146  2.89801  2.37887  2.77519  2.98518  4.58477  3.61503
          0.03349  3.80917  4.53152  0.61958  0.77255  0.48576  0.95510
     42   3.00698  4.41593  4.40017  3.86752  3.18023  4.18923  4.56437  1.48568  3.70488  1.66249  2.38275  4.15496  4.48819  3.97106  3.91350  3.53681  3.25446  1.91963  5.12428  3.95510     42 i - - -
          2.68618  4.42225  2.77519  2.73123  3.46354  2.40513  3.72494  3.29354  2.67741  2.69355  4.24690  2.90347  2.73739  3.18146  2.89801  2.37887  2.77519  2.98518  4.58477  3.61503
          0.03349  3.80917  4.53152  0.61958  0.77255  0.48576  0.95510
     43   2.28632  4.20509  3.15376  2.96804  4.01392  2.93626  4.07895  3.52862  3.03745  3.25432  4.18675  3.20206  3.67015  3.39209  3.32447  1.19071  2.76198  3.07767  5.39183  4.09745     43 s - - -
          2.68618  4.42225  2.77519  2.73123  3.46354  2.40513  3.72494  3.29354  2.67741  2.69355  4.24690  2.90347  2.73739  3.18146  2.89801  2.37887  2.77519  2.98518  4.58477  3.61503
          0.03349  3.80917  4.53152  0.61958  0.77255  0.48576  0.95510
     44   2.92126  4.48064  3.98212  3.57199  3.18303  3.78685  4.32185  2.35243  3.34305  1.78841  1.50498  3.85693  4.24818  3.72979  3.55557  3.26320  3.22589  2.35088  5.01468  3.77017     44 m - - -
          2.68618  4.42225  2.77519  2.73123  3.46354  2.40513  3.72494  3.29354  2.67741  2.69355  4.24690  2.90347  2.73739  3.18146  2.89801  2.37887  2.77519  2.98518  4.58477  3.61503
          0.03349  3.80917  4.53152  0.61958  0.77255  0.48576  0.95510
     45   3.17984  4.60079  4.15140  3.85508  1.12139  3.88201  3.85273  2.71271  3.76398  2.09813  3.45320  3.94866  4.34302  3.94983  3.89932  3.45224  3.48146  2.69850  4.12291  2.49881     45 f - - -
          2.68618  4.42225  2.77519  2.73123  3.46354  2.40513  3.72494  3.29354  2.67741  2.69355  4.24690  2.90347  2.73739  3.18146  2.89801  2.37887  2.77519  2.98518  4.58477  3.61503
          0.03349  3.80917  4.53152  0.61958  0.77255  0.48576  0.95510
     46   2.98192  4.42015  4.24279  3.85737  3.33306  3.99570  4.59822  1.16005  3.68415  1.93380  3.28004  4.11165  4.43431  4.03986  3.88806  3.48608  3.28279  1.84854  5.20973  3.94155     46 i - - -
          2.68618  4.42225  2.77519  2.73123  3.46354  2.40513  3.72494  3.29354  2.67741  2.69355  4.24690  2.90347  2.73739  3.18146  2.89801  2.37887  2.77519  2.98518  4.58477  3.61503
          0.03349  3.80917  4.53152  0.61958  0.77255  0.48576  0.95510
     47   1.74213  4.10030  3.24407  2.98908  4.11859  2.87777  4.08460  3.44967  3.04560  3.21491  4.08722  3.18195  3.61574  3.36220  3.35223  1.53859  2.64279  2.97538  5.49072  4.25061     47 s - - -
          2.68618  4.42225  2.77519  2.73123  3.46354  2.40513  3.72494  3.29354  2.67741  2.69355  4.24690  2.90347  2.73739  3.18146  2.89801  2.37887  2.77519  2.98518  4.58477  3.61503
          0.03349  3.80917  4.53152  0.61958  0.77255  0.48576  0.95510
     48   2.28632  4.20509  3.15376  2.96804  4.01392  2.93626  4.07895  3.52862  3.03745  3.25432  4.18675  3.20206  3.67015  3.39209  3.32447  1.19071  2.76198  3.07767  5.39183  4.09745     48 s - - -
          2.68618  4.42225  2.77519  2.73123  3.46354  2.40513  3.72494  3.29354  2.67741  2.69355  4.24690  2.90347  2.73739  3.18146  2.89801  2.37887  2.77519  2.98518  4.58477  3.61503
          0.03349  3.80917  4.53152  0.61958  0.77255  0.48576  0.95510
     49   3.17984  4.60079  4.15140  3.85508  1.12139  3.88201  3.85273  2.71271  3.76398  2.09813  3.45320  3.94866  4.34302  3.94983  3.89932  3.45224  3.48146  2.69850  4.12291  2.49881     49 f - - -
          2.68618  4.42225  2.77519  2.73123  3.46354  2.40513  3.72494  3.29354  2.67741  2.69355  4.24690  2.90347  2.73739  3.18146  2.89801  2.37887  2.77519  2.98518  4.58477  3.61503
          0.03349  3.80917  4.53152  0.61958  0.77255  0.48576  0.95510
     50   1.10908  4.16299  3.40027  3.19027  3.99110  2.98888  4.21953  3.10735  3.20492  2.99167  4.03176  3.35527  3.72227  3.55228  3.45893  2.51449  2.78753  2.77283  5.42468  4.21818     50 a - - -
          2.68618  4.42225  2.77519  2.73123  3.46354  2.40513  3.72494  3.29354  2.67741  2.69355  4.24690  2.90347  2.73739  3.18146  2.89801  2.37887  2.77519  2.98518  4.58477  3.61503
          0.03349  3.80917  4.53152  0.61958  0.77255  0.48576  0.95510
     51   2.93651  4.77733  3.42096  2.94720  4.11589  3.43481  3.78274  3.65439  2.21822  3.18197  4.18518  3.31109  3.94171  3.00742  1.07981  3.02454  3.20760  3.38142  5.22545  4.05838     51 r - - -
          2.68618  4.42225  2.77519  2.73123  3.46354  2.40513  3.72494  3.29354  2.67741  2.69355  4.24690  2.90347  2.73739  3.18146  2.89801  2.37887  2.77519  2.98518  4.58477  3.61503
          0.03349  3.80917  4.53152  0.61958  0.77255  0.48576  0.95510
     52   2.90054  4.99463  2.46549  1.11907  4.33335  3.23513  3.81839  3.77472  2.69111  3.40276  4.38114  2.90137  3.83718  3.03639  3.09218  2.89038  3.20482  3.46570  5.51702  4.24094     52 e - - -
          2.68618  4.42225  2.77519  2.73123  3.46354  2.40513  3.72494  3.29354  2.67741  2.69355  4.24690  2.90347  2.73739  3.18146  2.89801  2.37887  2.77519  2.98518  4.58477  3.61503
          0.03349  3.80917  4.53152  0.61958  0.77255  0.48576  0.95510
     53   2.38125  4.22570  3.37437  3.12516  3.91533  3.06662  4.14699  3.03485  3.06686  2.90052  3.95634  3.34373  3.76591  3.46524  3.32773  2.58197  1.28402  2.73661  5.35882  4.13239     53 t - - -
          2.68618  4.42225  2.77519  2.73123  3.46354  2.40513  3.72494  3.29354  2.67741  2.69355  4.24690  2.90347  2.73739  3.18146  2.89801  2.37887  2.77519  2.98518  4.58477  3.61503
          0.03349  3.80917  4.53152  0.61958  0.77255  0.48576  0.95510
     54   2.90054  4.99463  2.46549  1.11907  4.33335  3.23513  3.81839  3.77472  2.69111  3.40276  4.38114  2.90137  3.83718  3.03639  3.09218  2.89038  3.20482  3.46570  5.51702  4.24094     54 e - - -
          2.68618  4.42225  2.77519  2.73123  3.46354  2.40513  3.72494  3.29354  2.67741  2.69355  4.24690  2.90347  2.73739  3.18146  2.89801  2.37887  2.77519  2.98518  4.58477  3.61503
          0.03349  3.80917  4.53152  0.61958  0.77255  0.48576  0.95510
     55   3.23477  4.63126  3.99713  3.68856  2.60757  3.66147  3.82678  3.25692  3.41261  2.66215  3.89353  3.85070  4.17430  3.80365  3.55168  3.43898  3.53229  3.14551  1.02333  2.61322     55 w - - -
          2.68618  4.42225  2.77519  2.73123  3.46354  2.40513  3.72494  3.29354  2.67741  2.69355  4.24690  2.90347  2.73739  3.18146  2.89801  2.37887  2.77519  2.98518  4.58477  3.61503
          0.03349  3.80917  4.53152  0.61958  0.77255  0.48576  0.95510
     56   2.92390  5.03835  1.01330  2.30047  4.40749  3.16475  3.87898  3.98176  2.95174  3.60209  4.58021  2.85304  3.81326  3.11907  3.45815  2.89445  3.26164  3.62820  5.58830  4.29269     56 d - - -
          2.68618  4.42225  2.77519  2.73123  3.46354  2.40513  3.72494  3.29354  2.67741  2.69355  4.24690  2.90347  2.73739  3.18146  2.89801  2.37887  2.77519  2.98518  4.58477  3.61503
          0.03349  3.80917  4.53152  0.61958  0.77255  0.48576  0.95510
     57   2.92126  4.48064  3.98212  3.57199  3.18303  3.78685  4.32185  2.35243  3.34305  1.78841  1.50498  3.85693  4.24818  3.72979  3.55557  3.26320  3.22589  2.35088  5.01468  3.77017     57 m - - -
          2.68618  4.42225  2.77519  2.73123  3.46354  2.40513  3.72494  3.29354  2.67741  2.69355  4.24690  2.90347  2.73739  3.18146  2.89801  2.37887  2.77519  2.98518  4.58477  3.61503
          0.03349  3.80917  4.53152  0.61958  0.77255  0.48576  0.95510
     58   2.28632  4.20509  3.15376  2.96804  4.01392  2.93626  4.07895  3.52862  3.03745  3.25432  4.18675  3.20206  3.67015  3.39209  3.32447  1.19071  2.76198  3.07767  5.39183  4.09745     58 s - - -
          2.68618  4.42225  2.77519  2.73123  3.46354  2.40513  3.72494  3.29354  2.67741  2.69355  4.24690  2.90347  2.73739  3.18146  2.89801  2.37887  2.77519  2.98518  4.58477  3.61503
          0.03349  3.80917  4.53152  0.61958  0.77255  0.48576  0.95510
     59   2.67326  4.66536  2.67772  2.55754  4.01916  3.14327  3.87390  3.71726  2.77306  3.37181  4.32853  1.27535  3.79271  3.14774  3.12452  2.74364  3.05377  3.34589  5.33259  3.97297     59 n - - -
          2.68618  4.42225  2.77519  2.73123  3.46354  2.40513  3.72494  3.29354  2.67741  2.69355  4.24690  2.90347  2.73739  3.18146  2.89801  2.37887  2.77519  2.98518  4.58477  3.61503
          0.03349  3.80917  4.53152  0.61958  0.77255  0.48576  0.95510
     60   3.15833  4.67295  3.74588  3.46466  2.29962  3.75723  3.59317  3.17661  3.32400  2.64657  3.85865  3.64737  4.23321  3.64526  3.52016  3.30088  3.44508  3.04437  3.94051  1.07797     60 y - - -
          2.68618  4.42225  2.77519  2.73123  3.46354  2.40513  3.72494  3.29354  2.67741  2.69355  4.24690  2.90347  2.73739  3.18146  2.89801  2.37887  2.77519  2.98518  4.58477  3.61503
          0.03349  3.80917  4.53152  0.61958  0.77255  0.48576  0.95510
     61   2.93651  4.77733  3.42096  2.94720  4.11589  3.43481  3.78274  3.65439  2.21822  3.18197  4.18518  3.31109  3.94171  3.00742  1.07981  3.02454  3.20760  3.38142  5.22545  4.05838     61 r - - -
          2.68618  4.42225  2.77519  2.73123  3.46354  2.40513  3.72494  3.29354  2.67741  2.69355  4.24690  2.90347  2.73739  3.18146  2.89801  2.37887  2.77519  2.98518  4.58477  3.61503
          0.03349  3.80917  4.53152  0.61958  0.77255  0.48576  0.95510
     62   2.38125  4.22570  3.37437  3.12516  3.91533  3.06662  4.14699  3.03485  3.06686  2.90052  3.95634  3.34373  3.76591  3.46524  3.32773  2.58197  1.28402  2.73661  5.35882  4.13239     62 t - - -
          2.68618  4.42225  2.77519  2.73123  3.46354  2.40513  3.72494  3.29354  2.67741  2.69355  4.24690  2.90347  2.73739  3.18146  2.89801  2.37887  2.77519  2.98518  4.58477  3.61503
          0.03349  3.80917  4.53152  0.61958  0.77255  0.48576  0.95510
     63   3.23477  4.63126  3.99713  3.68856  2.60757  3.66147  3.82678  3.25692  3.41261  2.66215  3.89353  3.85070  4.17430  3.80365  3.55168  3.43898  3.53229  3.14551  1.02333  2.61322     63 w - - -
          2.68618  4.42225  2.77519  2.73123  3.46354  2.40513  3.72494  3.29354  2.67741  2.69355  4.24690  2.90347  2.73739  3.18146  2.89801  2.37887  2.77519  2.98518  4.58477  3.61503
          0.03349  3.80917  4.53152  0.61958  0.77255  0.48576  0.95510
     64   3.08554  4.56741  4.08710  3.72815  3.11406  3.90037  4.40379  2.31647  3.49645  0.95738  3.15951  4.00958  4.34764  3.88001  3.68229  3.46597  3.38326  2.33707  4.96889  3.67712     64 l - - -
          2.68618  4.42225  2.77519  2.73123  3.46354  2.40513  3.72494  3.29354  2.67741  2.69355  4.24690  2.90347  2.73739  3.18146  2.89801  2.37887  2.77519  2.98518  4.58477  3.61503
          0.03349  3.80917  4.53152  0.61958  0.77255  0.48576  0.95510
     65   1.10908  4.16299  3.40027  3.19027  3.99110  2.98888  4.21953  3.10735  3.20492  2.99167  4.03176  3.35527  3.72227  3.55228  3.45893  2.51449  2.78753  2.77283  5.42468  4.21818     65 a - - -
          2.68618  4.42225  2.77519  2.73123  3.46354  2.40513  3.72494  3.29354  2.67741  2.69355  4.24690  2.90347  2.73739  3.18146  2.89801  2.37887  2.77519  2.98518  4.58477  3.61503
          0.03349  3.80917  4.53152  0.61958  0.77255  0.48576  0.95510
     66   2.38125  4.22570  3.37437  3.12516  3.91533  3.06662  4.14699  3.03485  3.06686  2.90052  3.95634  3.34373  3.76591  3.46524  3.32773  2.58197  1.28402  2.73661  5.35882  4.13239     66 t - - -
          2.68618  4.42225  2.77519  2.73123  3.46354  2.40513  3.72494  3.29354  2.67741  2.69355  4.24690  2.90347  2.73739  3.18146  2.89801  2.37887  2.77519  2.98518  4.58477  3.61503
          0.03349  3.80917  4.53152  0.61958  0.77255  0.48576  0.95510
     67   2.91624  4.87460  3.08787  2.72307  4.24651  3.41101  3.72782  3.67214  1.12854  3.25183  4.21806  3.14983  3.91697  2.92392  2.42487  2.96320  3.17496  3.38399  5.32834  4.13249     67 k - - -
          2.68618  4.42225  2.77519  2.73123  3.46354  2.40513  3.72494  3.29354  2.67741  2.69355  4.24690  2.90347  2.73739  3.18146  2.89801  2.37887  2.77519  2.98518  4.58477  3.61503
          0.03349  3.80917  4.53152  0.61958  0.77255  0.48576  0.95510
     68   2.91955  4.98593  3.30040  2.70510  4.38391  3.54375  3.56474  3.75365  1.62757  3.24857  4.13292  3.11329  3.93962  2.71422  1.55704  2.93730  3.10840  3.44904  5.33255  4.14326     68 r - - -
          2.68618  4.42225  2.77519  2.73123  3.46354  2.40513  3.72494  3.29354  2.67741  2.69355  4.24690  2.90347  2.73739  3.18146  2.89801  2.37887  2.77519  2.98518  4.58477  3.61503
          0.03349  3.80917  4.53152  0.61958  0.77255  0.48576  0.95510
     69   2.67212  4.43842  3.27273  3.10379  4.10182  3.12958  4.18537  3.63222  3.15589  3.26548  4.31363  3.41616  0.95420  3.54667  3.40744  2.83797  3.10904  3.28469  5.30451  4.22211     69 p - - -
          2.68618  4.42225  2.77519  2.73123  3.46354  2.40513  3.72494  3.29354  2.67741  2.69355  4.24690  2.90347  2.73739  3.18146  2.89801  2.37887  2.77519  2.98518  4.58477  3.61503
          0.03349  3.80917  4.53152  0.61958  0.77255  0.48576  0.95510
     70   2.91156  4.99675  3.26242  2.68107  4.39553  3.53481  3.56264  3.76654  1.43704  3.25918  4.13943  3.09723  3.93248  2.71014  1.80158  2.92457  3.10160  3.45767  5.34271  4.14748     70 k - - -
          2.68618  4.42225  2.77519  2.73123  3.46354  2.40513  3.72494  3.29354  2.67741  2.69355  4.24690  2.90347  2.73739  3.18146  2.89801  2.37887  2.77519  2.98518  4.58477  3.61503
          0.03349  3.80917  4.53152  0.61958  0.77255  0.48576  0.95510
     71   3.17984  4.60079  4.15140  3.85508  1.12139  3.88201  3.85273  2.71271  3.76398  2.09813  3.45320  3.94866  4.34302  3.94983  3.89932  3.45224  3.48146  2.69850  4.12291  2.49881     71 f - - -
          2.68618  4.42225  2.77519  2.73123  3.46354  2.40513  3.72494  3.29354  2.67741  2.69355  4.24690  2.90347  2.73739  3.18146  2.89801  2.37887  2.77519  2.98518  4.58477  3.61503
          0.03349  3.80917  4.53152  0.61958  0.77255  0.48576  0.95510
     72   1.10908  4.16299  3.40027  3.19027  3.99110  2.98888  4.21953  3.10735  3.20492  2.99167  4.03176  3.35527  3.72227  3.55228  3.45893  2.51449  2.78753  2.77283  5.42468  4.21818     72 a - - -
          2.68618  4.42225  2.77519  2.73123  3.46354  2.40513  3.72494  3.29354  2.67741  2.69355  4.24690  2.90347  2.73739  3.18146  2.89801  2.37887  2.77519  2.98518  4.58477  3.61503
          0.03349  3.80917  4.53152  0.61958  0.77255  0.48576  0.95510
     73   2.98192  4.42015  4.24279  3.85737  3.33306  3.99570  4.59822  1.16005  3.68415  1.93380  3.28004  4.11165  4.43431  4.03986  3.88806  3.48608  3.28279  1.84854  5.20973  3.94155     73 i - - -
          2.68618  4.42225  2.77519  2.73123  3.46354  2.40513  3.72494  3.29354  2.67741  2.69355  4.24690  2.90347  2.73739  3.18146  2.89801  2.37887  2.77519  2.98518  4.58477  3.61503
          0.03349  3.80917  4.53152  0.61958  0.77255  0.48576  0.95510
     74   2.67212  4.43842  3.27273  3.10379  4.10182  3.12958  4.18537  3.63222  3.15589  3.26548  4.31363  3.41616  0.95420  3.54667  3.40744  2.83797  3.10904  3.28469  5.30451  4.22211     74 p - - -
          2.68618  4.42225  2.77519  2.73123  3.46354  2.40513  3.72494  3.29354  2.67741  2.69355  4.24690  2.90347  2.73739  3.18146  2.89801  2.37887  2.77519  2.98518  4.58477  3.61503
          0.03349  3.80917  4.53152  0.61958  0.77255  0.48576  0.95510
     75   3.23477  4.63126  3.99713  3.68856  2.60757  3.66147  3.82678  3.25692  3.41261  2.66215  3.89353  3.85070  4.17430  3.80365  3.55168  3.43898  3.53229  3.14551  1.02333  2.61322     75 w - - -
          2.68618  4.42225  2.77519  2.73123  3.46354  2.40513  3.72494  3.29354  2.67741  2.69355  4.24690  2.90347  2.73739  3.18146  2.89801  2.37887  2.77519  2.98518  4.58477  3.61503
          0.03349  3.80917  4.53152  0.61958  0.77255  0.48576  0.95510
     76   2.93714  4.34245  4.42136  3.93091  3.42342  4.14127  4.69802  1.54213  3.80083  1.96738  3.26884  4.18755  4.51294  4.10114  4.03274  3.52136  3.21648  1.27568  5.33404  4.10946     76 v - - -
          2.68618  4.42225  2.77519  2.73123  3.46354  2.40513  3.72494  3.29354  2.67741  2.69355  4.24690  2.90347  2.73739  3.18146  2.89801  2.37887  2.77519  2.98518  4.58477  3.61503
          0.03349  3.80917  4.53152  0.61958  0.77255  0.48576  0.95510
     77   3.00698  4.41593  4.40017  3.86752  3.18023  4.18923  4.56437  1.48568  3.70488  1.66249  2.38275  4.15496  4.48819  3.97106  3.91350  3.53681  3.25446  1.91963  5.12428  3.95510     77 i - - -
          2.68618  4.42225  2.77519  2.73123  3.46354  2.40513  3.72494  3.29354  2.67741  2.69355  4.24690  2.90347  2.73739  3.18146  2.89801  2.37887  2.77519  2.98518  4.58477  3.61503
          0.03349  3.80917  4.53152  0.61958  0.77255  0.48576  0.95510
     78   2.67212  4.43842  3.27273  3.10379  4.10182  3.12958  4.18537  3.63222  3.15589  3.26548  4.31363  3.41616  0.95420  3.54667  3.40744  2.83797  3.10904  3.28469  5.30451  4.22211     78 p - - -
          2.68618  4.42225  2.77519  2.73123  3.46354  2.40513  3.72494  3.29354  2.67741  2.69355  4.24690  2.90347  2.73739  3.18146  2.89801  2.37887  2.77519  2.98518  4.58477  3.61503
          0.03349  3.80917  4.53152  0.61958  0.77255  0.48576  0.95510
     79   2.93714  4.34245  4.42136  3.93091  3.42342  4.14127  4.69802  1.54213  3.80083  1.96738  3.26884  4.18755  4.51294  4.10114  4.03274  3.52136  3.21648  1.27568  5.33404  4.10946     79 v - - -
          2.68618  4.42225  2.77519  2.73123  3.46354  2.40513  3.72494  3.29354  2.67741  2.69355  4.24690  2.90347  2.73739  3.18146  2.89801  2.37887  2.77519  2.98518  4.58477  3.61503
          0.03349  3.80917  4.53152  0.61958  0.77255  0.48576  0.95510
     80   2.61785  4.26417  3.65954  3.14432  3.34528  3.59187  3.99631  2.04377  3.01682  1.95987  3.33282  3.48284  4.02752  3.36451  3.31204  2.40743  2.89232  2.20379  4.94188  3.67644     80 l - - -
          2.68618  4.42225  2.77519  2.73123  3.46354  2.40513  3.72494  3.29354  2.67741  2.69355  4.24690  2.90347  2.73739  3.18146  2.89801  2.37887  2.77519  2.98518  4.58477  3.61503
          0.03349  3.80917  4.53152  0.61958  0.77255  0.48576  0.95510
     81   2.67212  4.43842  3.27273  3.10379  4.10182  3.12958  4.18537  3.63222  3.15589  3.26548  4.31363  3.41616  0.95420  3.54667  3.40744  2.83797  3.10904  3.28469  5.30451  4.22211     81 p - - -
          2.68618  4.42225  2.77519  2.73123  3.46354  2.40513  3.72494  3.29354  2.67741  2.69355  4.24690  2.90347  2.73739  3.18146  2.89801  2.37887  2.77519  2.98518  4.58477  3.61503
          0.03349  3.80917  4.53152  0.61958  0.77255  0.48576  0.95510
     82   2.73543  5.14317  1.92276  1.81473  4.46574  3.17844  3.65368  3.93519  2.58803  3.48588  4.31885  2.67845  3.75032  2.81522  3.12255  2.20177  3.01541  3.54327  5.67604  4.23905     82 e - - -
          2.68618  4.42225  2.77519  2.73123  3.46354  2.40513  3.72494  3.29354  2.67741  2.69355  4.24690  2.90347  2.73739  3.18146  2.89801  2.37887  2.77519  2.98518  4.58477  3.61503
          0.03349  3.80917  4.53152  0.61958  0.77255  0.48576  0.95510
     83   2.83771  5.30807  1.77994  1.49153  4.59614  3.15837  3.68512  4.08154  2.66913  3.62613  4.48828  2.64229  3.76628  2.85605  3.22696  2.74486  3.12375  3.68641  5.78965  4.32759     83 e - - -
          2.68618  4.42225  2.77519  2.73123  3.46354  2.40513  3.72494  3.29354  2.67741  2.69355  4.24690  2.90347  2.73739  3.18146  2.89801  2.37887  2.77519  2.98518  4.58477  3.61503
          0.03349  3.80917  4.53152  0.61958  0.77255  0.48576  0.95510
     84   2.60306  4.85306  2.24888  2.30042  4.21405  3.25141  3.62012  3.66231  2.41008  3.23793  4.05924  2.82343  3.74994  2.77557  2.38481  2.22788  2.87344  3.29456  5.43064  4.07023     84 s - - -
          2.68618  4.42225  2.77519  2.73123  3.46354  2.40513  3.72494  3.29354  2.67741  2.69355  4.24690  2.90347  2.73739  3.18146  2.89801  2.37887  2.77519  2.98518  4.58477  3.61503
          0.03349  3.80917  4.53152  0.61958  0.77255  0.48576  0.95510
     85   2.64096  4.74446  2.76809  2.46149  4.10824  3.26283  3.68919  3.58403  2.40449  3.15227  4.04678  2.94098  2.68128  1.92011  2.75545  2.68591  2.93421  3.25026  5.35475  4.03878     85 q - - -
          2.68618  4.42225  2.77519  2.73123  3.46354  2.40513  3.72494  3.29354  2.67741  2.69355  4.24690  2.90347  2.73739  3.18146  2.89801  2.37887  2.77519  2.98518  4.58477  3.61503
          0.03349  3.80917  4.53152  0.61958  0.77255  0.48576  0.95510
     86   3.23477  4.63126  3.99713  3.68856  2.60757  3.66147  3.82678  3.25692  3.41261  2.66215  3.89353  3.85070  4.17430  3.80365  3.55168  3.43898  3.53229  3.14551  1.02333  2.61322     86 w - - -
          2.68618  4.42225  2.77519  2.73123  3.46354  2.40513  3.72494  3.29354  2.67741  2.69355  4.24690  2.90347  2.73739  3.18146  2.89801  2.37887  2.77519  2.98518  4.58477  3.61503
          0.03349  3.80917  4.53152  0.61958  0.77255  0.48576  0.95510
     87   2.44015  4.47838  2.68078  2.52884  4.23430  1.77110  3.87673  3.75246  2.79385  3.38798  4.24638  2.20021  3.69519  3.10601  3.18343  2.53432  2.85120  3.29035  5.51569  4.20318     87 g - - -
          2.68618  4.42225  2.77519  2.73123  3.46354  2.40513  3.72494  3.29354  2.67741  2.69355  4.24690  2.90347  2.73739  3.18146  2.89801  2.37887  2.77519  2.98518  4.58477  3.61503
          0.03349  3.80917  4.53152  0.61958  0.77255  0.48576  0.95510
     88   2.59563  4.55927  3.08629  2.61449  3.81118  3.37869  3.67492  3.16483  2.07071  2.40041  3.74607  3.05921  3.83252  2.88768  2.70828  2.29227  2.85592  2.89405  5.13912  3.85423     88 k - - -
          2.68618  4.42225  2.77519  2.73123  3.46354  2.40513  3.72494  3.29354  2.67741  2.69355  4.24690  2.90347  2.73739  3.18146  2.89801  2.37887  2.77519  2.98518  4.58477  3.61503
          0.03349  3.80917  4.53152  0.61958  0.77255  0.48576  0.95510
     89   2.79020  5.19196  1.52579  2.09134  4.51000  3.13545  3.70401  4.05891  2.70549  3.61425  4.47766  2.12986  3.75752  2.88538  3.25954  2.72000  3.09741  3.65020  5.74505  4.27632     89 d - - -
          2.68618  4.42225  2.77519  2.73123  3.46354  2.40513  3.72494  3.29354  2.67741  2.69355  4.24690  2.90347  2.73739  3.18146  2.89801  2.37887  2.77519  2.98518  4.58477  3.61503
          0.03349  3.80917  4.53152  0.61958  0.77255  0.48576  0.95510
     90   2.72781  4.32595  3.81916  3.27666  3.27317  3.74605  4.10956  2.29225  3.12705  1.71759  2.53879  3.62072  4.13371  3.46351  3.40820  3.05586  2.45377  2.20168  4.98506  3.78350     90 l - - -
          2.68618  4.42225  2.77519  2.73123  3.46354  2.40513  3.72494  3.29354  2.67741  2.69355  4.24690  2.90347  2.73739  3.18146  2.89801  2.37887  2.77519  2.98518  4.58477  3.61503
          0.03349  3.80917  4.53152  0.61958  0.77255  0.48576  0.95510
     91   3.06437  4.44970  4.46078  3.95363  3.19016  4.26235  4.63744  1.42985  3.77123  1.46615  3.06433  4.23644  4.55898  4.05893  3.97562  3.63376  3.31658  1.85023  5.15908  3.93809     91 i - - -
          2.68618  4.42225  2.77519  2.73123  3.46354  2.40513  3.72494  3.29354  2.67741  2.69355  4.24690  2.90347  2.73739  3.18146  2.89801  2.37887  2.77519  2.98518  4.58477  3.61503
          0.03349  3.80917  4.53152  0.61958  0.77255  0.48576  0.95510
     92   2.29823  4.22561  3.19162  2.86973  3.99367  3.02248  3.96744  3.27898  2.86026  3.02774  3.94144  3.16114  2.52517  3.22505  3.18593  2.46373  1.74866  2.90361  5.36593  4.12339     92 t - - -
          2.68618  4.42225  2.77519  2.73123  3.46354  2.40513  3.72494  3.29354  2.67741  2.69355  4.24690  2.90347  2.73739  3.18146  2.89801  2.37887  2.77519  2.98518  4.58477  3.61503
          0.03349  3.80917  4.53152  0.61958  0.77255  0.48576  0.95510
     93   2.20265  4.16515  3.04720  2.85902  4.21794  1.69589  4.05474  3.68444  3.02356  3.36547  4.20868  3.11185  3.61233  3.32174  3.35253  1.83957  2.68157  3.14692  5.54357  4.29342     93 g - - -
          2.68618  4.42225  2.77519  2.73123  3.46354  2.40513  3.72494  3.29354  2.67741  2.69355  4.24690  2.90347  2.73739  3.18146  2.89801  2.37887  2.77519  2.98518  4.58477  3.61503
          0.03349  3.80917  4.53152  0.61958  0.77255  0.48576  0.95510
     94   2.36423  4.39731  2.83981  2.57330  4.14655  2.34937  3.83198  3.55812  2.71382  3.21526  4.05494  2.33397  3.68028  3.04297  3.10743  2.47402  2.19622  3.12902  5.44755  4.15374     94 t - - -
          2.68618  4.42225  2.77519  2.73123  3.46354  2.40513  3.72494  3.29354  2.67741  2.69355  4.24690  2.90347  2.73739  3.18146  2.89801  2.37887  2.77519  2.98518  4.58477  3.61503
          0.03349  3.80917  4.53152  0.61958  0.77255  0.48576  0.95510
     95   2.91624  4.87460  3.08787  2.72307  4.24651  3.41101  3.72782  3.67214  1.12854  3.25183  4.21806  3.14983  3.91697  2.92392  2.42487  2.96320  3.17496  3.38399  5.32834  4.13249     95 k - - -
          2.68618  4.42225  2.77519  2.73123  3.46354  2.40513  3.72494  3.29354  2.67741  2.69355  4.24690  2.90347  2.73739  3.18146  2.89801  2.37887  2.77519  2.98518  4.58477  3.61503
          0.03349  3.80917  4.53152  0.61958  0.77255  0.48576  0.95510
     96   2.18511  4.68953  2.74001  2.41597  3.96249  3.25781  2.79357  3.48801  2.46404  3.10154  3.95381  2.39149  3.77094  2.85681  2.86126  2.63200  2.86691  3.15138  5.26861  3.90879     96 a - - -
          2.68618  4.42225  2.77519  2.73123  3.46354  2.40513  3.72494  3.29354  2.67741  2.69355  4.24690  2.90347  2.73739  3.18146  2.89801  2.37887  2.77519  2.98518  4.58477  3.61503
          0.03349  3.80917  4.53152  0.61958  0.77255  0.48576  0.95510
     97   2.67326  4.66536  2.67772  2.55754  4.01916  3.14327  3.87390  3.71726  2.77306  3.37181  4.32853  1.27535  3.79271  3.14774  3.12452  2.74364  3.05377  3.34589  5.33259  3.97297     97 n - - -
          2.68618  4.42225  2.77519  2.73123  3.46354  2.40513  3.72494  3.29354  2.67741  2.69355  4.24690  2.90347  2.73739  3.18146  2.89801  2.37887  2.77519  2.98518  4.58477  3.61503
          0.03349  3.80917  4.53152  0.61958  0.77255  0.48576  0.95510
     98   2.38125  4.22570  3.37437  3.12516  3.91533  3.06662  4.14699  3.03485  3.06686  2.90052  3.95634  3.34373  3.76591  3.46524  3.32773  2.58197  1.28402  2.73661  5.35882  4.13239     98 t - - -
          2.68618  4.42225  2.77519  2.73123  3.46354  2.40513  3.72494  3.29354  2.67741  2.69355  4.24690  2.90347  2.73739  3.18146  2.89801  2.37887  2.77519  2.98518  4.58477  3.61503
          0.03349  3.80917  4.53152  0.61958  0.77255  0.48576  0.95510
     99   2.92126  4.48064  3.98212  3.57199  3.18303  3.78685  4.32185  2.35243  3.34305  1.78841  1.50498  3.85693  4.24818  3.72979  3.55557  3.26320  3.22589  2.35088  5.01468  3.77017     99 m - - -
          2.68618  4.42225  2.77519  2.73123  3.46354  2.40513  3.72494  3.29354  2.67741  2.69355  4.24690  2.90347  2.73739  3.18146  2.89801  2.37887  2.77519  2.98518  4.58477  3.61503
          0.03349  3.80917  4.53152  0.61958  0.77255  0.48576  0.95510
    100   2.83715  5.30527  1.79187  1.48426  4.59357  3.15892  3.68521  4.07835  2.66818  3.62373  4.48605  2.64339  3.76647  2.85623  3.22495  2.74488  3.12313  3.68381  5.78731  4.32626    100 e - - -
          2.68618  4.42225  2.77519  2.73123  3.46354  2.40513  3.72494  3.29354  2.67741  2.69355  4.24690  2.90347  2.73739  3.18146  2.89801  2.37887  2.77519  2.98518  4.58477  3.61503
          0.03349  3.80917  4.53152  0.61958  0.77255  0.48576  0.95510
    101   2.06969  4.62735  2.12861  2.36076  4.22386  3.10592  3.74801  3.62629  2.66867  3.27305  4.11133  2.84849  3.70704  2.93411  3.13878  2.11813  2.83580  3.22371  5.50842  4.15836    101 a - - -
          2.68618  4.42225  2.77519  2.73123  3.46354  2.40513  3.72494  3.29354  2.67741  2.69355  4.24690  2.90347  2.73739  3.18146  2.89801  2.37887  2.77519  2.98518  4.58477  3.61503
          0.03349  3.80917  4.53152  0.61958  0.77255  0.48576  0.95510
    102   2.96164  4.35519  4.45912  3.96880  3.39882  4.17797  4.72337  1.35698  3.83530  1.92282  3.23922  4.22409  4.53696  4.12904  4.05977  3.55956  3.23773  1.44688  5.32987  4.11282    102 i - - -
          2.68618  4.42225  2.77519  2.73123  3.46354  2.40513  3.72494  3.29354  2.67741  2.69355  4.24690  2.90347  2.73739  3.18146  2.89801  2.37887  2.77519  2.98518  4.58477  3.61503
          0.03349  3.80917  4.53152  0.61958  0.77255  0.48576  0.95510
    103   3.01455  4.39020  4.48550  3.95008  3.27681  4.26498  4.67160  1.60320  3.82257  1.53737  3.10378  4.23558  4.55354  4.07687  4.04195  3.61130  3.26316  1.53092  5.22943  4.05123    103 v - - -
          2.68618  4.42225  2.77519  2.73123  3.46354  2.40513  3.72494  3.29354  2.67741  2.69355  4.24690  2.90347  2.73739  3.18146  2.89801  2.37887  2.77519  2.98518  4.58477  3.61503
          0.03349  3.80917  4.53152  0.61958  0.77255  0.48576  0.95510
    104   2.78082  5.11586  2.28758  1.57539  4.42880  3.19663  3.67427  3.91056  2.53979  3.47821  4.34115  2.18201  3.77843  2.84870  2.99909  2.73101  3.06515  3.53675  5.63300  4.22204    104 e - - -
          2.68618  4.42225  2.77519  2.73123  3.46354  2.40513  3.72494  3.29354  2.67741  2.69355  4.24690  2.90347  2.73739  3.18146  2.89801  2.37887  2.77519  2.98518  4.58477  3.61503
          0.03349  3.80917  4.53152  0.61958  0.77255  0.48576  0.95510
    105   2.73237  4.95935  2.74501  2.37738  4.18476  3.36379  2.75295  3.69654  1.92389  3.23633  4.07607  2.40324  3.81827  2.73872  2.54629  2.72664  2.96299  3.35840  5.35151  4.01031    105 k - - -
          2.68618  4.42225  2.77519  2.73123  3.46354  2.40513  3.72494  3.29354  2.67741  2.69355  4.24690  2.90347  2.73739  3.18146  2.89801  2.37887  2.77519  2.98518  4.58477  3.61503
          0.03349  3.80917  4.53152  0.61958  0.77255  0.48576  0.95510
    106   3.09053  4.48933  4.44298  3.92921  3.11845  4.26148  4.60239  1.69029  3.74109  1.22368  2.99103  4.22156  4.54657  4.01710  3.94181  3.62788  3.33821  1.96748  5.10520  3.89725    106 l - - -
          2.68618  4.42225  2.77519  2.73123  3.46354  2.40513  3.72494  3.29354  2.67741  2.69355  4.24690  2.90347  2.73739  3.18146  2.89801  2.37887  2.77519  2.98518  4.58477  3.61503
          0.03349  3.80917  4.53152  0.61958  0.77255  0.48576  0.95510
    107   2.61847  4.78809  2.61368  2.34417  4.05916  2.54640  2.73410  3.62562  2.47156  3.21029  4.05510  2.34994  3.76617  2.84373  2.88660  2.64302  2.90502  3.26915  5.34337  3.96214    107 e - - -
          2.68618  4.42225  2.77519  2.73123  3.46354  2.40513  3.72494  3.29354  2.67741  2.69355  4.24690  2.90347  2.73739  3.18146  2.89801  2.37887  2.77519  2.98518  4.58477  3.61503
          0.03349  3.80917  4.53152  0.61958  0.77255  0.48576  0.95510
    108   2.91624  4.87460  3.08787  2.72307  4.24651  3.41101  3.72782  3.67214  1.12854  3.25183  4.21806  3.14983  3.91697  2.92392  2.42487  2.96320  3.17496  3.38399  5.32834  4.13249    108 k - - -
          2.68618  4.42225  2.77519  2.73123  3.46354  2.40513  3.72494  3.29354  2.67741  2.69355  4.24690  2.90347  2.73739  3.18146  2.89801  2.37887  2.77519  2.98518  4.58477  3.61503
          0.03349  3.80917  4.53152  0.61958  0.77255  0.48576  0.95510
    109   2.91156  4.99675  3.26242  2.68107  4.39553  3.53481  3.56264  3.76654  1.43704  3.25918  4.13943  3.09723  3.93248  2.71014  1.80158  2.92457  3.10160  3.45767  5.34271  4.14748    109 k - - -
          2.68618  4.42225  2.77519  2.73123  3.46354  2.40513  3.72494  3.29354  2.67741  2.69355  4.24690  2.90347  2.73739  3.18146  2.89801  2.37887  2.77519  2.98518  4.58477  3.61503
          0.03349  3.80917  4.53152  0.61958  0.77255  0.48576  0.95510
    110   2.79404  5.10549  2.41074  1.63093  4.38074  3.26285  3.64029  3.84015  2.39683  3.37856  4.25072  2.77267  3.80104  2.27352  2.79877  2.75097  3.05203  3.49272  5.55358  4.18105    110 e - - -
          2.68618  4.42225  2.77519  2.73123  3.46354  2.40513  3.72494  3.29354  2.67741  2.69355  4.24690  2.90347  2.73739  3.18146  2.89801  2.37887  2.77519  2.98518  4.58477  3.61503
          0.03349  3.80917  4.53152  0.61958  0.77255  0.48576  0.95510
    111   2.92390  5.03835  1.01330  2.30047  4.40749  3.16475  3.87898  3.98176  2.95174  3.60209  4.58021  2.85304  3.81326  3.11907  3.45815  2.89445  3.26164  3.62820  5.58830  4.29269    111 d - - -
          2.68618  4.42225  2.77519  2.73123  3.46354  2.40513  3.72494  3.29354  2.67741  2.69355  4.24690  2.90347  2.73739  3.18146  2.89801  2.37887  2.77519  2.98518  4.58477  3.61503
          0.03349  3.80917  4.53152  0.61958  0.77255  0.48576  0.95510
    112   1.10908  4.16299  3.40027  3.19027  3.99110  2.98888  4.21953  3.10735  3.20492  2.99167  4.03176  3.35527  3.72227  3.55228  3.45893  2.51449  2.78753  2.77283  5.42468  4.21818    112 a - - -
          2.68618  4.42225  2.77519  2.73123  3.46354  2.40513  3.72494  3.29354  2.67741  2.69355  4.24690  2.90347  2.73739  3.18146  2.89801  2.37887  2.77519  2.98518  4.58477  3.61503
          0.03349  3.80917  4.53152  0.61958  0.77255  0.48576  0.95510
    113   3.06437  4.44970  4.46078  3.95363  3.19016  4.26235  4.63744  1.42985  3.77123  1.46615  3.06433  4.23644  4.55898  4.05893  3.97562  3.63376  3.31658  1.85023  5.15908  3.93809    113 i - - -
          2.68618  4.42225  2.77519  2.73123  3.46354  2.40513  3.72494  3.29354  2.67741  2.69355  4.24690  2.90347  2.73739  3.18146  2.89801  2.37887  2.77519  2.98518  4.58477  3.61503
          0.03349  3.80917  4.53152  0.61958  0.77255  0.48576  0.95510
    114   3.08554  4.56741  4.08710  3.72815  3.11406  3.90037  4.40379  2.31647  3.49645  0.95738  3.15951  4.00958  4.34764  3.88001  3.68229  3.46597  3.38326  2.33707  4.96889  3.67712    114 l - - -
          2.68618  4.42225  2.77519  2.73123  3.46354  2.40513  3.72494  3.29354  2.67741  2.69355  4.24690  2.90347  2.73739  3.18146  2.89801  2.37887  2.77519  2.98518  4.58477  3.61503
          0.03349  3.80917  4.53152  0.61958  0.77255  0.48576  0.95510
    115   3.17984  4.60079  4.15140  3.85508  1.12139  3.88201  3.85273  2.71271  3.76398  2.09813  3.45320  3.94866  4.34302  3.94983  3.89932  3.45224  3.48146  2.69850  4.12291  2.49881    115 f - - -
          2.68618  4.42225  2.77519  2.73123  3.46354  2.40513  3.72494  3.29354  2.67741  2.69355  4.24690  2.90347  2.73739  3.18146  2.89801  2.37887  2.77519  2.98518  4.58477  3.61503
          0.03349  3.80917  4.53152  0.61958  0.77255  0.48576  0.95510
    116   2.92390  5.03835  1.01330  2.30047  4.40749  3.16475  3.87898  3.98176  2.95174  3.60209  4.58021  2.85304  3.81326  3.11907  3.45815  2.89445  3.26164  3.62820  5.58830  4.29269    116 d - - -
          2.68618  4.42225  2.77519  2.73123  3.46354  2.40513  3.72494  3.29354  2.67741  2.69355  4.24690  2.90347  2.73739  3.18146  2.89801  2.37887  2.77519  2.98518  4.58477  3.61503
          0.03349  3.80917  4.53152  0.61958  0.77255  0.48576  0.95510
    117   2.96201  4.35601  4.45832  3.96848  3.39733  4.17723  4.72279  1.35131  3.83433  1.92099  3.23816  4.22369  4.53660  4.12841  4.05860  3.55917  3.23828  1.45499  5.32889  4.11162    117 i - - -
          2.68618  4.42225  2.77519  2.73123  3.46354  2.40513  3.72494  3.29354  2.67741  2.69355  4.24690  2.90347  2.73739  3.18146  2.89801  2.37887  2.77519  2.98518  4.58477  3.61503
          0.03349  3.80917  4.53152  0.61958  0.77255  0.48576  0.95510
    118   2.92390  5.03835  1.01330  2.30047  4.40749  3.16475  3.87898  3.98176  2.95174  3.60209  4.58021  2.85304  3.81326  3.11907  3.45815  2.89445  3.26164  3.62820  5.58830  4.29269    118 d - - -
          2.68618  4.42225  2.77519  2.73123  3.46354  2.40513  3.72494  3.29354  2.67741  2.69355  4.24690  2.90347  2.73739  3.18146  2.89801  2.37887  2.77519  2.98518  4.58477  3.61503
          0.03349  3.80917  4.53152  0.61958  0.77255  0.48576  0.95510
    119   2.90054  4.99463  2.46549  1.11907  4.33335  3.23513  3.81839  3.77472  2.69111  3.40276  4.38114  2.90137  3.83718  3.03639  3.09218  2.89038  3.20482  3.46570  5.51702  4.24094    119 e - - -
          2.68618  4.42225  2.77519  2.73123  3.46354  2.40513  3.72494  3.29354  2.67741  2.69355  4.24690  2.90347  2.73739  3.18146  2.89801  2.37887  2.77519  2.98518  4.58477  3.61503
          0.03349  3.80917  4.53152  0.61958  0.77255  0.48576  0.95510
    120   2.45449  4.48782  2.78513  2.54908  4.09889  3.09948  3.81568  3.48501  2.65963  3.19464  4.07619  1.89830  3.72580  3.03269  3.03219  2.55317  2.23901  3.10377  5.41846  4.09352    120 n - - -
          2.68618  4.42225  2.77519  2.73123  3.46354  2.40513  3.72494  3.29354  2.67741  2.69355  4.24690  2.90347  2.73739  3.18146  2.89801  2.37887  2.77519  2.98518  4.58477  3.61503
          0.03349  3.80917  4.53152  0.61958  0.77255  0.48576  0.95510
    121   2.92390  5.03835  1.01330  2.30047  4.40749  3.16475  3.87898  3.98176  2.95174  3.60209  4.58021  2.85304  3.81326  3.11907  3.45815  2.89445  3.26164  3.62820  5.58830  4.29269    121 d - - -
          2.68618  4.42225  2.77519  2.73123  3.46354  2.40513  3.72494  3.29354  2.67741  2.69355  4.24690  2.90347  2.73739  3.18146  2.89801  2.37887  2.77519  2.98518  4.58477  3.61503
          0.03349  3.80917  4.53152  0.61958  0.77255  0.48576  0.95510
    122   2.98192  4.42015  4.24279  3.85737  3.33306  3.99570  4.59822  1.16005  3.68415  1.93380  3.28004  4.11165  4.43431  4.03986  3.88806  3.48608  3.28279  1.84854  5.20973  3.94155    122 i - - -
          2.68618  4.42225  2.77519  2.73123  3.46354  2.40513  3.72494  3.29354  2.67741  2.69355  4.24690  2.90347  2.73739  3.18146  2.89801  2.37887  2.77519  2.98518  4.58477  3.61503
          0.03349  3.80917  4.53152  0.61958  0.77255  0.48576  0.95510
    123   2.93651  4.77733  3.42096  2.94720  4.11589  3.43481  3.78274  3.65439  2.21822  3.18197  4.18518  3.31109  3.94171  3.00742  1.07981  3.02454  3.20760  3.38142  5.22545  4.05838    123 r - - -
          2.68618  4.42225  2.77519  2.73123  3.46354  2.40513  3.72494  3.29354  2.67741  2.69355  4.24690  2.90347  2.73739  3.18146  2.89801  2.37887  2.77519  2.98518  4.58477  3.61503
          0.03349  3.80917  4.53152  0.61958  0.77255  0.48576  0.95510
    124   2.76111  5.12310  1.83534  2.12344  4.44939  3.14536  3.70018  3.99274  2.67526  3.55730  4.41691  1.79780  3.75682  2.88157  3.20774  2.70597  3.06723  3.59093  5.68957  4.23801    124 n - - -
          2.68618  4.42225  2.77519  2.73123  3.46354  2.40513  3.72494  3.29354  2.67741  2.69355  4.24690  2.90347  2.73739  3.18146  2.89801  2.37887  2.77519  2.98518  4.58477  3.61503
          0.03349  3.80917  4.53152  0.61958  0.77255  0.48576  0.95510
    125   2.66078  4.74154  2.89564  2.46931  3.77821  3.39300  3.59820  3.38704  2.04405  2.99435  3.85866  2.47325  3.82592  2.80585  2.68931  2.70828  2.89538  3.09309  5.10469  2.89493    125 k - - -
          2.68618  4.42225  2.77519  2.73123  3.46354  2.40513  3.72494  3.29354  2.67741  2.69355  4.24690  2.90347  2.73739  3.18146  2.89801  2.37887  2.77519  2.98518  4.58477  3.61503
          0.03349  3.80917  4.53152  0.61958  0.77255  0.48576  0.95510
    126   2.59017  4.37024  3.25081  3.14301  4.28339  0.83385  4.26584  3.86882  3.31549  3.53066  4.50701  3.41547  3.75933  3.64492  3.55719  2.76053  3.06655  3.40951  5.39394  4.38364    126 g - - -
          2.68618  4.42225  2.77519  2.73123  3.46354  2.40513  3.72494  3.29354  2.67741  2.69355  4.24690  2.90347  2.73739  3.18146  2.89801  2.37887  2.77519  2.98518  4.58477  3.61503
          0.03349  3.80917  4.53152  0.61958  0.77255  0.48576  0.95510
    127   2.20265  4.16515  3.04720  2.85902  4.21794  1.69589  4.05474  3.68444  3.02356  3.36547  4.20868  3.11185  3.61233  3.32174  3.35253  1.83957  2.68157  3.14692  5.54357  4.29342    127 g - - -
          2.68618  4.42225  2.77519  2.73123  3.46354  2.40513  3.72494  3.29354  2.67741  2.69355  4.24690  2.90347  2.73739  3.18146  2.89801  2.37887  2.77519  2.98518  4.58477  3.61503
          0.03349  3.80917  4.53152  0.61958  0.77255  0.48576  0.95510
    128   2.27920  4.24677  3.03989  2.78714  4.09726  2.96290  3.95799  3.54394  2.86468  3.22277  4.09075  3.09420  1.96706  3.20985  3.20369  1.92139  2.71976  3.08748  5.43468  4.16054    128 s - - -
          2.68618  4.42225  2.77519  2.73123  3.46354  2.40513  3.72494  3.29354  2.67741  2.69355  4.24690  2.90347  2.73739  3.18146  2.89801  2.37887  2.77519  2.98518  4.58477  3.61503
          0.03349  3.80917  4.53152  0.61958  0.77255  0.48576  0.95510
    129   2.91156  4.99675  3.26242  2.68107  4.39553  3.53481  3.56264  3.76654  1.43704  3.25918  4.13943  3.09723  3.93248  2.71014  1.80158  2.92457  3.10160  3.45767  5.34271  4.14748    129 k - - -
          2.68618  4.42225  2.77519  2.73123  3.46354  2.40513  3.72494  3.29354  2.67741  2.69355  4.24690  2.90347  2.73739  3.18146  2.89801  2.37887  2.77519  2.98518  4.58477  3.61503
          0.03349  3.80917  4.53152  0.61958  0.77255  0.48576  0.95510
    130   2.92390  5.03835  1.01330  2.30047  4.40749  3.16475  3.87898  3.98176  2.95174  3.60209  4.58021  2.85304  3.81326  3.11907  3.45815  2.89445  3.26164  3.62820  5.58830  4.29269    130 d - - -
          2.68618  4.42225  2.77519  2.73123  3.46354  2.40513  3.72494  3.29354  2.67741  2.69355  4.24690  2.90347  2.73739  3.18146  2.89801  2.37887  2.77519  2.98518  4.58477  3.61503
          0.03349  3.80917  4.53152  0.61958  0.77255  0.48576  0.95510
    131   2.28632  4.20509  3.15376  2.96804  4.01392  2.93626  4.07895  3.52862  3.03745  3.25432  4.18675  3.20206  3.67015  3.39209  3.32447  1.19071  2.76198  3.07767  5.39183  4.09745    131 s - - -
          2.68618  4.42225  2.77519  2.73123  3.46354  2.40513  3.72494  3.29354  2.67741  2.69355  4.24690  2.90347  2.73739  3.18146  2.89801  2.37887  2.77519  2.98518  4.58477  3.61503
          0.03349  3.80917  4.53152  0.61958  0.77255  0.48576  0.95510
    132   2.51875  1.07854  4.02104  3.74733  3.75459  3.15381  4.40850  2.88917  3.57428  2.80691  3.92672  3.75123  3.85574  3.92315  3.70941  2.79004  2.98040  2.63773  5.18264  4.04234    132 c - - -
          2.68618  4.42225  2.77519  2.73123  3.46354  2.40513  3.72494  3.29354  2.67741  2.69355  4.24690  2.90347  2.73739  3.18146  2.89801  2.37887  2.77519  2.98518  4.58477  3.61503
          0.03349  3.80917  4.53152  0.61958  0.77255  0.48576  0.95510
    133   2.51875  1.07854  4.02104  3.74733  3.75459  3.15381  4.40850  2.88917  3.57428  2.80691  3.92672  3.75123  3.85574  3.92315  3.70941  2.79004  2.98040  2.63773  5.18264  4.04234    133 c - - -
          2.68618  4.42225  2.77519  2.73123  3.46354  2.40513  3.72494  3.29354  2.67741  2.69355  4.24690  2.90347  2.73739  3.18146  2.89801  2.37887  2.77519  2.98518  4.58477  3.61503
          0.03349  3.80917  4.53152  0.61958  0.77255  0.48576  0.95510
    134   1.63724  4.15085  3.66432  3.28509  3.73249  3.20724  4.21776  2.48994  3.21301  2.57027  3.65788  3.47055  3.86025  3.54520  3.49083  2.63659  2.79198  1.85822  5.31709  4.08487    134 a - - -
          2.68618  4.42225  2.77519  2.73123  3.46354  2.40513  3.72494  3.29354  2.67741  2.69355  4.24690  2.90347  2.73739  3.18146  2.89801  2.37887  2.77519  2.98518  4.58477  3.61503
          0.03349  3.80917  4.53152  0.61958  0.77255  0.48576  0.95510
    135   3.08554  4.56741  4.08710  3.72815  3.11406  3.90037  4.40379  2.31647  3.49645  0.95738  3.15951  4.00958  4.34764  3.88001  3.68229  3.46597  3.38326  2.33707  4.96889  3.67712    135 l - - -
          2.68618  4.42225  2.77519  2.73123  3.46354  2.40513  3.72494  3.29354  2.67741  2.69355  4.24690  2.90347  2.73739  3.18146  2.89801  2.37887  2.77519  2.98518  4.58477  3.61503
          0.03349  3.80917  4.53152  0.61958  0.77255  0.48576  0.95510
    136   2.75845  4.32008  4.03640  3.69901  3.50539  3.65682  4.51214  2.05861  3.56575  2.20451  3.48167  3.89856  4.22188  3.93077  3.78407  3.15751  3.12220  1.10895  5.27863  4.00564    136 v - - -
          2.68618  4.42225  2.77519  2.73123  3.46354  2.40513  3.72494  3.29354  2.67741  2.69355  4.24690  2.90347  2.73739  3.18146  2.89801  2.37887  2.77519  2.98518  4.58477  3.61503
          0.03349  3.80917  4.53152  0.61958  0.77255  0.48576  0.95510
    137   2.91624  4.87460  3.08787  2.72307  4.24651  3.41101  3.72782  3.67214  1.12854  3.25183  4.21806  3.14983  3.91697  2.92392  2.42487  2.96320  3.17496  3.38399  5.32834  4.13249    137 k - - -
          2.68618  4.42225  2.77519  2.73123  3.46354  2.40513  3.72494  3.29354  2.67741  2.69355  4.24690  2.90347  2.73739  3.18146  2.89801  2.37887  2.77519  2.98518  4.58477  3.61503
          0.03349  3.80917  4.53152  0.61958  0.77255  0.48576  0.95510
    138   2.75845  4.32008  4.03640  3.69901  3.50539  3.65682  4.51214  2.05861  3.56575  2.20451  3.48167  3.89856  4.22188  3.93077  3.78407  3.15751  3.12220  1.10895  5.27863  4.00564    138 v - - -
          2.68618  4.42225  2.77519  2.73123  3.46354  2.40513  3.72494  3.29354  2.67741  2.69355  4.24690  2.90347  2.73739  3.18146  2.89801  2.37887  2.77519  2.98518  4.58477  3.61503
          0.03349  3.80917  4.53152  0.61958  0.77255  0.48576  0.95510
    139   2.91624  4.87460  3.08787  2.72307  4.24651  3.41101  3.72782  3.67214  1.12854  3.25183  4.21806  3.14983  3.91697  2.92392  2.42487  2.96320  3.17496  3.38399  5.32834  4.13249    139 k - - -
          2.68618  4.42225  2.77519  2.73123  3.46354  2.40513  3.72494  3.29354  2.67741  2.69355  4.24690  2.90347  2.73739  3.18146  2.89801  2.37887  2.77519  2.98518  4.58477  3.61503
          0.03349  3.80917  4.53152  0.61958  0.77255  0.48576  0.95510
    140   2.59017  4.37024  3.25081  3.14301  4.28339  0.83385  4.26584  3.86882  3.31549  3.53066  4.50701  3.41547  3.75933  3.64492  3.55719  2.76053  3.06655  3.40951  5.39394  4.38364    140 g - - -
          2.68618  4.42225  2.77519  2.73123  3.46354  2.40513  3.72494  3.29354  2.67741  2.69355  4.24690  2.90347  2.73739  3.18146  2.89801  2.37887  2.77519  2.98518  4.58477  3.61503
          0.03349  3.80917  4.53152  0.61958  0.77255  0.48576  0.95510
    141   2.90054  4.99463  2.46549  1.11907  4.33335  3.23513  3.81839  3.77472  2.69111  3.40276  4.38114  2.90137  3.83718  3.03639  3.09218  2.89038  3.20482  3.46570  5.51702  4.24094    141 e - - -
          2.68618  4.42225  2.77519  2.73123  3.46354  2.40513  3.72494  3.29354  2.67741  2.69355  4.24690  2.90347  2.73739  3.18146  2.89801  2.37887  2.77519  2.98518  4.58477  3.61503
          0.03349  3.80917  4.53152  0.61958  0.77255  0.48576  0.95510
    142   3.17984  4.60079  4.15140  3.85508  1.12139  3.88201  3.85273  2.71271  3.76398  2.09813  3.45320  3.94866  4.34302  3.94983  3.89932  3.45224  3.48146  2.69850  4.12291  2.49881    142 f - - -
          2.68618  4.42225  2.77519  2.73123  3.46354  2.40513  3.72494  3.29354  2.67741  2.69355  4.24690  2.90347  2.73739  3.18146  2.89801  2.37887  2.77519  2.98518  4.58477  3.61503
          0.03349  3.80917  4.53152  0.61958  0.77255  0.48576  0.95510
    143   2.92390  5.03835  1.01330  2.30047  4.40749  3.16475  3.87898  3.98176  2.95174  3.60209  4.58021  2.85304  3.81326  3.11907  3.45815  2.89445  3.26164  3.62820  5.58830  4.29269    143 d - - -
          2.68618  4.42225  2.77519  2.73123  3.46354  2.40513  3.72494  3.29354  2.67741  2.69355  4.24690  2.90347  2.73739  3.18146  2.89801  2.37887  2.77519  2.98518  4.58477  3.61503
          0.03349  3.80917  4.53152  0.61958  0.77255  0.48576  0.95510
    144   3.06437  4.44970  4.46078  3.95363  3.19016  4.26235  4.63744  1.42985  3.77123  1.46615  3.06433  4.23644  4.55898  4.05893  3.97562  3.63376  3.31658  1.85023  5.15908  3.93809    144 i - - -
          2.68618  4.42225  2.77519  2.73123  3.46354  2.40513  3.72494  3.29354  2.67741  2.69355  4.24690  2.90347  2.73739  3.18146  2.89801  2.37887  2.77519  2.98518  4.58477  3.61503
          0.03349  3.80917  4.53152  0.61958  0.77255  0.48576  0.95510
    145   2.91624  4.87460  3.08787  2.72307  4.24651  3.41101  3.72782  3.67214  1.12854  3.25183  4.21806  3.14983  3.91697  2.92392  2.42487  2.96320  3.17496  3.38399  5.32834  4.13249    145 k - - -
          2.68618  4.42225  2.77519  2.73123  3.46354  2.40513  3.72494  3.29354  2.67741  2.69355  4.24690  2.90347  2.73739  3.18146  2.89801  2.37887  2.77519  2.98518  4.58477  3.61503
          0.03349  3.80917  4.53152  0.61958  0.77255  0.48576  0.95510
    146   2.90054  4.99463  2.46549  1.11907  4.33335  3.23513  3.81839  3.77472  2.69111  3.40276  4.38114  2.90137  3.83718  3.03639  3.09218  2.89038  3.20482  3.46570  5.51702  4.24094    146 e - - -
          2.68618  4.42225  2.77519  2.73123  3.46354  2.40513  3.72494  3.29354  2.67741  2.69355  4.24690  2.90347  2.73739  3.18146  2.89801  2.37887  2.77519  2.98518  4.58477  3.61503
          0.03349  3.80917  4.53152  0.61958  0.77255  0.48576  0.95510
    147   2.93651  4.77733  3.42096  2.94720  4.11589  3.43481  3.78274  3.65439  2.21822  3.18197  4.18518  3.31109  3.94171  3.00742  1.07981  3.02454  3.20760  3.38142  5.22545  4.05838    147 r - - -
          2.68618  4.42225  2.77519  2.73123  3.46354  2.40513  3.72494  3.29354  2.67741  2.69355  4.24690  2.90347  2.73739  3.18146  2.89801  2.37887  2.77519  2.98518  4.58477  3.61503
          0.03349  3.80917  4.53152  0.61958  0.77255  0.48576  0.95510
    148   2.90054  4.99463  2.46549  1.11907  4.33335  3.23513  3.81839  3.77472  2.69111  3.40276  4.38114  2.90137  3.83718  3.03639  3.09218  2.89038  3.20482  3.46570  5.51702  4.24094    148 e - - -
          2.68618  4.42225  2.77519  2.73123  3.46354  2.40513  3.72494  3.29354  2.67741  2.69355  4.24690  2.90347  2.73739  3.18146  2.89801  2.37887  2.77519  2.98518  4.58477  3.61503
          0.03349  3.80917  4.53152  0.61958  0.77255  0.48576  0.95510
    149   2.28219  4.30768  3.97349  3.45445  3.35306  3.83564  4.27805  1.79373  3.32776  1.76384  3.23797  3.77143  4.23487  3.64941  3.60071  3.16880  3.03952  1.94145  5.10342  3.88773    149 l - - -
          2.68618  4.42225  2.77519  2.73123  3.46354  2.40513  3.72494  3.29354  2.67741  2.69355  4.24690  2.90347  2.73739  3.18146  2.89801  2.37887  2.77519  2.98518  4.58477  3.61503
          0.03349  3.80917  4.53152  0.61958  0.77255  0.48576  0.95510
    150   3.09053  4.48933  4.44298  3.92921  3.11845  4.26148  4.60239  1.69029  3.74109  1.22368  2.99103  4.22156  4.54657  4.01710  3.94181  3.62788  3.33821  1.96748  5.10520  3.89725    150 l - - -
          2.68618  4.42225  2.77519  2.73123  3.46354  2.40513  3.72494  3.29354  2.67741  2.69355  4.24690  2.90347  2.73739  3.18146  2.89801  2.37887  2.77519  2.98518  4.58477  3.61503
          0.03349  3.80917  4.53152  0.61958  0.77255  0.48576  0.95510
    151   2.91624  4.87460  3.08787  2.72307  4.24651  3.41101  3.72782  3.67214  1.12854  3.25183  4.21806  3.14983  3.91697  2.92392  2.42487  2.96320  3.17496  3.38399  5.32834  4.13249    151 k - - -
          2.68618  4.42225  2.77519  2.73123  3.46354  2.40513  3.72494  3.29354  2.67741  2.69355  4.24690  2.90347  2.73739  3.18146  2.89801  2.37887  2.77519  2.98518  4.58477  3.61503
          0.03349  3.80917  4.53152  0.61958  0.77255  0.48576  0.95510
    152   2.73361  4.82938  2.98050  2.56077  4.18192  3.36887  3.62385  3.66886  2.14368  3.22249  4.09199  2.36897  3.84711  2.79608  1.73680  2.76936  2.99003  3.33225  5.31979  4.03415    152 r - - -
          2.68618  4.42225  2.77519  2.73123  3.46354  2.40513  3.72494  3.29354  2.67741  2.69355  4.24690  2.90347  2.73739  3.18146  2.89801  2.37887  2.77519  2.98518  4.58477  3.61503
          0.03349  3.80917  4.53152  0.61958  0.77255  0.48576  0.95510
    153   2.96164  4.35519  4.45912  3.96880  3.39882  4.17797  4.72337  1.35698  3.83530  1.92282  3.23922  4.22409  4.53696  4.12904  4.05977  3.55956  3.23773  1.44688  5.32987  4.11282    153 i - - -
          2.68618  4.42225  2.77519  2.73123  3.46354  2.40513  3.72494  3.29354  2.67741  2.69355  4.24690  2.90347  2.73739  3.18146  2.89801  2.37887  2.77519  2.98518  4.58477  3.61503
          0.03349  3.80917  4.53152  0.61958  0.77255  0.48576  0.95510
    154   2.98192  4.42015  4.24279  3.85737  3.33306  3.99570  4.59822  1.16005  3.68415  1.93380  3.28004  4.11165  4.43431  4.03986  3.88806  3.48608  3.28279  1.84854  5.20973  3.94155    154 i - - -
          2.68618  4.42225  2.77519  2.73123  3.46354  2.40513  3.72494  3.29354  2.67741  2.69355  4.24690  2.90347  2.73739  3.18146  2.89801  2.37887  2.77519  2.98518  4.58477  3.61503
          0.03349  3.80917  4.53152  0.61958  0.77255  0.48576  0.95510
    155   2.91624  4.87460  3.08787  2.72307  4.24651  3.41101  3.72782  3.67214  1.12854  3.25183  4.21806  3.14983  3.91697  2.92392  2.42487  2.96320  3.17496  3.38399  5.32834  4.13249    155 k - - -
          2.68618  4.42225  2.77519  2.73123  3.46354  2.40513  3.72494  3.29354  2.67741  2.69355  4.24690  2.90347  2.73739  3.18146  2.89801  2.37887  2.77519  2.98518  4.58477  3.61503
          0.03349  3.80917  4.53152  0.61958  0.77255  0.48576  0.95510
    156   2.85446  5.33709  1.49110  1.72380  4.62408  3.14778  3.69469  4.11549  2.70249  3.65949  4.52832  2.63093  3.76697  2.86890  3.27434  2.75515  3.14523  3.71721  5.82140  4.34927    156 d - - -
          2.68618  4.42225  2.77519  2.73123  3.46354  2.40513  3.72494  3.29354  2.67741  2.69355  4.24690  2.90347  2.73739  3.18146  2.89801  2.37887  2.77519  2.98518  4.58477  3.61503
          0.03349  3.80917  4.53152  0.61958  0.77255  0.48576  0.95510
    157   2.91955  4.98593  3.30040  2.70510  4.38391  3.54375  3.56474  3.75365  1.62757  3.24857  4.13292  3.11329  3.93962  2.71422  1.55704  2.93730  3.10840  3.44904  5.33255  4.14326    157 r - - -
          2.68618  4.42225  2.77519  2.73123  3.46354  2.40513  3.72494  3.29354  2.67741  2.69355  4.24690  2.90347  2.73739  3.18146  2.89801  2.37887  2.77519  2.98518  4.58477  3.61503
          0.03349  3.80917  4.53152  0.61958  0.77255  0.48576  0.95510
    158   3.17984  4.60079  4.15140  3.85508  1.12139  3.88201  3.85273  2.71271  3.76398  2.09813  3.45320  3.94866  4.34302  3.94983  3.89932  3.45224  3.48146  2.69850  4.12291  2.49881    158 f - - -
          2.68618  4.42225  2.77519  2.73123  3.46354  2.40513  3.72494  3.29354  2.67741  2.69355  4.24690  2.90347  2.73739  3.18146  2.89801  2.37887  2.77519  2.98518  4.58477  3.61503
          0.03349  3.80917  4.53152  0.61958  0.77255  0.48576  0.95510
    159   2.71978  4.87430  2.61614  2.37543  3.80910  3.28558  2.64979  3.68306  2.44248  3.24031  4.12127  1.94329  3.81430  2.86817  2.81862  2.72915  2.99633  3.34410  5.16750  3.70177    159 n - - -
          2.68618  4.42225  2.77519  2.73123  3.46354  2.40513  3.72494  3.29354  2.67741  2.69355  4.24690  2.90347  2.73739  3.18146  2.89801  2.37887  2.77519  2.98518  4.58477  3.61503
          0.03349  3.80917  4.53152  0.61958  0.77255  0.48576  0.95510
    160   2.98192  4.42015  4.24279  3.85737  3.33306  3.99570  4.59822  1.16005  3.68415  1.93380  3.28004  4.11165  4.43431  4.03986  3.88806  3.48608  3.28279  1.84854  5.20973  3.94155    160 i - - -
          2.68618  4.42225  2.77519  2.73123  3.46354  2.40513  3.72494  3.29354  2.67741  2.69355  4.24690  2.90347  2.73739  3.18146  2.89801  2.37887  2.77519  2.98518  4.58477  3.61503
          0.03349  3.80917  4.53152  0.61958  0.77255  0.48576  0.95510
    161   2.90054  4.99463  2.46549  1.11907  4.33335  3.23513  3.81839  3.77472  2.69111  3.40276  4.38114  2.90137  3.83718  3.03639  3.09218  2.89038  3.20482  3.46570  5.51702  4.24094    161 e - - -
          2.68618  4.42225  2.77519  2.73123  3.46354  2.40513  3.72494  3.29354  2.67741  2.69355  4.24690  2.90347  2.73739  3.18146  2.89801  2.37887  2.77519  2.98518  4.58477  3.61503
          0.03349  3.80917  4.53152  0.61958  0.77255  0.48576  0.95510
    162   2.83715  5.30527  1.79187  1.48426  4.59357  3.15892  3.68521  4.07835  2.66818  3.62373  4.48605  2.64339  3.76647  2.85623  3.22495  2.74488  3.12313  3.68381  5.78731  4.32626    162 e - - -
          2.68618  4.42225  2.77519  2.73123  3.46354  2.40513  3.72494  3.29354  2.67741  2.69355  4.24690  2.90347  2.73739  3.18146  2.89801  2.37887  2.77519  2.98518  4.58477  3.61503
          0.03349  3.80917  4.53152  0.61958  0.77255  0.48576  0.95510
    163   1.74213  4.10030  3.24407  2.98908  4.11859  2.87777  4.08460  3.44967  3.04560  3.21491  4.08722  3.18195  3.61574  3.36220  3.35223  1.53859  2.64279  2.97538  5.49072  4.25061    163 s - - -
          2.68618  4.42225  2.77519  2.73123  3.46354  2.40513  3.72494  3.29354  2.67741  2.69355  4.24690  2.90347  2.73739  3.18146  2.89801  2.37887  2.77519  2.98518  4.58477  3.61503
          0.03349  3.80917  4.53152  0.61958  0.77255  0.48576  0.95510
    164   2.93651  4.77733  3.42096  2.94720  4.11589  3.43481  3.78274  3.65439  2.21822  3.18197  4.18518  3.31109  3.94171  3.00742  1.07981  3.02454  3.20760  3.38142  5.22545  4.05838    164 r - - -
          2.68618  4.42225  2.77519  2.73123  3.46354  2.40513  3.72494  3.29354  2.67741  2.69355  4.24690  2.90347  2.73739  3.18146  2.89801  2.37887  2.77519  2.98518  4.58477  3.61503
          0.03349  3.80917  4.53152  0.61958  0.77255  0.48576  0.95510
    165   2.92126  4.48064  3.98212  3.57199  3.18303  3.78685  4.32185  2.35243  3.34305  1.78841  1.50498  3.85693  4.24818  3.72979  3.55557  3.26320  3.22589  2.35088  5.01468  3.77017    165 m - - -
          2.68618  4.42225  2.77519  2.73123  3.46354  2.40513  3.72494  3.29354  2.67741  2.69355  4.24690  2.90347  2.73739  3.18146  2.89801  2.37887  2.77519  2.98518  4.58477  3.61503
          0.03349  3.80917  4.53152  0.61958  0.77255  0.48576  0.95510
    166   2.96164  4.35519  4.45912  3.96880  3.39882  4.17797  4.72337  1.35698  3.83530  1.92282  3.23922  4.22409  4.53696  4.12904  4.05977  3.55956  3.23773  1.44688  5.32987  4.11282    166 i - - -
          2.68618  4.42225  2.77519  2.73123  3.46354  2.40513  3.72494  3.29354  2.67741  2.69355  4.24690  2.90347  2.73739  3.18146  2.89801  2.37887  2.77519  2.98518  4.58477  3.61503
          0.03349  3.80917  4.53152  0.61958  0.77255  0.48576  0.95510
    167   3.17984  4.60079  4.15140  3.85508  1.12139  3.88201  3.85273  2.71271  3.76398  2.09813  3.45320  3.94866  4.34302  3.94983  3.89932  3.45224  3.48146  2.69850  4.12291  2.49881    167 f - - -
          2.68618  4.42225  2.77519  2.73123  3.46354  2.40513  3.72494  3.29354  2.67741  2.69355  4.24690  2.90347  2.73739  3.18146  2.89801  2.37887  2.77519  2.98518  4.58477  3.61503
          0.03349  3.80917  4.53152  0.61958  0.77255  0.48576  0.95510
    168   2.75845  4.32008  4.03640  3.69901  3.50539  3.65682  4.51214  2.05861  3.56575  2.20451  3.48167  3.89856  4.22188  3.93077  3.78407  3.15751  3.12220  1.10895  5.27863  4.00564    168 v - - -
          2.68618  4.42225  2.77519  2.73123  3.46354  2.40513  3.72494  3.29354  2.67741  2.69355  4.24690  2.90347  2.73739  3.18146  2.89801  2.37887  2.77519  2.98518  4.58477  3.61503
          0.03349  3.80917  4.53152  0.61958  0.77255  0.48576  0.95510
    169   2.91624  4.87460  3.08787  2.72307  4.24651  3.41101  3.72782  3.67214  1.12854  3.25183  4.21806  3.14983  3.91697  2.92392  2.42487  2.96320  3.17496  3.38399  5.32834  4.13249    169 k - - -
          2.68618  4.42225  2.77519  2.73123  3.46354  2.40513  3.72494  3.29354  2.67741  2.69355  4.24690  2.90347  2.73739  3.18146  2.89801  2.37887  2.77519  2.98518  4.58477  3.61503
          0.03349  3.80917  4.53152  0.61958  0.77255  0.48576  0.95510
    170   2.98192  4.42015  4.24279  3.85737  3.33306  3.99570  4.59822  1.16005  3.68415  1.93380  3.28004  4.11165  4.43431  4.03986  3.88806  3.48608  3.28279  1.84854  5.20973  3.94155    170 i - - -
          2.68618  4.42225  2.77519  2.73123  3.46354  2.40513  3.72494  3.29354  2.67741  2.69355  4.24690  2.90347  2.73739  3.18146  2.89801  2.37887  2.77519  2.98518  4.58477  3.61503
          0.03349  3.80917  4.53152  0.61958  0.77255  0.48576  0.95510
    171   2.67212  4.43842  3.27273  3.10379  4.10182  3.12958  4.18537  3.63222  3.15589  3.26548  4.31363  3.41616  0.95420  3.54667  3.40744  2.83797  3.10904  3.28469  5.30451  4.22211    171 p - - -
          2.68618  4.42225  2.77519  2.73123  3.46354  2.40513  3.72494  3.29354  2.67741  2.69355  4.24690  2.90347  2.73739  3.18146  2.89801  2.37887  2.77519  2.98518  4.58477  3.61503
          0.03349  3.80917  4.53152  0.61958  0.77255  0.48576  0.95510
    172   2.98192  4.42015  4.24279  3.85737  3.33306  3.99570  4.59822  1.16005  3.68415  1.93380  3.28004  4.11165  4.43431  4.03986  3.88806  3.48608  3.28279  1.84854  5.20973  3.94155    172 i - - -
          2.68618  4.42225  2.77519  2.73123  3.46354  2.40513  3.72494  3.29354  2.67741  2.69355  4.24690  2.90347  2.73739  3.18146  2.89801  2.37887  2.77519  2.98518  4.58477  3.61503
          0.03349  3.80917  4.53152  0.61958  0.77255  0.48576  0.95510
    173   3.08409  4.53073  4.33647  3.80287  3.03558  4.19173  4.48661  2.14905  3.59601  1.15278  2.29311  4.11652  4.47311  3.87722  3.80144  3.54078  3.32390  2.21545  5.01916  3.84319    173 l - - -
          2.68618  4.42225  2.77519  2.73123  3.46354  2.40513  3.72494  3.29354  2.67741  2.69355  4.24690  2.90347  2.73739  3.18146  2.89801  2.37887  2.77519  2.98518  4.58477  3.61503
          0.03349  3.80917  4.53152  0.61958  0.77255  0.48576  0.95510
    174   2.85385  5.33764  1.50058  1.71403  4.62445  3.14807  3.69393  4.11595  2.70091  3.65927  4.52749  2.63075  3.76677  2.86783  3.27267  2.75447  3.14432  3.71738  5.82128  4.34896    174 d - - -
          2.68618  4.42225  2.77519  2.73123  3.46354  2.40513  3.72494  3.29354  2.67741  2.69355  4.24690  2.90347  2.73739  3.18146  2.89801  2.37887  2.77519  2.98518  4.58477  3.61503
          0.03349  3.80917  4.53152  0.61958  0.77255  0.48576  0.95510
    175   2.50274  4.59366  2.79654  2.47810  4.16275  2.48304  3.71489  3.58178  2.08560  3.19373  4.03242  2.93393  3.73608  2.89852  2.84710  2.13809  2.83181  3.19597  5.40451  4.10320    175 k - - -
          2.68618  4.42225  2.77519  2.73123  3.46354  2.40513  3.72494  3.29354  2.67741  2.69355  4.24690  2.90347  2.73739  3.18146  2.89801  2.37887  2.77519  2.98518  4.58477  3.61503
          0.03349  3.80917  4.53152  0.61958  0.77255  0.48576  0.95510
    176   2.90054  4.99463  2.46549  1.11907  4.33335  3.23513  3.81839  3.77472  2.69111  3.40276  4.38114  2.90137  3.83718  3.03639  3.09218  2.89038  3.20482  3.46570  5.51702  4.24094    176 e - - -
          2.68618  4.42225  2.77519  2.73123  3.46354  2.40513  3.72494  3.29354  2.67741  2.69355  4.24690  2.90347  2.73739  3.18146  2.89801  2.37887  2.77519  2.98518  4.58477  3.61503
          0.03349  3.80917  4.53152  0.61958  0.77255  0.48576  0.95510
    177   2.83344  4.81448  2.86420  2.61958  3.97417  3.32579  3.77677  3.59665  2.44520  3.10517  4.13642  3.07815  3.87936  1.35119  2.72996  2.88463  3.13122  3.33077  5.25826  3.94827    177 q - - -
          2.68618  4.42225  2.77519  2.73123  3.46354  2.40513  3.72494  3.29354  2.67741  2.69355  4.24690  2.90347  2.73739  3.18146  2.89801  2.37887  2.77519  2.98518  4.58477  3.61503
          0.03349  3.80917  4.53152  0.61958  0.77255  0.48576  0.95510
    178   1.10908  4.16299  3.40027  3.19027  3.99110  2.98888  4.21953  3.10735  3.20492  2.99167  4.03176  3.35527  3.72227  3.55228  3.45893  2.51449  2.78753  2.77283  5.42468  4.21818    178 a - - -
          2.68618  4.42225  2.77519  2.73123  3.46354  2.40513  3.72494  3.29354  2.67741  2.69355  4.24690  2.90347  2.73739  3.18146  2.89801  2.37887  2.77519  2.98518  4.58477  3.61503
          0.03349  3.80917  4.53152  0.61958  0.77255  0.48576  0.95510
    179   2.45423  4.52493  2.66697  2.48165  4.15768  3.05818  3.81107  3.68994  2.69027  3.32754  4.18434  1.86621  3.70587  3.02880  3.08300  2.03673  2.84255  3.25463  5.46677  4.10783    179 n - - -
          2.68618  4.42225  2.77519  2.73123  3.46354  2.40513  3.72494  3.29354  2.67741  2.69355  4.24690  2.90347  2.73739  3.18146  2.89801  2.37887  2.77519  2.98518  4.58477  3.61503
          0.03349  3.80917  4.53152  0.61958  0.77255  0.48576  0.95510
    180   2.96164  4.35519  4.45912  3.96880  3.39882  4.17797  4.72337  1.35698  3.83530  1.92282  3.23922  4.22409  4.53696  4.12904  4.05977  3.55956  3.23773  1.44688  5.32987  4.11282    180 i - - -
          2.68618  4.42225  2.77519  2.73123  3.46354  2.40513  3.72494  3.29354  2.67741  2.69355  4.24690  2.90347  2.73739  3.18146  2.89801  2.37887  2.77519  2.98518  4.58477  3.61503
          0.03349  3.80917  4.53152  0.61958  0.77255  0.48576  0.95510
    181   1.80204  4.11356  3.38972  3.07834  3.98870  2.97531  4.10844  3.05522  3.05216  2.96692  3.91947  3.26670  3.68500  3.39515  3.34449  2.42566  1.71240  2.70326  5.42270  4.20193    181 t - - -
          2.68618  4.42225  2.77519  2.73123  3.46354  2.40513  3.72494  3.29354  2.67741  2.69355  4.24690  2.90347  2.73739  3.18146  2.89801  2.37887  2.77519  2.98518  4.58477  3.61503
          0.03349  3.80917  4.53152  0.61958  0.77255  0.48576  0.95510
    182   2.96164  4.35519  4.45912  3.96880  3.39882  4.17797  4.72337  1.35698  3.83530  1.92282  3.23922  4.22409  4.53696  4.12904  4.05977  3.55956  3.23773  1.44688  5.32987  4.11282    182 i - - -
          2.68618  4.42225  2.77519  2.73123  3.46354  2.40513  3.72494  3.29354  2.67741  2.69355  4.24690  2.90347  2.73739  3.18146  2.89801  2.37887  2.77519  2.98518  4.58477  3.61503
          0.03349  3.80917  4.53152  0.61958  0.77255  0.48576  0.95510
    183   3.08554  4.56741  4.08710  3.72815  3.11406  3.90037  4.40379  2.31647  3.49645  0.95738  3.15951  4.00958  4.34764  3.88001  3.68229  3.46597  3.38326  2.33707  4.96889  3.67712    183 l - - -
          2.68618  4.42225  2.77519  2.73123  3.46354  2.40513  3.72494  3.29354  2.67741  2.69355  4.24690  2.90347  2.73739  3.18146  2.89801  2.37887  2.77519  2.98518  4.58477  3.61503
          0.03349  3.80917  4.53152  0.61958  0.77255  0.48576  0.95510
    184   2.75845  4.32008  4.03640  3.69901  3.50539  3.65682  4.51214  2.05861  3.56575  2.20451  3.48167  3.89856  4.22188  3.93077  3.78407  3.15751  3.12220  1.10895  5.27863  4.00564    184 v - - -
          2.68618  4.42225  2.77519  2.73123  3.46354  2.40513  3.72494  3.29354  2.67741  2.69355  4.24690  2.90347  2.73739  3.18146  2.89801  2.37887  2.77519  2.98518  4.58477  3.61503
          0.03349  3.80917  4.53152  0.61958  0.77255  0.48576  0.95510
    185   2.67326  4.66536  2.67772  2.55754  4.01916  3.14327  3.87390  3.71726  2.77306  3.37181  4.32853  1.27535  3.79271  3.14774  3.12452  2.74364  3.05377  3.34589  5.33259  3.97297    185 n - - -
          2.68618  4.42225  2.77519  2.73123  3.46354  2.40513  3.72494  3.29354  2.67741  2.69355  4.24690  2.90347  2.73739  3.18146  2.89801  2.37887  2.77519  2.98518  4.58477  3.61503
          0.03349  3.80917  4.53152  0.61958  0.77255  0.48576  0.95510
    186   2.38125  4.22570  3.37437  3.12516  3.91533  3.06662  4.14699  3.03485  3.06686  2.90052  3.95634  3.34373  3.76591  3.46524  3.32773  2.58197  1.28402  2.73661  5.35882  4.13239    186 t - - -
          2.68618  4.42225  2.77519  2.73123  3.46354  2.40513  3.72494  3.29354  2.67741  2.69355  4.24690  2.90347  2.73739  3.18146  2.89801  2.37887  2.77519  2.98518  4.58477  3.61503
          0.03349  3.80917  4.53152  0.61958  0.77255  0.48576  0.95510
    187   2.91624  4.87460  3.08787  2.72307  4.24651  3.41101  3.72782  3.67214  1.12854  3.25183  4.21806  3.14983  3.91697  2.92392  2.42487  2.96320  3.17496  3.38399  5.32834  4.13249    187 k - - -
          2.68618  4.42225  2.77519  2.73123  3.46354  2.40513  3.72494  3.29354  2.67741  2.69355  4.24690  2.90347  2.73739  3.18146  2.89801  2.37887  2.77519  2.98518  4.58477  3.61503
          0.03349  3.80917  4.53152  0.61958  0.77255  0.48576  0.95510
    188   1.10908  4.16299  3.40027  3.19027  3.99110  2.98888  4.21953  3.10735  3.20492  2.99167  4.03176  3.35527  3.72227  3.55228  3.45893  2.51449  2.78753  2.77283  5.42468  4.21818    188 a - - -
          2.68618  4.42225  2.77519  2.73123  3.46354  2.40513  3.72494  3.29354  2.67741  2.69355  4.24690  2.90347  2.73739  3.18146  2.89801  2.37887  2.77519  2.98518  4.58477  3.61503
          0.03349  3.80917  4.53152  0.61958  0.77255  0.48576  0.95510
    189   2.96201  4.35601  4.45832  3.96848  3.39733  4.17723  4.72279  1.35131  3.83433  1.92099  3.23816  4.22369  4.53660  4.12841  4.05860  3.55917  3.23828  1.45499  5.32889  4.11162    189 i - - -
          2.68618  4.42225  2.77519  2.73123  3.46354  2.40513  3.72494  3.29354  2.67741  2.69355  4.24690  2.90347  2.73739  3.18146  2.89801  2.37887  2.77519  2.98518  4.58477  3.61503
          0.03349  3.80917  4.53152  0.61958  0.77255  0.48576  0.95510
    190   2.20265  4.16515  3.04720  2.85902  4.21794  1.69589  4.05474  3.68444  3.02356  3.36547  4.20868  3.11185  3.61233  3.32174  3.35253  1.83957  2.68157  3.14692  5.54357  4.29342    190 g - - -
          2.68618  4.42225  2.77519  2.73123  3.46354  2.40513  3.72494  3.29354  2.67741  2.69355  4.24690  2.90347  2.73739  3.18146  2.89801  2.37887  2.77519  2.98518  4.58477  3.61503
          0.03349  3.80917  4.53152  0.61958  0.77255  0.48576  0.95510
    191   2.67212  4.43842  3.27273  3.10379  4.10182  3.12958  4.18537  3.63222  3.15589  3.26548  4.31363  3.41616  0.95420  3.54667  3.40744  2.83797  3.10904  3.28469  5.30451  4.22211    191 p - - -
          2.68618  4.42225  2.77519  2.73123  3.46354  2.40513  3.72494  3.29354  2.67741  2.69355  4.24690  2.90347  2.73739  3.18146  2.89801  2.37887  2.77519  2.98518  4.58477  3.61503
          0.03349  3.80917  4.53152  0.61958  0.77255  0.48576  0.95510
    192   2.91624  4.87460  3.08787  2.72307  4.24651  3.41101  3.72782  3.67214  1.12854  3.25183  4.21806  3.14983  3.91697  2.92392  2.42487  2.96320  3.17496  3.38399  5.32834  4.13249    192 k - - -
          2.68618  4.42225  2.77519  2.73123  3.46354  2.40513  3.72494  3.29354  2.67741  2.69355  4.24690  2.90347  2.73739  3.18146  2.89801  2.37887  2.77519  2.98518  4.58477  3.61503
          0.03349  3.80917  4.53152  0.61958  0.77255  0.48576  0.95510
    193   2.96201  4.35601  4.45832  3.96848  3.39733  4.17723  4.72279  1.35131  3.83433  1.92099  3.23816  4.22369  4.53660  4.12841  4.05860  3.55917  3.23828  1.45499  5.32889  4.11162    193 i - - -
          2.68618  4.42225  2.77519  2.73123  3.46354  2.40513  3.72494  3.29354  2.67741  2.69355  4.24690  2.90347  2.73739  3.18146  2.89801  2.37887  2.77519  2.98518  4.58477  3.61503
          0.03349  3.80917  4.53152  0.61958  0.77255  0.48576  0.95510
    194   3.08554  4.56741  4.08710  3.72815  3.11406  3.90037  4.40379  2.31647  3.49645  0.95738  3.15951  4.00958  4.34764  3.88001  3.68229  3.46597  3.38326  2.33707  4.96889  3.67712    194 l - - -
          2.68618  4.42225  2.77519  2.73123  3.46354  2.40513  3.72494  3.29354  2.67741  2.69355  4.24690  2.90347  2.73739  3.18146  2.89801  2.37887  2.77519  2.98518  4.58477  3.61503
          0.03349  3.80917  4.53152  0.61958  0.77255  0.48576  0.95510
    195   2.90054  4.99463  2.46549  1.11907  4.33335  3.23513  3.81839  3.77472  2.69111  3.40276  4.38114  2.90137  3.83718  3.03639  3.09218  2.89038  3.20482  3.46570  5.51702  4.24094    195 e - - -
          2.68618  4.42225  2.77519  2.73123  3.46354  2.40513  3.72494  3.29354  2.67741  2.69355  4.24690  2.90347  2.73739  3.18146  2.89801  2.37887  2.77519  2.98518  4.58477  3.61503
          0.03349  3.80917  4.53152  0.61958  0.77255  0.48576  0.95510
    196   2.98192  4.42015  4.24279  3.85737  3.33306  3.99570  4.59822  1.16005  3.68415  1.93380  3.28004  4.11165  4.43431  4.03986  3.88806  3.48608  3.28279  1.84854  5.20973  3.94155    196 i - - -
          2.68618  4.42225  2.77519  2.73123  3.46354  2.40513  3.72494  3.29354  2.67741  2.69355  4.24690  2.90347  2.73739  3.18146  2.89801  2.37887  2.77519  2.98518  4.58477  3.61503
          0.03349  3.80917  4.53152  0.61958  0.77255  0.48576  0.95510
    197   1.10908  4.16299  3.40027  3.19027  3.99110  2.98888  4.21953  3.10735  3.20492  2.99167  4.03176  3.35527  3.72227  3.55228  3.45893  2.51449  2.78753  2.77283  5.42468  4.21818    197 a - - -
          2.68618  4.42225  2.77519  2.73123  3.46354  2.40513  3.72494  3.29354  2.67741  2.69355  4.24690  2.90347  2.73739  3.18146  2.89801  2.37887  2.77519  2.98518  4.58477  3.61503
          0.03349  3.80917  4.53152  0.61958  0.77255  0.48576  0.95510
    198   2.70840  4.83233  3.04459  2.53905  4.21379  3.40758  3.58556  3.60710  1.83878  3.16235  4.00873  2.99722  3.84009  2.74007  2.06181  2.29467  2.94177  3.27803  5.32171  4.06204    198 k - - -
          2.68618  4.42225  2.77519  2.73123  3.46354  2.40513  3.72494  3.29354  2.67741  2.69355  4.24690  2.90347  2.73739  3.18146  2.89801  2.37887  2.77519  2.98518  4.58477  3.61503
          0.03349  3.80917  4.53152  0.61958  0.77255  0.48576  0.95510
    199   2.90054  4.99463  2.46549  1.11907  4.33335  3.23513  3.81839  3.77472  2.69111  3.40276  4.38114  2.90137  3.83718  3.03639  3.09218  2.89038  3.20482  3.46570  5.51702  4.24094    199 e - - -
          2.68618  4.42225  2.77519  2.73123  3.46354  2.40513  3.72494  3.29354  2.67741  2.69355  4.24690  2.90347  2.73739  3.18146  2.89801  2.37887  2.77519  2.98518  4.58477  3.61503
          0.03349  3.80917  4.53152  0.61958  0.77255  0.48576  0.95510
    200   1.10908  4.16299  3.40027  3.19027  3.99110  2.98888  4.21953  3.10735  3.20492  2.99167  4.03176  3.35527  3.72227  3.55228  3.45893  2.51449  2.78753  2.77283  5.42468  4.21818    200 a - - -
          2.68618  4.42225  2.77519  2.73123  3.46354  2.40513  3.72494  3.29354  2.67741  2.69355  4.24690  2.90347  2.73739  3.18146  2.89801  2.37887  2.77519  2.98518  4.58477  3.61503
          0.03349  3.80917  4.53152  0.61958  0.77255  0.48576  0.95510
    201   2.90054  4.99463  2.46549  1.11907  4.33335  3.23513  3.81839  3.77472  2.69111  3.40276  4.38114  2.90137  3.83718  3.03639  3.09218  2.89038  3.20482  3.46570  5.51702  4.24094    201 e - - -
          2.68618  4.42225  2.77519  2.73123  3.46354  2.40513  3.72494  3.29354  2.67741  2.69355  4.24690  2.90347  2.73739  3.18146  2.89801  2.37887  2.77519  2.98518  4.58477  3.61503
          0.03349  3.80917  4.53152  0.61958  0.77255  0.48576  0.95510
    202   2.71405  4.91788  2.40012  1.55333  4.37310  2.33557  3.73360  3.81844  2.62044  3.41868  4.28833  2.79815  3.76843  2.92137  3.06969  2.70926  3.02623  3.44123  5.57879  4.23464    202 e - - -
          2.68618  4.42225  2.77519  2.73123  3.46354  2.40513  3.72494  3.29354  2.67741  2.69355  4.24690  2.90347  2.73739  3.18146  2.89801  2.37887  2.77519  2.98518  4.58477  3.61503
          0.03349  3.80917  4.53152  0.61958  0.77255  0.48576  0.95510
    203   1.45055  4.08341  3.28627  3.02694  4.09795  2.87734  4.10162  3.40116  3.07286  3.18712  4.06504  3.20216  3.61728  3.38708  3.37177  1.85333  2.63768  2.93853  5.47945  4.24643    203 a - - -
          2.68618  4.42225  2.77519  2.73123  3.46354  2.40513  3.72494  3.29354  2.67741  2.69355  4.24690  2.90347  2.73739  3.18146  2.89801  2.37887  2.77519  2.98518  4.58477  3.61503
          0.03349  3.80917  4.53152  0.61958  0.77255  0.48576  0.95510
    204   3.23477  4.63126  3.99713  3.68856  2.60757  3.66147  3.82678  3.25692  3.41261  2.66215  3.89353  3.85070  4.17430  3.80365  3.55168  3.43898  3.53229  3.14551  1.02333  2.61322    204 w - - -
          2.68618  4.42225  2.77519  2.73123  3.46354  2.40513  3.72494  3.29354  2.67741  2.69355  4.24690  2.90347  2.73739  3.18146  2.89801  2.37887  2.77519  2.98518  4.58477  3.61503
          0.03349  3.80917  4.53152  0.61958  0.77255  0.48576  0.95510
    205   2.92390  5.03835  1.01330  2.30047  4.40749  3.16475  3.87898  3.98176  2.95174  3.60209  4.58021  2.85304  3.81326  3.11907  3.45815  2.89445  3.26164  3.62820  5.58830  4.29269    205 d - - -
          2.68618  4.42225  2.77519  2.73123  3.46354  2.40513  3.72494  3.29354  2.67741  2.69355  4.24690  2.90347  2.73739  3.18146  2.89801  2.37887  2.77519  2.98518  4.58477  3.61503
          0.03349  3.80917  4.53152  0.61958  0.77255  0.48576  0.95510
    206   1.41876  4.10431  3.23085  3.00141  4.15631  2.10429  4.11240  3.47751  3.09694  3.24457  4.11689  3.19402  3.61813  3.39681  3.40136  2.35665  2.65958  2.99754  5.50813  4.29763    206 a - - -
          2.68618  4.42225  2.77519  2.73123  3.46354  2.40513  3.72494  3.29354  2.67741  2.69355  4.24690  2.90347  2.73739  3.18146  2.89801  2.37887  2.77519  2.98518  4.58477  3.61503
          0.03349  3.80917  4.53152  0.61958  0.77255  0.48576  0.95510
    207   3.15833  4.67295  3.74588  3.46466  2.29962  3.75723  3.59317  3.17661  3.32400  2.64657  3.85865  3.64737  4.23321  3.64526  3.52016  3.30088  3.44508  3.04437  3.94051  1.07797    207 y - - -
          2.68618  4.42225  2.77519  2.73123  3.46354  2.40513  3.72494  3.29354  2.67741  2.69355  4.24690  2.90347  2.73739  3.18146  2.89801  2.37887  2.77519  2.98518  4.58477  3.61503
          0.03349  3.80917  4.53152  0.61958  0.77255  0.48576  0.95510
    208   2.91624  4.87460  3.08787  2.72307  4.24651  3.41101  3.72782  3.67214  1.12854  3.25183  4.21806  3.14983  3.91697  2.92392  2.42487  2.96320  3.17496  3.38399  5.32834  4.13249    208 k - - -
          2.68618  4.42225  2.77519  2.73123  3.46354  2.40513  3.72494  3.29354  2.67741  2.69355  4.24690  2.90347  2.73739  3.18146  2.89801  2.37887  2.77519  2.98518  4.58477  3.61503
          0.03349  3.80917  4.53152  0.61958  0.77255  0.48576  0.95510
    209   2.85385  5.33764  1.50058  1.71403  4.62445  3.14807  3.69393  4.11595  2.70091  3.65927  4.52749  2.63075  3.76677  2.86783  3.27267  2.75447  3.14432  3.71738  5.82128  4.34896    209 d - - -
          2.68618  4.42225  2.77519  2.73123  3.46354  2.40513  3.72494  3.29354  2.67741  2.69355  4.24690  2.90347  2.73739  3.18146  2.89801  2.37887  2.77519  2.98518  4.58477  3.61503
          0.03349  3.80917  4.53152  0.61958  0.77255  0.48576  0.95510
    210   2.90054  4.99463  2.46549  1.11907  4.33335  3.23513  3.81839  3.77472  2.69111  3.40276  4.38114  2.90137  3.83718  3.03639  3.09218  2.89038  3.20482  3.46570  5.51702  4.24094    210 e - - -
          2.68618  4.42225  2.77519  2.73123  3.46354  2.40513  3.72494  3.29354  2.67741  2.69355  4.24690  2.90347  2.73739  3.18146  2.89801  2.37887  2.77519  2.98518  4.58477  3.61503
          0.03349  3.80917  4.53152  0.61958  0.77255  0.48576  0.95510
    211   3.15833  4.67295  3.74588  3.46466  2.29962  3.75723  3.59317  3.17661  3.32400  2.64657  3.85865  3.64737  4.23321  3.64526  3.52016  3.30088  3.44508  3.04437  3.94051  1.07797    211 y - - -
          2.68618  4.42225  2.77519  2.73123  3.46354  2.40513  3.72494  3.29354  2.67741  2.69355  4.24690  2.90347  2.73739  3.18146  2.89801  2.37887  2.77519  2.98518  4.58477  3.61503
          0.03349  3.80917  4.53152  0.61958  0.77255  0.48576  0.95510
    212   2.59017  4.37024  3.25081  3.14301  4.28339  0.83385  4.26584  3.86882  3.31549  3.53066  4.50701  3.41547  3.75933  3.64492  3.55719  2.76053  3.06655  3.40951  5.39394  4.38364    212 g - - -
          2.68618  4.42225  2.77519  2.73123  3.46354  2.40513  3.72494  3.29354  2.67741  2.69355  4.24690  2.90347  2.73739  3.18146  2.89801  2.37887  2.77519  2.98518  4.58477  3.61503
          0.03349  3.80917  4.53152  0.61958  0.77255  0.48576  0.95510
    213   2.91955  4.98593  3.30040  2.70510  4.38391  3.54375  3.56474  3.75365  1.62757  3.24857  4.13292  3.11329  3.93962  2.71422  1.55704  2.93730  3.10840  3.44904  5.33255  4.14326    213 r - - -
          2.68618  4.42225  2.77519  2.73123  3.46354  2.40513  3.72494  3.29354  2.67741  2.69355  4.24690  2.90347  2.73739  3.18146  2.89801  2.37887  2.77519  2.98518  4.58477  3.61503
          0.03349  3.80917  4.53152  0.61958  0.77255  0.48576  0.95510
    214   3.23477  4.63126  3.99713  3.68856  2.60757  3.66147  3.82678  3.25692  3.41261  2.66215  3.89353  3.85070  4.17430  3.80365  3.55168  3.43898  3.53229  3.14551  1.02333  2.61322    214 w - - -
          2.68618  4.42225  2.77519  2.73123  3.46354  2.40513  3.72494  3.29354  2.67741  2.69355  4.24690  2.90347  2.73739  3.18146  2.89801  2.37887  2.77519  2.98518  4.58477  3.61503
          0.03349  3.80917  4.53152  0.61958  0.77255  0.48576  0.95510
    215   2.59017  4.37024  3.25081  3.14301  4.28339  0.83385  4.26584  3.86882  3.31549  3.53066  4.50701  3.41547  3.75933  3.64492  3.55719  2.76053  3.06655  3.40951  5.39394  4.38364    215 g - - -
          2.68618  4.42225  2.77519  2.73123  3.46354  2.40513  3.72494  3.29354  2.67741  2.69355  4.24690  2.90347  2.73739  3.18146  2.89801  2.37887  2.77519  2.98518  4.58477  3.61503
          0.03349  3.80917  4.53152  0.61958  0.77255  0.48576  0.95510
    216   3.08554  4.56741  4.08710  3.72815  3.11406  3.90037  4.40379  2.31647  3.49645  0.95738  3.15951  4.00958  4.34764  3.88001  3.68229  3.46597  3.38326  2.33707  4.96889  3.67712    216 l - - -
          2.68618  4.42225  2.77519  2.73123  3.46354  2.40513  3.72494  3.29354  2.67741  2.69355  4.24690  2.90347  2.73739  3.18146  2.89801  2.37887  2.77519  2.98518  4.58477  3.61503
          0.03349  3.80917  4.53152  0.61958  0.77255  0.48576  0.95510
    217   2.21207  4.13722  3.25363  2.95850  4.03613  2.93871  4.03241  3.33654  2.95740  3.11494  4.00118  3.18333  3.64819  3.30607  3.26493  1.90841  1.71127  2.91284  5.41552  4.17060    217 t - - -
          2.68618  4.42225  2.77519  2.73123  3.46354  2.40513  3.72494  3.29354  2.67741  2.69355  4.24690  2.90347  2.73739  3.18146  2.89801  2.37887  2.77519  2.98518  4.58477  3.61503
          0.03349  3.80917  4.53152  0.61958  0.77255  0.48576  0.95510
    218   2.38125  4.22570  3.37437  3.12516  3.91533  3.06662  4.14699  3.03485  3.06686  2.90052  3.95634  3.34373  3.76591  3.46524  3.32773  2.58197  1.28402  2.73661  5.35882  4.13239    218 t - - -
          2.68618  4.42225  2.77519  2.73123  3.46354  2.40513  3.72494  3.29354  2.67741  2.69355  4.24690  2.90347  2.73739  3.18146  2.89801  2.37887  2.77519  2.98518  4.58477  3.61503
          0.03349  3.80917  4.53152  0.61958  0.77255  0.48576  0.95510
    219   2.90054  4.99463  2.46549  1.11907  4.33335  3.23513  3.81839  3.77472  2.69111  3.40276  4.38114  2.90137  3.83718  3.03639  3.09218  2.89038  3.20482  3.46570  5.51702  4.24094    219 e - - -
          2.68618  4.42225  2.77519  2.73123  3.46354  2.40513  3.72494  3.29354  2.67741  2.69355  4.24690  2.90347  2.73739  3.18146  2.89801  2.37887  2.77519  2.98518  4.58477  3.61503
          0.03349  3.80917  4.53152  0.61958  0.77255  0.48576  0.95510
    220   2.83715  5.30527  1.79187  1.48426  4.59357  3.15892  3.68521  4.07835  2.66818  3.62373  4.48605  2.64339  3.76647  2.85623  3.22495  2.74488  3.12313  3.68381  5.78731  4.32626    220 e - - -
          2.68618  4.42225  2.77519  2.73123  3.46354  2.40513  3.72494  3.29354  2.67741  2.69355  4.24690  2.90347  2.73739  3.18146  2.89801  2.37887  2.77519  2.98518  4.58477  3.61503
          0.03349  3.80917  4.53152  0.61958  0.77255  0.48576  0.95510
    221   3.17984  4.60079  4.15140  3.85508  1.12139  3.88201  3.85273  2.71271  3.76398  2.09813  3.45320  3.94866  4.34302  3.94983  3.89932  3.45224  3.48146  2.69850  4.12291  2.49881    221 f - - -
          2.68618  4.42225  2.77519  2.73123  3.46354  2.40513  3.72494  3.29354  2.67741  2.69355  4.24690  2.90347  2.73739  3.18146  2.89801  2.37887  2.77519  2.98518  4.58477  3.61503
          0.03349  3.80917  4.53152  0.61958  0.77255  0.48576  0.95510
    222   2.91624  4.87460  3.08787  2.72307  4.24651  3.41101  3.72782  3.67214  1.12854  3.25183  4.21806  3.14983  3.91697  2.92392  2.42487  2.96320  3.17496  3.38399  5.32834  4.13249    222 k - - -
          2.68618  4.42225  2.77519  2.73123  3.46354  2.40513  3.72494  3.29354  2.67741  2.69355  4.24690  2.90347  2.73739  3.18146  2.89801  2.37887  2.77519  2.98518  4.58477  3.61503
          0.03349  3.80917  4.53152  0.61958  0.77255  0.48576  0.95510
    223   2.83344  4.81448  2.86420  2.61958  3.97417  3.32579  3.77677  3.59665  2.44520  3.10517  4.13642  3.07815  3.87936  1.35119  2.72996  2.88463  3.13122  3.33077  5.25826  3.94827    223 q - - -
          2.68618  4.42225  2.77519  2.73123  3.46354  2.40513  3.72494  3.29354  2.67741  2.69355  4.24690  2.90347  2.73739  3.18146  2.89801  2.37887  2.77519  2.98518  4.58477  3.61503
          0.03349  3.80917  4.53152  0.61958  0.77255  0.48576  0.95510
    224   2.19770  4.16125  3.07051  2.86319  4.20607  2.12309  4.04576  3.66936  3.00794  3.34821  4.18845  3.11429  3.61125  3.30946  3.33912  1.51904  2.67354  3.13561  5.53242  4.28223    224 s - - -
          2.68618  4.42225  2.77519  2.73123  3.46354  2.40513  3.72494  3.29354  2.67741  2.69355  4.24690  2.90347  2.73739  3.18146  2.89801  2.37887  2.77519  2.98518  4.58477  3.61503
          0.03349  3.80917  4.53152  0.61958  0.77255  0.48576  0.95510
    225   3.08554  4.56741  4.08710  3.72815  3.11406  3.90037  4.40379  2.31647  3.49645  0.95738  3.15951  4.00958  4.34764  3.88001  3.68229  3.46597  3.38326  2.33707  4.96889  3.67712    225 l - - -
          2.68618  4.42225  2.77519  2.73123  3.46354  2.40513  3.72494  3.29354  2.67741  2.69355  4.24690  2.90347  2.73739  3.18146  2.89801  2.37887  2.77519  2.98518  4.58477  3.61503
          0.03349  3.80917  4.53152  0.61958  0.77255  0.48576  0.95510
    226   2.92126  4.48064  3.98212  3.57199  3.18303  3.78685  4.32185  2.35243  3.34305  1.78841  1.50498  3.85693  4.24818  3.72979  3.55557  3.26320  3.22589  2.35088  5.01468  3.77017    226 m - - -
          2.68618  4.42225  2.77519  2.73123  3.46354  2.40513  3.72494  3.29354  2.67741  2.69355  4.24690  2.90347  2.73739  3.18146  2.89801  2.37887  2.77519  2.98518  4.58477  3.61503
          0.03349  3.80917  4.53152  0.61958  0.77255  0.48576  0.95510
    227   2.92390  5.03835  1.01330  2.30047  4.40749  3.16475  3.87898  3.98176  2.95174  3.60209  4.58021  2.85304  3.81326  3.11907  3.45815  2.89445  3.26164  3.62820  5.58830  4.29269    227 d - - -
          2.68618  4.42225  2.77519  2.73123  3.46354  2.40513  3.72494  3.29354  2.67741  2.69355  4.24690  2.90347  2.73739  3.18146  2.89801  2.37887  2.77519  2.98518  4.58477  3.61503
          0.03349  3.80917  4.53152  0.61958  0.77255  0.48576  0.95510
    228   2.75845  4.32008  4.03640  3.69901  3.50539  3.65682  4.51214  2.05861  3.56575  2.20451  3.48167  3.89856  4.22188  3.93077  3.78407  3.15751  3.12220  1.10895  5.27863  4.00564    228 v - - -
          2.68618  4.42225  2.77519  2.73123  3.46354  2.40513  3.72494  3.29354  2.67741  2.69355  4.24690  2.90347  2.73739  3.18146  2.89801  2.37887  2.77519  2.98518  4.58477  3.61503
          0.03349  3.80917  4.53152  0.61958  0.77255  0.48576  0.95510
    229   2.75845  4.32008  4.03640  3.69901  3.50539  3.65682  4.51214  2.05861  3.56575  2.20451  3.48167  3.89856  4.22188  3.93077  3.78407  3.15751  3.12220  1.10895  5.27863  4.00564    229 v - - -
          2.68618  4.42225  2.77519  2.73123  3.46354  2.40513  3.72494  3.29354  2.67741  2.69355  4.24690  2.90347  2.73739  3.18146  2.89801  2.37887  2.77519  2.98518  4.58477  3.61503
          0.03349  3.80917  4.53152  0.61958  0.77255  0.48576  0.95510
    230   2.92999  4.75637  3.06804  2.82298  3.24350  3.39670  1.28339  3.62293  2.66792  3.12433  4.16344  3.23432  3.94647  3.18879  2.93675  3.00166  3.23178  3.35940  4.70918  3.19643    230 h - - -
          2.68618  4.42225  2.77519  2.73123  3.46354  2.40513  3.72494  3.29354  2.67741  2.69355  4.24690  2.90347  2.73739  3.18146  2.89801  2.37887  2.77519  2.98518  4.58477  3.61503
          0.03349  3.80917  4.53152  0.61958  0.77255  0.48576  0.95510
    231   2.83344  4.81448  2.86420  2.61958  3.97417  3.32579  3.77677  3.59665  2.44520  3.10517  4.13642  3.07815  3.87936  1.35119  2.72996  2.88463  3.13122  3.33077  5.25826  3.94827    231 q - - -
          2.68618  4.42225  2.77519  2.73123  3.46354  2.40513  3.72494  3.29354  2.67741  2.69355  4.24690  2.90347  2.73739  3.18146  2.89801  2.37887  2.77519  2.98518  4.58477  3.61503
          0.03349  3.80917  4.53152  0.61958  0.77255  0.48576  0.95510
    232   3.17984  4.60079  4.15140  3.85508  1.12139  3.88201  3.85273  2.71271  3.76398  2.09813  3.45320  3.94866  4.34302  3.94983  3.89932  3.45224  3.48146  2.69850  4.12291  2.49881    232 f - - -
          2.68618  4.42225  2.77519  2.73123  3.46354  2.40513  3.72494  3.29354  2.67741  2.69355  4.24690  2.90347  2.73739  3.18146  2.89801  2.37887  2.77519  2.98518  4.58477  3.61503
          0.03349  3.80917  4.53152  0.61958  0.77255  0.48576  0.95510
    233   2.28632  4.20509  3.15376  2.96804  4.01392  2.93626  4.07895  3.52862  3.03745  3.25432  4.18675  3.20206  3.67015  3.39209  3.32447  1.19071  2.76198  3.07767  5.39183  4.09745    233 s - - -
          2.68619  4.42226  2.77521  2.73124  3.46355  2.40514  3.72496  3.29355  2.67742  2.69356  4.24691  2.90348  2.73741  3.18115  2.89802  2.37888  2.77521  2.98520  4.58478  3.61504
          0.14185  2.02309        *  0.37625  1.15974  0.00000        *
//
