# Supplementary material for: Early origin and evolution of the FtsZ/tubulin protein family
Source: Front Microbiol. 2023 Jan 10;13:1100249. doi: 10.3389/fmicb.2022.1100249 (PMC9871819; doi:10.3389/fmicb.2022.1100249)
Supplement: Supplementary file 2 [file Data_Sheet_2.ZIP › DATA/fig4-5/C-terminal_HMM/hmm_C-terminal/Asg.Tub-C.hmm]

HMMER3/f [3.1b2 | February 2015]
NAME  artub2-C.afa
LENG  237
ALPH  amino
RF    no
MM    no
CONS  yes
CS    no
MAP   yes
DATE  Tue Sep 29 21:46:00 2020
NSEQ  4
EFFN  0.589844
CKSUM 3286837293
STATS LOCAL MSV      -10.3433  0.70347
STATS LOCAL VITERBI  -11.5923  0.70347
STATS LOCAL FORWARD   -5.3403  0.70347
HMM          A        C        D        E        F        G        H        I        K        L        M        N        P        Q        R        S        T        V        W        Y   
            m->m     m->i     m->d     i->m     i->i     d->m     d->d
  COMPO   2.50587  4.49632  2.85493  2.64207  3.30281  2.91632  3.82264  2.80882  2.69734  2.34139  3.62179  3.14781  3.19326  3.16052  3.11267  2.64687  2.87180  2.56408  4.84055  3.44613
          2.68618  4.42225  2.77519  2.73123  3.46354  2.40513  3.72494  3.29354  2.67741  2.69355  4.24690  2.90347  2.73739  3.18146  2.89801  2.37887  2.77519  2.98518  4.58477  3.61503
          0.16222  3.93692  2.03837  0.61958  0.77255  0.00000        *
      1   2.13081  4.87690  2.04369  2.22215  4.31741  3.15781  3.68794  3.75284  2.60816  3.35939  4.19642  2.28314  3.73471  2.86032  3.10920  2.61821  2.92809  3.36457  5.56992  4.17616      1 d - - -
          2.68618  4.42225  2.77519  2.73123  3.46354  2.40513  3.72494  3.29354  2.67741  2.69355  4.24690  2.90347  2.73739  3.18146  2.89801  2.37887  2.77519  2.98518  4.58477  3.61503
          0.03352  3.80822  4.53056  0.61958  0.77255  0.59696  0.79958
      2   3.01783  4.39548  4.48182  3.94564  3.26390  4.26395  4.66527  1.61904  3.81677  1.50343  3.09110  4.23256  4.55091  4.06949  4.03533  3.60964  3.26581  1.55839  5.21977  4.04373      2 l - - -
          2.68618  4.42225  2.77519  2.73123  3.46354  2.40513  3.72494  3.29354  2.67741  2.69355  4.24690  2.90347  2.73739  3.18146  2.89801  2.37887  2.77519  2.98518  4.58477  3.61503
          0.03352  3.80822  4.53056  0.61958  0.77255  0.59696  0.79958
      3   2.85450  5.33521  1.48248  1.73450  4.62243  3.14716  3.69513  4.11355  2.70361  3.65856  4.52812  2.63097  3.76679  2.86970  3.27533  2.75545  3.14558  3.71576  5.82042  4.34876      3 d - - -
          2.68618  4.42225  2.77519  2.73123  3.46354  2.40513  3.72494  3.29354  2.67741  2.69355  4.24690  2.90347  2.73739  3.18146  2.89801  2.37887  2.77519  2.98518  4.58477  3.61503
          0.03352  3.80822  4.53056  0.61958  0.77255  0.59696  0.79958
      4   2.52252  4.58123  2.78535  2.51005  4.06157  3.16814  3.74202  3.55308  2.51662  3.16709  4.04322  2.95571  3.75153  2.35888  2.87182  1.79140  2.86299  3.18360  5.35628  4.02522      4 s - - -
          2.68620  4.42227  2.77522  2.73126  3.46356  2.40515  3.72497  3.29286  2.67743  2.69357  4.24692  2.90349  2.73742  3.18149  2.89803  2.37889  2.77522  2.98521  4.58479  3.61506
          0.27711  1.46423  4.53056  0.27698  1.41909  0.42202  1.06630
      5   2.83655  5.21879  2.31493  1.64789  4.53653  3.24427  3.71954  4.02938  2.59617  3.57575  4.42793  1.80101  3.82543  2.88753  3.07342  2.77551  3.11872  3.64107  5.72491  4.30040      6 e - - -
          2.68618  4.42225  2.77519  2.73123  3.46354  2.40513  3.72494  3.29354  2.67741  2.69355  4.24690  2.90347  2.73739  3.18146  2.89801  2.37887  2.77519  2.98518  4.58477  3.61503
          0.02941  3.93692  4.65927  0.61958  0.77255  0.48576  0.95510
      6   2.57647  4.24718  3.53442  2.98567  2.61866  3.55435  3.05075  2.68813  2.90991  2.40400  3.34996  3.35022  3.94956  3.21600  3.22876  2.82580  2.46626  2.17698  4.73179  3.41736      7 v - - -
          2.68618  4.42225  2.77519  2.73123  3.46354  2.40513  3.72494  3.29354  2.67741  2.69355  4.24690  2.90347  2.73739  3.18146  2.89801  2.37887  2.77519  2.98518  4.58477  3.61503
          0.02941  3.93692  4.65927  0.61958  0.77255  0.48576  0.95510
      7   2.60638  4.31065  3.67719  3.18741  3.47606  3.51836  4.07411  2.54176  3.04591  2.27131  2.26310  3.50152  4.01548  3.40808  3.33550  2.87197  1.94815  2.38731  5.08348  3.86113      8 t - - -
          2.68618  4.42225  2.77519  2.73123  3.46354  2.40513  3.72494  3.29354  2.67741  2.69355  4.24690  2.90347  2.73739  3.18146  2.89801  2.37887  2.77519  2.98518  4.58477  3.61503
          0.02941  3.93692  4.65927  0.61958  0.77255  0.48576  0.95510
      8   2.71176  4.68384  3.27280  2.68862  3.94203  3.51321  3.66208  3.24410  1.93384  2.91340  3.80243  3.12776  3.90895  2.85061  2.16690  2.80414  2.93494  2.22013  5.19319  3.94718      9 k - - -
          2.68618  4.42225  2.77519  2.73123  3.46354  2.40513  3.72494  3.29354  2.67741  2.69355  4.24690  2.90347  2.73739  3.18146  2.89801  2.37887  2.77519  2.98518  4.58477  3.61503
          0.02941  3.93692  4.65927  0.61958  0.77255  0.48576  0.95510
      9   2.74040  4.89506  2.59167  1.89337  4.31919  3.26760  3.78501  3.74518  2.62387  3.35352  4.23293  2.91518  1.79262  2.97291  3.04307  2.75845  3.04427  3.39240  5.54561  4.22263     10 p - - -
          2.68618  4.42225  2.77519  2.73123  3.46354  2.40513  3.72494  3.29354  2.67741  2.69355  4.24690  2.90347  2.73739  3.18146  2.89801  2.37887  2.77519  2.98518  4.58477  3.61503
          0.02941  3.93692  4.65927  0.61958  0.77255  0.48576  0.95510
     10   2.48966  4.57401  2.73846  2.53518  4.25880  3.10570  3.86597  3.78032  2.74716  3.40353  4.24631  1.82699  3.75137  3.07373  3.15250  1.80695  2.87906  3.32798  5.55237  4.20024     11 s - - -
          2.68618  4.42225  2.77519  2.73123  3.46354  2.40513  3.72494  3.29354  2.67741  2.69355  4.24690  2.90347  2.73739  3.18146  2.89801  2.37887  2.77519  2.98518  4.58477  3.61503
          0.02941  3.93692  4.65927  0.61958  0.77255  0.48576  0.95510
     11   2.57180  4.48024  3.23887  2.73099  3.80211  3.40919  3.77862  2.97375  2.15709  2.78618  3.70020  3.15755  3.87178  3.00283  2.90267  2.71553  2.15232  2.29606  5.17499  3.91470     12 t - - -
          2.68618  4.42225  2.77519  2.73123  3.46354  2.40513  3.72494  3.29354  2.67741  2.69355  4.24690  2.90347  2.73739  3.18146  2.89801  2.37887  2.77519  2.98518  4.58477  3.61503
          0.02941  3.93692  4.65927  0.61958  0.77255  0.48576  0.95510
     12   2.81225  4.58991  3.44489  2.94735  3.58307  3.63321  3.85332  2.83394  2.05832  1.59668  3.55845  3.34807  4.04684  3.11650  2.78392  2.99079  3.05099  2.68934  5.08108  3.81567     13 l - - -
          2.68619  4.42226  2.77521  2.73125  3.46355  2.40497  3.72496  3.29355  2.67742  2.69356  4.24691  2.90348  2.73741  3.18148  2.89802  2.37888  2.77521  2.98520  4.58478  3.61504
          0.14886  2.04922  4.65927  0.35636  1.20471  0.48576  0.95510
     13   2.79884  5.28499  2.01818  1.88934  4.57431  3.25578  3.66320  4.06050  2.53533  3.56783  4.38402  2.72221  3.79995  1.91531  3.04745  2.72287  3.05902  3.65639  5.72946  4.28821     15 e - - -
          2.68618  4.42225  2.77519  2.73123  3.46354  2.40513  3.72494  3.29354  2.67741  2.69355  4.24690  2.90347  2.73739  3.18146  2.89801  2.37887  2.77519  2.98518  4.58477  3.61503
          0.02941  3.93692  4.65927  0.61958  0.77255  0.48576  0.95510
     14   2.68562  5.09123  2.24323  2.00375  4.39223  3.30370  3.61232  3.84514  2.07263  3.37847  4.17513  2.78677  3.78018  2.74619  2.89656  2.64761  2.44964  3.45956  5.55594  4.15854     16 e - - -
          2.68618  4.42225  2.77519  2.73123  3.46354  2.40513  3.72494  3.29354  2.67741  2.69355  4.24690  2.90347  2.73739  3.18146  2.89801  2.37887  2.77519  2.98518  4.58477  3.61503
          0.02941  3.93692  4.65927  0.61958  0.77255  0.48576  0.95510
     15   2.68789  5.05012  1.98476  2.20905  4.48714  2.58414  3.70014  3.96585  2.61166  3.50572  4.31709  2.25361  3.77248  2.85420  3.13855  2.25065  2.98337  3.54439  5.68914  4.26851     17 d - - -
          2.68618  4.42225  2.77519  2.73123  3.46354  2.40513  3.72494  3.29354  2.67741  2.69355  4.24690  2.90347  2.73739  3.18146  2.89801  2.37887  2.77519  2.98518  4.58477  3.61503
          0.02941  3.93692  4.65927  0.61958  0.77255  0.48576  0.95510
     16   2.54516  4.61616  2.96570  2.56117  4.11736  2.64365  3.73495  3.49760  2.05879  3.13354  3.97608  3.01314  3.79365  2.91650  2.84343  2.62410  2.03802  3.14290  5.37168  4.08327     18 t - - -
          2.68618  4.42225  2.77519  2.73123  3.46354  2.40513  3.72494  3.29354  2.67741  2.69355  4.24690  2.90347  2.73739  3.18146  2.89801  2.37887  2.77519  2.98518  4.58477  3.61503
          0.02941  3.93692  4.65927  0.61958  0.77255  0.48576  0.95510
     17   2.31982  4.91630  2.69206  2.08135  4.23194  3.32396  3.62853  3.65918  2.40857  3.23112  4.04694  2.85694  2.90161  2.32291  2.85422  2.64529  2.89517  3.30435  5.44125  4.08610     19 e - - -
          2.68618  4.42225  2.77519  2.73123  3.46354  2.40513  3.72494  3.29354  2.67741  2.69355  4.24690  2.90347  2.73739  3.18146  2.89801  2.37887  2.77519  2.98518  4.58477  3.61503
          0.02941  3.93692  4.65927  0.61958  0.77255  0.48576  0.95510
     18   2.30132  4.50427  3.28519  2.77647  3.70008  3.49630  3.77912  2.91384  2.13838  2.00463  3.61765  3.20280  3.92529  3.01916  2.84753  2.80315  2.89933  2.69576  5.10952  3.85587     20 l - - -
          2.68618  4.42225  2.77519  2.73123  3.46354  2.40513  3.72494  3.29354  2.67741  2.69355  4.24690  2.90347  2.73739  3.18146  2.89801  2.37887  2.77519  2.98518  4.58477  3.61503
          0.02941  3.93692  4.65927  0.61958  0.77255  0.48576  0.95510
     19   2.72224  5.18211  2.13514  1.94600  4.48053  3.27475  3.62947  3.95591  2.47517  3.47083  4.26778  2.74699  2.83488  2.27681  2.98609  2.66552  2.97449  3.55422  5.63956  4.21513     21 e - - -
          2.68618  4.42225  2.77519  2.73123  3.46354  2.40513  3.72494  3.29354  2.67741  2.69355  4.24690  2.90347  2.73739  3.18146  2.89801  2.37887  2.77519  2.98518  4.58477  3.61503
          0.02941  3.93692  4.65927  0.61958  0.77255  0.48576  0.95510
     20   1.97730  4.28367  3.90796  3.40008  3.47819  3.67875  4.24460  2.21315  3.29707  1.87291  3.37713  3.69053  4.14766  3.61112  3.58018  3.02570  2.97896  1.77660  5.14732  3.93032     22 v - - -
          2.68618  4.42225  2.77519  2.73123  3.46354  2.40513  3.72494  3.29354  2.67741  2.69355  4.24690  2.90347  2.73739  3.18146  2.89801  2.37887  2.77519  2.98518  4.58477  3.61503
          0.02941  3.93692  4.65927  0.61958  0.77255  0.48576  0.95510
     21   2.94876  5.12903  3.29415  2.66599  4.54887  3.59682  3.56938  3.90918  1.63537  3.36035  4.20888  3.10094  3.96474  2.22054  1.67250  2.93649  3.12250  3.57881  5.42617  4.22385     23 k - - -
          2.68618  4.42225  2.77519  2.73123  3.46354  2.40513  3.72494  3.29354  2.67741  2.69355  4.24690  2.90347  2.73739  3.18146  2.89801  2.37887  2.77519  2.98518  4.58477  3.61503
          0.02941  3.93692  4.65927  0.61958  0.77255  0.48576  0.95510
     22   2.44717  4.27577  3.40249  2.90408  3.65150  3.30807  3.88423  2.91746  2.82772  2.67551  2.73092  3.25350  3.83482  3.17354  3.16967  2.18100  2.07065  2.65317  5.08813  3.84564     24 t - - -
          2.68618  4.42225  2.77519  2.73123  3.46354  2.40513  3.72494  3.29354  2.67741  2.69355  4.24690  2.90347  2.73739  3.18146  2.89801  2.37887  2.77519  2.98518  4.58477  3.61503
          0.02941  3.93692  4.65927  0.61958  0.77255  0.48576  0.95510
     23   3.00807  5.13203  2.51537  0.93715  4.48638  3.31586  3.90830  3.95308  2.79695  3.55988  4.53111  2.97005  3.92351  3.12264  3.21243  2.98395  3.31281  3.63029  5.64582  4.36814     25 e - - -
          2.68618  4.42225  2.77519  2.73123  3.46354  2.40513  3.72494  3.29354  2.67741  2.69355  4.24690  2.90347  2.73739  3.18146  2.89801  2.37887  2.77519  2.98518  4.58477  3.61503
          0.02941  3.93692  4.65927  0.61958  0.77255  0.48576  0.95510
     24   2.68376  5.01023  2.66353  2.02179  4.28920  3.34211  2.91217  3.74298  2.35745  3.28824  4.09717  2.83980  3.79792  2.39550  2.79276  2.25072  2.92237  3.38110  5.46611  4.09922     26 e - - -
          2.68618  4.42225  2.77519  2.73123  3.46354  2.40513  3.72494  3.29354  2.67741  2.69355  4.24690  2.90347  2.73739  3.18146  2.89801  2.37887  2.77519  2.98518  4.58477  3.61503
          0.02941  3.93692  4.65927  0.61958  0.77255  0.48576  0.95510
     25   1.60784  4.67386  2.72446  2.00362  4.17209  3.23309  3.81589  3.45406  2.67427  3.18173  4.07362  2.97025  3.81266  3.01537  3.08458  2.67564  2.93450  3.12232  5.47982  4.16457     27 a - - -
          2.68618  4.42225  2.77519  2.73123  3.46354  2.40513  3.72494  3.29354  2.67741  2.69355  4.24690  2.90347  2.73739  3.18146  2.89801  2.37887  2.77519  2.98518  4.58477  3.61503
          0.02941  3.93692  4.65927  0.61958  0.77255  0.48576  0.95510
     26   3.34070  4.72360  4.32703  4.05385  0.91190  4.01525  3.90641  2.85653  3.95927  2.21178  3.57722  4.09197  4.47245  4.10952  4.06308  3.60728  3.64190  2.85194  4.13654  2.49554     28 f - - -
          2.68618  4.42225  2.77519  2.73123  3.46354  2.40513  3.72494  3.29354  2.67741  2.69355  4.24690  2.90347  2.73739  3.18146  2.89801  2.37887  2.77519  2.98518  4.58477  3.61503
          0.02941  3.93692  4.65927  0.61958  0.77255  0.48576  0.95510
     27   3.02611  4.38253  4.63031  4.13847  3.51655  4.30337  4.87846  1.49007  4.01736  2.04274  3.34142  4.37300  4.64904  4.30098  4.23268  3.68884  3.29990  1.12952  5.45382  4.23736     29 v - - -
          2.68618  4.42225  2.77519  2.73123  3.46354  2.40513  3.72494  3.29354  2.67741  2.69355  4.24690  2.90347  2.73739  3.18146  2.89801  2.37887  2.77519  2.98518  4.58477  3.61503
          0.02941  3.93692  4.65927  0.61958  0.77255  0.48576  0.95510
     28   2.90841  5.43288  1.75411  1.34025  4.72208  3.20713  3.73971  4.22586  2.73676  3.74588  4.60179  2.67987  3.82050  2.90712  3.31249  2.80246  3.19490  3.81317  5.90020  4.41785     30 e - - -
          2.68618  4.42225  2.77519  2.73123  3.46354  2.40513  3.72494  3.29354  2.67741  2.69355  4.24690  2.90347  2.73739  3.18146  2.89801  2.37887  2.77519  2.98518  4.58477  3.61503
          0.02941  3.93692  4.65927  0.61958  0.77255  0.48576  0.95510
     29   3.22769  4.67089  4.29289  3.93309  3.16063  4.06387  4.56860  2.36827  3.70020  0.79977  3.16357  4.20231  4.48819  4.05312  3.86571  3.64233  3.51903  2.42232  5.06324  3.80142     31 l - - -
          2.68618  4.42225  2.77519  2.73123  3.46354  2.40513  3.72494  3.29354  2.67741  2.69355  4.24690  2.90347  2.73739  3.18146  2.89801  2.37887  2.77519  2.98518  4.58477  3.61503
          0.02941  3.93692  4.65927  0.61958  0.77255  0.48576  0.95510
     30   3.02611  4.38253  4.63031  4.13847  3.51655  4.30337  4.87846  1.49007  4.01736  2.04274  3.34142  4.37300  4.64904  4.30098  4.23268  3.68884  3.29990  1.12952  5.45382  4.23736     32 v - - -
          2.68618  4.42225  2.77519  2.73123  3.46354  2.40513  3.72494  3.29354  2.67741  2.69355  4.24690  2.90347  2.73739  3.18146  2.89801  2.37887  2.77519  2.98518  4.58477  3.61503
          0.02941  3.93692  4.65927  0.61958  0.77255  0.48576  0.95510
     31   2.77721  4.77578  2.74468  2.63668  4.14943  3.22746  3.97359  3.87374  2.88270  3.51332  4.46823  1.04886  3.88251  3.24651  3.23951  2.84197  3.16123  3.48943  5.44796  4.09317     33 n - - -
          2.68618  4.42225  2.77519  2.73123  3.46354  2.40513  3.72494  3.29354  2.67741  2.69355  4.24690  2.90347  2.73739  3.18146  2.89801  2.37887  2.77519  2.98518  4.58477  3.61503
          0.02941  3.93692  4.65927  0.61958  0.77255  0.48576  0.95510
     32   2.83792  4.58454  3.45206  3.30040  4.29003  3.26841  4.37256  3.85200  3.36320  3.47186  4.52448  3.60061  0.71608  3.75003  3.60144  3.00743  3.28456  3.49002  5.45893  4.41158     34 p - - -
          2.68618  4.42225  2.77519  2.73123  3.46354  2.40513  3.72494  3.29354  2.67741  2.69355  4.24690  2.90347  2.73739  3.18146  2.89801  2.37887  2.77519  2.98518  4.58477  3.61503
          0.02941  3.93692  4.65927  0.61958  0.77255  0.48576  0.95510
     33   3.22769  4.67089  4.29289  3.93309  3.16063  4.06387  4.56860  2.36827  3.70020  0.79977  3.16357  4.20231  4.48819  4.05312  3.86571  3.64233  3.51903  2.42232  5.06324  3.80142     35 l - - -
          2.68618  4.42225  2.77519  2.73123  3.46354  2.40513  3.72494  3.29354  2.67741  2.69355  4.24690  2.90347  2.73739  3.18146  2.89801  2.37887  2.77519  2.98518  4.58477  3.61503
          0.02941  3.93692  4.65927  0.61958  0.77255  0.48576  0.95510
     34   0.92475  4.22462  3.52832  3.32265  4.11682  3.04742  4.33704  3.25200  3.34057  3.13063  4.15545  3.45588  3.79274  3.67585  3.58662  2.57440  2.85622  2.89526  5.53754  4.34497     36 a - - -
          2.68618  4.42225  2.77519  2.73123  3.46354  2.40513  3.72494  3.29354  2.67741  2.69355  4.24690  2.90347  2.73739  3.18146  2.89801  2.37887  2.77519  2.98518  4.58477  3.61503
          0.02941  3.93692  4.65927  0.61958  0.77255  0.48576  0.95510
     35   3.20876  4.60997  4.55922  4.01774  3.04785  4.35840  4.64842  2.18659  3.81753  1.00817  2.20877  4.31490  4.60005  4.04585  3.99172  3.71149  3.44113  2.29206  5.08400  3.95124     37 l - - -
          2.68618  4.42225  2.77519  2.73123  3.46354  2.40513  3.72494  3.29354  2.67741  2.69355  4.24690  2.90347  2.73739  3.18146  2.89801  2.37887  2.77519  2.98518  4.58477  3.61503
          0.02941  3.93692  4.65927  0.61958  0.77255  0.48576  0.95510
     36   2.91706  5.46145  1.58226  1.45316  4.74800  3.20161  3.74139  4.25758  2.75035  3.77109  4.62741  2.67023  3.81986  2.90898  3.33632  2.80548  3.20488  3.83965  5.92500  4.43266     38 e - - -
          2.68618  4.42225  2.77519  2.73123  3.46354  2.40513  3.72494  3.29354  2.67741  2.69355  4.24690  2.90347  2.73739  3.18146  2.89801  2.37887  2.77519  2.98518  4.58477  3.61503
          0.02941  3.93692  4.65927  0.61958  0.77255  0.48576  0.95510
     37   1.88661  4.14994  3.59164  3.16699  3.79600  3.15412  4.10390  2.85969  3.12096  2.80593  3.73952  3.37691  3.79913  3.42758  3.42350  2.06540  2.73797  1.83381  5.25916  4.03830     39 v - - -
          2.68618  4.42225  2.77519  2.73123  3.46354  2.40513  3.72494  3.29354  2.67741  2.69355  4.24690  2.90347  2.73739  3.18146  2.89801  2.37887  2.77519  2.98518  4.58477  3.61503
          0.02941  3.93692  4.65927  0.61958  0.77255  0.48576  0.95510
     38   3.04802  4.38899  4.68054  4.18566  3.50443  4.34880  4.91324  1.29621  4.06651  2.01300  3.32103  4.41775  4.67770  4.33949  4.27426  3.73393  3.31748  1.28033  5.45913  4.25228     40 v - - -
          2.68618  4.42225  2.77519  2.73123  3.46354  2.40513  3.72494  3.29354  2.67741  2.69355  4.24690  2.90347  2.73739  3.18146  2.89801  2.37887  2.77519  2.98518  4.58477  3.61503
          0.02941  3.93692  4.65927  0.61958  0.77255  0.48576  0.95510
     39   2.25773  5.20749  1.92677  1.67921  4.52662  3.23588  3.68683  3.97913  2.60775  3.53171  4.35681  2.72575  3.79431  2.84063  3.14597  2.71180  3.04677  3.58539  5.72307  4.28364     41 e - - -
          2.68618  4.42225  2.77519  2.73123  3.46354  2.40513  3.72494  3.29354  2.67741  2.69355  4.24690  2.90347  2.73739  3.18146  2.89801  2.37887  2.77519  2.98518  4.58477  3.61503
          0.02941  3.93692  4.65927  0.61958  0.77255  0.48576  0.95510
     40   2.06285  4.60298  2.94250  2.19503  3.75398  3.39457  3.69499  3.18645  2.56380  2.86186  3.74034  3.01656  3.84140  2.91908  2.97196  2.70033  2.86004  2.91414  5.12782  2.85625     42 a - - -
          2.68618  4.42225  2.77519  2.73123  3.46354  2.40513  3.72494  3.29354  2.67741  2.69355  4.24690  2.90347  2.73739  3.18146  2.89801  2.37887  2.77519  2.98518  4.58477  3.61503
          0.02941  3.93692  4.65927  0.61958  0.77255  0.48576  0.95510
     41   3.02034  4.55908  4.11873  3.71720  3.23664  3.88221  4.43743  2.41871  3.48170  1.82178  1.25971  3.98669  4.34331  3.85943  3.67943  3.37611  3.32698  2.43225  5.08597  3.85333     43 m - - -
          2.68618  4.42225  2.77519  2.73123  3.46354  2.40513  3.72494  3.29354  2.67741  2.69355  4.24690  2.90347  2.73739  3.18146  2.89801  2.37887  2.77519  2.98518  4.58477  3.61503
          0.02941  3.93692  4.65927  0.61958  0.77255  0.48576  0.95510
     42   3.22769  4.67089  4.29289  3.93309  3.16063  4.06387  4.56860  2.36827  3.70020  0.79977  3.16357  4.20231  4.48819  4.05312  3.86571  3.64233  3.51903  2.42232  5.06324  3.80142     44 l - - -
          2.68618  4.42225  2.77519  2.73123  3.46354  2.40513  3.72494  3.29354  2.67741  2.69355  4.24690  2.90347  2.73739  3.18146  2.89801  2.37887  2.77519  2.98518  4.58477  3.61503
          0.02941  3.93692  4.65927  0.61958  0.77255  0.48576  0.95510
     43   2.34711  4.26834  3.26282  3.08160  4.14063  2.99704  4.18967  3.67196  3.15970  3.38724  4.30797  3.29606  3.74116  3.50400  3.44374  0.99790  2.83207  3.19296  5.50798  4.22450     45 s - - -
          2.68618  4.42225  2.77519  2.73123  3.46354  2.40513  3.72494  3.29354  2.67741  2.69355  4.24690  2.90347  2.73739  3.18146  2.89801  2.37887  2.77519  2.98518  4.58477  3.61503
          0.02941  3.93692  4.65927  0.61958  0.77255  0.48576  0.95510
     44   2.83792  4.58454  3.45206  3.30040  4.29003  3.26841  4.37256  3.85200  3.36320  3.47186  4.52448  3.60061  0.71608  3.75003  3.60144  3.00743  3.28456  3.49002  5.45893  4.41158     46 p - - -
          2.68618  4.42225  2.77519  2.73123  3.46354  2.40513  3.72494  3.29354  2.67741  2.69355  4.24690  2.90347  2.73739  3.18146  2.89801  2.37887  2.77519  2.98518  4.58477  3.61503
          0.02941  3.93692  4.65927  0.61958  0.77255  0.48576  0.95510
     45   2.74607  4.51511  3.43303  3.34063  4.48175  0.63624  4.45696  4.09704  3.53066  3.74309  4.71936  3.59730  3.90832  3.84972  3.75964  2.91983  3.23231  3.61292  5.55988  4.58582     47 G - - -
          2.68618  4.42225  2.77519  2.73123  3.46354  2.40513  3.72494  3.29354  2.67741  2.69355  4.24690  2.90347  2.73739  3.18146  2.89801  2.37887  2.77519  2.98518  4.58477  3.61503
          0.02941  3.93692  4.65927  0.61958  0.77255  0.48576  0.95510
     46   3.02611  4.38253  4.63031  4.13847  3.51655  4.30337  4.87846  1.49007  4.01736  2.04274  3.34142  4.37300  4.64904  4.30098  4.23268  3.68884  3.29990  1.12952  5.45382  4.23736     48 v - - -
          2.68618  4.42225  2.77519  2.73123  3.46354  2.40513  3.72494  3.29354  2.67741  2.69355  4.24690  2.90347  2.73739  3.18146  2.89801  2.37887  2.77519  2.98518  4.58477  3.61503
          0.02941  3.93692  4.65927  0.61958  0.77255  0.48576  0.95510
     47   2.21609  4.28611  3.44446  2.89555  3.23961  3.52193  3.75414  2.80163  2.82165  2.49717  3.40810  3.28094  3.01267  3.14055  3.15833  2.78626  2.80940  2.57824  3.39521  2.84059     49 a - - -
          2.68618  4.42225  2.77519  2.73123  3.46354  2.40513  3.72494  3.29354  2.67741  2.69355  4.24690  2.90347  2.73739  3.18146  2.89801  2.37887  2.77519  2.98518  4.58477  3.61503
          0.02941  3.93692  4.65927  0.61958  0.77255  0.48576  0.95510
     48   3.00807  5.13203  2.51537  0.93715  4.48638  3.31586  3.90830  3.95308  2.79695  3.55988  4.53111  2.97005  3.92351  3.12264  3.21243  2.98395  3.31281  3.63029  5.64582  4.36814     50 e - - -
          2.68618  4.42225  2.77519  2.73123  3.46354  2.40513  3.72494  3.29354  2.67741  2.69355  4.24690  2.90347  2.73739  3.18146  2.89801  2.37887  2.77519  2.98518  4.58477  3.61503
          0.02941  3.93692  4.65927  0.61958  0.77255  0.48576  0.95510
     49   2.58377  4.39275  3.35854  2.79951  3.55596  3.49833  3.77262  2.84032  2.64361  2.22626  3.49340  3.21970  3.09527  3.04439  2.58017  2.76545  2.82908  2.24666  4.99079  3.74217     51 l - - -
          2.68618  4.42225  2.77519  2.73123  3.46354  2.40513  3.72494  3.29354  2.67741  2.69355  4.24690  2.90347  2.73739  3.18146  2.89801  2.37887  2.77519  2.98518  4.58477  3.61503
          0.02941  3.93692  4.65927  0.61958  0.77255  0.48576  0.95510
     50   2.40267  4.46384  2.80620  2.59431  4.32711  1.83715  3.91749  3.79438  2.83256  3.41369  4.23759  2.36140  3.71521  3.12434  3.24603  2.06786  2.81653  3.30351  5.61045  4.29994     52 g - - -
          2.68618  4.42225  2.77519  2.73123  3.46354  2.40513  3.72494  3.29354  2.67741  2.69355  4.24690  2.90347  2.73739  3.18146  2.89801  2.37887  2.77519  2.98518  4.58477  3.61503
          0.02941  3.93692  4.65927  0.61958  0.77255  0.48576  0.95510
     51   3.03116  4.99734  3.21144  2.82094  4.39849  3.51362  3.79530  3.83180  0.95346  3.38288  4.34095  3.24255  4.00948  2.98319  2.44451  3.06897  3.27968  3.53598  5.42674  4.24881     53 k - - -
          2.68618  4.42225  2.77519  2.73123  3.46354  2.40513  3.72494  3.29354  2.67741  2.69355  4.24690  2.90347  2.73739  3.18146  2.89801  2.37887  2.77519  2.98518  4.58477  3.61503
          0.02941  3.93692  4.65927  0.61958  0.77255  0.48576  0.95510
     52   2.75785  5.17620  1.80495  1.86508  4.49047  3.24546  3.67853  3.93755  2.58452  3.49482  4.31790  2.73718  3.79290  2.83084  3.11378  2.70264  2.36923  3.54951  5.68913  4.25874     54 d - - -
          2.68618  4.42225  2.77519  2.73123  3.46354  2.40513  3.72494  3.29354  2.67741  2.69355  4.24690  2.90347  2.73739  3.18146  2.89801  2.37887  2.77519  2.98518  4.58477  3.61503
          0.02941  3.93692  4.65927  0.61958  0.77255  0.48576  0.95510
     53   2.85896  4.38379  4.21436  3.87954  3.59741  3.79037  4.67018  2.04801  3.74829  2.27330  3.55284  4.05900  4.34733  4.10348  3.95457  3.29799  3.21896  0.94744  5.39271  4.12830     55 v - - -
          2.68618  4.42225  2.77519  2.73123  3.46354  2.40513  3.72494  3.29354  2.67741  2.69355  4.24690  2.90347  2.73739  3.18146  2.89801  2.37887  2.77519  2.98518  4.58477  3.61503
          0.02941  3.93692  4.65927  0.61958  0.77255  0.48576  0.95510
     54   2.68189  4.28104  3.77762  3.26323  2.14561  3.65626  3.88298  2.60447  3.17039  1.93430  3.32095  3.54786  4.07190  3.44722  3.43798  2.36430  2.94396  2.45294  4.56270  3.13116     56 l - - -
          2.68618  4.42225  2.77519  2.73123  3.46354  2.40513  3.72494  3.29354  2.67741  2.69355  4.24690  2.90347  2.73739  3.18146  2.89801  2.37887  2.77519  2.98518  4.58477  3.61503
          0.02941  3.93692  4.65927  0.61958  0.77255  0.48576  0.95510
     55   2.83792  4.58454  3.45206  3.30040  4.29003  3.26841  4.37256  3.85200  3.36320  3.47186  4.52448  3.60061  0.71608  3.75003  3.60144  3.00743  3.28456  3.49002  5.45893  4.41158     57 p - - -
          2.68618  4.42225  2.77519  2.73123  3.46354  2.40513  3.72494  3.29354  2.67741  2.69355  4.24690  2.90347  2.73739  3.18146  2.89801  2.37887  2.77519  2.98518  4.58477  3.61503
          0.02941  3.93692  4.65927  0.61958  0.77255  0.48576  0.95510
     56   2.44778  4.29295  3.48567  3.24076  4.02613  3.13007  4.25312  3.16112  3.18501  3.02232  4.06879  3.43975  3.83893  3.57663  3.44054  2.64977  1.06720  2.84920  5.45827  4.24279     58 t - - -
          2.68618  4.42225  2.77519  2.73123  3.46354  2.40513  3.72494  3.29354  2.67741  2.69355  4.24690  2.90347  2.73739  3.18146  2.89801  2.37887  2.77519  2.98518  4.58477  3.61503
          0.02941  3.93692  4.65927  0.61958  0.77255  0.48576  0.95510
     57   2.44778  4.29295  3.48567  3.24076  4.02613  3.13007  4.25312  3.16112  3.18501  3.02232  4.06879  3.43975  3.83893  3.57663  3.44054  2.64977  1.06720  2.84920  5.45827  4.24279     59 t - - -
          2.68618  4.42225  2.77519  2.73123  3.46354  2.40513  3.72494  3.29354  2.67741  2.69355  4.24690  2.90347  2.73739  3.18146  2.89801  2.37887  2.77519  2.98518  4.58477  3.61503
          0.02941  3.93692  4.65927  0.61958  0.77255  0.48576  0.95510
     58   3.05920  5.19695  0.82986  2.37615  4.58270  3.25981  3.98839  4.18562  3.08479  3.78251  4.76209  2.93573  3.91717  3.22769  3.60970  3.01433  3.39917  3.81797  5.73876  4.44505     60 d - - -
          2.68618  4.42225  2.77519  2.73123  3.46354  2.40513  3.72494  3.29354  2.67741  2.69355  4.24690  2.90347  2.73739  3.18146  2.89801  2.37887  2.77519  2.98518  4.58477  3.61503
          0.02941  3.93692  4.65927  0.61958  0.77255  0.48576  0.95510
     59   3.20603  4.56619  4.65414  4.13282  3.13476  4.41902  4.75705  1.70914  3.95006  1.05925  2.97710  4.40865  4.66663  4.17711  4.12069  3.78941  3.44699  2.04075  5.17097  4.00448     61 l - - -
          2.68618  4.42225  2.77519  2.73123  3.46354  2.40513  3.72494  3.29354  2.67741  2.69355  4.24690  2.90347  2.73739  3.18146  2.89801  2.37887  2.77519  2.98518  4.58477  3.61503
          0.02941  3.93692  4.65927  0.61958  0.77255  0.48576  0.95510
     60   1.21556  4.14931  3.35896  3.12297  4.25349  2.11045  4.21431  3.59049  3.21382  3.34704  4.20781  3.28475  3.67815  3.50238  3.51283  2.40522  2.71291  3.08652  5.60295  4.40188     62 a - - -
          2.68618  4.42225  2.77519  2.73123  3.46354  2.40513  3.72494  3.29354  2.67741  2.69355  4.24690  2.90347  2.73739  3.18146  2.89801  2.37887  2.77519  2.98518  4.58477  3.61503
          0.02941  3.93692  4.65927  0.61958  0.77255  0.48576  0.95510
     61   3.05920  5.19695  0.82986  2.37615  4.58270  3.25981  3.98839  4.18562  3.08479  3.78251  4.76209  2.93573  3.91717  3.22769  3.60970  3.01433  3.39917  3.81797  5.73876  4.44505     63 d - - -
          2.68618  4.42225  2.77519  2.73123  3.46354  2.40513  3.72494  3.29354  2.67741  2.69355  4.24690  2.90347  2.73739  3.18146  2.89801  2.37887  2.77519  2.98518  4.58477  3.61503
          0.02941  3.93692  4.65927  0.61958  0.77255  0.48576  0.95510
     62   3.48060  4.78650  4.42348  4.07341  1.56946  4.25330  3.45317  3.21012  3.93420  2.57399  3.82363  3.95055  4.57905  3.97823  4.02673  3.61606  3.70878  3.12683  3.62298  1.10313     64 y - - -
          2.68618  4.42225  2.77519  2.73123  3.46354  2.40513  3.72494  3.29354  2.67741  2.69355  4.24690  2.90347  2.73739  3.18146  2.89801  2.37887  2.77519  2.98518  4.58477  3.61503
          0.02941  3.93692  4.65927  0.61958  0.77255  0.48576  0.95510
     63   1.27403  4.12601  3.40593  3.13648  4.19521  2.92232  4.19416  3.52025  3.17998  3.28931  4.15260  3.28392  3.67076  3.48132  3.47632  1.82236  2.68618  3.03148  5.56991  4.34811     65 a - - -
          2.68618  4.42225  2.77519  2.73123  3.46354  2.40513  3.72494  3.29354  2.67741  2.69355  4.24690  2.90347  2.73739  3.18146  2.89801  2.37887  2.77519  2.98518  4.58477  3.61503
          0.02941  3.93692  4.65927  0.61958  0.77255  0.48576  0.95510
     64   2.85819  4.74388  3.49869  2.89895  3.79998  3.60739  3.73926  3.19483  2.23582  2.20285  3.79660  3.28814  4.01575  2.95583  1.54163  2.97065  3.08558  3.00553  5.14708  3.87262     66 r - - -
          2.68618  4.42225  2.77519  2.73123  3.46354  2.40513  3.72494  3.29354  2.67741  2.69355  4.24690  2.90347  2.73739  3.18146  2.89801  2.37887  2.77519  2.98518  4.58477  3.61503
          0.02941  3.93692  4.65927  0.61958  0.77255  0.48576  0.95510
     65   3.03116  4.99734  3.21144  2.82094  4.39849  3.51362  3.79530  3.83180  0.95346  3.38288  4.34095  3.24255  4.00948  2.98319  2.44451  3.06897  3.27968  3.53598  5.42674  4.24881     67 k - - -
          2.68618  4.42225  2.77519  2.73123  3.46354  2.40513  3.72494  3.29354  2.67741  2.69355  4.24690  2.90347  2.73739  3.18146  2.89801  2.37887  2.77519  2.98518  4.58477  3.61503
          0.02941  3.93692  4.65927  0.61958  0.77255  0.48576  0.95510
     66   3.22769  4.67089  4.29289  3.93309  3.16063  4.06387  4.56860  2.36827  3.70020  0.79977  3.16357  4.20231  4.48819  4.05312  3.86571  3.64233  3.51903  2.42232  5.06324  3.80142     68 l - - -
          2.68618  4.42225  2.77519  2.73123  3.46354  2.40513  3.72494  3.29354  2.67741  2.69355  4.24690  2.90347  2.73739  3.18146  2.89801  2.37887  2.77519  2.98518  4.58477  3.61503
          0.02941  3.93692  4.65927  0.61958  0.77255  0.48576  0.95510
     67   3.05920  5.19695  0.82986  2.37615  4.58270  3.25981  3.98839  4.18562  3.08479  3.78251  4.76209  2.93573  3.91717  3.22769  3.60970  3.01433  3.39917  3.81797  5.73876  4.44505     69 d - - -
          2.68618  4.42225  2.77519  2.73123  3.46354  2.40513  3.72494  3.29354  2.67741  2.69355  4.24690  2.90347  2.73739  3.18146  2.89801  2.37887  2.77519  2.98518  4.58477  3.61503
          0.02941  3.93692  4.65927  0.61958  0.77255  0.48576  0.95510
     68   2.31236  4.29090  3.13386  2.85931  4.20505  3.00638  4.02769  3.65670  2.93987  3.32182  4.17021  3.15697  2.09125  3.27056  3.28929  1.56409  2.75774  3.17306  5.53027  4.26270     70 s - - -
          2.68618  4.42225  2.77519  2.73123  3.46354  2.40513  3.72494  3.29354  2.67741  2.69355  4.24690  2.90347  2.73739  3.18146  2.89801  2.37887  2.77519  2.98518  4.58477  3.61503
          0.02941  3.93692  4.65927  0.61958  0.77255  0.48576  0.95510
     69   2.85896  4.38379  4.21436  3.87954  3.59741  3.79037  4.67018  2.04801  3.74829  2.27330  3.55284  4.05900  4.34733  4.10348  3.95457  3.29799  3.21896  0.94744  5.39271  4.12830     71 v - - -
          2.68618  4.42225  2.77519  2.73123  3.46354  2.40513  3.72494  3.29354  2.67741  2.69355  4.24690  2.90347  2.73739  3.18146  2.89801  2.37887  2.77519  2.98518  4.58477  3.61503
          0.02941  3.93692  4.65927  0.61958  0.77255  0.48576  0.95510
     70   2.85896  4.38379  4.21436  3.87954  3.59741  3.79037  4.67018  2.04801  3.74829  2.27330  3.55284  4.05900  4.34733  4.10348  3.95457  3.29799  3.21896  0.94744  5.39271  4.12830     72 v - - -
          2.68618  4.42225  2.77519  2.73123  3.46354  2.40513  3.72494  3.29354  2.67741  2.69355  4.24690  2.90347  2.73739  3.18146  2.89801  2.37887  2.77519  2.98518  4.58477  3.61503
          0.02941  3.93692  4.65927  0.61958  0.77255  0.48576  0.95510
     71   2.85896  4.38379  4.21436  3.87954  3.59741  3.79037  4.67018  2.04801  3.74829  2.27330  3.55284  4.05900  4.34733  4.10348  3.95457  3.29799  3.21896  0.94744  5.39271  4.12830     73 v - - -
          2.68618  4.42225  2.77519  2.73123  3.46354  2.40513  3.72494  3.29354  2.67741  2.69355  4.24690  2.90347  2.73739  3.18146  2.89801  2.37887  2.77519  2.98518  4.58477  3.61503
          0.02941  3.93692  4.65927  0.61958  0.77255  0.48576  0.95510
     72   2.83792  4.58454  3.45206  3.30040  4.29003  3.26841  4.37256  3.85200  3.36320  3.47186  4.52448  3.60061  0.71608  3.75003  3.60144  3.00743  3.28456  3.49002  5.45893  4.41158     74 p - - -
          2.68618  4.42225  2.77519  2.73123  3.46354  2.40513  3.72494  3.29354  2.67741  2.69355  4.24690  2.90347  2.73739  3.18146  2.89801  2.37887  2.77519  2.98518  4.58477  3.61503
          0.02941  3.93692  4.65927  0.61958  0.77255  0.48576  0.95510
     73   1.45713  4.18791  3.75892  3.37027  3.79577  3.25174  4.28556  2.55221  3.30102  2.64699  3.71827  3.53783  3.90913  3.62051  3.57584  2.67936  2.83476  1.84703  5.37161  4.14717     75 a - - -
          2.68618  4.42225  2.77519  2.73123  3.46354  2.40513  3.72494  3.29354  2.67741  2.69355  4.24690  2.90347  2.73739  3.18146  2.89801  2.37887  2.77519  2.98518  4.58477  3.61503
          0.02941  3.93692  4.65927  0.61958  0.77255  0.48576  0.95510
     74   3.21191  4.61288  4.56096  4.02039  3.04797  4.36111  4.65129  2.18550  3.81857  0.99330  2.25557  4.31780  4.60274  4.04823  3.99275  3.71526  3.44458  2.29112  5.08575  3.95167     76 l - - -
          2.68618  4.42225  2.77519  2.73123  3.46354  2.40513  3.72494  3.29354  2.67741  2.69355  4.24690  2.90347  2.73739  3.18146  2.89801  2.37887  2.77519  2.98518  4.58477  3.61503
          0.02941  3.93692  4.65927  0.61958  0.77255  0.48576  0.95510
     75   3.48460  4.77253  4.47658  4.12894  1.27062  4.27130  3.45821  3.18410  3.98559  2.54030  3.79314  3.97597  4.59033  4.00739  4.05914  3.63301  3.71056  3.10755  3.62057  1.35017     77 f - - -
          2.68618  4.42225  2.77519  2.73123  3.46354  2.40513  3.72494  3.29354  2.67741  2.69355  4.24690  2.90347  2.73739  3.18146  2.89801  2.37887  2.77519  2.98518  4.58477  3.61503
          0.02941  3.93692  4.65927  0.61958  0.77255  0.48576  0.95510
     76   2.65651  4.94379  2.24505  2.30791  4.27646  3.30605  3.64282  3.69159  2.07877  3.27685  4.09512  2.84230  3.78975  2.79108  2.89472  2.65177  2.19032  3.33122  5.48440  4.11835     78 k - - -
          2.68618  4.42225  2.77519  2.73123  3.46354  2.40513  3.72494  3.29354  2.67741  2.69355  4.24690  2.90347  2.73739  3.18146  2.89801  2.37887  2.77519  2.98518  4.58477  3.61503
          0.02941  3.93692  4.65927  0.61958  0.77255  0.48576  0.95510
     77   3.05920  5.19695  0.82986  2.37615  4.58270  3.25981  3.98839  4.18562  3.08479  3.78251  4.76209  2.93573  3.91717  3.22769  3.60970  3.01433  3.39917  3.81797  5.73876  4.44505     79 d - - -
          2.68618  4.42225  2.77519  2.73123  3.46354  2.40513  3.72494  3.29354  2.67741  2.69355  4.24690  2.90347  2.73739  3.18146  2.89801  2.37887  2.77519  2.98518  4.58477  3.61503
          0.02941  3.93692  4.65927  0.61958  0.77255  0.48576  0.95510
     78   3.07300  4.40921  4.66712  4.13290  3.37547  4.38286  4.81981  1.60044  4.01580  1.60672  3.19007  4.38938  4.65896  4.25105  4.21525  3.73652  3.32089  1.31482  5.33255  4.16090     80 v - - -
          2.68618  4.42225  2.77519  2.73123  3.46354  2.40513  3.72494  3.29354  2.67741  2.69355  4.24690  2.90347  2.73739  3.18146  2.89801  2.37887  2.77519  2.98518  4.58477  3.61503
          0.02941  3.93692  4.65927  0.61958  0.77255  0.48576  0.95510
     79   2.28296  4.28429  3.09365  2.80886  4.27352  1.93408  4.00926  3.71653  2.93601  3.35999  4.17862  3.11913  2.44247  3.23481  3.31318  1.93482  2.72772  3.20157  5.57785  4.31753     81 g - - -
          2.68618  4.42225  2.77519  2.73123  3.46354  2.40513  3.72494  3.29354  2.67741  2.69355  4.24690  2.90347  2.73739  3.18146  2.89801  2.37887  2.77519  2.98518  4.58477  3.61503
          0.02941  3.93692  4.65927  0.61958  0.77255  0.48576  0.95510
     80   3.15658  4.50398  4.68907  4.13593  2.26731  4.37046  4.55688  1.79953  4.01192  1.21574  2.91536  4.35496  4.59792  4.13273  4.14408  3.70472  3.38135  2.17855  4.89971  3.64099     82 l - - -
          2.68618  4.42225  2.77519  2.73123  3.46354  2.40513  3.72494  3.29354  2.67741  2.69355  4.24690  2.90347  2.73739  3.18146  2.89801  2.37887  2.77519  2.98518  4.58477  3.61503
          0.02941  3.93692  4.65927  0.61958  0.77255  0.48576  0.95510
     81   3.09507  4.46722  4.55080  4.04489  1.83527  4.23796  4.33763  1.62727  3.91654  1.72745  3.07645  4.21713  4.53359  4.07493  4.06311  3.59051  3.33723  2.14306  4.68507  3.25580     83 i - - -
          2.68618  4.42225  2.77519  2.73123  3.46354  2.40513  3.72494  3.29354  2.67741  2.69355  4.24690  2.90347  2.73739  3.18146  2.89801  2.37887  2.77519  2.98518  4.58477  3.61503
          0.02941  3.93692  4.65927  0.61958  0.77255  0.48576  0.95510
     82   2.83792  4.58454  3.45206  3.30040  4.29003  3.26841  4.37256  3.85200  3.36320  3.47186  4.52448  3.60061  0.71608  3.75003  3.60144  3.00743  3.28456  3.49002  5.45893  4.41158     84 p - - -
          2.68618  4.42225  2.77519  2.73123  3.46354  2.40513  3.72494  3.29354  2.67741  2.69355  4.24690  2.90347  2.73739  3.18146  2.89801  2.37887  2.77519  2.98518  4.58477  3.61503
          0.02941  3.93692  4.65927  0.61958  0.77255  0.48576  0.95510
     83   2.91706  5.46145  1.58226  1.45316  4.74800  3.20161  3.74139  4.25758  2.75035  3.77109  4.62741  2.67023  3.81986  2.90898  3.33632  2.80548  3.20488  3.83965  5.92500  4.43266     85 e - - -
          2.68618  4.42225  2.77519  2.73123  3.46354  2.40513  3.72494  3.29354  2.67741  2.69355  4.24690  2.90347  2.73739  3.18146  2.89801  2.37887  2.77519  2.98518  4.58477  3.61503
          0.02941  3.93692  4.65927  0.61958  0.77255  0.48576  0.95510
     84   1.78718  4.20827  3.87867  3.47578  3.72533  3.39514  4.35676  2.32257  3.39794  2.52612  3.63163  3.65151  4.01625  3.71386  3.66229  2.81575  2.90100  1.47811  5.35400  4.13139     86 v - - -
          2.68618  4.42225  2.77519  2.73123  3.46354  2.40513  3.72494  3.29354  2.67741  2.69355  4.24690  2.90347  2.73739  3.18146  2.89801  2.37887  2.77519  2.98518  4.58477  3.61503
          0.02941  3.93692  4.65927  0.61958  0.77255  0.48576  0.95510
     85   2.74607  4.51511  3.43303  3.34063  4.48175  0.63624  4.45696  4.09704  3.53066  3.74309  4.71936  3.59730  3.90832  3.84972  3.75964  2.91983  3.23231  3.61292  5.55988  4.58582     87 G - - -
          2.68618  4.42225  2.77519  2.73123  3.46354  2.40513  3.72494  3.29354  2.67741  2.69355  4.24690  2.90347  2.73739  3.18146  2.89801  2.37887  2.77519  2.98518  4.58477  3.61503
          0.02941  3.93692  4.65927  0.61958  0.77255  0.48576  0.95510
     86   2.68990  4.96370  1.61982  2.25378  4.46562  3.16609  3.78003  3.95863  2.74522  3.54625  4.39086  2.79071  3.78331  2.95955  3.26604  1.88190  3.02378  3.53387  5.71578  4.29549     88 d - - -
          2.68618  4.42225  2.77519  2.73123  3.46354  2.40513  3.72494  3.29354  2.67741  2.69355  4.24690  2.90347  2.73739  3.18146  2.89801  2.37887  2.77519  2.98518  4.58477  3.61503
          0.02941  3.93692  4.65927  0.61958  0.77255  0.48576  0.95510
     87   3.05255  4.45743  4.47954  3.92061  3.15292  4.24063  4.57767  2.08467  3.78361  1.39429  2.07736  4.20308  4.51382  3.99664  3.97728  3.56790  3.28821  1.77929  5.09922  3.97256     89 l - - -
          2.68618  4.42225  2.77519  2.73123  3.46354  2.40513  3.72494  3.29354  2.67741  2.69355  4.24690  2.90347  2.73739  3.18146  2.89801  2.37887  2.77519  2.98518  4.58477  3.61503
          0.02941  3.93692  4.65927  0.61958  0.77255  0.48576  0.95510
     88   2.64617  4.86574  2.57217  1.93570  4.31990  2.49753  3.72393  3.75865  2.58115  3.34444  4.17511  2.85622  2.35492  2.89239  3.04191  2.65968  2.94603  3.37502  5.54870  4.19352     90 e - - -
          2.68618  4.42225  2.77519  2.73123  3.46354  2.40513  3.72494  3.29354  2.67741  2.69355  4.24690  2.90347  2.73739  3.18146  2.89801  2.37887  2.77519  2.98518  4.58477  3.61503
          0.02941  3.93692  4.65927  0.61958  0.77255  0.48576  0.95510
     89   2.80240  5.03704  2.71686  2.41848  4.40114  3.36488  3.66376  3.86022  1.73044  3.39742  4.24597  1.91810  3.86530  2.82054  2.60494  2.79109  3.05618  3.49931  5.51165  4.18756     91 k - - -
          2.68618  4.42225  2.77519  2.73123  3.46354  2.40513  3.72494  3.29354  2.67741  2.69355  4.24690  2.90347  2.73739  3.18146  2.89801  2.37887  2.77519  2.98518  4.58477  3.61503
          0.02941  3.93692  4.65927  0.61958  0.77255  0.48576  0.95510
     90   2.93233  4.91985  2.94595  2.70167  4.09694  3.40882  3.86055  3.73755  2.51801  3.23351  4.25955  3.16197  3.96320  1.12374  2.80093  2.97735  3.22924  3.46322  5.35755  4.05556     92 q - - -
          2.68618  4.42225  2.77519  2.73123  3.46354  2.40513  3.72494  3.29354  2.67741  2.69355  4.24690  2.90347  2.73739  3.18146  2.89801  2.37887  2.77519  2.98518  4.58477  3.61503
          0.02941  3.93692  4.65927  0.61958  0.77255  0.48576  0.95510
     91   3.24448  4.61613  4.58732  4.09066  2.11297  4.34304  4.35608  2.29680  3.94817  1.04233  2.96309  4.28772  4.60016  4.08815  4.08914  3.70740  3.47773  2.39694  4.64926  3.21755     93 l - - -
          2.68618  4.42225  2.77519  2.73123  3.46354  2.40513  3.72494  3.29354  2.67741  2.69355  4.24690  2.90347  2.73739  3.18146  2.89801  2.37887  2.77519  2.98518  4.58477  3.61503
          0.02941  3.93692  4.65927  0.61958  0.77255  0.48576  0.95510
     92   2.28056  4.85455  3.07221  2.55382  4.21276  3.43809  3.62433  3.60567  2.17659  3.16589  4.01293  3.02191  3.86482  2.28268  1.93761  2.74851  2.94988  3.27953  5.35154  4.07829     94 r - - -
          2.68618  4.42225  2.77519  2.73123  3.46354  2.40513  3.72494  3.29354  2.67741  2.69355  4.24690  2.90347  2.73739  3.18146  2.89801  2.37887  2.77519  2.98518  4.58477  3.61503
          0.02941  3.93692  4.65927  0.61958  0.77255  0.48576  0.95510
     93   1.81675  4.15961  3.48425  3.16498  4.06669  3.02064  4.18289  3.16179  3.13875  3.05922  3.99672  3.33601  3.73641  3.47231  3.42990  2.46977  1.46890  2.79413  5.49284  4.27756     95 t - - -
          2.68618  4.42225  2.77519  2.73123  3.46354  2.40513  3.72494  3.29354  2.67741  2.69355  4.24690  2.90347  2.73739  3.18146  2.89801  2.37887  2.77519  2.98518  4.58477  3.61503
          0.02941  3.93692  4.65927  0.61958  0.77255  0.48576  0.95510
     94   2.29516  4.28978  4.06403  3.51738  3.30603  3.86979  4.26653  1.84784  3.40206  1.99108  2.24381  3.81284  4.24457  3.68164  3.65290  3.18477  3.03390  2.05077  5.02671  3.84362     96 i - - -
          2.68618  4.42225  2.77519  2.73123  3.46354  2.40513  3.72494  3.29354  2.67741  2.69355  4.24690  2.90347  2.73739  3.18146  2.89801  2.37887  2.77519  2.98518  4.58477  3.61503
          0.02941  3.93692  4.65927  0.61958  0.77255  0.48576  0.95510
     95   3.01464  4.39824  4.51919  3.96488  3.24088  4.24136  4.62000  1.74099  3.84357  1.73533  2.03243  4.22806  4.52694  4.05763  4.03661  3.57306  3.25531  1.65790  5.15577  4.01782     97 v - - -
          2.68618  4.42225  2.77519  2.73123  3.46354  2.40513  3.72494  3.29354  2.67741  2.69355  4.24690  2.90347  2.73739  3.18146  2.89801  2.37887  2.77519  2.98518  4.58477  3.61503
          0.02941  3.93692  4.65927  0.61958  0.77255  0.48576  0.95510
     96   2.88072  5.45240  1.62640  1.75331  4.73686  3.20350  3.71206  4.25392  2.69851  3.74702  4.58138  2.09947  3.80614  2.87078  3.28249  2.77127  3.16120  3.82537  5.90648  4.40682     98 d - - -
          2.68618  4.42225  2.77519  2.73123  3.46354  2.40513  3.72494  3.29354  2.67741  2.69355  4.24690  2.90347  2.73739  3.18146  2.89801  2.37887  2.77519  2.98518  4.58477  3.61503
          0.02941  3.93692  4.65927  0.61958  0.77255  0.48576  0.95510
     97   3.48454  4.78596  4.43467  4.08553  1.53466  4.25837  3.45191  3.21017  3.94565  2.57240  3.82236  3.95540  4.58253  3.98443  4.03429  3.62077  3.71210  3.12752  3.61975  1.12223     99 y - - -
          2.68618  4.42225  2.77519  2.73123  3.46354  2.40513  3.72494  3.29354  2.67741  2.69355  4.24690  2.90347  2.73739  3.18146  2.89801  2.37887  2.77519  2.98518  4.58477  3.61503
          0.02941  3.93692  4.65927  0.61958  0.77255  0.48576  0.95510
     98   1.57835  4.13611  3.43920  3.08151  4.13098  2.95734  4.11899  3.45426  3.08590  3.20278  4.05029  3.26401  3.67413  3.38957  3.40696  1.86487  2.06757  2.99085  5.49592  4.28025    100 a - - -
          2.68618  4.42225  2.77519  2.73123  3.46354  2.40513  3.72494  3.29354  2.67741  2.69355  4.24690  2.90347  2.73739  3.18146  2.89801  2.37887  2.77519  2.98518  4.58477  3.61503
          0.02941  3.93692  4.65927  0.61958  0.77255  0.48576  0.95510
     99   2.06350  4.23022  3.97052  3.57452  3.70299  3.49584  4.43784  2.19158  3.48800  2.45826  3.59864  3.74749  4.09926  3.80785  3.74061  2.92019  2.95892  1.28268  5.37872  4.15370    101 v - - -
          2.68618  4.42225  2.77519  2.73123  3.46354  2.40513  3.72494  3.29354  2.67741  2.69355  4.24690  2.90347  2.73739  3.18146  2.89801  2.37887  2.77519  2.98518  4.58477  3.61503
          0.02941  3.93692  4.65927  0.61958  0.77255  0.48576  0.95510
    100   2.10908  4.49994  3.09762  2.66318  4.00212  3.26767  3.78386  3.29870  2.19929  3.01380  3.88129  3.08359  3.80086  2.98660  2.91155  2.61824  1.99198  2.97295  5.31150  4.04151    102 t - - -
          2.68618  4.42225  2.77519  2.73123  3.46354  2.40513  3.72494  3.29354  2.67741  2.69355  4.24690  2.90347  2.73739  3.18146  2.89801  2.37887  2.77519  2.98518  4.58477  3.61503
          0.02941  3.93692  4.65927  0.61958  0.77255  0.48576  0.95510
    101   2.76706  5.10374  2.69396  1.85007  4.40119  3.38074  2.75872  3.85491  1.92943  3.36716  4.18453  2.86766  3.83547  2.74312  2.62421  2.73495  2.99483  3.49016  5.50291  4.15693    103 e - - -
          2.68618  4.42225  2.77519  2.73123  3.46354  2.40513  3.72494  3.29354  2.67741  2.69355  4.24690  2.90347  2.73739  3.18146  2.89801  2.37887  2.77519  2.98518  4.58477  3.61503
          0.02941  3.93692  4.65927  0.61958  0.77255  0.48576  0.95510
    102   2.52115  1.90150  3.47510  3.02904  3.66215  3.31781  3.94267  3.01481  2.80703  2.73549  3.70143  3.33732  3.87880  2.35868  3.08451  2.71978  2.86455  2.75484  5.09912  3.83743    104 c - - -
          2.68618  4.42225  2.77519  2.73123  3.46354  2.40513  3.72494  3.29354  2.67741  2.69355  4.24690  2.90347  2.73739  3.18146  2.89801  2.37887  2.77519  2.98518  4.58477  3.61503
          0.02941  3.93692  4.65927  0.61958  0.77255  0.48576  0.95510
    103   2.34711  4.26834  3.26282  3.08160  4.14063  2.99704  4.18967  3.67196  3.15970  3.38724  4.30797  3.29606  3.74116  3.50400  3.44374  0.99790  2.83207  3.19296  5.50798  4.22450    105 s - - -
          2.68618  4.42225  2.77519  2.73123  3.46354  2.40513  3.72494  3.29354  2.67741  2.69355  4.24690  2.90347  2.73739  3.18146  2.89801  2.37887  2.77519  2.98518  4.58477  3.61503
          0.02941  3.93692  4.65927  0.61958  0.77255  0.48576  0.95510
    104   3.02532  4.51902  4.04831  3.57252  2.55204  3.97019  3.82648  2.64980  3.38095  1.47473  3.33846  3.78497  4.32413  3.66825  3.59057  3.30925  3.26302  2.59510  4.24190  1.86733    106 l - - -
          2.68618  4.42225  2.77519  2.73123  3.46354  2.40513  3.72494  3.29354  2.67741  2.69355  4.24690  2.90347  2.73739  3.18146  2.89801  2.37887  2.77519  2.98518  4.58477  3.61503
          0.02941  3.93692  4.65927  0.61958  0.77255  0.48576  0.95510
    105   1.59088  4.14858  3.49834  3.16836  4.06924  3.01057  4.18066  3.18167  3.14482  3.07062  3.99653  3.33358  3.72720  3.47000  3.43889  2.45625  1.66104  2.80523  5.49011  4.27722    107 a - - -
          2.68618  4.42225  2.77519  2.73123  3.46354  2.40513  3.72494  3.29354  2.67741  2.69355  4.24690  2.90347  2.73739  3.18146  2.89801  2.37887  2.77519  2.98518  4.58477  3.61503
          0.02941  3.93692  4.65927  0.61958  0.77255  0.48576  0.95510
    106   2.87915  5.33726  1.33293  2.11738  4.65490  3.18588  3.76398  4.21455  2.78620  3.74748  4.61010  2.11143  3.81684  2.94262  3.36268  2.79108  3.18638  3.79110  5.87430  4.38532    108 d - - -
          2.68618  4.42225  2.77519  2.73123  3.46354  2.40513  3.72494  3.29354  2.67741  2.69355  4.24690  2.90347  2.73739  3.18146  2.89801  2.37887  2.77519  2.98518  4.58477  3.61503
          0.02941  3.93692  4.65927  0.61958  0.77255  0.48576  0.95510
    107   2.93911  4.39817  4.33223  3.80933  3.26785  4.05971  4.51518  2.06576  3.65632  1.80706  1.97858  4.07405  4.42245  3.93072  3.87153  3.41303  3.20597  1.55804  5.14282  3.96692    109 v - - -
          2.68618  4.42225  2.77519  2.73123  3.46354  2.40513  3.72494  3.29354  2.67741  2.69355  4.24690  2.90347  2.73739  3.18146  2.89801  2.37887  2.77519  2.98518  4.58477  3.61503
          0.02941  3.93692  4.65927  0.61958  0.77255  0.48576  0.95510
    108   2.74607  4.51511  3.43303  3.34063  4.48175  0.63624  4.45696  4.09704  3.53066  3.74309  4.71936  3.59730  3.90832  3.84972  3.75964  2.91983  3.23231  3.61292  5.55988  4.58582    110 G - - -
          2.68618  4.42225  2.77519  2.73123  3.46354  2.40513  3.72494  3.29354  2.67741  2.69355  4.24690  2.90347  2.73739  3.18146  2.89801  2.37887  2.77519  2.98518  4.58477  3.61503
          0.02941  3.93692  4.65927  0.61958  0.77255  0.48576  0.95510
    109   2.68562  5.09123  2.24323  2.00375  4.39223  3.30370  3.61232  3.84514  2.07263  3.37847  4.17513  2.78677  3.78018  2.74619  2.89656  2.64761  2.44964  3.45956  5.55594  4.15854    111 e - - -
          2.68618  4.42225  2.77519  2.73123  3.46354  2.40513  3.72494  3.29354  2.67741  2.69355  4.24690  2.90347  2.73739  3.18146  2.89801  2.37887  2.77519  2.98518  4.58477  3.61503
          0.02941  3.93692  4.65927  0.61958  0.77255  0.48576  0.95510
    110   2.75966  5.15410  2.62451  2.03128  4.48220  3.35511  3.60340  3.92725  1.95069  3.42474  4.23006  2.35635  3.81999  2.35388  2.67366  2.71500  2.99151  3.54317  5.56279  4.20157    112 k - - -
          2.68618  4.42225  2.77519  2.73123  3.46354  2.40513  3.72494  3.29354  2.67741  2.69355  4.24690  2.90347  2.73739  3.18146  2.89801  2.37887  2.77519  2.98518  4.58477  3.61503
          0.02941  3.93692  4.65927  0.61958  0.77255  0.48576  0.95510
    111   2.83792  4.58454  3.45206  3.30040  4.29003  3.26841  4.37256  3.85200  3.36320  3.47186  4.52448  3.60061  0.71608  3.75003  3.60144  3.00743  3.28456  3.49002  5.45893  4.41158    113 p - - -
          2.68618  4.42225  2.77519  2.73123  3.46354  2.40513  3.72494  3.29354  2.67741  2.69355  4.24690  2.90347  2.73739  3.18146  2.89801  2.37887  2.77519  2.98518  4.58477  3.61503
          0.02941  3.93692  4.65927  0.61958  0.77255  0.48576  0.95510
    112   2.20711  5.03173  1.97846  2.22178  4.44763  3.21306  3.71213  3.90478  2.62819  3.47663  4.30154  2.00663  3.78192  2.87310  3.14702  2.67291  2.99542  3.50208  5.66953  4.25419    114 d - - -
          2.68618  4.42225  2.77519  2.73123  3.46354  2.40513  3.72494  3.29354  2.67741  2.69355  4.24690  2.90347  2.73739  3.18146  2.89801  2.37887  2.77519  2.98518  4.58477  3.61503
          0.02941  3.93692  4.65927  0.61958  0.77255  0.48576  0.95510
    113   0.92475  4.22462  3.52832  3.32265  4.11682  3.04742  4.33704  3.25200  3.34057  3.13063  4.15545  3.45588  3.79274  3.67585  3.58662  2.57440  2.85622  2.89526  5.53754  4.34497    115 a - - -
          2.68618  4.42225  2.77519  2.73123  3.46354  2.40513  3.72494  3.29354  2.67741  2.69355  4.24690  2.90347  2.73739  3.18146  2.89801  2.37887  2.77519  2.98518  4.58477  3.61503
          0.02941  3.93692  4.65927  0.61958  0.77255  0.48576  0.95510
    114   2.72893  4.98889  2.44801  1.45949  4.40659  3.23083  3.74112  3.85090  2.60401  3.44609  4.30066  2.82045  3.80981  2.91515  3.05970  2.18118  3.03239  3.46969  5.63359  4.24586    116 e - - -
          2.68618  4.42225  2.77519  2.73123  3.46354  2.40513  3.72494  3.29354  2.67741  2.69355  4.24690  2.90347  2.73739  3.18146  2.89801  2.37887  2.77519  2.98518  4.58477  3.61503
          0.02941  3.93692  4.65927  0.61958  0.77255  0.48576  0.95510
    115   2.34711  4.26834  3.26282  3.08160  4.14063  2.99704  4.18967  3.67196  3.15970  3.38724  4.30797  3.29606  3.74116  3.50400  3.44374  0.99790  2.83207  3.19296  5.50798  4.22450    117 s - - -
          2.68618  4.42225  2.77519  2.73123  3.46354  2.40513  3.72494  3.29354  2.67741  2.69355  4.24690  2.90347  2.73739  3.18146  2.89801  2.37887  2.77519  2.98518  4.58477  3.61503
          0.02941  3.93692  4.65927  0.61958  0.77255  0.48576  0.95510
    116   2.85896  4.38379  4.21436  3.87954  3.59741  3.79037  4.67018  2.04801  3.74829  2.27330  3.55284  4.05900  4.34733  4.10348  3.95457  3.29799  3.21896  0.94744  5.39271  4.12830    118 v - - -
          2.68618  4.42225  2.77519  2.73123  3.46354  2.40513  3.72494  3.29354  2.67741  2.69355  4.24690  2.90347  2.73739  3.18146  2.89801  2.37887  2.77519  2.98518  4.58477  3.61503
          0.02941  3.93692  4.65927  0.61958  0.77255  0.48576  0.95510
    117   3.48060  4.78650  4.42348  4.07341  1.56946  4.25330  3.45317  3.21012  3.93420  2.57399  3.82363  3.95055  4.57905  3.97823  4.02673  3.61606  3.70878  3.12683  3.62298  1.10313    119 y - - -
          2.68618  4.42225  2.77519  2.73123  3.46354  2.40513  3.72494  3.29354  2.67741  2.69355  4.24690  2.90347  2.73739  3.18146  2.89801  2.37887  2.77519  2.98518  4.58477  3.61503
          0.02941  3.93692  4.65927  0.61958  0.77255  0.48576  0.95510
    118   2.08634  4.33846  3.27232  2.82752  3.48164  3.33323  3.80957  3.03238  2.80178  2.73827  3.63937  3.20435  3.84633  3.13767  3.15389  2.23440  2.80711  2.75865  4.94086  2.39356    120 a - - -
          2.68618  4.42225  2.77519  2.73123  3.46354  2.40513  3.72494  3.29354  2.67741  2.69355  4.24690  2.90347  2.73739  3.18146  2.89801  2.37887  2.77519  2.98518  4.58477  3.61503
          0.02941  3.93692  4.65927  0.61958  0.77255  0.48576  0.95510
    119   3.02611  4.38253  4.63031  4.13847  3.51655  4.30337  4.87846  1.49007  4.01736  2.04274  3.34142  4.37300  4.64904  4.30098  4.23268  3.68884  3.29990  1.12952  5.45382  4.23736    121 v - - -
          2.68618  4.42225  2.77519  2.73123  3.46354  2.40513  3.72494  3.29354  2.67741  2.69355  4.24690  2.90347  2.73739  3.18146  2.89801  2.37887  2.77519  2.98518  4.58477  3.61503
          0.02941  3.93692  4.65927  0.61958  0.77255  0.48576  0.95510
    120   3.23730  4.60707  4.56399  4.07917  1.75650  4.30928  4.22570  2.35149  3.93524  1.21919  3.02120  4.23760  4.58026  4.06830  4.06963  3.67254  3.47159  2.43457  4.50065  3.00343    122 l - - -
          2.68618  4.42225  2.77519  2.73123  3.46354  2.40513  3.72494  3.29354  2.67741  2.69355  4.24690  2.90347  2.73739  3.18146  2.89801  2.37887  2.77519  2.98518  4.58477  3.61503
          0.02941  3.93692  4.65927  0.61958  0.77255  0.48576  0.95510
    121   2.34711  4.26834  3.26282  3.08160  4.14063  2.99704  4.18967  3.67196  3.15970  3.38724  4.30797  3.29606  3.74116  3.50400  3.44374  0.99790  2.83207  3.19296  5.50798  4.22450    123 s - - -
          2.68618  4.42225  2.77519  2.73123  3.46354  2.40513  3.72494  3.29354  2.67741  2.69355  4.24690  2.90347  2.73739  3.18146  2.89801  2.37887  2.77519  2.98518  4.58477  3.61503
          0.02941  3.93692  4.65927  0.61958  0.77255  0.48576  0.95510
    122   2.74607  4.51511  3.43303  3.34063  4.48175  0.63624  4.45696  4.09704  3.53066  3.74309  4.71936  3.59730  3.90832  3.84972  3.75964  2.91983  3.23231  3.61292  5.55988  4.58582    124 G - - -
          2.68618  4.42225  2.77519  2.73123  3.46354  2.40513  3.72494  3.29354  2.67741  2.69355  4.24690  2.90347  2.73739  3.18146  2.89801  2.37887  2.77519  2.98518  4.58477  3.61503
          0.02941  3.93692  4.65927  0.61958  0.77255  0.48576  0.95510
    123   2.32692  4.29733  3.12140  2.87031  4.19737  3.01066  4.04182  3.65215  2.95516  3.32416  4.18372  3.16591  1.67594  3.29273  3.29471  1.88955  2.77519  3.17509  5.52826  4.25932    125 p - - -
          2.68618  4.42225  2.77519  2.73123  3.46354  2.40513  3.72494  3.29354  2.67741  2.69355  4.24690  2.90347  2.73739  3.18146  2.89801  2.37887  2.77519  2.98518  4.58477  3.61503
          0.02941  3.93692  4.65927  0.61958  0.77255  0.48576  0.95510
    124   3.01426  5.11690  3.41671  2.76699  4.55767  3.63053  3.59250  3.91034  1.38206  3.36444  4.23831  3.17044  4.00518  2.73045  1.59687  3.01426  3.18548  3.59535  5.41528  4.24324    126 k - - -
          2.68618  4.42225  2.77519  2.73123  3.46354  2.40513  3.72494  3.29354  2.67741  2.69355  4.24690  2.90347  2.73739  3.18146  2.89801  2.37887  2.77519  2.98518  4.58477  3.61503
          0.02941  3.93692  4.65927  0.61958  0.77255  0.48576  0.95510
    125   2.80978  5.10201  2.53371  1.65080  4.23391  3.33305  2.31086  3.84593  2.44190  3.38357  4.23842  2.84490  3.84694  2.84268  2.85190  2.77670  3.06119  3.49651  5.46628  4.05885    127 e - - -
          2.68618  4.42225  2.77519  2.73123  3.46354  2.40513  3.72494  3.29354  2.67741  2.69355  4.24690  2.90347  2.73739  3.18146  2.89801  2.37887  2.77519  2.98518  4.58477  3.61503
          0.02941  3.93692  4.65927  0.61958  0.77255  0.48576  0.95510
    126   3.05439  4.40579  4.65884  4.17143  3.47356  4.33048  4.89718  1.17191  4.04101  1.97324  3.29676  4.40451  4.66727  4.31875  4.24650  3.72099  3.32711  1.45893  5.43853  4.23035    128 i - - -
          2.68618  4.42225  2.77519  2.73123  3.46354  2.40513  3.72494  3.29354  2.67741  2.69355  4.24690  2.90347  2.73739  3.18146  2.89801  2.37887  2.77519  2.98518  4.58477  3.61503
          0.02941  3.93692  4.65927  0.61958  0.77255  0.48576  0.95510
    127   1.48926  4.13606  3.38256  3.10548  4.20978  2.92291  4.17618  3.55401  3.15347  3.30551  4.16117  3.26769  3.66768  3.45482  3.45918  1.54423  2.68526  3.05561  5.57541  4.35031    129 a - - -
          2.68618  4.42225  2.77519  2.73123  3.46354  2.40513  3.72494  3.29354  2.67741  2.69355  4.24690  2.90347  2.73739  3.18146  2.89801  2.37887  2.77519  2.98518  4.58477  3.61503
          0.02941  3.93692  4.65927  0.61958  0.77255  0.48576  0.95510
    128   3.01901  5.11486  3.42945  2.77552  4.55587  3.63432  3.59344  3.90750  1.46011  3.36217  4.23765  3.17614  4.00841  2.73201  1.49911  3.02030  3.18947  3.59418  5.41286  4.24329    130 k - - -
          2.68618  4.42225  2.77519  2.73123  3.46354  2.40513  3.72494  3.29354  2.67741  2.69355  4.24690  2.90347  2.73739  3.18146  2.89801  2.37887  2.77519  2.98518  4.58477  3.61503
          0.02941  3.93692  4.65927  0.61958  0.77255  0.48576  0.95510
    129   1.78718  4.20827  3.87867  3.47578  3.72533  3.39514  4.35676  2.32257  3.39794  2.52612  3.63163  3.65151  4.01625  3.71386  3.66229  2.81575  2.90100  1.47811  5.35400  4.13139    131 v - - -
          2.68618  4.42225  2.77519  2.73123  3.46354  2.40513  3.72494  3.29354  2.67741  2.69355  4.24690  2.90347  2.73739  3.18146  2.89801  2.37887  2.77519  2.98518  4.58477  3.61503
          0.02941  3.93692  4.65927  0.61958  0.77255  0.48576  0.95510
    130   3.00807  5.13203  2.51537  0.93715  4.48638  3.31586  3.90830  3.95308  2.79695  3.55988  4.53111  2.97005  3.92351  3.12264  3.21243  2.98395  3.31281  3.63029  5.64582  4.36814    132 e - - -
          2.68618  4.42225  2.77519  2.73123  3.46354  2.40513  3.72494  3.29354  2.67741  2.69355  4.24690  2.90347  2.73739  3.18146  2.89801  2.37887  2.77519  2.98518  4.58477  3.61503
          0.02941  3.93692  4.65927  0.61958  0.77255  0.48576  0.95510
    131   3.48060  4.78650  4.42348  4.07341  1.56946  4.25330  3.45317  3.21012  3.93420  2.57399  3.82363  3.95055  4.57905  3.97823  4.02673  3.61606  3.70878  3.12683  3.62298  1.10313    133 y - - -
          2.68618  4.42225  2.77519  2.73123  3.46354  2.40513  3.72494  3.29354  2.67741  2.69355  4.24690  2.90347  2.73739  3.18146  2.89801  2.37887  2.77519  2.98518  4.58477  3.61503
          0.02941  3.93692  4.65927  0.61958  0.77255  0.48576  0.95510
    132   2.58634  4.80411  2.04820  2.32298  4.42122  2.10638  3.78226  3.88829  2.71787  3.46947  4.29150  2.83517  3.75501  2.95671  3.21864  2.07751  2.93189  3.44574  5.66538  4.28384    134 d - - -
          2.68618  4.42225  2.77519  2.73123  3.46354  2.40513  3.72494  3.29354  2.67741  2.69355  4.24690  2.90347  2.73739  3.18146  2.89801  2.37887  2.77519  2.98518  4.58477  3.61503
          0.02941  3.93692  4.65927  0.61958  0.77255  0.48576  0.95510
    133   2.60298  4.38479  3.46647  3.00549  3.53139  3.44916  3.96555  2.80131  2.88904  2.39745  2.25317  3.36603  2.18195  3.26905  3.20339  2.81137  2.91185  2.63232  5.07979  3.82925    135 p - - -
          2.68618  4.42225  2.77519  2.73123  3.46354  2.40513  3.72494  3.29354  2.67741  2.69355  4.24690  2.90347  2.73739  3.18146  2.89801  2.37887  2.77519  2.98518  4.58477  3.61503
          0.02941  3.93692  4.65927  0.61958  0.77255  0.48576  0.95510
    134   2.70518  4.38264  3.57676  3.03220  3.17316  3.66243  2.53007  2.22463  2.85829  2.00383  3.36529  3.40826  4.03904  3.23901  3.15946  2.94273  2.93914  2.50721  4.74294  3.37465    136 l - - -
          2.68618  4.42225  2.77519  2.73123  3.46354  2.40513  3.72494  3.29354  2.67741  2.69355  4.24690  2.90347  2.73739  3.18146  2.89801  2.37887  2.77519  2.98518  4.58477  3.61503
          0.02941  3.93692  4.65927  0.61958  0.77255  0.48576  0.95510
    135   3.08510  4.51467  4.46374  3.96863  3.19128  4.20923  4.64539  2.06552  3.78674  1.09978  3.05944  4.23465  4.54569  4.06005  3.98228  3.59104  3.35255  1.77252  5.16642  3.96955    137 l - - -
          2.68618  4.42225  2.77519  2.73123  3.46354  2.40513  3.72494  3.29354  2.67741  2.69355  4.24690  2.90347  2.73739  3.18146  2.89801  2.37887  2.77519  2.98518  4.58477  3.61503
          0.02941  3.93692  4.65927  0.61958  0.77255  0.48576  0.95510
    136   3.03116  4.99734  3.21144  2.82094  4.39849  3.51362  3.79530  3.83180  0.95346  3.38288  4.34095  3.24255  4.00948  2.98319  2.44451  3.06897  3.27968  3.53598  5.42674  4.24881    138 k - - -
          2.68618  4.42225  2.77519  2.73123  3.46354  2.40513  3.72494  3.29354  2.67741  2.69355  4.24690  2.90347  2.73739  3.18146  2.89801  2.37887  2.77519  2.98518  4.58477  3.61503
          0.02941  3.93692  4.65927  0.61958  0.77255  0.48576  0.95510
    137   2.85320  5.15880  2.65934  1.79232  4.50741  3.38772  3.64206  3.91875  1.62277  3.43558  4.28071  2.89070  3.87220  2.78723  2.58176  2.81495  3.08534  3.56232  5.56357  4.24434    139 k - - -
          2.68618  4.42225  2.77519  2.73123  3.46354  2.40513  3.72494  3.29354  2.67741  2.69355  4.24690  2.90347  2.73739  3.18146  2.89801  2.37887  2.77519  2.98518  4.58477  3.61503
          0.02941  3.93692  4.65927  0.61958  0.77255  0.48576  0.95510
    138   1.31903  4.13722  3.51270  3.19565  4.08954  2.99508  4.20468  3.19649  3.17640  3.09044  4.01822  3.34309  3.72137  3.49777  3.46422  2.44627  2.01926  2.81278  5.51219  4.30270    140 a - - -
          2.68618  4.42225  2.77519  2.73123  3.46354  2.40513  3.72494  3.29354  2.67741  2.69355  4.24690  2.90347  2.73739  3.18146  2.89801  2.37887  2.77519  2.98518  4.58477  3.61503
          0.02941  3.93692  4.65927  0.61958  0.77255  0.48576  0.95510
    139   3.22769  4.67089  4.29289  3.93309  3.16063  4.06387  4.56860  2.36827  3.70020  0.79977  3.16357  4.20231  4.48819  4.05312  3.86571  3.64233  3.51903  2.42232  5.06324  3.80142    141 l - - -
          2.68618  4.42225  2.77519  2.73123  3.46354  2.40513  3.72494  3.29354  2.67741  2.69355  4.24690  2.90347  2.73739  3.18146  2.89801  2.37887  2.77519  2.98518  4.58477  3.61503
          0.02941  3.93692  4.65927  0.61958  0.77255  0.48576  0.95510
    140   2.71593  5.10401  1.89578  2.21986  4.44403  3.26615  3.65548  3.90913  2.08154  3.44708  4.25756  2.77361  3.78787  2.80104  2.98391  2.23397  2.98112  3.51479  5.62183  4.21407    142 d - - -
          2.68618  4.42225  2.77519  2.73123  3.46354  2.40513  3.72494  3.29354  2.67741  2.69355  4.24690  2.90347  2.73739  3.18146  2.89801  2.37887  2.77519  2.98518  4.58477  3.61503
          0.02941  3.93692  4.65927  0.61958  0.77255  0.48576  0.95510
    141   2.62565  4.88423  2.70300  2.34891  4.28186  2.71165  3.64953  3.72017  2.13322  3.28280  4.09387  2.35031  2.85313  2.79777  2.85278  2.63359  2.89502  3.34289  5.47641  4.12492    143 k - - -
          2.68618  4.42225  2.77519  2.73123  3.46354  2.40513  3.72494  3.29354  2.67741  2.69355  4.24690  2.90347  2.73739  3.18146  2.89801  2.37887  2.77519  2.98518  4.58477  3.61503
          0.02941  3.93692  4.65927  0.61958  0.77255  0.48576  0.95510
    142   3.45928  4.75726  4.46293  4.11020  1.16027  4.25801  3.47855  3.14106  3.96743  2.49638  3.75404  3.97521  4.57956  4.00012  4.04633  3.62092  3.68700  3.07125  3.64596  1.52989    144 f - - -
          2.68618  4.42225  2.77519  2.73123  3.46354  2.40513  3.72494  3.29354  2.67741  2.69355  4.24690  2.90347  2.73739  3.18146  2.89801  2.37887  2.77519  2.98518  4.58477  3.61503
          0.02941  3.93692  4.65927  0.61958  0.77255  0.48576  0.95510
    143   3.15054  4.49440  4.66357  4.15458  3.26020  4.40705  4.80305  1.25803  3.97971  1.48873  3.11038  4.41474  4.67991  4.23778  4.16203  3.78515  3.40010  1.83848  5.26020  4.06119    145 i - - -
          2.68618  4.42225  2.77519  2.73123  3.46354  2.40513  3.72494  3.29354  2.67741  2.69355  4.24690  2.90347  2.73739  3.18146  2.89801  2.37887  2.77519  2.98518  4.58477  3.61503
          0.02941  3.93692  4.65927  0.61958  0.77255  0.48576  0.95510
    144   0.92475  4.22462  3.52832  3.32265  4.11682  3.04742  4.33704  3.25200  3.34057  3.13063  4.15545  3.45588  3.79274  3.67585  3.58662  2.57440  2.85622  2.89526  5.53754  4.34497    146 a - - -
          2.68618  4.42225  2.77519  2.73123  3.46354  2.40513  3.72494  3.29354  2.67741  2.69355  4.24690  2.90347  2.73739  3.18146  2.89801  2.37887  2.77519  2.98518  4.58477  3.61503
          0.02941  3.93692  4.65927  0.61958  0.77255  0.48576  0.95510
    145   2.73562  4.85413  2.95051  2.55920  4.28940  3.37374  3.70175  3.69918  1.60956  3.27094  4.13496  3.02755  2.29999  2.86755  2.60686  2.77165  3.00531  3.35492  5.42920  4.15760    147 k - - -
          2.68618  4.42225  2.77519  2.73123  3.46354  2.40513  3.72494  3.29354  2.67741  2.69355  4.24690  2.90347  2.73739  3.18146  2.89801  2.37887  2.77519  2.98518  4.58477  3.61503
          0.02941  3.93692  4.65927  0.61958  0.77255  0.48576  0.95510
    146   2.74607  4.51511  3.43303  3.34063  4.48175  0.63624  4.45696  4.09704  3.53066  3.74309  4.71936  3.59730  3.90832  3.84972  3.75964  2.91983  3.23231  3.61292  5.55988  4.58582    148 G - - -
          2.68618  4.42225  2.77519  2.73123  3.46354  2.40513  3.72494  3.29354  2.67741  2.69355  4.24690  2.90347  2.73739  3.18146  2.89801  2.37887  2.77519  2.98518  4.58477  3.61503
          0.02941  3.93692  4.65927  0.61958  0.77255  0.48576  0.95510
    147   0.92475  4.22462  3.52832  3.32265  4.11682  3.04742  4.33704  3.25200  3.34057  3.13063  4.15545  3.45588  3.79274  3.67585  3.58662  2.57440  2.85622  2.89526  5.53754  4.34497    149 a - - -
          2.68618  4.42225  2.77519  2.73123  3.46354  2.40513  3.72494  3.29354  2.67741  2.69355  4.24690  2.90347  2.73739  3.18146  2.89801  2.37887  2.77519  2.98518  4.58477  3.61503
          0.02941  3.93692  4.65927  0.61958  0.77255  0.48576  0.95510
    148   1.24930  4.12507  3.40833  3.14150  4.19332  2.92249  4.19769  3.51408  3.18457  3.28715  4.15244  3.28668  3.67173  3.48640  3.47905  1.86357  2.68719  3.02730  5.56980  4.34812    150 a - - -
          2.68618  4.42225  2.77519  2.73123  3.46354  2.40513  3.72494  3.29354  2.67741  2.69355  4.24690  2.90347  2.73739  3.18146  2.89801  2.37887  2.77519  2.98518  4.58477  3.61503
          0.02941  3.93692  4.65927  0.61958  0.77255  0.48576  0.95510
    149   3.05333  4.39889  4.67259  4.18129  3.48615  4.34239  4.90720  1.20793  4.05630  1.98778  3.30537  4.41394  4.67416  4.33072  4.26232  3.73029  3.32420  1.39557  5.44828  4.24194    151 i - - -
          2.68618  4.42225  2.77519  2.73123  3.46354  2.40513  3.72494  3.29354  2.67741  2.69355  4.24690  2.90347  2.73739  3.18146  2.89801  2.37887  2.77519  2.98518  4.58477  3.61503
          0.02941  3.93692  4.65927  0.61958  0.77255  0.48576  0.95510
    150   2.25842  4.18432  3.34949  3.04579  4.11484  2.98842  4.10982  3.42952  3.04465  3.19688  4.07360  3.25579  3.70307  3.38448  3.35212  1.92298  1.47090  2.99156  5.49016  4.25197    152 t - - -
          2.68618  4.42225  2.77519  2.73123  3.46354  2.40513  3.72494  3.29354  2.67741  2.69355  4.24690  2.90347  2.73739  3.18146  2.89801  2.37887  2.77519  2.98518  4.58477  3.61503
          0.02941  3.93692  4.65927  0.61958  0.77255  0.48576  0.95510
    151   2.68642  4.71281  2.91848  2.60162  3.83720  3.32786  2.51290  3.57667  2.57035  3.16293  4.05708  3.06072  1.82417  3.00780  2.92362  2.75485  2.98851  3.24788  5.18861  3.79724    153 p - - -
          2.68618  4.42225  2.77519  2.73123  3.46354  2.40513  3.72494  3.29354  2.67741  2.69355  4.24690  2.90347  2.73739  3.18146  2.89801  2.37887  2.77519  2.98518  4.58477  3.61503
          0.02941  3.93692  4.65927  0.61958  0.77255  0.48576  0.95510
    152   2.20470  2.19743  3.77290  3.34574  3.85115  3.00557  4.17894  3.13459  3.25165  2.93211  3.81596  3.41158  3.71156  3.53873  3.50680  1.90151  2.07347  2.75689  5.28646  4.09311    154 s - - -
          2.68618  4.42225  2.77519  2.73123  3.46354  2.40513  3.72494  3.29354  2.67741  2.69355  4.24690  2.90347  2.73739  3.18146  2.89801  2.37887  2.77519  2.98518  4.58477  3.61503
          0.02941  3.93692  4.65927  0.61958  0.77255  0.48576  0.95510
    153   3.48454  4.78596  4.43467  4.08553  1.53466  4.25837  3.45191  3.21017  3.94565  2.57240  3.82236  3.95540  4.58253  3.98443  4.03429  3.62077  3.71210  3.12752  3.61975  1.12223    155 y - - -
          2.68618  4.42225  2.77519  2.73123  3.46354  2.40513  3.72494  3.29354  2.67741  2.69355  4.24690  2.90347  2.73739  3.18146  2.89801  2.37887  2.77519  2.98518  4.58477  3.61503
          0.02941  3.93692  4.65927  0.61958  0.77255  0.48576  0.95510
    154   2.82152  2.88165  4.48518  3.94820  3.44433  4.02793  4.56392  1.59921  3.83010  2.16677  3.32686  4.12773  4.41417  4.07396  4.01776  3.38014  3.09329  1.37563  5.18624  3.98418    156 v - - -
          2.68618  4.42225  2.77519  2.73123  3.46354  2.40513  3.72494  3.29354  2.67741  2.69355  4.24690  2.90347  2.73739  3.18146  2.89801  2.37887  2.77519  2.98518  4.58477  3.61503
          0.02941  3.93692  4.65927  0.61958  0.77255  0.48576  0.95510
    155   2.11367  4.60882  2.89727  2.53119  4.13793  3.22762  3.75112  3.54860  2.54018  3.17216  4.01241  2.98758  3.77429  2.11258  2.93328  2.12750  2.84226  3.17570  5.40678  4.09857    157 q - - -
          2.68618  4.42225  2.77519  2.73123  3.46354  2.40513  3.72494  3.29354  2.67741  2.69355  4.24690  2.90347  2.73739  3.18146  2.89801  2.37887  2.77519  2.98518  4.58477  3.61503
          0.02941  3.93692  4.65927  0.61958  0.77255  0.48576  0.95510
    156   3.34064  4.80351  3.93351  3.67504  2.29657  3.90531  3.64942  3.34089  3.53071  2.77819  4.00925  3.80311  4.37768  3.82127  3.70119  3.47091  3.62764  3.21450  3.94279  0.86502    158 y - - -
          2.68618  4.42225  2.77519  2.73123  3.46354  2.40513  3.72494  3.29354  2.67741  2.69355  4.24690  2.90347  2.73739  3.18146  2.89801  2.37887  2.77519  2.98518  4.58477  3.61503
          0.02941  3.93692  4.65927  0.61958  0.77255  0.48576  0.95510
    157   2.68033  4.60278  2.14997  2.65577  2.78230  3.50952  3.73455  2.95999  2.71460  2.27212  3.61597  3.13045  3.92863  3.02686  3.13312  2.79658  2.92479  2.76418  4.91626  3.48968    159 d - - -
          2.68618  4.42225  2.77519  2.73123  3.46354  2.40513  3.72494  3.29354  2.67741  2.69355  4.24690  2.90347  2.73739  3.18146  2.89801  2.37887  2.77519  2.98518  4.58477  3.61503
          0.02941  3.93692  4.65927  0.61958  0.77255  0.48576  0.95510
    158   2.60575  4.77663  2.45417  2.39492  3.88771  3.37614  2.85427  3.42768  2.45084  3.03345  3.86642  2.91409  3.79937  2.79292  2.90597  2.63874  2.50615  3.11342  5.20717  3.10012    160 e - - -
          2.68618  4.42225  2.77519  2.73123  3.46354  2.40513  3.72494  3.29354  2.67741  2.69355  4.24690  2.90347  2.73739  3.18146  2.89801  2.37887  2.77519  2.98518  4.58477  3.61503
          0.02941  3.93692  4.65927  0.61958  0.77255  0.48576  0.95510
    159   2.73636  5.09257  2.52097  1.69210  4.40302  3.30471  3.64422  3.85494  2.42645  3.39108  4.21239  2.80514  2.91959  2.37254  2.87296  2.70128  2.98860  3.48195  5.57010  4.18815    161 e - - -
          2.68618  4.42225  2.77519  2.73123  3.46354  2.40513  3.72494  3.29354  2.67741  2.69355  4.24690  2.90347  2.73739  3.18146  2.89801  2.37887  2.77519  2.98518  4.58477  3.61503
          0.16222  3.93692  2.03837  0.61958  0.77255  0.48576  0.95510
    160   2.76757  5.13302  1.70043  2.16651  4.43972  3.21271  3.65550  3.90732  2.03171  3.46580  4.31593  2.72474  3.77248  2.81916  2.98601  2.71405  3.04010  3.53173  5.62286  4.21765    162 d - - -
          2.68618  4.42225  2.77519  2.73123  3.46354  2.40513  3.72494  3.29354  2.67741  2.69355  4.24690  2.90347  2.73739  3.18146  2.89801  2.37887  2.77519  2.98518  4.58477  3.61503
          0.03352  3.80822  4.53056  0.61958  0.77255  0.42202  1.06630
    161   2.17460  4.56164  2.53305  2.52713  3.93680  3.29971  3.72613  3.25199  2.59689  2.96384  3.81938  3.00123  2.99301  2.91924  3.03612  2.60592  2.80386  2.41916  5.27102  3.96653    163 a - - -
          2.68618  4.42225  2.77519  2.73123  3.46354  2.40513  3.72494  3.29354  2.67741  2.69355  4.24690  2.90347  2.73739  3.18146  2.89801  2.37887  2.77519  2.98518  4.58477  3.61503
          0.02941  3.93692  4.65927  0.61958  0.77255  0.48576  0.95510
    162   2.70265  4.95949  2.92149  2.43656  4.31111  3.40997  3.59327  3.72887  1.96963  3.26072  4.07494  2.41320  3.83224  2.72913  2.18965  2.35520  2.93137  3.37292  5.41690  4.10806    164 k - - -
          2.68619  4.42226  2.77521  2.73124  3.46355  2.40514  3.72496  3.29355  2.67742  2.69356  4.24599  2.90348  2.73741  3.18147  2.89802  2.37888  2.77521  2.98519  4.58478  3.61504
          0.12907  2.19273  4.65927  0.38173  1.14785  0.48576  0.95510
    163   1.87585  4.22424  3.32375  2.93587  4.05598  3.04415  4.01158  3.36212  2.93546  3.10297  3.96635  3.20879  2.50982  3.26113  3.28381  2.45320  1.87700  2.95497  5.41932  4.18276    166 a - - -
          2.68618  4.42225  2.77519  2.73123  3.46354  2.40513  3.72494  3.29354  2.67741  2.69355  4.24690  2.90347  2.73739  3.18146  2.89801  2.37887  2.77519  2.98518  4.58477  3.61503
          0.02941  3.93692  4.65927  0.61958  0.77255  0.48576  0.95510
    164   2.14646  4.86355  2.21141  2.30264  4.33022  3.21783  3.70077  3.77839  2.57928  3.35515  4.16753  2.38891  3.76202  2.85855  3.07389  2.18761  2.90298  3.37708  5.56167  4.18303    167 a - - -
          2.68618  4.42225  2.77519  2.73123  3.46354  2.40513  3.72494  3.29354  2.67741  2.69355  4.24690  2.90347  2.73739  3.18146  2.89801  2.37887  2.77519  2.98518  4.58477  3.61503
          0.02941  3.93692  4.65927  0.61958  0.77255  0.48576  0.95510
    165   3.22769  4.67089  4.29289  3.93309  3.16063  4.06387  4.56860  2.36827  3.70020  0.79977  3.16357  4.20231  4.48819  4.05312  3.86571  3.64233  3.51903  2.42232  5.06324  3.80142    168 l - - -
          2.68618  4.42225  2.77519  2.73123  3.46354  2.40513  3.72494  3.29354  2.67741  2.69355  4.24690  2.90347  2.73739  3.18146  2.89801  2.37887  2.77519  2.98518  4.58477  3.61503
          0.02941  3.93692  4.65927  0.61958  0.77255  0.48576  0.95510
    166   3.22769  4.67089  4.29289  3.93309  3.16063  4.06387  4.56860  2.36827  3.70020  0.79977  3.16357  4.20231  4.48819  4.05312  3.86571  3.64233  3.51903  2.42232  5.06324  3.80142    169 l - - -
          2.68618  4.42225  2.77519  2.73123  3.46354  2.40513  3.72494  3.29354  2.67741  2.69355  4.24690  2.90347  2.73739  3.18146  2.89801  2.37887  2.77519  2.98518  4.58477  3.61503
          0.02941  3.93692  4.65927  0.61958  0.77255  0.48576  0.95510
    167   3.09185  4.48628  4.52985  3.96996  3.13134  4.28859  4.61867  2.08977  3.83226  1.23144  2.28091  4.25363  4.54638  4.03208  4.01813  3.61815  3.32500  1.83793  5.10785  3.99370    170 l - - -
          2.68618  4.42225  2.77519  2.73123  3.46354  2.40513  3.72494  3.29354  2.67741  2.69355  4.24690  2.90347  2.73739  3.18146  2.89801  2.37887  2.77519  2.98518  4.58477  3.61503
          0.02941  3.93692  4.65927  0.61958  0.77255  0.48576  0.95510
    168   3.22769  4.67089  4.29289  3.93309  3.16063  4.06387  4.56860  2.36827  3.70020  0.79977  3.16357  4.20231  4.48819  4.05312  3.86571  3.64233  3.51903  2.42232  5.06324  3.80142    171 l - - -
          2.68618  4.42225  2.77519  2.73123  3.46354  2.40513  3.72494  3.29354  2.67741  2.69355  4.24690  2.90347  2.73739  3.18146  2.89801  2.37887  2.77519  2.98518  4.58477  3.61503
          0.02941  3.93692  4.65927  0.61958  0.77255  0.48576  0.95510
    169   3.23738  4.60765  4.55595  4.07496  1.69732  4.30176  4.19955  2.36393  3.93039  1.25912  3.03650  4.22630  4.57667  4.06374  4.06445  3.66583  3.47240  2.44282  4.47155  2.96180    172 l - - -
          2.68618  4.42225  2.77519  2.73123  3.46354  2.40513  3.72494  3.29354  2.67741  2.69355  4.24690  2.90347  2.73739  3.18146  2.89801  2.37887  2.77519  2.98518  4.58477  3.61503
          0.02941  3.93692  4.65927  0.61958  0.77255  0.48576  0.95510
    170   2.74607  4.51511  3.43303  3.34063  4.48175  0.63624  4.45696  4.09704  3.53066  3.74309  4.71936  3.59730  3.90832  3.84972  3.75964  2.91983  3.23231  3.61292  5.55988  4.58582    173 G - - -
          2.68618  4.42225  2.77519  2.73123  3.46354  2.40513  3.72494  3.29354  2.67741  2.69355  4.24690  2.90347  2.73739  3.18146  2.89801  2.37887  2.77519  2.98518  4.58477  3.61503
          0.02941  3.93692  4.65927  0.61958  0.77255  0.48576  0.95510
    171   3.22769  4.67089  4.29289  3.93309  3.16063  4.06387  4.56860  2.36827  3.70020  0.79977  3.16357  4.20231  4.48819  4.05312  3.86571  3.64233  3.51903  2.42232  5.06324  3.80142    174 l - - -
          2.68618  4.42225  2.77519  2.73123  3.46354  2.40513  3.72494  3.29354  2.67741  2.69355  4.24690  2.90347  2.73739  3.18146  2.89801  2.37887  2.77519  2.98518  4.58477  3.61503
          0.02941  3.93692  4.65927  0.61958  0.77255  0.48576  0.95510
    172   2.83792  4.58454  3.45206  3.30040  4.29003  3.26841  4.37256  3.85200  3.36320  3.47186  4.52448  3.60061  0.71608  3.75003  3.60144  3.00743  3.28456  3.49002  5.45893  4.41158    175 p - - -
          2.68618  4.42225  2.77519  2.73123  3.46354  2.40513  3.72494  3.29354  2.67741  2.69355  4.24690  2.90347  2.73739  3.18146  2.89801  2.37887  2.77519  2.98518  4.58477  3.61503
          0.02941  3.93692  4.65927  0.61958  0.77255  0.48576  0.95510
    173   3.00247  5.10653  3.37757  2.75301  4.53986  3.61631  3.59865  3.89938  1.27107  3.36036  4.23538  3.16157  3.99893  2.73834  1.78224  3.00375  3.17928  3.58379  5.41609  4.23716    176 k - - -
          2.68618  4.42225  2.77519  2.73123  3.46354  2.40513  3.72494  3.29354  2.67741  2.69355  4.24690  2.90347  2.73739  3.18146  2.89801  2.37887  2.77519  2.98518  4.58477  3.61503
          0.02941  3.93692  4.65927  0.61958  0.77255  0.48576  0.95510
    174   3.05333  4.39889  4.67259  4.18129  3.48615  4.34239  4.90720  1.20793  4.05630  1.98778  3.30537  4.41394  4.67416  4.33072  4.26232  3.73029  3.32420  1.39557  5.44828  4.24194    177 i - - -
          2.68618  4.42225  2.77519  2.73123  3.46354  2.40513  3.72494  3.29354  2.67741  2.69355  4.24690  2.90347  2.73739  3.18146  2.89801  2.37887  2.77519  2.98518  4.58477  3.61503
          0.02941  3.93692  4.65927  0.61958  0.77255  0.48576  0.95510
    175   2.83792  4.58454  3.45206  3.30040  4.29003  3.26841  4.37256  3.85200  3.36320  3.47186  4.52448  3.60061  0.71608  3.75003  3.60144  3.00743  3.28456  3.49002  5.45893  4.41158    178 p - - -
          2.68618  4.42225  2.77519  2.73123  3.46354  2.40513  3.72494  3.29354  2.67741  2.69355  4.24690  2.90347  2.73739  3.18146  2.89801  2.37887  2.77519  2.98518  4.58477  3.61503
          0.02941  3.93692  4.65927  0.61958  0.77255  0.48576  0.95510
    176   3.00807  5.13203  2.51537  0.93715  4.48638  3.31586  3.90830  3.95308  2.79695  3.55988  4.53111  2.97005  3.92351  3.12264  3.21243  2.98395  3.31281  3.63029  5.64582  4.36814    179 e - - -
          2.68618  4.42225  2.77519  2.73123  3.46354  2.40513  3.72494  3.29354  2.67741  2.69355  4.24690  2.90347  2.73739  3.18146  2.89801  2.37887  2.77519  2.98518  4.58477  3.61503
          0.02941  3.93692  4.65927  0.61958  0.77255  0.48576  0.95510
    177   3.20320  4.56038  4.66140  4.13926  3.14149  4.42247  4.76333  1.67504  3.95904  1.07943  2.98193  4.41363  4.66921  4.18430  4.12922  3.79227  3.44400  2.02608  5.17688  4.01183    180 l - - -
          2.68618  4.42225  2.77519  2.73123  3.46354  2.40513  3.72494  3.29354  2.67741  2.69355  4.24690  2.90347  2.73739  3.18146  2.89801  2.37887  2.77519  2.98518  4.58477  3.61503
          0.02941  3.93692  4.65927  0.61958  0.77255  0.48576  0.95510
    178   2.62839  4.40473  3.36932  2.83031  3.42969  3.54117  3.75696  2.82452  2.25216  2.56581  3.50326  3.24398  3.93624  3.06821  2.97297  2.81631  2.86409  2.07020  4.88740  2.82626    181 v - - -
          2.68618  4.42225  2.77519  2.73123  3.46354  2.40513  3.72494  3.29354  2.67741  2.69355  4.24690  2.90347  2.73739  3.18146  2.89801  2.37887  2.77519  2.98518  4.58477  3.61503
          0.02941  3.93692  4.65927  0.61958  0.77255  0.48576  0.95510
    179   2.83125  5.26583  1.61001  2.16665  4.53763  3.24186  3.70663  4.06237  2.61521  3.58342  4.43123  2.73517  3.81541  1.99619  3.12882  2.75942  3.10751  3.66843  5.73297  4.28805    182 d - - -
          2.68618  4.42225  2.77519  2.73123  3.46354  2.40513  3.72494  3.29354  2.67741  2.69355  4.24690  2.90347  2.73739  3.18146  2.89801  2.37887  2.77519  2.98518  4.58477  3.61503
          0.02941  3.93692  4.65927  0.61958  0.77255  0.48576  0.95510
    180   3.08131  4.48227  4.42689  4.04520  3.41786  4.13578  4.76145  1.00154  3.87457  1.99085  3.34332  4.28151  4.56089  4.21629  4.06378  3.63738  3.37937  1.84898  5.32194  4.06572    183 i - - -
          2.68618  4.42225  2.77519  2.73123  3.46354  2.40513  3.72494  3.29354  2.67741  2.69355  4.24690  2.90347  2.73739  3.18146  2.89801  2.37887  2.77519  2.98518  4.58477  3.61503
          0.02941  3.93692  4.65927  0.61958  0.77255  0.48576  0.95510
    181   3.18597  4.53265  4.68248  4.15998  3.17900  4.42903  4.78644  1.50967  3.98761  1.19967  3.01592  4.42739  4.67769  4.21306  4.15820  3.79847  3.42775  1.95415  5.20579  4.03908    184 l - - -
          2.68618  4.42225  2.77519  2.73123  3.46354  2.40513  3.72494  3.29354  2.67741  2.69355  4.24690  2.90347  2.73739  3.18146  2.89801  2.37887  2.77519  2.98518  4.58477  3.61503
          0.02941  3.93692  4.65927  0.61958  0.77255  0.48576  0.95510
    182   2.83870  5.23047  2.30842  1.54518  4.54655  3.24348  3.71787  4.03972  2.59691  3.58327  4.43424  1.93249  3.82458  2.88485  3.07757  2.77511  3.12009  3.64973  5.73228  4.30503    185 e - - -
          2.68618  4.42225  2.77519  2.73123  3.46354  2.40513  3.72494  3.29354  2.67741  2.69355  4.24690  2.90347  2.73739  3.18146  2.89801  2.37887  2.77519  2.98518  4.58477  3.61503
          0.02941  3.93692  4.65927  0.61958  0.77255  0.48576  0.95510
    183   3.00807  5.13203  2.51537  0.93715  4.48638  3.31586  3.90830  3.95308  2.79695  3.55988  4.53111  2.97005  3.92351  3.12264  3.21243  2.98395  3.31281  3.63029  5.64582  4.36814    186 e - - -
          2.68618  4.42225  2.77519  2.73123  3.46354  2.40513  3.72494  3.29354  2.67741  2.69355  4.24690  2.90347  2.73739  3.18146  2.89801  2.37887  2.77519  2.98518  4.58477  3.61503
          0.02941  3.93692  4.65927  0.61958  0.77255  0.48576  0.95510
    184   0.92475  4.22462  3.52832  3.32265  4.11682  3.04742  4.33704  3.25200  3.34057  3.13063  4.15545  3.45588  3.79274  3.67585  3.58662  2.57440  2.85622  2.89526  5.53754  4.34497    187 a - - -
          2.68618  4.42225  2.77519  2.73123  3.46354  2.40513  3.72494  3.29354  2.67741  2.69355  4.24690  2.90347  2.73739  3.18146  2.89801  2.37887  2.77519  2.98518  4.58477  3.61503
          0.02941  3.93692  4.65927  0.61958  0.77255  0.48576  0.95510
    185   2.67560  4.73627  3.06170  2.62328  4.18139  3.37391  3.71187  3.48968  1.66425  3.14416  4.02496  3.06690  3.86503  2.88494  2.60195  2.74316  2.09226  3.17132  5.37856  4.11266    188 k - - -
          2.68618  4.42225  2.77519  2.73123  3.46354  2.40513  3.72494  3.29354  2.67741  2.69355  4.24690  2.90347  2.73739  3.18146  2.89801  2.37887  2.77519  2.98518  4.58477  3.61503
          0.02941  3.93692  4.65927  0.61958  0.77255  0.48576  0.95510
    186   2.07850  4.60491  2.90109  2.53423  4.13375  3.22760  3.75238  3.54302  2.54220  3.16814  4.00898  2.98968  3.77446  2.11331  2.93476  2.16334  2.84134  3.17106  5.40419  4.09687    189 a - - -
          2.68618  4.42225  2.77519  2.73123  3.46354  2.40513  3.72494  3.29354  2.67741  2.69355  4.24690  2.90347  2.73739  3.18146  2.89801  2.37887  2.77519  2.98518  4.58477  3.61503
          0.02941  3.93692  4.65927  0.61958  0.77255  0.48576  0.95510
    187   3.22769  4.67089  4.29289  3.93309  3.16063  4.06387  4.56860  2.36827  3.70020  0.79977  3.16357  4.20231  4.48819  4.05312  3.86571  3.64233  3.51903  2.42232  5.06324  3.80142    190 l - - -
          2.68618  4.42225  2.77519  2.73123  3.46354  2.40513  3.72494  3.29354  2.67741  2.69355  4.24690  2.90347  2.73739  3.18146  2.89801  2.37887  2.77519  2.98518  4.58477  3.61503
          0.02941  3.93692  4.65927  0.61958  0.77255  0.48576  0.95510
    188   3.04802  4.38899  4.68054  4.18566  3.50443  4.34880  4.91324  1.29621  4.06651  2.01300  3.32103  4.41775  4.67770  4.33949  4.27426  3.73393  3.31748  1.28033  5.45913  4.25228    191 v - - -
          2.68618  4.42225  2.77519  2.73123  3.46354  2.40513  3.72494  3.29354  2.67741  2.69355  4.24690  2.90347  2.73739  3.18146  2.89801  2.37887  2.77519  2.98518  4.58477  3.61503
          0.02941  3.93692  4.65927  0.61958  0.77255  0.48576  0.95510
    189   2.78332  4.92691  2.98822  2.56627  4.29246  3.41715  3.65757  3.77410  2.18337  3.31003  4.16619  2.09362  3.88771  2.81897  1.72401  2.80438  3.03364  3.42605  5.40379  4.11333    192 r - - -
          2.68618  4.42225  2.77519  2.73123  3.46354  2.40513  3.72494  3.29354  2.67741  2.69355  4.24690  2.90347  2.73739  3.18146  2.89801  2.37887  2.77519  2.98518  4.58477  3.61503
          0.02941  3.93692  4.65927  0.61958  0.77255  0.48576  0.95510
    190   3.22769  4.67089  4.29289  3.93309  3.16063  4.06387  4.56860  2.36827  3.70020  0.79977  3.16357  4.20231  4.48819  4.05312  3.86571  3.64233  3.51903  2.42232  5.06324  3.80142    193 l - - -
          2.68618  4.42225  2.77519  2.73123  3.46354  2.40513  3.72494  3.29354  2.67741  2.69355  4.24690  2.90347  2.73739  3.18146  2.89801  2.37887  2.77519  2.98518  4.58477  3.61503
          0.02941  3.93692  4.65927  0.61958  0.77255  0.48576  0.95510
    191   3.06648  4.87242  3.18960  2.95610  3.33056  3.50257  1.01352  3.77936  2.79743  3.26521  4.31324  3.36280  4.05869  3.32319  3.05924  3.13660  3.37206  3.51325  4.79476  3.27962    194 h - - -
          2.68618  4.42225  2.77519  2.73123  3.46354  2.40513  3.72494  3.29354  2.67741  2.69355  4.24690  2.90347  2.73739  3.18146  2.89801  2.37887  2.77519  2.98518  4.58477  3.61503
          0.02941  3.93692  4.65927  0.61958  0.77255  0.48576  0.95510
    192   2.34711  4.26834  3.26282  3.08160  4.14063  2.99704  4.18967  3.67196  3.15970  3.38724  4.30797  3.29606  3.74116  3.50400  3.44374  0.99790  2.83207  3.19296  5.50798  4.22450    195 s - - -
          2.68618  4.42225  2.77519  2.73123  3.46354  2.40513  3.72494  3.29354  2.67741  2.69355  4.24690  2.90347  2.73739  3.18146  2.89801  2.37887  2.77519  2.98518  4.58477  3.61503
          0.02941  3.93692  4.65927  0.61958  0.77255  0.48576  0.95510
    193   2.74607  4.51511  3.43303  3.34063  4.48175  0.63624  4.45696  4.09704  3.53066  3.74309  4.71936  3.59730  3.90832  3.84972  3.75964  2.91983  3.23231  3.61292  5.55988  4.58582    196 G - - -
          2.68618  4.42225  2.77519  2.73123  3.46354  2.40513  3.72494  3.29354  2.67741  2.69355  4.24690  2.90347  2.73739  3.18146  2.89801  2.37887  2.77519  2.98518  4.58477  3.61503
          0.02941  3.93692  4.65927  0.61958  0.77255  0.48576  0.95510
    194   2.28600  4.84741  2.35400  2.34915  4.21957  3.29886  3.63256  3.65256  2.42307  3.22757  4.03267  2.87025  3.76841  2.77701  2.39970  2.29687  2.85102  3.28107  5.43353  4.07742    197 a - - -
          2.68618  4.42225  2.77519  2.73123  3.46354  2.40513  3.72494  3.29354  2.67741  2.69355  4.24690  2.90347  2.73739  3.18146  2.89801  2.37887  2.77519  2.98518  4.58477  3.61503
          0.02941  3.93692  4.65927  0.61958  0.77255  0.48576  0.95510
    195   2.34711  4.26834  3.26282  3.08160  4.14063  2.99704  4.18967  3.67196  3.15970  3.38724  4.30797  3.29606  3.74116  3.50400  3.44374  0.99790  2.83207  3.19296  5.50798  4.22450    198 s - - -
          2.68618  4.42225  2.77519  2.73123  3.46354  2.40513  3.72494  3.29354  2.67741  2.69355  4.24690  2.90347  2.73739  3.18146  2.89801  2.37887  2.77519  2.98518  4.58477  3.61503
          0.02941  3.93692  4.65927  0.61958  0.77255  0.48576  0.95510
    196   2.71707  5.03561  2.47542  1.92937  4.38838  3.26509  3.67981  3.84395  2.51984  3.40272  4.22869  2.25011  2.40529  2.83702  2.98926  2.69280  2.99033  3.46483  5.59052  4.20242    199 e - - -
          2.68618  4.42225  2.77519  2.73123  3.46354  2.40513  3.72494  3.29354  2.67741  2.69355  4.24690  2.90347  2.73739  3.18146  2.89801  2.37887  2.77519  2.98518  4.58477  3.61503
          0.02941  3.93692  4.65927  0.61958  0.77255  0.48576  0.95510
    197   3.22769  4.67089  4.29289  3.93309  3.16063  4.06387  4.56860  2.36827  3.70020  0.79977  3.16357  4.20231  4.48819  4.05312  3.86571  3.64233  3.51903  2.42232  5.06324  3.80142    200 l - - -
          2.68618  4.42225  2.77519  2.73123  3.46354  2.40513  3.72494  3.29354  2.67741  2.69355  4.24690  2.90347  2.73739  3.18146  2.89801  2.37887  2.77519  2.98518  4.58477  3.61503
          0.02941  3.93692  4.65927  0.61958  0.77255  0.48576  0.95510
    198   3.03116  4.99734  3.21144  2.82094  4.39849  3.51362  3.79530  3.83180  0.95346  3.38288  4.34095  3.24255  4.00948  2.98319  2.44451  3.06897  3.27968  3.53598  5.42674  4.24881    201 k - - -
          2.68618  4.42225  2.77519  2.73123  3.46354  2.40513  3.72494  3.29354  2.67741  2.69355  4.24690  2.90347  2.73739  3.18146  2.89801  2.37887  2.77519  2.98518  4.58477  3.61503
          0.02941  3.93692  4.65927  0.61958  0.77255  0.48576  0.95510
    199   2.83514  5.14799  2.53232  1.90676  4.43916  3.33689  3.67124  3.89798  2.37758  3.42232  4.28341  2.84554  3.85432  1.72368  2.75956  2.79515  3.08481  3.54553  5.58084  4.22193    202 q - - -
          2.68618  4.42225  2.77519  2.73123  3.46354  2.40513  3.72494  3.29354  2.67741  2.69355  4.24690  2.90347  2.73739  3.18146  2.89801  2.37887  2.77519  2.98518  4.58477  3.61503
          0.02941  3.93692  4.65927  0.61958  0.77255  0.48576  0.95510
    200   2.67350  4.71011  2.85291  2.58311  3.91358  2.02899  1.96501  3.66280  2.62850  3.25328  4.13275  3.04360  3.84758  3.03736  2.99300  2.73980  2.99476  3.30604  5.25053  3.86242    203 h - - -
          2.68618  4.42225  2.77519  2.73123  3.46354  2.40513  3.72494  3.29354  2.67741  2.69355  4.24690  2.90347  2.73739  3.18146  2.89801  2.37887  2.77519  2.98518  4.58477  3.61503
          0.02941  3.93692  4.65927  0.61958  0.77255  0.48576  0.95510
    201   3.44378  4.79538  4.19044  3.91246  2.73373  3.80294  3.98024  3.47012  3.63329  2.85388  4.10094  4.04851  4.32606  4.01757  3.75030  3.64687  3.74744  3.36225  0.76479  2.73247    204 w - - -
          2.68618  4.42225  2.77519  2.73123  3.46354  2.40513  3.72494  3.29354  2.67741  2.69355  4.24690  2.90347  2.73739  3.18146  2.89801  2.37887  2.77519  2.98518  4.58477  3.61503
          0.02941  3.93692  4.65927  0.61958  0.77255  0.48576  0.95510
    202   3.34070  4.72360  4.32703  4.05385  0.91190  4.01525  3.90641  2.85653  3.95927  2.21178  3.57722  4.09197  4.47245  4.10952  4.06308  3.60728  3.64190  2.85194  4.13654  2.49554    205 f - - -
          2.68618  4.42225  2.77519  2.73123  3.46354  2.40513  3.72494  3.29354  2.67741  2.69355  4.24690  2.90347  2.73739  3.18146  2.89801  2.37887  2.77519  2.98518  4.58477  3.61503
          0.02941  3.93692  4.65927  0.61958  0.77255  0.48576  0.95510
    203   2.69090  4.70062  3.15767  2.61146  3.89830  3.49340  3.65074  3.26904  2.01767  2.86679  2.56582  3.07638  3.88625  2.36569  2.61169  2.76996  2.91181  3.01099  5.18317  3.91645    206 k - - -
          2.68618  4.42225  2.77519  2.73123  3.46354  2.40513  3.72494  3.29354  2.67741  2.69355  4.24690  2.90347  2.73739  3.18146  2.89801  2.37887  2.77519  2.98518  4.58477  3.61503
          0.02941  3.93692  4.65927  0.61958  0.77255  0.48576  0.95510
    204   3.07846  4.91304  3.57571  3.07340  4.28395  3.55406  3.87152  3.83014  2.26417  3.33436  4.33288  3.42821  4.05352  3.08866  0.88435  3.15953  3.34003  3.55131  5.34089  4.19733    207 r - - -
          2.68618  4.42225  2.77519  2.73123  3.46354  2.40513  3.72494  3.29354  2.67741  2.69355  4.24690  2.90347  2.73739  3.18146  2.89801  2.37887  2.77519  2.98518  4.58477  3.61503
          0.02941  3.93692  4.65927  0.61958  0.77255  0.48576  0.95510
    205   1.81828  4.15424  3.33441  3.07918  4.22944  2.92480  4.17259  3.58508  3.14039  3.33288  4.19274  3.25511  3.67154  3.44846  3.44675  1.28180  2.69872  3.08135  5.59223  4.35754    208 s - - -
          2.68618  4.42225  2.77519  2.73123  3.46354  2.40513  3.72494  3.29354  2.67741  2.69355  4.24690  2.90347  2.73739  3.18146  2.89801  2.37887  2.77519  2.98518  4.58477  3.61503
          0.02941  3.93692  4.65927  0.61958  0.77255  0.48576  0.95510
    206   3.03116  4.99734  3.21144  2.82094  4.39849  3.51362  3.79530  3.83180  0.95346  3.38288  4.34095  3.24255  4.00948  2.98319  2.44451  3.06897  3.27968  3.53598  5.42674  4.24881    209 k - - -
          2.68618  4.42225  2.77519  2.73123  3.46354  2.40513  3.72494  3.29354  2.67741  2.69355  4.24690  2.90347  2.73739  3.18146  2.89801  2.37887  2.77519  2.98518  4.58477  3.61503
          0.02941  3.93692  4.65927  0.61958  0.77255  0.48576  0.95510
    207   2.74607  4.51511  3.43303  3.34063  4.48175  0.63624  4.45696  4.09704  3.53066  3.74309  4.71936  3.59730  3.90832  3.84972  3.75964  2.91983  3.23231  3.61292  5.55988  4.58582    210 G - - -
          2.68618  4.42225  2.77519  2.73123  3.46354  2.40513  3.72494  3.29354  2.67741  2.69355  4.24690  2.90347  2.73739  3.18146  2.89801  2.37887  2.77519  2.98518  4.58477  3.61503
          0.02941  3.93692  4.65927  0.61958  0.77255  0.48576  0.95510
    208   2.47673  4.23063  3.72472  3.30520  3.73310  3.33243  4.22492  2.50698  3.20443  2.57784  3.65628  3.52669  3.94850  3.55133  3.48797  2.74235  1.65289  1.85283  5.31048  4.07855    211 t - - -
          2.68618  4.42225  2.77519  2.73123  3.46354  2.40513  3.72494  3.29354  2.67741  2.69355  4.24690  2.90347  2.73739  3.18146  2.89801  2.37887  2.77519  2.98518  4.58477  3.61503
          0.02941  3.93692  4.65927  0.61958  0.77255  0.48576  0.95510
    209   2.27813  4.20796  3.29847  3.02605  4.18019  2.11827  4.12621  3.51231  3.07340  3.26128  4.13152  3.25057  3.70616  3.39872  3.38706  2.45211  1.45296  3.05594  5.52866  4.30893    212 t - - -
          2.68618  4.42225  2.77519  2.73123  3.46354  2.40513  3.72494  3.29354  2.67741  2.69355  4.24690  2.90347  2.73739  3.18146  2.89801  2.37887  2.77519  2.98518  4.58477  3.61503
          0.02941  3.93692  4.65927  0.61958  0.77255  0.48576  0.95510
    210   3.01426  5.11690  3.41671  2.76699  4.55767  3.63053  3.59250  3.91034  1.38206  3.36444  4.23831  3.17044  4.00518  2.73045  1.59687  3.01426  3.18548  3.59535  5.41528  4.24324    213 k - - -
          2.68618  4.42225  2.77519  2.73123  3.46354  2.40513  3.72494  3.29354  2.67741  2.69355  4.24690  2.90347  2.73739  3.18146  2.89801  2.37887  2.77519  2.98518  4.58477  3.61503
          0.02941  3.93692  4.65927  0.61958  0.77255  0.48576  0.95510
    211   2.74467  5.16665  2.12361  2.24429  4.47970  3.31715  3.61771  3.94332  1.86346  3.44899  4.25281  2.79454  3.80317  2.30122  2.80358  2.69463  2.98716  3.55119  5.59704  4.20651    214 k - - -
          2.68618  4.42225  2.77519  2.73123  3.46354  2.40513  3.72494  3.29354  2.67741  2.69355  4.24690  2.90347  2.73739  3.18146  2.89801  2.37887  2.77519  2.98518  4.58477  3.61503
          0.02941  3.93692  4.65927  0.61958  0.77255  0.48576  0.95510
    212   2.69493  4.72798  2.83416  1.66141  3.98688  3.38841  3.79076  3.08910  2.61623  2.92528  3.89627  3.02437  3.88840  2.98773  3.02100  2.77407  2.97075  2.26904  5.36886  4.04445    215 e - - -
          2.68618  4.42225  2.77519  2.73123  3.46354  2.40513  3.72494  3.29354  2.67741  2.69355  4.24690  2.90347  2.73739  3.18146  2.89801  2.37887  2.77519  2.98518  4.58477  3.61503
          0.02941  3.93692  4.65927  0.61958  0.77255  0.48576  0.95510
    213   3.22769  4.67089  4.29289  3.93309  3.16063  4.06387  4.56860  2.36827  3.70020  0.79977  3.16357  4.20231  4.48819  4.05312  3.86571  3.64233  3.51903  2.42232  5.06324  3.80142    216 l - - -
          2.68618  4.42225  2.77519  2.73123  3.46354  2.40513  3.72494  3.29354  2.67741  2.69355  4.24690  2.90347  2.73739  3.18146  2.89801  2.37887  2.77519  2.98518  4.58477  3.61503
          0.02941  3.93692  4.65927  0.61958  0.77255  0.48576  0.95510
    214   2.68853  4.64151  2.94221  1.84329  3.89013  3.42899  3.83099  2.90910  2.67286  2.81470  3.80408  3.09462  3.91835  3.04551  3.06432  2.80369  2.96324  1.99356  5.31235  4.00644    217 e - - -
          2.68618  4.42225  2.77519  2.73123  3.46354  2.40513  3.72494  3.29354  2.67741  2.69355  4.24690  2.90347  2.73739  3.18146  2.89801  2.37887  2.77519  2.98518  4.58477  3.61503
          0.02941  3.93692  4.65927  0.61958  0.77255  0.48576  0.95510
    215   2.85505  5.29960  1.44038  2.15044  4.56703  3.22965  3.72250  4.10041  2.66037  3.62155  4.47836  2.72245  3.81922  2.20934  3.18818  2.77609  3.13730  3.70448  5.77032  4.31427    218 d - - -
          2.68618  4.42225  2.77519  2.73123  3.46354  2.40513  3.72494  3.29354  2.67741  2.69355  4.24690  2.90347  2.73739  3.18146  2.89801  2.37887  2.77519  2.98518  4.58477  3.61503
          0.02941  3.93692  4.65927  0.61958  0.77255  0.48576  0.95510
    216   0.92475  4.22462  3.52832  3.32265  4.11682  3.04742  4.33704  3.25200  3.34057  3.13063  4.15545  3.45588  3.79274  3.67585  3.58662  2.57440  2.85622  2.89526  5.53754  4.34497    219 a - - -
          2.68618  4.42225  2.77519  2.73123  3.46354  2.40513  3.72494  3.29354  2.67741  2.69355  4.24690  2.90347  2.73739  3.18146  2.89801  2.37887  2.77519  2.98518  4.58477  3.61503
          0.02941  3.93692  4.65927  0.61958  0.77255  0.48576  0.95510
    217   3.04145  4.38491  4.67016  4.17511  3.51204  4.33954  4.90614  1.37052  4.05691  2.02682  3.33004  4.40775  4.67173  4.33225  4.26700  3.72402  3.31154  1.21025  5.46049  4.25104    220 v - - -
          2.68618  4.42225  2.77519  2.73123  3.46354  2.40513  3.72494  3.29354  2.67741  2.69355  4.24690  2.90347  2.73739  3.18146  2.89801  2.37887  2.77519  2.98518  4.58477  3.61503
          0.02941  3.93692  4.65927  0.61958  0.77255  0.48576  0.95510
    218   2.01390  4.36610  3.08782  2.70884  4.11632  3.09422  3.88192  3.51311  2.76652  3.17418  4.00387  2.47103  3.71601  3.09159  3.16356  2.04382  2.16239  3.09116  5.42975  4.15518    221 a - - -
          2.68618  4.42225  2.77519  2.73123  3.46354  2.40513  3.72494  3.29354  2.67741  2.69355  4.24690  2.90347  2.73739  3.18146  2.89801  2.37887  2.77519  2.98518  4.58477  3.61503
          0.02941  3.93692  4.65927  0.61958  0.77255  0.48576  0.95510
    219   3.05920  5.19695  0.82986  2.37615  4.58270  3.25981  3.98839  4.18562  3.08479  3.78251  4.76209  2.93573  3.91717  3.22769  3.60970  3.01433  3.39917  3.81797  5.73876  4.44505    222 d - - -
          2.68618  4.42225  2.77519  2.73123  3.46354  2.40513  3.72494  3.29354  2.67741  2.69355  4.24690  2.90347  2.73739  3.18146  2.89801  2.37887  2.77519  2.98518  4.58477  3.61503
          0.02941  3.93692  4.65927  0.61958  0.77255  0.48576  0.95510
    220   3.23836  4.60780  4.57496  4.08501  1.85764  4.32090  4.26696  2.33306  3.94193  1.15891  2.99939  4.25491  4.58631  4.07536  4.07733  3.68354  3.47182  2.42239  4.54678  3.06975    223 l - - -
          2.68618  4.42225  2.77519  2.73123  3.46354  2.40513  3.72494  3.29354  2.67741  2.69355  4.24690  2.90347  2.73739  3.18146  2.89801  2.37887  2.77519  2.98518  4.58477  3.61503
          0.02941  3.93692  4.65927  0.61958  0.77255  0.48576  0.95510
    221   2.82379  5.06170  2.82293  1.73515  4.40468  3.42201  3.63685  3.82399  2.20268  3.34710  4.19682  2.95313  3.87984  2.78383  1.88128  2.80969  3.05234  3.48089  5.47824  4.18344    224 e - - -
          2.68618  4.42225  2.77519  2.73123  3.46354  2.40513  3.72494  3.29354  2.67741  2.69355  4.24690  2.90347  2.73739  3.18146  2.89801  2.37887  2.77519  2.98518  4.58477  3.61503
          0.02941  3.93692  4.65927  0.61958  0.77255  0.48576  0.95510
    222   2.79925  5.16395  2.64735  1.82137  4.49735  3.37512  3.61084  3.93093  1.93698  3.42700  4.24589  2.85558  3.84224  2.24246  2.60973  2.75555  3.02749  3.55764  5.55956  4.21703    225 e - - -
          2.68618  4.42225  2.77519  2.73123  3.46354  2.40513  3.72494  3.29354  2.67741  2.69355  4.24690  2.90347  2.73739  3.18146  2.89801  2.37887  2.77519  2.98518  4.58477  3.61503
          0.02941  3.93692  4.65927  0.61958  0.77255  0.48576  0.95510
    223   3.22769  4.67089  4.29289  3.93309  3.16063  4.06387  4.56860  2.36827  3.70020  0.79977  3.16357  4.20231  4.48819  4.05312  3.86571  3.64233  3.51903  2.42232  5.06324  3.80142    226 l - - -
          2.68618  4.42225  2.77519  2.73123  3.46354  2.40513  3.72494  3.29354  2.67741  2.69355  4.24690  2.90347  2.73739  3.18146  2.89801  2.37887  2.77519  2.98518  4.58477  3.61503
          0.02941  3.93692  4.65927  0.61958  0.77255  0.48576  0.95510
    224   3.34070  4.72360  4.32703  4.05385  0.91190  4.01525  3.90641  2.85653  3.95927  2.21178  3.57722  4.09197  4.47245  4.10952  4.06308  3.60728  3.64190  2.85194  4.13654  2.49554    227 f - - -
          2.68618  4.42225  2.77519  2.73123  3.46354  2.40513  3.72494  3.29354  2.67741  2.69355  4.24690  2.90347  2.73739  3.18146  2.89801  2.37887  2.77519  2.98518  4.58477  3.61503
          0.02941  3.93692  4.65927  0.61958  0.77255  0.48576  0.95510
    225   2.24625  4.21422  3.15821  2.95523  4.32837  1.65092  4.14225  3.79834  3.11737  3.46715  4.29644  3.19096  3.67024  3.40400  3.45061  1.60693  2.73089  3.23347  5.64687  4.40487    228 s - - -
          2.68618  4.42225  2.77519  2.73123  3.46354  2.40513  3.72494  3.29354  2.67741  2.69355  4.24690  2.90347  2.73739  3.18146  2.89801  2.37887  2.77519  2.98518  4.58477  3.61503
          0.02941  3.93692  4.65927  0.61958  0.77255  0.48576  0.95510
    226   2.10797  4.40906  3.46528  3.07078  2.98267  3.49517  3.80075  2.93632  2.99700  2.62605  3.64665  3.38695  4.00063  3.34209  3.29113  2.87164  2.98208  2.72187  4.56148  1.73884    229 y - - -
          2.68618  4.42225  2.77519  2.73123  3.46354  2.40513  3.72494  3.29354  2.67741  2.69355  4.24690  2.90347  2.73739  3.18146  2.89801  2.37887  2.77519  2.98518  4.58477  3.61503
          0.02941  3.93692  4.65927  0.61958  0.77255  0.48576  0.95510
    227   3.34064  4.80351  3.93351  3.67504  2.29657  3.90531  3.64942  3.34089  3.53071  2.77819  4.00925  3.80311  4.37768  3.82127  3.70119  3.47091  3.62764  3.21450  3.94279  0.86502    230 y - - -
          2.68618  4.42225  2.77519  2.73123  3.46354  2.40513  3.72494  3.29354  2.67741  2.69355  4.24690  2.90347  2.73739  3.18146  2.89801  2.37887  2.77519  2.98518  4.58477  3.61503
          0.02941  3.93692  4.65927  0.61958  0.77255  0.48576  0.95510
    228   3.08125  4.46190  4.55984  4.02021  3.19705  4.29193  4.66394  1.46656  3.86116  1.65855  2.07625  4.28528  4.57050  4.09161  4.04336  3.64045  3.32384  1.97922  5.16020  4.01557    231 i - - -
          2.68618  4.42225  2.77519  2.73123  3.46354  2.40513  3.72494  3.29354  2.67741  2.69355  4.24690  2.90347  2.73739  3.18146  2.89801  2.37887  2.77519  2.98518  4.58477  3.61503
          0.02941  3.93692  4.65927  0.61958  0.77255  0.48576  0.95510
    229   2.18786  4.54737  3.07565  2.63291  4.02992  3.28820  3.75768  3.33378  2.08225  3.03459  3.89836  3.06567  3.80677  2.95088  2.85644  2.63154  2.04204  3.00811  5.32018  4.04601    232 t - - -
          2.68618  4.42225  2.77519  2.73123  3.46354  2.40513  3.72494  3.29354  2.67741  2.69355  4.24690  2.90347  2.73739  3.18146  2.89801  2.37887  2.77519  2.98518  4.58477  3.61503
          0.02941  3.93692  4.65927  0.61958  0.77255  0.48576  0.95510
    230   2.74040  4.89506  2.59167  1.89337  4.31919  3.26760  3.78501  3.74518  2.62387  3.35352  4.23293  2.91518  1.79262  2.97291  3.04307  2.75845  3.04427  3.39240  5.54561  4.22263    233 p - - -
          2.68618  4.42225  2.77519  2.73123  3.46354  2.40513  3.72494  3.29354  2.67741  2.69355  4.24690  2.90347  2.73739  3.18146  2.89801  2.37887  2.77519  2.98518  4.58477  3.61503
          0.02941  3.93692  4.65927  0.61958  0.77255  0.48576  0.95510
    231   2.73220  4.87665  2.52173  1.88420  4.42160  1.56688  3.84213  3.87175  2.74189  3.48076  4.35213  2.90482  3.82536  3.04062  3.17923  2.75322  3.06914  3.47937  5.63501  4.31514    234 g - - -
          2.68618  4.42225  2.77519  2.73123  3.46354  2.40513  3.72494  3.29354  2.67741  2.69355  4.24690  2.90347  2.73739  3.18146  2.89801  2.37887  2.77519  2.98518  4.58477  3.61503
          0.02941  3.93692  4.65927  0.61958  0.77255  0.48576  0.95510
    232   2.69424  5.04120  1.92985  2.24085  4.36525  3.27279  3.65812  3.81229  2.50758  3.37379  4.19347  2.79056  3.78720  2.32804  2.99845  2.66721  2.37641  3.43606  5.57273  4.17503    235 d - - -
          2.68618  4.42225  2.77519  2.73123  3.46354  2.40513  3.72494  3.29354  2.67741  2.69355  4.24690  2.90347  2.73739  3.18146  2.89801  2.37887  2.77519  2.98518  4.58477  3.61503
          0.02941  3.93692  4.65927  0.61958  0.77255  0.48576  0.95510
    233   2.59948  4.72176  2.08815  2.42353  4.22468  3.20496  3.80692  3.55528  2.72142  3.26381  4.13886  2.91985  3.79288  2.99921  3.18195  2.65244  1.71459  3.20049  5.52821  4.18102    236 t - - -
          2.68618  4.42225  2.77519  2.73123  3.46354  2.40513  3.72494  3.29354  2.67741  2.69355  4.24690  2.90347  2.73739  3.18146  2.89801  2.37887  2.77519  2.98518  4.58477  3.61503
          0.02941  3.93692  4.65927  0.61958  0.77255  0.48576  0.95510
    234   2.29572  4.57076  3.14456  2.63902  3.77246  3.43484  3.72452  3.09483  2.50790  2.72333  2.94827  3.09875  3.86664  2.11489  2.87407  2.71838  2.86073  2.85579  5.15715  3.87959    237 q - - -
          2.68618  4.42225  2.77519  2.73123  3.46354  2.40513  3.72494  3.29354  2.67741  2.69355  4.24690  2.90347  2.73739  3.18146  2.89801  2.37887  2.77519  2.98518  4.58477  3.61503
          0.02941  3.93692  4.65927  0.61958  0.77255  0.48576  0.95510
    235   2.27868  4.99877  2.65894  1.84622  4.32936  3.34027  3.63717  3.73166  2.00611  3.30286  4.12968  2.86200  3.81762  2.78439  2.76396  2.70250  2.96152  3.37839  5.49544  4.14826    238 e - - -
          2.68618  4.42225  2.77519  2.73123  3.46354  2.40513  3.72494  3.29354  2.67741  2.69355  4.24690  2.90347  2.73739  3.18146  2.89801  2.37887  2.77519  2.98518  4.58477  3.61503
          0.12907  3.93692  2.28694  0.61958  0.77255  0.48576  0.95510
    236   2.42603  4.51074  2.77587  2.49754  4.18315  3.09300  3.78458  3.63779  2.64766  3.25646  4.08619  2.29040  2.73139  2.97812  3.06268  2.00572  2.79366  3.20992  5.46331  4.14234    239 s - - -
          2.68618  4.42225  2.77519  2.73123  3.46354  2.40513  3.72494  3.29354  2.67741  2.69355  4.24690  2.90347  2.73739  3.18146  2.89801  2.37887  2.77519  2.98518  4.58477  3.61503
          0.03244  3.84030  4.56264  0.61958  0.77255  0.57167  0.83145
    237   2.68689  4.44006  3.47001  2.90190  3.45332  3.61268  3.81992  2.67703  2.22974  1.96607  2.75795  3.31336  3.98722  3.09443  2.91984  2.89195  2.91626  2.53292  4.98097  3.74269    240 l - - -
          2.68599  4.42232  2.77499  2.73130  3.46361  2.40519  3.72501  3.29361  2.67747  2.69336  4.24696  2.90353  2.73746  3.18153  2.89807  2.37875  2.77526  2.98525  4.58484  3.61510
          0.16976  1.85704        *  1.09350  0.40803  0.00000        *
//
