# Supplementary material for: Early origin and evolution of the FtsZ/tubulin protein family
Source: Front Microbiol. 2023 Jan 10;13:1100249. doi: 10.3389/fmicb.2022.1100249 (PMC9871819; doi:10.3389/fmicb.2022.1100249)
Supplement: Supplementary file 2 [file Data_Sheet_2.ZIP › DATA/fig4-5/C-terminal_HMM/hmm_C-terminal/cetZ-C.hmm]

HMMER3/f [3.1b2 | February 2015]
NAME  cetZ_C-terminal.gt5
LENG  180
ALPH  amino
RF    no
MM    no
CONS  yes
CS    no
MAP   yes
DATE  Tue Sep 29 20:04:10 2020
NSEQ  54
EFFN  4.690063
CKSUM 2158091817
STATS LOCAL MSV      -10.2144  0.70671
STATS LOCAL VITERBI  -10.9328  0.70671
STATS LOCAL FORWARD   -5.1535  0.70671
HMM          A        C        D        E        F        G        H        I        K        L        M        N        P        Q        R        S        T        V        W        Y   
            m->m     m->i     m->d     i->m     i->i     d->m     d->d
  COMPO   2.44285  4.57926  2.79426  2.50176  3.75048  2.79994  3.92534  2.97638  2.73740  2.45369  3.83848  3.18849  3.34970  3.11111  2.77525  2.51954  2.72736  2.58195  4.86153  3.91288
          2.68618  4.42225  2.77519  2.73123  3.46354  2.40513  3.72494  3.29354  2.67741  2.69355  4.24690  2.90347  2.73739  3.18146  2.89801  2.37887  2.77519  2.98518  4.58477  3.61503
          0.20445  5.29205  1.71552  0.61958  0.77255  0.00000        *
      1   2.58802  5.41344  2.07154  2.11205  4.75256  3.27104  3.31750  4.23437  2.61763  3.56578  3.20071  3.16265  3.16765  2.83979  2.54076  2.39092  2.59799  3.44818  5.84970  4.44235      1 d - - -
          2.68618  4.42225  2.77519  2.73123  3.46354  2.40513  3.72494  3.29354  2.67741  2.69355  4.24690  2.90347  2.73739  3.18146  2.89801  2.37887  2.77519  2.98518  4.58477  3.61503
          0.00913  5.09673  5.81908  0.61958  0.77255  0.74625  0.64272
      2   2.52718  4.48110  4.93912  4.34609  3.61731  3.45881  4.63700  1.88812  4.16922  1.98813  3.61681  4.39959  4.63853  4.33398  4.23453  3.00319  3.33409  1.10556  5.17228  3.99007      2 v - - -
          2.68618  4.42225  2.77519  2.73123  3.46354  2.40513  3.72494  3.29354  2.67741  2.69355  4.24690  2.90347  2.73739  3.18146  2.89801  2.37887  2.77519  2.98518  4.58477  3.61503
          0.00864  5.15202  5.87437  0.61958  0.77255  0.67093  0.71587
      3   1.62131  5.28548  2.61122  3.18061  5.16752  1.23913  4.50184  4.64550  3.36178  4.19746  4.96836  3.63067  2.42272  3.65285  3.83390  2.39384  3.48028  4.10849  6.36366  5.01375      3 g - - -
          2.68618  4.42225  2.77519  2.73123  3.46354  2.40513  3.72494  3.29354  2.67741  2.69355  4.24690  2.90347  2.73739  3.18146  2.89801  2.37887  2.77519  2.98518  4.58477  3.61503
          0.00826  5.19619  5.91854  0.61958  0.77255  0.78227  0.61132
      4   2.67897  5.70101  2.88455  0.99416  5.03902  2.72060  4.10204  4.53365  2.90335  4.00974  4.76679  3.27557  4.27333  2.44172  3.41904  2.42023  3.41726  4.09263  6.14488  4.71060      4 e - - -
          2.68618  4.42225  2.77519  2.73123  3.46354  2.40513  3.72494  3.29354  2.67741  2.69355  4.24690  2.90347  2.73739  3.18146  2.89801  2.37887  2.77519  2.98518  4.58477  3.61503
          0.00826  5.19619  5.91854  0.61958  0.77255  0.45839  1.00048
      5   2.74403  5.28580  3.35097  2.61065  4.54911  3.51992  4.01130  3.98116  2.49983  2.70212  2.35931  1.94796  4.20386  3.14366  2.82355  2.03036  2.93369  3.37103  5.77077  3.93700      5 n - - -
          2.68618  4.42225  2.77519  2.73123  3.46354  2.40513  3.72494  3.29354  2.67741  2.69355  4.24690  2.90347  2.73739  3.18146  2.89801  2.37887  2.77519  2.98518  4.58477  3.61503
          0.00773  5.26253  5.98488  0.61958  0.77255  0.58998  0.80819
      6   2.37806  4.67853  4.03135  3.46043  3.80481  4.03898  4.30405  3.04187  3.40050  2.88480  3.24153  3.37589  3.62113  3.16343  3.00876  3.29344  2.53462  1.14821  5.26967  3.57541      6 v - - -
          2.68618  4.42225  2.77519  2.73123  3.46354  2.40513  3.72494  3.29354  2.67741  2.69355  4.24690  2.90347  2.73739  3.18146  2.89801  2.37887  2.77519  2.98518  4.58477  3.61503
          0.00773  5.26253  5.98488  0.61958  0.77255  0.42571  1.05932
      7   2.47022  4.57303  5.17658  4.57490  3.22413  4.42445  4.77949  1.92391  4.37626  2.32258  2.65713  4.58028  4.77622  4.51741  4.40036  3.28277  3.45153  0.99636  5.26804  4.09021      7 v - - -
          2.68618  4.42225  2.77519  2.73123  3.46354  2.40513  3.72494  3.29354  2.67741  2.69355  4.24690  2.90347  2.73739  3.18146  2.89801  2.37887  2.77519  2.98518  4.58477  3.61503
          0.00750  5.29205  6.01440  0.61958  0.77255  0.48576  0.95510
      8   4.00056  6.77503  0.42006  2.37060  6.05036  4.07081  4.73338  5.64629  3.91647  5.07635  5.98069  3.02948  4.76502  3.91678  4.64104  3.17251  3.46873  5.15399  7.22671  5.59475      8 D - - -
          2.68618  4.42225  2.77519  2.73123  3.46354  2.40513  3.72494  3.29354  2.67741  2.69355  4.24690  2.90347  2.73739  3.18146  2.89801  2.37887  2.77519  2.98518  4.58477  3.61503
          0.00750  5.29205  6.01440  0.61958  0.77255  0.48576  0.95510
      9   1.77093  5.25273  3.39977  2.50643  3.43922  3.83947  4.04842  3.93248  2.83977  3.52409  4.32854  3.36694  2.89674  2.88930  3.30765  1.55350  2.62913  3.29526  5.75609  4.41272      9 s - - -
          2.68618  4.42225  2.77519  2.73123  3.46354  2.40513  3.72494  3.29354  2.67741  2.69355  4.24690  2.90347  2.73739  3.18146  2.89801  2.37887  2.77519  2.98518  4.58477  3.61503
          0.00750  5.29205  6.01440  0.61958  0.77255  0.48576  0.95510
     10   2.49911  5.66576  2.40476  2.57810  5.00055  3.84810  3.35734  4.48541  2.90289  3.97423  4.73162  2.91944  4.29388  3.22765  3.41011  0.96719  3.15959  4.05558  6.11760  4.69689     10 s - - -
          2.68618  4.42225  2.77519  2.73123  3.46354  2.40513  3.72494  3.29354  2.67741  2.69355  4.24690  2.90347  2.73739  3.18146  2.89801  2.37887  2.77519  2.98518  4.58477  3.61503
          0.00750  5.29205  6.01440  0.61958  0.77255  0.48576  0.95510
     11   3.64497  6.25919  1.06553  1.05712  3.65647  3.99484  4.48057  5.08034  3.45391  4.54967  5.36646  3.44556  3.51358  3.63020  4.04592  3.53332  3.92039  4.63304  6.69033  5.17961     11 e - - -
          2.68618  4.42225  2.77519  2.73123  3.46354  2.40513  3.72494  3.29354  2.67741  2.69355  4.24690  2.90347  2.73739  3.18146  2.89801  2.37887  2.77519  2.98518  4.58477  3.61503
          0.03725  5.29205  3.45675  0.61958  0.77255  0.48576  0.95510
     12   4.02360  5.22636  6.11749  5.60720  3.05755  5.56611  6.11347  0.85532  5.51498  1.74361  3.96268  5.73529  5.73611  5.61060  5.57462  4.97480  4.26589  1.37622  6.31139  5.19491     12 i - - -
          2.68618  4.42225  2.77519  2.73123  3.46354  2.40513  3.72494  3.29354  2.67741  2.69355  4.24690  2.90347  2.73739  3.18146  2.89801  2.37887  2.77519  2.98518  4.58477  3.61503
          0.00773  5.26253  5.98488  0.61958  0.77255  0.58998  0.80819
     13   2.18467  4.68134  4.02309  2.76931  3.55407  4.03658  3.84523  1.56543  3.39476  2.54805  3.34611  3.82390  4.41368  3.33230  2.87272  2.69411  2.54690  2.53487  5.27192  4.04984     13 i - - -
          2.68618  4.42225  2.77519  2.73123  3.46354  2.40513  3.72494  3.29354  2.67741  2.69355  4.24690  2.90347  2.73739  3.18146  2.89801  2.37887  2.77519  2.98518  4.58477  3.61503
          0.00773  5.26253  5.98488  0.61958  0.77255  0.42571  1.05932
     14   2.38844  5.57919  3.36192  2.80927  4.93778  3.87029  4.03542  4.40337  2.41522  3.87682  4.63052  1.43905  4.26456  2.80107  1.79622  2.43609  3.34212  3.98022  5.99691  4.61819     14 n - - -
          2.68618  4.42225  2.77519  2.73123  3.46354  2.40513  3.72494  3.29354  2.67741  2.69355  4.24690  2.90347  2.73739  3.18146  2.89801  2.37887  2.77519  2.98518  4.58477  3.61503
          0.00750  5.29205  6.01440  0.61958  0.77255  0.48576  0.95510
     15   2.61752  3.56345  4.79944  4.21498  3.68852  4.22222  4.61398  2.64942  4.06441  2.51728  3.69713  4.32410  4.61856  4.25311  4.18094  2.92687  1.01963  1.94709  5.21750  4.03294     15 t - - -
          2.68618  4.42225  2.77519  2.73123  3.46354  2.40513  3.72494  3.29354  2.67741  2.69355  4.24690  2.90347  2.73739  3.18146  2.89801  2.37887  2.77519  2.98518  4.58477  3.61503
          0.00750  5.29205  6.01440  0.61958  0.77255  0.48576  0.95510
     16   4.72875  5.85577  6.70742  6.11972  3.58409  6.22931  6.45088  2.76686  6.01429  0.29782  2.85358  6.42186  6.03623  5.66739  5.85532  5.67833  4.90594  2.81093  6.17965  5.33615     16 L - - -
          2.68618  4.42225  2.77519  2.73123  3.46354  2.40513  3.72494  3.29354  2.67741  2.69355  4.24690  2.90347  2.73739  3.18146  2.89801  2.37887  2.77519  2.98518  4.58477  3.61503
          0.15298  5.29205  1.98909  0.61958  0.77255  0.48576  0.95510
     17   2.57053  5.45547  2.62386  2.12870  4.80094  2.59321  3.59829  4.28740  2.26505  3.76086  4.49621  2.51975  4.10905  2.99939  2.02487  2.27096  3.03835  3.84636  5.88770  4.47615     17 r - - -
          2.68618  4.42225  2.77519  2.73123  3.46354  2.40513  3.72494  3.29354  2.67741  2.69355  4.24690  2.90347  2.73739  3.18146  2.89801  2.37887  2.77519  2.98518  4.58477  3.61503
          0.06318  5.14775  2.89288  0.61958  0.77255  0.89617  0.52447
     18   2.27106  5.24101  3.09175  2.39817  4.51608  1.99488  3.92278  3.31864  2.69354  3.21168  3.73083  2.93974  3.24823  3.04860  3.17070  2.52633  2.15723  3.59359  5.71894  4.35507     18 g - - -
          2.68621  4.42228  2.77522  2.73126  3.46357  2.40515  3.72497  3.29320  2.67743  2.69358  4.24692  2.90349  2.73742  3.18149  2.89803  2.37889  2.77498  2.98521  4.58480  3.61506
          0.07457  2.67537  5.81606  0.26459  1.45894  0.29884  1.35356
     19   3.15048  5.38266  3.47047  3.01047  4.83548  0.86746  4.24184  4.26935  2.41110  3.83475  3.85905  2.61325  4.36275  3.38359  3.42052  3.00936  3.01048  3.88086  6.03023  4.69170     20 g - - -
          2.68618  4.42225  2.77519  2.73123  3.46354  2.40513  3.72494  3.29354  2.67741  2.69355  4.24690  2.90347  2.73739  3.18146  2.89801  2.37887  2.77519  2.98518  4.58477  3.61503
          0.00760  5.27898  6.00133  0.61958  0.77255  0.45695  1.00297
     20   3.30396  5.78406  2.85913  2.42265  5.10900  0.79616  4.20619  4.58446  2.64358  4.07420  4.85145  3.38789  4.38819  3.14697  3.08712  3.25078  3.54537  3.75302  6.21716  4.80636     21 g - - -
          2.68618  4.42225  2.77519  2.73123  3.46354  2.40513  3.72494  3.29354  2.67741  2.69355  4.24690  2.90347  2.73739  3.18146  2.89801  2.37887  2.77519  2.98518  4.58477  3.61503
          0.00750  5.29205  6.01440  0.61958  0.77255  0.48576  0.95510
     21   3.21016  4.57213  5.16822  4.55926  2.71060  4.39938  4.73523  1.50460  4.35264  1.59328  3.60325  4.55774  4.74690  4.47703  3.47793  3.71521  3.44203  1.47385  5.20621  3.58131     22 v - - -
          2.68618  4.42225  2.77519  2.73123  3.46354  2.40513  3.72494  3.29354  2.67741  2.69355  4.24690  2.90347  2.73739  3.18146  2.89801  2.37887  2.77519  2.98518  4.58477  3.61503
          0.00750  5.29205  6.01440  0.61958  0.77255  0.48576  0.95510
     22   1.43205  3.22162  4.98761  4.59816  5.04742  3.84525  5.34773  4.42919  4.51347  4.16021  5.00105  4.45541  4.62177  4.73031  4.71932  0.86310  2.12730  3.22134  6.46074  5.30980     23 s - - -
          2.68618  4.42225  2.77519  2.73123  3.46354  2.40513  3.72494  3.29354  2.67741  2.69355  4.24690  2.90347  2.73739  3.18146  2.89801  2.37887  2.77519  2.98518  4.58477  3.61503
          0.00750  5.29205  6.01440  0.61958  0.77255  0.48576  0.95510
     23   2.75754  4.81808  4.34028  3.81733  4.24003  3.18415  4.66569  3.57647  3.75856  2.91234  4.21010  4.06592  4.51605  4.03530  4.06174  1.56823  1.23766  2.02813  5.69155  4.48099     24 t - - -
          2.68618  4.42225  2.77519  2.73123  3.46354  2.40513  3.72494  3.29354  2.67741  2.69355  4.24690  2.90347  2.73739  3.18146  2.89801  2.37887  2.77519  2.98518  4.58477  3.61503
          0.00750  5.29205  6.01440  0.61958  0.77255  0.48576  0.95510
     24   3.48190  4.80861  5.47215  4.87519  3.09834  4.72579  5.07880  1.28872  4.68249  1.62620  3.30847  4.89070  5.03363  4.78102  4.68821  4.05500  3.71318  1.37443  5.48562  3.20824     25 i - - -
          2.68618  4.42225  2.77519  2.73123  3.46354  2.40513  3.72494  3.29354  2.67741  2.69355  4.24690  2.90347  2.73739  3.18146  2.89801  2.37887  2.77519  2.98518  4.58477  3.61503
          0.00750  5.29205  6.01440  0.61958  0.77255  0.48576  0.95510
     25   2.48901  5.05355  5.01724  5.02018  5.91380  0.32474  5.89277  5.43384  5.21024  5.11871  5.85544  4.62649  4.69907  5.29086  5.28223  2.48665  3.71762  4.48225  7.24176  6.19970     26 G - - -
          2.68618  4.42225  2.77519  2.73123  3.46354  2.40513  3.72494  3.29354  2.67741  2.69355  4.24690  2.90347  2.73739  3.18146  2.89801  2.37887  2.77519  2.98518  4.58477  3.61503
          0.00750  5.29205  6.01440  0.61958  0.77255  0.48576  0.95510
     26   3.11210  4.71030  4.20596  3.23559  3.17953  4.13681  2.60827  2.92225  3.53933  2.35173  3.81982  3.96139  4.50995  3.56242  3.24367  3.40133  3.34299  2.97816  5.18407  1.08339     27 y - - -
          2.68618  4.42225  2.77519  2.73123  3.46354  2.40513  3.72494  3.29354  2.67741  2.69355  4.24690  2.90347  2.73739  3.18146  2.89801  2.37887  2.77519  2.98518  4.58477  3.61503
          0.00750  5.29205  6.01440  0.61958  0.77255  0.48576  0.95510
     27   1.14168  3.78853  4.09741  3.52530  3.79507  2.99508  4.33773  3.14952  2.91544  2.87697  3.20547  3.87914  4.44360  3.74138  3.76777  2.48661  2.92683  2.67863  4.25200  3.39162     28 a - - -
          2.68618  4.42225  2.77519  2.73123  3.46354  2.40513  3.72494  3.29354  2.67741  2.69355  4.24690  2.90347  2.73739  3.18146  2.89801  2.37887  2.77519  2.98518  4.58477  3.61503
          0.00750  5.29205  6.01440  0.61958  0.77255  0.48576  0.95510
     28   2.44350  5.47618  3.27446  1.96330  4.80372  2.90086  3.68824  3.37204  2.34944  3.77395  4.52161  3.26366  4.18214  3.08029  2.58358  1.79212  2.39030  3.43551  5.91957  4.51962     29 s - - -
          2.68618  4.42225  2.77519  2.73123  3.46354  2.40513  3.72494  3.29354  2.67741  2.69355  4.24690  2.90347  2.73739  3.18146  2.89801  2.37887  2.77519  2.98518  4.58477  3.61503
          0.00750  5.29205  6.01440  0.61958  0.77255  0.48576  0.95510
     29   2.27725  5.45157  3.28534  2.00661  4.15502  3.79360  3.98373  4.23618  2.42289  3.26130  3.88103  3.27249  3.51383  2.15520  2.86660  2.51484  2.10164  3.10112  5.90105  4.50732     30 e - - -
          2.68618  4.42225  2.77519  2.73123  3.46354  2.40513  3.72494  3.29354  2.67741  2.69355  4.24690  2.90347  2.73739  3.18146  2.89801  2.37887  2.77519  2.98518  4.58477  3.61503
          0.07235  5.29205  2.73708  0.61958  0.77255  0.48576  0.95510
     30   2.76471  5.48578  2.46847  1.55612  4.83037  3.51583  3.37827  4.31600  2.41612  3.41286  4.52657  3.06817  3.08787  2.77645  2.76211  2.69775  2.53681  3.87616  3.76159  4.50808     31 e - - -
          2.68618  4.42225  2.77519  2.73123  3.46354  2.40513  3.72494  3.29354  2.67741  2.69355  4.24690  2.90347  2.73739  3.18146  2.89801  2.37887  2.77519  2.98518  4.58477  3.61503
          0.00800  5.22771  5.95005  0.61958  0.77255  0.69709  0.68922
     31   2.00909  4.51225  5.00004  4.40159  3.63264  4.31602  4.66627  1.97048  3.94725  1.40464  3.63340  4.44514  4.67620  4.37530  4.27083  3.14319  3.36917  1.57388  5.18923  4.00901     32 l - - -
          2.68618  4.42225  2.77519  2.73123  3.46354  2.40513  3.72494  3.29354  2.67741  2.69355  4.24690  2.90347  2.73739  3.18146  2.89801  2.37887  2.77519  2.98518  4.58477  3.61503
          0.00800  5.22771  5.95005  0.61958  0.77255  0.69709  0.68922
     32   2.97646  5.48258  2.32069  1.93433  4.82573  3.39875  3.93814  3.64734  2.53779  3.13094  4.52375  2.82387  2.24678  2.74772  2.47276  2.56468  3.08546  3.45235  5.91640  4.50660     33 e - - -
          2.68618  4.42225  2.77519  2.73123  3.46354  2.40513  3.72494  3.29354  2.67741  2.69355  4.24690  2.90347  2.73739  3.18146  2.89801  2.37887  2.77519  2.98518  4.58477  3.61503
          0.00800  5.22771  5.95005  0.61958  0.77255  0.69709  0.68922
     33   2.61669  5.45422  3.08478  2.23485  4.78545  3.38006  3.94456  3.68545  2.29627  2.63929  4.49853  3.12254  3.20001  2.68269  2.24755  2.52282  2.31826  3.02715  5.89527  4.49282     34 e - - -
          2.68618  4.42225  2.77519  2.73123  3.46354  2.40513  3.72494  3.29354  2.67741  2.69355  4.24690  2.90347  2.73739  3.18146  2.89801  2.37887  2.77519  2.98518  4.58477  3.61503
          0.05302  5.22771  3.07325  0.61958  0.77255  0.69709  0.68922
     34   2.67131  5.46564  2.39995  2.30162  4.09476  3.51185  3.91634  4.29636  2.12472  3.77084  4.50635  2.49492  2.96477  2.68157  2.45994  2.59965  2.49043  3.14462  5.89843  4.48759     35 k - - -
          2.68625  4.42285  2.77482  2.73098  3.46413  2.40510  3.72554  3.29386  2.67626  2.69415  4.24749  2.90336  2.73774  3.18107  2.89778  2.37873  2.77517  2.98552  4.58537  3.61563
          0.92034  0.74869  2.05080  0.93075  0.50130  0.81501  0.58453
     35   2.72335  5.38449  2.96135  2.39158  4.72016  2.32171  3.86183  4.19949  2.29394  3.35007  4.42770  3.14489  3.00817  2.83875  2.43690  1.96708  2.76923  3.22890  5.82285  4.41772     41 s - - -
          2.68618  4.42225  2.77519  2.73123  3.46354  2.40513  3.72494  3.29354  2.67741  2.69355  4.24690  2.90347  2.73739  3.18146  2.89801  2.37887  2.77519  2.98518  4.58477  3.61503
          0.02216  5.04849  4.16730  0.61958  0.77255  0.73563  0.65240
     36   3.05796  5.27226  3.31340  2.76648  4.26545  0.94415  4.14633  4.09576  2.77714  3.67975  4.48870  3.39732  3.49088  3.29751  3.27183  2.27791  3.33004  3.72873  5.89815  4.55627     42 g - - -
          2.68630  4.42237  2.77532  2.73115  3.46330  2.40507  3.72507  3.29366  2.67753  2.69357  4.24702  2.90359  2.73752  3.18158  2.89813  2.37884  2.77521  2.98468  4.58267  3.61515
          0.27567  1.95002  2.31602  0.64907  0.73925  0.77337  0.61888
     37   2.94056  4.32772  4.82380  4.21393  2.84925  3.50776  4.43018  2.30904  4.01618  1.13922  3.22446  4.23677  4.46528  4.16237  3.32571  3.07096  3.17269  2.28015  3.14450  3.76974     46 l - - -
          2.68618  4.42225  2.77519  2.73123  3.46354  2.40513  3.72494  3.29354  2.67741  2.69355  4.24690  2.90347  2.73739  3.18146  2.89801  2.37887  2.77519  2.98518  4.58477  3.61503
          0.09622  5.06065  2.46052  0.61958  0.77255  0.95576  0.48535
     38   2.68254  4.42335  4.89157  4.28668  2.02170  4.21296  4.54034  2.23451  4.09890  1.20997  3.42123  4.33612  4.56022  4.24041  3.08664  3.52332  3.27311  2.22834  5.04063  3.87425     47 l - - -
          2.68618  4.42225  2.77519  2.73123  3.46354  2.40513  3.72494  3.29354  2.67741  2.69355  4.24690  2.90347  2.73739  3.18146  2.89801  2.37887  2.77519  2.98518  4.58477  3.61503
          0.01006  4.99963  5.72197  0.61958  0.77255  0.94888  0.48968
     39   2.26990  5.39894  2.57286  2.41829  4.73804  2.33300  3.86785  4.21950  2.36812  3.70248  4.44335  3.14592  3.87372  2.96706  2.81586  1.73362  2.71723  3.78684  5.83708  4.42961     48 s - - -
          2.68618  4.42225  2.77519  2.73123  3.46354  2.40513  3.72494  3.29354  2.67741  2.69355  4.24690  2.90347  2.73739  3.18146  2.89801  2.37887  2.77519  2.98518  4.58477  3.61503
          0.00958  5.04899  5.77134  0.61958  0.77255  1.08173  0.41401
     40   2.94218  4.99096  3.45194  2.88478  3.75018  2.97707  4.00212  3.59035  2.62565  2.66359  4.07409  3.08990  4.18830  3.18911  1.23845  2.81952  3.17091  3.30566  3.55112  4.21362     49 r - - -
          2.68618  4.42225  2.77519  2.73123  3.46354  2.40513  3.72494  3.29354  2.67741  2.69355  4.24690  2.90347  2.73739  3.18146  2.89801  2.37887  2.77519  2.98518  4.58477  3.61503
          0.00958  5.04899  5.77134  0.61958  0.77255  1.08173  0.41401
     41   4.01355  5.25267  5.98595  5.39498  2.01824  5.35720  5.65717  2.42352  5.24159  0.71647  3.12497  5.52547  5.45689  5.14352  5.18466  4.72715  4.22213  1.91606  5.74843  4.75011     50 l - - -
          2.68618  4.42225  2.77519  2.73123  3.46354  2.40513  3.72494  3.29354  2.67741  2.69355  4.24690  2.90347  2.73739  3.18146  2.89801  2.37887  2.77519  2.98518  4.58477  3.61503
          0.03954  5.04899  3.43102  0.61958  0.77255  1.08173  0.41401
     42   2.90996  4.65717  3.74758  3.17848  3.34943  2.90184  4.12147  3.04162  2.39597  1.82071  3.75848  3.59439  4.25624  3.29016  1.89807  3.11909  3.14099  2.71446  3.22812  3.99444     51 l - - -
          2.68618  4.42225  2.77519  2.73123  3.46354  2.40513  3.72494  3.29354  2.67741  2.69355  4.24690  2.90347  2.73739  3.18146  2.89801  2.37887  2.77519  2.98518  4.58477  3.61503
          0.21558  5.01932  1.67497  0.61958  0.77255  1.12834  0.39093
     43   2.35469  5.21637  3.09663  2.48901  4.52458  2.74016  3.78932  3.98318  2.40996  2.93799  4.27031  2.44124  3.98977  2.90042  2.50096  1.94031  2.70248  3.58776  5.67523  4.29039     52 s - - -
          2.68618  4.42225  2.77519  2.73123  3.46354  2.40513  3.72494  3.29354  2.67741  2.69355  4.24690  2.90347  2.73739  3.18146  2.89801  2.37887  2.77519  2.98518  4.58477  3.61503
          0.04967  4.81585  3.20994  0.61958  0.77255  0.98316  0.46861
     44   2.77370  4.86034  3.20393  2.81538  3.00329  2.94798  3.93842  3.25980  2.49116  2.07032  3.94516  2.79553  2.98116  3.13734  2.65238  2.69742  2.68294  2.96435  4.46296  4.10294     53 l - - -
          2.68675  4.42282  2.77537  2.73162  3.46340  2.40508  3.72551  3.29399  2.67677  2.69242  4.24747  2.90381  2.73761  3.18189  2.89775  2.37883  2.77497  2.98486  4.58371  3.61560
          1.21671  0.37711  4.01990  0.80268  0.59444  0.71078  0.67582
     45   2.76599  5.32401  3.08633  2.10294  3.52030  1.92386  3.47137  3.74290  2.16864  3.34355  4.37418  3.17345  4.08333  2.99100  2.44774  2.77664  2.84558  3.20561  5.77851  4.39012     60 g - - -
          2.68618  4.42225  2.77519  2.73123  3.46354  2.40513  3.72494  3.29354  2.67741  2.69355  4.24690  2.90347  2.73739  3.18146  2.89801  2.37887  2.77519  2.98518  4.58477  3.61503
          0.09230  5.05992  2.50320  0.61958  0.77255  1.06364  0.42342
     46   2.56445  5.37110  2.96975  2.38613  4.71366  2.84925  3.25452  4.19781  1.98856  3.67528  4.01103  3.02176  3.17626  2.66009  2.21404  2.22548  3.09768  3.51640  5.80526  3.97890     61 k - - -
          2.68618  4.42225  2.77519  2.73123  3.46354  2.40513  3.72494  3.29354  2.67741  2.69355  4.24690  2.90347  2.73739  3.18146  2.89801  2.37887  2.77519  2.98518  4.58477  3.61503
          0.01029  4.97791  5.70025  0.61958  0.77255  1.18787  0.36366
     47   2.47987  5.36637  2.55063  2.07532  4.70681  2.60441  3.82964  4.18954  2.36812  3.35793  4.40826  2.94069  3.44055  2.82137  2.89387  2.02880  2.67515  3.75452  4.45538  4.39365     62 s - - -
          2.68618  4.42225  2.77519  2.73123  3.46354  2.40513  3.72494  3.29354  2.67741  2.69355  4.24690  2.90347  2.73739  3.18146  2.89801  2.37887  2.77519  2.98518  4.58477  3.61503
          0.11174  4.97791  2.31433  0.61958  0.77255  1.18787  0.36366
     48   2.60733  5.32859  2.23119  1.76234  4.66930  3.12194  3.46787  4.15231  2.34511  3.31916  4.37048  3.07132  3.38860  2.73751  2.89054  2.43479  3.05918  3.06973  5.76382  4.35532     63 e - - -
          2.68618  4.42225  2.77519  2.73123  3.46354  2.40513  3.72494  3.29354  2.67741  2.69355  4.24690  2.90347  2.73739  3.18146  2.89801  2.37887  2.77519  2.98518  4.58477  3.61503
          0.03445  4.87755  3.64026  0.61958  0.77255  1.31054  0.31427
     49   2.56671  5.31136  2.27800  1.87579  4.64776  3.17164  3.78529  3.88784  2.44838  3.61303  4.35463  2.94279  3.09686  2.88468  3.01611  2.03344  2.88816  3.53453  5.74934  3.91708     64 e - - -
          2.68621  4.42228  2.77523  2.73115  3.46357  2.40516  3.72498  3.29357  2.67744  2.69358  4.24693  2.90321  2.73736  3.18150  2.89804  2.37890  2.77512  2.98522  4.58480  3.61506
          0.11605  2.24635  5.57709  0.23404  1.56700  0.36672  1.18092
     50   2.42613  5.46643  2.47760  1.99452  4.80822  2.85010  3.92597  4.02868  2.09518  3.77034  4.50802  3.20715  3.41759  3.02339  2.91526  2.03379  2.98952  2.89018  5.90113  4.49216     66 e - - -
          2.68618  4.42225  2.77519  2.73123  3.46354  2.40513  3.72494  3.29354  2.67741  2.69355  4.24690  2.90347  2.73739  3.18146  2.89801  2.37887  2.77519  2.98518  4.58477  3.61503
          0.00823  5.19977  5.92212  0.61958  0.77255  0.44327  1.02703
     51   2.57306  5.39904  2.88898  2.45256  3.42052  3.56465  3.98201  3.96264  2.49924  2.68800  4.08767  2.91950  2.64853  2.83782  2.53762  2.40454  2.93566  2.38713  5.85842  4.47506     67 v - - -
          2.68618  4.42225  2.77519  2.73123  3.46354  2.40513  3.72494  3.29354  2.67741  2.69355  4.24690  2.90347  2.73739  3.18146  2.89801  2.37887  2.77519  2.98518  4.58477  3.61503
          0.00769  5.26725  5.98960  0.61958  0.77255  0.57422  0.82816
     52   2.71925  5.44043  1.73450  1.74226  4.42433  3.78136  3.97150  3.86073  2.54975  3.33802  3.59008  3.26008  3.43308  3.07730  3.20556  2.61661  2.64687  3.81639  5.88971  3.31706     68 d - - -
          2.68618  4.42225  2.77519  2.73123  3.46354  2.40513  3.72494  3.29354  2.67741  2.69355  4.24690  2.90347  2.73739  3.18146  2.89801  2.37887  2.77519  2.98518  4.58477  3.61503
          0.05187  5.26725  3.09247  0.61958  0.77255  0.57422  0.82816
     53   2.84732  5.48200  2.91185  1.80586  4.82586  2.79851  3.36637  4.31098  2.48173  3.78676  3.76727  2.87623  2.81876  2.90896  2.54793  2.48717  2.38680  3.87199  4.06551  4.50518     69 e - - -
          2.68618  4.42225  2.77519  2.73123  3.46354  2.40513  3.72494  3.29354  2.67741  2.69355  4.24690  2.90347  2.73739  3.18146  2.89801  2.37887  2.77519  2.98518  4.58477  3.61503
          0.00804  5.22342  5.94577  0.61958  0.77255  0.48073  0.96321
     54   2.79319  5.41384  2.70634  2.33670  4.72142  3.18657  3.97816  2.55240  2.54483  2.48311  3.19316  3.10353  2.81586  2.65556  2.79884  2.63455  2.64712  3.56026  5.86963  4.48249     70 e - - -
          2.68618  4.42225  2.77519  2.73123  3.46354  2.40513  3.72494  3.29354  2.67741  2.69355  4.24690  2.90347  2.73739  3.18146  2.89801  2.37887  2.77519  2.98518  4.58477  3.61503
          0.00769  5.26725  5.98960  0.61958  0.77255  0.43417  1.04355
     55   3.00744  5.51552  1.83479  2.13549  4.85947  3.42301  3.41449  4.34468  2.51466  3.82032  3.70225  2.75174  3.21360  3.06543  2.95799  2.50535  2.05664  3.52018  5.94886  4.53853     71 d - - -
          2.68618  4.42225  2.77519  2.73123  3.46354  2.40513  3.72494  3.29354  2.67741  2.69355  4.24690  2.90347  2.73739  3.18146  2.89801  2.37887  2.77519  2.98518  4.58477  3.61503
          0.00750  5.29205  6.01440  0.61958  0.77255  0.48576  0.95510
     56   2.03029  5.50941  2.14984  2.55113  4.85091  3.36277  3.96974  3.58939  1.95948  3.57190  4.55101  2.98259  3.00967  3.06723  2.47849  2.57612  3.02415  3.40478  5.94423  4.53544     72 k - - -
          2.68618  4.42225  2.77519  2.73123  3.46354  2.40513  3.72494  3.29354  2.67741  2.69355  4.24690  2.90347  2.73739  3.18146  2.89801  2.37887  2.77519  2.98518  4.58477  3.61503
          0.00750  5.29205  6.01440  0.61958  0.77255  0.48576  0.95510
     57   1.86882  5.19570  3.08576  2.87453  4.42739  3.85445  4.05991  2.84838  2.21790  3.26916  3.95248  3.39135  2.99381  3.21518  2.83248  2.60347  2.10828  2.90369  5.70291  3.60383     73 a - - -
          2.68618  4.42225  2.77519  2.73123  3.46354  2.40513  3.72494  3.29354  2.67741  2.69355  4.24690  2.90347  2.73739  3.18146  2.89801  2.37887  2.77519  2.98518  4.58477  3.61503
          0.00750  5.29205  6.01440  0.61958  0.77255  0.48576  0.95510
     58   2.38198  5.51104  2.14632  2.12790  4.85321  3.28555  3.48179  4.33715  2.48248  3.81509  3.28404  2.46290  4.17545  3.06669  2.99196  2.26979  2.60229  3.04903  5.94546  4.53625     74 e - - -
          2.68618  4.42225  2.77519  2.73123  3.46354  2.40513  3.72494  3.29354  2.67741  2.69355  4.24690  2.90347  2.73739  3.18146  2.89801  2.37887  2.77519  2.98518  4.58477  3.61503
          0.00750  5.29205  6.01440  0.61958  0.77255  0.48576  0.95510
     59   1.90100  5.49990  3.26506  2.39158  4.83721  3.55421  3.97271  4.31742  1.77516  3.31438  3.84924  3.03872  4.17845  2.57228  2.16112  2.71281  2.82585  3.60364  5.93707  4.53132     75 k - - -
          2.68618  4.42225  2.77519  2.73123  3.46354  2.40513  3.72494  3.29354  2.67741  2.69355  4.24690  2.90347  2.73739  3.18146  2.89801  2.37887  2.77519  2.98518  4.58477  3.61503
          0.00750  5.29205  6.01440  0.61958  0.77255  0.48576  0.95510
     60   3.68841  3.32546  5.75182  5.21620  4.25755  5.11136  5.61990  1.04649  5.08214  2.38518  3.63532  5.27467  5.40377  5.27191  5.15756  4.47801  3.06803  1.07232  6.04848  4.84792     76 i - - -
          2.68618  4.42225  2.77519  2.73123  3.46354  2.40513  3.72494  3.29354  2.67741  2.69355  4.24690  2.90347  2.73739  3.18146  2.89801  2.37887  2.77519  2.98518  4.58477  3.61503
          0.00750  5.29205  6.01440  0.61958  0.77255  0.48576  0.95510
     61   2.76738  5.47303  3.00666  1.83912  4.79926  3.78932  3.97843  2.93335  2.34104  2.80991  4.51868  2.87068  3.83463  2.57040  2.80746  2.91084  2.16330  2.87659  5.91715  4.51786     77 e - - -
          2.68618  4.42225  2.77519  2.73123  3.46354  2.40513  3.72494  3.29354  2.67741  2.69355  4.24690  2.90347  2.73739  3.18146  2.89801  2.37887  2.77519  2.98518  4.58477  3.61503
          0.00750  5.29205  6.01440  0.61958  0.77255  0.48576  0.95510
     62   2.47464  5.51579  2.73983  2.40098  4.85985  3.21043  3.63596  4.34513  2.49132  3.82064  4.55674  2.91769  4.17493  2.89013  2.55564  1.77056  2.01257  3.90589  5.94906  3.70163     78 s - - -
          2.68618  4.42225  2.77519  2.73123  3.46354  2.40513  3.72494  3.29354  2.67741  2.69355  4.24690  2.90347  2.73739  3.18146  2.89801  2.37887  2.77519  2.98518  4.58477  3.61503
          0.00750  5.29205  6.01440  0.61958  0.77255  0.48576  0.95510
     63   2.79068  4.47979  4.89149  4.28739  3.57303  3.80108  4.56391  2.65950  4.10558  1.10268  3.10880  4.34661  4.60026  3.60703  4.16911  3.54146  2.39653  1.76785  5.10483  3.92569     79 l - - -
          2.68618  4.42225  2.77519  2.73123  3.46354  2.40513  3.72494  3.29354  2.67741  2.69355  4.24690  2.90347  2.73739  3.18146  2.89801  2.37887  2.77519  2.98518  4.58477  3.61503
          0.00750  5.29205  6.01440  0.61958  0.77255  0.48576  0.95510
     64   2.84204  4.74681  5.39751  4.81879  3.54872  4.70110  5.10136  1.87237  4.64533  1.87472  3.86514  4.85248  5.03299  4.80347  4.69256  4.03386  2.10295  1.04665  5.57665  4.39349     80 v - - -
          2.68618  4.42225  2.77519  2.73123  3.46354  2.40513  3.72494  3.29354  2.67741  2.69355  4.24690  2.90347  2.73739  3.18146  2.89801  2.37887  2.77519  2.98518  4.58477  3.61503
          0.02699  5.29205  3.83537  0.61958  0.77255  0.48576  0.95510
     65   3.09666  5.57971  3.35487  2.45161  4.94277  3.85521  3.39222  4.41249  2.16540  3.87473  4.62247  3.14956  4.24392  2.05061  1.35068  2.42383  3.08139  3.98149  5.98553  4.60411     81 r - - -
          2.68618  4.42225  2.77519  2.73123  3.46354  2.40513  3.72494  3.29354  2.67741  2.69355  4.24690  2.90347  2.73739  3.18146  2.89801  2.37887  2.77519  2.98518  4.58477  3.61503
          0.00765  5.27271  5.99506  0.61958  0.77255  0.44445  1.02492
     66   2.49253  5.51847  2.24866  2.35932  4.86297  3.45164  3.97061  4.34787  1.98315  3.82305  4.55951  3.25170  4.17751  2.77939  1.58008  2.89267  2.93497  3.90886  4.53564  4.54135     82 r - - -
          2.68618  4.42225  2.77519  2.73123  3.46354  2.40513  3.72494  3.29354  2.67741  2.69355  4.24690  2.90347  2.73739  3.18146  2.89801  2.37887  2.77519  2.98518  4.58477  3.61503
          0.07235  5.29205  2.73708  0.61958  0.77255  0.48576  0.95510
     67   0.42977  5.10244  3.15768  3.89866  5.41273  3.79718  5.12815  4.86451  4.16386  4.51673  5.31023  4.11089  4.56581  4.37598  4.52849  2.36212  3.12256  4.21590  6.71924  5.49152     83 A - - -
          2.68618  4.42225  2.77519  2.73123  3.46354  2.40513  3.72494  3.29354  2.67741  2.69355  4.24690  2.90347  2.73739  3.18146  2.89801  2.37887  2.77519  2.98518  4.58477  3.61503
          0.00800  5.22771  5.95005  0.61958  0.77255  0.69709  0.68922
     68   1.58603  4.46727  4.83526  4.23598  3.57438  4.21824  4.55081  2.49699  4.06509  2.27094  2.77549  4.31557  4.58348  4.23514  4.14547  2.90673  2.50524  1.48260  5.10746  3.92570     84 v - - -
          2.68618  4.42225  2.77519  2.73123  3.46354  2.40513  3.72494  3.29354  2.67741  2.69355  4.24690  2.90347  2.73739  3.18146  2.89801  2.37887  2.77519  2.98518  4.58477  3.61503
          0.16272  5.22771  1.93239  0.61958  0.77255  0.69709  0.68922
     69   2.81170  5.30358  3.20734  2.43452  3.46065  3.07951  2.86336  4.05814  2.25494  2.08707  3.84773  2.75913  4.09468  2.81412  2.44867  2.56012  2.81294  3.66952  5.76446  4.38289     85 l - - -
          2.68618  4.42225  2.77519  2.73123  3.46354  2.40513  3.72494  3.29354  2.67741  2.69355  4.24690  2.90347  2.73739  3.18146  2.89801  2.37887  2.77519  2.98518  4.58477  3.61503
          0.00934  5.07433  5.79668  0.61958  0.77255  0.54303  0.86985
     70   2.98478  5.44521  3.24415  2.69492  4.78427  1.61957  3.95128  4.25629  2.40401  3.75108  4.50079  3.00925  3.47439  2.91197  2.57501  1.92012  2.51345  3.83552  5.89400  4.49803     86 g - - -
          2.68621  4.42228  2.77498  2.73107  3.46356  2.40515  3.72497  3.29357  2.67743  2.69357  4.24692  2.90349  2.73742  3.18149  2.89803  2.37889  2.77522  2.98521  4.58479  3.61506
          0.06444  2.81814  5.91893  0.27121  1.43739  0.33733  1.25061
     71   2.67727  5.51843  2.83195  2.49543  4.86382  3.18406  3.58116  4.34997  2.04861  3.82382  3.47898  3.00635  3.52173  2.59434  1.66917  2.52795  2.82825  3.90924  5.95090  4.53981     88 r - - -
          2.68618  4.42225  2.77519  2.73123  3.46354  2.40513  3.72494  3.29354  2.67741  2.69355  4.24690  2.90347  2.73739  3.18146  2.89801  2.37887  2.77519  2.98518  4.58477  3.61503
          0.00750  5.29205  6.01440  0.61958  0.77255  0.48576  0.95510
     72   2.80453  4.49498  4.91173  4.30646  3.08907  4.25204  4.57577  2.90394  4.12217  0.93036  2.59532  4.36378  4.61305  4.27867  3.69288  3.55751  2.30392  2.73253  5.10846  3.31201     89 l - - -
          2.68618  4.42225  2.77519  2.73123  3.46354  2.40513  3.72494  3.29354  2.67741  2.69355  4.24690  2.90347  2.73739  3.18146  2.89801  2.37887  2.77519  2.98518  4.58477  3.61503
          0.00750  5.29205  6.01440  0.61958  0.77255  0.48576  0.95510
     73   3.10935  4.75723  4.25766  3.72117  3.88060  4.07756  4.48789  3.30588  3.63601  2.26837  3.94952  4.01897  4.52838  3.92418  3.91818  2.05456  0.98944  3.08284  5.37303  2.90020     90 t - - -
          2.68618  4.42225  2.77519  2.73123  3.46354  2.40513  3.72494  3.29354  2.67741  2.69355  4.24690  2.90347  2.73739  3.18146  2.89801  2.37887  2.77519  2.98518  4.58477  3.61503
          0.00750  5.29205  6.01440  0.61958  0.77255  0.48576  0.95510
     74   2.64532  3.97715  4.97403  3.57768  3.00083  4.23067  4.56163  2.21430  4.16036  1.11251  3.09807  4.37431  3.63031  4.30227  4.18873  3.53965  2.62072  2.24628  5.07203  3.89485     91 l - - -
          2.68618  4.42225  2.77519  2.73123  3.46354  2.40513  3.72494  3.29354  2.67741  2.69355  4.24690  2.90347  2.73739  3.18146  2.89801  2.37887  2.77519  2.98518  4.58477  3.61503
          0.00750  5.29205  6.01440  0.61958  0.77255  0.48576  0.95510
     75   2.82397  5.54977  2.67790  2.18310  4.89317  3.47738  3.99222  4.38014  2.52700  3.85424  4.59206  2.90517  1.39355  2.71097  2.91519  2.51642  3.26864  3.93974  5.98224  4.56862     92 p - - -
          2.68618  4.42225  2.77519  2.73123  3.46354  2.40513  3.72494  3.29354  2.67741  2.69355  4.24690  2.90347  2.73739  3.18146  2.89801  2.37887  2.77519  2.98518  4.58477  3.61503
          0.03249  5.29205  3.61435  0.61958  0.77255  0.48576  0.95510
     76   2.72395  1.13151  4.85139  4.25152  3.08874  3.69624  4.54273  2.78891  4.07394  2.42181  3.59107  4.31250  3.65332  4.23790  4.14397  3.13873  3.29117  1.98271  5.09453  3.91429     93 c - - -
          2.68618  4.42225  2.77519  2.73123  3.46354  2.40513  3.72494  3.29354  2.67741  2.69355  4.24690  2.90347  2.73739  3.18146  2.89801  2.37887  2.77519  2.98518  4.58477  3.61503
          0.00769  5.26725  5.98960  0.61958  0.77255  0.43417  1.04355
     77   2.96622  5.61403  1.43069  1.65952  4.95513  3.81411  4.03864  4.44525  2.79627  3.91798  4.65990  2.67818  3.35258  3.14041  2.56168  2.79705  2.97379  4.00336  6.04649  4.62615     94 d - - -
          2.68618  4.42225  2.77519  2.73123  3.46354  2.40513  3.72494  3.29354  2.67741  2.69355  4.24690  2.90347  2.73739  3.18146  2.89801  2.37887  2.77519  2.98518  4.58477  3.61503
          0.00750  5.29205  6.01440  0.61958  0.77255  0.48576  0.95510
     78   2.80148  4.45958  4.88307  4.27712  2.87490  4.21486  4.54070  1.90145  4.09244  1.65811  3.57763  3.45261  2.72738  4.25030  3.29120  3.26214  3.29385  1.89532  5.07908  2.82230     95 l - - -
          2.68618  4.42225  2.77519  2.73123  3.46354  2.40513  3.72494  3.29354  2.67741  2.69355  4.24690  2.90347  2.73739  3.18146  2.89801  2.37887  2.77519  2.98518  4.58477  3.61503
          0.00750  5.29205  6.01440  0.61958  0.77255  0.48576  0.95510
     79   2.25143  5.51704  2.51258  2.20938  4.86163  2.69660  3.79434  4.34729  2.64139  3.82212  4.55786  2.93763  3.23483  2.96181  2.58515  1.86681  2.71394  3.44136  5.95001  4.53929     96 s - - -
          2.68618  4.42225  2.77519  2.73123  3.46354  2.40513  3.72494  3.29354  2.67741  2.69355  4.24690  2.90347  2.73739  3.18146  2.89801  2.37887  2.77519  2.98518  4.58477  3.61503
          0.00750  5.29205  6.01440  0.61958  0.77255  0.48576  0.95510
     80   3.00888  5.50792  2.61947  2.59092  4.84803  3.08757  3.97174  4.33056  2.33600  3.81106  4.54997  2.95871  4.17739  2.82301  3.01859  1.40709  2.20816  3.46196  5.94352  3.92854     97 s - - -
          2.68618  4.42225  2.77519  2.73123  3.46354  2.40513  3.72494  3.29354  2.67741  2.69355  4.24690  2.90347  2.73739  3.18146  2.89801  2.37887  2.77519  2.98518  4.58477  3.61503
          0.00750  5.29205  6.01440  0.61958  0.77255  0.48576  0.95510
     81   0.80248  4.76143  4.44836  3.91878  4.12543  3.99575  4.68062  2.95602  3.84384  3.20428  4.10745  4.13130  3.42231  4.10381  4.11100  2.59401  2.83122  2.24327  5.59953  4.39819     98 a - - -
          2.68618  4.42225  2.77519  2.73123  3.46354  2.40513  3.72494  3.29354  2.67741  2.69355  4.24690  2.90347  2.73739  3.18146  2.89801  2.37887  2.77519  2.98518  4.58477  3.61503
          0.00750  5.29205  6.01440  0.61958  0.77255  0.48576  0.95510
     82   2.67193  5.52754  2.14705  1.59450  4.87335  3.78321  3.97287  4.36028  2.44527  3.83307  4.56828  2.79836  4.17865  2.30878  2.57865  2.53103  2.77671  3.91863  5.95946  4.54731     99 e - - -
          2.68618  4.42225  2.77519  2.73123  3.46354  2.40513  3.72494  3.29354  2.67741  2.69355  4.24690  2.90347  2.73739  3.18146  2.89801  2.37887  2.77519  2.98518  4.58477  3.61503
          0.00750  5.29205  6.01440  0.61958  0.77255  0.48576  0.95510
     83   2.84636  5.55497  3.32302  2.44097  4.90750  3.45941  4.00344  4.38151  1.99766  3.85342  4.59882  3.30393  4.22567  2.81586  1.33205  2.10555  3.00561  3.95075  5.97478  4.58335    100 r - - -
          2.68618  4.42225  2.77519  2.73123  3.46354  2.40513  3.72494  3.29354  2.67741  2.69355  4.24690  2.90347  2.73739  3.18146  2.89801  2.37887  2.77519  2.98518  4.58477  3.61503
          0.00750  5.29205  6.01440  0.61958  0.77255  0.48576  0.95510
     84   1.04629  4.56784  4.58231  4.00683  3.13397  2.89539  4.53571  2.72262  3.88673  2.80282  3.72421  4.18660  4.55015  4.10407  4.06305  3.09364  2.81675  1.95374  5.22442  4.03405    101 a - - -
          2.68618  4.42225  2.77519  2.73123  3.46354  2.40513  3.72494  3.29354  2.67741  2.69355  4.24690  2.90347  2.73739  3.18146  2.89801  2.37887  2.77519  2.98518  4.58477  3.61503
          0.00750  5.29205  6.01440  0.61958  0.77255  0.48576  0.95510
     85   2.78867  4.39433  4.74211  3.45006  3.53130  4.15391  4.45692  2.88666  4.01539  0.87878  3.32614  4.24930  4.49577  4.17194  4.08344  3.48466  3.27068  2.27018  3.35287  3.23205    102 l - - -
          2.68618  4.42225  2.77519  2.73123  3.46354  2.40513  3.72494  3.29354  2.67741  2.69355  4.24690  2.90347  2.73739  3.18146  2.89801  2.37887  2.77519  2.98518  4.58477  3.61503
          0.00750  5.29205  6.01440  0.61958  0.77255  0.48576  0.95510
     86   2.77381  4.37408  4.87467  4.31465  3.05897  4.17329  4.48357  2.39181  4.11932  1.31440  3.53342  4.31524  4.51307  4.24944  4.13878  3.51130  2.91416  1.35613  4.93899  3.84868    103 l - - -
          2.68618  4.42225  2.77519  2.73123  3.46354  2.40513  3.72494  3.29354  2.67741  2.69355  4.24690  2.90347  2.73739  3.18146  2.89801  2.37887  2.77519  2.98518  4.58477  3.61503
          0.00750  5.29205  6.01440  0.61958  0.77255  0.48576  0.95510
     87   3.04572  4.37049  4.89252  4.33207  3.06460  4.17454  4.48568  1.73564  4.13256  1.81670  2.94368  4.32297  4.51415  4.25877  4.14492  3.25621  2.78455  1.36566  4.93552  3.84538    104 v - - -
          2.68618  4.42225  2.77519  2.73123  3.46354  2.40513  3.72494  3.29354  2.67741  2.69355  4.24690  2.90347  2.73739  3.18146  2.89801  2.37887  2.77519  2.98518  4.58477  3.61503
          0.00750  5.29205  6.01440  0.61958  0.77255  0.48576  0.95510
     88   2.65359  4.37447  4.86872  4.30872  3.06907  4.17198  4.48195  2.34145  4.11457  1.49063  3.53387  4.31206  4.51190  4.24578  4.13605  3.50966  2.59633  1.31633  4.93914  3.84865    105 v - - -
          2.68618  4.42225  2.77519  2.73123  3.46354  2.40513  3.72494  3.29354  2.67741  2.69355  4.24690  2.90347  2.73739  3.18146  2.89801  2.37887  2.77519  2.98518  4.58477  3.61503
          0.00750  5.29205  6.01440  0.61958  0.77255  0.48576  0.95510
     89   1.66777  5.10525  3.09407  2.83349  4.41724  2.93398  4.00345  3.33767  2.64013  2.95774  3.79108  3.34695  4.18255  3.17293  2.67967  1.95420  2.48444  3.40411  5.52661  4.33692    106 a - - -
          2.68618  4.42225  2.77519  2.73123  3.46354  2.40513  3.72494  3.29354  2.67741  2.69355  4.24690  2.90347  2.73739  3.18146  2.89801  2.37887  2.77519  2.98518  4.58477  3.61503
          0.00750  5.29205  6.01440  0.61958  0.77255  0.48576  0.95510
     90   2.73991  4.84807  3.88013  3.39860  4.27317  0.63650  4.37086  3.69259  3.33027  3.38827  4.21844  3.77293  4.37695  3.67623  3.67828  3.24415  3.38199  3.41071  5.47162  4.39986    107 G - - -
          2.68618  4.42225  2.77519  2.73123  3.46354  2.40513  3.72494  3.29354  2.67741  2.69355  4.24690  2.90347  2.73739  3.18146  2.89801  2.37887  2.77519  2.98518  4.58477  3.61503
          0.00750  5.29205  6.01440  0.61958  0.77255  0.48576  0.95510
     91   3.00520  5.23818  2.66203  2.75814  4.60441  3.78103  3.96826  4.08598  2.75373  3.23356  4.38436  2.63257  1.12741  3.10937  2.84499  2.99652  3.23248  3.72088  5.62356  4.41670    108 p - - -
          2.68618  4.42225  2.77519  2.73123  3.46354  2.40513  3.72494  3.29354  2.67741  2.69355  4.24690  2.90347  2.73739  3.18146  2.89801  2.37887  2.77519  2.98518  4.58477  3.61503
          0.00750  5.29205  6.01440  0.61958  0.77255  0.48576  0.95510
     92   2.80087  5.46306  3.29789  2.54054  4.78257  3.29232  3.58812  4.24771  2.57575  2.91280  4.51165  3.28473  1.34466  2.84208  2.49090  2.55863  3.25456  3.84013  5.90957  4.51934    109 p - - -
          2.68618  4.42225  2.77519  2.73123  3.46354  2.40513  3.72494  3.29354  2.67741  2.69355  4.24690  2.90347  2.73739  3.18146  2.89801  2.37887  2.77519  2.98518  4.58477  3.61503
          0.00750  5.29205  6.01440  0.61958  0.77255  0.48576  0.95510
     93   2.18512  5.53142  2.06294  1.80996  4.87686  3.33250  3.97601  4.36393  2.60954  3.83685  4.57239  2.47686  4.18116  2.57085  2.73580  2.34092  3.15129  3.92233  5.96347  4.55089    110 e - - -
          2.68618  4.42225  2.77519  2.73123  3.46354  2.40513  3.72494  3.29354  2.67741  2.69355  4.24690  2.90347  2.73739  3.18146  2.89801  2.37887  2.77519  2.98518  4.58477  3.61503
          0.03826  5.29205  3.42640  0.61958  0.77255  0.48576  0.95510
     94   2.69246  5.38366  3.29923  1.67549  4.68010  3.79217  2.38974  4.13333  2.74024  3.66781  4.43751  3.28154  4.18441  2.76040  2.95371  2.70642  2.68808  3.74814  2.52605  2.88939    111 e - - -
          2.68618  4.42225  2.77519  2.73123  3.46354  2.40513  3.72494  3.29354  2.67741  2.69355  4.24690  2.90347  2.73739  3.18146  2.89801  2.37887  2.77519  2.98518  4.58477  3.61503
          0.00774  5.26153  5.98388  0.61958  0.77255  0.59328  0.80410
     95   3.11633  4.00957  5.01370  3.56851  3.03091  4.28445  4.61408  2.22173  4.20488  0.85197  3.04596  4.42469  4.64003  4.34169  3.57381  3.59458  3.34773  2.49453  5.11351  3.94350    112 l - - -
          2.68618  4.42225  2.77519  2.73123  3.46354  2.40513  3.72494  3.29354  2.67741  2.69355  4.24690  2.90347  2.73739  3.18146  2.89801  2.37887  2.77519  2.98518  4.58477  3.61503
          0.00774  5.26153  5.98388  0.61958  0.77255  0.59328  0.80410
     96   2.99572  5.43413  2.03247  2.71686  3.87318  3.78025  3.04790  4.21603  2.71886  3.72695  4.04757  2.12572  3.24759  3.07799  3.20638  1.74839  3.01155  3.80906  5.88443  3.16429    113 s - - -
          2.68618  4.42225  2.77519  2.73123  3.46354  2.40513  3.72494  3.29354  2.67741  2.69355  4.24690  2.90347  2.73739  3.18146  2.89801  2.37887  2.77519  2.98518  4.58477  3.61503
          0.00774  5.26153  5.98388  0.61958  0.77255  0.42396  1.06262
     97   2.76320  5.36124  3.34344  2.57487  3.18647  2.93883  4.01410  4.08684  2.70498  3.63857  4.41953  3.31961  4.21286  2.62749  1.19197  2.75117  2.97861  3.71825  4.70055  4.46513    114 r - - -
          2.68618  4.42225  2.77519  2.73123  3.46354  2.40513  3.72494  3.29354  2.67741  2.69355  4.24690  2.90347  2.73739  3.18146  2.89801  2.37887  2.77519  2.98518  4.58477  3.61503
          0.00750  5.29205  6.01440  0.61958  0.77255  0.48576  0.95510
     98   3.00783  5.51801  2.65035  2.26252  4.86307  3.47753  3.11379  4.34885  1.49754  2.93990  4.55872  3.24897  4.17493  2.32927  2.65233  2.64252  2.93038  3.54043  5.95057  4.53989    115 k - - -
          2.68618  4.42225  2.77519  2.73123  3.46354  2.40513  3.72494  3.29354  2.67741  2.69355  4.24690  2.90347  2.73739  3.18146  2.89801  2.37887  2.77519  2.98518  4.58477  3.61503
          0.00750  5.29205  6.01440  0.61958  0.77255  0.48576  0.95510
     99   1.84763  5.72590  2.51093  2.88623  5.16382  1.01976  3.43470  4.64828  3.17106  4.16001  4.94197  2.92666  4.42303  3.44956  3.69097  2.89600  3.58996  4.20888  6.32182  4.90012    116 g - - -
          2.68618  4.42225  2.77519  2.73123  3.46354  2.40513  3.72494  3.29354  2.67741  2.69355  4.24690  2.90347  2.73739  3.18146  2.89801  2.37887  2.77519  2.98518  4.58477  3.61503
          0.00750  5.29205  6.01440  0.61958  0.77255  0.48576  0.95510
    100   3.10654  4.48171  5.03719  3.59520  2.02892  4.28068  4.61633  1.62162  4.22223  1.92242  3.26191  4.43112  4.64099  4.36026  4.24459  2.73943  3.33907  1.69398  5.11635  3.94034    117 i - - -
          2.68618  4.42225  2.77519  2.73123  3.46354  2.40513  3.72494  3.29354  2.67741  2.69355  4.24690  2.90347  2.73739  3.18146  2.89801  2.37887  2.77519  2.98518  4.58477  3.61503
          0.07235  5.29205  2.73708  0.61958  0.77255  0.48576  0.95510
    101   2.11285  5.47401  2.68156  1.29611  4.80151  3.76930  3.97372  3.05520  2.72453  3.77355  4.52421  2.80776  4.17244  3.07841  3.21686  2.53760  2.80335  3.85602  5.92096  4.51866    118 e - - -
          2.68618  4.42225  2.77519  2.73123  3.46354  2.40513  3.72494  3.29354  2.67741  2.69355  4.24690  2.90347  2.73739  3.18146  2.89801  2.37887  2.77519  2.98518  4.58477  3.61503
          0.00800  5.22771  5.95005  0.61958  0.77255  0.69709  0.68922
    102   2.72455  5.48905  2.22605  2.30732  4.83488  3.47689  3.93693  4.32140  1.89033  3.79464  4.52953  2.88588  3.03997  2.81883  2.37879  2.30993  2.71915  3.88010  5.92125  3.80037    119 k - - -
          2.68618  4.42225  2.77519  2.73123  3.46354  2.40513  3.72494  3.29354  2.67741  2.69355  4.24690  2.90347  2.73739  3.18146  2.89801  2.37887  2.77519  2.98518  4.58477  3.61503
          0.00800  5.22771  5.95005  0.61958  0.77255  0.37321  1.16643
    103   1.07843  5.04767  4.24022  3.77828  4.99173  1.52509  4.84717  4.41607  3.77226  3.22999  4.88085  3.59833  4.51204  4.07429  4.14794  1.89296  2.95257  3.92840  6.31685  5.07583    120 a - - -
          2.68618  4.42225  2.77519  2.73123  3.46354  2.40513  3.72494  3.29354  2.67741  2.69355  4.24690  2.90347  2.73739  3.18146  2.89801  2.37887  2.77519  2.98518  4.58477  3.61503
          0.03725  5.29205  3.45675  0.61958  0.77255  0.48576  0.95510
    104   2.79281  5.53219  3.05546  2.78473  4.87858  3.84553  4.00563  3.35842  1.89935  3.82348  4.57896  3.31987  4.23479  2.60915  1.18689  2.75829  3.30474  3.92494  5.95122  4.57398    121 r - - -
          2.68618  4.42225  2.77519  2.73123  3.46354  2.40513  3.72494  3.29354  2.67741  2.69355  4.24690  2.90347  2.73739  3.18146  2.89801  2.37887  2.77519  2.98518  4.58477  3.61503
          0.00773  5.26253  5.98488  0.61958  0.77255  0.58998  0.80819
    105   2.99341  5.48561  2.79304  2.25126  4.82300  3.00211  3.26703  4.06452  2.62677  2.58376  4.52830  3.24043  4.16329  2.59154  1.98699  2.10176  2.95890  3.87212  5.92289  3.13966    122 r - - -
          2.68618  4.42225  2.77519  2.73123  3.46354  2.40513  3.72494  3.29354  2.67741  2.69355  4.24690  2.90347  2.73739  3.18146  2.89801  2.37887  2.77519  2.98518  4.58477  3.61503
          0.00773  5.26253  5.98488  0.61958  0.77255  0.58998  0.80819
    106   3.17373  4.76493  4.28998  3.39376  3.74249  4.18115  4.36461  3.24164  3.38870  2.48812  3.87243  4.00121  4.55010  3.81142  2.71992  3.46166  2.96906  3.03655  0.94965  3.23253    123 w - - -
          2.68618  4.42225  2.77519  2.73123  3.46354  2.40513  3.72494  3.29354  2.67741  2.69355  4.24690  2.90347  2.73739  3.18146  2.89801  2.37887  2.77519  2.98518  4.58477  3.61503
          0.00773  5.26253  5.98488  0.61958  0.77255  0.58998  0.80819
    107   2.52927  4.48461  4.99929  4.39158  3.57014  4.27662  4.61059  2.18354  4.19313  1.22319  3.58077  4.41465  4.63574  4.33890  3.42659  3.58711  3.33746  1.57175  5.11968  3.12824    124 l - - -
          2.68618  4.42225  2.77519  2.73123  3.46354  2.40513  3.72494  3.29354  2.67741  2.69355  4.24690  2.90347  2.73739  3.18146  2.89801  2.37887  2.77519  2.98518  4.58477  3.61503
          0.00773  5.26253  5.98488  0.61958  0.77255  0.58998  0.80819
    108   2.53759  4.05421  3.05784  1.11965  4.81831  3.77136  3.95965  4.29763  2.48325  3.78382  4.52583  3.24254  3.49248  2.68740  2.81653  2.85698  3.08229  3.34867  5.92086  4.51575    125 e - - -
          2.68618  4.42225  2.77519  2.73123  3.46354  2.40513  3.72494  3.29354  2.67741  2.69355  4.24690  2.90347  2.73739  3.18146  2.89801  2.37887  2.77519  2.98518  4.58477  3.61503
          0.00773  5.26253  5.98488  0.61958  0.77255  0.42571  1.05932
    109   2.88632  5.53544  2.43952  1.37875  4.88090  3.78625  3.97878  4.36807  2.25538  3.84076  4.57655  2.35047  4.18373  2.77709  2.81833  2.65540  2.69761  3.92640  5.96723  4.55448    126 e - - -
          2.68618  4.42225  2.77519  2.73123  3.46354  2.40513  3.72494  3.29354  2.67741  2.69355  4.24690  2.90347  2.73739  3.18146  2.89801  2.37887  2.77519  2.98518  4.58477  3.61503
          0.00750  5.29205  6.01440  0.61958  0.77255  0.48576  0.95510
    110   2.58731  5.50703  3.26369  1.67199  4.84716  3.78518  3.97201  4.32899  2.23100  3.00592  3.50313  2.09595  4.17843  2.59542  2.53257  2.97456  2.68963  3.89505  5.94229  4.53530    127 e - - -
          2.68618  4.42225  2.77519  2.73123  3.46354  2.40513  3.72494  3.29354  2.67741  2.69355  4.24690  2.90347  2.73739  3.18146  2.89801  2.37887  2.77519  2.98518  4.58477  3.61503
          0.00750  5.29205  6.01440  0.61958  0.77255  0.48576  0.95510
    111   2.65996  4.45943  4.96025  4.35098  2.77835  4.23654  4.56730  1.53721  4.15354  2.12944  3.57626  4.37315  4.60035  4.29966  4.18979  3.26012  1.52193  2.51329  5.08377  3.25031    128 t - - -
          2.68618  4.42225  2.77519  2.73123  3.46354  2.40513  3.72494  3.29354  2.67741  2.69355  4.24690  2.90347  2.73739  3.18146  2.89801  2.37887  2.77519  2.98518  4.58477  3.61503
          0.00750  5.29205  6.01440  0.61958  0.77255  0.48576  0.95510
    112   2.24530  5.52404  2.44339  2.11173  4.86908  1.86955  3.76547  4.35539  2.34658  3.82928  4.56493  2.85733  4.17793  2.94624  2.75218  2.88517  2.54540  3.91471  5.95651  4.54496    129 g - - -
          2.68618  4.42225  2.77519  2.73123  3.46354  2.40513  3.72494  3.29354  2.67741  2.69355  4.24690  2.90347  2.73739  3.18146  2.89801  2.37887  2.77519  2.98518  4.58477  3.61503
          0.05840  5.29205  2.96246  0.61958  0.77255  0.48576  0.95510
    113   2.18362  3.73022  3.85698  3.30501  4.15676  1.66173  4.31855  3.26429  3.27325  3.22389  4.09451  2.95521  4.36542  3.58828  3.65982  1.91825  2.39528  2.51652  5.56109  4.30990    130 g - - -
          2.68623  4.42230  2.77524  2.73078  3.46359  2.40498  3.72499  3.29359  2.67746  2.69360  4.24695  2.90352  2.73744  3.18151  2.89806  2.37892  2.77524  2.98523  4.58482  3.61508
          0.10940  2.29208  5.96389  0.18418  1.78253  0.39221  1.12566
    114   2.38787  4.62843  4.20301  3.46067  3.74482  3.23920  4.37155  2.69590  3.01067  2.15526  2.78444  3.94814  3.64700  3.81738  2.95968  2.84621  2.72835  1.53113  5.22801  4.01886    132 v - - -
          2.68618  4.42225  2.77519  2.73123  3.46354  2.40513  3.72494  3.29354  2.67741  2.69355  4.24690  2.90347  2.73739  3.18146  2.89801  2.37887  2.77519  2.98518  4.58477  3.61503
          0.00750  5.29205  6.01440  0.61958  0.77255  0.48576  0.95510
    115   2.85761  5.52087  2.93231  1.12567  4.86567  3.78247  3.97067  4.35154  2.54184  3.82594  4.05176  2.90633  3.50542  2.47409  2.76163  2.77701  2.93494  3.91139  5.95351  4.54253    133 e - - -
          2.68618  4.42225  2.77519  2.73123  3.46354  2.40513  3.72494  3.29354  2.67741  2.69355  4.24690  2.90347  2.73739  3.18146  2.89801  2.37887  2.77519  2.98518  4.58477  3.61503
          0.00750  5.29205  6.01440  0.61958  0.77255  0.48576  0.95510
    116   2.93385  4.72069  5.36750  4.78605  3.90197  4.66243  5.05696  1.69026  4.60825  2.11774  3.85149  4.81463  4.99830  4.76645  4.65264  3.99324  3.12795  0.86394  5.53650  3.43293    134 v - - -
          2.68618  4.42225  2.77519  2.73123  3.46354  2.40513  3.72494  3.29354  2.67741  2.69355  4.24690  2.90347  2.73739  3.18146  2.89801  2.37887  2.77519  2.98518  4.58477  3.61503
          0.00750  5.29205  6.01440  0.61958  0.77255  0.48576  0.95510
    117   2.84121  5.07209  3.12154  2.71272  3.91553  3.89411  4.10902  3.66490  2.81608  2.42543  3.53746  3.47080  4.28127  3.29872  1.22552  3.10712  2.92034  2.60460  5.60334  4.30315    135 r - - -
          2.68618  4.42225  2.77519  2.73123  3.46354  2.40513  3.72494  3.29354  2.67741  2.69355  4.24690  2.90347  2.73739  3.18146  2.89801  2.37887  2.77519  2.98518  4.58477  3.61503
          0.00750  5.29205  6.01440  0.61958  0.77255  0.48576  0.95510
    118   1.89732  3.47747  3.97411  3.40522  3.29460  1.54806  3.73098  3.22000  2.98752  2.67910  3.24052  3.53182  4.41328  3.64928  3.69356  2.85013  2.80368  2.99981  5.31562  3.50968    136 g - - -
          2.68618  4.42225  2.77519  2.73123  3.46354  2.40513  3.72494  3.29354  2.67741  2.69355  4.24690  2.90347  2.73739  3.18146  2.89801  2.37887  2.77519  2.98518  4.58477  3.61503
          0.00750  5.29205  6.01440  0.61958  0.77255  0.48576  0.95510
    119   2.82920  5.27598  3.63798  3.12009  4.61801  0.81512  4.24689  4.02039  2.63844  3.63023  4.46383  3.59641  4.40621  3.41681  2.92247  3.24231  2.99876  3.69678  5.86770  3.56279    137 g - - -
          2.68618  4.42225  2.77519  2.73123  3.46354  2.40513  3.72494  3.29354  2.67741  2.69355  4.24690  2.90347  2.73739  3.18146  2.89801  2.37887  2.77519  2.98518  4.58477  3.61503
          0.00750  5.29205  6.01440  0.61958  0.77255  0.48576  0.95510
    120   4.40328  6.75346  0.20749  3.39929  6.22706  4.40430  5.17679  6.00844  4.34044  5.42083  6.41275  3.98575  5.11510  4.40675  3.42967  4.26676  4.75943  5.52173  7.27011  5.90934    138 D - - -
          2.68618  4.42225  2.77519  2.73123  3.46354  2.40513  3.72494  3.29354  2.67741  2.69355  4.24690  2.90347  2.73739  3.18146  2.89801  2.37887  2.77519  2.98518  4.58477  3.61503
          0.10372  5.29205  2.36988  0.61958  0.77255  0.48576  0.95510
    121   2.36168  4.15026  2.80505  2.35262  3.15837  3.89511  4.12533  3.25869  3.04081  2.86849  3.17622  3.32746  3.49628  3.36763  3.07337  2.81211  3.21280  2.69656  5.43524  1.88686    139 y - - -
          2.68618  4.42225  2.77519  2.73123  3.46354  2.40513  3.72494  3.29354  2.67741  2.69355  4.24690  2.90347  2.73739  3.18146  2.89801  2.37887  2.77519  2.98518  4.58477  3.61503
          0.00826  5.19659  5.91893  0.61958  0.77255  0.61885  0.77341
    122   2.70831  4.99212  4.30042  3.82534  4.57866  3.95108  4.73556  3.85450  3.56842  3.24331  4.51514  4.07625  0.59072  4.02237  3.23868  3.34370  3.52791  2.99951  5.98228  4.76644    140 P - - -
          2.68618  4.42225  2.77519  2.73123  3.46354  2.40513  3.72494  3.29354  2.67741  2.69355  4.24690  2.90347  2.73739  3.18146  2.89801  2.37887  2.77519  2.98518  4.58477  3.61503
          0.03174  5.22771  3.65431  0.61958  0.77255  0.37321  1.16643
    123   2.51326  5.12585  2.89409  2.66014  4.34157  3.86031  4.07025  3.32472  2.89575  2.06304  3.47005  3.20845  4.24877  2.92866  2.09295  2.79017  2.49497  2.35311  5.64475  4.32879    141 l - - -
          2.68619  4.42227  2.77521  2.73125  3.46355  2.40514  3.72496  3.29355  2.67742  2.69356  4.24691  2.90348  2.73741  3.18148  2.89802  2.37870  2.77521  2.98520  4.58478  3.61505
          0.14803  3.32772  2.28549  0.34670  1.22764  0.43925  1.03429
    124   2.72866  5.44999  3.03550  2.28229  4.78577  2.99496  3.93032  4.26454  2.67004  3.75203  4.49512  3.21137  1.60174  2.84187  2.43279  2.33295  2.83960  3.61632  5.89020  4.48542    143 p - - -
          2.68618  4.42225  2.77519  2.73123  3.46354  2.40513  3.72494  3.29354  2.67741  2.69355  4.24690  2.90347  2.73739  3.18146  2.89801  2.37887  2.77519  2.98518  4.58477  3.61503
          0.00831  5.18995  5.91230  0.61958  0.77255  0.33069  1.26737
    125   2.54157  5.52476  2.16573  2.52560  4.87020  2.16035  3.97195  4.35668  2.09176  3.83012  4.56558  2.46116  4.17790  2.95972  2.29716  2.68649  2.84552  3.91565  5.95698  4.54534    144 k - - -
          2.68618  4.42225  2.77519  2.73123  3.46354  2.40513  3.72494  3.29354  2.67741  2.69355  4.24690  2.90347  2.73739  3.18146  2.89801  2.37887  2.77519  2.98518  4.58477  3.61503
          0.00750  5.29205  6.01440  0.61958  0.77255  0.48576  0.95510
    126   2.01657  5.46257  2.98619  2.75591  4.81763  2.97997  4.01591  4.28785  2.60042  3.79239  4.54502  3.29598  4.20592  3.12210  2.51818  1.27838  2.79067  3.86821  5.94344  4.54913    145 s - - -
          2.68618  4.42225  2.77519  2.73123  3.46354  2.40513  3.72494  3.29354  2.67741  2.69355  4.24690  2.90347  2.73739  3.18146  2.89801  2.37887  2.77519  2.98518  4.58477  3.61503
          0.00750  5.29205  6.01440  0.61958  0.77255  0.48576  0.95510
    127   3.01404  5.52556  1.75099  2.33145  4.87042  2.63838  3.97359  4.35666  2.07400  3.51112  4.56659  2.65634  4.17923  3.07035  2.80625  2.58934  2.31337  3.91615  5.95807  4.54651    146 d - - -
          2.68618  4.42225  2.77519  2.73123  3.46354  2.40513  3.72494  3.29354  2.67741  2.69355  4.24690  2.90347  2.73739  3.18146  2.89801  2.37887  2.77519  2.98518  4.58477  3.61503
          0.00750  5.29205  6.01440  0.61958  0.77255  0.48576  0.95510
    128   2.56714  5.45387  3.28505  2.47476  4.28251  3.79385  2.98495  4.23962  2.67597  3.74761  4.50172  2.59885  4.18669  3.08951  2.15505  1.96404  2.37815  3.83009  5.90281  2.47529    147 s - - -
          2.68618  4.42225  2.77519  2.73123  3.46354  2.40513  3.72494  3.29354  2.67741  2.69355  4.24690  2.90347  2.73739  3.18146  2.89801  2.37887  2.77519  2.98518  4.58477  3.61503
          0.00750  5.29205  6.01440  0.61958  0.77255  0.48576  0.95510
    129   3.23477  3.55214  5.19913  4.59555  3.67838  4.44038  3.70112  1.92451  4.39406  1.40629  3.41946  4.59859  4.78820  4.52809  4.41293  3.75892  3.46854  1.20077  5.26964  4.09693    148 v - - -
          2.68618  4.42225  2.77519  2.73123  3.46354  2.40513  3.72494  3.29354  2.67741  2.69355  4.24690  2.90347  2.73739  3.18146  2.89801  2.37887  2.77519  2.98518  4.58477  3.61503
          0.00750  5.29205  6.01440  0.61958  0.77255  0.48576  0.95510
    130   1.94432  5.42164  2.93835  2.09811  3.80578  3.13646  4.00197  4.19404  2.75620  3.71847  4.48197  3.29189  4.19868  3.11345  3.24147  1.69028  2.14656  3.58513  5.88767  4.50220    149 s - - -
          2.68618  4.42225  2.77519  2.73123  3.46354  2.40513  3.72494  3.29354  2.67741  2.69355  4.24690  2.90347  2.73739  3.18146  2.89801  2.37887  2.77519  2.98518  4.58477  3.61503
          0.00750  5.29205  6.01440  0.61958  0.77255  0.48576  0.95510
    131   1.30036  3.32576  4.83485  4.23809  3.60083  3.25596  4.55958  2.51242  4.06858  2.28665  3.62004  4.31567  4.58633  4.23957  4.15219  2.99770  2.99867  1.67343  5.12530  3.94393    150 a - - -
          2.68618  4.42225  2.77519  2.73123  3.46354  2.40513  3.72494  3.29354  2.67741  2.69355  4.24690  2.90347  2.73739  3.18146  2.89801  2.37887  2.77519  2.98518  4.58477  3.61503
          0.03826  5.29205  3.42640  0.61958  0.77255  0.48576  0.95510
    132   2.45562  3.80573  4.14541  4.24587  3.55937  3.43537  4.53687  2.35557  4.06865  1.44126  3.57962  4.31286  4.57389  4.23302  4.13909  3.51221  2.00750  1.77591  5.08618  3.90556    151 l - - -
          2.68618  4.42225  2.77519  2.73123  3.46354  2.40513  3.72494  3.29354  2.67741  2.69355  4.24690  2.90347  2.73739  3.18146  2.89801  2.37887  2.77519  2.98518  4.58477  3.61503
          0.00774  5.26153  5.98388  0.61958  0.77255  0.59328  0.80410
    133   3.09473  3.55417  5.15156  4.55989  3.74446  4.43394  4.81478  2.45333  4.37467  1.95969  3.73047  4.58576  4.79410  4.53065  4.42008  3.38340  2.40984  0.87493  5.32202  4.13965    152 v - - -
          2.68618  4.42225  2.77519  2.73123  3.46354  2.40513  3.72494  3.29354  2.67741  2.69355  4.24690  2.90347  2.73739  3.18146  2.89801  2.37887  2.77519  2.98518  4.58477  3.61503
          0.00774  5.26153  5.98388  0.61958  0.77255  0.59328  0.80410
    134   4.16072  5.39195  6.16581  5.58150  2.91776  5.53174  5.86232  2.18109  5.43234  0.75119  2.81478  5.70849  5.63342  5.34224  5.37773  4.90722  4.37281  1.52241  5.95170  4.95894    153 l - - -
          2.68618  4.42225  2.77519  2.73123  3.46354  2.40513  3.72494  3.29354  2.67741  2.69355  4.24690  2.90347  2.73739  3.18146  2.89801  2.37887  2.77519  2.98518  4.58477  3.61503
          0.00774  5.26153  5.98388  0.61958  0.77255  0.42396  1.06262
    135   3.21800  3.27048  5.17462  4.56342  2.05090  4.40280  4.73661  2.36890  4.35557  1.01430  3.57730  4.56230  4.74764  4.47398  3.47056  3.71818  3.44898  2.13327  5.20213  4.03909    154 l - - -
          2.68618  4.42225  2.77519  2.73123  3.46354  2.40513  3.72494  3.29354  2.67741  2.69355  4.24690  2.90347  2.73739  3.18146  2.89801  2.37887  2.77519  2.98518  4.58477  3.61503
          0.00750  5.29205  6.01440  0.61958  0.77255  0.48576  0.95510
    136   1.51456  5.02754  4.18146  3.68262  4.84311  2.87287  4.74197  3.31629  3.66089  3.91448  4.73791  3.97464  3.39322  3.96962  4.04427  0.98817  2.56450  3.81731  6.18064  4.93335    155 s - - -
          2.68618  4.42225  2.77519  2.73123  3.46354  2.40513  3.72494  3.29354  2.67741  2.69355  4.24690  2.90347  2.73739  3.18146  2.89801  2.37887  2.77519  2.98518  4.58477  3.61503
          0.00750  5.29205  6.01440  0.61958  0.77255  0.48576  0.95510
    137   3.44477  5.78075  2.64523  3.04762  5.49126  0.85310  4.58743  5.00025  3.53908  4.51139  5.30882  1.80421  4.56327  3.74382  4.08266  2.66137  2.97430  4.48140  6.66618  5.22968    156 g - - -
          2.68618  4.42225  2.77519  2.73123  3.46354  2.40513  3.72494  3.29354  2.67741  2.69355  4.24690  2.90347  2.73739  3.18146  2.89801  2.37887  2.77519  2.98518  4.58477  3.61503
          0.03725  5.29205  3.45675  0.61958  0.77255  0.48576  0.95510
    138   3.80711  5.04062  5.88363  5.36931  4.33331  5.30273  5.86869  1.39177  5.26266  2.12562  3.56415  5.46247  5.55993  5.45786  5.35933  4.68962  2.78691  0.80907  6.24721  5.05399    157 v - - -
          2.68618  4.42225  2.77519  2.73123  3.46354  2.40513  3.72494  3.29354  2.67741  2.69355  4.24690  2.90347  2.73739  3.18146  2.89801  2.37887  2.77519  2.98518  4.58477  3.61503
          0.00773  5.26253  5.98488  0.61958  0.77255  0.42571  1.05932
    139   2.75154  5.51522  2.68708  2.15254  4.85871  2.58599  3.73152  4.34360  2.28489  3.81980  4.55634  3.10312  4.17564  3.06641  2.50829  2.61660  1.72085  3.90502  5.94878  3.48521    158 t - - -
          2.68618  4.42225  2.77519  2.73123  3.46354  2.40513  3.72494  3.29354  2.67741  2.69355  4.24690  2.90347  2.73739  3.18146  2.89801  2.37887  2.77519  2.98518  4.58477  3.61503
          0.00750  5.29205  6.01440  0.61958  0.77255  0.48576  0.95510
    140   2.90011  4.00576  1.67606  2.44822  4.85332  3.05842  3.35311  3.60943  2.55760  3.54996  4.55251  2.51422  3.56055  3.06661  2.36056  2.43919  3.02503  3.90020  5.94548  4.53625    159 d - - -
          2.68618  4.42225  2.77519  2.73123  3.46354  2.40513  3.72494  3.29354  2.67741  2.69355  4.24690  2.90347  2.73739  3.18146  2.89801  2.37887  2.77519  2.98518  4.58477  3.61503
          0.01914  5.29205  4.27427  0.61958  0.77255  0.48576  0.95510
    141   1.92373  4.04505  4.11508  4.16835  2.83643  3.53875  4.51331  2.08516  4.00501  2.29544  3.58952  4.26971  3.31536  4.18226  4.10088  2.48943  3.11078  1.61328  5.08985  3.90725    160 v - - -
          2.68618  4.42225  2.77519  2.73123  3.46354  2.40513  3.72494  3.29354  2.67741  2.69355  4.24690  2.90347  2.73739  3.18146  2.89801  2.37887  2.77519  2.98518  4.58477  3.61503
          0.00759  5.28050  6.00285  0.61958  0.77255  0.46011  0.99753
    142   2.89747  5.50886  2.46184  2.32463  3.73454  3.28881  3.97978  4.32613  2.59141  3.81056  4.55221  3.25834  1.38250  2.75978  3.00161  2.58887  3.08242  3.89505  5.94639  4.53953    161 p - - -
          2.68618  4.42225  2.77519  2.73123  3.46354  2.40513  3.72494  3.29354  2.67741  2.69355  4.24690  2.90347  2.73739  3.18146  2.89801  2.37887  2.77519  2.98518  4.58477  3.61503
          0.00750  5.29205  6.01440  0.61958  0.77255  0.48576  0.95510
    143   3.16186  3.92338  3.45081  2.53358  4.92527  3.92062  4.05878  4.37235  2.40511  3.85698  4.62569  2.97098  3.82142  3.01474  0.91308  3.13538  2.98582  3.97083  5.98216  4.62912    162 r - - -
          2.68618  4.42225  2.77519  2.73123  3.46354  2.40513  3.72494  3.29354  2.67741  2.69355  4.24690  2.90347  2.73739  3.18146  2.89801  2.37887  2.77519  2.98518  4.58477  3.61503
          0.00750  5.29205  6.01440  0.61958  0.77255  0.48576  0.95510
    144   3.39025  4.73050  5.36436  4.76269  2.98619  4.61381  4.96369  1.32818  4.56570  1.67589  2.93323  4.77522  4.93635  4.67537  3.51198  3.93770  3.62174  1.42172  5.39763  4.24662    163 i - - -
          2.68618  4.42225  2.77519  2.73123  3.46354  2.40513  3.72494  3.29354  2.67741  2.69355  4.24690  2.90347  2.73739  3.18146  2.89801  2.37887  2.77519  2.98518  4.58477  3.61503
          0.00750  5.29205  6.01440  0.61958  0.77255  0.48576  0.95510
    145   2.43096  5.52091  2.03489  1.93022  4.86675  3.78108  3.96848  4.35329  2.13865  3.82647  4.56143  2.89966  4.17491  2.72511  2.27585  2.57342  2.75500  3.57129  5.95304  4.54157    164 e - - -
          2.68618  4.42225  2.77519  2.73123  3.46354  2.40513  3.72494  3.29354  2.67741  2.69355  4.24690  2.90347  2.73739  3.18146  2.89801  2.37887  2.77519  2.98518  4.58477  3.61503
          0.00750  5.29205  6.01440  0.61958  0.77255  0.48576  0.95510
    146   2.35243  3.97920  2.21723  1.41754  4.85325  3.14269  3.97047  4.33701  2.70669  3.81535  4.55303  2.92765  4.17632  2.55263  2.95911  2.72411  3.23951  3.67544  5.94606  3.84674    165 e - - -
          2.68618  4.42225  2.77519  2.73123  3.46354  2.40513  3.72494  3.29354  2.67741  2.69355  4.24690  2.90347  2.73739  3.18146  2.89801  2.37887  2.77519  2.98518  4.58477  3.61503
          0.00750  5.29205  6.01440  0.61958  0.77255  0.48576  0.95510
    147   3.18425  4.57081  5.01831  3.45200  3.16386  3.47391  4.67437  2.65760  4.22866  0.79046  2.62587  4.46749  4.69858  4.37185  4.27962  3.65740  3.41505  2.43848  5.18259  4.01683    166 l - - -
          2.68618  4.42225  2.77519  2.73123  3.46354  2.40513  3.72494  3.29354  2.67741  2.69355  4.24690  2.90347  2.73739  3.18146  2.89801  2.37887  2.77519  2.98518  4.58477  3.61503
          0.00750  5.29205  6.01440  0.61958  0.77255  0.48576  0.95510
    148   3.04449  4.69786  4.04064  3.46974  3.33529  4.05340  4.31737  2.98413  2.53232  2.14790  2.50322  3.84085  4.43041  1.76867  2.89082  3.30729  2.78659  2.96527  3.25130  2.96324    167 q - - -
          2.68618  4.42225  2.77519  2.73123  3.46354  2.40513  3.72494  3.29354  2.67741  2.69355  4.24690  2.90347  2.73739  3.18146  2.89801  2.37887  2.77519  2.98518  4.58477  3.61503
          0.02438  5.29205  3.96029  0.61958  0.77255  0.48576  0.95510
    149   2.42686  5.51330  2.76606  1.71690  4.85938  3.77281  3.96020  4.34609  2.10997  3.81897  4.55375  2.78209  3.85639  2.50673  2.42641  2.38571  2.65689  3.90449  5.94529  4.53367    168 e - - -
          2.68618  4.42225  2.77519  2.73123  3.46354  2.40513  3.72494  3.29354  2.67741  2.69355  4.24690  2.90347  2.73739  3.18146  2.89801  2.37887  2.77519  2.98518  4.58477  3.61503
          0.00763  5.27530  5.99764  0.61958  0.77255  0.54661  0.86490
    150   2.22807  5.28081  2.90414  2.58988  4.54053  3.82173  4.02085  2.88815  2.50497  2.62162  3.68006  3.33446  4.21252  2.89413  1.86669  2.77453  2.52034  2.93473  5.76826  4.41566    169 r - - -
          2.68618  4.42225  2.77519  2.73123  3.46354  2.40513  3.72494  3.29354  2.67741  2.69355  4.24690  2.90347  2.73739  3.18146  2.89801  2.37887  2.77519  2.98518  4.58477  3.61503
          0.00763  5.27530  5.99764  0.61958  0.77255  0.54661  0.86490
    151   0.92092  4.27144  3.79792  2.84652  4.23503  3.07547  4.30221  3.61531  3.22311  3.29628  4.15862  3.67782  4.36577  3.54672  3.37373  2.66984  3.10178  2.49971  5.61970  4.35688    170 a - - -
          2.68618  4.42225  2.77519  2.73123  3.46354  2.40513  3.72494  3.29354  2.67741  2.69355  4.24690  2.90347  2.73739  3.18146  2.89801  2.37887  2.77519  2.98518  4.58477  3.61503
          0.00763  5.27530  5.99764  0.61958  0.77255  0.54661  0.86490
    152   2.25134  5.46460  2.86528  2.13651  4.79071  3.28431  3.97040  3.39510  2.10840  3.18230  4.51029  3.25641  4.17431  2.74514  2.38932  2.71508  3.12686  2.20943  5.90879  4.50960    171 k - - -
          2.68618  4.42225  2.77519  2.73123  3.46354  2.40513  3.72494  3.29354  2.67741  2.69355  4.24690  2.90347  2.73739  3.18146  2.89801  2.37887  2.77519  2.98518  4.58477  3.61503
          0.07853  5.27530  2.65341  0.61958  0.77255  0.54661  0.86490
    153   2.15564  5.47490  2.67702  1.59472  4.81927  3.54117  3.04064  3.97304  2.13765  3.77988  4.51576  3.00924  3.70965  3.02353  2.99830  2.65383  2.66580  3.86517  5.90799  4.07662    172 e - - -
          2.68618  4.42225  2.77519  2.73123  3.46354  2.40513  3.72494  3.29354  2.67741  2.69355  4.24690  2.90347  2.73739  3.18146  2.89801  2.37887  2.77519  2.98518  4.58477  3.61503
          0.02395  5.20495  4.00739  0.61958  0.77255  0.75958  0.63085
    154   1.86310  5.21389  2.96995  2.57677  3.57805  3.53081  2.92388  3.89079  2.35328  2.89869  3.06736  3.16300  4.17675  2.88727  3.24451  2.65649  2.70410  2.65413  5.70683  3.87227    173 a - - -
          2.68618  4.42225  2.77519  2.73123  3.46354  2.40513  3.72494  3.29354  2.67741  2.69355  4.24690  2.90347  2.73739  3.18146  2.89801  2.37887  2.77519  2.98518  4.58477  3.61503
          0.00832  5.18932  5.91166  0.61958  0.77255  0.79961  0.59694
    155   2.63305  5.46941  3.05938  2.05593  4.81446  2.99551  3.91953  4.30040  2.04061  3.32329  4.51011  3.01007  3.28631  1.80907  2.91669  2.49999  2.83316  3.86004  5.90206  4.49114    174 q - - -
          2.68623  4.42230  2.77524  2.73128  3.46359  2.40518  3.72499  3.29359  2.67746  2.69360  4.24695  2.90352  2.73691  3.18151  2.89806  2.37892  2.77498  2.98523  4.58482  3.61508
          0.19653  2.22612  2.65245  0.18232  1.79176  0.79961  0.59694
    156   2.72898  5.44010  2.78899  1.83803  4.78585  3.70067  3.88801  4.27227  2.11545  3.74560  4.48066  2.85662  2.86472  2.59175  2.28827  2.24506  3.00927  3.63688  5.87227  4.46092    176 e - - -
          2.68618  4.42225  2.77519  2.73123  3.46354  2.40513  3.72494  3.29354  2.67741  2.69355  4.24690  2.90347  2.73739  3.18146  2.89801  2.37887  2.77519  2.98518  4.58477  3.61503
          0.02462  5.11914  3.99864  0.61958  0.77255  0.95552  0.48550
    157   2.92269  5.43006  1.87340  1.72385  4.77344  3.00757  3.88367  3.73281  2.41838  3.73460  4.47130  2.94583  4.08951  2.75275  2.87242  2.67096  2.51877  3.53154  5.86361  4.45330    177 e - - -
          2.68618  4.42225  2.77519  2.73123  3.46354  2.40513  3.72494  3.29354  2.67741  2.69355  4.24690  2.90347  2.73739  3.18146  2.89801  2.37887  2.77519  2.98518  4.58477  3.61503
          0.04534  5.10358  3.26364  0.61958  0.77255  0.76810  0.62342
    158   2.43327  3.55417  4.53542  3.94315  3.29817  4.08211  4.39253  1.94096  3.33120  2.06369  3.18860  4.10581  3.74259  3.17411  2.95639  3.04945  2.71535  1.80706  5.02544  3.83803    178 v - - -
          2.68618  4.42225  2.77519  2.73123  3.46354  2.40513  3.72494  3.29354  2.67741  2.69355  4.24690  2.90347  2.73739  3.18146  2.89801  2.37887  2.77519  2.98518  4.58477  3.61503
          0.00895  5.11603  5.83838  0.61958  0.77255  0.96167  0.48168
    159   2.43058  5.42901  2.60618  1.71395  4.77102  2.87835  3.88778  3.64347  2.62373  3.13868  4.47050  2.83685  3.33194  2.44253  2.85558  2.37607  3.15674  3.64012  5.86353  4.45439    179 e - - -
          2.68618  4.42225  2.77519  2.73123  3.46354  2.40513  3.72494  3.29354  2.67741  2.69355  4.24690  2.90347  2.73739  3.18146  2.89801  2.37887  2.77519  2.98518  4.58477  3.61503
          0.00895  5.11603  5.83838  0.61958  0.77255  0.96167  0.48168
    160   2.57095  3.92378  1.99202  1.96151  4.77196  3.70022  3.88758  4.01226  2.36097  3.46836  4.47103  3.16875  4.09367  2.27069  2.54231  2.48026  2.86113  3.81880  5.86392  4.45467    180 e - - -
          2.68637  4.42129  2.77514  2.73126  3.46381  2.40528  3.72521  3.29381  2.67768  2.69294  4.24646  2.90374  2.73724  3.18020  2.89795  2.37914  2.77530  2.98513  4.58504  3.61530
          0.35394  1.41854  2.88218  0.87676  0.53808  0.96167  0.48168
    161   2.24627  5.38450  2.50735  2.17063  4.05087  3.28350  3.86830  3.62858  2.26335  2.58741  4.42823  3.15204  3.71009  2.40059  2.79435  2.34038  3.13301  3.62662  5.82421  4.42038    185 e - - -
          2.68618  4.42225  2.77519  2.73123  3.46354  2.40513  3.72494  3.29354  2.67741  2.69355  4.24690  2.90347  2.73739  3.18146  2.89801  2.37887  2.77519  2.98518  4.58477  3.61503
          0.19517  5.06147  1.76626  0.61958  0.77255  0.94434  0.49255
    162   2.72398  5.34417  2.42915  1.93952  4.68676  3.18519  3.53772  4.17104  2.33029  3.64838  4.38555  3.08157  2.73776  2.82499  2.61828  2.34560  2.63433  3.20131  5.77830  4.36874    186 e - - -
          2.68618  4.42225  2.77519  2.73123  3.46354  2.40513  3.72494  3.29354  2.67741  2.69355  4.24690  2.90347  2.73739  3.18146  2.89801  2.37887  2.77519  2.98518  4.58477  3.61503
          0.01104  4.90774  5.63008  0.61958  0.77255  1.27645  0.32715
    163   2.55196  5.33877  2.58326  2.18161  4.67952  2.89850  3.52409  4.16246  2.26551  3.64221  4.38057  3.08279  3.51252  2.67058  2.67631  2.16271  2.61123  3.02774  5.77404  3.75990    187 s - - -
          2.68618  4.42225  2.77519  2.73123  3.46354  2.40513  3.72494  3.29354  2.67741  2.69355  4.24690  2.90347  2.73739  3.18146  2.89801  2.37887  2.77519  2.98518  4.58477  3.61503
          0.01104  4.90774  5.63008  0.61958  0.77255  1.27645  0.32715
    164   2.83951  5.31541  2.42697  1.82372  4.64637  3.61851  3.80680  3.64038  2.26532  3.41380  3.86446  3.09164  4.01163  2.66143  2.17906  2.80854  2.73943  2.86651  5.75646  4.35456    188 e - - -
          2.68618  4.42225  2.77519  2.73123  3.46354  2.40513  3.72494  3.29354  2.67741  2.69355  4.24690  2.90347  2.73739  3.18146  2.89801  2.37887  2.77519  2.98518  4.58477  3.61503
          0.01104  4.90774  5.63008  0.61958  0.77255  1.27645  0.32715
    165   2.39476  5.33266  2.45768  2.45824  4.67073  3.26898  3.31167  4.15174  2.22214  3.63492  4.37521  2.95604  4.00840  2.90150  2.03987  2.22911  2.78384  3.30084  5.76951  3.85223    189 r - - -
          2.68618  4.42225  2.77519  2.73123  3.46354  2.40513  3.72494  3.29354  2.67741  2.69355  4.24690  2.90347  2.73739  3.18146  2.89801  2.37887  2.77519  2.98518  4.58477  3.61503
          0.03165  4.90774  3.73959  0.61958  0.77255  1.27645  0.32715
    166   2.47511  5.23477  2.66186  1.98980  4.53757  3.12136  3.81493  3.48805  2.48832  2.78956  3.76116  2.68470  3.53914  2.80656  3.05323  2.38832  2.96582  2.97601  5.69361  3.63962    190 e - - -
          2.68618  4.42225  2.77519  2.73123  3.46354  2.40513  3.72494  3.29354  2.67741  2.69355  4.24690  2.90347  2.73739  3.18146  2.89801  2.37887  2.77519  2.98518  4.58477  3.61503
          0.01127  4.88735  5.60970  0.61958  0.77255  1.29970  0.31830
    167   2.72459  5.33274  2.21691  2.03686  4.67347  3.60632  3.46798  3.63998  2.22546  3.63611  4.37465  3.07538  2.62114  2.89242  2.70885  2.51081  2.44122  3.72107  5.76790  4.35947    191 e - - -
          2.68618  4.42225  2.77519  2.73123  3.46354  2.40513  3.72494  3.29354  2.67741  2.69355  4.24690  2.90347  2.73739  3.18146  2.89801  2.37887  2.77519  2.98518  4.58477  3.61503
          0.01127  4.88735  5.60970  0.61958  0.77255  1.29970  0.31830
    168   2.35109  5.33826  2.75654  2.15926  4.68202  3.60517  3.04609  4.16686  1.85652  3.64284  3.47963  2.84014  3.45764  2.71363  2.35060  2.71999  2.97599  3.72821  5.77158  4.36170    192 k - - -
          2.68618  4.42225  2.77519  2.73123  3.46354  2.40513  3.72494  3.29354  2.67741  2.69355  4.24690  2.90347  2.73739  3.18146  2.89801  2.37887  2.77519  2.98518  4.58477  3.61503
          0.01127  4.88735  5.60970  0.61958  0.77255  1.29970  0.31830
    169   2.68357  4.42862  3.99661  3.42132  2.71237  3.18331  3.24438  2.56356  3.34562  2.13981  2.85023  3.74347  4.26467  3.22299  3.30915  2.38690  2.16452  2.69015  5.02795  3.24798    193 l - - -
          2.68618  4.42225  2.77519  2.73123  3.46354  2.40513  3.72494  3.29354  2.67741  2.69355  4.24690  2.90347  2.73739  3.18146  2.89801  2.37887  2.77519  2.98518  4.58477  3.61503
          0.01127  4.88735  5.60970  0.61958  0.77255  1.29970  0.31830
    170   2.38706  5.27963  2.47068  2.14597  3.40835  3.61461  3.80447  3.65926  2.34311  2.93661  4.32697  3.09243  3.34704  2.49493  2.50241  2.52036  3.06211  3.15546  5.72766  4.33241    194 e - - -
          2.68618  4.42225  2.77519  2.73123  3.46354  2.40513  3.72494  3.29354  2.67741  2.69355  4.24690  2.90347  2.73739  3.18146  2.89801  2.37887  2.77519  2.98518  4.58477  3.61503
          0.06613  4.88735  2.87448  0.61958  0.77255  1.29970  0.31830
    171   2.71429  5.30564  2.17088  2.08124  4.10765  3.58622  3.77461  4.12525  2.51228  3.60803  4.34815  2.54157  3.97998  2.20036  2.83529  2.35275  2.75542  3.27294  5.74234  3.97009    195 e - - -
          2.68618  4.42225  2.77519  2.73123  3.46354  2.40513  3.72494  3.29354  2.67741  2.69355  4.24690  2.90347  2.73739  3.18146  2.89801  2.37887  2.77519  2.98518  4.58477  3.61503
          0.13676  4.83313  2.12148  0.61958  0.77255  1.12841  0.39089
    172   2.57469  4.46206  3.40472  2.60094  2.87051  3.81303  4.07761  2.85426  3.16756  1.39558  3.56391  3.59742  4.19031  3.09949  3.49116  3.06743  3.03790  2.37735  5.05263  3.83020    196 l - - -
          2.68618  4.42225  2.77519  2.73123  3.46354  2.40513  3.72494  3.29354  2.67741  2.69355  4.24690  2.90347  2.73739  3.18146  2.89801  2.37887  2.77519  2.98518  4.58477  3.61503
          0.01253  4.78205  5.50440  0.61958  0.77255  1.02971  0.44178
    173   2.73895  4.35593  3.76742  3.64579  2.34946  3.71366  3.35615  2.43469  3.53951  1.82267  3.13297  3.88754  4.31220  3.11772  3.17842  2.75675  2.65966  2.27455  4.04004  3.76842    197 l - - -
          2.68566  4.42341  2.77135  2.73084  3.46375  2.40465  3.72515  3.29438  2.67774  2.69455  4.24806  2.90438  2.73846  3.18221  2.89820  2.37922  2.77462  2.98567  4.58510  3.61478
          1.15057  0.38577  5.62107  1.50089  0.25223  0.54814  0.86280
    174   2.82832  5.46003  1.96964  1.94742  4.80341  2.27881  3.90767  4.28955  2.29237  3.76468  4.50204  3.17985  4.11154  2.58111  3.14164  2.41800  2.69839  3.59645  5.89326  4.48099    211 e - - -
          2.68618  4.42225  2.77519  2.73123  3.46354  2.40513  3.72494  3.29354  2.67741  2.69355  4.24690  2.90347  2.73739  3.18146  2.89801  2.37887  2.77519  2.98518  4.58477  3.61503
          0.03766  5.13297  3.47181  0.61958  0.77255  0.92748  0.50343
    175   2.51415  5.42985  1.87903  1.96022  4.77232  2.84336  3.88599  4.25670  2.62286  3.73411  4.47163  3.16478  4.09139  2.61758  2.44101  2.58999  2.68289  3.35330  5.86417  4.45429    212 d - - -
          2.68618  4.42225  2.77519  2.73123  3.46354  2.40513  3.72494  3.29354  2.67741  2.69355  4.24690  2.90347  2.73739  3.18146  2.89801  2.37887  2.77519  2.98518  4.58477  3.61503
          0.00906  5.10437  5.82671  0.61958  0.77255  0.98423  0.46797
    176   2.57672  4.37048  4.19042  4.23657  3.03001  4.14436  4.47464  1.32152  4.04527  1.69848  2.85694  4.27204  3.49922  4.19597  4.09089  3.45199  3.02681  2.33567  4.99803  3.82010    213 i - - -
          2.68618  4.42225  2.77519  2.73123  3.46354  2.40513  3.72494  3.29354  2.67741  2.69355  4.24690  2.90347  2.73739  3.18146  2.89801  2.37887  2.77519  2.98518  4.58477  3.61503
          0.00906  5.10437  5.82671  0.61958  0.77255  0.98423  0.46797
    177   2.96534  5.48211  1.60893  1.63288  4.82601  3.71090  3.30728  4.31372  2.33533  3.78602  4.52511  3.17648  3.42980  2.69893  2.82043  2.92316  3.06467  3.87252  5.91277  4.49799    214 d - - -
          2.68618  4.42225  2.77519  2.73123  3.46354  2.40513  3.72494  3.29354  2.67741  2.69355  4.24690  2.90347  2.73739  3.18146  2.89801  2.37887  2.77519  2.98518  4.58477  3.61503
          0.00906  5.10437  5.82671  0.61958  0.77255  0.98423  0.46797
    178   2.65649  5.36531  2.90995  2.37181  3.94798  3.29292  3.91329  4.14481  2.58743  3.65999  4.41920  3.07400  1.50861  3.02232  3.15453  2.25877  2.65639  3.74093  5.82166  4.42995    215 p - - -
          2.68618  4.42225  2.77519  2.73123  3.46354  2.40513  3.72494  3.29354  2.67741  2.69355  4.24690  2.90347  2.73739  3.18146  2.89801  2.37887  2.77519  2.98518  4.58477  3.61503
          0.00906  5.10437  5.82671  0.61958  0.77255  0.98423  0.46797
    179   2.66458  4.54804  4.06865  3.00926  3.66701  3.98773  3.81901  2.43498  3.41535  1.20818  3.65757  3.82675  4.36275  3.69176  2.95362  3.10148  2.37244  2.70178  5.14569  3.93406    216 l - - -
          2.68618  4.42225  2.77519  2.73123  3.46354  2.40513  3.72494  3.29354  2.67741  2.69355  4.24690  2.90347  2.73739  3.18146  2.89801  2.37887  2.77519  2.98518  4.58477  3.61503
          0.09803  5.10437  2.43830  0.61958  0.77255  0.76987  0.62189
    180   2.35642  4.50812  3.05966  3.31666  1.56689  3.68079  4.25654  2.41212  3.44036  2.70957  3.61863  3.83546  2.99617  3.70540  3.71480  2.94664  2.98931  2.43048  4.11608  3.89954    217 f - - -
          2.68612  4.41699  2.77435  2.72791  3.46526  2.40546  3.72617  3.29345  2.67829  2.69435  4.24497  2.90475  2.73744  3.18295  2.89611  2.37984  2.77429  2.98586  4.58632  3.61587
          0.68262  0.70378        *  2.53768  0.08235  0.00000        *
//
