# Supplementary material for: Early origin and evolution of the FtsZ/tubulin protein family
Source: Front Microbiol. 2023 Jan 10;13:1100249. doi: 10.3389/fmicb.2022.1100249 (PMC9871819; doi:10.3389/fmicb.2022.1100249)
Supplement: Supplementary file 2 [file Data_Sheet_2.ZIP › DATA/fig4-5/C-terminal_HMM/hmm_C-terminal/Halo.Tub-C.hmm]

HMMER3/f [3.1b2 | February 2015]
NAME  artub1-C.afa
LENG  237
ALPH  amino
RF    no
MM    no
CONS  yes
CS    no
MAP   yes
DATE  Tue Sep 29 21:50:10 2020
NSEQ  5
EFFN  0.747070
CKSUM 2418716076
STATS LOCAL MSV      -10.4693  0.70340
STATS LOCAL VITERBI  -11.6747  0.70340
STATS LOCAL FORWARD   -5.2235  0.70340
HMM          A        C        D        E        F        G        H        I        K        L        M        N        P        Q        R        S        T        V        W        Y   
            m->m     m->i     m->d     i->m     i->i     d->m     d->d
  COMPO   2.57358  4.57337  2.76485  2.61377  3.32186  2.93113  3.79535  2.88337  2.77065  2.36905  3.59184  3.04868  3.17220  3.07431  3.00685  2.68541  2.86893  2.62157  4.34344  3.50808
          2.68618  4.42225  2.77519  2.73123  3.46354  2.40513  3.72494  3.29354  2.67741  2.69355  4.24690  2.90347  2.73739  3.18146  2.89801  2.37887  2.77519  2.98518  4.58477  3.61503
          0.02645  4.04158  4.76393  0.61958  0.77255  0.00000        *
      1   3.22907  4.54933  4.86247  4.30404  2.42767  4.48373  4.71837  1.62364  4.17706  1.16745  2.93857  4.50753  4.69170  4.26973  4.28067  3.82572  3.45265  2.17415  5.02617  3.82817      1 l - - -
          2.68618  4.42225  2.77519  2.73123  3.46354  2.40513  3.72494  3.29354  2.67741  2.69355  4.24690  2.90347  2.73739  3.18146  2.89801  2.37887  2.77519  2.98518  4.58477  3.61503
          0.02645  4.04158  4.76393  0.61958  0.77255  0.48576  0.95510
      2   1.93942  4.53495  3.10146  2.66583  3.93196  3.31231  2.30805  3.34599  2.62442  3.01103  3.87232  3.09940  3.83115  3.01074  3.00558  2.64767  2.42260  3.02197  5.27165  3.97200      2 a - - -
          2.68618  4.42225  2.77519  2.73123  3.46354  2.40513  3.72494  3.29354  2.67741  2.69355  4.24690  2.90347  2.73739  3.18146  2.89801  2.37887  2.77519  2.98518  4.58477  3.61503
          0.02645  4.04158  4.76393  0.61958  0.77255  0.48576  0.95510
      3   1.95012  4.25011  3.55783  3.10598  3.79600  3.26669  4.07570  2.87886  3.06358  2.78324  3.72814  3.38098  2.34314  3.37957  3.38998  2.64600  2.80562  1.88619  5.25846  4.03053      3 v - - -
          2.68618  4.42225  2.77519  2.73123  3.46354  2.40513  3.72494  3.29354  2.67741  2.69355  4.24690  2.90347  2.73739  3.18146  2.89801  2.37887  2.77519  2.98518  4.58477  3.61503
          0.02645  4.04158  4.76393  0.61958  0.77255  0.48576  0.95510
      4   2.79004  5.28304  1.87421  1.67048  4.58980  3.30784  3.67290  4.07428  2.51092  3.57295  4.37037  2.77463  3.82433  2.80817  2.52314  2.72189  3.04350  3.66093  5.72472  4.29161      4 e - - -
          2.68618  4.42225  2.77519  2.73123  3.46354  2.40513  3.72494  3.29354  2.67741  2.69355  4.24690  2.90347  2.73739  3.18146  2.89801  2.37887  2.77519  2.98518  4.58477  3.61503
          0.02645  4.04158  4.76393  0.61958  0.77255  0.48576  0.95510
      5   3.12781  4.45154  4.81110  4.32722  3.54544  4.44845  5.03778  1.05892  4.20083  2.02879  3.35600  4.54394  4.77028  4.46847  4.39380  3.84662  3.39906  1.45595  5.53534  4.33126      5 i - - -
          2.68618  4.42225  2.77519  2.73123  3.46354  2.40513  3.72494  3.29354  2.67741  2.69355  4.24690  2.90347  2.73739  3.18146  2.89801  2.37887  2.77519  2.98518  4.58477  3.61503
          0.02645  4.04158  4.76393  0.61958  0.77255  0.48576  0.95510
      6   2.30983  5.20675  1.47609  2.20869  4.61305  3.24192  3.76789  4.09051  2.72164  3.64014  4.46889  2.28691  3.83332  2.92938  3.26966  2.75041  3.10267  3.67096  5.81981  4.37144      6 d - - -
          2.68618  4.42225  2.77519  2.73123  3.46354  2.40513  3.72494  3.29354  2.67741  2.69355  4.24690  2.90347  2.73739  3.18146  2.89801  2.37887  2.77519  2.98518  4.58477  3.61503
          0.22009  4.04158  1.71489  0.61958  0.77255  0.48576  0.95510
      7   2.75784  4.56742  3.28899  2.85411  2.26246  3.56616  3.71623  2.97023  2.74542  2.45715  3.55916  3.26361  3.99489  2.08831  3.07356  2.90018  3.01062  2.81803  4.62252  3.11649      7 q - - -
          2.68618  4.42225  2.77519  2.73123  3.46354  2.40513  3.72494  3.29354  2.67741  2.69355  4.24690  2.90347  2.73739  3.18146  2.89801  2.37887  2.77519  2.98518  4.58477  3.61503
          0.03201  3.85350  4.57585  0.61958  0.77255  0.65585  0.73189
      8   2.24756  4.99553  1.97462  2.21452  4.33176  3.22967  3.65293  3.77366  2.52415  3.34868  4.18019  2.76266  3.76359  2.33779  3.01627  2.65284  2.95022  3.40194  5.55690  4.16008      8 d - - -
          2.68618  4.42225  2.77519  2.73123  3.46354  2.40513  3.72494  3.29354  2.67741  2.69355  4.24690  2.90347  2.73739  3.18146  2.89801  2.37887  2.77519  2.98518  4.58477  3.61503
          0.03201  3.85350  4.57585  0.61958  0.77255  0.39244  1.12518
      9   2.28187  4.62683  2.57538  2.52381  3.88282  2.35828  3.70582  3.30729  2.57391  2.95280  3.79864  3.01256  3.82589  2.90333  3.01322  2.65528  2.83627  3.00459  3.47221  3.90349      9 a - - -
          2.68618  4.42225  2.77519  2.73123  3.46354  2.40513  3.72494  3.29354  2.67741  2.69355  4.24690  2.90347  2.73739  3.18146  2.89801  2.37887  2.77519  2.98518  4.58477  3.61503
          0.02645  4.04158  4.76393  0.61958  0.77255  0.48576  0.95510
     10   2.12574  4.40618  3.96103  3.52666  3.41448  3.72080  4.34174  2.40291  3.38326  1.24269  3.33480  3.79185  4.21908  3.72303  3.62770  3.11670  3.10872  2.30941  5.16745  3.94860     10 l - - -
          2.68618  4.42225  2.77519  2.73123  3.46354  2.40513  3.72494  3.29354  2.67741  2.69355  4.24690  2.90347  2.73739  3.18146  2.89801  2.37887  2.77519  2.98518  4.58477  3.61503
          0.02645  4.04158  4.76393  0.61958  0.77255  0.48576  0.95510
     11   2.66469  4.97234  2.75792  2.10512  4.28423  3.36582  3.63487  3.71817  2.39368  3.27504  4.07916  2.88314  2.83231  2.17340  2.83989  2.65886  2.51845  3.35468  5.47120  4.11127     11 e - - -
          2.68618  4.42225  2.77519  2.73123  3.46354  2.40513  3.72494  3.29354  2.67741  2.69355  4.24690  2.90347  2.73739  3.18146  2.89801  2.37887  2.77519  2.98518  4.58477  3.61503
          0.02645  4.04158  4.76393  0.61958  0.77255  0.48576  0.95510
     12   2.69869  5.04187  2.77789  1.85141  4.34297  3.39282  2.92895  3.78340  2.08646  3.31677  4.11556  2.88552  3.82478  2.74633  2.74273  2.68013  2.53007  3.41477  5.48660  4.12923     12 e - - -
          2.68618  4.42225  2.77519  2.73123  3.46354  2.40513  3.72494  3.29354  2.67741  2.69355  4.24690  2.90347  2.73739  3.18146  2.89801  2.37887  2.77519  2.98518  4.58477  3.61503
          0.02645  4.04158  4.76393  0.61958  0.77255  0.48576  0.95510
     13   2.80682  4.56984  3.39883  3.07301  2.98306  2.31137  3.81797  3.29553  3.06802  2.91636  3.90120  3.40895  4.05737  3.40191  3.37215  2.96072  3.12127  3.04340  4.54815  1.39527     13 y - - -
          2.68618  4.42225  2.77519  2.73123  3.46354  2.40513  3.72494  3.29354  2.67741  2.69355  4.24690  2.90347  2.73739  3.18146  2.89801  2.37887  2.77519  2.98518  4.58477  3.61503
          0.02645  4.04158  4.76393  0.61958  0.77255  0.48576  0.95510
     14   2.82860  5.09808  2.57638  2.37240  4.39468  3.33695  3.74456  3.95449  2.49567  3.48996  4.34702  1.55362  3.88427  2.21155  2.88750  2.80734  3.10764  3.57906  5.59486  4.20516     14 n - - -
          2.68618  4.42225  2.77519  2.73123  3.46354  2.40513  3.72494  3.29354  2.67741  2.69355  4.24690  2.90347  2.73739  3.18146  2.89801  2.37887  2.77519  2.98518  4.58477  3.61503
          0.02645  4.04158  4.76393  0.61958  0.77255  0.48576  0.95510
     15   2.76683  4.84221  2.97885  2.63898  4.31489  3.38500  3.80710  3.73421  1.90402  3.32438  4.20104  3.09852  1.63069  2.98853  2.75993  2.81941  3.06160  3.38625  5.48806  4.22146     15 p - - -
          2.68618  4.42225  2.77519  2.73123  3.46354  2.40513  3.72494  3.29354  2.67741  2.69355  4.24690  2.90347  2.73739  3.18146  2.89801  2.37887  2.77519  2.98518  4.58477  3.61503
          0.02645  4.04158  4.76393  0.61958  0.77255  0.48576  0.95510
     16   2.73336  4.47117  3.59154  3.19243  2.22233  3.52429  3.98013  2.99759  3.16208  2.57279  3.67114  3.50550  1.57159  3.47306  3.46518  2.93784  3.05961  2.81589  4.78064  3.31743     16 p - - -
          2.68618  4.42225  2.77519  2.73123  3.46354  2.40513  3.72494  3.29354  2.67741  2.69355  4.24690  2.90347  2.73739  3.18146  2.89801  2.37887  2.77519  2.98518  4.58477  3.61503
          0.02645  4.04158  4.76393  0.61958  0.77255  0.48576  0.95510
     17   2.62941  4.82205  2.99325  2.45070  4.07272  2.74832  3.02726  3.48807  2.13191  3.07914  3.14368  2.96126  3.82523  2.46202  2.75481  2.65964  2.85672  3.16587  5.30432  3.98274     17 k - - -
          2.68618  4.42225  2.77519  2.73123  3.46354  2.40513  3.72494  3.29354  2.67741  2.69355  4.24690  2.90347  2.73739  3.18146  2.89801  2.37887  2.77519  2.98518  4.58477  3.61503
          0.02645  4.04158  4.76393  0.61958  0.77255  0.48576  0.95510
     18   3.31319  4.88697  3.81325  3.44074  2.21163  4.01464  2.29025  3.50916  3.26833  2.92737  4.05055  3.64385  4.39941  3.58959  3.50696  3.37806  3.54499  3.33404  3.85755  1.14445     18 y - - -
          2.68618  4.42225  2.77519  2.73123  3.46354  2.40513  3.72494  3.29354  2.67741  2.69355  4.24690  2.90347  2.73739  3.18146  2.89801  2.37887  2.77519  2.98518  4.58477  3.61503
          0.02645  4.04158  4.76393  0.61958  0.77255  0.48576  0.95510
     19   2.09775  4.79207  3.08810  2.54198  4.13358  3.43110  3.65289  3.52112  1.98562  3.11773  3.94741  3.02324  3.85186  2.80802  2.33756  2.69740  2.49564  3.19387  5.33556  4.04382     19 k - - -
          2.68618  4.42225  2.77519  2.73123  3.46354  2.40513  3.72494  3.29354  2.67741  2.69355  4.24690  2.90347  2.73739  3.18146  2.89801  2.37887  2.77519  2.98518  4.58477  3.61503
          0.02645  4.04158  4.76393  0.61958  0.77255  0.48576  0.95510
     20   2.77403  5.20382  1.68025  2.23152  4.54196  3.29655  3.69449  4.01761  2.07470  3.54059  4.34776  2.79147  3.82600  2.83774  3.04608  2.31130  3.03926  3.61194  5.70595  4.28327     20 d - - -
          2.68618  4.42225  2.77519  2.73123  3.46354  2.40513  3.72494  3.29354  2.67741  2.69355  4.24690  2.90347  2.73739  3.18146  2.89801  2.37887  2.77519  2.98518  4.58477  3.61503
          0.02645  4.04158  4.76393  0.61958  0.77255  0.48576  0.95510
     21   2.76927  4.35645  3.82766  3.26236  3.31750  3.81568  4.08768  2.12458  3.14107  1.69074  3.22250  3.62468  4.16618  2.61852  3.43244  3.09201  3.00200  2.04066  4.96979  3.77081     21 l - - -
          2.68618  4.42225  2.77519  2.73123  3.46354  2.40513  3.72494  3.29354  2.67741  2.69355  4.24690  2.90347  2.73739  3.18146  2.89801  2.37887  2.77519  2.98518  4.58477  3.61503
          0.02645  4.04158  4.76393  0.61958  0.77255  0.48576  0.95510
     22   2.87222  4.86899  2.81558  2.71976  4.25998  3.30430  4.07025  4.01016  2.99002  3.63861  4.59522  0.89014  3.96584  3.34588  3.34822  2.93458  3.26125  3.61508  5.54665  4.19817     22 n - - -
          2.68618  4.42225  2.77519  2.73123  3.46354  2.40513  3.72494  3.29354  2.67741  2.69355  4.24690  2.90347  2.73739  3.18146  2.89801  2.37887  2.77519  2.98518  4.58477  3.61503
          0.02645  4.04158  4.76393  0.61958  0.77255  0.48576  0.95510
     23   2.97554  5.11692  3.28872  2.71857  4.48599  3.60815  3.64520  3.90532  2.00773  3.36885  4.24108  3.15243  4.00555  1.87882  1.52099  2.97651  3.16876  3.58381  5.44701  4.22342     23 r - - -
          2.68618  4.42225  2.77519  2.73123  3.46354  2.40513  3.72494  3.29354  2.67741  2.69355  4.24690  2.90347  2.73739  3.18146  2.89801  2.37887  2.77519  2.98518  4.58477  3.61503
          0.02645  4.04158  4.76393  0.61958  0.77255  0.48576  0.95510
     24   2.51017  4.38411  3.30605  2.84631  3.72716  3.33823  3.88006  3.08249  2.79468  2.05361  3.69842  3.22754  2.46302  3.15114  3.14996  2.16332  2.82976  2.80730  5.14836  3.87796     24 l - - -
          2.68618  4.42225  2.77519  2.73123  3.46354  2.40513  3.72494  3.29354  2.67741  2.69355  4.24690  2.90347  2.73739  3.18146  2.89801  2.37887  2.77519  2.98518  4.58477  3.61503
          0.02645  4.04158  4.76393  0.61958  0.77255  0.48576  0.95510
     25   3.34960  4.76349  4.46034  4.10402  3.20799  4.19526  4.70694  2.42443  3.87012  0.69186  3.18359  4.36303  4.60349  4.19775  4.01727  3.79046  3.63725  2.50509  5.14545  3.90679     25 L - - -
          2.68618  4.42225  2.77519  2.73123  3.46354  2.40513  3.72494  3.29354  2.67741  2.69355  4.24690  2.90347  2.73739  3.18146  2.89801  2.37887  2.77519  2.98518  4.58477  3.61503
          0.02645  4.04158  4.76393  0.61958  0.77255  0.48576  0.95510
     26   2.94333  4.44259  4.35686  4.02820  3.67902  3.89589  4.80240  2.05692  3.89859  2.33857  3.62133  4.19006  4.44915  4.24756  4.09436  3.41242  3.30214  0.83565  5.49105  4.23190     26 v - - -
          2.68618  4.42225  2.77519  2.73123  3.46354  2.40513  3.72494  3.29354  2.67741  2.69355  4.24690  2.90347  2.73739  3.18146  2.89801  2.37887  2.77519  2.98518  4.58477  3.61503
          0.02645  4.04158  4.76393  0.61958  0.77255  0.48576  0.95510
     27   1.69384  4.48254  3.26289  2.76968  4.02998  3.28306  3.83580  3.36465  2.59155  3.04918  3.91046  3.16014  3.82545  3.04117  2.28680  2.62544  2.36726  3.02353  5.33592  4.07709     27 a - - -
          2.68618  4.42225  2.77519  2.73123  3.46354  2.40513  3.72494  3.29354  2.67741  2.69355  4.24690  2.90347  2.73739  3.18146  2.89801  2.37887  2.77519  2.98518  4.58477  3.61503
          0.02645  4.04158  4.76393  0.61958  0.77255  0.48576  0.95510
     28   3.59282  4.85502  4.60361  4.27828  0.97043  4.37018  3.53034  3.23745  4.12636  2.56615  3.84381  4.08174  4.68588  4.12285  4.17442  3.74322  3.81960  3.17933  3.68013  1.62882     28 f - - -
          2.68618  4.42225  2.77519  2.73123  3.46354  2.40513  3.72494  3.29354  2.67741  2.69355  4.24690  2.90347  2.73739  3.18146  2.89801  2.37887  2.77519  2.98518  4.58477  3.61503
          0.02645  4.04158  4.76393  0.61958  0.77255  0.48576  0.95510
     29   3.34960  4.76349  4.46034  4.10402  3.20799  4.19526  4.70694  2.42443  3.87012  0.69186  3.18359  4.36303  4.60349  4.19775  4.01727  3.79046  3.63725  2.50509  5.14545  3.90679     29 L - - -
          2.68618  4.42225  2.77519  2.73123  3.46354  2.40513  3.72494  3.29354  2.67741  2.69355  4.24690  2.90347  2.73739  3.18146  2.89801  2.37887  2.77519  2.98518  4.58477  3.61503
          0.02645  4.04158  4.76393  0.61958  0.77255  0.48576  0.95510
     30   3.10726  5.24365  2.57178  0.80676  4.61254  3.38997  3.99558  4.10056  2.89815  3.69187  4.66176  3.04168  4.00359  3.20981  3.32212  3.07437  3.41387  3.76817  5.75220  4.47849     30 e - - -
          2.68618  4.42225  2.77519  2.73123  3.46354  2.40513  3.72494  3.29354  2.67741  2.69355  4.24690  2.90347  2.73739  3.18146  2.89801  2.37887  2.77519  2.98518  4.58477  3.61503
          0.02645  4.04158  4.76393  0.61958  0.77255  0.48576  0.95510
     31   1.03498  4.19277  3.47335  3.24173  4.34011  2.21724  4.31446  3.68306  3.32857  3.43886  4.29537  3.37194  3.73600  3.60981  3.61695  2.45602  2.76813  3.16181  5.68910  4.49804     31 a - - -
          2.68618  4.42225  2.77519  2.73123  3.46354  2.40513  3.72494  3.29354  2.67741  2.69355  4.24690  2.90347  2.73739  3.18146  2.89801  2.37887  2.77519  2.98518  4.58477  3.61503
          0.02645  4.04158  4.76393  0.61958  0.77255  0.48576  0.95510
     32   3.48087  4.83400  4.47087  4.22023  0.77085  4.12537  3.96304  2.98687  4.12375  2.31922  3.69375  4.21346  4.58224  4.24576  4.20155  3.74020  3.78315  2.98952  4.16712  2.51504     32 f - - -
          2.68618  4.42225  2.77519  2.73123  3.46354  2.40513  3.72494  3.29354  2.67741  2.69355  4.24690  2.90347  2.73739  3.18146  2.89801  2.37887  2.77519  2.98518  4.58477  3.61503
          0.02645  4.04158  4.76393  0.61958  0.77255  0.48576  0.95510
     33   2.51208  4.35641  3.58722  3.35105  4.12706  3.18911  4.35431  3.27518  3.29736  3.13259  4.17477  3.53055  3.90738  3.68439  3.54577  2.71557  0.91438  2.95167  5.54981  4.34469     33 t - - -
          2.68618  4.42225  2.77519  2.73123  3.46354  2.40513  3.72494  3.29354  2.67741  2.69355  4.24690  2.90347  2.73739  3.18146  2.89801  2.37887  2.77519  2.98518  4.58477  3.61503
          0.02645  4.04158  4.76393  0.61958  0.77255  0.48576  0.95510
     34   3.26873  4.65398  4.67151  4.12573  3.07851  4.43198  4.72362  2.23688  3.92725  1.11110  1.72544  4.40906  4.66245  4.13111  4.08419  3.78634  3.49869  2.35623  5.12384  4.00774     34 l - - -
          2.68618  4.42225  2.77519  2.73123  3.46354  2.40513  3.72494  3.29354  2.67741  2.69355  4.24690  2.90347  2.73739  3.18146  2.89801  2.37887  2.77519  2.98518  4.58477  3.61503
          0.02645  4.04158  4.76393  0.61958  0.77255  0.48576  0.95510
     35   2.28961  4.23126  3.41275  3.09513  4.22514  3.01949  4.16757  3.57962  3.10656  3.31332  4.16840  3.30012  3.73962  3.43196  3.42527  1.45789  1.69968  3.10519  5.58261  4.34783     35 s - - -
          2.68618  4.42225  2.77519  2.73123  3.46354  2.40513  3.72494  3.29354  2.67741  2.69355  4.24690  2.90347  2.73739  3.18146  2.89801  2.37887  2.77519  2.98518  4.58477  3.61503
          0.02645  4.04158  4.76393  0.61958  0.77255  0.48576  0.95510
     36   2.40591  4.32689  3.36180  3.18860  4.24898  3.05405  4.29218  3.79604  3.27389  3.50427  4.41815  3.38393  3.80747  3.61045  3.55249  0.86187  2.89928  3.29371  5.60847  4.33428     36 s - - -
          2.68618  4.42225  2.77519  2.73123  3.46354  2.40513  3.72494  3.29354  2.67741  2.69355  4.24690  2.90347  2.73739  3.18146  2.89801  2.37887  2.77519  2.98518  4.58477  3.61503
          0.02645  4.04158  4.76393  0.61958  0.77255  0.48576  0.95510
     37   2.49305  4.49485  3.01756  2.74039  4.17279  3.17770  3.95440  3.54587  2.81382  3.25885  4.12930  2.25660  3.81253  3.17877  3.18007  2.61363  1.47794  3.15427  5.50098  4.20236     37 t - - -
          2.68618  4.42225  2.77519  2.73123  3.46354  2.40513  3.72494  3.29354  2.67741  2.69355  4.24690  2.90347  2.73739  3.18146  2.89801  2.37887  2.77519  2.98518  4.58477  3.61503
          0.02645  4.04158  4.76393  0.61958  0.77255  0.48576  0.95510
     38   2.51284  4.33998  3.54012  3.16723  3.83592  3.29511  4.15985  2.92099  3.10745  2.77786  3.81985  3.43860  1.58539  3.46573  3.41094  2.72403  2.90848  2.00380  5.33924  4.08554     38 p - - -
          2.68618  4.42225  2.77519  2.73123  3.46354  2.40513  3.72494  3.29354  2.67741  2.69355  4.24690  2.90347  2.73739  3.18146  2.89801  2.37887  2.77519  2.98518  4.58477  3.61503
          0.16207  4.04158  2.02459  0.61958  0.77255  0.48576  0.95510
     39   2.72818  4.63699  3.20045  2.74325  3.66203  3.52044  3.78657  2.43270  2.52080  2.57265  3.64776  3.19009  3.95675  1.86884  2.84043  2.85371  2.98028  2.77761  5.13430  3.82267     39 q - - -
          2.68618  4.42225  2.77519  2.73123  3.46354  2.40513  3.72494  3.29354  2.67741  2.69355  4.24690  2.90347  2.73739  3.18146  2.89801  2.37887  2.77519  2.98518  4.58477  3.61503
          0.03023  3.90974  4.63209  0.61958  0.77255  0.61113  0.78249
     40   2.61385  4.29662  3.59273  3.08141  2.57481  3.55025  3.85624  2.67670  3.00607  2.05029  3.38906  3.41523  3.98944  3.31064  3.31504  2.08158  2.88639  2.49957  4.69346  3.29743     40 l - - -
          2.68618  4.42225  2.77519  2.73123  3.46354  2.40513  3.72494  3.29354  2.67741  2.69355  4.24690  2.90347  2.73739  3.18146  2.89801  2.37887  2.77519  2.98518  4.58477  3.61503
          0.03023  3.90974  4.63209  0.61958  0.77255  0.61113  0.78249
     41   2.28106  4.22399  3.72141  3.16953  3.22808  3.64908  3.94191  2.44387  3.07222  1.99472  3.27188  3.50177  4.03695  3.37038  3.35998  2.93459  2.87158  2.03445  4.79423  2.82900     41 l - - -
          2.68618  4.42225  2.77519  2.73123  3.46354  2.40513  3.72494  3.29354  2.67741  2.69355  4.24690  2.90347  2.73739  3.18146  2.89801  2.37887  2.77519  2.98518  4.58477  3.61503
          0.03023  3.90974  4.63209  0.61958  0.77255  0.61113  0.78249
     42   2.71917  5.10370  1.82168  2.20152  4.44423  3.24710  3.65835  3.91033  2.16263  3.45290  4.26916  2.75698  3.78124  2.80822  3.01069  2.26040  2.98883  3.51698  5.63067  4.21865     42 d - - -
          2.68618  4.42225  2.77519  2.73123  3.46354  2.40513  3.72494  3.29354  2.67741  2.69355  4.24690  2.90347  2.73739  3.18146  2.89801  2.37887  2.77519  2.98518  4.58477  3.61503
          0.03023  3.90974  4.63209  0.61958  0.77255  0.61113  0.78249
     43   2.16065  4.57679  2.96911  2.56771  4.05005  3.26124  3.74321  3.39491  2.51388  3.05520  3.92311  3.01704  3.78781  2.10467  2.88942  2.61409  2.36199  3.06118  5.34265  4.05108     43 q - - -
          2.68618  4.42225  2.77519  2.73123  3.46354  2.40513  3.72494  3.29354  2.67741  2.69355  4.24690  2.90347  2.73739  3.18146  2.89801  2.37887  2.77519  2.98518  4.58477  3.61503
          0.03023  3.90974  4.63209  0.61958  0.77255  0.61113  0.78249
     44   2.66824  5.01526  2.16794  1.96461  4.34659  3.25883  3.64530  3.79261  2.51014  3.35513  4.16642  2.77674  3.77016  2.79375  3.01503  2.26677  2.45231  3.41326  5.55746  4.16029     44 e - - -
          2.68618  4.42225  2.77519  2.73123  3.46354  2.40513  3.72494  3.29354  2.67741  2.69355  4.24690  2.90347  2.73739  3.18146  2.89801  2.37887  2.77519  2.98518  4.58477  3.61503
          0.03023  3.90974  4.63209  0.61958  0.77255  0.61113  0.78249
     45   1.84676  4.49636  2.95122  2.59168  3.97649  2.54238  2.81048  3.42746  2.63423  3.07294  3.92330  3.02499  3.76499  2.99463  3.02613  2.57956  2.81095  3.06990  5.30391  3.99621     45 a - - -
          2.68618  4.42225  2.77519  2.73123  3.46354  2.40513  3.72494  3.29354  2.67741  2.69355  4.24690  2.90347  2.73739  3.18146  2.89801  2.37887  2.77519  2.98518  4.58477  3.61503
          0.03023  3.90974  4.63209  0.61958  0.77255  0.41466  1.08047
     46   2.54158  4.71572  2.34740  2.45284  4.29022  2.44170  3.77496  3.72595  2.64394  3.32283  4.13316  2.94131  3.77892  2.93988  3.11500  2.23448  2.08393  3.31318  5.54243  4.19750     46 t - - -
          2.68618  4.42225  2.77519  2.73123  3.46354  2.40513  3.72494  3.29354  2.67741  2.69355  4.24690  2.90347  2.73739  3.18146  2.89801  2.37887  2.77519  2.98518  4.58477  3.61503
          0.02645  4.04158  4.76393  0.61958  0.77255  0.48576  0.95510
     47   2.62288  4.43999  3.32594  2.44516  3.59296  3.54732  3.77403  2.16235  2.36177  2.59754  2.94699  3.21416  3.93015  3.03824  3.01314  2.79714  2.85276  2.62999  5.01497  3.76587     47 i - - -
          2.68618  4.42225  2.77519  2.73123  3.46354  2.40513  3.72494  3.29354  2.67741  2.69355  4.24690  2.90347  2.73739  3.18146  2.89801  2.37887  2.77519  2.98518  4.58477  3.61503
          0.02645  4.04158  4.76393  0.61958  0.77255  0.48576  0.95510
     48   2.68509  5.00650  2.24299  2.35465  4.36489  3.34888  3.65364  3.81914  2.39573  3.36010  4.16257  2.88389  3.81952  2.79115  1.92189  2.33580  2.93980  3.43528  5.52728  4.16070     48 r - - -
          2.68618  4.42225  2.77519  2.73123  3.46354  2.40513  3.72494  3.29354  2.67741  2.69355  4.24690  2.90347  2.73739  3.18146  2.89801  2.37887  2.77519  2.98518  4.58477  3.61503
          0.02645  4.04158  4.76393  0.61958  0.77255  0.48576  0.95510
     49   1.84334  4.31306  4.06850  3.61624  3.59354  3.73849  4.43928  1.45823  3.51615  2.32531  3.48834  3.85297  4.24716  3.83014  3.77124  3.12593  3.06325  1.98298  5.29412  4.07405     49 i - - -
          2.68618  4.42225  2.77519  2.73123  3.46354  2.40513  3.72494  3.29354  2.67741  2.69355  4.24690  2.90347  2.73739  3.18146  2.89801  2.37887  2.77519  2.98518  4.58477  3.61503
          0.02645  4.04158  4.76393  0.61958  0.77255  0.48576  0.95510
     50   2.69744  4.88140  2.89844  2.47656  4.17529  3.40155  2.91861  3.64647  2.08447  3.21866  4.04951  2.97544  3.85702  2.82973  2.72783  1.78579  2.94754  3.30495  5.38703  4.05460     50 s - - -
          2.68618  4.42225  2.77519  2.73123  3.46354  2.40513  3.72494  3.29354  2.67741  2.69355  4.24690  2.90347  2.73739  3.18146  2.89801  2.37887  2.77519  2.98518  4.58477  3.61503
          0.02645  4.04158  4.76393  0.61958  0.77255  0.48576  0.95510
     51   2.88852  4.64408  3.59668  3.51912  4.65243  0.51009  4.62622  4.29595  3.72321  3.92797  4.90723  3.76141  4.04047  4.03422  3.93794  3.06577  3.38294  3.79163  5.70000  4.76105     51 G - - -
          2.68618  4.42225  2.77519  2.73123  3.46354  2.40513  3.72494  3.29354  2.67741  2.69355  4.24690  2.90347  2.73739  3.18146  2.89801  2.37887  2.77519  2.98518  4.58477  3.61503
          0.02645  4.04158  4.76393  0.61958  0.77255  0.48576  0.95510
     52   3.01948  5.58525  1.12928  1.78498  4.87159  3.24073  3.82381  4.39676  2.88001  3.90680  4.78226  2.71026  3.88341  2.99981  3.49127  2.89377  3.31798  3.97222  6.05322  4.54249     52 d - - -
          2.68618  4.42225  2.77519  2.73123  3.46354  2.40513  3.72494  3.29354  2.67741  2.69355  4.24690  2.90347  2.73739  3.18146  2.89801  2.37887  2.77519  2.98518  4.58477  3.61503
          0.02645  4.04158  4.76393  0.61958  0.77255  0.48576  0.95510
     53   2.49273  4.24654  3.71051  3.36012  3.80350  2.27392  4.27321  2.69876  3.32174  2.77060  3.78217  3.55605  3.95422  3.63900  3.58910  2.75144  2.89692  1.29578  5.32261  4.09400     53 v - - -
          2.68618  4.42225  2.77519  2.73123  3.46354  2.40513  3.72494  3.29354  2.67741  2.69355  4.24690  2.90347  2.73739  3.18146  2.89801  2.37887  2.77519  2.98518  4.58477  3.61503
          0.02645  4.04158  4.76393  0.61958  0.77255  0.48576  0.95510
     54   3.34158  4.68945  4.65794  4.20395  1.33512  4.37356  4.14355  2.48477  4.05070  1.42957  3.15176  4.28899  4.65386  4.15594  4.15890  3.74903  3.57814  2.56108  4.37078  2.80358     54 f - - -
          2.68618  4.42225  2.77519  2.73123  3.46354  2.40513  3.72494  3.29354  2.67741  2.69355  4.24690  2.90347  2.73739  3.18146  2.89801  2.37887  2.77519  2.98518  4.58477  3.61503
          0.02645  4.04158  4.76393  0.61958  0.77255  0.48576  0.95510
     55   3.17956  5.32399  0.70276  2.45593  4.72568  3.34624  4.09140  4.35411  3.20929  3.93350  4.91832  3.01965  4.01127  3.33295  3.74617  3.12491  3.52279  3.97627  5.86059  4.57455     55 d - - -
          2.68618  4.42225  2.77519  2.73123  3.46354  2.40513  3.72494  3.29354  2.67741  2.69355  4.24690  2.90347  2.73739  3.18146  2.89801  2.37887  2.77519  2.98518  4.58477  3.61503
          0.02645  4.04158  4.76393  0.61958  0.77255  0.48576  0.95510
     56   2.94333  4.44259  4.35686  4.02820  3.67902  3.89589  4.80240  2.05692  3.89859  2.33857  3.62133  4.19006  4.44915  4.24756  4.09436  3.41242  3.30214  0.83565  5.49105  4.23190     56 v - - -
          2.68618  4.42225  2.77519  2.73123  3.46354  2.40513  3.72494  3.29354  2.67741  2.69355  4.24690  2.90347  2.73739  3.18146  2.89801  2.37887  2.77519  2.98518  4.58477  3.61503
          0.02645  4.04158  4.76393  0.61958  0.77255  0.48576  0.95510
     57   2.21001  4.61201  3.08451  2.59461  4.12440  3.28969  3.74690  3.53415  2.50968  3.14800  3.97139  3.04420  2.47889  2.91827  2.32659  2.25728  2.82699  3.16381  5.38149  4.08452     57 a - - -
          2.68618  4.42225  2.77519  2.73123  3.46354  2.40513  3.72494  3.29354  2.67741  2.69355  4.24690  2.90347  2.73739  3.18146  2.89801  2.37887  2.77519  2.98518  4.58477  3.61503
          0.02645  4.04158  4.76393  0.61958  0.77255  0.48576  0.95510
     58   3.17956  5.32399  0.70276  2.45593  4.72568  3.34624  4.09140  4.35411  3.20929  3.93350  4.91832  3.01965  4.01127  3.33295  3.74617  3.12491  3.52279  3.97627  5.86059  4.57455     58 d - - -
          2.68618  4.42225  2.77519  2.73123  3.46354  2.40513  3.72494  3.29354  2.67741  2.69355  4.24690  2.90347  2.73739  3.18146  2.89801  2.37887  2.77519  2.98518  4.58477  3.61503
          0.02645  4.04158  4.76393  0.61958  0.77255  0.48576  0.95510
     59   2.28489  4.22987  3.40428  3.10454  4.25696  3.00763  4.18507  3.61822  3.12486  3.35047  4.20500  3.30209  3.73641  3.44994  3.44002  1.24894  2.00411  3.12930  5.61164  4.37584     59 s - - -
          2.68618  4.42225  2.77519  2.73123  3.46354  2.40513  3.72494  3.29354  2.67741  2.69355  4.24690  2.90347  2.73739  3.18146  2.89801  2.37887  2.77519  2.98518  4.58477  3.61503
          0.02645  4.04158  4.76393  0.61958  0.77255  0.48576  0.95510
     60   3.11488  4.48608  4.44944  3.96445  1.50206  4.12554  3.76866  2.21336  3.82328  2.20479  3.39853  3.98501  4.44580  3.92947  3.93575  3.44611  3.34156  2.63448  4.03133  1.89293     60 f - - -
          2.68618  4.42225  2.77519  2.73123  3.46354  2.40513  3.72494  3.29354  2.67741  2.69355  4.24690  2.90347  2.73739  3.18146  2.89801  2.37887  2.77519  2.98518  4.58477  3.61503
          0.02645  4.04158  4.76393  0.61958  0.77255  0.48576  0.95510
     61   3.01216  5.12234  3.35336  2.76702  4.49813  3.63283  3.65133  3.91390  1.98377  3.37226  4.25447  3.18591  4.02806  2.15170  1.32346  3.01699  3.20063  3.59975  5.44257  4.23410     61 r - - -
          2.68618  4.42225  2.77519  2.73123  3.46354  2.40513  3.72494  3.29354  2.67741  2.69355  4.24690  2.90347  2.73739  3.18146  2.89801  2.37887  2.77519  2.98518  4.58477  3.61503
          0.02645  4.04158  4.76393  0.61958  0.77255  0.48576  0.95510
     62   2.99091  4.71683  3.61688  3.48255  4.45822  3.39492  4.54362  4.05026  3.55494  3.65748  4.71653  3.77081  0.56568  3.93852  3.77877  3.16436  3.44637  3.67581  5.59538  4.58214     62 P - - -
          2.68618  4.42225  2.77519  2.73123  3.46354  2.40513  3.72494  3.29354  2.67741  2.69355  4.24690  2.90347  2.73739  3.18146  2.89801  2.37887  2.77519  2.98518  4.58477  3.61503
          0.02645  4.04158  4.76393  0.61958  0.77255  0.48576  0.95510
     63   2.03592  4.29632  4.26665  3.74690  3.56420  3.95111  4.51389  1.66021  3.65596  2.28524  3.43371  3.99645  4.37260  3.93658  3.90710  3.29982  3.10319  1.44710  5.28303  4.07436     63 v - - -
          2.68618  4.42225  2.77519  2.73123  3.46354  2.40513  3.72494  3.29354  2.67741  2.69355  4.24690  2.90347  2.73739  3.18146  2.89801  2.37887  2.77519  2.98518  4.58477  3.61503
          0.02645  4.04158  4.76393  0.61958  0.77255  0.48576  0.95510
     64   2.69489  4.97381  2.91171  2.17703  4.26936  3.43114  3.61101  3.68278  1.97457  3.23525  4.04596  2.93631  3.84005  2.15984  2.66131  2.69407  2.91954  2.79486  5.42012  4.09103     64 k - - -
          2.68618  4.42225  2.77519  2.73123  3.46354  2.40513  3.72494  3.29354  2.67741  2.69355  4.24690  2.90347  2.73739  3.18146  2.89801  2.37887  2.77519  2.98518  4.58477  3.61503
          0.02645  4.04158  4.76393  0.61958  0.77255  0.48576  0.95510
     65   2.73847  5.13537  2.08691  2.32161  4.45438  3.37613  3.62812  3.91643  2.33462  3.42205  4.21846  2.86157  3.83139  2.38199  2.01705  2.70177  2.97477  3.52715  5.56568  4.19128     65 r - - -
          2.68618  4.42225  2.77519  2.73123  3.46354  2.40513  3.72494  3.29354  2.67741  2.69355  4.24690  2.90347  2.73739  3.18146  2.89801  2.37887  2.77519  2.98518  4.58477  3.61503
          0.02645  4.04158  4.76393  0.61958  0.77255  0.48576  0.95510
     66   2.85768  4.88681  3.21357  2.70464  3.72193  3.57480  3.66520  3.52279  1.42011  3.08995  3.99968  3.15216  3.98311  2.89852  2.55912  2.90551  3.07607  3.24952  5.06525  2.58659     66 k - - -
          2.68618  4.42225  2.77519  2.73123  3.46354  2.40513  3.72494  3.29354  2.67741  2.69355  4.24690  2.90347  2.73739  3.18146  2.89801  2.37887  2.77519  2.98518  4.58477  3.61503
          0.02645  4.04158  4.76393  0.61958  0.77255  0.48576  0.95510
     67   3.49977  4.91992  4.09186  3.85568  2.31892  4.03024  3.71023  3.48634  3.70851  2.89587  4.14433  3.93752  4.50142  3.97342  3.85631  3.61848  3.78800  3.36526  3.96820  0.72504     67 y - - -
          2.68618  4.42225  2.77519  2.73123  3.46354  2.40513  3.72494  3.29354  2.67741  2.69355  4.24690  2.90347  2.73739  3.18146  2.89801  2.37887  2.77519  2.98518  4.58477  3.61503
          0.02645  4.04158  4.76393  0.61958  0.77255  0.48576  0.95510
     68   2.38124  4.34532  3.19424  2.96665  4.28402  3.05583  4.13830  3.75054  3.06073  3.42357  4.28637  3.24501  1.36405  3.39740  3.38962  2.01419  2.84100  3.25770  5.61462  4.35016     68 p - - -
          2.68618  4.42225  2.77519  2.73123  3.46354  2.40513  3.72494  3.29354  2.67741  2.69355  4.24690  2.90347  2.73739  3.18146  2.89801  2.37887  2.77519  2.98518  4.58477  3.61503
          0.02645  4.04158  4.76393  0.61958  0.77255  0.48576  0.95510
     69   2.07751  4.44886  3.34541  2.79736  3.66022  3.51984  3.81012  2.83203  2.24790  2.34537  3.57674  3.22984  3.93200  3.06375  3.03089  2.78672  2.86247  2.29997  5.08315  3.82971     69 a - - -
          2.68618  4.42225  2.77519  2.73123  3.46354  2.40513  3.72494  3.29354  2.67741  2.69355  4.24690  2.90347  2.73739  3.18146  2.89801  2.37887  2.77519  2.98518  4.58477  3.61503
          0.02645  4.04158  4.76393  0.61958  0.77255  0.48576  0.95510
     70   2.30147  4.83432  2.53756  2.39660  4.18865  3.34492  3.63779  3.61842  2.42101  3.19606  3.99496  2.91401  3.78634  2.77754  2.41081  2.32157  2.49266  3.25257  5.40814  4.05781     70 a - - -
          2.68618  4.42225  2.77519  2.73123  3.46354  2.40513  3.72494  3.29354  2.67741  2.69355  4.24690  2.90347  2.73739  3.18146  2.89801  2.37887  2.77519  2.98518  4.58477  3.61503
          0.02645  4.04158  4.76393  0.61958  0.77255  0.48576  0.95510
     71   2.59661  4.55246  3.18184  2.62360  3.74690  3.47160  3.69456  2.70469  2.51757  2.48711  3.65685  2.68406  3.86558  2.91067  2.44304  2.41089  2.83056  2.85472  5.09937  3.82143     71 s - - -
          2.68618  4.42225  2.77519  2.73123  3.46354  2.40513  3.72494  3.29354  2.67741  2.69355  4.24690  2.90347  2.73739  3.18146  2.89801  2.37887  2.77519  2.98518  4.58477  3.61503
          0.02645  4.04158  4.76393  0.61958  0.77255  0.48576  0.95510
     72   2.73894  5.18786  2.16650  1.76511  4.51193  3.29693  3.67180  3.98847  2.53395  3.50767  4.30230  2.78235  2.93753  2.80845  3.05670  2.19244  2.99828  3.58052  5.67960  4.25266     72 e - - -
          2.68618  4.42225  2.77519  2.73123  3.46354  2.40513  3.72494  3.29354  2.67741  2.69355  4.24690  2.90347  2.73739  3.18146  2.89801  2.37887  2.77519  2.98518  4.58477  3.61503
          0.02645  4.04158  4.76393  0.61958  0.77255  0.48576  0.95510
     73   2.32505  4.31625  3.60531  3.04176  3.45619  3.61148  3.91968  2.60749  2.88563  1.93187  3.39723  3.41443  4.01121  3.25474  2.67984  2.89152  2.88209  2.06239  4.96070  3.73752     73 l - - -
          2.68618  4.42225  2.77519  2.73123  3.46354  2.40513  3.72494  3.29354  2.67741  2.69355  4.24690  2.90347  2.73739  3.18146  2.89801  2.37887  2.77519  2.98518  4.58477  3.61503
          0.02645  4.04158  4.76393  0.61958  0.77255  0.48576  0.95510
     74   2.23147  5.07043  1.23108  2.29430  4.57789  3.22200  3.86700  3.96963  2.86678  3.62359  4.50397  2.83900  3.85575  3.05189  3.40369  2.77814  3.13468  3.57221  5.83542  4.41378     74 d - - -
          2.68618  4.42225  2.77519  2.73123  3.46354  2.40513  3.72494  3.29354  2.67741  2.69355  4.24690  2.90347  2.73739  3.18146  2.89801  2.37887  2.77519  2.98518  4.58477  3.61503
          0.02645  4.04158  4.76393  0.61958  0.77255  0.48576  0.95510
     75   2.78717  4.76189  3.04334  2.27401  3.24258  3.53944  2.87401  3.36483  2.60728  2.95777  3.86763  3.10950  3.96337  2.99947  2.98243  2.85199  3.01993  3.10185  4.74161  1.90219     75 y - - -
          2.68618  4.42225  2.77519  2.73123  3.46354  2.40513  3.72494  3.29354  2.67741  2.69355  4.24690  2.90347  2.73739  3.18146  2.89801  2.37887  2.77519  2.98518  4.58477  3.61503
          0.02645  4.04158  4.76393  0.61958  0.77255  0.48576  0.95510
     76   2.58438  4.67627  2.61929  2.50441  3.94468  3.40253  3.67656  3.30048  2.49332  2.96744  3.81074  3.00135  3.82610  2.85302  2.57521  2.65239  2.24215  2.48963  5.25169  3.94101     76 t - - -
          2.68618  4.42225  2.77519  2.73123  3.46354  2.40513  3.72494  3.29354  2.67741  2.69355  4.24690  2.90347  2.73739  3.18146  2.89801  2.37887  2.77519  2.98518  4.58477  3.61503
          0.02645  4.04158  4.76393  0.61958  0.77255  0.48576  0.95510
     77   2.99091  4.71683  3.61688  3.48255  4.45822  3.39492  4.54362  4.05026  3.55494  3.65748  4.71653  3.77081  0.56568  3.93852  3.77877  3.16436  3.44637  3.67581  5.59538  4.58214     77 P - - -
          2.68618  4.42225  2.77519  2.73123  3.46354  2.40513  3.72494  3.29354  2.67741  2.69355  4.24690  2.90347  2.73739  3.18146  2.89801  2.37887  2.77519  2.98518  4.58477  3.61503
          0.02645  4.04158  4.76393  0.61958  0.77255  0.48576  0.95510
     78   0.79503  4.28442  3.64156  3.44432  4.22780  3.10373  4.44537  3.37916  3.46512  3.25266  4.26847  3.54885  3.85928  3.79131  3.70182  2.63457  2.92383  3.00406  5.63794  4.45806     78 a - - -
          2.68618  4.42225  2.77519  2.73123  3.46354  2.40513  3.72494  3.29354  2.67741  2.69355  4.24690  2.90347  2.73739  3.18146  2.89801  2.37887  2.77519  2.98518  4.58477  3.61503
          0.02645  4.04158  4.76393  0.61958  0.77255  0.48576  0.95510
     79   2.65884  4.28118  4.06195  3.63727  3.71194  3.61063  4.47426  2.18923  3.52624  2.47237  3.60560  3.82426  4.18380  3.85393  3.77543  3.02214  2.23439  1.20502  5.38594  4.16377     79 v - - -
          2.68618  4.42225  2.77519  2.73123  3.46354  2.40513  3.72494  3.29354  2.67741  2.69355  4.24690  2.90347  2.73739  3.18146  2.89801  2.37887  2.77519  2.98518  4.58477  3.61503
          0.02645  4.04158  4.76393  0.61958  0.77255  0.48576  0.95510
     80   3.08636  4.40757  4.77313  4.22867  3.39784  4.41142  4.84563  1.40438  4.11589  1.90107  2.55071  4.44939  4.68236  4.31853  4.28374  3.76070  3.32983  1.39007  5.32547  4.17551     80 v - - -
          2.68618  4.42225  2.77519  2.73123  3.46354  2.40513  3.72494  3.29354  2.67741  2.69355  4.24690  2.90347  2.73739  3.18146  2.89801  2.37887  2.77519  2.98518  4.58477  3.61503
          0.02645  4.04158  4.76393  0.61958  0.77255  0.48576  0.95510
     81   2.83041  2.80496  4.35995  3.78790  3.16543  3.96416  4.32693  2.24556  3.63744  1.50665  2.18047  3.99255  4.30987  3.85172  3.80243  3.28294  3.07481  2.17502  4.90834  3.74176     81 l - - -
          2.68618  4.42225  2.77519  2.73123  3.46354  2.40513  3.72494  3.29354  2.67741  2.69355  4.24690  2.90347  2.73739  3.18146  2.89801  2.37887  2.77519  2.98518  4.58477  3.61503
          0.02645  4.04158  4.76393  0.61958  0.77255  0.48576  0.95510
     82   1.22049  4.21713  3.80546  3.43080  3.89883  3.23524  4.34488  2.71394  3.36487  2.77436  3.82833  3.56824  3.91740  3.67916  3.63451  2.67134  2.85689  2.01836  5.45426  4.23371     82 a - - -
          2.68618  4.42225  2.77519  2.73123  3.46354  2.40513  3.72494  3.29354  2.67741  2.69355  4.24690  2.90347  2.73739  3.18146  2.89801  2.37887  2.77519  2.98518  4.58477  3.61503
          0.02645  4.04158  4.76393  0.61958  0.77255  0.48576  0.95510
     83   2.99091  4.71683  3.61688  3.48255  4.45822  3.39492  4.54362  4.05026  3.55494  3.65748  4.71653  3.77081  0.56568  3.93852  3.77877  3.16436  3.44637  3.67581  5.59538  4.58214     83 P - - -
          2.68618  4.42225  2.77519  2.73123  3.46354  2.40513  3.72494  3.29354  2.67741  2.69355  4.24690  2.90347  2.73739  3.18146  2.89801  2.37887  2.77519  2.98518  4.58477  3.61503
          0.02645  4.04158  4.76393  0.61958  0.77255  0.48576  0.95510
     84   2.94333  4.44259  4.35686  4.02820  3.67902  3.89589  4.80240  2.05692  3.89859  2.33857  3.62133  4.19006  4.44915  4.24756  4.09436  3.41242  3.30214  0.83565  5.49105  4.23190     84 v - - -
          2.68618  4.42225  2.77519  2.73123  3.46354  2.40513  3.72494  3.29354  2.67741  2.69355  4.24690  2.90347  2.73739  3.18146  2.89801  2.37887  2.77519  2.98518  4.58477  3.61503
          0.02645  4.04158  4.76393  0.61958  0.77255  0.48576  0.95510
     85   3.31042  4.64868  4.80958  4.28668  3.14678  4.54085  4.87359  1.78938  4.10051  0.91738  2.97420  4.55265  4.76193  4.29335  4.24701  3.91849  3.54759  2.13362  5.22105  4.07978     85 l - - -
          2.68618  4.42225  2.77519  2.73123  3.46354  2.40513  3.72494  3.29354  2.67741  2.69355  4.24690  2.90347  2.73739  3.18146  2.89801  2.37887  2.77519  2.98518  4.58477  3.61503
          0.02645  4.04158  4.76393  0.61958  0.77255  0.48576  0.95510
     86   2.56322  4.61727  2.77800  2.64264  4.44398  1.36548  4.02221  3.97461  2.95583  3.59243  4.44162  2.10798  3.81709  3.24638  3.35849  2.65302  2.98367  3.48003  5.70877  4.39548     86 g - - -
          2.68618  4.42225  2.77519  2.73123  3.46354  2.40513  3.72494  3.29354  2.67741  2.69355  4.24690  2.90347  2.73739  3.18146  2.89801  2.37887  2.77519  2.98518  4.58477  3.61503
          0.02645  4.04158  4.76393  0.61958  0.77255  0.48576  0.95510
     87   2.58867  4.65529  3.18224  2.67213  4.17666  3.34093  3.74802  3.56866  2.39124  3.17755  4.01642  3.09937  3.84383  2.91985  1.80683  2.15498  2.41621  3.20816  5.38935  4.11823     87 r - - -
          2.68618  4.42225  2.77519  2.73123  3.46354  2.40513  3.72494  3.29354  2.67741  2.69355  4.24690  2.90347  2.73739  3.18146  2.89801  2.37887  2.77519  2.98518  4.58477  3.61503
          0.02645  4.04158  4.76393  0.61958  0.77255  0.48576  0.95510
     88   2.28938  4.44958  3.25290  2.72932  3.66316  3.44545  3.01509  3.02528  2.65305  2.39376  3.61362  3.16541  3.87915  3.02086  3.02683  2.71994  2.10672  2.76918  5.06171  3.78973     88 t - - -
          2.68618  4.42225  2.77519  2.73123  3.46354  2.40513  3.72494  3.29354  2.67741  2.69355  4.24690  2.90347  2.73739  3.18146  2.89801  2.37887  2.77519  2.98518  4.58477  3.61503
          0.02645  4.04158  4.76393  0.61958  0.77255  0.48576  0.95510
     89   2.64674  4.82403  2.96681  2.52003  4.27228  3.35766  3.69278  3.71130  2.35566  3.27590  4.09594  2.51036  3.83899  2.84575  2.06237  1.93696  2.92251  3.33734  5.44725  4.13436     89 s - - -
          2.68618  4.42225  2.77519  2.73123  3.46354  2.40513  3.72494  3.29354  2.67741  2.69355  4.24690  2.90347  2.73739  3.18146  2.89801  2.37887  2.77519  2.98518  4.58477  3.61503
          0.12129  4.04158  2.33665  0.61958  0.77255  0.48576  0.95510
     90   1.37734  4.16144  3.34299  3.11054  4.28292  1.77172  4.21631  3.63495  3.21448  3.37871  4.23313  3.27985  3.68127  3.49921  3.51947  2.40747  2.71891  3.11801  5.62578  4.42270     90 a - - -
          2.68618  4.42225  2.77519  2.73123  3.46354  2.40513  3.72494  3.29354  2.67741  2.69355  4.24690  2.90347  2.73739  3.18146  2.89801  2.37887  2.77519  2.98518  4.58477  3.61503
          0.02904  3.94933  4.67168  0.61958  0.77255  0.43278  1.04612
     91   2.60613  4.78145  2.67103  2.08987  4.35691  2.38388  3.80362  3.79886  2.67658  3.39307  4.21750  2.92672  3.80412  2.97766  3.13391  1.69781  2.93825  3.38620  5.60371  4.25424     91 s - - -
          2.68618  4.42225  2.77519  2.73123  3.46354  2.40513  3.72494  3.29354  2.67741  2.69355  4.24690  2.90347  2.73739  3.18146  2.89801  2.37887  2.77519  2.98518  4.58477  3.61503
          0.02645  4.04158  4.76393  0.61958  0.77255  0.48576  0.95510
     92   2.65080  4.94917  2.83999  1.87855  4.26991  3.38212  3.62135  3.69902  2.34729  3.25398  4.05476  2.90410  3.05234  2.75537  2.43435  2.65027  2.53139  3.33576  5.44442  4.09461     92 e - - -
          2.68618  4.42225  2.77519  2.73123  3.46354  2.40513  3.72494  3.29354  2.67741  2.69355  4.24690  2.90347  2.73739  3.18146  2.89801  2.37887  2.77519  2.98518  4.58477  3.61503
          0.02645  4.04158  4.76393  0.61958  0.77255  0.48576  0.95510
     93   2.80520  4.23486  4.30328  3.72888  2.61433  3.96129  4.28299  1.69415  3.61085  1.92285  2.57759  3.95040  4.29251  3.81636  3.78804  3.26520  2.53667  2.10809  4.88413  3.70618     93 i - - -
          2.68618  4.42225  2.77519  2.73123  3.46354  2.40513  3.72494  3.29354  2.67741  2.69355  4.24690  2.90347  2.73739  3.18146  2.89801  2.37887  2.77519  2.98518  4.58477  3.61503
          0.02645  4.04158  4.76393  0.61958  0.77255  0.48576  0.95510
     94   2.76388  5.15896  1.82237  2.23065  4.53879  3.26547  3.73060  4.00981  2.63661  3.55684  4.37299  1.92711  3.82334  2.88321  3.16361  2.71982  2.49114  3.60039  5.73638  4.30609     94 d - - -
          2.68618  4.42225  2.77519  2.73123  3.46354  2.40513  3.72494  3.29354  2.67741  2.69355  4.24690  2.90347  2.73739  3.18146  2.89801  2.37887  2.77519  2.98518  4.58477  3.61503
          0.02645  4.04158  4.76393  0.61958  0.77255  0.48576  0.95510
     95   2.86010  5.13340  2.82533  1.56778  4.48249  3.45112  3.67369  3.91032  2.25375  3.42201  4.26337  2.97264  3.91185  2.81648  1.91783  2.83733  3.08964  3.55596  5.54524  4.23963     95 e - - -
          2.68618  4.42225  2.77519  2.73123  3.46354  2.40513  3.72494  3.29354  2.67741  2.69355  4.24690  2.90347  2.73739  3.18146  2.89801  2.37887  2.77519  2.98518  4.58477  3.61503
          0.02645  4.04158  4.76393  0.61958  0.77255  0.48576  0.95510
     96   1.99929  4.42106  3.04787  2.75178  4.29245  3.09005  3.98090  3.72172  2.87782  3.36930  4.19264  2.43169  3.75248  3.19109  3.27292  1.48422  2.80881  3.24657  5.59107  4.30506     96 s - - -
          2.68618  4.42225  2.77519  2.73123  3.46354  2.40513  3.72494  3.29354  2.67741  2.69355  4.24690  2.90347  2.73739  3.18146  2.89801  2.37887  2.77519  2.98518  4.58477  3.61503
          0.02645  4.04158  4.76393  0.61958  0.77255  0.48576  0.95510
     97   2.60517  4.86409  2.55790  2.38536  4.13634  3.38818  3.61145  3.56197  2.38368  3.14307  3.94733  2.91072  3.79773  2.46702  2.51687  2.35781  2.84079  2.64674  5.36162  4.01386     97 s - - -
          2.68618  4.42225  2.77519  2.73123  3.46354  2.40513  3.72494  3.29354  2.67741  2.69355  4.24690  2.90347  2.73739  3.18146  2.89801  2.37887  2.77519  2.98518  4.58477  3.61503
          0.02645  4.04158  4.76393  0.61958  0.77255  0.48576  0.95510
     98   3.15928  4.55339  4.62836  4.12417  3.23881  4.32966  4.76772  2.06730  3.95201  1.05320  3.08506  4.37432  4.64145  4.19285  4.12889  3.71014  3.42052  1.67774  5.23617  4.06504     98 l - - -
          2.68618  4.42225  2.77519  2.73123  3.46354  2.40513  3.72494  3.29354  2.67741  2.69355  4.24690  2.90347  2.73739  3.18146  2.89801  2.37887  2.77519  2.98518  4.58477  3.61503
          0.02645  4.04158  4.76393  0.61958  0.77255  0.48576  0.95510
     99   2.99231  5.57821  1.37958  1.48354  4.86276  3.24296  3.80011  4.38779  2.83265  3.88507  4.74416  2.70500  3.87258  2.96864  3.43795  2.86837  3.28373  3.95701  6.03336  4.52115     99 d - - -
          2.68618  4.42225  2.77519  2.73123  3.46354  2.40513  3.72494  3.29354  2.67741  2.69355  4.24690  2.90347  2.73739  3.18146  2.89801  2.37887  2.77519  2.98518  4.58477  3.61503
          0.02645  4.04158  4.76393  0.61958  0.77255  0.48576  0.95510
    100   2.62439  4.37927  3.65995  3.22738  3.63870  3.47328  4.15157  2.65698  3.07836  2.08817  3.61184  3.52298  4.03147  3.47250  3.36528  2.86823  1.46449  2.47421  5.22674  3.96397    100 t - - -
          2.68618  4.42225  2.77519  2.73123  3.46354  2.40513  3.72494  3.29354  2.67741  2.69355  4.24690  2.90347  2.73739  3.18146  2.89801  2.37887  2.77519  2.98518  4.58477  3.61503
          0.02645  4.04158  4.76393  0.61958  0.77255  0.48576  0.95510
    101   3.34960  4.76349  4.46034  4.10402  3.20799  4.19526  4.70694  2.42443  3.87012  0.69186  3.18359  4.36303  4.60349  4.19775  4.01727  3.79046  3.63725  2.50509  5.14545  3.90679    101 L - - -
          2.68618  4.42225  2.77519  2.73123  3.46354  2.40513  3.72494  3.29354  2.67741  2.69355  4.24690  2.90347  2.73739  3.18146  2.89801  2.37887  2.77519  2.98518  4.58477  3.61503
          0.02645  4.04158  4.76393  0.61958  0.77255  0.48576  0.95510
    102   2.37470  4.32139  4.41220  3.90261  3.60257  4.06732  4.65891  1.66820  3.80527  2.26869  3.45145  4.13632  4.47543  4.08780  4.04350  3.42873  3.17069  1.18635  5.37820  4.16789    102 v - - -
          2.68618  4.42225  2.77519  2.73123  3.46354  2.40513  3.72494  3.29354  2.67741  2.69355  4.24690  2.90347  2.73739  3.18146  2.89801  2.37887  2.77519  2.98518  4.58477  3.61503
          0.02645  4.04158  4.76393  0.61958  0.77255  0.48576  0.95510
    103   2.68509  5.00650  2.24299  2.35465  4.36489  3.34888  3.65364  3.81914  2.39573  3.36010  4.16257  2.88389  3.81952  2.79115  1.92189  2.33580  2.93980  3.43528  5.52728  4.16070    103 r - - -
          2.68618  4.42225  2.77519  2.73123  3.46354  2.40513  3.72494  3.29354  2.67741  2.69355  4.24690  2.90347  2.73739  3.18146  2.89801  2.37887  2.77519  2.98518  4.58477  3.61503
          0.02645  4.04158  4.76393  0.61958  0.77255  0.48576  0.95510
    104   2.64397  4.84553  2.90705  2.48240  4.28362  3.34638  3.68931  3.72872  2.38030  3.29117  4.10706  2.19463  3.83020  2.84012  2.23865  2.03014  2.91940  3.35049  5.46372  4.13778    104 s - - -
          2.68618  4.42225  2.77519  2.73123  3.46354  2.40513  3.72494  3.29354  2.67741  2.69355  4.24690  2.90347  2.73739  3.18146  2.89801  2.37887  2.77519  2.98518  4.58477  3.61503
          0.02645  4.04158  4.76393  0.61958  0.77255  0.48576  0.95510
    105   1.91465  4.20592  3.56289  3.25298  4.14314  3.06355  4.26334  3.24498  3.22581  3.13958  4.07600  3.40502  3.78847  3.55722  3.50986  2.51762  1.24934  2.86791  5.56855  4.35750    105 t - - -
          2.68618  4.42225  2.77519  2.73123  3.46354  2.40513  3.72494  3.29354  2.67741  2.69355  4.24690  2.90347  2.73739  3.18146  2.89801  2.37887  2.77519  2.98518  4.58477  3.61503
          0.02645  4.04158  4.76393  0.61958  0.77255  0.48576  0.95510
    106   3.34960  4.76349  4.46034  4.10402  3.20799  4.19526  4.70694  2.42443  3.87012  0.69186  3.18359  4.36303  4.60349  4.19775  4.01727  3.79046  3.63725  2.50509  5.14545  3.90679    106 L - - -
          2.68618  4.42225  2.77519  2.73123  3.46354  2.40513  3.72494  3.29354  2.67741  2.69355  4.24690  2.90347  2.73739  3.18146  2.89801  2.37887  2.77519  2.98518  4.58477  3.61503
          0.02645  4.04158  4.76393  0.61958  0.77255  0.48576  0.95510
    107   2.69060  4.47598  3.31704  2.32408  3.37705  3.58676  3.79138  2.87951  2.75237  1.80694  3.50533  3.26171  3.98143  3.11869  3.10030  2.86801  2.92347  2.68795  4.87978  2.88768    107 l - - -
          2.68618  4.42225  2.77519  2.73123  3.46354  2.40513  3.72494  3.29354  2.67741  2.69355  4.24690  2.90347  2.73739  3.18146  2.89801  2.37887  2.77519  2.98518  4.58477  3.61503
          0.02645  4.04158  4.76393  0.61958  0.77255  0.48576  0.95510
    108   2.68261  4.82264  2.83304  2.52980  4.26587  3.31187  3.77422  3.76469  2.48993  3.33849  4.19694  3.00496  3.85930  1.59172  2.84917  2.12697  2.99210  3.38833  5.49677  4.15665    108 q - - -
          2.68618  4.42225  2.77519  2.73123  3.46354  2.40513  3.72494  3.29354  2.67741  2.69355  4.24690  2.90347  2.73739  3.18146  2.89801  2.37887  2.77519  2.98518  4.58477  3.61503
          0.02645  4.04158  4.76393  0.61958  0.77255  0.48576  0.95510
    109   2.57973  4.65446  2.74221  2.60024  4.44930  1.51409  3.99133  3.97658  2.91757  3.58683  4.43295  1.90627  3.81810  3.20706  3.33149  2.65928  2.98909  3.48955  5.70811  4.38460    109 g - - -
          2.68618  4.42225  2.77519  2.73123  3.46354  2.40513  3.72494  3.29354  2.67741  2.69355  4.24690  2.90347  2.73739  3.18146  2.89801  2.37887  2.77519  2.98518  4.58477  3.61503
          0.02645  4.04158  4.76393  0.61958  0.77255  0.48576  0.95510
    110   2.97049  5.19088  3.29244  2.67167  4.61923  3.62104  3.60289  3.98588  1.48992  3.42596  4.26502  3.11697  3.99023  2.00159  1.93131  2.95033  3.14694  3.64309  5.48470  4.27109    110 k - - -
          2.68618  4.42225  2.77519  2.73123  3.46354  2.40513  3.72494  3.29354  2.67741  2.69355  4.24690  2.90347  2.73739  3.18146  2.89801  2.37887  2.77519  2.98518  4.58477  3.61503
          0.02645  4.04158  4.76393  0.61958  0.77255  0.48576  0.95510
    111   3.35194  4.69885  4.75473  4.25461  2.27217  4.47953  4.52339  2.31778  4.10809  0.88280  2.95677  4.45126  4.70850  4.21931  4.22668  3.85271  3.58174  2.44994  4.78165  3.39542    111 l - - -
          2.68618  4.42225  2.77519  2.73123  3.46354  2.40513  3.72494  3.29354  2.67741  2.69355  4.24690  2.90347  2.73739  3.18146  2.89801  2.37887  2.77519  2.98518  4.58477  3.61503
          0.02645  4.04158  4.76393  0.61958  0.77255  0.48576  0.95510
    112   2.09692  4.30245  4.22869  3.67711  3.41699  4.00101  4.40723  1.80898  3.58148  1.79586  3.29539  3.95749  4.35989  3.84493  3.82701  3.31609  3.09573  1.69314  5.13619  3.94445    112 v - - -
          2.68618  4.42225  2.77519  2.73123  3.46354  2.40513  3.72494  3.29354  2.67741  2.69355  4.24690  2.90347  2.73739  3.18146  2.89801  2.37887  2.77519  2.98518  4.58477  3.61503
          0.02645  4.04158  4.76393  0.61958  0.77255  0.48576  0.95510
    113   2.92617  5.37337  1.23009  2.20427  4.68364  3.28153  3.78232  4.18377  2.22409  3.71482  4.56929  2.77667  3.87578  2.94870  3.22732  2.84318  3.20927  3.78285  5.85537  4.41124    113 d - - -
          2.68618  4.42225  2.77519  2.73123  3.46354  2.40513  3.72494  3.29354  2.67741  2.69355  4.24690  2.90347  2.73739  3.18146  2.89801  2.37887  2.77519  2.98518  4.58477  3.61503
          0.02645  4.04158  4.76393  0.61958  0.77255  0.48576  0.95510
    114   3.48087  4.83400  4.47087  4.22023  0.77085  4.12537  3.96304  2.98687  4.12375  2.31922  3.69375  4.21346  4.58224  4.24576  4.20155  3.74020  3.78315  2.98952  4.16712  2.51504    114 f - - -
          2.68618  4.42225  2.77519  2.73123  3.46354  2.40513  3.72494  3.29354  2.67741  2.69355  4.24690  2.90347  2.73739  3.18146  2.89801  2.37887  2.77519  2.98518  4.58477  3.61503
          0.02645  4.04158  4.76393  0.61958  0.77255  0.48576  0.95510
    115   2.92289  5.37020  1.24239  2.20539  4.68068  3.28279  3.77938  4.17993  2.20384  3.71016  4.56314  2.77743  3.87487  2.94490  3.21803  2.84052  3.20500  3.77899  5.85086  4.40781    115 d - - -
          2.68618  4.42225  2.77519  2.73123  3.46354  2.40513  3.72494  3.29354  2.67741  2.69355  4.24690  2.90347  2.73739  3.18146  2.89801  2.37887  2.77519  2.98518  4.58477  3.61503
          0.02645  4.04158  4.76393  0.61958  0.77255  0.48576  0.95510
    116   2.99091  4.71683  3.61688  3.48255  4.45822  3.39492  4.54362  4.05026  3.55494  3.65748  4.71653  3.77081  0.56568  3.93852  3.77877  3.16436  3.44637  3.67581  5.59538  4.58214    116 P - - -
          2.68618  4.42225  2.77519  2.73123  3.46354  2.40513  3.72494  3.29354  2.67741  2.69355  4.24690  2.90347  2.73739  3.18146  2.89801  2.37887  2.77519  2.98518  4.58477  3.61503
          0.02645  4.04158  4.76393  0.61958  0.77255  0.48576  0.95510
    117   2.73950  5.12372  2.67841  2.07288  4.45616  3.37205  3.63420  3.90450  1.79551  3.41728  4.21508  2.45029  3.83257  2.76440  2.76675  2.34666  2.97788  3.51778  5.57020  4.20074    117 k - - -
          2.68618  4.42225  2.77519  2.73123  3.46354  2.40513  3.72494  3.29354  2.67741  2.69355  4.24690  2.90347  2.73739  3.18146  2.89801  2.37887  2.77519  2.98518  4.58477  3.61503
          0.02645  4.04158  4.76393  0.61958  0.77255  0.48576  0.95510
    118   2.30243  4.22536  3.43573  3.13844  4.18641  3.03149  4.19212  3.50338  3.13581  3.27208  4.14746  3.32817  3.75526  3.47215  3.43619  2.00584  1.26296  3.05544  5.56291  4.32988    118 t - - -
          2.68618  4.42225  2.77519  2.73123  3.46354  2.40513  3.72494  3.29354  2.67741  2.69355  4.24690  2.90347  2.73739  3.18146  2.89801  2.37887  2.77519  2.98518  4.58477  3.61503
          0.02645  4.04158  4.76393  0.61958  0.77255  0.48576  0.95510
    119   0.79503  4.28442  3.64156  3.44432  4.22780  3.10373  4.44537  3.37916  3.46512  3.25266  4.26847  3.54885  3.85928  3.79131  3.70182  2.63457  2.92383  3.00406  5.63794  4.45806    119 a - - -
          2.68618  4.42225  2.77519  2.73123  3.46354  2.40513  3.72494  3.29354  2.67741  2.69355  4.24690  2.90347  2.73739  3.18146  2.89801  2.37887  2.77519  2.98518  4.58477  3.61503
          0.02645  4.04158  4.76393  0.61958  0.77255  0.48576  0.95510
    120   3.63142  4.94327  4.35932  4.10935  2.85933  3.92770  4.12354  3.66542  3.82956  3.02977  4.29089  4.22504  4.46016  4.20838  3.92713  3.83338  3.94106  3.56035  0.60376  2.85308    120 W - - -
          2.68618  4.42225  2.77519  2.73123  3.46354  2.40513  3.72494  3.29354  2.67741  2.69355  4.24690  2.90347  2.73739  3.18146  2.89801  2.37887  2.77519  2.98518  4.58477  3.61503
          0.02645  4.04158  4.76393  0.61958  0.77255  0.48576  0.95510
    121   2.88852  4.64408  3.59668  3.51912  4.65243  0.51009  4.62622  4.29595  3.72321  3.92797  4.90723  3.76141  4.04047  4.03422  3.93794  3.06577  3.38294  3.79163  5.70000  4.76105    121 G - - -
          2.68618  4.42225  2.77519  2.73123  3.46354  2.40513  3.72494  3.29354  2.67741  2.69355  4.24690  2.90347  2.73739  3.18146  2.89801  2.37887  2.77519  2.98518  4.58477  3.61503
          0.02645  4.04158  4.76393  0.61958  0.77255  0.48576  0.95510
    122   2.88852  4.64408  3.59668  3.51912  4.65243  0.51009  4.62622  4.29595  3.72321  3.92797  4.90723  3.76141  4.04047  4.03422  3.93794  3.06577  3.38294  3.79163  5.70000  4.76105    122 G - - -
          2.68618  4.42225  2.77519  2.73123  3.46354  2.40513  3.72494  3.29354  2.67741  2.69355  4.24690  2.90347  2.73739  3.18146  2.89801  2.37887  2.77519  2.98518  4.58477  3.61503
          0.02645  4.04158  4.76393  0.61958  0.77255  0.48576  0.95510
    123   2.04623  4.50936  3.11272  2.69345  4.02329  3.27332  3.83638  3.36520  2.65842  3.04791  3.91413  3.11244  3.82044  2.50646  3.03619  2.62621  1.83388  3.02885  5.35000  4.07319    123 t - - -
          2.68618  4.42225  2.77519  2.73123  3.46354  2.40513  3.72494  3.29354  2.67741  2.69355  4.24690  2.90347  2.73739  3.18146  2.89801  2.37887  2.77519  2.98518  4.58477  3.61503
          0.02645  4.04158  4.76393  0.61958  0.77255  0.48576  0.95510
    124   3.48087  4.83400  4.47087  4.22023  0.77085  4.12537  3.96304  2.98687  4.12375  2.31922  3.69375  4.21346  4.58224  4.24576  4.20155  3.74020  3.78315  2.98952  4.16712  2.51504    124 f - - -
          2.68618  4.42225  2.77519  2.73123  3.46354  2.40513  3.72494  3.29354  2.67741  2.69355  4.24690  2.90347  2.73739  3.18146  2.89801  2.37887  2.77519  2.98518  4.58477  3.61503
          0.02645  4.04158  4.76393  0.61958  0.77255  0.48576  0.95510
    125   3.30044  4.67269  4.72477  4.17702  3.06934  4.47760  4.76532  2.23079  3.98179  0.97792  1.96569  4.45997  4.69205  4.16831  4.13017  3.83366  3.52779  2.36345  5.13579  4.03301    125 l - - -
          2.68618  4.42225  2.77519  2.73123  3.46354  2.40513  3.72494  3.29354  2.67741  2.69355  4.24690  2.90347  2.73739  3.18146  2.89801  2.37887  2.77519  2.98518  4.58477  3.61503
          0.02645  4.04158  4.76393  0.61958  0.77255  0.48576  0.95510
    126   2.35716  4.33111  4.22520  3.70392  3.43208  3.94082  4.44754  2.08268  3.58752  1.57534  3.30793  3.96353  4.34831  3.86933  3.82670  3.28543  3.11575  1.54542  5.18432  3.99089    126 v - - -
          2.68618  4.42225  2.77519  2.73123  3.46354  2.40513  3.72494  3.29354  2.67741  2.69355  4.24690  2.90347  2.73739  3.18146  2.89801  2.37887  2.77519  2.98518  4.58477  3.61503
          0.02645  4.04158  4.76393  0.61958  0.77255  0.48576  0.95510
    127   3.65761  4.90336  4.60620  4.29318  1.50517  4.39462  3.48417  3.35816  4.14230  2.68952  3.95781  4.07104  4.70802  4.12551  4.18864  3.76595  3.88137  3.28132  3.62756  0.98058    127 y - - -
          2.68618  4.42225  2.77519  2.73123  3.46354  2.40513  3.72494  3.29354  2.67741  2.69355  4.24690  2.90347  2.73739  3.18146  2.89801  2.37887  2.77519  2.98518  4.58477  3.61503
          0.02645  4.04158  4.76393  0.61958  0.77255  0.48576  0.95510
    128   2.88852  4.64408  3.59668  3.51912  4.65243  0.51009  4.62622  4.29595  3.72321  3.92797  4.90723  3.76141  4.04047  4.03422  3.93794  3.06577  3.38294  3.79163  5.70000  4.76105    128 G - - -
          2.68618  4.42225  2.77519  2.73123  3.46354  2.40513  3.72494  3.29354  2.67741  2.69355  4.24690  2.90347  2.73739  3.18146  2.89801  2.37887  2.77519  2.98518  4.58477  3.61503
          0.02645  4.04158  4.76393  0.61958  0.77255  0.48576  0.95510
    129   2.99091  4.71683  3.61688  3.48255  4.45822  3.39492  4.54362  4.05026  3.55494  3.65748  4.71653  3.77081  0.56568  3.93852  3.77877  3.16436  3.44637  3.67581  5.59538  4.58214    129 P - - -
          2.68618  4.42225  2.77519  2.73123  3.46354  2.40513  3.72494  3.29354  2.67741  2.69355  4.24690  2.90347  2.73739  3.18146  2.89801  2.37887  2.77519  2.98518  4.58477  3.61503
          0.02645  4.04158  4.76393  0.61958  0.77255  0.48576  0.95510
    130   2.34219  5.29212  2.01540  1.44763  4.61210  3.27357  3.72734  4.07594  2.65063  3.61411  4.43589  2.75641  3.83561  2.87883  3.19472  2.75691  3.10025  3.67221  5.79581  4.34598    130 e - - -
          2.68618  4.42225  2.77519  2.73123  3.46354  2.40513  3.72494  3.29354  2.67741  2.69355  4.24690  2.90347  2.73739  3.18146  2.89801  2.37887  2.77519  2.98518  4.58477  3.61503
          0.02645  4.04158  4.76393  0.61958  0.77255  0.48576  0.95510
    131   2.70998  5.15989  2.25621  1.75273  4.47346  3.32757  3.63460  3.94479  2.43719  3.45579  4.23992  2.80441  3.80268  2.76163  2.52390  2.32813  2.95593  3.53988  5.61677  4.20576    131 e - - -
          2.68618  4.42225  2.77519  2.73123  3.46354  2.40513  3.72494  3.29354  2.67741  2.69355  4.24690  2.90347  2.73739  3.18146  2.89801  2.37887  2.77519  2.98518  4.58477  3.61503
          0.02645  4.04158  4.76393  0.61958  0.77255  0.48576  0.95510
    132   3.13373  5.09733  3.32050  2.91429  4.52259  3.60140  3.86359  3.96329  0.82814  3.49304  4.44837  3.33016  4.09227  3.04764  2.47799  3.16641  3.37591  3.66263  5.50999  4.34854    132 k - - -
          2.68618  4.42225  2.77519  2.73123  3.46354  2.40513  3.72494  3.29354  2.67741  2.69355  4.24690  2.90347  2.73739  3.18146  2.89801  2.37887  2.77519  2.98518  4.58477  3.61503
          0.02645  4.04158  4.76393  0.61958  0.77255  0.48576  0.95510
    133   3.10988  4.63365  4.23485  3.84415  3.29256  3.96230  4.54025  2.48553  3.60205  1.86443  1.08739  4.09983  4.42651  3.97434  3.78689  3.47522  3.41992  2.51063  5.15414  3.92934    133 m - - -
          2.68618  4.42225  2.77519  2.73123  3.46354  2.40513  3.72494  3.29354  2.67741  2.69355  4.24690  2.90347  2.73739  3.18146  2.89801  2.37887  2.77519  2.98518  4.58477  3.61503
          0.02645  4.04158  4.76393  0.61958  0.77255  0.48576  0.95510
    134   2.84001  5.37645  1.80170  1.69022  4.67918  3.28942  3.69675  4.17357  2.07234  3.66141  4.46619  2.74765  3.83398  2.83696  3.09565  2.75448  3.09982  3.75016  5.81012  4.35430    134 e - - -
          2.68618  4.42225  2.77519  2.73123  3.46354  2.40513  3.72494  3.29354  2.67741  2.69355  4.24690  2.90347  2.73739  3.18146  2.89801  2.37887  2.77519  2.98518  4.58477  3.61503
          0.02645  4.04158  4.76393  0.61958  0.77255  0.48576  0.95510
    135   2.72325  5.04307  2.75406  1.71092  4.37669  3.38357  3.64450  3.81415  2.34642  3.34916  4.15851  2.89813  2.76887  2.78096  2.37777  2.70715  2.96439  3.44407  5.51680  4.16626    135 e - - -
          2.68618  4.42225  2.77519  2.73123  3.46354  2.40513  3.72494  3.29354  2.67741  2.69355  4.24690  2.90347  2.73739  3.18146  2.89801  2.37887  2.77519  2.98518  4.58477  3.61503
          0.02645  4.04158  4.76393  0.61958  0.77255  0.48576  0.95510
    136   3.14717  4.46063  4.81716  4.27893  3.38064  4.48300  4.91544  1.63575  4.16279  1.43992  3.18472  4.51447  4.73724  4.36408  4.33371  3.84003  3.39075  1.33953  5.36324  4.21515    136 v - - -
          2.68618  4.42225  2.77519  2.73123  3.46354  2.40513  3.72494  3.29354  2.67741  2.69355  4.24690  2.90347  2.73739  3.18146  2.89801  2.37887  2.77519  2.98518  4.58477  3.61503
          0.02645  4.04158  4.76393  0.61958  0.77255  0.48576  0.95510
    137   2.71988  4.96420  2.90163  2.15841  4.32385  3.41492  3.64614  3.74405  2.28169  3.29035  4.10870  2.96101  3.85743  2.78756  1.95440  2.09428  2.96026  3.38724  5.45865  4.14154    137 r - - -
          2.68618  4.42225  2.77519  2.73123  3.46354  2.40513  3.72494  3.29354  2.67741  2.69355  4.24690  2.90347  2.73739  3.18146  2.89801  2.37887  2.77519  2.98518  4.58477  3.61503
          0.02645  4.04158  4.76393  0.61958  0.77255  0.48576  0.95510
    138   2.64361  5.00347  2.28151  2.32002  4.35381  2.78696  3.62980  3.80908  2.40549  3.34473  4.13119  2.85786  3.01787  2.75861  2.23374  2.62831  2.89452  3.41669  5.52031  4.14050    138 r - - -
          2.68618  4.42225  2.77519  2.73123  3.46354  2.40513  3.72494  3.29354  2.67741  2.69355  4.24690  2.90347  2.73739  3.18146  2.89801  2.37887  2.77519  2.98518  4.58477  3.61503
          0.02645  4.04158  4.76393  0.61958  0.77255  0.48576  0.95510
    139   2.89534  4.55307  3.64708  3.19049  3.05231  3.75679  2.81859  2.84615  2.92600  1.30310  3.47328  3.53479  4.16530  3.37767  3.18048  3.11546  3.14098  2.74123  4.66952  3.20801    139 l - - -
          2.68618  4.42225  2.77519  2.73123  3.46354  2.40513  3.72494  3.29354  2.67741  2.69355  4.24690  2.90347  2.73739  3.18146  2.89801  2.37887  2.77519  2.98518  4.58477  3.61503
          0.02645  4.04158  4.76393  0.61958  0.77255  0.48576  0.95510
    140   2.75517  4.41848  3.66259  3.12372  3.39651  3.73298  4.00911  2.53783  2.95777  1.75487  3.32684  3.50893  4.11270  2.55055  3.25933  3.02285  2.99602  1.90836  5.00720  3.77600    140 l - - -
          2.68618  4.42225  2.77519  2.73123  3.46354  2.40513  3.72494  3.29354  2.67741  2.69355  4.24690  2.90347  2.73739  3.18146  2.89801  2.37887  2.77519  2.98518  4.58477  3.61503
          0.02645  4.04158  4.76393  0.61958  0.77255  0.48576  0.95510
    141   2.56371  4.54926  3.14123  2.61549  3.81602  3.40941  3.71986  3.19133  2.55730  2.85276  3.00956  3.08007  3.84336  2.54193  2.95880  2.05589  2.47433  2.90810  5.16342  3.88103    141 s - - -
          2.68618  4.42225  2.77519  2.73123  3.46354  2.40513  3.72494  3.29354  2.67741  2.69355  4.24690  2.90347  2.73739  3.18146  2.89801  2.37887  2.77519  2.98518  4.58477  3.61503
          0.02645  4.04158  4.76393  0.61958  0.77255  0.48576  0.95510
    142   2.83153  5.17908  1.43119  2.31202  4.50040  3.33168  3.74060  4.00308  2.55780  3.53629  4.37361  2.86145  3.86734  2.89749  2.25023  2.78984  3.09976  3.61778  5.66432  4.27714    142 d - - -
          2.68618  4.42225  2.77519  2.73123  3.46354  2.40513  3.72494  3.29354  2.67741  2.69355  4.24690  2.90347  2.73739  3.18146  2.89801  2.37887  2.77519  2.98518  4.58477  3.61503
          0.02645  4.04158  4.76393  0.61958  0.77255  0.48576  0.95510
    143   2.54686  4.57931  2.82140  2.69322  4.43906  1.25184  4.05812  3.97503  2.99972  3.60114  4.45396  2.29736  3.81683  3.29228  3.38884  2.64756  2.97921  3.47189  5.70926  4.40763    143 g - - -
          2.68618  4.42225  2.77519  2.73123  3.46354  2.40513  3.72494  3.29354  2.67741  2.69355  4.24690  2.90347  2.73739  3.18146  2.89801  2.37887  2.77519  2.98518  4.58477  3.61503
          0.02645  4.04158  4.76393  0.61958  0.77255  0.48576  0.95510
    144   2.61121  4.92578  2.41247  2.13798  4.20737  3.37553  3.60275  3.63702  2.37791  3.20548  3.99953  2.88155  3.78945  2.73416  2.52616  2.61104  2.52749  2.83518  5.41079  4.04696    144 e - - -
          2.68618  4.42225  2.77519  2.73123  3.46354  2.40513  3.72494  3.29354  2.67741  2.69355  4.24690  2.90347  2.73739  3.18146  2.89801  2.37887  2.77519  2.98518  4.58477  3.61503
          0.02645  4.04158  4.76393  0.61958  0.77255  0.48576  0.95510
    145   2.44983  4.34166  4.37058  3.80212  3.23332  4.09497  4.43199  1.79724  3.68561  1.47871  2.53937  4.06067  4.40453  3.90260  3.88255  3.40451  3.15399  2.06485  5.03268  3.88532    145 l - - -
          2.68618  4.42225  2.77519  2.73123  3.46354  2.40513  3.72494  3.29354  2.67741  2.69355  4.24690  2.90347  2.73739  3.18146  2.89801  2.37887  2.77519  2.98518  4.58477  3.61503
          0.02645  4.04158  4.76393  0.61958  0.77255  0.48576  0.95510
    146   2.70931  5.06047  2.93438  2.07518  4.39518  3.43909  3.58680  3.82509  1.99376  3.33063  4.12159  2.92692  3.83770  2.38647  2.30021  2.69007  2.53616  3.44913  5.47153  4.13821    146 k - - -
          2.68618  4.42225  2.77519  2.73123  3.46354  2.40513  3.72494  3.29354  2.67741  2.69355  4.24690  2.90347  2.73739  3.18146  2.89801  2.37887  2.77519  2.98518  4.58477  3.61503
          0.02645  4.04158  4.76393  0.61958  0.77255  0.48576  0.95510
    147   2.21308  5.12693  2.18328  1.78050  4.46298  3.29577  3.68209  3.92475  2.54889  3.46475  4.26644  2.79845  3.80996  2.82379  3.06647  2.30480  2.98853  3.52773  5.65071  4.23601    147 e - - -
          2.68618  4.42225  2.77519  2.73123  3.46354  2.40513  3.72494  3.29354  2.67741  2.69355  4.24690  2.90347  2.73739  3.18146  2.89801  2.37887  2.77519  2.98518  4.58477  3.61503
          0.02645  4.04158  4.76393  0.61958  0.77255  0.48576  0.95510
    148   3.15354  4.50031  4.72706  4.19222  3.27728  4.41132  4.80967  1.22059  4.03327  1.72817  2.29612  4.43570  4.67831  4.25077  4.19819  3.77062  3.39736  1.93235  5.26131  4.11872    148 i - - -
          2.68618  4.42225  2.77519  2.73123  3.46354  2.40513  3.72494  3.29354  2.67741  2.69355  4.24690  2.90347  2.73739  3.18146  2.89801  2.37887  2.77519  2.98518  4.58477  3.61503
          0.02645  4.04158  4.76393  0.61958  0.77255  0.48576  0.95510
    149   3.27063  4.58869  4.85318  4.32713  3.21597  4.55160  4.91651  1.44494  4.15997  1.13707  3.03456  4.57754  4.77502  4.34891  4.30562  3.92626  3.50906  1.99000  5.27375  4.13298    149 l - - -
          2.68618  4.42225  2.77519  2.73123  3.46354  2.40513  3.72494  3.29354  2.67741  2.69355  4.24690  2.90347  2.73739  3.18146  2.89801  2.37887  2.77519  2.98518  4.58477  3.61503
          0.02645  4.04158  4.76393  0.61958  0.77255  0.48576  0.95510
    150   2.08016  4.53419  2.91601  2.61117  4.33463  2.48175  3.89435  3.77610  2.77792  3.38657  4.19665  1.94108  3.75631  3.07906  3.21204  2.12437  2.82964  3.30737  5.60123  4.29006    150 n - - -
          2.68618  4.42225  2.77519  2.73123  3.46354  2.40513  3.72494  3.29354  2.67741  2.69355  4.24690  2.90347  2.73739  3.18146  2.89801  2.37887  2.77519  2.98518  4.58477  3.61503
          0.02645  4.04158  4.76393  0.61958  0.77255  0.48576  0.95510
    151   2.48567  4.55304  3.07267  2.66629  4.23141  2.16044  3.83701  3.66348  2.60752  3.27296  4.09576  3.08008  3.78896  3.01982  2.43462  1.81104  2.84093  3.24431  5.48199  4.19311    151 s - - -
          2.68618  4.42225  2.77519  2.73123  3.46354  2.40513  3.72494  3.29354  2.67741  2.69355  4.24690  2.90347  2.73739  3.18146  2.89801  2.37887  2.77519  2.98518  4.58477  3.61503
          0.02645  4.04158  4.76393  0.61958  0.77255  0.48576  0.95510
    152   2.71726  4.96320  2.75366  1.74199  4.09040  3.40059  3.64839  3.64027  2.42562  3.20838  4.04462  2.91061  3.84827  2.42667  2.85346  2.71793  2.95368  3.31069  5.35772  2.84272    152 e - - -
          2.68618  4.42225  2.77519  2.73123  3.46354  2.40513  3.72494  3.29354  2.67741  2.69355  4.24690  2.90347  2.73739  3.18146  2.89801  2.37887  2.77519  2.98518  4.58477  3.61503
          0.16207  4.04158  2.02459  0.61958  0.77255  0.48576  0.95510
    153   2.92232  5.44690  1.32093  1.74607  4.73375  3.18419  3.74583  4.24104  2.77433  3.76777  4.63752  2.65967  3.81335  2.91989  3.36454  2.81042  3.21599  3.82971  5.92233  4.43172    153 d - - -
          2.68618  4.42225  2.77519  2.73123  3.46354  2.40513  3.72494  3.29354  2.67741  2.69355  4.24690  2.90347  2.73739  3.18146  2.89801  2.37887  2.77519  2.98518  4.58477  3.61503
          0.03023  3.90974  4.63209  0.61958  0.77255  0.61113  0.78249
    154   3.30559  4.69637  4.28981  4.01125  0.95266  3.98693  3.89351  2.82453  3.91731  2.18593  3.54909  4.06109  4.44457  4.07498  4.02784  3.57371  3.60669  2.81799  4.13128  2.49352    154 f - - -
          2.68618  4.42225  2.77519  2.73123  3.46354  2.40513  3.72494  3.29354  2.67741  2.69355  4.24690  2.90347  2.73739  3.18146  2.89801  2.37887  2.77519  2.98518  4.58477  3.61503
          0.03023  3.90974  4.63209  0.61958  0.77255  0.61113  0.78249
    155   3.19690  4.64802  4.24936  3.88920  3.14969  4.02956  4.53323  2.35558  3.65659  0.83065  3.16069  4.16108  4.45839  4.01601  3.82663  3.60450  3.48939  2.40262  5.04268  3.77466    155 l - - -
          2.68618  4.42225  2.77519  2.73123  3.46354  2.40513  3.72494  3.29354  2.67741  2.69355  4.24690  2.90347  2.73739  3.18146  2.89801  2.37887  2.77519  2.98518  4.58477  3.61503
          0.03023  3.90974  4.63209  0.61958  0.77255  0.61113  0.78249
    156   2.15958  4.93414  1.45643  2.26624  4.43437  3.16617  3.79856  3.80312  2.77688  3.47785  4.35890  2.80181  3.78868  2.98464  3.29486  2.69680  3.03465  3.42052  5.70586  4.30213    156 d - - -
          2.68618  4.42225  2.77519  2.73123  3.46354  2.40513  3.72494  3.29354  2.67741  2.69355  4.24690  2.90347  2.73739  3.18146  2.89801  2.37887  2.77519  2.98518  4.58477  3.61503
          0.03023  3.90974  4.63209  0.61958  0.77255  0.61113  0.78249
    157   2.13596  4.54782  3.09654  2.64622  4.12712  2.56248  3.75026  3.51747  2.43907  3.14266  3.98646  3.06083  3.78180  2.93452  1.96889  2.60152  2.83263  3.14596  5.36450  4.09662    157 r - - -
          2.68618  4.42225  2.77519  2.73123  3.46354  2.40513  3.72494  3.29354  2.67741  2.69355  4.24690  2.90347  2.73739  3.18146  2.89801  2.37887  2.77519  2.98518  4.58477  3.61503
          0.03023  3.90974  4.63209  0.61958  0.77255  0.41466  1.08047
    158   2.00226  4.52328  3.06990  2.28827  3.88804  2.74660  3.78170  3.20650  2.66380  2.92519  3.78752  3.08121  3.83300  2.99559  3.07985  2.65298  2.82965  2.35420  5.24269  3.95829    158 a - - -
          2.68618  4.42225  2.77519  2.73123  3.46354  2.40513  3.72494  3.29354  2.67741  2.69355  4.24690  2.90347  2.73739  3.18146  2.89801  2.37887  2.77519  2.98518  4.58477  3.61503
          0.02645  4.04158  4.76393  0.61958  0.77255  0.48576  0.95510
    159   2.61572  4.83768  2.80591  2.41358  4.23769  3.32214  3.68627  3.67104  2.47134  3.25119  4.06334  2.20944  3.80639  2.43446  2.91172  2.30097  2.34366  3.30057  5.45994  4.11531    159 n - - -
          2.68618  4.42225  2.77519  2.73123  3.46354  2.40513  3.72494  3.29354  2.67741  2.69355  4.24690  2.90347  2.73739  3.18146  2.89801  2.37887  2.77519  2.98518  4.58477  3.61503
          0.02645  4.04158  4.76393  0.61958  0.77255  0.48576  0.95510
    160   2.62711  4.85534  2.37883  2.38053  4.08152  3.38276  3.63512  3.52837  2.44833  3.12324  3.94202  2.90861  3.81013  2.47602  2.91341  2.64585  2.26162  3.19783  5.34475  3.15775    160 t - - -
          2.68618  4.42225  2.77519  2.73123  3.46354  2.40513  3.72494  3.29354  2.67741  2.69355  4.24690  2.90347  2.73739  3.18146  2.89801  2.37887  2.77519  2.98518  4.58477  3.61503
          0.02645  4.04158  4.76393  0.61958  0.77255  0.48576  0.95510
    161   2.77347  5.28073  1.88078  1.94235  4.58429  3.29855  3.66785  4.07297  2.52755  3.57063  4.36204  2.76246  2.94916  2.25125  3.05359  2.70465  3.02781  3.65493  5.72774  4.28534    161 d - - -
          2.68618  4.42225  2.77519  2.73123  3.46354  2.40513  3.72494  3.29354  2.67741  2.69355  4.24690  2.90347  2.73739  3.18146  2.89801  2.37887  2.77519  2.98518  4.58477  3.61503
          0.02645  4.04158  4.76393  0.61958  0.77255  0.48576  0.95510
    162   2.62379  4.90209  2.10347  2.33905  4.43049  2.24153  3.74514  3.89356  2.62279  3.45126  4.25304  2.86299  2.87052  2.89749  3.12347  2.24656  2.93394  3.46492  5.64320  4.25774    162 d - - -
          2.68618  4.42225  2.77519  2.73123  3.46354  2.40513  3.72494  3.29354  2.67741  2.69355  4.24690  2.90347  2.73739  3.18146  2.89801  2.37887  2.77519  2.98518  4.58477  3.61503
          0.02645  4.04158  4.76393  0.61958  0.77255  0.48576  0.95510
    163   2.54376  4.56022  3.10139  2.58262  3.85279  2.83404  2.82830  3.24684  2.56409  2.90107  3.74782  3.05302  3.06042  2.91337  2.98518  2.64244  2.47788  2.56397  5.18950  3.89763    163 t - - -
          2.68618  4.42225  2.77519  2.73123  3.46354  2.40513  3.72494  3.29354  2.67741  2.69355  4.24690  2.90347  2.73739  3.18146  2.89801  2.37887  2.77519  2.98518  4.58477  3.61503
          0.02645  4.04158  4.76393  0.61958  0.77255  0.48576  0.95510
    164   2.69314  4.98725  2.58426  1.62995  4.39796  3.28937  3.71787  3.84601  2.55600  3.41039  4.22696  2.85852  2.67912  2.87125  3.02919  2.28462  2.97623  3.45551  5.60474  4.22425    164 e - - -
          2.68618  4.42225  2.77519  2.73123  3.46354  2.40513  3.72494  3.29354  2.67741  2.69355  4.24690  2.90347  2.73739  3.18146  2.89801  2.37887  2.77519  2.98518  4.58477  3.61503
          0.02645  4.04158  4.76393  0.61958  0.77255  0.48576  0.95510
    165   2.28961  4.23126  3.41275  3.09513  4.22514  3.01949  4.16757  3.57962  3.10656  3.31332  4.16840  3.30012  3.73962  3.43196  3.42527  1.45789  1.69968  3.10519  5.58261  4.34783    165 s - - -
          2.68618  4.42225  2.77519  2.73123  3.46354  2.40513  3.72494  3.29354  2.67741  2.69355  4.24690  2.90347  2.73739  3.18146  2.89801  2.37887  2.77519  2.98518  4.58477  3.61503
          0.02645  4.04158  4.76393  0.61958  0.77255  0.48576  0.95510
    166   3.07136  4.45809  4.59437  4.10336  3.42306  4.27745  4.79274  1.91274  3.94578  1.62198  3.28709  4.33895  4.63023  4.23159  4.14662  3.66344  3.34444  1.12757  5.34895  4.12755    166 v - - -
          2.68618  4.42225  2.77519  2.73123  3.46354  2.40513  3.72494  3.29354  2.67741  2.69355  4.24690  2.90347  2.73739  3.18146  2.89801  2.37887  2.77519  2.98518  4.58477  3.61503
          0.02645  4.04158  4.76393  0.61958  0.77255  0.48576  0.95510
    167   2.83153  5.17908  1.43119  2.31202  4.50040  3.33168  3.74060  4.00308  2.55780  3.53629  4.37361  2.86145  3.86734  2.89749  2.25023  2.78984  3.09976  3.61778  5.66432  4.27714    167 d - - -
          2.68618  4.42225  2.77519  2.73123  3.46354  2.40513  3.72494  3.29354  2.67741  2.69355  4.24690  2.90347  2.73739  3.18146  2.89801  2.37887  2.77519  2.98518  4.58477  3.61503
          0.02645  4.04158  4.76393  0.61958  0.77255  0.48576  0.95510
    168   3.09981  4.42952  4.75854  4.20981  3.33926  4.40319  4.81688  1.34242  4.09078  1.82090  2.34366  4.43613  4.66844  4.28287  4.25347  3.74973  3.34087  1.61480  5.28243  4.14653    168 i - - -
          2.68618  4.42225  2.77519  2.73123  3.46354  2.40513  3.72494  3.29354  2.67741  2.69355  4.24690  2.90347  2.73739  3.18146  2.89801  2.37887  2.77519  2.98518  4.58477  3.61503
          0.02645  4.04158  4.76393  0.61958  0.77255  0.48576  0.95510
    169   2.66595  4.92994  2.33955  2.37107  3.95363  3.39533  2.98022  3.61817  2.44489  3.18449  4.00582  2.90207  3.82481  2.45044  2.90836  2.66811  2.90202  3.27946  5.26467  2.62905    169 d - - -
          2.68618  4.42225  2.77519  2.73123  3.46354  2.40513  3.72494  3.29354  2.67741  2.69355  4.24690  2.90347  2.73739  3.18146  2.89801  2.37887  2.77519  2.98518  4.58477  3.61503
          0.02645  4.04158  4.76393  0.61958  0.77255  0.48576  0.95510
    170   3.08472  4.42443  4.74739  4.26291  3.59483  4.38712  4.99475  1.55235  4.14228  2.11653  3.41391  4.48118  4.73184  4.42549  4.34974  3.78166  3.36073  0.98830  5.54598  4.32516    170 v - - -
          2.68618  4.42225  2.77519  2.73123  3.46354  2.40513  3.72494  3.29354  2.67741  2.69355  4.24690  2.90347  2.73739  3.18146  2.89801  2.37887  2.77519  2.98518  4.58477  3.61503
          0.02645  4.04158  4.76393  0.61958  0.77255  0.48576  0.95510
    171   2.79286  5.31296  2.10149  1.94672  4.62052  3.30148  3.67030  4.11085  2.06891  3.59940  4.39191  2.05335  3.82070  2.80357  3.03144  2.71875  3.04640  3.68885  5.74808  4.30513    171 e - - -
          2.68618  4.42225  2.77519  2.73123  3.46354  2.40513  3.72494  3.29354  2.67741  2.69355  4.24690  2.90347  2.73739  3.18146  2.89801  2.37887  2.77519  2.98518  4.58477  3.61503
          0.02645  4.04158  4.76393  0.61958  0.77255  0.48576  0.95510
    172   2.76466  4.71360  3.24094  2.74978  3.73489  3.55915  3.79362  3.12156  2.50399  2.60775  2.65190  3.20397  3.98045  1.72994  2.82729  2.87132  3.00819  2.95067  5.18683  3.89226    172 q - - -
          2.68618  4.42225  2.77519  2.73123  3.46354  2.40513  3.72494  3.29354  2.67741  2.69355  4.24690  2.90347  2.73739  3.18146  2.89801  2.37887  2.77519  2.98518  4.58477  3.61503
          0.02645  4.04158  4.76393  0.61958  0.77255  0.48576  0.95510
    173   3.34960  4.76349  4.46034  4.10402  3.20799  4.19526  4.70694  2.42443  3.87012  0.69186  3.18359  4.36303  4.60349  4.19775  4.01727  3.79046  3.63725  2.50509  5.14545  3.90679    173 L - - -
          2.68618  4.42225  2.77519  2.73123  3.46354  2.40513  3.72494  3.29354  2.67741  2.69355  4.24690  2.90347  2.73739  3.18146  2.89801  2.37887  2.77519  2.98518  4.58477  3.61503
          0.02645  4.04158  4.76393  0.61958  0.77255  0.48576  0.95510
    174   2.43092  4.20059  3.68940  3.23713  3.73498  3.29041  4.13491  2.74812  3.16884  2.73305  3.68141  3.46382  3.89709  3.47965  3.46294  2.23025  2.16238  1.61281  5.21913  4.00031    174 v - - -
          2.68618  4.42225  2.77519  2.73123  3.46354  2.40513  3.72494  3.29354  2.67741  2.69355  4.24690  2.90347  2.73739  3.18146  2.89801  2.37887  2.77519  2.98518  4.58477  3.61503
          0.02645  4.04158  4.76393  0.61958  0.77255  0.48576  0.95510
    175   2.42196  4.20156  3.67436  3.22647  3.75183  3.27440  4.13269  2.78081  3.16195  2.75397  3.69849  3.45275  3.88696  3.47288  3.45842  2.07896  2.32067  1.61094  5.23100  4.01131    175 v - - -
          2.68618  4.42225  2.77519  2.73123  3.46354  2.40513  3.72494  3.29354  2.67741  2.69355  4.24690  2.90347  2.73739  3.18146  2.89801  2.37887  2.77519  2.98518  4.58477  3.61503
          0.02645  4.04158  4.76393  0.61958  0.77255  0.48576  0.95510
    176   2.80447  4.97138  2.62254  1.87921  4.40776  3.31561  3.84316  3.84292  2.68798  3.44298  4.32061  2.96064  1.58153  3.02999  3.11200  2.81688  3.11048  3.48264  5.62394  4.29872    176 p - - -
          2.68618  4.42225  2.77519  2.73123  3.46354  2.40513  3.72494  3.29354  2.67741  2.69355  4.24690  2.90347  2.73739  3.18146  2.89801  2.37887  2.77519  2.98518  4.58477  3.61503
          0.02645  4.04158  4.76393  0.61958  0.77255  0.48576  0.95510
    177   2.62101  4.92393  2.51320  2.34831  4.14841  3.37912  2.99834  3.62903  2.39542  3.19436  3.99351  2.88305  3.79533  2.44532  2.86750  2.26176  2.85581  3.27550  5.37811  3.20518    177 s - - -
          2.68618  4.42225  2.77519  2.73123  3.46354  2.40513  3.72494  3.29354  2.67741  2.69355  4.24690  2.90347  2.73739  3.18146  2.89801  2.37887  2.77519  2.98518  4.58477  3.61503
          0.02645  4.04158  4.76393  0.61958  0.77255  0.48576  0.95510
    178   3.13207  4.51923  4.62804  4.12117  3.28114  4.32180  4.77080  2.02054  3.95777  1.17020  3.12774  4.36691  4.63774  4.20272  4.13905  3.69884  3.39339  1.51131  5.25810  4.08079    178 l - - -
          2.68618  4.42225  2.77519  2.73123  3.46354  2.40513  3.72494  3.29354  2.67741  2.69355  4.24690  2.90347  2.73739  3.18146  2.89801  2.37887  2.77519  2.98518  4.58477  3.61503
          0.02645  4.04158  4.76393  0.61958  0.77255  0.48576  0.95510
    179   3.17956  5.32399  0.70276  2.45593  4.72568  3.34624  4.09140  4.35411  3.20929  3.93350  4.91832  3.01965  4.01127  3.33295  3.74617  3.12491  3.52279  3.97627  5.86059  4.57455    179 d - - -
          2.68618  4.42225  2.77519  2.73123  3.46354  2.40513  3.72494  3.29354  2.67741  2.69355  4.24690  2.90347  2.73739  3.18146  2.89801  2.37887  2.77519  2.98518  4.58477  3.61503
          0.02645  4.04158  4.76393  0.61958  0.77255  0.48576  0.95510
    180   2.84561  5.38912  1.76071  1.78725  4.69298  3.26745  3.71528  4.19733  2.64512  3.68997  4.49860  2.28256  3.83073  2.86066  3.20654  2.30386  3.11459  3.76911  5.84909  4.37529    180 d - - -
          2.68618  4.42225  2.77519  2.73123  3.46354  2.40513  3.72494  3.29354  2.67741  2.69355  4.24690  2.90347  2.73739  3.18146  2.89801  2.37887  2.77519  2.98518  4.58477  3.61503
          0.02645  4.04158  4.76393  0.61958  0.77255  0.48576  0.95510
    181   3.07136  4.45809  4.59437  4.10336  3.42306  4.27745  4.79274  1.91274  3.94578  1.62198  3.28709  4.33895  4.63023  4.23159  4.14662  3.66344  3.34444  1.12757  5.34895  4.12755    181 v - - -
          2.68618  4.42225  2.77519  2.73123  3.46354  2.40513  3.72494  3.29354  2.67741  2.69355  4.24690  2.90347  2.73739  3.18146  2.89801  2.37887  2.77519  2.98518  4.58477  3.61503
          0.02645  4.04158  4.76393  0.61958  0.77255  0.48576  0.95510
    182   3.34571  4.89258  3.85338  3.49430  2.18540  4.03912  2.50262  3.51472  3.31844  2.92540  4.05993  3.67475  4.42414  3.63049  3.54510  3.41124  3.57848  3.34488  3.83391  1.06018    182 y - - -
          2.68618  4.42225  2.77519  2.73123  3.46354  2.40513  3.72494  3.29354  2.67741  2.69355  4.24690  2.90347  2.73739  3.18146  2.89801  2.37887  2.77519  2.98518  4.58477  3.61503
          0.02645  4.04158  4.76393  0.61958  0.77255  0.48576  0.95510
    183   3.34960  4.76349  4.46034  4.10402  3.20799  4.19526  4.70694  2.42443  3.87012  0.69186  3.18359  4.36303  4.60349  4.19775  4.01727  3.79046  3.63725  2.50509  5.14545  3.90679    183 L - - -
          2.68618  4.42225  2.77519  2.73123  3.46354  2.40513  3.72494  3.29354  2.67741  2.69355  4.24690  2.90347  2.73739  3.18146  2.89801  2.37887  2.77519  2.98518  4.58477  3.61503
          0.02645  4.04158  4.76393  0.61958  0.77255  0.48576  0.95510
    184   3.63142  4.94327  4.35932  4.10935  2.85933  3.92770  4.12354  3.66542  3.82956  3.02977  4.29089  4.22504  4.46016  4.20838  3.92713  3.83338  3.94106  3.56035  0.60376  2.85308    184 W - - -
          2.68618  4.42225  2.77519  2.73123  3.46354  2.40513  3.72494  3.29354  2.67741  2.69355  4.24690  2.90347  2.73739  3.18146  2.89801  2.37887  2.77519  2.98518  4.58477  3.61503
          0.02645  4.04158  4.76393  0.61958  0.77255  0.48576  0.95510
    185   2.88852  4.64408  3.59668  3.51912  4.65243  0.51009  4.62622  4.29595  3.72321  3.92797  4.90723  3.76141  4.04047  4.03422  3.93794  3.06577  3.38294  3.79163  5.70000  4.76105    185 G - - -
          2.68618  4.42225  2.77519  2.73123  3.46354  2.40513  3.72494  3.29354  2.67741  2.69355  4.24690  2.90347  2.73739  3.18146  2.89801  2.37887  2.77519  2.98518  4.58477  3.61503
          0.02645  4.04158  4.76393  0.61958  0.77255  0.48576  0.95510
    186   2.29447  4.25313  3.92356  3.38685  3.46302  3.70426  4.18708  2.27502  3.29352  1.81054  3.37922  3.67894  4.14193  3.58655  3.57090  3.02597  2.49163  1.78970  5.06449  3.85853    186 v - - -
          2.68618  4.42225  2.77519  2.73123  3.46354  2.40513  3.72494  3.29354  2.67741  2.69355  4.24690  2.90347  2.73739  3.18146  2.89801  2.37887  2.77519  2.98518  4.58477  3.61503
          0.02645  4.04158  4.76393  0.61958  0.77255  0.48576  0.95510
    187   3.28191  4.60301  4.85009  4.32296  3.19605  4.55367  4.90938  1.52843  4.15331  1.07039  3.01428  4.57677  4.77346  4.33822  4.29732  3.92794  3.51919  2.02595  5.26006  4.12363    187 l - - -
          2.68618  4.42225  2.77519  2.73123  3.46354  2.40513  3.72494  3.29354  2.67741  2.69355  4.24690  2.90347  2.73739  3.18146  2.89801  2.37887  2.77519  2.98518  4.58477  3.61503
          0.02645  4.04158  4.76393  0.61958  0.77255  0.48576  0.95510
    188   3.63142  4.94327  4.35932  4.10935  2.85933  3.92770  4.12354  3.66542  3.82956  3.02977  4.29089  4.22504  4.46016  4.20838  3.92713  3.83338  3.94106  3.56035  0.60376  2.85308    188 W - - -
          2.68618  4.42225  2.77519  2.73123  3.46354  2.40513  3.72494  3.29354  2.67741  2.69355  4.24690  2.90347  2.73739  3.18146  2.89801  2.37887  2.77519  2.98518  4.58477  3.61503
          0.02645  4.04158  4.76393  0.61958  0.77255  0.48576  0.95510
    189   2.87222  4.86899  2.81558  2.71976  4.25998  3.30430  4.07025  4.01016  2.99002  3.63861  4.59522  0.89014  3.96584  3.34588  3.34822  2.93458  3.26125  3.61508  5.54665  4.19817    189 n - - -
          2.68618  4.42225  2.77519  2.73123  3.46354  2.40513  3.72494  3.29354  2.67741  2.69355  4.24690  2.90347  2.73739  3.18146  2.89801  2.37887  2.77519  2.98518  4.58477  3.61503
          0.02645  4.04158  4.76393  0.61958  0.77255  0.48576  0.95510
    190   2.99091  4.71683  3.61688  3.48255  4.45822  3.39492  4.54362  4.05026  3.55494  3.65748  4.71653  3.77081  0.56568  3.93852  3.77877  3.16436  3.44637  3.67581  5.59538  4.58214    190 P - - -
          2.68618  4.42225  2.77519  2.73123  3.46354  2.40513  3.72494  3.29354  2.67741  2.69355  4.24690  2.90347  2.73739  3.18146  2.89801  2.37887  2.77519  2.98518  4.58477  3.61503
          0.02645  4.04158  4.76393  0.61958  0.77255  0.48576  0.95510
    191   2.76280  5.12824  2.85171  2.12904  4.47406  3.43595  3.60477  3.90771  2.20636  3.39851  4.19599  2.49369  3.85667  2.25306  2.02682  2.73224  2.98299  3.52702  5.52435  4.19065    191 r - - -
          2.68618  4.42225  2.77519  2.73123  3.46354  2.40513  3.72494  3.29354  2.67741  2.69355  4.24690  2.90347  2.73739  3.18146  2.89801  2.37887  2.77519  2.98518  4.58477  3.61503
          0.02645  4.04158  4.76393  0.61958  0.77255  0.48576  0.95510
    192   3.24582  4.57616  4.83820  4.26910  3.11821  4.50798  4.81992  1.73373  4.13178  1.19017  2.02440  4.52026  4.70450  4.25271  4.25713  3.84775  3.46804  2.17660  5.16570  4.09618    192 l - - -
          2.68618  4.42225  2.77519  2.73123  3.46354  2.40513  3.72494  3.29354  2.67741  2.69355  4.24690  2.90347  2.73739  3.18146  2.89801  2.37887  2.77519  2.98518  4.58477  3.61503
          0.02645  4.04158  4.76393  0.61958  0.77255  0.48576  0.95510
    193   2.99091  4.71683  3.61688  3.48255  4.45822  3.39492  4.54362  4.05026  3.55494  3.65748  4.71653  3.77081  0.56568  3.93852  3.77877  3.16436  3.44637  3.67581  5.59538  4.58214    193 P - - -
          2.68618  4.42225  2.77519  2.73123  3.46354  2.40513  3.72494  3.29354  2.67741  2.69355  4.24690  2.90347  2.73739  3.18146  2.89801  2.37887  2.77519  2.98518  4.58477  3.61503
          0.02645  4.04158  4.76393  0.61958  0.77255  0.48576  0.95510
    194   1.51185  4.18061  3.52892  3.15723  4.17324  3.01070  4.17917  3.50212  3.15344  3.24725  4.09297  3.32930  3.72750  3.45307  3.47299  2.01556  1.81313  3.03862  5.54070  4.32816    194 a - - -
          2.68618  4.42225  2.77519  2.73123  3.46354  2.40513  3.72494  3.29354  2.67741  2.69355  4.24690  2.90347  2.73739  3.18146  2.89801  2.37887  2.77519  2.98518  4.58477  3.61503
          0.02645  4.04158  4.76393  0.61958  0.77255  0.48576  0.95510
    195   3.34960  4.76349  4.46034  4.10402  3.20799  4.19526  4.70694  2.42443  3.87012  0.69186  3.18359  4.36303  4.60349  4.19775  4.01727  3.79046  3.63725  2.50509  5.14545  3.90679    195 L - - -
          2.68618  4.42225  2.77519  2.73123  3.46354  2.40513  3.72494  3.29354  2.67741  2.69355  4.24690  2.90347  2.73739  3.18146  2.89801  2.37887  2.77519  2.98518  4.58477  3.61503
          0.02645  4.04158  4.76393  0.61958  0.77255  0.48576  0.95510
    196   3.10726  5.24365  2.57178  0.80676  4.61254  3.38997  3.99558  4.10056  2.89815  3.69187  4.66176  3.04168  4.00359  3.20981  3.32212  3.07437  3.41387  3.76817  5.75220  4.47849    196 e - - -
          2.68618  4.42225  2.77519  2.73123  3.46354  2.40513  3.72494  3.29354  2.67741  2.69355  4.24690  2.90347  2.73739  3.18146  2.89801  2.37887  2.77519  2.98518  4.58477  3.61503
          0.02645  4.04158  4.76393  0.61958  0.77255  0.48576  0.95510
    197   2.77584  4.99020  3.06385  2.54529  4.36003  3.47829  3.63326  3.77804  2.16295  3.30007  4.12706  3.02532  3.89664  1.99143  1.93173  2.38234  3.00149  3.42855  5.43742  4.15237    197 r - - -
          2.68618  4.42225  2.77519  2.73123  3.46354  2.40513  3.72494  3.29354  2.67741  2.69355  4.24690  2.90347  2.73739  3.18146  2.89801  2.37887  2.77519  2.98518  4.58477  3.61503
          0.02645  4.04158  4.76393  0.61958  0.77255  0.48576  0.95510
    198   2.08993  4.33754  3.85630  3.39590  3.46860  3.58834  4.22996  2.51870  3.25813  2.20058  1.67180  3.66101  4.10604  3.59776  3.51790  2.96793  3.00007  2.38979  5.13844  3.93148    198 m - - -
          2.68618  4.42225  2.77519  2.73123  3.46354  2.40513  3.72494  3.29354  2.67741  2.69355  4.24690  2.90347  2.73739  3.18146  2.89801  2.37887  2.77519  2.98518  4.58477  3.61503
          0.02645  4.04158  4.76393  0.61958  0.77255  0.48576  0.95510
    199   2.94109  4.71407  3.55006  3.04186  2.94199  3.71128  3.67734  3.29470  2.61866  2.85377  3.85199  3.39379  4.11883  3.18176  2.16464  3.06084  3.17385  3.07893  4.48999  1.52168    199 y - - -
          2.68618  4.42225  2.77519  2.73123  3.46354  2.40513  3.72494  3.29354  2.67741  2.69355  4.24690  2.90347  2.73739  3.18146  2.89801  2.37887  2.77519  2.98518  4.58477  3.61503
          0.02645  4.04158  4.76393  0.61958  0.77255  0.48576  0.95510
    200   2.86531  5.41617  1.67634  1.66651  4.71341  3.27884  3.71274  4.21317  2.20426  3.70049  4.51211  2.73525  3.83929  2.85728  3.15386  2.77225  3.12985  3.78757  5.85132  4.38350    200 e - - -
          2.68618  4.42225  2.77519  2.73123  3.46354  2.40513  3.72494  3.29354  2.67741  2.69355  4.24690  2.90347  2.73739  3.18146  2.89801  2.37887  2.77519  2.98518  4.58477  3.61503
          0.02645  4.04158  4.76393  0.61958  0.77255  0.48576  0.95510
    201   2.88781  5.02767  2.90279  2.55880  3.89910  3.48915  1.73476  3.77060  2.33430  3.28488  4.17860  3.04442  3.95672  2.22015  2.64595  2.89248  3.12424  3.45812  5.21141  3.77508    201 h - - -
          2.68618  4.42225  2.77519  2.73123  3.46354  2.40513  3.72494  3.29354  2.67741  2.69355  4.24690  2.90347  2.73739  3.18146  2.89801  2.37887  2.77519  2.98518  4.58477  3.61503
          0.02645  4.04158  4.76393  0.61958  0.77255  0.48576  0.95510
    202   1.42255  4.34008  3.71279  3.29293  3.63476  3.44896  4.20570  2.62848  3.18687  1.93840  3.59676  3.55924  4.02681  3.54235  3.47151  2.85149  2.95931  2.44534  5.24114  3.99069    202 a - - -
          2.68618  4.42225  2.77519  2.73123  3.46354  2.40513  3.72494  3.29354  2.67741  2.69355  4.24690  2.90347  2.73739  3.18146  2.89801  2.37887  2.77519  2.98518  4.58477  3.61503
          0.02645  4.04158  4.76393  0.61958  0.77255  0.48576  0.95510
    203   2.85376  5.15987  2.97977  1.84211  4.53730  3.50378  3.61214  3.94084  1.88359  3.41624  4.23425  2.99280  3.91321  2.73814  1.87532  2.82602  3.05943  3.57733  5.51737  4.23264    203 e - - -
          2.68618  4.42225  2.77519  2.73123  3.46354  2.40513  3.72494  3.29354  2.67741  2.69355  4.24690  2.90347  2.73739  3.18146  2.89801  2.37887  2.77519  2.98518  4.58477  3.61503
          0.02645  4.04158  4.76393  0.61958  0.77255  0.48576  0.95510
    204   2.63756  5.00631  2.43325  2.09270  4.28949  3.35980  3.60492  3.73906  2.39043  3.28386  3.00056  2.52369  3.78899  2.42601  2.87355  2.62021  2.87416  3.36456  5.47291  4.09139    204 e - - -
          2.68618  4.42225  2.77519  2.73123  3.46354  2.40513  3.72494  3.29354  2.67741  2.69355  4.24690  2.90347  2.73739  3.18146  2.89801  2.37887  2.77519  2.98518  4.58477  3.61503
          0.22009  4.04158  1.71489  0.61958  0.77255  0.48576  0.95510
    205   3.16682  4.56137  4.44726  3.95829  1.99456  4.23412  4.21753  2.29286  3.81798  1.19805  2.98696  4.15618  4.51641  3.98304  3.97792  3.59529  3.40435  2.36488  4.53491  3.06148    205 l - - -
          2.68618  4.42225  2.77519  2.73123  3.46354  2.40513  3.72494  3.29354  2.67741  2.69355  4.24690  2.90347  2.73739  3.18146  2.89801  2.37887  2.77519  2.98518  4.58477  3.61503
          0.19916  3.85350  1.83651  0.61958  0.77255  0.39244  1.12518
    206   3.02535  4.37696  4.63063  4.13530  3.48849  4.30975  4.87016  1.35853  4.01502  2.00432  3.30977  4.37266  4.64561  4.29252  4.22783  3.69281  3.29597  1.25977  5.43358  4.22408    206 v - - -
          2.68618  4.42225  2.77519  2.73123  3.46354  2.40513  3.72494  3.29354  2.67741  2.69355  4.24690  2.90347  2.73739  3.18146  2.89801  2.37887  2.77519  2.98518  4.58477  3.61503
          0.03023  3.90974  4.63209  0.61958  0.77255  0.61113  0.78249
    207   2.73258  5.02011  2.68037  2.04140  4.36383  3.34847  3.62024  3.78505  1.79186  3.32688  4.15149  2.86751  3.82136  2.76504  2.66660  2.30532  2.97470  3.42516  5.49252  4.15652    207 k - - -
          2.68618  4.42225  2.77519  2.73123  3.46354  2.40513  3.72494  3.29354  2.67741  2.69355  4.24690  2.90347  2.73739  3.18146  2.89801  2.37887  2.77519  2.98518  4.58477  3.61503
          0.03023  3.90974  4.63209  0.61958  0.77255  0.61113  0.78249
    208   2.79092  5.20759  2.39467  1.69569  4.50648  3.27660  3.64801  3.97920  2.44745  3.49508  4.31969  2.29479  3.80628  2.31609  2.90065  2.73033  3.04558  3.59281  5.65148  4.24575    208 e - - -
          2.68618  4.42225  2.77519  2.73123  3.46354  2.40513  3.72494  3.29354  2.67741  2.69355  4.24690  2.90347  2.73739  3.18146  2.89801  2.37887  2.77519  2.98518  4.58477  3.61503
          0.03023  3.90974  4.63209  0.61958  0.77255  0.41466  1.08047
    209   2.29043  4.26043  3.25610  3.04319  4.41674  1.84037  4.21984  3.89099  3.19781  3.55361  4.37477  3.26331  3.72413  3.47954  3.53085  1.29170  2.77985  3.30634  5.73032  4.49410    209 s - - -
          2.68618  4.42225  2.77519  2.73123  3.46354  2.40513  3.72494  3.29354  2.67741  2.69355  4.24690  2.90347  2.73739  3.18146  2.89801  2.37887  2.77519  2.98518  4.58477  3.61503
          0.02645  4.04158  4.76393  0.61958  0.77255  0.48576  0.95510
    210   2.73761  5.12956  2.55094  2.00905  4.42192  2.72343  2.68851  3.89395  2.47262  3.42551  4.22922  2.13242  3.82149  2.80106  2.95164  2.69922  2.98747  3.50996  5.59700  4.19702    210 e - - -
          2.68618  4.42225  2.77519  2.73123  3.46354  2.40513  3.72494  3.29354  2.67741  2.69355  4.24690  2.90347  2.73739  3.18146  2.89801  2.37887  2.77519  2.98518  4.58477  3.61503
          0.02645  4.04158  4.76393  0.61958  0.77255  0.48576  0.95510
    211   2.53275  4.49274  3.14768  2.68318  3.83000  3.34353  3.78976  3.22283  2.65669  2.90271  2.73677  2.59824  3.83887  3.01777  3.04612  1.84536  2.82954  2.92341  5.19683  3.90669    211 s - - -
          2.68618  4.42225  2.77519  2.73123  3.46354  2.40513  3.72494  3.29354  2.67741  2.69355  4.24690  2.90347  2.73739  3.18146  2.89801  2.37887  2.77519  2.98518  4.58477  3.61503
          0.02645  4.04158  4.76393  0.61958  0.77255  0.48576  0.95510
    212   2.71631  5.12353  2.33402  2.35321  4.46326  3.40675  3.59395  3.91130  2.02059  3.40152  4.18456  2.88478  3.82703  2.39138  2.09342  2.68234  2.94149  3.51638  5.53240  4.17411    212 k - - -
          2.68618  4.42225  2.77519  2.73123  3.46354  2.40513  3.72494  3.29354  2.67741  2.69355  4.24690  2.90347  2.73739  3.18146  2.89801  2.37887  2.77519  2.98518  4.58477  3.61503
          0.02645  4.04158  4.76393  0.61958  0.77255  0.48576  0.95510
    213   2.68921  4.79914  2.95057  2.21533  4.00841  3.45205  3.67894  2.62611  2.42111  2.99159  3.87324  3.00383  3.87317  1.99170  2.81153  2.73805  2.92214  3.07658  5.29901  3.98816    213 q - - -
          2.68618  4.42225  2.77519  2.73123  3.46354  2.40513  3.72494  3.29354  2.67741  2.69355  4.24690  2.90347  2.73739  3.18146  2.89801  2.37887  2.77519  2.98518  4.58477  3.61503
          0.02645  4.04158  4.76393  0.61958  0.77255  0.48576  0.95510
    214   1.71033  4.36722  3.27743  2.83988  3.65562  2.67310  3.86865  3.11829  2.83770  2.82280  3.71000  3.21860  3.85493  3.16450  3.20111  2.66825  2.82219  2.82785  5.08404  2.66574    214 a - - -
          2.68618  4.42225  2.77519  2.73123  3.46354  2.40513  3.72494  3.29354  2.67741  2.69355  4.24690  2.90347  2.73739  3.18146  2.89801  2.37887  2.77519  2.98518  4.58477  3.61503
          0.02645  4.04158  4.76393  0.61958  0.77255  0.48576  0.95510
    215   2.87708  5.43581  1.86058  1.48120  4.72532  3.27158  3.72173  4.23270  2.64533  3.71923  4.53514  2.72716  3.84104  2.35745  3.19689  2.78010  3.14476  3.80609  5.87242  4.39582    215 e - - -
          2.68618  4.42225  2.77519  2.73123  3.46354  2.40513  3.72494  3.29354  2.67741  2.69355  4.24690  2.90347  2.73739  3.18146  2.89801  2.37887  2.77519  2.98518  4.58477  3.61503
          0.02645  4.04158  4.76393  0.61958  0.77255  0.48576  0.95510
    216   2.34911  5.19667  2.05275  1.96375  4.51486  3.29769  3.66826  3.99240  2.53161  3.50941  4.30236  2.39103  3.80743  2.80382  3.05749  2.31531  2.99682  3.58379  5.68083  4.25172    216 e - - -
          2.68618  4.42225  2.77519  2.73123  3.46354  2.40513  3.72494  3.29354  2.67741  2.69355  4.24690  2.90347  2.73739  3.18146  2.89801  2.37887  2.77519  2.98518  4.58477  3.61503
          0.02645  4.04158  4.76393  0.61958  0.77255  0.48576  0.95510
    217   3.34960  4.76349  4.46034  4.10402  3.20799  4.19526  4.70694  2.42443  3.87012  0.69186  3.18359  4.36303  4.60349  4.19775  4.01727  3.79046  3.63725  2.50509  5.14545  3.90679    217 L - - -
          2.68618  4.42225  2.77519  2.73123  3.46354  2.40513  3.72494  3.29354  2.67741  2.69355  4.24690  2.90347  2.73739  3.18146  2.89801  2.37887  2.77519  2.98518  4.58477  3.61503
          0.02645  4.04158  4.76393  0.61958  0.77255  0.48576  0.95510
    218   2.77400  5.11727  2.45799  2.42046  4.46831  3.44426  3.61194  3.89806  1.88449  3.39352  4.19715  2.93601  3.86643  2.73717  1.80586  2.74741  2.99464  3.52242  5.51752  4.19242    218 r - - -
          2.68618  4.42225  2.77519  2.73123  3.46354  2.40513  3.72494  3.29354  2.67741  2.69355  4.24690  2.90347  2.73739  3.18146  2.89801  2.37887  2.77519  2.98518  4.58477  3.61503
          0.02645  4.04158  4.76393  0.61958  0.77255  0.48576  0.95510
    219   2.82966  5.34716  2.05716  1.53879  4.65209  3.29832  3.69016  4.13979  2.06328  3.63198  4.43627  2.75931  3.83420  2.82935  3.05590  2.74984  3.08679  3.72194  5.78134  4.33645    219 e - - -
          2.68618  4.42225  2.77519  2.73123  3.46354  2.40513  3.72494  3.29354  2.67741  2.69355  4.24690  2.90347  2.73739  3.18146  2.89801  2.37887  2.77519  2.98518  4.58477  3.61503
          0.02645  4.04158  4.76393  0.61958  0.77255  0.48576  0.95510
    220   2.31202  4.30224  3.62959  3.06585  3.47559  3.62952  3.94520  2.01444  2.92842  2.43340  3.41375  3.43700  4.02745  3.28478  2.56132  2.90815  2.88433  2.08343  4.97853  3.75417    220 i - - -
          2.68618  4.42225  2.77519  2.73123  3.46354  2.40513  3.72494  3.29354  2.67741  2.69355  4.24690  2.90347  2.73739  3.18146  2.89801  2.37887  2.77519  2.98518  4.58477  3.61503
          0.02645  4.04158  4.76393  0.61958  0.77255  0.48576  0.95510
    221   2.96548  4.45730  4.16909  3.64063  2.76230  3.94366  3.96948  2.65134  3.38931  2.05324  2.35115  3.84632  4.30735  3.70124  3.57976  3.28667  3.20760  2.60120  1.74813  2.94928    221 w - - -
          2.68618  4.42225  2.77519  2.73123  3.46354  2.40513  3.72494  3.29354  2.67741  2.69355  4.24690  2.90347  2.73739  3.18146  2.89801  2.37887  2.77519  2.98518  4.58477  3.61503
          0.02645  4.04158  4.76393  0.61958  0.77255  0.48576  0.95510
    222   2.77797  5.17829  2.45507  1.75229  4.51856  3.29874  3.70431  3.99030  2.55427  3.52136  4.33549  1.94381  2.88746  2.85214  3.04633  2.73098  3.04545  3.59256  5.69240  4.27902    222 e - - -
          2.68618  4.42225  2.77519  2.73123  3.46354  2.40513  3.72494  3.29354  2.67741  2.69355  4.24690  2.90347  2.73739  3.18146  2.89801  2.37887  2.77519  2.98518  4.58477  3.61503
          0.02645  4.04158  4.76393  0.61958  0.77255  0.48576  0.95510
    223   2.63328  4.78727  2.41336  2.43491  3.85838  3.41045  2.99338  3.43089  2.49146  3.03968  3.87665  2.95153  3.83138  2.82977  2.94629  2.67080  2.51282  3.12143  5.19605  2.66829    223 d - - -
          2.68618  4.42225  2.77519  2.73123  3.46354  2.40513  3.72494  3.29354  2.67741  2.69355  4.24690  2.90347  2.73739  3.18146  2.89801  2.37887  2.77519  2.98518  4.58477  3.61503
          0.02645  4.04158  4.76393  0.61958  0.77255  0.48576  0.95510
    224   3.11616  4.42605  4.84008  4.34750  3.59495  4.47212  5.06154  1.29751  4.23637  2.09503  3.39799  4.56146  4.78453  4.50097  4.43278  3.86388  3.38353  1.13883  5.56807  4.36159    224 v - - -
          2.68618  4.42225  2.77519  2.73123  3.46354  2.40513  3.72494  3.29354  2.67741  2.69355  4.24690  2.90347  2.73739  3.18146  2.89801  2.37887  2.77519  2.98518  4.58477  3.61503
          0.02645  4.04158  4.76393  0.61958  0.77255  0.48576  0.95510
    225   2.97175  5.52854  1.74375  1.22376  4.81836  3.25166  3.79220  4.33429  2.80101  3.83977  4.69432  2.71881  3.87070  2.95875  3.38875  2.85731  3.25965  3.91066  5.98808  4.49246    225 e - - -
          2.68618  4.42225  2.77519  2.73123  3.46354  2.40513  3.72494  3.29354  2.67741  2.69355  4.24690  2.90347  2.73739  3.18146  2.89801  2.37887  2.77519  2.98518  4.58477  3.61503
          0.02645  4.04158  4.76393  0.61958  0.77255  0.48576  0.95510
    226   1.83941  4.28233  3.35065  2.93369  4.15590  3.07153  4.02708  3.54802  2.94569  3.22423  4.05290  3.22035  2.22783  3.25888  3.31665  2.06293  2.23022  3.09656  5.48994  4.24499    226 a - - -
          2.68618  4.42225  2.77519  2.73123  3.46354  2.40513  3.72494  3.29354  2.67741  2.69355  4.24690  2.90347  2.73739  3.18146  2.89801  2.37887  2.77519  2.98518  4.58477  3.61503
          0.02645  4.04158  4.76393  0.61958  0.77255  0.48576  0.95510
    227   3.19882  4.51307  4.84900  4.30471  3.28854  4.51743  4.91697  1.60409  4.18114  1.20651  3.08481  4.54694  4.74858  4.35295  4.33567  3.87373  3.43699  1.65106  5.31385  4.19522    227 l - - -
          2.68618  4.42225  2.77519  2.73123  3.46354  2.40513  3.72494  3.29354  2.67741  2.69355  4.24690  2.90347  2.73739  3.18146  2.89801  2.37887  2.77519  2.98518  4.58477  3.61503
          0.02645  4.04158  4.76393  0.61958  0.77255  0.48576  0.95510
    228   2.82123  2.58062  4.35025  3.87226  1.44706  3.78516  4.07438  2.54865  3.72655  2.21224  3.37466  3.93281  4.25441  3.91341  3.86403  3.17883  3.12399  2.42323  4.49180  2.99752    228 f - - -
          2.68618  4.42225  2.77519  2.73123  3.46354  2.40513  3.72494  3.29354  2.67741  2.69355  4.24690  2.90347  2.73739  3.18146  2.89801  2.37887  2.77519  2.98518  4.58477  3.61503
          0.02645  4.04158  4.76393  0.61958  0.77255  0.48576  0.95510
    229   2.76726  5.07828  1.42789  2.27054  4.57938  3.21154  3.82813  4.08432  2.80740  3.65567  4.49907  2.81596  3.83486  3.00518  3.34396  1.90678  3.10010  3.64852  5.81708  4.38115    229 d - - -
          2.68618  4.42225  2.77519  2.73123  3.46354  2.40513  3.72494  3.29354  2.67741  2.69355  4.24690  2.90347  2.73739  3.18146  2.89801  2.37887  2.77519  2.98518  4.58477  3.61503
          0.02645  4.04158  4.76393  0.61958  0.77255  0.48576  0.95510
    230   2.62513  1.94761  3.57660  3.11218  3.40336  3.43202  2.07482  3.09885  2.91161  2.79361  3.73621  3.41716  3.96362  3.33039  3.18948  2.82499  2.94828  2.83899  4.88606  3.49860    230 c - - -
          2.68618  4.42225  2.77519  2.73123  3.46354  2.40513  3.72494  3.29354  2.67741  2.69355  4.24690  2.90347  2.73739  3.18146  2.89801  2.37887  2.77519  2.98518  4.58477  3.61503
          0.02645  4.04158  4.76393  0.61958  0.77255  0.48576  0.95510
    231   3.34960  4.76349  4.46034  4.10402  3.20799  4.19526  4.70694  2.42443  3.87012  0.69186  3.18359  4.36303  4.60349  4.19775  4.01727  3.79046  3.63725  2.50509  5.14545  3.90679    231 L - - -
          2.68618  4.42225  2.77519  2.73123  3.46354  2.40513  3.72494  3.29354  2.67741  2.69355  4.24690  2.90347  2.73739  3.18146  2.89801  2.37887  2.77519  2.98518  4.58477  3.61503
          0.02645  4.04158  4.76393  0.61958  0.77255  0.48576  0.95510
    232   2.88852  4.64408  3.59668  3.51912  4.65243  0.51009  4.62622  4.29595  3.72321  3.92797  4.90723  3.76141  4.04047  4.03422  3.93794  3.06577  3.38294  3.79163  5.70000  4.76105    232 G - - -
          2.68622  4.42229  2.77523  2.73127  3.46358  2.40495  3.72498  3.29305  2.67744  2.69359  4.24693  2.90350  2.73743  3.18150  2.89804  2.37891  2.77523  2.98522  4.58481  3.61507
          0.16207  1.95839  4.76393  0.66126  0.72608  0.48576  0.95510
    233   3.20486  5.02621  3.71360  3.19316  4.42407  3.65644  3.95966  3.98009  2.32316  3.46540  4.46380  3.53859  4.15317  3.17388  0.74839  3.28249  3.46081  3.69738  5.43998  4.31752    235 r - - -
          2.68618  4.42225  2.77519  2.73123  3.46354  2.40513  3.72494  3.29354  2.67741  2.69355  4.24690  2.90347  2.73739  3.18146  2.89801  2.37887  2.77519  2.98518  4.58477  3.61503
          0.02645  4.04158  4.76393  0.61958  0.77255  0.48576  0.95510
    234   2.73628  4.79375  2.84522  1.52627  4.05915  3.42114  3.82090  3.16269  2.64743  2.99692  3.96068  3.04479  3.92133  3.01177  3.06121  2.80606  3.01093  2.26957  5.43000  4.09993    236 e - - -
          2.68618  4.42225  2.77519  2.73123  3.46354  2.40513  3.72494  3.29354  2.67741  2.69355  4.24690  2.90347  2.73739  3.18146  2.89801  2.37887  2.77519  2.98518  4.58477  3.61503
          0.02645  4.04158  4.76393  0.61958  0.77255  0.48576  0.95510
    235   2.72564  4.68434  3.04172  2.71196  3.72245  3.43095  3.84145  3.22472  2.68795  2.21736  3.91045  1.62332  3.94851  3.10597  3.04131  2.82922  3.02199  2.97866  5.17146  3.77184    237 n - - -
          2.68618  4.42225  2.77519  2.73123  3.46354  2.40513  3.72494  3.29354  2.67741  2.69355  4.24690  2.90347  2.73739  3.18146  2.89801  2.37887  2.77519  2.98518  4.58477  3.61503
          0.02645  4.04158  4.76393  0.61958  0.77255  0.48576  0.95510
    236   2.71958  4.62751  2.33682  2.69137  3.71554  3.48488  3.87180  2.99519  2.80164  2.64982  1.82125  3.16678  3.95975  3.12091  3.20466  2.84774  2.98822  2.80071  5.20161  3.89582    238 m - - -
          2.68618  4.42225  2.77519  2.73123  3.46354  2.40513  3.72494  3.29354  2.67741  2.69355  4.24690  2.90347  2.73739  3.18146  2.89801  2.37887  2.77519  2.98518  4.58477  3.61503
          0.02645  4.04158  4.76393  0.61958  0.77255  0.48576  0.95510
    237   1.89287  4.60944  2.92485  2.58217  4.20911  2.18310  3.82386  3.62343  2.64915  3.24723  4.08116  3.03010  3.79842  2.30044  3.05594  2.60834  2.86767  3.23004  5.48272  4.17703    239 a - - -
          2.68618  4.42225  2.77519  2.73123  3.46354  2.40513  3.72494  3.29354  2.67741  2.69355  4.24690  2.90347  2.73739  3.18146  2.89801  2.37887  2.77519  2.98518  4.58477  3.61503
          0.01788  4.03301        *  0.61958  0.77255  0.00000        *
//
