# Supplementary material for: Early origin and evolution of the FtsZ/tubulin protein family
Source: Front Microbiol. 2023 Jan 10;13:1100249. doi: 10.3389/fmicb.2022.1100249 (PMC9871819; doi:10.3389/fmicb.2022.1100249)
Supplement: Supplementary file 2 [file Data_Sheet_2.ZIP › DATA/fig4-5/C-terminal_HMM/hmm_C-terminal/tubZ-C.hmm]

HMMER3/f [3.1b2 | February 2015]
NAME  tubZ-C
LENG  204
ALPH  amino
RF    no
MM    no
CONS  yes
CS    no
MAP   yes
DATE  Tue Jul  5 19:02:30 2022
NSEQ  15
EFFN  3.673096
CKSUM 3437172297
STATS LOCAL MSV      -10.2638  0.70511
STATS LOCAL VITERBI  -11.3688  0.70511
STATS LOCAL FORWARD   -4.7971  0.70511
HMM          A        C        D        E        F        G        H        I        K        L        M        N        P        Q        R        S        T        V        W        Y   
            m->m     m->i     m->d     i->m     i->i     d->m     d->d
  COMPO   2.57350  4.74531  2.94878  2.48770  3.35271  3.08192  3.84314  2.76016  2.53970  2.49582  3.72211  2.82734  3.43907  3.03926  3.03994  2.54297  2.72909  2.76357  5.01562  3.57979
          2.68618  4.42225  2.77519  2.73123  3.46354  2.40513  3.72494  3.29354  2.67741  2.69355  4.24690  2.90347  2.73739  3.18146  2.89801  2.37887  2.77519  2.98518  4.58477  3.61503
          0.23601  5.08864  1.58933  0.61958  0.77255  0.00000        *
      1   4.36077  5.47623  5.59102  5.35971  2.00985  5.12678  4.06237  3.97502  5.14336  1.58591  4.54063  4.81641  5.40191  4.92528  5.00943  4.49928  4.56880  3.90403  1.51190  1.24223      1 y - - -
          2.68618  4.42225  2.77519  2.73123  3.46354  2.40513  3.72494  3.29354  2.67741  2.69355  4.24690  2.90347  2.73739  3.18146  2.89801  2.37887  2.77519  2.98518  4.58477  3.61503
          0.01153  4.86416  5.58651  0.61958  0.77255  0.96789  0.47785
      2   2.85223  4.90907  2.31775  2.77760  4.09983  3.70518  3.92403  3.50305  2.23973  1.75553  3.99129  3.27709  4.09840  3.11309  3.20373  2.92894  2.61653  3.21843  5.43043  2.58910      2 l - - -
          2.68618  4.42225  2.77519  2.73123  3.46354  2.40513  3.72494  3.29354  2.67741  2.69355  4.24690  2.90347  2.73739  3.18146  2.89801  2.37887  2.77519  2.98518  4.58477  3.61503
          0.01153  4.86416  5.58651  0.61958  0.77255  0.68345  0.70294
      3   2.85395  5.35144  2.39420  2.22075  4.69128  3.62918  3.81665  3.35370  1.76113  3.65428  4.39358  3.09872  4.02265  2.51108  2.59360  2.47815  2.73580  3.73929  5.78704  3.20422      3 k - - -
          2.68618  4.42225  2.77519  2.73123  3.46354  2.40513  3.72494  3.29354  2.67741  2.69355  4.24690  2.90347  2.73739  3.18146  2.89801  2.37887  2.77519  2.98518  4.58477  3.61503
          0.01065  4.94318  5.66553  0.61958  0.77255  0.31680  1.30371
      4   2.62341  5.02443  3.38988  2.17288  2.82724  3.77803  3.98913  3.63804  2.13879  3.27085  3.20961  2.72167  4.16627  3.16358  3.26971  2.61437  3.15442  2.90764  5.54603  2.16850      4 k - - -
          2.68618  4.42225  2.77519  2.73123  3.46354  2.40513  3.72494  3.29354  2.67741  2.69355  4.24690  2.90347  2.73739  3.18146  2.89801  2.37887  2.77519  2.98518  4.58477  3.61503
          0.00920  5.08864  5.81098  0.61958  0.77255  0.48576  0.95510
      5   3.00645  3.24820  4.71732  4.12627  3.55038  4.14867  4.50128  1.79104  3.97017  2.21554  3.55716  4.23393  4.52338  4.15433  4.07671  1.51036  2.37093  2.21524  5.08622  3.90196      5 s - - -
          2.68618  4.42225  2.77519  2.73123  3.46354  2.40513  3.72494  3.29354  2.67741  2.69355  4.24690  2.90347  2.73739  3.18146  2.89801  2.37887  2.77519  2.98518  4.58477  3.61503
          0.00920  5.08864  5.81098  0.61958  0.77255  0.48576  0.95510
      6   4.36615  6.14378  4.23280  4.27438  5.78246  4.55683  5.66090  5.92887  4.79731  5.40285  6.45330  0.13155  5.28408  5.06035  5.08869  4.45567  4.83543  5.39507  6.85973  5.74006      6 N - - -
          2.68618  4.42225  2.77519  2.73123  3.46354  2.40513  3.72494  3.29354  2.67741  2.69355  4.24690  2.90347  2.73739  3.18146  2.89801  2.37887  2.77519  2.98518  4.58477  3.61503
          0.00920  5.08864  5.81098  0.61958  0.77255  0.48576  0.95510
      7   2.91834  5.29968  3.22163  2.38955  4.59516  3.71302  3.90541  3.06642  1.81450  3.58317  3.00191  2.73749  4.10510  2.38487  3.14212  2.16618  3.14939  3.66343  5.76281  2.73328      7 k - - -
          2.68618  4.42225  2.77519  2.73123  3.46354  2.40513  3.72494  3.29354  2.67741  2.69355  4.24690  2.90347  2.73739  3.18146  2.89801  2.37887  2.77519  2.98518  4.58477  3.61503
          0.00920  5.08864  5.81098  0.61958  0.77255  0.48576  0.95510
      8   2.91738  5.34421  3.19797  1.98928  3.47384  2.92236  3.89473  4.11895  1.91433  3.63503  4.39398  3.18526  4.09664  2.58749  3.12892  2.54793  2.61084  3.71691  5.79709  2.30370      8 k - - -
          2.68618  4.42225  2.77519  2.73123  3.46354  2.40513  3.72494  3.29354  2.67741  2.69355  4.24690  2.90347  2.73739  3.18146  2.89801  2.37887  2.77519  2.98518  4.58477  3.61503
          0.00920  5.08864  5.81098  0.61958  0.77255  0.48576  0.95510
      9   2.71403  4.71481  5.39214  4.81610  1.50888  4.69978  5.09605  1.45365  4.64557  2.14247  3.69966  4.85512  5.00868  4.78071  4.68318  4.03835  3.64266  1.62161  5.52467  4.35507      9 i - - -
          2.68618  4.42225  2.77519  2.73123  3.46354  2.40513  3.72494  3.29354  2.67741  2.69355  4.24690  2.90347  2.73739  3.18146  2.89801  2.37887  2.77519  2.98518  4.58477  3.61503
          0.00920  5.08864  5.81098  0.61958  0.77255  0.48576  0.95510
     10   0.97063  4.87388  5.39882  4.91952  4.28072  4.71328  5.52462  2.00942  4.81391  2.93997  4.11575  4.98947  5.16407  5.04818  4.96794  4.11813  3.79849  1.24077  6.09447  4.88964     10 a - - -
          2.68618  4.42225  2.77519  2.73123  3.46354  2.40513  3.72494  3.29354  2.67741  2.69355  4.24690  2.90347  2.73739  3.18146  2.89801  2.37887  2.77519  2.98518  4.58477  3.61503
          0.00920  5.08864  5.81098  0.61958  0.77255  0.48576  0.95510
     11   2.92088  5.42176  2.39895  1.92720  4.76290  3.69210  3.88175  4.24587  2.33385  3.72511  4.46409  3.16106  4.08734  2.97989  2.20507  1.82212  2.75159  3.12119  5.85653  4.44808     11 s - - -
          2.68618  4.42225  2.77519  2.73123  3.46354  2.40513  3.72494  3.29354  2.67741  2.69355  4.24690  2.90347  2.73739  3.18146  2.89801  2.37887  2.77519  2.98518  4.58477  3.61503
          0.00920  5.08864  5.81098  0.61958  0.77255  0.48576  0.95510
     12   1.98709  4.44351  4.44148  3.85476  3.54071  4.07617  4.38222  2.03553  3.73169  2.21025  1.96820  4.06068  4.44441  2.93395  3.91008  3.36367  2.10040  2.66851  5.05980  3.86976     12 m - - -
          2.68618  4.42225  2.77519  2.73123  3.46354  2.40513  3.72494  3.29354  2.67741  2.69355  4.24690  2.90347  2.73739  3.18146  2.89801  2.37887  2.77519  2.98518  4.58477  3.61503
          0.00920  5.08864  5.81098  0.61958  0.77255  0.48576  0.95510
     13   4.36990  5.54528  6.31851  5.74544  1.72060  5.77348  5.92405  1.82784  5.61235  0.67238  3.39424  5.92868  5.72784  5.37779  5.50008  5.18277  4.56223  3.13956  5.83610  4.78733     13 L - - -
          2.68618  4.42225  2.77519  2.73123  3.46354  2.40513  3.72494  3.29354  2.67741  2.69355  4.24690  2.90347  2.73739  3.18146  2.89801  2.37887  2.77519  2.98518  4.58477  3.61503
          0.00920  5.08864  5.81098  0.61958  0.77255  0.48576  0.95510
     14   2.47987  5.47602  2.59122  2.30578  4.81397  3.70747  1.65613  4.29933  2.35864  3.77808  4.52126  2.25341  4.11888  3.02225  3.16825  2.92706  2.63712  3.86336  5.91058  4.49638     14 h - - -
          2.68618  4.42225  2.77519  2.73123  3.46354  2.40513  3.72494  3.29354  2.67741  2.69355  4.24690  2.90347  2.73739  3.18146  2.89801  2.37887  2.77519  2.98518  4.58477  3.61503
          0.00920  5.08864  5.81098  0.61958  0.77255  0.48576  0.95510
     15   2.46779  5.19702  3.30205  1.07216  4.52737  3.74894  4.03059  2.94511  2.82822  3.53709  4.34271  3.31649  4.18062  3.17369  3.29595  2.46570  2.71464  3.57870  5.76771  4.42085     15 e - - -
          2.68618  4.42225  2.77519  2.73123  3.46354  2.40513  3.72494  3.29354  2.67741  2.69355  4.24690  2.90347  2.73739  3.18146  2.89801  2.37887  2.77519  2.98518  4.58477  3.61503
          0.00920  5.08864  5.81098  0.61958  0.77255  0.48576  0.95510
     16   3.28904  4.63542  5.25716  4.64520  2.20205  4.48739  4.80861  1.66702  4.43961  1.60401  2.17516  4.65211  4.79846  4.51900  4.43124  3.80838  3.51577  2.24538  2.55712  4.07396     16 l - - -
          2.68618  4.42225  2.77519  2.73123  3.46354  2.40513  3.72494  3.29354  2.67741  2.69355  4.24690  2.90347  2.73739  3.18146  2.89801  2.37887  2.77519  2.98518  4.58477  3.61503
          0.00920  5.08864  5.81098  0.61958  0.77255  0.48576  0.95510
     17   2.93570  4.72243  3.71354  2.64898  3.86851  3.88805  4.13172  2.72595  3.11249  2.13657  2.92873  1.53869  4.26961  3.42635  3.49071  2.61845  3.16738  3.00091  5.29440  3.15720     17 n - - -
          2.68618  4.42225  2.77519  2.73123  3.46354  2.40513  3.72494  3.29354  2.67741  2.69355  4.24690  2.90347  2.73739  3.18146  2.89801  2.37887  2.77519  2.98518  4.58477  3.61503
          0.00920  5.08864  5.81098  0.61958  0.77255  0.48576  0.95510
     18   2.36913  3.13399  3.86101  2.32568  3.76491  3.92844  4.18748  2.68723  3.24269  2.47976  3.73678  2.86203  4.30747  3.53895  3.58469  2.36745  2.71307  1.83272  5.21807  3.98873     18 v - - -
          2.68618  4.42225  2.77519  2.73123  3.46354  2.40513  3.72494  3.29354  2.67741  2.69355  4.24690  2.90347  2.73739  3.18146  2.89801  2.37887  2.77519  2.98518  4.58477  3.61503
          0.00920  5.08864  5.81098  0.61958  0.77255  0.48576  0.95510
     19   3.06398  4.43062  4.99279  4.38795  3.52422  4.25453  4.59797  1.93223  4.19005  2.18349  2.72072  4.40197  4.60828  4.33070  4.21856  3.56913  2.48999  1.37892  5.09301  2.19998     19 v - - -
          2.68618  4.42225  2.77519  2.73123  3.46354  2.40513  3.72494  3.29354  2.67741  2.69355  4.24690  2.90347  2.73739  3.18146  2.89801  2.37887  2.77519  2.98518  4.58477  3.61503
          0.00920  5.08864  5.81098  0.61958  0.77255  0.48576  0.95510
     20   2.28794  4.96588  3.96089  3.61383  5.01513  3.69414  4.76370  4.44498  3.68861  4.09119  4.89789  2.61334  2.76888  3.98528  4.06437  3.11730  0.69226  3.91161  6.31794  5.07052     20 T - - -
          2.68618  4.42225  2.77519  2.73123  3.46354  2.40513  3.72494  3.29354  2.67741  2.69355  4.24690  2.90347  2.73739  3.18146  2.89801  2.37887  2.77519  2.98518  4.58477  3.61503
          0.32864  5.08864  1.29487  0.61958  0.77255  0.48576  0.95510
     21   2.19455  5.36382  2.49553  2.19018  4.69953  3.57698  3.80705  4.18497  2.17832  3.66635  4.41384  2.52651  3.99934  2.91171  3.06911  1.71067  3.09404  3.75081  5.80190  4.38527     21 s - - -
          2.68649  4.42256  2.77551  2.73154  3.46171  2.40544  3.72526  3.29305  2.67728  2.69386  4.24721  2.90324  2.73771  3.18177  2.89832  2.37797  2.77551  2.98549  4.58508  3.61369
          0.76100  0.63735  5.49499  0.60344  0.79171  0.23535  1.56204
     22   2.92224  5.37628  3.18884  2.63576  4.70166  2.78840  3.00166  4.17159  1.81722  2.97429  4.42507  2.15785  4.09605  2.99651  3.11769  2.19700  2.39051  3.75695  5.82297  4.42723     24 k - - -
          2.68618  4.42225  2.77519  2.73123  3.46354  2.40513  3.72494  3.29354  2.67741  2.69355  4.24690  2.90347  2.73739  3.18146  2.89801  2.37887  2.77519  2.98518  4.58477  3.61503
          0.00920  5.08864  5.81098  0.61958  0.77255  0.48576  0.95510
     23   3.01857  5.20871  3.40625  2.85106  4.46665  3.82335  3.11997  3.88233  1.79694  2.02967  4.29012  3.35836  1.79181  3.15533  3.12605  2.59824  3.24637  3.55887  5.69338  4.37428     25 p - - -
          2.68618  4.42225  2.77519  2.73123  3.46354  2.40513  3.72494  3.29354  2.67741  2.69355  4.24690  2.90347  2.73739  3.18146  2.89801  2.37887  2.77519  2.98518  4.58477  3.61503
          0.00920  5.08864  5.81098  0.61958  0.77255  0.48576  0.95510
     24   2.92746  4.87530  3.52316  2.21063  3.17738  2.99567  4.05061  2.90882  2.94155  3.10611  3.96527  3.43982  2.92472  3.27340  3.36407  1.67293  2.72193  2.73865  5.42399  3.24954     26 s - - -
          2.68618  4.42225  2.77519  2.73123  3.46354  2.40513  3.72494  3.29354  2.67741  2.69355  4.24690  2.90347  2.73739  3.18146  2.89801  2.37887  2.77519  2.98518  4.58477  3.61503
          0.00920  5.08864  5.81098  0.61958  0.77255  0.48576  0.95510
     25   2.58567  5.20331  3.28038  2.72481  4.47377  2.40023  3.93956  3.90446  2.16773  2.80417  4.27473  3.25200  4.12976  2.55566  3.18452  1.63930  3.15718  2.83847  5.69556  4.34260     27 s - - -
          2.68618  4.42225  2.77519  2.73123  3.46354  2.40513  3.72494  3.29354  2.67741  2.69355  4.24690  2.90347  2.73739  3.18146  2.89801  2.37887  2.77519  2.98518  4.58477  3.61503
          0.00920  5.08864  5.81098  0.61958  0.77255  0.48576  0.95510
     26   2.94257  5.45639  1.88271  2.14015  4.79916  3.06935  3.89830  4.28629  2.03307  3.76070  4.49893  2.40179  2.85159  2.99689  3.13778  2.60437  3.17526  3.84604  5.88913  3.27943     28 d - - -
          2.68618  4.42225  2.77519  2.73123  3.46354  2.40513  3.72494  3.29354  2.67741  2.69355  4.24690  2.90347  2.73739  3.18146  2.89801  2.37887  2.77519  2.98518  4.58477  3.61503
          0.00920  5.08864  5.81098  0.61958  0.77255  0.48576  0.95510
     27   2.92606  5.05513  3.37068  2.81578  3.30256  2.00850  3.98523  3.68488  2.43984  3.30947  4.13642  2.84137  4.16288  3.15280  3.26014  2.22985  2.25774  3.38013  5.57415  2.44828     29 g - - -
          2.68618  4.42225  2.77519  2.73123  3.46354  2.40513  3.72494  3.29354  2.67741  2.69355  4.24690  2.90347  2.73739  3.18146  2.89801  2.37887  2.77519  2.98518  4.58477  3.61503
          0.00920  5.08864  5.81098  0.61958  0.77255  0.48576  0.95510
     28   2.93614  5.26720  3.26051  2.70827  4.56151  3.73259  2.01847  4.00333  2.68889  3.55590  4.33866  2.07904  4.12930  3.05777  2.62211  2.52917  2.00819  2.97003  5.74886  4.38486     30 t - - -
          2.68618  4.42225  2.77519  2.73123  3.46354  2.40513  3.72494  3.29354  2.67741  2.69355  4.24690  2.90347  2.73739  3.18146  2.89801  2.37887  2.77519  2.98518  4.58477  3.61503
          0.00920  5.08864  5.81098  0.61958  0.77255  0.48576  0.95510
     29   3.88570  5.15145  5.86320  5.26708  1.21428  5.19156  5.50202  1.86283  5.09923  1.36200  2.50426  5.36054  5.35058  5.04948  5.05553  4.54719  4.09959  2.32856  5.67577  4.64404     31 f - - -
          2.68618  4.42225  2.77519  2.73123  3.46354  2.40513  3.72494  3.29354  2.67741  2.69355  4.24690  2.90347  2.73739  3.18146  2.89801  2.37887  2.77519  2.98518  4.58477  3.61503
          0.00920  5.08864  5.81098  0.61958  0.77255  0.48576  0.95510
     30   4.79016  6.66003  0.11476  3.86101  6.32186  4.62104  5.58455  6.28924  4.93240  5.66908  6.78447  4.43729  5.33046  4.90568  5.48273  4.70617  5.17516  5.83253  7.14869  6.16964     32 D - - -
          2.68618  4.42225  2.77519  2.73123  3.46354  2.40513  3.72494  3.29354  2.67741  2.69355  4.24690  2.90347  2.73739  3.18146  2.89801  2.37887  2.77519  2.98518  4.58477  3.61503
          0.00920  5.08864  5.81098  0.61958  0.77255  0.48576  0.95510
     31   1.79651  5.19171  3.31755  2.76606  4.51917  2.75719  3.97889  3.95171  1.75296  2.77523  4.31874  3.28449  4.14514  3.11298  3.22004  2.10632  2.72533  3.58943  5.73786  4.38735     33 k - - -
          2.68618  4.42225  2.77519  2.73123  3.46354  2.40513  3.72494  3.29354  2.67741  2.69355  4.24690  2.90347  2.73739  3.18146  2.89801  2.37887  2.77519  2.98518  4.58477  3.61503
          0.00920  5.08864  5.81098  0.61958  0.77255  0.48576  0.95510
     32   1.68007  5.47453  3.12326  1.85440  4.82080  3.72379  3.95966  4.29936  2.35975  3.79047  4.54356  2.69947  4.14823  3.06717  3.20895  1.75533  3.23830  3.87192  5.93244  4.52494     34 a - - -
          2.68618  4.42225  2.77519  2.73123  3.46354  2.40513  3.72494  3.29354  2.67741  2.69355  4.24690  2.90347  2.73739  3.18146  2.89801  2.37887  2.77519  2.98518  4.58477  3.61503
          0.00920  5.08864  5.81098  0.61958  0.77255  0.48576  0.95510
     33   3.94838  6.75028  1.21417  0.70211  6.00425  3.94971  4.64404  5.63396  3.87408  5.05068  5.99033  3.39309  4.66095  3.83698  4.62873  3.74805  4.27686  5.13616  7.16984  5.53114     35 e - - -
          2.68618  4.42225  2.77519  2.73123  3.46354  2.40513  3.72494  3.29354  2.67741  2.69355  4.24690  2.90347  2.73739  3.18146  2.89801  2.37887  2.77519  2.98518  4.58477  3.61503
          0.00920  5.08864  5.81098  0.61958  0.77255  0.48576  0.95510
     34   3.78331  5.07252  5.69383  5.11534  1.72339  5.00421  5.10971  1.63677  4.92687  0.98237  3.45625  5.12632  5.21737  4.89654  4.88330  4.34649  3.99846  3.04979  3.22351  4.03453     36 l - - -
          2.68618  4.42225  2.77519  2.73123  3.46354  2.40513  3.72494  3.29354  2.67741  2.69355  4.24690  2.90347  2.73739  3.18146  2.89801  2.37887  2.77519  2.98518  4.58477  3.61503
          0.00920  5.08864  5.81098  0.61958  0.77255  0.48576  0.95510
     35   2.56137  5.26247  3.23757  1.76017  4.54500  2.92932  3.91397  3.17767  2.13181  2.62640  4.32024  2.72046  4.11061  3.03556  3.15839  2.91441  2.52788  3.61903  5.73452  3.23148     37 e - - -
          2.68618  4.42225  2.77519  2.73123  3.46354  2.40513  3.72494  3.29354  2.67741  2.69355  4.24690  2.90347  2.73739  3.18146  2.89801  2.37887  2.77519  2.98518  4.58477  3.61503
          0.00920  5.08864  5.81098  0.61958  0.77255  0.48576  0.95510
     36   2.48011  5.46074  3.15658  2.27970  4.80403  3.71333  3.90994  4.28547  2.01909  3.76240  4.50567  1.64055  4.11641  2.07775  3.12217  2.92265  2.73113  3.85121  5.89143  4.48523     38 n - - -
          2.68623  4.42230  2.77525  2.73128  3.46359  2.40518  3.72387  3.29359  2.67708  2.69360  4.24695  2.90352  2.73745  3.18152  2.89806  2.37892  2.77525  2.98524  4.58482  3.61508
          0.13665  2.08161  5.81098  0.17648  1.82151  0.48576  0.95510
     37   3.32128  2.94864  5.30501  4.72884  3.81498  4.60589  5.01473  1.25561  4.55634  1.57656  3.74485  4.76186  4.93526  4.71279  4.60257  3.94163  2.31549  1.81590  5.48229  4.30120     40 i - - -
          2.68618  4.42225  2.77519  2.73123  3.46354  2.40513  3.72494  3.29354  2.67741  2.69355  4.24690  2.90347  2.73739  3.18146  2.89801  2.37887  2.77519  2.98518  4.58477  3.61503
          0.00920  5.08864  5.81098  0.61958  0.77255  0.48576  0.95510
     38   2.67941  5.05689  5.69313  5.10524  2.74987  5.04805  5.37357  1.78120  4.94015  0.68740  3.45798  5.19919  5.25491  4.95017  4.93425  4.39639  3.98795  2.80390  5.62364  4.54967     41 L - - -
          2.68618  4.42225  2.77519  2.73123  3.46354  2.40513  3.72494  3.29354  2.67741  2.69355  4.24690  2.90347  2.73739  3.18146  2.89801  2.37887  2.77519  2.98518  4.58477  3.61503
          0.00920  5.08864  5.81098  0.61958  0.77255  0.48576  0.95510
     39   2.92346  5.21348  3.27132  2.71461  3.25870  3.73445  3.93158  3.91193  1.82023  2.43087  4.27683  2.20492  4.12568  2.67189  3.17521  2.53536  2.21176  3.56104  5.69651  4.34108     42 k - - -
          2.68618  4.42225  2.77519  2.73123  3.46354  2.40513  3.72494  3.29354  2.67741  2.69355  4.24690  2.90347  2.73739  3.18146  2.89801  2.37887  2.77519  2.98518  4.58477  3.61503
          0.00920  5.08864  5.81098  0.61958  0.77255  0.48576  0.95510
     40   2.27099  4.95443  4.00914  3.59365  5.06494  2.64558  4.73043  4.51858  3.63192  4.13739  4.92087  2.80926  4.36321  3.93055  4.02502  1.84243  0.91353  3.94369  6.33932  5.08341     43 t - - -
          2.68618  4.42225  2.77519  2.73123  3.46354  2.40513  3.72494  3.29354  2.67741  2.69355  4.24690  2.90347  2.73739  3.18146  2.89801  2.37887  2.77519  2.98518  4.58477  3.61503
          0.00920  5.08864  5.81098  0.61958  0.77255  0.48576  0.95510
     41   3.02450  5.00135  3.70431  3.30545  4.53886  1.85233  2.88641  3.97694  3.32739  3.63516  4.48523  3.69895  1.09983  3.67070  3.71226  3.15451  3.37844  2.65015  5.88798  4.60101     44 p - - -
          2.68618  4.42225  2.77519  2.73123  3.46354  2.40513  3.72494  3.29354  2.67741  2.69355  4.24690  2.90347  2.73739  3.18146  2.89801  2.37887  2.77519  2.98518  4.58477  3.61503
          0.00920  5.08864  5.81098  0.61958  0.77255  0.48576  0.95510
     42   3.09421  5.02098  4.52728  4.54030  5.72218  0.33027  5.62161  5.31241  4.86193  4.97165  5.74737  4.41679  4.60750  4.99705  5.01795  2.28539  3.67370  4.41766  7.00202  5.91938     45 G - - -
          2.68618  4.42225  2.77519  2.73123  3.46354  2.40513  3.72494  3.29354  2.67741  2.69355  4.24690  2.90347  2.73739  3.18146  2.89801  2.37887  2.77519  2.98518  4.58477  3.61503
          0.00920  5.08864  5.81098  0.61958  0.77255  0.48576  0.95510
     43   3.01206  2.85996  4.97423  4.36397  2.68685  4.19564  4.53681  1.72310  4.15497  2.25541  2.71798  4.35567  4.55454  4.28933  4.16880  2.72917  3.24512  1.46784  5.02788  3.85160     46 v - - -
          2.68618  4.42225  2.77519  2.73123  3.46354  2.40513  3.72494  3.29354  2.67741  2.69355  4.24690  2.90347  2.73739  3.18146  2.89801  2.37887  2.77519  2.98518  4.58477  3.61503
          0.00920  5.08864  5.81098  0.61958  0.77255  0.48576  0.95510
     44   2.17608  3.18682  4.83674  4.22840  3.44564  4.12314  4.45439  2.12271  4.03362  1.67261  2.86160  4.25615  4.48751  4.18224  4.07423  2.68086  2.24849  2.12408  4.97523  3.79697     47 l - - -
          2.68618  4.42225  2.77519  2.73123  3.46354  2.40513  3.72494  3.29354  2.67741  2.69355  4.24690  2.90347  2.73739  3.18146  2.89801  2.37887  2.77519  2.98518  4.58477  3.61503
          0.00920  5.08864  5.81098  0.61958  0.77255  0.48576  0.95510
     45   2.95328  4.53492  4.13291  3.56321  3.66500  3.98969  2.75205  2.99986  3.47701  2.15021  3.66008  3.87190  4.37808  3.74814  3.74674  2.41424  1.75732  1.63858  5.15093  3.94178     48 v - - -
          2.68618  4.42225  2.77519  2.73123  3.46354  2.40513  3.72494  3.29354  2.67741  2.69355  4.24690  2.90347  2.73739  3.18146  2.89801  2.37887  2.77519  2.98518  4.58477  3.61503
          0.00920  5.08864  5.81098  0.61958  0.77255  0.48576  0.95510
     46   3.77234  5.02409  5.79534  5.23978  1.42336  5.16198  5.55995  1.43382  5.09712  1.77168  3.65883  5.32309  5.37304  5.15431  5.11421  4.53034  4.00495  1.56634  5.81688  4.68964     49 f - - -
          2.68618  4.42225  2.77519  2.73123  3.46354  2.40513  3.72494  3.29354  2.67741  2.69355  4.24690  2.90347  2.73739  3.18146  2.89801  2.37887  2.77519  2.98518  4.58477  3.61503
          0.00920  5.08864  5.81098  0.61958  0.77255  0.48576  0.95510
     47   1.73217  4.78123  3.78264  3.23502  4.07872  2.11186  4.24632  3.45338  3.20431  3.14679  4.01787  3.63813  4.28484  3.51843  3.58869  1.83848  2.54777  2.55362  5.48423  2.98571     50 a - - -
          2.68618  4.42225  2.77519  2.73123  3.46354  2.40513  3.72494  3.29354  2.67741  2.69355  4.24690  2.90347  2.73739  3.18146  2.89801  2.37887  2.77519  2.98518  4.58477  3.61503
          0.00920  5.08864  5.81098  0.61958  0.77255  0.48576  0.95510
     48   3.37441  5.73591  3.64910  2.12756  5.18400  4.05063  4.07577  4.58258  1.02156  3.99206  4.79147  3.52442  4.42396  3.18535  1.74516  2.67912  3.56451  4.19018  6.03652  4.77125     51 k - - -
          2.68618  4.42225  2.77519  2.73123  3.46354  2.40513  3.72494  3.29354  2.67741  2.69355  4.24690  2.90347  2.73739  3.18146  2.89801  2.37887  2.77519  2.98518  4.58477  3.61503
          0.00920  5.08864  5.81098  0.61958  0.77255  0.48576  0.95510
     49   2.06132  4.63521  3.85833  3.28947  2.64700  3.92913  4.18591  3.12603  2.33111  1.97209  2.95469  3.68338  4.30758  2.79002  3.57830  3.17722  2.13455  2.90553  5.22011  3.99065     52 l - - -
          2.68618  4.42225  2.77519  2.73123  3.46354  2.40513  3.72494  3.29354  2.67741  2.69355  4.24690  2.90347  2.73739  3.18146  2.89801  2.37887  2.77519  2.98518  4.58477  3.61503
          0.07781  5.08864  2.67812  0.61958  0.77255  0.48576  0.95510
     50   2.89947  5.41092  2.65141  2.10907  4.75599  3.66431  3.85623  4.24199  2.02562  3.71555  4.45244  2.08543  4.06184  2.95355  2.19305  2.28203  2.71034  3.80173  5.84250  4.43120     53 k - - -
          2.68618  4.42225  2.77519  2.73123  3.46354  2.40513  3.72494  3.29354  2.67741  2.69355  4.24690  2.90347  2.73739  3.18146  2.89801  2.37887  2.77519  2.98518  4.58477  3.61503
          0.00985  5.02068  5.74303  0.61958  0.77255  0.67010  0.71674
     51   2.44531  4.41167  4.74007  4.14370  2.85968  4.16676  4.49434  1.55560  2.46229  1.59630  3.49061  4.24643  4.52398  4.15591  4.07416  3.47088  3.24045  2.22555  5.05563  3.87676     54 i - - -
          2.68618  4.42225  2.77519  2.73123  3.46354  2.40513  3.72494  3.29354  2.67741  2.69355  4.24690  2.90347  2.73739  3.18146  2.89801  2.37887  2.77519  2.98518  4.58477  3.61503
          0.00985  5.02068  5.74303  0.61958  0.77255  0.67010  0.71674
     52   2.55933  5.37149  2.72238  2.58814  4.70602  3.66294  3.85224  3.22410  2.31866  3.67241  4.41539  2.05300  3.23200  2.50001  3.08270  1.94238  2.69093  3.75655  5.81087  4.40632     55 s - - -
          2.68618  4.42225  2.77519  2.73123  3.46354  2.40513  3.72494  3.29354  2.67741  2.69355  4.24690  2.90347  2.73739  3.18146  2.89801  2.37887  2.77519  2.98518  4.58477  3.61503
          0.00985  5.02068  5.74303  0.61958  0.77255  0.67010  0.71674
     53   2.55097  5.28936  2.33507  2.10674  4.59057  3.67948  3.87431  3.12104  2.63032  2.36898  4.34248  2.32609  4.07348  2.98734  3.11494  2.28222  2.71287  3.65617  5.74969  4.36648     56 e - - -
          2.68618  4.42225  2.77519  2.73123  3.46354  2.40513  3.72494  3.29354  2.67741  2.69355  4.24690  2.90347  2.73739  3.18146  2.89801  2.37887  2.77519  2.98518  4.58477  3.61503
          0.16806  5.02068  1.90991  0.61958  0.77255  0.67010  0.71674
     54   2.82319  5.22542  2.60992  2.56058  4.52786  3.61440  3.80665  3.10242  2.56038  2.89856  4.27760  2.14409  2.83945  2.49845  2.63453  2.47756  3.05439  3.59297  5.68440  3.17868     57 n - - -
          2.68618  4.42225  2.77519  2.73123  3.46354  2.40513  3.72494  3.29354  2.67741  2.69355  4.24690  2.90347  2.73739  3.18146  2.89801  2.37887  2.77519  2.98518  4.58477  3.61503
          0.01153  4.86416  5.58651  0.61958  0.77255  0.96789  0.47785
     55   2.51410  5.41094  1.88970  2.18631  4.75062  3.61152  3.83672  4.24014  2.24977  3.71390  4.45667  2.60588  4.03131  2.51881  3.09580  1.96941  3.12551  3.79939  5.84329  4.42334     58 d - - -
          2.68618  4.42225  2.77519  2.73123  3.46354  2.40513  3.72494  3.29354  2.67741  2.69355  4.24690  2.90347  2.73739  3.18146  2.89801  2.37887  2.77519  2.98518  4.58477  3.61503
          0.21197  4.86416  1.69668  0.61958  0.77255  0.96789  0.47785
     56   2.76829  4.64370  3.43571  2.87213  3.80973  3.68613  3.91370  2.32530  2.37555  2.44094  3.73723  2.29696  4.06933  2.62644  3.21557  2.91625  2.99910  2.19826  5.20360  3.94043     59 v - - -
          2.68618  4.42225  2.77519  2.73123  3.46354  2.40513  3.72494  3.29354  2.67741  2.69355  4.24690  2.90347  2.73739  3.18146  2.89801  2.37887  2.77519  2.98518  4.58477  3.61503
          0.01407  4.66627  5.38861  0.61958  0.77255  1.20919  0.35445
     57   2.92525  5.24373  1.37031  2.56821  4.63635  2.18061  3.96189  4.09322  2.82401  2.69630  4.45930  3.10769  4.06441  3.10906  3.32780  2.39262  3.20396  3.69835  5.85130  4.45897     60 d - - -
          2.68618  4.42225  2.77519  2.73123  3.46354  2.40513  3.72494  3.29354  2.67741  2.69355  4.24690  2.90347  2.73739  3.18146  2.89801  2.37887  2.77519  2.98518  4.58477  3.61503
          0.01407  4.66627  5.38861  0.61958  0.77255  0.49262  0.94424
     58   2.50820  5.05309  3.26316  2.37448  4.29228  3.69058  3.89720  3.70753  2.35037  2.74030  4.12695  3.22485  2.68094  3.04869  3.16062  2.58220  1.79447  2.76442  5.55932  4.22582     61 t - - -
          2.68618  4.42225  2.77519  2.73123  3.46354  2.40513  3.72494  3.29354  2.67741  2.69355  4.24690  2.90347  2.73739  3.18146  2.89801  2.37887  2.77519  2.98518  4.58477  3.61503
          0.01065  4.94318  5.66553  0.61958  0.77255  0.83437  0.56942
     59   2.10753  4.91205  3.36486  2.00532  3.10477  3.72815  3.94362  2.86996  2.40860  2.68329  3.99465  3.30349  4.11565  3.13202  3.23354  2.21634  2.58971  3.22178  5.44306  4.14155     62 e - - -
          2.68618  4.42225  2.77519  2.73123  3.46354  2.40513  3.72494  3.29354  2.67741  2.69355  4.24690  2.90347  2.73739  3.18146  2.89801  2.37887  2.77519  2.98518  4.58477  3.61503
          0.08082  4.94318  2.65204  0.61958  0.77255  0.83437  0.56942
     60   2.39817  5.26042  2.63205  2.55884  4.57390  3.61668  3.81758  4.03628  2.57165  2.66590  4.31581  1.90754  4.01539  2.55482  3.05872  2.17039  2.65417  3.63524  5.71906  4.32928     63 n - - -
          2.68618  4.42225  2.77519  2.73123  3.46354  2.40513  3.72494  3.29354  2.67741  2.69355  4.24690  2.90347  2.73739  3.18146  2.89801  2.37887  2.77519  2.98518  4.58477  3.61503
          0.01142  4.87379  5.59613  0.61958  0.77255  0.69819  0.68813
     61   2.23106  5.31069  3.12295  2.06235  3.52941  3.63535  3.82492  4.10495  2.25589  3.07243  4.35718  2.58797  3.16812  2.58020  3.05744  2.23978  2.64339  3.68963  5.75662  4.35918     64 e - - -
          2.68618  4.42225  2.77519  2.73123  3.46354  2.40513  3.72494  3.29354  2.67741  2.69355  4.24690  2.90347  2.73739  3.18146  2.89801  2.37887  2.77519  2.98518  4.58477  3.61503
          0.01065  4.94318  5.66553  0.61958  0.77255  0.83437  0.56942
     62   2.27306  5.35964  2.58712  1.94620  4.68917  2.98523  3.84673  4.16590  2.59796  2.58975  4.40852  2.31065  4.04528  2.95068  3.09162  2.13476  3.11639  3.74274  5.80373  4.39860     65 e - - -
          2.68618  4.42225  2.77519  2.73123  3.46354  2.40513  3.72494  3.29354  2.67741  2.69355  4.24690  2.90347  2.73739  3.18146  2.89801  2.37887  2.77519  2.98518  4.58477  3.61503
          0.01065  4.94318  5.66553  0.61958  0.77255  0.53661  0.87883
     63   2.94901  5.29454  1.98210  2.69161  4.63910  2.43423  3.97058  4.09321  2.75752  3.63879  4.41878  3.22566  4.13248  3.09615  3.24363  2.03255  1.80865  3.70389  5.82504  3.22134     66 t - - -
          2.68618  4.42225  2.77519  2.73123  3.46354  2.40513  3.72494  3.29354  2.67741  2.69355  4.24690  2.90347  2.73739  3.18146  2.89801  2.37887  2.77519  2.98518  4.58477  3.61503
          0.00986  5.02024  5.74258  0.61958  0.77255  0.67117  0.71562
     64   3.03755  4.41426  4.92374  4.31719  2.10973  4.20472  4.51080  2.05834  4.12016  1.36478  3.42391  4.33889  4.55393  3.16066  4.14940  3.51586  3.26811  2.27388  4.98831  2.51404     67 l - - -
          2.68618  4.42225  2.77519  2.73123  3.46354  2.40513  3.72494  3.29354  2.67741  2.69355  4.24690  2.90347  2.73739  3.18146  2.89801  2.37887  2.77519  2.98518  4.58477  3.61503
          0.00986  5.02024  5.74258  0.61958  0.77255  0.38516  1.14050
     65   1.94060  4.57448  3.97446  3.40274  3.69878  3.95790  3.14193  2.24696  2.69037  1.99600  3.68244  3.76213  4.33454  3.62277  3.65077  2.62042  2.27400  2.49287  5.16796  3.94940     68 a - - -
          2.68618  4.42225  2.77519  2.73123  3.46354  2.40513  3.72494  3.29354  2.67741  2.69355  4.24690  2.90347  2.73739  3.18146  2.89801  2.37887  2.77519  2.98518  4.58477  3.61503
          0.00920  5.08864  5.81098  0.61958  0.77255  0.48576  0.95510
     66   2.17608  5.40258  2.69780  2.14315  4.73828  3.69106  3.87944  4.21773  2.35985  2.79681  4.44576  2.39010  2.82094  2.56073  3.10924  2.88083  2.72074  2.96836  5.84089  4.43558     69 e - - -
          2.68618  4.42225  2.77519  2.73123  3.46354  2.40513  3.72494  3.29354  2.67741  2.69355  4.24690  2.90347  2.73739  3.18146  2.89801  2.37887  2.77519  2.98518  4.58477  3.61503
          0.00920  5.08864  5.81098  0.61958  0.77255  0.48576  0.95510
     67   2.56058  5.46476  2.38704  1.80066  4.80868  2.56314  3.90121  4.29703  1.96782  3.76956  4.50722  2.60620  4.10266  2.61042  3.14210  2.46931  3.17988  3.85507  5.89661  4.48106     70 e - - -
          2.68618  4.42225  2.77519  2.73123  3.46354  2.40513  3.72494  3.29354  2.67741  2.69355  4.24690  2.90347  2.73739  3.18146  2.89801  2.37887  2.77519  2.98518  4.58477  3.61503
          0.00920  5.08864  5.81098  0.61958  0.77255  0.48576  0.95510
     68   3.87134  5.10453  5.90811  5.35778  2.41663  5.29865  5.71924  0.99176  5.22702  1.42429  3.64423  5.46499  5.47251  5.25695  5.23803  4.67882  4.10218  1.77412  5.91879  4.83454     71 i - - -
          2.68618  4.42225  2.77519  2.73123  3.46354  2.40513  3.72494  3.29354  2.67741  2.69355  4.24690  2.90347  2.73739  3.18146  2.89801  2.37887  2.77519  2.98518  4.58477  3.61503
          0.00920  5.08864  5.81098  0.61958  0.77255  0.48576  0.95510
     69   2.48727  5.29670  3.22383  2.39442  4.59125  3.04782  3.90636  2.26014  1.83023  3.57975  4.35131  3.20477  4.10597  2.62002  2.71354  2.39223  3.14973  2.96499  5.76056  4.38352     72 k - - -
          2.68618  4.42225  2.77519  2.73123  3.46354  2.40513  3.72494  3.29354  2.67741  2.69355  4.24690  2.90347  2.73739  3.18146  2.89801  2.37887  2.77519  2.98518  4.58477  3.61503
          0.00920  5.08864  5.81098  0.61958  0.77255  0.48576  0.95510
     70   2.92366  5.43727  2.61259  1.80468  4.78275  3.69058  3.88186  4.26959  2.33327  3.74253  4.47831  2.48031  4.08726  2.05768  2.72312  2.22289  2.72273  3.82822  5.86910  4.45686     73 e - - -
          2.68618  4.42225  2.77519  2.73123  3.46354  2.40513  3.72494  3.29354  2.67741  2.69355  4.24690  2.90347  2.73739  3.18146  2.89801  2.37887  2.77519  2.98518  4.58477  3.61503
          0.00920  5.08864  5.81098  0.61958  0.77255  0.48576  0.95510
     71   1.91302  4.76754  3.72945  3.17356  3.98986  3.85130  4.18252  2.55110  3.14179  3.05362  3.93103  2.55603  4.27494  3.45791  3.52840  1.71872  2.28269  2.51279  5.40242  4.15077     74 s - - -
          2.68618  4.42225  2.77519  2.73123  3.46354  2.40513  3.72494  3.29354  2.67741  2.69355  4.24690  2.90347  2.73739  3.18146  2.89801  2.37887  2.77519  2.98518  4.58477  3.61503
          0.00920  5.08864  5.81098  0.61958  0.77255  0.48576  0.95510
     72   3.41232  4.75093  5.26101  4.69673  3.22747  4.56027  4.59383  1.50874  4.49011  1.34114  3.62294  4.64579  4.87920  4.55979  4.48751  3.88357  3.63900  2.90888  2.16598  2.22341     75 l - - -
          2.68618  4.42225  2.77519  2.73123  3.46354  2.40513  3.72494  3.29354  2.67741  2.69355  4.24690  2.90347  2.73739  3.18146  2.89801  2.37887  2.77519  2.98518  4.58477  3.61503
          0.00920  5.08864  5.81098  0.61958  0.77255  0.48576  0.95510
     73   2.92596  5.43105  3.17428  1.97255  4.77727  3.69740  3.16189  4.26061  2.06289  3.73460  4.47231  1.97575  4.09068  2.57008  2.32380  2.54170  3.15629  3.13690  5.86094  4.45415     76 e - - -
          2.68626  4.42233  2.77478  2.73132  3.46362  2.40462  3.72503  3.29362  2.67749  2.69363  4.24698  2.90355  2.73748  3.18155  2.89809  2.37895  2.77528  2.98527  4.58485  3.61511
          0.21938  1.63997  5.81098  0.12474  2.14324  0.48576  0.95510
     74   2.93391  5.44577  2.63068  2.35027  4.79262  3.69783  3.88763  4.27829  1.77634  3.75013  4.48712  2.74607  4.09500  2.13580  2.38402  2.00665  3.16502  3.83761  5.87529  4.46519     78 k - - -
          2.68618  4.42225  2.77519  2.73123  3.46354  2.40513  3.72494  3.29354  2.67741  2.69355  4.24690  2.90347  2.73739  3.18146  2.89801  2.37887  2.77519  2.98518  4.58477  3.61503
          0.00920  5.08864  5.81098  0.61958  0.77255  0.48576  0.95510
     75   3.00610  5.08290  3.72505  3.43752  5.25014  1.28306  4.71353  4.73227  3.62038  4.31545  5.08696  1.53034  4.38776  3.89716  4.04489  1.72471  2.61684  4.10734  6.48058  5.18698     79 g - - -
          2.68618  4.42225  2.77519  2.73123  3.46354  2.40513  3.72494  3.29354  2.67741  2.69355  4.24690  2.90347  2.73739  3.18146  2.89801  2.37887  2.77519  2.98518  4.58477  3.61503
          0.00920  5.08864  5.81098  0.61958  0.77255  0.48576  0.95510
     76   2.51665  4.52286  5.04088  4.45440  3.68469  4.37968  4.75506  1.26494  4.28125  2.66229  3.66185  4.50884  4.73274  4.44939  4.34657  3.70078  2.79539  1.37784  5.27429  2.73287     80 i - - -
          2.68618  4.42225  2.77519  2.73123  3.46354  2.40513  3.72494  3.29354  2.67741  2.69355  4.24690  2.90347  2.73739  3.18146  2.89801  2.37887  2.77519  2.98518  4.58477  3.61503
          0.00920  5.08864  5.81098  0.61958  0.77255  0.48576  0.95510
     77   4.45884  5.60834  5.90105  5.57426  1.18630  5.41107  4.55714  3.56316  5.37324  0.82709  4.04989  5.20627  5.60693  5.16590  5.25034  4.79081  4.66169  3.72267  4.64344  2.31745     81 l - - -
          2.68618  4.42225  2.77519  2.73123  3.46354  2.40513  3.72494  3.29354  2.67741  2.69355  4.24690  2.90347  2.73739  3.18146  2.89801  2.37887  2.77519  2.98518  4.58477  3.61503
          0.00920  5.08864  5.81098  0.61958  0.77255  0.48576  0.95510
     78   0.93489  4.86796  4.18047  3.78277  4.57174  3.73884  4.76074  4.09106  3.78071  3.77957  4.63702  3.98920  4.42192  4.07306  4.10634  1.29631  3.40361  3.67062  5.98816  3.03401     82 a - - -
          2.68618  4.42225  2.77519  2.73123  3.46354  2.40513  3.72494  3.29354  2.67741  2.69355  4.24690  2.90347  2.73739  3.18146  2.89801  2.37887  2.77519  2.98518  4.58477  3.61503
          0.00920  5.08864  5.81098  0.61958  0.77255  0.48576  0.95510
     79   2.53529  5.44425  2.03087  2.20135  4.78863  3.05473  3.88787  4.27571  2.27159  3.74925  4.48585  2.35020  2.66686  2.59322  3.12222  2.89067  2.63623  3.83466  5.87661  4.46340     83 d - - -
          2.68618  4.42225  2.77519  2.73123  3.46354  2.40513  3.72494  3.29354  2.67741  2.69355  4.24690  2.90347  2.73739  3.18146  2.89801  2.37887  2.77519  2.98518  4.58477  3.61503
          0.46960  5.08864  0.99809  0.61958  0.77255  0.48576  0.95510
     80   2.77674  4.65305  3.59970  3.22200  3.95563  1.13659  4.23516  3.55585  3.23784  3.24287  4.13183  3.55754  4.14934  3.56210  3.58274  2.94635  2.38881  3.23134  5.40339  2.35561     84 g - - -
          2.68618  4.42225  2.77519  2.73123  3.46354  2.40513  3.72494  3.29354  2.67741  2.69355  4.24690  2.90347  2.73739  3.18146  2.89801  2.37887  2.77519  2.98518  4.58477  3.61503
          0.01455  4.63358  5.35593  0.61958  0.77255  1.24020  0.34154
     81   2.89190  4.73968  3.50694  2.44399  1.91279  3.77834  3.89947  3.28334  2.18711  2.93429  3.83734  3.41481  4.16410  3.25934  3.27432  3.02946  3.12124  3.04264  4.93732  2.02699     85 f - - -
          2.68618  4.42225  2.77519  2.73123  3.46354  2.40513  3.72494  3.29354  2.67741  2.69355  4.24690  2.90347  2.73739  3.18146  2.89801  2.37887  2.77519  2.98518  4.58477  3.61503
          0.01455  4.63358  5.35593  0.61958  0.77255  1.24020  0.34154
     82   3.16236  5.78263  1.48116  1.99856  5.08614  3.55477  4.00249  4.61094  2.33071  4.06947  4.86994  1.55625  4.12266  3.14257  3.49775  3.05588  3.42952  4.15745  6.20598  4.70949     86 d - - -
          2.68623  4.42230  2.77525  2.73128  3.46359  2.40518  3.72500  3.29359  2.67746  2.69360  4.24695  2.90352  2.73745  3.18152  2.89806  2.37892  2.77525  2.98524  4.58482  3.61310
          0.22480  1.62656  5.35593  0.17648  1.82151  1.24020  0.34154
     83   3.09043  4.52008  4.53432  2.73104  3.49777  4.25608  4.58286  2.04647  3.85351  1.09560  3.38987  4.21837  4.58118  4.08074  4.04880  3.56050  3.32377  1.91005  5.21675  4.05215     88 l - - -
          2.68618  4.42225  2.77519  2.73123  3.46354  2.40513  3.72494  3.29354  2.67741  2.69355  4.24690  2.90347  2.73739  3.18146  2.89801  2.37887  2.77519  2.98518  4.58477  3.61503
          0.01455  4.63358  5.35593  0.61958  0.77255  0.19961  1.70954
     84   2.62772  5.38256  2.42403  2.14401  4.71006  3.08326  3.88397  2.78130  2.62601  2.91504  4.42795  2.36422  4.08795  2.98626  2.59413  2.27226  2.74280  3.76374  5.82594  4.42578     89 e - - -
          2.68618  4.42225  2.77519  2.73123  3.46354  2.40513  3.72494  3.29354  2.67741  2.69355  4.24690  2.90347  2.73739  3.18146  2.89801  2.37887  2.77519  2.98518  4.58477  3.61503
          0.00920  5.08864  5.81098  0.61958  0.77255  0.48576  0.95510
     85   2.93020  5.44461  2.34554  1.49850  4.78983  3.69301  3.88703  4.27691  2.15716  3.74965  4.48600  2.73867  4.09169  2.59270  2.71880  2.54149  2.68561  3.83548  5.87621  4.46341     90 e - - -
          2.68618  4.42225  2.77519  2.73123  3.46354  2.40513  3.72494  3.29354  2.67741  2.69355  4.24690  2.90347  2.73739  3.18146  2.89801  2.37887  2.77519  2.98518  4.58477  3.61503
          0.00920  5.08864  5.81098  0.61958  0.77255  0.48576  0.95510
     86   1.42622  5.01349  2.72935  2.42459  3.18694  3.78225  3.99587  3.62226  2.83176  3.25875  3.11495  3.34564  4.17120  3.17420  3.28025  2.33881  3.15697  3.32878  5.53755  3.22985     91 a - - -
          2.68618  4.42225  2.77519  2.73123  3.46354  2.40513  3.72494  3.29354  2.67741  2.69355  4.24690  2.90347  2.73739  3.18146  2.89801  2.37887  2.77519  2.98518  4.58477  3.61503
          0.00920  5.08864  5.81098  0.61958  0.77255  0.48576  0.95510
     87   2.60459  5.46732  1.71714  2.34989  4.81171  3.70745  3.90762  4.29672  1.87227  3.77050  4.51103  3.17428  4.11196  3.00706  2.21017  2.31151  3.19001  3.85818  5.89768  4.48691     92 d - - -
          2.68618  4.42225  2.77519  2.73123  3.46354  2.40513  3.72494  3.29354  2.67741  2.69355  4.24690  2.90347  2.73739  3.18146  2.89801  2.37887  2.77519  2.98518  4.58477  3.61503
          0.00920  5.08864  5.81098  0.61958  0.77255  0.48576  0.95510
     88   2.52858  5.18523  3.30450  2.74466  4.44399  3.74964  3.94612  3.86886  2.16742  3.45218  4.25362  3.26837  4.14018  3.08447  1.69008  2.24361  2.60626  2.82629  5.67515  2.97598     93 r - - -
          2.68618  4.42225  2.77519  2.73123  3.46354  2.40513  3.72494  3.29354  2.67741  2.69355  4.24690  2.90347  2.73739  3.18146  2.89801  2.37887  2.77519  2.98518  4.58477  3.61503
          0.00920  5.08864  5.81098  0.61958  0.77255  0.48576  0.95510
     89   2.04225  3.24218  4.89417  4.28173  2.76909  4.12992  4.46306  2.06192  4.07442  1.82262  2.76391  4.28178  4.49318  4.21189  4.09445  2.36859  3.19425  2.04023  4.96557  3.78896     94 l - - -
          2.68618  4.42225  2.77519  2.73123  3.46354  2.40513  3.72494  3.29354  2.67741  2.69355  4.24690  2.90347  2.73739  3.18146  2.89801  2.37887  2.77519  2.98518  4.58477  3.61503
          0.00920  5.08864  5.81098  0.61958  0.77255  0.48576  0.95510
     90   1.58489  4.76634  3.68584  3.12537  3.95136  2.39969  4.13879  2.76381  2.55409  3.01597  3.89266  3.56288  4.26094  3.41157  3.48261  2.65032  2.57838  2.22961  5.36232  4.10836     95 a - - -
          2.68618  4.42225  2.77519  2.73123  3.46354  2.40513  3.72494  3.29354  2.67741  2.69355  4.24690  2.90347  2.73739  3.18146  2.89801  2.37887  2.77519  2.98518  4.58477  3.61503
          0.00920  5.08864  5.81098  0.61958  0.77255  0.48576  0.95510
     91   2.95927  3.08446  4.46551  3.87569  3.52817  4.07013  4.37597  1.97853  2.16878  1.85418  3.53890  4.06690  4.43841  3.96072  3.03568  3.35918  2.56778  1.98277  5.04086  3.85077     96 l - - -
          2.68618  4.42225  2.77519  2.73123  3.46354  2.40513  3.72494  3.29354  2.67741  2.69355  4.24690  2.90347  2.73739  3.18146  2.89801  2.37887  2.77519  2.98518  4.58477  3.61503
          0.00920  5.08864  5.81098  0.61958  0.77255  0.48576  0.95510
     92   2.05453  5.12565  3.31793  2.37602  4.36493  3.75079  3.09108  3.78253  2.75341  3.38457  3.07240  3.28053  4.14074  2.49616  3.21761  1.80890  3.15183  2.83514  5.62740  3.13444     97 s - - -
          2.68618  4.42225  2.77519  2.73123  3.46354  2.40513  3.72494  3.29354  2.67741  2.69355  4.24690  2.90347  2.73739  3.18146  2.89801  2.37887  2.77519  2.98518  4.58477  3.61503
          0.00920  5.08864  5.81098  0.61958  0.77255  0.48576  0.95510
     93   2.54381  4.36012  4.84029  4.23286  3.45442  2.19509  4.46632  1.73083  4.04015  1.90338  2.88090  4.26533  4.49853  4.19010  4.08377  3.44345  3.20499  1.97486  4.98817  2.87099     98 i - - -
          2.68618  4.42225  2.77519  2.73123  3.46354  2.40513  3.72494  3.29354  2.67741  2.69355  4.24690  2.90347  2.73739  3.18146  2.89801  2.37887  2.77519  2.98518  4.58477  3.61503
          0.00920  5.08864  5.81098  0.61958  0.77255  0.48576  0.95510
     94   3.69517  4.93081  5.75217  5.24010  4.22063  5.18908  5.76352  1.54932  5.13646  1.79933  4.01858  5.34440  5.44729  5.33706  5.24274  4.57756  2.73966  0.84131  6.14664  4.95363     99 v - - -
          2.68618  4.42225  2.77519  2.73123  3.46354  2.40513  3.72494  3.29354  2.67741  2.69355  4.24690  2.90347  2.73739  3.18146  2.89801  2.37887  2.77519  2.98518  4.58477  3.61503
          0.00920  5.08864  5.81098  0.61958  0.77255  0.48576  0.95510
     95   1.80094  4.49370  4.28592  3.71472  3.64214  2.93246  4.36212  1.77142  3.61914  2.72861  2.29179  3.96441  4.40082  3.86354  3.84957  2.30148  2.68180  2.77034  5.13817  3.93945    100 i - - -
          2.68597  4.42250  2.77509  2.73100  3.46379  2.40537  3.72430  3.29379  2.67765  2.69380  4.24714  2.90331  2.73649  3.18171  2.89825  2.37862  2.77544  2.98543  4.58502  3.61528
          0.64459  0.90136  2.67209  0.34987  1.22003  0.48576  0.95510
     96   2.90137  4.86355  2.96678  2.28821  2.67157  3.79127  4.01781  2.38089  2.90383  3.09506  3.95279  2.93174  1.92933  3.23573  3.32989  3.01393  3.13327  2.57692  5.41027  4.12738    103 p - - -
          2.68618  4.42225  2.77519  2.73123  3.46354  2.40513  3.72494  3.29354  2.67741  2.69355  4.24690  2.90347  2.73739  3.18146  2.89801  2.37887  2.77519  2.98518  4.58477  3.61503
          0.00986  5.02024  5.74258  0.61958  0.77255  0.67117  0.71562
     97   2.88635  5.35920  2.14290  2.59322  4.68879  3.05329  3.85422  4.16385  2.29285  2.44309  4.40410  2.72527  4.05863  2.60300  2.61705  2.19524  3.11753  2.92966  5.80113  4.39987    104 d - - -
          2.68618  4.42225  2.77519  2.73123  3.46354  2.40513  3.72494  3.29354  2.67741  2.69355  4.24690  2.90347  2.73739  3.18146  2.89801  2.37887  2.77519  2.98518  4.58477  3.61503
          0.00986  5.02024  5.74258  0.61958  0.77255  0.38516  1.14050
     98   2.47102  5.40571  3.16868  1.99376  4.74185  2.12416  3.07356  4.22067  2.62525  3.70799  4.45115  2.75127  4.08956  2.98583  2.69829  2.46593  2.16812  3.79207  5.84600  4.44119    105 e - - -
          2.68618  4.42225  2.77519  2.73123  3.46354  2.40513  3.72494  3.29354  2.67741  2.69355  4.24690  2.90347  2.73739  3.18146  2.89801  2.37887  2.77519  2.98518  4.58477  3.61503
          0.00920  5.08864  5.81098  0.61958  0.77255  0.48576  0.95510
     99   1.95111  5.30206  3.22209  2.66517  3.05925  3.71338  3.90524  4.05074  2.29577  3.58588  3.16670  2.40298  4.10538  2.29218  2.34490  2.57431  3.15005  3.66640  5.76456  4.38643    106 a - - -
          2.68618  4.42225  2.77519  2.73123  3.46354  2.40513  3.72494  3.29354  2.67741  2.69355  4.24690  2.90347  2.73739  3.18146  2.89801  2.37887  2.77519  2.98518  4.58477  3.61503
          0.00920  5.08864  5.81098  0.61958  0.77255  0.48576  0.95510
    100   2.18715  5.57497  3.09034  1.24294  4.93998  2.33999  4.03907  4.41941  1.96410  3.90448  4.66718  3.24845  4.21788  3.15292  3.27967  3.05557  3.34399  3.98798  6.04083  4.63143    107 e - - -
          2.68618  4.42225  2.77519  2.73123  3.46354  2.40513  3.72494  3.29354  2.67741  2.69355  4.24690  2.90347  2.73739  3.18146  2.89801  2.37887  2.77519  2.98518  4.58477  3.61503
          0.00920  5.08864  5.81098  0.61958  0.77255  0.48576  0.95510
    101   2.94460  5.43718  2.34582  2.62656  4.77948  2.46790  3.04407  4.26100  2.64700  3.74393  4.48723  3.17447  2.91194  3.00599  1.85663  2.00460  3.17800  3.82826  5.87852  4.47069    108 r - - -
          2.68618  4.42225  2.77519  2.73123  3.46354  2.40513  3.72494  3.29354  2.67741  2.69355  4.24690  2.90347  2.73739  3.18146  2.89801  2.37887  2.77519  2.98518  4.58477  3.61503
          0.00920  5.08864  5.81098  0.61958  0.77255  0.48576  0.95510
    102   2.95167  4.50873  4.16205  2.84559  3.62123  4.00848  4.29112  2.07351  2.73062  1.43316  2.67803  2.92272  4.38120  3.75818  3.75468  3.27858  3.18350  2.43015  5.11262  3.90770    109 l - - -
          2.68618  4.42225  2.77519  2.73123  3.46354  2.40513  3.72494  3.29354  2.67741  2.69355  4.24690  2.90347  2.73739  3.18146  2.89801  2.37887  2.77519  2.98518  4.58477  3.61503
          0.00920  5.08864  5.81098  0.61958  0.77255  0.48576  0.95510
    103   3.02724  4.39818  4.97837  4.36506  1.98064  4.20143  4.53196  2.29628  4.15499  1.71773  2.24010  4.35959  4.55540  4.27954  4.16529  3.51408  2.66097  2.21264  5.01207  2.46152    110 l - - -
          2.68618  4.42225  2.77519  2.73123  3.46354  2.40513  3.72494  3.29354  2.67741  2.69355  4.24690  2.90347  2.73739  3.18146  2.89801  2.37887  2.77519  2.98518  4.58477  3.61503
          0.00920  5.08864  5.81098  0.61958  0.77255  0.48576  0.95510
    104   3.24935  5.82073  1.77054  1.69578  5.14664  3.78567  4.14450  4.65531  2.99857  4.12207  4.89246  1.60632  4.29392  3.26736  3.53861  2.20307  2.81179  4.20611  6.25606  4.79484    111 n - - -
          2.68618  4.42225  2.77519  2.73123  3.46354  2.40513  3.72494  3.29354  2.67741  2.69355  4.24690  2.90347  2.73739  3.18146  2.89801  2.37887  2.77519  2.98518  4.58477  3.61503
          0.00920  5.08864  5.81098  0.61958  0.77255  0.48576  0.95510
    105   2.50578  4.55033  4.03397  3.46027  2.58269  3.97353  3.11733  2.61244  3.38871  2.75296  1.95887  3.80139  4.34877  2.44227  2.71215  3.23465  3.17474  2.81399  5.14328  2.62307    112 m - - -
          2.68618  4.42225  2.77519  2.73123  3.46354  2.40513  3.72494  3.29354  2.67741  2.69355  4.24690  2.90347  2.73739  3.18146  2.89801  2.37887  2.77519  2.98518  4.58477  3.61503
          0.00920  5.08864  5.81098  0.61958  0.77255  0.48576  0.95510
    106   2.48523  5.33690  2.69824  2.64435  4.64669  2.68768  3.89472  2.71942  2.30322  3.62714  4.38728  2.70325  4.09599  2.64200  3.13113  2.31020  2.20628  3.04721  5.79162  4.40311    113 t - - -
          2.68618  4.42225  2.77519  2.73123  3.46354  2.40513  3.72494  3.29354  2.67741  2.69355  4.24690  2.90347  2.73739  3.18146  2.89801  2.37887  2.77519  2.98518  4.58477  3.61503
          0.00920  5.08864  5.81098  0.61958  0.77255  0.48576  0.95510
    107   2.92275  5.03681  2.34514  2.41357  2.25899  3.77449  3.98478  2.75203  2.81113  3.28464  3.24222  3.32969  4.16302  3.15586  2.44301  2.56250  2.33517  3.35541  5.55625  4.24089    114 f - - -
          2.68618  4.42225  2.77519  2.73123  3.46354  2.40513  3.72494  3.29354  2.67741  2.69355  4.24690  2.90347  2.73739  3.18146  2.89801  2.37887  2.77519  2.98518  4.58477  3.61503
          0.00920  5.08864  5.81098  0.61958  0.77255  0.48576  0.95510
    108   2.95418  4.35124  4.77866  4.17269  2.77929  4.10771  3.24551  1.61936  3.98720  1.59251  2.86411  3.21585  4.47256  4.14419  4.04429  3.41285  2.70920  2.59855  4.96814  2.97837    115 l - - -
          2.68618  4.42225  2.77519  2.73123  3.46354  2.40513  3.72494  3.29354  2.67741  2.69355  4.24690  2.90347  2.73739  3.18146  2.89801  2.37887  2.77519  2.98518  4.58477  3.61503
          0.00920  5.08864  5.81098  0.61958  0.77255  0.48576  0.95510
    109   3.12360  5.66914  1.88031  1.57683  5.00484  3.75691  4.03843  4.50190  2.39947  3.96803  4.72278  1.74436  4.21730  3.14943  2.61293  3.06259  3.36530  4.05678  6.09478  4.65976    116 e - - -
          2.68618  4.42225  2.77519  2.73123  3.46354  2.40513  3.72494  3.29354  2.67741  2.69355  4.24690  2.90347  2.73739  3.18146  2.89801  2.37887  2.77519  2.98518  4.58477  3.61503
          0.00920  5.08864  5.81098  0.61958  0.77255  0.48576  0.95510
    110   2.33247  5.39479  3.17634  2.21444  4.72743  3.69362  3.88147  3.18520  1.70648  3.04227  4.43885  2.64562  4.08672  2.61045  2.65869  2.56549  2.73572  3.77876  5.83472  4.43207    117 k - - -
          2.68618  4.42225  2.77519  2.73123  3.46354  2.40513  3.72494  3.29354  2.67741  2.69355  4.24690  2.90347  2.73739  3.18146  2.89801  2.37887  2.77519  2.98518  4.58477  3.61503
          0.00920  5.08864  5.81098  0.61958  0.77255  0.48576  0.95510
    111   2.51021  4.52984  4.83174  2.92525  3.56817  4.29331  4.62137  1.40611  4.08360  1.49891  2.34391  4.36227  4.64007  4.25893  4.18681  3.59922  3.36068  2.58093  5.17529  4.00549    118 i - - -
          2.68618  4.42225  2.77519  2.73123  3.46354  2.40513  3.72494  3.29354  2.67741  2.69355  4.24690  2.90347  2.73739  3.18146  2.89801  2.37887  2.77519  2.98518  4.58477  3.61503
          0.00920  5.08864  5.81098  0.61958  0.77255  0.48576  0.95510
    112   2.94138  5.17319  3.31560  1.73163  2.13889  3.75971  3.95582  2.48166  2.26888  3.43434  4.24132  2.74374  4.15026  3.09887  2.67182  2.96576  3.17146  3.51181  5.66331  4.32360    119 e - - -
          2.68618  4.42225  2.77519  2.73123  3.46354  2.40513  3.72494  3.29354  2.67741  2.69355  4.24690  2.90347  2.73739  3.18146  2.89801  2.37887  2.77519  2.98518  4.58477  3.61503
          0.41217  5.08864  1.10375  0.61958  0.77255  0.48576  0.95510
    113   2.78629  5.27107  2.53650  2.46933  4.60571  3.54548  2.99515  4.08377  2.48120  3.57044  4.31682  2.18784  3.94699  2.46665  2.49280  2.75116  2.01706  3.65668  5.70779  4.30366    120 t - - -
          2.68618  4.42225  2.77519  2.73123  3.46354  2.40513  3.72494  3.29354  2.67741  2.69355  4.24690  2.90347  2.73739  3.18146  2.89801  2.37887  2.77519  2.98518  4.58477  3.61503
          0.11822  4.69020  2.27969  0.61958  0.77255  1.18517  0.36484
    114   2.72978  4.81593  3.20774  2.02302  3.05351  3.58721  3.79690  3.42258  2.30118  2.59041  3.89548  3.15066  3.97489  2.97497  2.53377  2.79836  2.54194  2.59877  5.33893  4.03085    121 e - - -
          2.68618  4.42225  2.77519  2.73123  3.46354  2.40513  3.72494  3.29354  2.67741  2.69355  4.24690  2.90347  2.73739  3.18146  2.89801  2.37887  2.77519  2.98518  4.58477  3.61503
          0.01524  4.58722  5.30957  0.61958  0.77255  1.28100  0.32540
    115   3.49282  4.76018  5.43256  4.86143  2.46358  4.83626  5.19208  1.37551  4.71713  1.16125  3.22706  4.97701  5.02902  4.74617  4.73288  4.19510  3.71801  1.90853  5.43380  4.34892    122 l - - -
          2.68618  4.42225  2.77519  2.73123  3.46354  2.40513  3.72494  3.29354  2.67741  2.69355  4.24690  2.90347  2.73739  3.18146  2.89801  2.37887  2.77519  2.98518  4.58477  3.61503
          0.01524  4.58722  5.30957  0.61958  0.77255  1.02612  0.44378
    116   2.77097  5.23811  3.01594  2.21010  4.56743  2.85279  3.73345  3.12526  1.77233  3.53511  4.28460  2.59416  3.93884  2.41459  2.95354  2.35199  3.00204  3.62061  5.67882  4.28037    123 k - - -
          2.68618  4.42225  2.77519  2.73123  3.46354  2.40513  3.72494  3.29354  2.67741  2.69355  4.24690  2.90347  2.73739  3.18146  2.89801  2.37887  2.77519  2.98518  4.58477  3.61503
          0.01390  4.67862  5.40097  0.61958  0.77255  0.49166  0.94575
    117   2.91052  5.41755  3.07360  1.85599  4.76097  2.47140  3.85646  4.24499  1.76355  3.71960  4.46264  2.28703  4.06004  2.57295  3.07881  2.86917  2.68738  3.80813  5.84746  4.43737    124 k - - -
          2.68618  4.42225  2.77519  2.73123  3.46354  2.40513  3.72494  3.29354  2.67741  2.69355  4.24690  2.90347  2.73739  3.18146  2.89801  2.37887  2.77519  2.98518  4.58477  3.61503
          0.01061  4.94729  5.66964  0.61958  0.77255  0.54059  0.87324
    118   2.88684  5.28412  3.18324  2.06958  4.58497  2.50495  3.87118  2.77949  2.20518  2.99799  4.33674  3.16629  4.07140  2.59944  2.68329  2.50960  2.58037  3.65078  5.74407  3.34058    125 e - - -
          2.68618  4.42225  2.77519  2.73123  3.46354  2.40513  3.72494  3.29354  2.67741  2.69355  4.24690  2.90347  2.73739  3.18146  2.89801  2.37887  2.77519  2.98518  4.58477  3.61503
          0.00985  5.02068  5.74303  0.61958  0.77255  0.67010  0.71674
    119   1.97078  4.65641  3.74175  2.64674  3.80468  3.86896  4.12919  3.16459  3.13673  2.15243  2.13011  3.59435  4.25457  3.44451  3.50112  2.37201  2.27429  2.93481  5.24164  4.00223    126 a - - -
          2.68618  4.42225  2.77519  2.73123  3.46354  2.40513  3.72494  3.29354  2.67741  2.69355  4.24690  2.90347  2.73739  3.18146  2.89801  2.37887  2.77519  2.98518  4.58477  3.61503
          0.00985  5.02068  5.74303  0.61958  0.77255  0.38566  1.13944
    120   4.92448  6.32002  5.61063  5.65089  6.38218  4.95235  6.47911  6.41896  5.83304  5.79472  6.96410  5.82687  0.05999  6.15755  5.82065  5.15245  5.44196  5.90089  7.08989  6.55147    127 P - - -
          2.68618  4.42225  2.77519  2.73123  3.46354  2.40513  3.72494  3.29354  2.67741  2.69355  4.24690  2.90347  2.73739  3.18146  2.89801  2.37887  2.77519  2.98518  4.58477  3.61503
          0.46960  5.08864  0.99809  0.61958  0.77255  0.48576  0.95510
    121   2.74267  4.33564  3.86684  3.29254  3.45357  2.84299  4.05695  2.40224  3.21846  2.53642  2.79705  3.62314  4.15565  2.69993  3.50374  3.04434  2.28626  2.26086  4.93414  2.45146    128 v - - -
          2.68503  4.42240  2.77534  2.73138  3.46369  2.40527  3.72509  3.29369  2.67756  2.69314  4.24704  2.90361  2.73754  3.18161  2.89815  2.37901  2.77534  2.98487  4.58492  3.61518
          0.76688  0.63333  5.35593  0.07778  2.59249  0.33031  1.26833
    122   2.89666  4.78176  2.91970  2.49929  3.94679  3.81444  4.04628  2.72592  2.96848  1.73121  3.87544  2.88518  4.19844  3.29386  3.37627  2.63466  2.39836  2.59340  5.34009  3.15912    130 l - - -
          2.68618  4.42225  2.77519  2.73123  3.46354  2.40513  3.72494  3.29354  2.67741  2.69355  4.24690  2.90347  2.73739  3.18146  2.89801  2.37887  2.77519  2.98518  4.58477  3.61503
          0.00989  5.01687  5.73921  0.61958  0.77255  0.38142  1.14852
    123   3.16783  5.72166  1.87890  1.28278  5.05229  2.65516  4.08059  4.55426  2.90246  4.02361  4.78408  2.60329  3.05042  3.19655  3.42899  3.10131  2.62953  4.10804  6.15614  4.70919    131 e - - -
          2.68618  4.42225  2.77519  2.73123  3.46354  2.40513  3.72494  3.29354  2.67741  2.69355  4.24690  2.90347  2.73739  3.18146  2.89801  2.37887  2.77519  2.98518  4.58477  3.61503
          0.00920  5.08864  5.81098  0.61958  0.77255  0.48576  0.95510
    124   2.92349  5.03902  3.38053  2.39529  3.17619  3.77483  3.98432  3.65826  2.26006  2.18487  4.11656  2.71809  4.16320  3.15493  2.23196  2.98301  2.51820  2.79038  5.55778  3.11508    132 l - - -
          2.68618  4.42225  2.77519  2.73123  3.46354  2.40513  3.72494  3.29354  2.67741  2.69355  4.24690  2.90347  2.73739  3.18146  2.89801  2.37887  2.77519  2.98518  4.58477  3.61503
          0.00920  5.08864  5.81098  0.61958  0.77255  0.48576  0.95510
    125   3.42863  4.89010  4.73955  4.23991  1.38118  4.42161  4.31081  3.38501  4.12272  3.03098  4.03135  4.33869  1.73101  4.29287  4.28319  3.73827  2.65632  3.20259  4.68625  1.70058    133 f - - -
          2.68618  4.42225  2.77519  2.73123  3.46354  2.40513  3.72494  3.29354  2.67741  2.69355  4.24690  2.90347  2.73739  3.18146  2.89801  2.37887  2.77519  2.98518  4.58477  3.61503
          0.00920  5.08864  5.81098  0.61958  0.77255  0.48576  0.95510
    126   2.92466  5.07630  3.35566  2.21185  4.30137  3.76654  2.98846  3.03282  2.42852  3.32841  4.15101  3.31052  3.14300  2.60854  3.23986  2.97300  3.15582  1.65994  5.58774  3.20423    134 v - - -
          2.68618  4.42225  2.77519  2.73123  3.46354  2.40513  3.72494  3.29354  2.67741  2.69355  4.24690  2.90347  2.73739  3.18146  2.89801  2.37887  2.77519  2.98518  4.58477  3.61503
          0.00920  5.08864  5.81098  0.61958  0.77255  0.48576  0.95510
    127   1.29325  4.84519  4.86814  4.71653  5.51871  0.74879  5.54444  4.97113  4.74856  4.67761  5.44555  4.39528  4.49012  4.91038  4.88910  3.13310  2.41561  4.16305  6.86085  5.77853    135 g - - -
          2.68631  4.42238  2.77533  2.73137  3.46297  2.40526  3.72508  3.29367  2.67754  2.69368  4.24703  2.90360  2.73717  3.18106  2.89814  2.37900  2.77533  2.98532  4.58490  3.61266
          0.17318  1.85776  5.81098  0.67982  0.70666  0.48576  0.95510
    128   2.24308  4.94171  3.45891  2.89872  3.06627  3.80296  2.87589  3.52433  2.88264  2.66612  4.02660  2.52151  4.18962  2.77039  2.76262  2.60305  2.72408  2.76543  5.47853  2.60293    138 a - - -
          2.68618  4.42225  2.77519  2.73123  3.46354  2.40513  3.72494  3.29354  2.67741  2.69355  4.24690  2.90347  2.73739  3.18146  2.89801  2.37887  2.77519  2.98518  4.58477  3.61503
          0.07826  5.08864  2.67209  0.61958  0.77255  0.48576  0.95510
    129   2.02832  4.66986  3.82545  3.29285  3.76408  3.89108  4.19623  3.20995  3.24948  2.38613  3.81739  2.92113  4.30633  3.55431  3.59240  2.60049  3.19451  2.97829  5.22664  1.37293    139 y - - -
          2.68618  4.42225  2.77519  2.73123  3.46354  2.40513  3.72494  3.29354  2.67741  2.69355  4.24690  2.90347  2.73739  3.18146  2.89801  2.37887  2.77519  2.98518  4.58477  3.61503
          0.00986  5.02024  5.74258  0.61958  0.77255  0.67117  0.71562
    130   2.89467  5.40671  2.37613  2.32639  4.75105  3.02765  3.10111  4.23750  2.31610  3.71165  4.44805  2.71784  4.05824  2.40556  3.08518  1.93897  2.32333  3.79705  5.83930  4.42713    140 s - - -
          2.68618  4.42225  2.77519  2.73123  3.46354  2.40513  3.72494  3.29354  2.67741  2.69355  4.24690  2.90347  2.73739  3.18146  2.89801  2.37887  2.77519  2.98518  4.58477  3.61503
          0.00986  5.02024  5.74258  0.61958  0.77255  0.67117  0.71562
    131   2.88592  5.28314  2.45499  2.05910  4.58373  3.67837  2.63215  2.83700  2.28020  3.56924  4.33578  3.16556  4.07068  2.58593  3.10951  2.87146  2.65024  3.09873  3.51734  3.35506    141 e - - -
          2.68618  4.42225  2.77519  2.73123  3.46354  2.40513  3.72494  3.29354  2.67741  2.69355  4.24690  2.90347  2.73739  3.18146  2.89801  2.37887  2.77519  2.98518  4.58477  3.61503
          0.08355  5.02024  2.60972  0.61958  0.77255  0.67117  0.71562
    132   2.85585  5.36722  2.63048  2.09870  4.71251  2.50750  3.07407  4.19868  2.11910  3.67252  4.40793  3.09559  3.21649  2.55784  2.65278  2.38723  2.66215  3.75800  5.79963  4.38844    142 e - - -
          2.68618  4.42225  2.77519  2.73123  3.46354  2.40513  3.72494  3.29354  2.67741  2.69355  4.24690  2.90347  2.73739  3.18146  2.89801  2.37887  2.77519  2.98518  4.58477  3.61503
          0.09467  4.94729  2.48626  0.61958  0.77255  0.82660  0.57542
    133   2.87512  5.28080  3.10225  2.61111  4.69056  2.26318  3.88738  4.16000  2.03364  3.66698  4.42603  1.86330  4.05312  2.99960  3.11478  2.08863  2.61741  3.73227  5.81771  4.42816    143 n - - -
          2.68635  4.42242  2.77537  2.73141  3.46371  2.40506  3.72512  3.29252  2.67685  2.69372  4.24707  2.90364  2.73757  3.18074  2.89778  2.37904  2.77537  2.98536  4.58494  3.61521
          1.22651  0.69914  1.56221  0.06711  2.73477  0.68188  0.70454
    134   3.07417  5.48264  3.26344  2.31379  4.88846  3.75999  3.85535  4.31629  1.61667  3.75119  4.53584  1.72905  4.15270  2.96453  1.89792  3.03232  3.28058  3.91203  5.82527  4.51258    145 k - - -
          2.68618  4.42225  2.77519  2.73123  3.46354  2.40513  3.72494  3.29354  2.67741  2.69355  4.24690  2.90347  2.73739  3.18146  2.89801  2.37887  2.77519  2.98518  4.58477  3.61503
          0.01316  4.73272  5.45506  0.61958  0.77255  1.13950  0.38563
    135   2.89165  5.40274  1.86582  1.62998  4.72313  3.57108  2.83968  4.21740  2.60789  3.69968  4.45464  3.03562  4.01215  2.48540  3.11309  2.84246  3.13042  3.78542  5.83435  3.04563    146 e - - -
          2.68618  4.42225  2.77519  2.73123  3.46354  2.40513  3.72494  3.29354  2.67741  2.69355  4.24690  2.90347  2.73739  3.18146  2.89801  2.37887  2.77519  2.98518  4.58477  3.61503
          0.01316  4.73272  5.45506  0.61958  0.77255  0.22329  1.60884
    136   2.21324  4.82494  3.58017  1.93932  3.99321  3.07867  4.07744  2.91173  2.99454  1.97699  3.91921  2.84622  4.23002  3.32105  3.40458  3.07127  2.72860  2.38354  5.38356  4.11530    147 e - - -
          2.68618  4.42225  2.77519  2.73123  3.46354  2.40513  3.72494  3.29354  2.67741  2.69355  4.24690  2.90347  2.73739  3.18146  2.89801  2.37887  2.77519  2.98518  4.58477  3.61503
          0.00920  5.08864  5.81098  0.61958  0.77255  0.48576  0.95510
    137   2.92101  5.25826  3.24559  2.05295  4.53871  3.72347  2.63929  3.08853  1.97149  2.38375  4.31671  3.22237  4.11493  2.60819  3.15635  2.58692  3.15194  3.61389  5.73068  2.87618    148 k - - -
          2.68618  4.42225  2.77519  2.73123  3.46354  2.40513  3.72494  3.29354  2.67741  2.69355  4.24690  2.90347  2.73739  3.18146  2.89801  2.37887  2.77519  2.98518  4.58477  3.61503
          0.00920  5.08864  5.81098  0.61958  0.77255  0.48576  0.95510
    138   3.06005  4.45846  4.80815  4.21800  2.20310  4.22889  4.57120  1.88104  4.05778  2.61582  3.58194  2.43351  4.59058  4.23762  4.15346  3.53713  2.61090  1.35943  5.13420  3.94610    149 v - - -
          2.68618  4.42225  2.77519  2.73123  3.46354  2.40513  3.72494  3.29354  2.67741  2.69355  4.24690  2.90347  2.73739  3.18146  2.89801  2.37887  2.77519  2.98518  4.58477  3.61503
          0.00920  5.08864  5.81098  0.61958  0.77255  0.48576  0.95510
    139   3.52713  4.84410  5.34067  4.81174  2.46531  4.68541  4.61191  1.55171  4.62156  2.66230  3.81003  4.73578  5.00362  4.68759  4.62724  4.01726  3.75771  2.21707  4.88845  1.07961    150 y - - -
          2.68618  4.42225  2.77519  2.73123  3.46354  2.40513  3.72494  3.29354  2.67741  2.69355  4.24690  2.90347  2.73739  3.18146  2.89801  2.37887  2.77519  2.98518  4.58477  3.61503
          0.00920  5.08864  5.81098  0.61958  0.77255  0.48576  0.95510
    140   2.17389  2.43027  4.53325  3.99769  3.86020  3.91098  4.59257  2.06602  3.88860  2.94446  3.85926  4.12076  4.44339  4.11307  4.08212  2.00816  1.47979  2.92299  5.35856  4.17074    151 t - - -
          2.68618  4.42225  2.77519  2.73123  3.46354  2.40513  3.72494  3.29354  2.67741  2.69355  4.24690  2.90347  2.73739  3.18146  2.89801  2.37887  2.77519  2.98518  4.58477  3.61503
          0.00920  5.08864  5.81098  0.61958  0.77255  0.48576  0.95510
    141   3.81327  2.93240  5.95895  5.50293  4.49154  5.43354  6.23640  0.84643  5.45196  2.95789  4.22436  5.62659  5.67808  5.72046  5.61311  4.87283  4.07896  1.03310  6.57197  5.32957    152 i - - -
          2.68618  4.42225  2.77519  2.73123  3.46354  2.40513  3.72494  3.29354  2.67741  2.69355  4.24690  2.90347  2.73739  3.18146  2.89801  2.37887  2.77519  2.98518  4.58477  3.61503
          0.00920  5.08864  5.81098  0.61958  0.77255  0.48576  0.95510
    142   2.54810  4.48425  5.06463  4.46496  2.19015  4.33469  4.68911  2.26482  4.27217  1.70465  3.56526  4.48354  4.68268  4.41369  4.30345  3.65315  2.69007  1.32182  5.17697  4.00221    153 v - - -
          2.68618  4.42225  2.77519  2.73123  3.46354  2.40513  3.72494  3.29354  2.67741  2.69355  4.24690  2.90347  2.73739  3.18146  2.89801  2.37887  2.77519  2.98518  4.58477  3.61503
          0.00920  5.08864  5.81098  0.61958  0.77255  0.48576  0.95510
    143   1.41699  4.94361  4.06265  3.65217  5.08672  3.66707  4.77432  4.53772  3.68260  4.16345  4.94757  2.71365  4.37318  3.98087  4.06529  1.06934  2.08957  3.95322  6.36575  5.11840    154 s - - -
          2.68618  4.42225  2.77519  2.73123  3.46354  2.40513  3.72494  3.29354  2.67741  2.69355  4.24690  2.90347  2.73739  3.18146  2.89801  2.37887  2.77519  2.98518  4.58477  3.61503
          0.00920  5.08864  5.81098  0.61958  0.77255  0.48576  0.95510
    144   3.25289  4.94343  4.54864  4.13664  4.09122  0.63506  4.89491  3.36080  3.97211  2.32521  2.79191  4.31934  4.69580  4.31336  4.19361  3.53206  3.62063  3.22440  5.74446  4.50789    155 G - - -
          2.68618  4.42225  2.77519  2.73123  3.46354  2.40513  3.72494  3.29354  2.67741  2.69355  4.24690  2.90347  2.73739  3.18146  2.89801  2.37887  2.77519  2.98518  4.58477  3.61503
          0.00920  5.08864  5.81098  0.61958  0.77255  0.48576  0.95510
    145   2.58778  4.72356  4.63903  4.03735  3.64679  4.32259  4.60726  2.94746  3.75329  0.87499  2.55242  4.27545  4.66850  4.08934  2.36963  3.62537  3.47002  2.87356  5.30221  4.14551    156 l - - -
          2.68618  4.42225  2.77519  2.73123  3.46354  2.40513  3.72494  3.29354  2.67741  2.69355  4.24690  2.90347  2.73739  3.18146  2.89801  2.37887  2.77519  2.98518  4.58477  3.61503
          0.00920  5.08864  5.81098  0.61958  0.77255  0.48576  0.95510
    146   2.96326  5.14854  3.50558  3.04860  4.87587  1.53045  4.28641  4.33237  3.09328  3.89650  4.67370  3.50355  2.11905  2.76858  3.54735  1.68509  2.52812  3.85845  6.07993  4.74280    157 g - - -
          2.68618  4.42225  2.77519  2.73123  3.46354  2.40513  3.72494  3.29354  2.67741  2.69355  4.24690  2.90347  2.73739  3.18146  2.89801  2.37887  2.77519  2.98518  4.58477  3.61503
          0.00920  5.08864  5.81098  0.61958  0.77255  0.48576  0.95510
    147   3.09979  4.47571  4.96032  4.36439  2.76948  4.25306  4.48277  2.86155  4.16734  1.17221  2.67353  4.36948  3.04974  4.29233  4.19616  3.56436  3.33033  2.71043  2.29415  2.74827    158 l - - -
          2.68618  4.42225  2.77519  2.73123  3.46354  2.40513  3.72494  3.29354  2.67741  2.69355  4.24690  2.90347  2.73739  3.18146  2.89801  2.37887  2.77519  2.98518  4.58477  3.61503
          0.00920  5.08864  5.81098  0.61958  0.77255  0.48576  0.95510
    148   3.04663  4.95311  3.68461  3.24156  4.29487  3.85998  4.31920  2.36468  3.18476  3.34588  4.22878  3.65941  1.00160  2.68658  3.54540  2.62059  3.34381  3.37123  5.67229  4.40903    159 p - - -
          2.68634  4.42241  2.77536  2.73140  3.46370  2.40529  3.72511  3.29370  2.67714  2.69336  4.24706  2.90271  2.73756  3.18091  2.89817  2.37903  2.77536  2.98535  4.58493  3.61403
          0.46960  0.98953  5.81098  0.07121  2.67747  0.48576  0.95510
    149   2.96638  5.48590  2.33444  1.70580  4.82834  2.75878  3.91748  4.31741  2.13739  3.79028  4.52999  2.43573  4.11573  3.01751  3.16687  2.21692  2.63716  3.87566  5.91822  4.50052    161 e - - -
          2.68618  4.42225  2.77519  2.73123  3.46354  2.40513  3.72494  3.29354  2.67741  2.69355  4.24690  2.90347  2.73739  3.18146  2.89801  2.37887  2.77519  2.98518  4.58477  3.61503
          0.00920  5.08864  5.81098  0.61958  0.77255  0.48576  0.95510
    150   3.58014  5.55072  4.42511  3.86191  5.46258  4.17414  4.58610  4.92329  2.85018  4.36816  5.24918  4.11746  4.74447  3.75399  0.48328  2.13219  3.92085  4.46276  6.33299  5.20159    162 R - - -
          2.68618  4.42225  2.77519  2.73123  3.46354  2.40513  3.72494  3.29354  2.67741  2.69355  4.24690  2.90347  2.73739  3.18146  2.89801  2.37887  2.77519  2.98518  4.58477  3.61503
          0.00920  5.08864  5.81098  0.61958  0.77255  0.48576  0.95510
    151   1.82667  4.71105  5.36653  4.79577  3.85126  4.70632  5.11888  1.81568  4.63486  1.90909  2.81118  4.85137  5.01934  4.78939  4.69120  4.04549  3.64069  1.17666  5.57154  4.39839    163 v - - -
          2.68618  4.42225  2.77519  2.73123  3.46354  2.40513  3.72494  3.29354  2.67741  2.69355  4.24690  2.90347  2.73739  3.18146  2.89801  2.37887  2.77519  2.98518  4.58477  3.61503
          0.00920  5.08864  5.81098  0.61958  0.77255  0.48576  0.95510
    152   2.91759  5.42916  2.28599  2.27842  4.77528  3.68951  3.13267  4.26130  1.78163  3.08488  4.46982  2.75639  4.08345  2.43486  2.35991  2.53843  3.14862  3.82042  5.86064  4.44999    164 k - - -
          2.68618  4.42225  2.77519  2.73123  3.46354  2.40513  3.72494  3.29354  2.67741  2.69355  4.24690  2.90347  2.73739  3.18146  2.89801  2.37887  2.77519  2.98518  4.58477  3.61503
          0.00920  5.08864  5.81098  0.61958  0.77255  0.48576  0.95510
    153   2.47411  5.44687  2.41098  1.56866  4.79130  3.69330  3.07088  4.27850  2.32095  3.75180  4.48852  2.66772  4.09317  2.36347  3.12381  2.89258  2.63648  3.83732  5.87898  4.46561    165 e - - -
          2.68618  4.42225  2.77519  2.73123  3.46354  2.40513  3.72494  3.29354  2.67741  2.69355  4.24690  2.90347  2.73739  3.18146  2.89801  2.37887  2.77519  2.98518  4.58477  3.61503
          0.00920  5.08864  5.81098  0.61958  0.77255  0.48576  0.95510
    154   4.40050  5.55914  6.39040  5.81648  3.69047  5.88248  6.17411  1.31258  5.69862  0.68236  2.46109  6.06369  5.79554  5.46232  5.59507  5.31112  4.59526  3.00799  6.01545  5.12279    166 L - - -
          2.68618  4.42225  2.77519  2.73123  3.46354  2.40513  3.72494  3.29354  2.67741  2.69355  4.24690  2.90347  2.73739  3.18146  2.89801  2.37887  2.77519  2.98518  4.58477  3.61503
          0.00920  5.08864  5.81098  0.61958  0.77255  0.48576  0.95510
    155   2.91667  5.27350  2.41582  2.38579  4.55992  3.71632  3.91078  2.46359  2.08788  3.55336  4.33013  3.21139  4.10819  3.03038  2.66746  2.39408  2.60848  2.67018  5.74296  3.17117    167 k - - -
          2.68618  4.42225  2.77519  2.73123  3.46354  2.40513  3.72494  3.29354  2.67741  2.69355  4.24690  2.90347  2.73739  3.18146  2.89801  2.37887  2.77519  2.98518  4.58477  3.61503
          0.00920  5.08864  5.81098  0.61958  0.77255  0.48576  0.95510
    156   2.95420  5.46481  2.69296  1.25076  4.80552  3.70209  3.90811  4.29161  2.36096  3.76796  4.50849  2.62518  4.10877  2.43527  3.14954  2.91346  2.76086  3.12902  5.89810  4.48432    168 e - - -
          2.68618  4.42225  2.77519  2.73123  3.46354  2.40513  3.72494  3.29354  2.67741  2.69355  4.24690  2.90347  2.73739  3.18146  2.89801  2.37887  2.77519  2.98518  4.58477  3.61503
          0.00920  5.08864  5.81098  0.61958  0.77255  0.48576  0.95510
    157   2.94325  5.22347  3.28165  1.66941  4.48918  3.74885  3.94671  3.10198  2.13120  2.35059  4.28844  3.26012  4.14230  3.08019  3.17456  1.82674  3.17416  3.56677  5.70700  4.35550    169 e - - -
          2.68618  4.42225  2.77519  2.73123  3.46354  2.40513  3.72494  3.29354  2.67741  2.69355  4.24690  2.90347  2.73739  3.18146  2.89801  2.37887  2.77519  2.98518  4.58477  3.61503
          0.00920  5.08864  5.81098  0.61958  0.77255  0.48576  0.95510
    158   2.22910  4.45758  4.45065  3.86918  3.57985  4.08233  4.40969  1.41143  3.75104  2.16992  3.58350  3.15138  4.45950  3.97402  3.93424  2.14862  3.21750  2.24079  5.09650  3.90372    170 i - - -
          2.68618  4.42225  2.77519  2.73123  3.46354  2.40513  3.72494  3.29354  2.67741  2.69355  4.24690  2.90347  2.73739  3.18146  2.89801  2.37887  2.77519  2.98518  4.58477  3.61503
          0.06329  5.08864  2.89742  0.61958  0.77255  0.48576  0.95510
    159   2.93401  5.44858  2.62563  1.67360  4.79106  3.67901  3.88604  4.27829  2.13587  3.75233  4.49218  3.14504  4.08675  1.92570  3.12651  2.44512  2.41055  3.83827  5.88063  4.46585    171 e - - -
          2.68618  4.42225  2.77519  2.73123  3.46354  2.40513  3.72494  3.29354  2.67741  2.69355  4.24690  2.90347  2.73739  3.18146  2.89801  2.37887  2.77519  2.98518  4.58477  3.61503
          0.00971  5.03506  5.75740  0.61958  0.77255  0.63483  0.75508
    160   2.28953  5.39086  3.17536  1.70071  4.72964  3.68964  3.87155  4.20305  1.72795  3.68983  4.43704  3.16294  4.08298  2.97284  2.37322  2.49381  3.14693  3.17468  5.82548  4.42947    172 e - - -
          2.68618  4.42225  2.77519  2.73123  3.46354  2.40513  3.72494  3.29354  2.67741  2.69355  4.24690  2.90347  2.73739  3.18146  2.89801  2.37887  2.77519  2.98518  4.58477  3.61503
          0.22004  5.03506  1.65546  0.61958  0.77255  0.63483  0.75508
    161   2.47230  4.75000  3.43948  1.97569  3.92075  3.74376  3.98612  2.70061  2.89329  1.61626  3.84120  2.65045  4.13654  3.22479  3.30265  2.98286  3.08060  3.01019  5.31362  4.04276    173 l - - -
          2.68618  4.42225  2.77519  2.73123  3.46354  2.40513  3.72494  3.29354  2.67741  2.69355  4.24690  2.90347  2.73739  3.18146  2.89801  2.37887  2.77519  2.98518  4.58477  3.61503
          0.01197  4.82699  5.54934  0.61958  0.77255  0.55101  0.85889
    162   2.42042  5.26111  3.17557  1.89517  4.55973  3.66915  3.86006  3.08752  2.04563  3.54436  4.31560  3.15869  4.06183  1.89338  3.08486  2.86592  3.10867  2.72049  5.72216  4.34512    174 q - - -
          2.68618  4.42225  2.77519  2.73123  3.46354  2.40513  3.72494  3.29354  2.67741  2.69355  4.24690  2.90347  2.73739  3.18146  2.89801  2.37887  2.77519  2.98518  4.58477  3.61503
          0.01035  4.97195  5.69429  0.61958  0.77255  0.33867  1.24729
    163   3.02490  5.54871  2.17869  1.51650  4.88902  3.72686  3.96231  4.37908  2.72178  3.85064  4.59655  3.19035  4.15515  2.64850  2.09239  2.01916  3.26116  3.93798  5.97848  4.55735    175 e - - -
          2.68618  4.42225  2.77519  2.73123  3.46354  2.40513  3.72494  3.29354  2.67741  2.69355  4.24690  2.90347  2.73739  3.18146  2.89801  2.37887  2.77519  2.98518  4.58477  3.61503
          0.00920  5.08864  5.81098  0.61958  0.77255  0.48576  0.95510
    164   2.58279  5.32266  3.21110  2.12004  4.62665  3.70897  3.90015  2.65111  1.73615  3.02042  4.37470  3.19479  4.10137  2.26304  3.13356  2.53891  2.62939  3.69096  5.78046  4.39697    176 k - - -
          2.68618  4.42225  2.77519  2.73123  3.46354  2.40513  3.72494  3.29354  2.67741  2.69355  4.24690  2.90347  2.73739  3.18146  2.89801  2.37887  2.77519  2.98518  4.58477  3.61503
          0.00920  5.08864  5.81098  0.61958  0.77255  0.48576  0.95510
    165   2.32173  3.47528  3.43159  2.53532  4.17747  3.79393  4.00883  2.04895  2.85490  3.21803  4.05972  2.18253  4.18133  2.69227  2.42071  3.00681  3.15755  2.74724  5.50782  4.20678    177 i - - -
          2.68618  4.42225  2.77519  2.73123  3.46354  2.40513  3.72494  3.29354  2.67741  2.69355  4.24690  2.90347  2.73739  3.18146  2.89801  2.37887  2.77519  2.98518  4.58477  3.61503
          0.00920  5.08864  5.81098  0.61958  0.77255  0.48576  0.95510
    166   3.20038  5.64887  3.35418  1.45030  5.04264  3.89163  4.02038  4.48863  1.53180  3.92676  4.69891  2.22347  4.29247  3.12678  2.16218  3.15495  3.41452  4.07039  6.00919  4.66831    178 e - - -
          2.68618  4.42225  2.77519  2.73123  3.46354  2.40513  3.72494  3.29354  2.67741  2.69355  4.24690  2.90347  2.73739  3.18146  2.89801  2.37887  2.77519  2.98518  4.58477  3.61503
          0.00920  5.08864  5.81098  0.61958  0.77255  0.48576  0.95510
    167   2.18843  5.42227  2.75909  1.77294  4.76479  3.68909  3.87809  4.24924  2.28093  3.72647  4.46379  2.61849  2.71632  2.60569  3.10734  2.87983  2.63464  3.12436  5.85635  4.44646    179 e - - -
          2.68618  4.42225  2.77519  2.73123  3.46354  2.40513  3.72494  3.29354  2.67741  2.69355  4.24690  2.90347  2.73739  3.18146  2.89801  2.37887  2.77519  2.98518  4.58477  3.61503
          0.00920  5.08864  5.81098  0.61958  0.77255  0.48576  0.95510
    168   2.13145  5.02176  3.39299  2.83393  3.31386  3.77913  3.99065  2.58498  2.82152  3.26817  4.10101  2.34569  4.16744  2.39754  2.38344  2.28972  3.15493  2.84225  5.54430  4.23257    180 a - - -
          2.68618  4.42225  2.77519  2.73123  3.46354  2.40513  3.72494  3.29354  2.67741  2.69355  4.24690  2.90347  2.73739  3.18146  2.89801  2.37887  2.77519  2.98518  4.58477  3.61503
          0.06080  5.08864  2.94088  0.61958  0.77255  0.48576  0.95510
    169   2.89573  5.39851  2.20741  2.05357  4.74048  3.66854  3.85666  4.22399  2.29365  2.57973  4.44023  2.42132  4.06279  2.31886  2.56523  2.85922  3.12689  3.07765  5.83260  4.42387    181 e - - -
          2.68618  4.42225  2.77519  2.73123  3.46354  2.40513  3.72494  3.29354  2.67741  2.69355  4.24690  2.90347  2.73739  3.18146  2.89801  2.37887  2.77519  2.98518  4.58477  3.61503
          0.00969  5.03753  5.75988  0.61958  0.77255  0.62858  0.76217
    170   2.09539  5.40580  3.13222  1.91310  4.74788  3.05054  3.87241  4.23010  2.05997  3.71206  4.45347  2.05804  4.07437  2.97220  3.10599  2.52107  2.68630  3.79617  5.84593  4.43748    182 e - - -
          2.68618  4.42225  2.77519  2.73123  3.46354  2.40513  3.72494  3.29354  2.67741  2.69355  4.24690  2.90347  2.73739  3.18146  2.89801  2.37887  2.77519  2.98518  4.58477  3.61503
          0.00969  5.03753  5.75988  0.61958  0.77255  0.62858  0.76217
    171   2.15425  5.39776  2.73090  2.07591  4.73997  3.66820  3.85583  4.22352  1.82223  3.70149  4.43941  3.13681  2.77368  2.60929  2.61846  2.85832  3.12590  2.95431  5.83179  4.42309    183 k - - -
          2.68618  4.42225  2.77519  2.73123  3.46354  2.40513  3.72494  3.29354  2.67741  2.69355  4.24690  2.90347  2.73739  3.18146  2.89801  2.37887  2.77519  2.98518  4.58477  3.61503
          0.00969  5.03753  5.75988  0.61958  0.77255  0.62858  0.76217
    172   2.90169  5.01252  3.36206  2.24437  4.22733  3.75397  3.96352  2.57164  2.45467  2.67156  4.09052  3.31006  4.14225  3.13526  2.54927  2.23322  2.04208  2.76601  5.53214  4.21788    184 t - - -
          2.68618  4.42225  2.77519  2.73123  3.46354  2.40513  3.72494  3.29354  2.67741  2.69355  4.24690  2.90347  2.73739  3.18146  2.89801  2.37887  2.77519  2.98518  4.58477  3.61503
          0.00969  5.03753  5.75988  0.61958  0.77255  0.40581  1.09792
    173   2.96123  5.33776  2.01662  2.68184  4.61641  3.72806  2.59129  4.08897  2.71906  3.62701  4.40332  3.22183  4.13697  3.06732  3.20431  1.81103  2.18464  3.70616  5.79893  2.73448    185 s - - -
          2.68618  4.42225  2.77519  2.73123  3.46354  2.40513  3.72494  3.29354  2.67741  2.69355  4.24690  2.90347  2.73739  3.18146  2.89801  2.37887  2.77519  2.98518  4.58477  3.61503
          0.00920  5.08864  5.81098  0.61958  0.77255  0.48576  0.95510
    174   2.93823  5.45205  2.43708  1.85246  4.79540  2.54776  3.89460  4.28248  2.34242  3.75659  4.49426  2.12944  4.09724  2.43501  3.13210  2.56835  3.17069  3.04559  5.88463  4.47085    186 e - - -
          2.68618  4.42225  2.77519  2.73123  3.46354  2.40513  3.72494  3.29354  2.67741  2.69355  4.24690  2.90347  2.73739  3.18146  2.89801  2.37887  2.77519  2.98518  4.58477  3.61503
          0.00920  5.08864  5.81098  0.61958  0.77255  0.48576  0.95510
    175   2.04473  4.38042  4.61961  4.02310  2.00368  4.08499  4.40431  2.46467  3.86880  2.20525  3.49814  4.14527  3.18103  4.05455  3.98119  2.42016  2.58391  2.01387  4.99915  3.81501    187 f - - -
          2.68618  4.42225  2.77519  2.73123  3.46354  2.40513  3.72494  3.29354  2.67741  2.69355  4.24690  2.90347  2.73739  3.18146  2.89801  2.37887  2.77519  2.98518  4.58477  3.61503
          0.00920  5.08864  5.81098  0.61958  0.77255  0.48576  0.95510
    176   2.92985  4.82618  3.57792  3.01536  3.18487  3.01909  4.07395  3.37062  2.00825  2.37604  3.22740  2.82681  4.22806  3.31671  2.10566  3.06924  2.78506  2.67666  3.57308  4.11398    188 k - - -
          2.68618  4.42225  2.77519  2.73123  3.46354  2.40513  3.72494  3.29354  2.67741  2.69355  4.24690  2.90347  2.73739  3.18146  2.89801  2.37887  2.77519  2.98518  4.58477  3.61503
          0.00920  5.08864  5.81098  0.61958  0.77255  0.48576  0.95510
    177   2.27421  4.39431  4.53498  3.94208  2.44427  4.07030  4.38176  2.42548  3.80191  2.01928  2.75284  3.11359  2.91154  4.00132  3.94134  2.47394  2.56361  2.25733  5.00901  3.82209    189 l - - -
          2.68618  4.42225  2.77519  2.73123  3.46354  2.40513  3.72494  3.29354  2.67741  2.69355  4.24690  2.90347  2.73739  3.18146  2.89801  2.37887  2.77519  2.98518  4.58477  3.61503
          0.16945  5.08864  1.89908  0.61958  0.77255  0.48576  0.95510
    178   2.85458  5.34939  2.62064  2.54819  4.68724  2.43264  2.93726  3.19055  2.21798  3.65150  4.39240  2.18737  4.02168  2.54121  3.04784  2.23625  3.08608  3.73624  5.78606  4.37873    190 n - - -
          2.68618  4.42225  2.77519  2.73123  3.46354  2.40513  3.72494  3.29354  2.67741  2.69355  4.24690  2.90347  2.73739  3.18146  2.89801  2.37887  2.77519  2.98518  4.58477  3.61503
          0.07444  4.92998  2.74095  0.61958  0.77255  0.85873  0.55112
    179   2.47163  5.28287  3.08977  1.90785  3.39402  2.89408  3.79887  4.07721  2.18839  3.57966  4.33096  2.26198  4.00129  2.90322  3.03280  2.42044  2.54135  3.66234  5.73026  4.33291    191 e - - -
          2.68636  4.42243  2.77538  2.73101  3.46372  2.40531  3.72513  3.29299  2.67719  2.69334  4.24708  2.90365  2.73758  3.18164  2.89819  2.37905  2.77477  2.98462  4.58495  3.61521
          0.30537  1.34934  5.58939  0.68276  0.70364  0.27264  1.43283
    180   2.33707  5.42586  2.29499  2.35455  4.76712  3.69141  3.88292  4.25105  1.92874  3.72948  4.46797  2.34272  4.08771  2.55893  3.11403  2.50629  3.15376  2.51617  5.86047  4.45068    194 k - - -
          2.68618  4.42225  2.77519  2.73123  3.46354  2.40513  3.72494  3.29354  2.67741  2.69355  4.24690  2.90347  2.73739  3.18146  2.89801  2.37887  2.77519  2.98518  4.58477  3.61503
          0.07201  5.08864  2.75961  0.61958  0.77255  0.48576  0.95510
    181   2.47135  4.33346  4.76857  4.16397  3.43213  3.07743  4.42765  1.97600  3.97942  1.66894  2.56758  4.21435  4.46138  4.13708  4.03696  2.73867  3.17176  1.77620  4.96318  3.78373    195 l - - -
          2.68618  4.42225  2.77519  2.73123  3.46354  2.40513  3.72494  3.29354  2.67741  2.69355  4.24690  2.90347  2.73739  3.18146  2.89801  2.37887  2.77519  2.98518  4.58477  3.61503
          0.00980  5.02642  5.74877  0.61958  0.77255  0.65623  0.73148
    182   2.50543  5.38731  2.25727  2.58822  3.42752  3.66561  3.08385  4.20551  2.33693  3.68923  4.43043  1.98407  4.06130  2.59557  3.08839  2.08027  3.12530  3.77380  5.82444  4.41734    196 n - - -
          2.68618  4.42225  2.77519  2.73123  3.46354  2.40513  3.72494  3.29354  2.67741  2.69355  4.24690  2.90347  2.73739  3.18146  2.89801  2.37887  2.77519  2.98518  4.58477  3.61503
          0.00980  5.02642  5.74877  0.61958  0.77255  0.65623  0.73148
    183   2.52182  4.79668  3.55152  2.99048  2.24575  2.67014  4.04912  2.67327  2.58690  3.02562  3.89300  2.88497  2.47889  3.29245  3.37548  3.04111  2.29309  3.09033  5.35652  4.08823    197 f - - -
          2.68618  4.42225  2.77519  2.73123  3.46354  2.40513  3.72494  3.29354  2.67741  2.69355  4.24690  2.90347  2.73739  3.18146  2.89801  2.37887  2.77519  2.98518  4.58477  3.61503
          0.00980  5.02642  5.74877  0.61958  0.77255  0.65623  0.73148
    184   3.02019  4.56294  4.22056  2.93270  1.32991  4.06433  4.26334  3.01472  2.71501  1.80043  3.65867  3.93498  4.43407  3.80797  3.77393  3.34252  3.25063  2.82195  4.98438  2.92201    198 f - - -
          2.68618  4.42225  2.77519  2.73123  3.46354  2.40513  3.72494  3.29354  2.67741  2.69355  4.24690  2.90347  2.73739  3.18146  2.89801  2.37887  2.77519  2.98518  4.58477  3.61503
          0.10337  5.02642  2.38985  0.61958  0.77255  0.65623  0.73148
    185   2.40605  5.35358  2.66850  2.26454  4.69587  3.62374  3.81139  4.17987  2.24938  3.65763  4.39504  2.68654  4.01741  2.46292  2.59163  1.98784  2.68508  3.03614  5.78787  4.37859    199 s - - -
          2.68618  4.42225  2.77519  2.73123  3.46354  2.40513  3.72494  3.29354  2.67741  2.69355  4.24690  2.90347  2.73739  3.18146  2.89801  2.37887  2.77519  2.98518  4.58477  3.61503
          0.07135  4.93380  2.78604  0.61958  0.77255  0.85177  0.55627
    186   2.84200  5.34702  2.63654  2.18910  4.69165  3.60859  3.79698  4.17519  2.03834  3.65028  4.38894  3.07645  2.26136  2.48159  2.33891  2.80413  2.52450  3.73766  5.77789  4.36999    200 k - - -
          2.68618  4.42225  2.77519  2.73123  3.46354  2.40513  3.72494  3.29354  2.67741  2.69355  4.24690  2.90347  2.73739  3.18146  2.89801  2.37887  2.77519  2.98518  4.58477  3.61503
          0.01142  4.87388  5.59622  0.61958  0.77255  0.95294  0.48712
    187   2.90173  5.39012  3.04114  1.97557  4.72993  3.63226  3.84504  4.20847  2.29162  3.69087  4.44136  3.10281  2.91182  2.19794  3.06204  1.57868  3.13518  3.77990  5.82470  4.41985    201 s - - -
          2.68597  4.42248  2.77542  2.73100  3.46377  2.40536  3.72517  3.29377  2.67764  2.69378  4.24713  2.90322  2.73716  3.18169  2.89824  2.37910  2.77408  2.98479  4.58500  3.61526
          1.25284  0.91397  1.16034  0.49085  0.94702  0.68896  0.69735
    188   2.74850  4.60918  3.43162  2.32178  3.79104  3.66833  3.92437  2.54307  2.85223  2.83489  3.71868  3.33385  2.86013  3.17883  3.25238  2.90645  1.84901  2.32234  5.19779  3.93536    204 t - - -
          2.68618  4.42225  2.77519  2.73123  3.46354  2.40513  3.72494  3.29354  2.67741  2.69355  4.24690  2.90347  2.73739  3.18146  2.89801  2.37887  2.77519  2.98518  4.58477  3.61503
          0.01495  4.60614  5.32848  0.61958  0.77255  1.26479  0.33170
    189   2.84219  5.28756  3.08674  2.53288  4.64722  3.58869  3.73953  4.10426  2.01328  3.57654  4.33773  2.49446  3.98107  1.95541  2.32871  2.03170  3.06444  3.68909  5.69290  4.32770    205 q - - -
          2.68618  4.42225  2.77519  2.73123  3.46354  2.40513  3.72494  3.29354  2.67741  2.69355  4.24690  2.90347  2.73739  3.18146  2.89801  2.37887  2.77519  2.98518  4.58477  3.61503
          0.01495  4.60614  5.32848  0.61958  0.77255  1.26479  0.33170
    190   2.95294  5.28198  3.11296  2.65420  4.70094  3.63333  3.85182  4.13154  1.30486  3.63295  4.43015  2.02249  4.07408  2.97658  2.81917  2.93727  2.36792  3.73740  5.75907  4.42957    206 k - - -
          2.68618  4.42225  2.77519  2.73123  3.46354  2.40513  3.72494  3.29354  2.67741  2.69355  4.24690  2.90347  2.73739  3.18146  2.89801  2.37887  2.77519  2.98518  4.58477  3.61503
          0.01495  4.60614  5.32848  0.61958  0.77255  0.45859  1.00014
    191   2.88830  4.93151  3.40416  2.83847  4.13929  2.93982  3.95803  2.86317  1.87307  3.17341  4.01785  3.33064  4.13874  3.14624  2.28981  2.97022  2.36628  2.07180  5.46055  4.16573    207 k - - -
          2.68618  4.42225  2.77519  2.73123  3.46354  2.40513  3.72494  3.29354  2.67741  2.69355  4.24690  2.90347  2.73739  3.18146  2.89801  2.37887  2.77519  2.98518  4.58477  3.61503
          0.01065  4.94327  5.66562  0.61958  0.77255  0.31686  1.30354
    192   2.92161  5.29669  3.22483  2.12642  4.59080  3.71599  3.90924  4.04079  2.39209  3.06614  4.35206  3.20747  4.10862  2.00631  3.14468  1.96203  2.63133  2.33858  5.76129  4.38505    208 s - - -
          2.68618  4.42225  2.77519  2.73123  3.46354  2.40513  3.72494  3.29354  2.67741  2.69355  4.24690  2.90347  2.73739  3.18146  2.89801  2.37887  2.77519  2.98518  4.58477  3.61503
          0.00920  5.08864  5.81098  0.61958  0.77255  0.48576  0.95510
    193   2.95061  5.44561  3.16189  1.90919  4.78822  2.95522  3.90372  4.26886  1.70146  3.74836  4.49155  3.17857  4.10963  2.53075  3.11893  2.57547  1.91505  3.83591  5.87948  4.47402    209 k - - -
          2.68618  4.42225  2.77519  2.73123  3.46354  2.40513  3.72494  3.29354  2.67741  2.69355  4.24690  2.90347  2.73739  3.18146  2.89801  2.37887  2.77519  2.98518  4.58477  3.61503
          0.00920  5.08864  5.81098  0.61958  0.77255  0.48576  0.95510
    194   2.17110  5.44037  3.15206  1.81988  4.78300  2.64531  3.89763  4.26615  2.13102  3.74517  4.48605  3.16937  4.10090  2.24606  3.12697  2.09261  3.17218  3.83063  5.87658  4.46746    210 e - - -
          2.68618  4.42225  2.77519  2.73123  3.46354  2.40513  3.72494  3.29354  2.67741  2.69355  4.24690  2.90347  2.73739  3.18146  2.89801  2.37887  2.77519  2.98518  4.58477  3.61503
          0.00920  5.08864  5.81098  0.61958  0.77255  0.48576  0.95510
    195   2.62696  5.30561  3.21638  2.66007  4.60409  3.70996  3.90292  3.24438  1.95369  3.59100  4.35955  2.63906  2.66198  2.31140  3.14165  2.31103  2.71779  2.62256  5.76799  4.38767    211 k - - -
          2.68618  4.42225  2.77519  2.73123  3.46354  2.40513  3.72494  3.29354  2.67741  2.69355  4.24690  2.90347  2.73739  3.18146  2.89801  2.37887  2.77519  2.98518  4.58477  3.61503
          0.00920  5.08864  5.81098  0.61958  0.77255  0.48576  0.95510
    196   2.52930  5.35067  3.19998  2.36276  4.66570  3.70452  3.89393  2.70609  1.75187  3.64256  4.40016  3.18540  3.22862  3.00142  2.41604  2.27969  2.45371  3.72522  5.80172  4.41167    212 k - - -
          2.68618  4.42225  2.77519  2.73123  3.46354  2.40513  3.72494  3.29354  2.67741  2.69355  4.24690  2.90347  2.73739  3.18146  2.89801  2.37887  2.77519  2.98518  4.58477  3.61503
          0.00920  5.08864  5.81098  0.61958  0.77255  0.48576  0.95510
    197   2.92229  5.41877  3.17231  2.35825  3.50477  2.62382  3.88171  4.24102  1.96644  3.72105  4.46112  2.74583  2.28125  2.10130  2.68760  2.88677  3.15304  3.80736  5.85265  4.44678    213 k - - -
          2.68618  4.42225  2.77519  2.73123  3.46354  2.40513  3.72494  3.29354  2.67741  2.69355  4.24690  2.90347  2.73739  3.18146  2.89801  2.37887  2.77519  2.98518  4.58477  3.61503
          0.00920  5.08864  5.81098  0.61958  0.77255  0.48576  0.95510
    198   2.52234  5.43880  2.44568  2.35468  4.78346  2.98238  3.88691  4.26862  1.56679  3.74325  4.48091  3.16272  4.09266  2.98456  2.24647  2.27561  3.16157  3.82950  5.87096  4.46061    214 k - - -
          2.68618  4.42225  2.77519  2.73123  3.46354  2.40513  3.72494  3.29354  2.67741  2.69355  4.24690  2.90347  2.73739  3.18146  2.89801  2.37887  2.77519  2.98518  4.58477  3.61503
          0.00920  5.08864  5.81098  0.61958  0.77255  0.48576  0.95510
    199   2.51753  5.39200  2.23761  2.62175  4.72424  2.89446  3.88448  3.32422  2.35101  3.69276  4.43817  2.69250  3.08664  2.98576  3.11621  2.05437  2.22050  3.77619  5.83489  4.43251    215 s - - -
          2.68618  4.42225  2.77519  2.73123  3.46354  2.40513  3.72494  3.29354  2.67741  2.69355  4.24690  2.90347  2.73739  3.18146  2.89801  2.37887  2.77519  2.98518  4.58477  3.61503
          0.08166  5.08864  2.62761  0.61958  0.77255  0.48576  0.95510
    200   2.34553  4.77342  3.56572  3.00293  3.07784  2.96738  4.04984  3.31216  2.22128  2.60039  3.10800  3.46335  2.69731  3.30091  2.71414  2.64559  3.12811  2.62771  5.33293  3.09205    216 k - - -
          2.68618  4.42225  2.77519  2.73123  3.46354  2.40513  3.72494  3.29354  2.67741  2.69355  4.24690  2.90347  2.73739  3.18146  2.89801  2.37887  2.77519  2.98518  4.58477  3.61503
          0.00989  5.01687  5.73921  0.61958  0.77255  0.38142  1.14852
    201   2.93158  4.76893  3.01983  2.66611  2.36517  3.19594  4.10314  2.72272  3.05204  1.83029  3.86542  3.53184  4.24863  2.81054  2.49104  3.09698  3.16318  2.54561  5.33434  4.07759    217 l - - -
          2.68618  4.42225  2.77519  2.73123  3.46354  2.40513  3.72494  3.29354  2.67741  2.69355  4.24690  2.90347  2.73739  3.18146  2.89801  2.37887  2.77519  2.98518  4.58477  3.61503
          0.00920  5.08864  5.81098  0.61958  0.77255  0.48576  0.95510
    202   2.60478  5.80616  1.50434  2.22098  5.13348  3.78779  4.15178  4.63765  3.00919  4.11207  4.88622  1.53202  4.29817  3.27670  3.54832  3.17710  2.28302  4.19388  6.25166  4.79425    218 d - - -
          2.68618  4.42225  2.77519  2.73123  3.46354  2.40513  3.72494  3.29354  2.67741  2.69355  4.24690  2.90347  2.73739  3.18146  2.89801  2.37887  2.77519  2.98518  4.58477  3.61503
          0.06316  5.08864  2.89961  0.61958  0.77255  0.48576  0.95510
    203   2.41750  4.62328  3.81537  3.24844  3.76387  3.89529  4.15851  2.03186  2.65880  2.22450  3.73222  3.64665  2.20632  3.49938  3.54483  2.69100  2.25061  2.89532  5.21242  3.98066    219 i - - -
          2.68618  4.42225  2.77519  2.73123  3.46354  2.40513  3.72494  3.29354  2.67741  2.69355  4.24690  2.90347  2.73739  3.18146  2.89801  2.37887  2.77519  2.98518  4.58477  3.61503
          0.00971  5.03518  5.75753  0.61958  0.77255  0.40286  1.10384
    204   2.51202  4.39378  4.77542  4.17461  2.04319  4.14077  4.44433  2.81045  3.99636  1.23300  2.72166  3.21138  4.50281  4.15597  4.06488  3.44522  3.22456  2.63478  4.97446  2.89717    220 l - - -
          2.68618  4.42225  2.77519  2.73123  3.46354  2.40513  3.72494  3.29354  2.67741  2.69355  4.24690  2.90347  2.73739  3.18146  2.89801  2.37887  2.77519  2.98518  4.58477  3.61503
          0.00620  5.08564        *  0.61958  0.77255  0.00000        *
//
