# Supplementary material for: Early origin and evolution of the FtsZ/tubulin protein family
Source: Front Microbiol. 2023 Jan 10;13:1100249. doi: 10.3389/fmicb.2022.1100249 (PMC9871819; doi:10.3389/fmicb.2022.1100249)
Supplement: Supplementary file 2 [file Data_Sheet_2.ZIP › DATA/fig4-5/C-terminal_HMM/hmmsearches_against_local_FtsZ-Tubulin_proteinfamily/artub-C.out]

# hmmsearch :: search profile(s) against a sequence database
# HMMER 3.1b2 (February 2015); http://hmmer.org/
# Copyright (C) 2015 Howard Hughes Medical Institute.
# Freely distributed under the GNU General Public License (GPLv3).
# - - - - - - - - - - - - - - - - - - - - - - - - - - - - - - - - - - - -
# query HMM file:                  hmm_C-terminal/artub.hmm
# target sequence database:        ../../../clasification/seqs.Tubulin-ftsZ-tub2.COMPLETE.fasta
# output directed to file:         artub.out
# - - - - - - - - - - - - - - - - - - - - - - - - - - - - - - - - - - - -

Query:       artub-C.afa  [M=233]
Scores for complete sequences (score includes all domains):
   --- full sequence ---   --- best 1 domain ---    -#dom-
    E-value  score  bias    E-value  score  bias    exp  N  Sequence                                                                                                                           Description
    ------- ------ -----    ------- ------ -----   ---- --  --------                                                                                                                           -----------
   5.2e-151  502.3   5.4   6.9e-151  501.8   5.4    1.2  1  WP-100182312.1|Archaea___Crenarchaeota-Nitrososphaeria___Nitrososphaerales___Nitrosotenuis_sp002787055___99.68___GCF_002787055.1    
   4.5e-150  499.2   5.5   6.1e-150  498.8   5.5    1.2  1  WP-048195138.1|Archaea___Crenarchaeota-Nitrososphaeria___Nitrososphaerales___Nitrosotenuis_sp000723185___100___GCF_000723185.1      
   1.6e-149  497.4   2.2   2.1e-149  497.0   2.2    1.2  1  OLC36913.1|Archaea___Crenarchaeota-Nitrososphaeria___Nitrososphaerales___Nitrosotalea_sp001917995___80.91___GCA_001917995.1         
   6.4e-149  495.4   5.8   8.5e-149  495.0   5.8    1.2  1  WP-048188193.1|Archaea___Crenarchaeota-Nitrososphaeria___Nitrososphaerales___Nitrosotenuis_cloacae___100___GCF_000955905.1          
   1.2e-148  494.6   5.2   1.6e-148  494.1   5.2    1.2  1  WP-007550732.1|Archaea___Crenarchaeota-Nitrososphaeria___Nitrososphaerales___Nitrosoarchaeum_koreensis___100___GCF_000220175.1      
   2.9e-146  486.7   5.6   3.9e-146  486.3   5.6    1.2  1  EGG42457.1|Archaea___Crenarchaeota-Nitrososphaeria___Nitrososphaerales___Nitrosoarchaeum_limnia___99.03___GCA_000204585.1           
   5.7e-146  485.8   5.7   7.6e-146  485.4   5.7    1.2  1  WP-042685755.1|Archaea___Crenarchaeota-Nitrososphaeria___Nitrososphaerales___Nitrosotenuis_chungbukensis___99.03___GCF_000685395.1  
   2.9e-145  483.4   3.2   3.9e-145  483.0   3.2    1.2  1  OLE40898.1|Archaea___Crenarchaeota-Nitrososphaeria___Nitrososphaerales___Nitrosotalea_sp001920395___60.29___GCA_001920395.1         
   1.7e-140  467.9   4.4   2.3e-140  467.4   4.4    1.2  1  WP-101009634.1|Archaea___Crenarchaeota-Nitrososphaeria___Nitrososphaerales___Nitrosotalea_sp900143675___99.51___GCF_900143675.1     
   7.5e-140  465.7   3.6     1e-139  465.3   3.6    1.2  1  KRT61526.1|Archaea___Crenarchaeota-Nitrososphaeria___Nitrososphaerales___CSP1-1_sp001443365___99.03___GCA_001443365.1               
   5.6e-139  462.9   4.2   7.6e-139  462.4   4.2    1.2  1  CUR52352.1|Archaea___Crenarchaeota-Nitrososphaeria___Nitrososphaerales___Nitrosotalea_devanaterra___98.54___GCA_900065925.1         
     1e-138  462.0   6.6   1.4e-138  461.6   6.6    1.2  1  SMH71509.1|Archaea___Crenarchaeota-Nitrososphaeria___Nitrososphaerales___Nitrosotalea_sp900177045___99.51___GCA_900177045.1         
   7.2e-136  452.7   5.5   9.7e-136  452.3   5.5    1.2  1  WP-101476564.1|Archaea___Crenarchaeota-Nitrososphaeria___Nitrososphaerales___Nitrosotalea_sp900167955___97.57___GCF_900167955.1     
  ------ inclusion threshold ------
        0.2   12.7   0.0       0.38   11.8   0.0    1.4  1  VDL40447.1_Eukaryota--Metazoa|6216|Hymenolepis_diminuta                                                                             
       0.29   12.2   0.0       0.52   11.4   0.0    1.3  1  OUM60559.1_Eukaryota--Fungi|73868|Piromyces_sp._E2                                                                                  
       0.43   11.6   0.1        1.1   10.4   0.0    1.6  2  PIS80220.1_Eukaryota--Metazoa|6192|Fasciola_hepatica                                                                                


Domain annotation for each sequence (and alignments):
>> WP-100182312.1|Archaea___Crenarchaeota-Nitrososphaeria___Nitrososphaerales___Nitrosotenuis_sp002787055___99.68___GCF_002787055.1  
   #    score  bias  c-Evalue  i-Evalue hmmfrom  hmm to    alifrom  ali to    envfrom  env to     acc
 ---   ------ ----- --------- --------- ------- -------    ------- -------    ------- -------    ----
   1 !  501.8   5.4  1.9e-154  6.9e-151       1     233 []     231     463 ..     231     463 .. 1.00

  Alignments for each domain:
  == domain 1  score: 501.8 bits;  conditional E-value: 1.9e-154
                                                                                                                       artub-C.afa   1 klahkyekrldkipsiiddlpkehevgwkdykgmnliaan 40 
                                                                                                                                       ++ahkyekr+dkipsiiddlpkehevgwkdykgmnliaan
  WP-100182312.1|Archaea___Crenarchaeota-Nitrososphaeria___Nitrososphaerales___Nitrosotenuis_sp002787055___99.68___GCF_002787055.1 231 EVAHKYEKRVDKIPSIIDDLPKEHEVGWKDYKGMNLIAAN 270
                                                                                                                                       69************************************** PP

                                                                                                                       artub-C.afa  41 aismfissfaretewdmsnyrtwlatkrpkfaipwvipvl 80 
                                                                                                                                       aismfissfaretewdmsnyrtwlatkrpkfaipwvipvl
  WP-100182312.1|Archaea___Crenarchaeota-Nitrososphaeria___Nitrososphaerales___Nitrosotenuis_sp002787055___99.68___GCF_002787055.1 271 AISMFISSFARETEWDMSNYRTWLATKRPKFAIPWVIPVL 310
                                                                                                                                       **************************************** PP

                                                                                                                       artub-C.afa  81 peesqwgkdlitgtkantmeaiveklekkedailfdiden 120
                                                                                                                                       p+e+qw+ ++itg+k+ntm++i+e+l+kk+dailfd+de+
  WP-100182312.1|Archaea___Crenarchaeota-Nitrososphaeria___Nitrososphaerales___Nitrosotenuis_sp002787055___99.68___GCF_002787055.1 311 PDEDQWNLNTITGNKHNTMDSIIENLNKKQDAILFDVDET 350
                                                                                                                                       **************************************** PP

                                                                                                                       artub-C.afa 121 dirnkggskdsccalvkvkgefdikerellkriikdrfni 160
                                                                                                                                       dirn+gg+kdsccalvkvkgefdikerellkriik+rfni
  WP-100182312.1|Archaea___Crenarchaeota-Nitrososphaeria___Nitrososphaerales___Nitrosotenuis_sp002787055___99.68___GCF_002787055.1 351 DIRNYGGPKDSCCALVKVKGEFDIKERELLKRIIKERFNI 390
                                                                                                                                       **************************************** PP

                                                                                                                       artub-C.afa 161 eesrmifvkipildkeqanitilvntkaigpkileiakea 200
                                                                                                                                       e+srmifvkipildkeqanitilvntka+gpk+leia+ea
  WP-100182312.1|Archaea___Crenarchaeota-Nitrososphaeria___Nitrososphaerales___Nitrosotenuis_sp002787055___99.68___GCF_002787055.1 391 EDSRMIFVKIPILDKEQANITILVNTKAVGPKVLEIAREA 430
                                                                                                                                       **************************************** PP

                                                                                                                       artub-C.afa 201 eeawdaykdeygrwgltteefkqslmdvvhqfs 233
                                                                                                                                       eeawdaykdeygrwgltte+fkqslmdvvhqfs
  WP-100182312.1|Archaea___Crenarchaeota-Nitrososphaeria___Nitrososphaerales___Nitrosotenuis_sp002787055___99.68___GCF_002787055.1 431 EEAWDAYKDEYGRWGLTTEDFKQSLMDVVHQFS 463
                                                                                                                                       ********************************8 PP

>> WP-048195138.1|Archaea___Crenarchaeota-Nitrososphaeria___Nitrososphaerales___Nitrosotenuis_sp000723185___100___GCF_000723185.1  
   #    score  bias  c-Evalue  i-Evalue hmmfrom  hmm to    alifrom  ali to    envfrom  env to     acc
 ---   ------ ----- --------- --------- ------- -------    ------- -------    ------- -------    ----
   1 !  498.8   5.5  1.7e-153  6.1e-150       1     233 []     231     463 .]     231     463 .] 1.00

  Alignments for each domain:
  == domain 1  score: 498.8 bits;  conditional E-value: 1.7e-153
                                                                                                                     artub-C.afa   1 klahkyekrldkipsiiddlpkehevgwkdykgmnliaan 40 
                                                                                                                                     +lahkyekr+dkipsiiddlpkehevgwkdykgmnliaan
  WP-048195138.1|Archaea___Crenarchaeota-Nitrososphaeria___Nitrososphaerales___Nitrosotenuis_sp000723185___100___GCF_000723185.1 231 ELAHKYEKRVDKIPSIIDDLPKEHEVGWKDYKGMNLIAAN 270
                                                                                                                                     69************************************** PP

                                                                                                                     artub-C.afa  41 aismfissfaretewdmsnyrtwlatkrpkfaipwvipvl 80 
                                                                                                                                     aismfissfaretewdmsnyrtwlatkrpkfaipwvipvl
  WP-048195138.1|Archaea___Crenarchaeota-Nitrososphaeria___Nitrososphaerales___Nitrosotenuis_sp000723185___100___GCF_000723185.1 271 AISMFISSFARETEWDMSNYRTWLATKRPKFAIPWVIPVL 310
                                                                                                                                     **************************************** PP

                                                                                                                     artub-C.afa  81 peesqwgkdlitgtkantmeaiveklekkedailfdiden 120
                                                                                                                                     p+e+qw+ + itg+k+ntm++i+e+l+kk+dailfdide+
  WP-048195138.1|Archaea___Crenarchaeota-Nitrososphaeria___Nitrososphaerales___Nitrosotenuis_sp000723185___100___GCF_000723185.1 311 PDEDQWNLNQITGNKHNTMDSIIENLNKKQDAILFDIDET 350
                                                                                                                                     **************************************** PP

                                                                                                                     artub-C.afa 121 dirnkggskdsccalvkvkgefdikerellkriikdrfni 160
                                                                                                                                     dirn+gg+kdsccalvkvkg+fdikere+lkr+ik+rfni
  WP-048195138.1|Archaea___Crenarchaeota-Nitrososphaeria___Nitrososphaerales___Nitrosotenuis_sp000723185___100___GCF_000723185.1 351 DIRNYGGPKDSCCALVKVKGDFDIKEREILKRVIKERFNI 390
                                                                                                                                     **************************************** PP

                                                                                                                     artub-C.afa 161 eesrmifvkipildkeqanitilvntkaigpkileiakea 200
                                                                                                                                     e+srmifvkipi+dkeqan+tilvntkaigpkileia+ea
  WP-048195138.1|Archaea___Crenarchaeota-Nitrososphaeria___Nitrososphaerales___Nitrosotenuis_sp000723185___100___GCF_000723185.1 391 EDSRMIFVKIPIMDKEQANVTILVNTKAIGPKILEIAREA 430
                                                                                                                                     **************************************** PP

                                                                                                                     artub-C.afa 201 eeawdaykdeygrwgltteefkqslmdvvhqfs 233
                                                                                                                                     ee+wd+yk+eygrwgltte+fkqslmdvvhqfs
  WP-048195138.1|Archaea___Crenarchaeota-Nitrososphaeria___Nitrososphaerales___Nitrosotenuis_sp000723185___100___GCF_000723185.1 431 EESWDGYKEEYGRWGLTTEDFKQSLMDVVHQFS 463
                                                                                                                                     ********************************8 PP

>> OLC36913.1|Archaea___Crenarchaeota-Nitrososphaeria___Nitrososphaerales___Nitrosotalea_sp001917995___80.91___GCA_001917995.1  
   #    score  bias  c-Evalue  i-Evalue hmmfrom  hmm to    alifrom  ali to    envfrom  env to     acc
 ---   ------ ----- --------- --------- ------- -------    ------- -------    ------- -------    ----
   1 !  497.0   2.2  5.9e-153  2.1e-149       1     233 []     230     462 .]     230     462 .] 1.00

  Alignments for each domain:
  == domain 1  score: 497.0 bits;  conditional E-value: 5.9e-153
                                                                                                                  artub-C.afa   1 klahkyekrldkipsiiddlpkehevgwkdykgmnliaan 40 
                                                                                                                                  +lahkyekrldk++siiddlpkehe+gwkdy+gmnliaan
  OLC36913.1|Archaea___Crenarchaeota-Nitrososphaeria___Nitrososphaerales___Nitrosotalea_sp001917995___80.91___GCA_001917995.1 230 QLAHKYEKRLDKLQSIIDDLPKEHEIGWKDYRGMNLIAAN 269
                                                                                                                                  69************************************** PP

                                                                                                                  artub-C.afa  41 aismfissfaretewdmsnyrtwlatkrpkfaipwvipvl 80 
                                                                                                                                  a+smfi+sfaretewdmsnyrtwlatkrp+faipwvip++
  OLC36913.1|Archaea___Crenarchaeota-Nitrososphaeria___Nitrososphaerales___Nitrosotalea_sp001917995___80.91___GCA_001917995.1 270 AMSMFIASFARETEWDMSNYRTWLATKRPRFAIPWVIPII 309
                                                                                                                                  **************************************** PP

                                                                                                                  artub-C.afa  81 peesqwgkdlitgtkantmeaiveklekkedailfdiden 120
                                                                                                                                  pe+++wg+dli+g+kantmeaive+++k+edailfdiden
  OLC36913.1|Archaea___Crenarchaeota-Nitrososphaeria___Nitrososphaerales___Nitrosotalea_sp001917995___80.91___GCA_001917995.1 310 PEDRPWGSDLIPGGKANTMEAIVEHIHKREDAILFDIDEN 349
                                                                                                                                  **************************************** PP

                                                                                                                  artub-C.afa 121 dirnkggskdsccalvkvkgefdikerellkriikdrfni 160
                                                                                                                                  dir+kgg+kdsccalvkvkgefd+kere+lk++ikdrf+i
  OLC36913.1|Archaea___Crenarchaeota-Nitrososphaeria___Nitrososphaerales___Nitrosotalea_sp001917995___80.91___GCA_001917995.1 350 DIRDKGGPKDSCCALVKVKGEFDLKEREILKNVIKDRFHI 389
                                                                                                                                  **************************************** PP

                                                                                                                  artub-C.afa 161 eesrmifvkipildkeqanitilvntkaigpkileiakea 200
                                                                                                                                  ee+rm+fvkipil++eqan+tilvntkai+pkileia+ea
  OLC36913.1|Archaea___Crenarchaeota-Nitrososphaeria___Nitrososphaerales___Nitrosotalea_sp001917995___80.91___GCA_001917995.1 390 EEARMVFVKIPILESEQANVTILVNTKAISPKILEIASEA 429
                                                                                                                                  **************************************** PP

                                                                                                                  artub-C.afa 201 eeawdaykdeygrwgltteefkqslmdvvhqfs 233
                                                                                                                                  e++wdayk+eyg+wgltteefkqslmdvvhqfs
  OLC36913.1|Archaea___Crenarchaeota-Nitrososphaeria___Nitrososphaerales___Nitrosotalea_sp001917995___80.91___GCA_001917995.1 430 EGSWDAYKEEYGKWGLTTEEFKQSLMDVVHQFS 462
                                                                                                                                  ********************************8 PP

>> WP-048188193.1|Archaea___Crenarchaeota-Nitrososphaeria___Nitrososphaerales___Nitrosotenuis_cloacae___100___GCF_000955905.1  
   #    score  bias  c-Evalue  i-Evalue hmmfrom  hmm to    alifrom  ali to    envfrom  env to     acc
 ---   ------ ----- --------- --------- ------- -------    ------- -------    ------- -------    ----
   1 !  495.0   5.8  2.3e-152  8.5e-149       1     233 []     231     463 .]     231     463 .] 1.00

  Alignments for each domain:
  == domain 1  score: 495.0 bits;  conditional E-value: 2.3e-152
                                                                                                                 artub-C.afa   1 klahkyekrldkipsiiddlpkehevgwkdykgmnliaan 40 
                                                                                                                                 ++ahkyekr++kipsiiddlpkehevgwkdykgmnliaan
  WP-048188193.1|Archaea___Crenarchaeota-Nitrososphaeria___Nitrososphaerales___Nitrosotenuis_cloacae___100___GCF_000955905.1 231 EVAHKYEKRVEKIPSIIDDLPKEHEVGWKDYKGMNLIAAN 270
                                                                                                                                 69************************************** PP

                                                                                                                 artub-C.afa  41 aismfissfaretewdmsnyrtwlatkrpkfaipwvipvl 80 
                                                                                                                                 aismfissfaretewdmsnyrtwlatkrpkfaipwvip+l
  WP-048188193.1|Archaea___Crenarchaeota-Nitrososphaeria___Nitrososphaerales___Nitrosotenuis_cloacae___100___GCF_000955905.1 271 AISMFISSFARETEWDMSNYRTWLATKRPKFAIPWVIPIL 310
                                                                                                                                 **************************************** PP

                                                                                                                 artub-C.afa  81 peesqwgkdlitgtkantmeaiveklekkedailfdiden 120
                                                                                                                                 p+e+qw+ ++++g+k+ntm++i+++++kk+dailfdide+
  WP-048188193.1|Archaea___Crenarchaeota-Nitrososphaeria___Nitrososphaerales___Nitrosotenuis_cloacae___100___GCF_000955905.1 311 PDEDQWNLNTLSGNKHNTMDSIIDNINKKQDAILFDIDET 350
                                                                                                                                 **************************************** PP

                                                                                                                 artub-C.afa 121 dirnkggskdsccalvkvkgefdikerellkriikdrfni 160
                                                                                                                                 dirn+gg+kdsccalvkvkgefdikere+lkr+ik+rfni
  WP-048188193.1|Archaea___Crenarchaeota-Nitrososphaeria___Nitrososphaerales___Nitrosotenuis_cloacae___100___GCF_000955905.1 351 DIRNHGGPKDSCCALVKVKGEFDIKEREILKRLIKERFNI 390
                                                                                                                                 **************************************** PP

                                                                                                                 artub-C.afa 161 eesrmifvkipildkeqanitilvntkaigpkileiakea 200
                                                                                                                                 e+srmif+kipi+dkeqanitilvntka+gpkileia+ea
  WP-048188193.1|Archaea___Crenarchaeota-Nitrososphaeria___Nitrososphaerales___Nitrosotenuis_cloacae___100___GCF_000955905.1 391 EDSRMIFIKIPIMDKEQANITILVNTKAVGPKILEIAREA 430
                                                                                                                                 **************************************** PP

                                                                                                                 artub-C.afa 201 eeawdaykdeygrwgltteefkqslmdvvhqfs 233
                                                                                                                                 eeawd+ykdeygrwgltte+fkqslmdvvhqfs
  WP-048188193.1|Archaea___Crenarchaeota-Nitrososphaeria___Nitrososphaerales___Nitrosotenuis_cloacae___100___GCF_000955905.1 431 EEAWDGYKDEYGRWGLTTEDFKQSLMDVVHQFS 463
                                                                                                                                 ********************************8 PP

>> WP-007550732.1|Archaea___Crenarchaeota-Nitrososphaeria___Nitrososphaerales___Nitrosoarchaeum_koreensis___100___GCF_000220175.1  
   #    score  bias  c-Evalue  i-Evalue hmmfrom  hmm to    alifrom  ali to    envfrom  env to     acc
 ---   ------ ----- --------- --------- ------- -------    ------- -------    ------- -------    ----
   1 !  494.1   5.2  4.3e-152  1.6e-148       1     233 []     229     461 .]     229     461 .] 1.00

  Alignments for each domain:
  == domain 1  score: 494.1 bits;  conditional E-value: 4.3e-152
                                                                                                                     artub-C.afa   1 klahkyekrldkipsiiddlpkehevgwkdykgmnliaan 40 
                                                                                                                                     klah+++k+l+kipsiiddlpkehevgwkdykgmnliaan
  WP-007550732.1|Archaea___Crenarchaeota-Nitrososphaeria___Nitrososphaerales___Nitrosoarchaeum_koreensis___100___GCF_000220175.1 229 KLAHQHDKKLQKIPSIIDDLPKEHEVGWKDYKGMNLIAAN 268
                                                                                                                                     69************************************** PP

                                                                                                                     artub-C.afa  41 aismfissfaretewdmsnyrtwlatkrpkfaipwvipvl 80 
                                                                                                                                     +ismfissfaretewdmsnyrtwlatk+pkfaipw++pv+
  WP-007550732.1|Archaea___Crenarchaeota-Nitrososphaeria___Nitrososphaerales___Nitrosoarchaeum_koreensis___100___GCF_000220175.1 269 TISMFISSFARETEWDMSNYRTWLATKKPKFAIPWIMPVS 308
                                                                                                                                     **************************************** PP

                                                                                                                     artub-C.afa  81 peesqwgkdlitgtkantmeaiveklekkedailfdiden 120
                                                                                                                                     p+esqwgkd++t+tk+ntme++++kl+kkeda+lfdiden
  WP-007550732.1|Archaea___Crenarchaeota-Nitrososphaeria___Nitrososphaerales___Nitrosoarchaeum_koreensis___100___GCF_000220175.1 309 PSESQWGKDMLTSTKNNTMEDVLNKLGKKEDALLFDIDEN 348
                                                                                                                                     **************************************** PP

                                                                                                                     artub-C.afa 121 dirnkggskdsccalvkvkgefdikerellkriikdrfni 160
                                                                                                                                     dirn+g+s+dscc+lvkvkgefdikere++kriikd+fni
  WP-007550732.1|Archaea___Crenarchaeota-Nitrososphaeria___Nitrososphaerales___Nitrosoarchaeum_koreensis___100___GCF_000220175.1 349 DIRNNGSSRDSCCVLVKVKGEFDIKEREAIKRIIKDKFNI 388
                                                                                                                                     **************************************** PP

                                                                                                                     artub-C.afa 161 eesrmifvkipildkeqanitilvntkaigpkileiakea 200
                                                                                                                                     eesrmifvkipi+d+eqa+i++lvntkaigpkileiakea
  WP-007550732.1|Archaea___Crenarchaeota-Nitrososphaeria___Nitrososphaerales___Nitrosoarchaeum_koreensis___100___GCF_000220175.1 389 EESRMIFVKIPIMDGEQASIAVLVNTKAIGPKILEIAKEA 428
                                                                                                                                     **************************************** PP

                                                                                                                     artub-C.afa 201 eeawdaykdeygrwgltteefkqslmdvvhqfs 233
                                                                                                                                     eeawd+ykdeygrwgl+teefkq+lmdvvhqfs
  WP-007550732.1|Archaea___Crenarchaeota-Nitrososphaeria___Nitrososphaerales___Nitrosoarchaeum_koreensis___100___GCF_000220175.1 429 EEAWDGYKDEYGRWGLSTEEFKQGLMDVVHQFS 461
                                                                                                                                     ********************************8 PP

>> EGG42457.1|Archaea___Crenarchaeota-Nitrososphaeria___Nitrososphaerales___Nitrosoarchaeum_limnia___99.03___GCA_000204585.1  
   #    score  bias  c-Evalue  i-Evalue hmmfrom  hmm to    alifrom  ali to    envfrom  env to     acc
 ---   ------ ----- --------- --------- ------- -------    ------- -------    ------- -------    ----
   1 !  486.3   5.6  1.1e-149  3.9e-146       1     233 []     229     461 .]     229     461 .] 1.00

  Alignments for each domain:
  == domain 1  score: 486.3 bits;  conditional E-value: 1.1e-149
                                                                                                                artub-C.afa   1 klahkyekrldkipsiiddlpkehevgwkdykgmnliaan 40 
                                                                                                                                +lah++ek+l+kipsiiddlpkehevgwkdykgmnliaan
  EGG42457.1|Archaea___Crenarchaeota-Nitrososphaeria___Nitrososphaerales___Nitrosoarchaeum_limnia___99.03___GCA_000204585.1 229 QLAHQHEKKLQKIPSIIDDLPKEHEVGWKDYKGMNLIAAN 268
                                                                                                                                69************************************** PP

                                                                                                                artub-C.afa  41 aismfissfaretewdmsnyrtwlatkrpkfaipwvipvl 80 
                                                                                                                                +ismfissfaretewdmsnyrtw+atk+pkfaipw++pv+
  EGG42457.1|Archaea___Crenarchaeota-Nitrososphaeria___Nitrososphaerales___Nitrosoarchaeum_limnia___99.03___GCA_000204585.1 269 TISMFISSFARETEWDMSNYRTWIATKKPKFAIPWIMPVS 308
                                                                                                                                **************************************** PP

                                                                                                                artub-C.afa  81 peesqwgkdlitgtkantmeaiveklekkedailfdiden 120
                                                                                                                                p+e+qwgkd++t+tk+ntme++++k++kkeda+lfdide+
  EGG42457.1|Archaea___Crenarchaeota-Nitrososphaeria___Nitrososphaerales___Nitrosoarchaeum_limnia___99.03___GCA_000204585.1 309 PSENQWGKDMLTSTKNNTMEDVLNKIGKKEDALLFDIDES 348
                                                                                                                                **************************************** PP

                                                                                                                artub-C.afa 121 dirnkggskdsccalvkvkgefdikerellkriikdrfni 160
                                                                                                                                dirn+g+s+dscc+lvkvkgefdikere++kriikd+fni
  EGG42457.1|Archaea___Crenarchaeota-Nitrososphaeria___Nitrososphaerales___Nitrosoarchaeum_limnia___99.03___GCA_000204585.1 349 DIRNNGSSRDSCCVLVKVKGEFDIKEREAIKRIIKDKFNI 388
                                                                                                                                **************************************** PP

                                                                                                                artub-C.afa 161 eesrmifvkipildkeqanitilvntkaigpkileiakea 200
                                                                                                                                eesrmifvkipi+++eqa+i+ l+ntkaigpkileiakea
  EGG42457.1|Archaea___Crenarchaeota-Nitrososphaeria___Nitrososphaerales___Nitrosoarchaeum_limnia___99.03___GCA_000204585.1 389 EESRMIFVKIPIMEGEQASIAALINTKAIGPKILEIAKEA 428
                                                                                                                                **************************************** PP

                                                                                                                artub-C.afa 201 eeawdaykdeygrwgltteefkqslmdvvhqfs 233
                                                                                                                                ee+wd+ykdeygrwgl+teefkq+lmdvvhqfs
  EGG42457.1|Archaea___Crenarchaeota-Nitrososphaeria___Nitrososphaerales___Nitrosoarchaeum_limnia___99.03___GCA_000204585.1 429 EESWDGYKDEYGRWGLSTEEFKQGLMDVVHQFS 461
                                                                                                                                ********************************8 PP

>> WP-042685755.1|Archaea___Crenarchaeota-Nitrososphaeria___Nitrososphaerales___Nitrosotenuis_chungbukensis___99.03___GCF_000685395.1  
   #    score  bias  c-Evalue  i-Evalue hmmfrom  hmm to    alifrom  ali to    envfrom  env to     acc
 ---   ------ ----- --------- --------- ------- -------    ------- -------    ------- -------    ----
   1 !  485.4   5.7  2.1e-149  7.6e-146       1     233 []     231     463 .]     231     463 .] 1.00

  Alignments for each domain:
  == domain 1  score: 485.4 bits;  conditional E-value: 2.1e-149
                                                                                                                         artub-C.afa   1 klahkyekrldkipsiiddlpkehevgwkdykgmnliaan 40 
                                                                                                                                         +++hk+ekr+dkipsiiddlpkehevgwkdykgmnliaan
  WP-042685755.1|Archaea___Crenarchaeota-Nitrososphaeria___Nitrososphaerales___Nitrosotenuis_chungbukensis___99.03___GCF_000685395.1 231 EISHKFEKRVDKIPSIIDDLPKEHEVGWKDYKGMNLIAAN 270
                                                                                                                                         589************************************* PP

                                                                                                                         artub-C.afa  41 aismfissfaretewdmsnyrtwlatkrpkfaipwvipvl 80 
                                                                                                                                         aism++ssfaretewdmsnyrtwlatkrpkfaipw ipvl
  WP-042685755.1|Archaea___Crenarchaeota-Nitrososphaeria___Nitrososphaerales___Nitrosotenuis_chungbukensis___99.03___GCF_000685395.1 271 AISMYVSSFARETEWDMSNYRTWLATKRPKFAIPWAIPVL 310
                                                                                                                                         **************************************** PP

                                                                                                                         artub-C.afa  81 peesqwgkdlitgtkantmeaiveklekkedailfdiden 120
                                                                                                                                         p+e+qw+ d +tg+k+ntm++i+++++kk+da+lfdide+
  WP-042685755.1|Archaea___Crenarchaeota-Nitrososphaeria___Nitrososphaerales___Nitrosotenuis_chungbukensis___99.03___GCF_000685395.1 311 PDEDQWSLDQLTGNKHNTMDSIIDNISKKQDALLFDIDET 350
                                                                                                                                         **************************************** PP

                                                                                                                         artub-C.afa 121 dirnkggskdsccalvkvkgefdikerellkriikdrfni 160
                                                                                                                                         d+rn+gg+kdsccalvkvkgefdikere+lkr+ikd+fni
  WP-042685755.1|Archaea___Crenarchaeota-Nitrososphaeria___Nitrososphaerales___Nitrosotenuis_chungbukensis___99.03___GCF_000685395.1 351 DVRNYGGPKDSCCALVKVKGEFDIKEREVLKRVIKDKFNI 390
                                                                                                                                         **************************************** PP

                                                                                                                         artub-C.afa 161 eesrmifvkipildkeqanitilvntkaigpkileiakea 200
                                                                                                                                         e+srmifvkipildkeqan+tilvntkaigpkil+ia+ea
  WP-042685755.1|Archaea___Crenarchaeota-Nitrososphaeria___Nitrososphaerales___Nitrosotenuis_chungbukensis___99.03___GCF_000685395.1 391 EDSRMIFVKIPILDKEQANVTILVNTKAIGPKILDIAREA 430
                                                                                                                                         **************************************** PP

                                                                                                                         artub-C.afa 201 eeawdaykdeygrwgltteefkqslmdvvhqfs 233
                                                                                                                                         ee+wdaykdeyg+wgltte+fkqslmdvvhqfs
  WP-042685755.1|Archaea___Crenarchaeota-Nitrososphaeria___Nitrososphaerales___Nitrosotenuis_chungbukensis___99.03___GCF_000685395.1 431 EESWDAYKDEYGKWGLTTEDFKQSLMDVVHQFS 463
                                                                                                                                         ********************************8 PP

>> OLE40898.1|Archaea___Crenarchaeota-Nitrososphaeria___Nitrososphaerales___Nitrosotalea_sp001920395___60.29___GCA_001920395.1  
   #    score  bias  c-Evalue  i-Evalue hmmfrom  hmm to    alifrom  ali to    envfrom  env to     acc
 ---   ------ ----- --------- --------- ------- -------    ------- -------    ------- -------    ----
   1 !  483.0   3.2  1.1e-148  3.9e-145       2     233 .]     231     462 .]     230     462 .] 1.00

  Alignments for each domain:
  == domain 1  score: 483.0 bits;  conditional E-value: 1.1e-148
                                                                                                                  artub-C.afa   2 lahkyekrldkipsiiddlpkehevgwkdykgmnliaana 41 
                                                                                                                                  lahk+ekrl+k++siiddlpkehe+gwk+y+gmnliaana
  OLE40898.1|Archaea___Crenarchaeota-Nitrososphaeria___Nitrososphaerales___Nitrosotalea_sp001920395___60.29___GCA_001920395.1 231 LAHKHEKRLEKMQSIIDDLPKEHEIGWKEYRGMNLIAANA 270
                                                                                                                                  8*************************************** PP

                                                                                                                  artub-C.afa  42 ismfissfaretewdmsnyrtwlatkrpkfaipwvipvlp 81 
                                                                                                                                  i+mfi+sfaretewdmsnyrtwlatkrp+faipwvip++p
  OLE40898.1|Archaea___Crenarchaeota-Nitrososphaeria___Nitrososphaerales___Nitrosotalea_sp001920395___60.29___GCA_001920395.1 271 IAMFIASFARETEWDMSNYRTWLATKRPRFAIPWVIPIIP 310
                                                                                                                                  **************************************** PP

                                                                                                                  artub-C.afa  82 eesqwgkdlitgtkantmeaiveklekkedailfdidend 121
                                                                                                                                  e+++wg+dli+g+kan meaive+++k+eda+lfdidend
  OLE40898.1|Archaea___Crenarchaeota-Nitrososphaeria___Nitrososphaerales___Nitrosotalea_sp001920395___60.29___GCA_001920395.1 311 EDRPWGSDLIPGGKANLMEAIVEHIHKREDAVLFDIDEND 350
                                                                                                                                  **************************************** PP

                                                                                                                  artub-C.afa 122 irnkggskdsccalvkvkgefdikerellkriikdrfnie 161
                                                                                                                                  ir+kgg+kdsccalvkvkgefd+kere+lk++ikdrf+ie
  OLE40898.1|Archaea___Crenarchaeota-Nitrososphaeria___Nitrososphaerales___Nitrosotalea_sp001920395___60.29___GCA_001920395.1 351 IRDKGGPKDSCCALVKVKGEFDVKEREILKNMIKDRFHIE 390
                                                                                                                                  **************************************** PP

                                                                                                                  artub-C.afa 162 esrmifvkipildkeqanitilvntkaigpkileiakeae 201
                                                                                                                                  esrmifvkipil++eqanitilvntkaigpkileia+eae
  OLE40898.1|Archaea___Crenarchaeota-Nitrososphaeria___Nitrososphaerales___Nitrosotalea_sp001920395___60.29___GCA_001920395.1 391 ESRMIFVKIPILESEQANITILVNTKAIGPKILEIASEAE 430
                                                                                                                                  **************************************** PP

                                                                                                                  artub-C.afa 202 eawdaykdeygrwgltteefkqslmdvvhqfs 233
                                                                                                                                   awdayk+eyg+wgl+teefkqslmdvvhqfs
  OLE40898.1|Archaea___Crenarchaeota-Nitrososphaeria___Nitrososphaerales___Nitrosotalea_sp001920395___60.29___GCA_001920395.1 431 VAWDAYKEEYGKWGLATEEFKQSLMDVVHQFS 462
                                                                                                                                  *******************************8 PP

>> WP-101009634.1|Archaea___Crenarchaeota-Nitrososphaeria___Nitrososphaerales___Nitrosotalea_sp900143675___99.51___GCF_900143675.1  
   #    score  bias  c-Evalue  i-Evalue hmmfrom  hmm to    alifrom  ali to    envfrom  env to     acc
 ---   ------ ----- --------- --------- ------- -------    ------- -------    ------- -------    ----
   1 !  467.4   4.4  6.3e-144  2.3e-140       1     233 []     230     462 .]     230     462 .] 1.00

  Alignments for each domain:
  == domain 1  score: 467.4 bits;  conditional E-value: 6.3e-144
                                                                                                                      artub-C.afa   1 klahkyekrldkipsiiddlpkehevgwkdykgmnliaan 40 
                                                                                                                                      +la+++ekrldk++siiddlpkehevgwkdy+gmnliaan
  WP-101009634.1|Archaea___Crenarchaeota-Nitrososphaeria___Nitrososphaerales___Nitrosotalea_sp900143675___99.51___GCF_900143675.1 230 ELAQRHEKRLDKMSSIIDDLPKEHEVGWKDYRGMNLIAAN 269
                                                                                                                                      589************************************* PP

                                                                                                                      artub-C.afa  41 aismfissfaretewdmsnyrtwlatkrpkfaipwvipvl 80 
                                                                                                                                      aismfi+sfaretewdmsnyrtwlatkrp+faipwvip++
  WP-101009634.1|Archaea___Crenarchaeota-Nitrososphaeria___Nitrososphaerales___Nitrosotalea_sp900143675___99.51___GCF_900143675.1 270 AISMFIASFARETEWDMSNYRTWLATKRPRFAIPWVIPII 309
                                                                                                                                      **************************************** PP

                                                                                                                      artub-C.afa  81 peesqwgkdlitgtkantmeaiveklekkedailfdiden 120
                                                                                                                                      pee+qw++dl+tgtk+ntme ive+++kkeda+lfdid+n
  WP-101009634.1|Archaea___Crenarchaeota-Nitrososphaeria___Nitrososphaerales___Nitrosotalea_sp900143675___99.51___GCF_900143675.1 310 PEERQWSSDLMTGTKHNTMEGIVEHINKKEDAVLFDIDDN 349
                                                                                                                                      **************************************** PP

                                                                                                                      artub-C.afa 121 dirnkggskdsccalvkvkgefdikerellkriikdrfni 160
                                                                                                                                      d+r+kgg+kdsccalvkvkg+f+ kere lk++ikdrf+i
  WP-101009634.1|Archaea___Crenarchaeota-Nitrososphaeria___Nitrososphaerales___Nitrosotalea_sp900143675___99.51___GCF_900143675.1 350 DVRDKGGPKDSCCALVKVKGDFEAKERETLKNMIKDRFHI 389
                                                                                                                                      **************************************** PP

                                                                                                                      artub-C.afa 161 eesrmifvkipildkeqanitilvntkaigpkileiakea 200
                                                                                                                                      eesrmif+kipil++eqan+tilvntkaigpkileia+ea
  WP-101009634.1|Archaea___Crenarchaeota-Nitrososphaeria___Nitrososphaerales___Nitrosotalea_sp900143675___99.51___GCF_900143675.1 390 EESRMIFIKIPILETEQANVTILVNTKAIGPKILEIASEA 429
                                                                                                                                      **************************************** PP

                                                                                                                      artub-C.afa 201 eeawdaykdeygrwgltteefkqslmdvvhqfs 233
                                                                                                                                      e +wda+kdeyg+wgltteefk slmdvvh+fs
  WP-101009634.1|Archaea___Crenarchaeota-Nitrososphaeria___Nitrososphaerales___Nitrosotalea_sp900143675___99.51___GCF_900143675.1 430 EASWDAFKDEYGKWGLTTEEFKASLMDVVHEFS 462
                                                                                                                                      ********************************8 PP

>> KRT61526.1|Archaea___Crenarchaeota-Nitrososphaeria___Nitrososphaerales___CSP1-1_sp001443365___99.03___GCA_001443365.1  
   #    score  bias  c-Evalue  i-Evalue hmmfrom  hmm to    alifrom  ali to    envfrom  env to     acc
 ---   ------ ----- --------- --------- ------- -------    ------- -------    ------- -------    ----
   1 !  465.3   3.6  2.8e-143    1e-139       1     233 []     230     461 .]     230     461 .] 0.99

  Alignments for each domain:
  == domain 1  score: 465.3 bits;  conditional E-value: 2.8e-143
                                                                                                            artub-C.afa   1 klahkyekrldkipsiiddlpkehevgwkdykgmnliaan 40 
                                                                                                                            +lah++ekrl+kipsiiddlpke+evgwk+ykgmnliaan
  KRT61526.1|Archaea___Crenarchaeota-Nitrososphaeria___Nitrososphaerales___CSP1-1_sp001443365___99.03___GCA_001443365.1 230 QLAHQHEKRLQKIPSIIDDLPKEQEVGWKEYKGMNLIAAN 269
                                                                                                                            69************************************** PP

                                                                                                            artub-C.afa  41 aismfissfaretewdmsnyrtwlatkrpkfaipwvipvl 80 
                                                                                                                            aismfissfaretewdmsnyrtwl+tkrpkfaipw ipv+
  KRT61526.1|Archaea___Crenarchaeota-Nitrososphaeria___Nitrososphaerales___CSP1-1_sp001443365___99.03___GCA_001443365.1 270 AISMFISSFARETEWDMSNYRTWLTTKRPKFAIPWAIPVI 309
                                                                                                                            **************************************** PP

                                                                                                            artub-C.afa  81 peesqwgkdlitgtkantmeaiveklekkedailfdiden 120
                                                                                                                             eesqw+k+l+ g+++ntm++++ +++k+eda+lfdiden
  KRT61526.1|Archaea___Crenarchaeota-Nitrososphaeria___Nitrososphaerales___CSP1-1_sp001443365___99.03___GCA_001443365.1 310 AEESQWNKELL-GGRSNTMDDVITRIGKREDALLFDIDEN 348
                                                                                                                            ********998.6689************************ PP

                                                                                                            artub-C.afa 121 dirnkggskdsccalvkvkgefdikerellkriikdrfni 160
                                                                                                                            dirnkgg kdscc+lvk++gefdikere +kriikd+fni
  KRT61526.1|Archaea___Crenarchaeota-Nitrososphaeria___Nitrososphaerales___CSP1-1_sp001443365___99.03___GCA_001443365.1 349 DIRNKGGKKDSCCVLVKIRGEFDIKERETIKRIIKDKFNI 388
                                                                                                                            **************************************** PP

                                                                                                            artub-C.afa 161 eesrmifvkipildkeqanitilvntkaigpkileiakea 200
                                                                                                                            eesrmifvkipi+d+eqan+tilvntkaigpkileia ea
  KRT61526.1|Archaea___Crenarchaeota-Nitrososphaeria___Nitrososphaerales___CSP1-1_sp001443365___99.03___GCA_001443365.1 389 EESRMIFVKIPIMDGEQANVTILVNTKAIGPKILEIATEA 428
                                                                                                                            **************************************** PP

                                                                                                            artub-C.afa 201 eeawdaykdeygrwgltteefkqslmdvvhqfs 233
                                                                                                                            ee+wd+yk+eygrwgl+teefkq+lmdvvhqfs
  KRT61526.1|Archaea___Crenarchaeota-Nitrososphaeria___Nitrososphaerales___CSP1-1_sp001443365___99.03___GCA_001443365.1 429 EESWDGYKEEYGRWGLSTEEFKQGLMDVVHQFS 461
                                                                                                                            ********************************8 PP

>> CUR52352.1|Archaea___Crenarchaeota-Nitrososphaeria___Nitrososphaerales___Nitrosotalea_devanaterra___98.54___GCA_900065925.1  
   #    score  bias  c-Evalue  i-Evalue hmmfrom  hmm to    alifrom  ali to    envfrom  env to     acc
 ---   ------ ----- --------- --------- ------- -------    ------- -------    ------- -------    ----
   1 !  462.4   4.2  2.1e-142  7.6e-139       1     233 []     230     462 .]     230     462 .] 1.00

  Alignments for each domain:
  == domain 1  score: 462.4 bits;  conditional E-value: 2.1e-142
                                                                                                                  artub-C.afa   1 klahkyekrldkipsiiddlpkehevgwkdykgmnliaan 40 
                                                                                                                                  +la+++ekrldk++siiddlpkehevgwkdy+gmnliaan
  CUR52352.1|Archaea___Crenarchaeota-Nitrososphaeria___Nitrososphaerales___Nitrosotalea_devanaterra___98.54___GCA_900065925.1 230 ELAQRHEKRLDKMSSIIDDLPKEHEVGWKDYRGMNLIAAN 269
                                                                                                                                  589************************************* PP

                                                                                                                  artub-C.afa  41 aismfissfaretewdmsnyrtwlatkrpkfaipwvipvl 80 
                                                                                                                                  a+smf +sfaretewdmsnyrtwlatkrp+fa+pwvip++
  CUR52352.1|Archaea___Crenarchaeota-Nitrososphaeria___Nitrososphaerales___Nitrosotalea_devanaterra___98.54___GCA_900065925.1 270 AMSMFTASFARETEWDMSNYRTWLATKRPRFAVPWVIPIV 309
                                                                                                                                  **************************************** PP

                                                                                                                  artub-C.afa  81 peesqwgkdlitgtkantmeaiveklekkedailfdiden 120
                                                                                                                                  pee+qw++dl+t+tk+ntme ive+++kked ilfdiden
  CUR52352.1|Archaea___Crenarchaeota-Nitrososphaeria___Nitrososphaerales___Nitrosotalea_devanaterra___98.54___GCA_900065925.1 310 PEERQWSSDLMTSTKHNTMEGIVEHINKKEDGILFDIDEN 349
                                                                                                                                  **************************************** PP

                                                                                                                  artub-C.afa 121 dirnkggskdsccalvkvkgefdikerellkriikdrfni 160
                                                                                                                                  dir+kgg+kdsccalvkvkg+f+ ker++lk++ikdrf+i
  CUR52352.1|Archaea___Crenarchaeota-Nitrososphaeria___Nitrososphaerales___Nitrosotalea_devanaterra___98.54___GCA_900065925.1 350 DIRDKGGPKDSCCALVKVKGDFEAKERDILKNMIKDRFHI 389
                                                                                                                                  **************************************** PP

                                                                                                                  artub-C.afa 161 eesrmifvkipildkeqanitilvntkaigpkileiakea 200
                                                                                                                                  e++rmif+kipil++eqan+t+lvntkaigpkileia+ea
  CUR52352.1|Archaea___Crenarchaeota-Nitrososphaeria___Nitrososphaerales___Nitrosotalea_devanaterra___98.54___GCA_900065925.1 390 EDARMIFIKIPILETEQANVTVLVNTKAIGPKILEIASEA 429
                                                                                                                                  **************************************** PP

                                                                                                                  artub-C.afa 201 eeawdaykdeygrwgltteefkqslmdvvhqfs 233
                                                                                                                                  e +wda+kdeyg+wgl+teefk slmdvvh+fs
  CUR52352.1|Archaea___Crenarchaeota-Nitrososphaeria___Nitrososphaerales___Nitrosotalea_devanaterra___98.54___GCA_900065925.1 430 EASWDAFKDEYGKWGLSTEEFKASLMDVVHEFS 462
                                                                                                                                  ********************************8 PP

>> SMH71509.1|Archaea___Crenarchaeota-Nitrososphaeria___Nitrososphaerales___Nitrosotalea_sp900177045___99.51___GCA_900177045.1  
   #    score  bias  c-Evalue  i-Evalue hmmfrom  hmm to    alifrom  ali to    envfrom  env to     acc
 ---   ------ ----- --------- --------- ------- -------    ------- -------    ------- -------    ----
   1 !  461.6   6.6  3.9e-142  1.4e-138       1     233 []     230     462 .]     230     462 .] 1.00

  Alignments for each domain:
  == domain 1  score: 461.6 bits;  conditional E-value: 3.9e-142
                                                                                                                  artub-C.afa   1 klahkyekrldkipsiiddlpkehevgwkdykgmnliaan 40 
                                                                                                                                  +la+k+ekrl+ki+siiddlpkehevgwkdy+gmnliaan
  SMH71509.1|Archaea___Crenarchaeota-Nitrososphaeria___Nitrososphaerales___Nitrosotalea_sp900177045___99.51___GCA_900177045.1 230 ELAQKHEKRLEKISSIIDDLPKEHEVGWKDYRGMNLIAAN 269
                                                                                                                                  689************************************* PP

                                                                                                                  artub-C.afa  41 aismfissfaretewdmsnyrtwlatkrpkfaipwvipvl 80 
                                                                                                                                  aismfi+sfaretewdmsnyrtwlatkrp+fa+ wvipv+
  SMH71509.1|Archaea___Crenarchaeota-Nitrososphaeria___Nitrososphaerales___Nitrosotalea_sp900177045___99.51___GCA_900177045.1 270 AISMFIASFARETEWDMSNYRTWLATKRPRFAVTWVIPVI 309
                                                                                                                                  **************************************** PP

                                                                                                                  artub-C.afa  81 peesqwgkdlitgtkantmeaiveklekkedailfdiden 120
                                                                                                                                  pee+qw++dl+t+tk+ntme ive+++kkeda+lfdiden
  SMH71509.1|Archaea___Crenarchaeota-Nitrososphaeria___Nitrososphaerales___Nitrosotalea_sp900177045___99.51___GCA_900177045.1 310 PEERQWSSDLMTSTKHNTMEGIVEHINKKEDAVLFDIDEN 349
                                                                                                                                  **************************************** PP

                                                                                                                  artub-C.afa 121 dirnkggskdsccalvkvkgefdikerellkriikdrfni 160
                                                                                                                                  dir+kgg+kdscc+lvkvkg+f+ ker++lk+iikdrf+i
  SMH71509.1|Archaea___Crenarchaeota-Nitrososphaeria___Nitrososphaerales___Nitrosotalea_sp900177045___99.51___GCA_900177045.1 350 DIRDKGGPKDSCCVLVKVKGDFEAKERDVLKNIIKDRFHI 389
                                                                                                                                  **************************************** PP

                                                                                                                  artub-C.afa 161 eesrmifvkipildkeqanitilvntkaigpkileiakea 200
                                                                                                                                  eesrmif+kipil++eqan+tilvntkaig kileia+ea
  SMH71509.1|Archaea___Crenarchaeota-Nitrososphaeria___Nitrososphaerales___Nitrosotalea_sp900177045___99.51___GCA_900177045.1 390 EESRMIFIKIPILETEQANVTILVNTKAIGTKILEIASEA 429
                                                                                                                                  **************************************** PP

                                                                                                                  artub-C.afa 201 eeawdaykdeygrwgltteefkqslmdvvhqfs 233
                                                                                                                                  e +wda+kdeyg+wgl+teefk slmdvvh+fs
  SMH71509.1|Archaea___Crenarchaeota-Nitrososphaeria___Nitrososphaerales___Nitrosotalea_sp900177045___99.51___GCA_900177045.1 430 EASWDAFKDEYGKWGLSTEEFKASLMDVVHEFS 462
                                                                                                                                  ********************************8 PP

>> WP-101476564.1|Archaea___Crenarchaeota-Nitrososphaeria___Nitrososphaerales___Nitrosotalea_sp900167955___97.57___GCF_900167955.1  
   #    score  bias  c-Evalue  i-Evalue hmmfrom  hmm to    alifrom  ali to    envfrom  env to     acc
 ---   ------ ----- --------- --------- ------- -------    ------- -------    ------- -------    ----
   1 !  452.3   5.5  2.7e-139  9.7e-136       1     233 []     230     461 .]     230     461 .] 0.99

  Alignments for each domain:
  == domain 1  score: 452.3 bits;  conditional E-value: 2.7e-139
                                                                                                                      artub-C.afa   1 klahkyekrldkipsiiddlpkehevgwkdykgmnliaan 40 
                                                                                                                                      +la+k+ekrldk++siiddlpkehevgwkdy+gmnliaan
  WP-101476564.1|Archaea___Crenarchaeota-Nitrososphaeria___Nitrososphaerales___Nitrosotalea_sp900167955___97.57___GCF_900167955.1 230 ELAQKHEKRLDKMSSIIDDLPKEHEVGWKDYRGMNLIAAN 269
                                                                                                                                      689************************************* PP

                                                                                                                      artub-C.afa  41 aismfissfaretewdmsnyrtwlatkrpkfaipwvipvl 80 
                                                                                                                                      a+smf++sfaretewdmsnyrtwlatkrp+fai wvipv+
  WP-101476564.1|Archaea___Crenarchaeota-Nitrososphaeria___Nitrososphaerales___Nitrosotalea_sp900167955___97.57___GCF_900167955.1 270 AMSMFVASFARETEWDMSNYRTWLATKRPRFAITWVIPVV 309
                                                                                                                                      **************************************** PP

                                                                                                                      artub-C.afa  81 peesqwgkdlitgtkantmeaiveklekkedailfdiden 120
                                                                                                                                      pee+qwg d +tgtk+ntme ive+++kkeda+lfdiden
  WP-101476564.1|Archaea___Crenarchaeota-Nitrososphaeria___Nitrososphaerales___Nitrosotalea_sp900167955___97.57___GCF_900167955.1 310 PEERQWGAD-LTGTKHNTMEGIVEHINKKEDAVLFDIDEN 348
                                                                                                                                      ********9.59**************************** PP

                                                                                                                      artub-C.afa 121 dirnkggskdsccalvkvkgefdikerellkriikdrfni 160
                                                                                                                                      dir+kgg+kdscc+lvk+ g+f+ ker++lk+iikdrf+i
  WP-101476564.1|Archaea___Crenarchaeota-Nitrososphaeria___Nitrososphaerales___Nitrosotalea_sp900167955___97.57___GCF_900167955.1 349 DIRDKGGPKDSCCILVKISGDFEAKERDILKNIIKDRFHI 388
                                                                                                                                      **************************************** PP

                                                                                                                      artub-C.afa 161 eesrmifvkipildkeqanitilvntkaigpkileiakea 200
                                                                                                                                      eesrmif+kipil++eqanitilvntkaig kileia+ea
  WP-101476564.1|Archaea___Crenarchaeota-Nitrososphaeria___Nitrososphaerales___Nitrosotalea_sp900167955___97.57___GCF_900167955.1 389 EESRMIFIKIPILETEQANITILVNTKAIGTKILEIASEA 428
                                                                                                                                      **************************************** PP

                                                                                                                      artub-C.afa 201 eeawdaykdeygrwgltteefkqslmdvvhqfs 233
                                                                                                                                      e +wda+k+eyg+wgltteefk slmdvvh+fs
  WP-101476564.1|Archaea___Crenarchaeota-Nitrososphaeria___Nitrososphaerales___Nitrosotalea_sp900167955___97.57___GCF_900167955.1 429 EASWDAFKEEYGKWGLTTEEFKASLMDVVHEFS 461
                                                                                                                                      ********************************8 PP

>> VDL40447.1_Eukaryota--Metazoa|6216|Hymenolepis_diminuta  
   #    score  bias  c-Evalue  i-Evalue hmmfrom  hmm to    alifrom  ali to    envfrom  env to     acc
 ---   ------ ----- --------- --------- ------- -------    ------- -------    ------- -------    ----
   1 ?   11.8   0.0    0.0001      0.38      15      98 ..     208     294 ..     199     340 .. 0.84

  Alignments for each domain:
  == domain 1  score: 11.8 bits;  conditional E-value: 0.0001
                                              artub-C.afa  15 siiddlpkehevgwkdykgmnliaanaismfissfaret..ewdmsnyrtwlat 66 
                                                              +i d   ++ ++gw  y  +n + ++ +s + +s+  e   + d+++++t l  
  VDL40447.1_Eukaryota--Metazoa|6216|Hymenolepis_diminuta 208 AIYDICRRNLDIGWPSYVNLNRLISQIVSSITASLRFEGalNVDLTEFQTNLVP 261
                                                              5666667889***********************97776522789******9975 PP

                                              artub-C.afa  67 .krpkfaipwvipvlpeesqwgkdlitgtkant 98 
                                                                r +f +    p++ +e+ + +++  ++ +n+
  VDL40447.1_Eukaryota--Metazoa|6216|Hymenolepis_diminuta 262 yPRIHFPLATYAPIISSEKAYHEQMSVAEITNA 294
                                                              257788888899*********999987776665 PP

>> OUM60559.1_Eukaryota--Fungi|73868|Piromyces_sp._E2  
   #    score  bias  c-Evalue  i-Evalue hmmfrom  hmm to    alifrom  ali to    envfrom  env to     acc
 ---   ------ ----- --------- --------- ------- -------    ------- -------    ------- -------    ----
   1 ?   11.4   0.0   0.00014      0.52     182     227 ..     353     400 ..     345     404 .. 0.85

  Alignments for each domain:
  == domain 1  score: 11.4 bits;  conditional E-value: 0.00014
                                         artub-C.afa 182 ilvntkaigpkileiakeaeeaw..daykdeygrwgltteefkqslmd 227
                                                         ++ n+ ai pk+ e+ ++    +   ay  +y ++gl+ e+f + ++d
  OUM60559.1_Eukaryota--Fungi|73868|Piromyces_sp._E2 353 LISNSTAIIPKLEEVIEKVTRMYttKAYIYQYNKYGLSNEQFERIMLD 400
                                                         67799**********999987663379***************999888 PP

>> PIS80220.1_Eukaryota--Metazoa|6192|Fasciola_hepatica  
   #    score  bias  c-Evalue  i-Evalue hmmfrom  hmm to    alifrom  ali to    envfrom  env to     acc
 ---   ------ ----- --------- --------- ------- -------    ------- -------    ------- -------    ----
   1 ?   10.4   0.0   0.00029       1.1      16      94 ..     209     290 ..     200     304 .. 0.80
   2 ?   -3.1   0.1       3.8   1.4e+04      41      71 ..     374     404 ..     369     410 .. 0.77

  Alignments for each domain:
  == domain 1  score: 10.4 bits;  conditional E-value: 0.00029
                                           artub-C.afa  16 iiddlpkehevgwkdykgmnliaanaismfissfaret..ewdmsnyrtwlat.krp 69 
                                                           i d   ++  +g+  y  +n i a+ +s + +s+  e   + d+ +++t l    r 
  PIS80220.1_Eukaryota--Metazoa|6192|Fasciola_hepatica 209 IYDICKRNLGIGYPTYTNLNRIIAQVVSSITASLRFEGslNVDLNEFQTNLVPyPRI 265
                                                           4555556779**********************977765227899*****99752577 PP

                                           artub-C.afa  70 kfaipwvipvlpeesqwgkdlitgt 94 
                                                           +f +    p++ +e+ + ++l  ++
  PIS80220.1_Eukaryota--Metazoa|6192|Fasciola_hepatica 266 HFPLATYAPIISSEKAYHEQLSVSE 290
                                                           78888899******99998876655 PP

  == domain 2  score: -3.1 bits;  conditional E-value: 3.8
                                           artub-C.afa  41 aismfissfaretewdmsnyrtwlatkrpkf 71 
                                                           a+ m+ s+ a    w+  ny+  l   +  f
  PIS80220.1_Eukaryota--Metazoa|6192|Fasciola_hepatica 374 ALCMLSSTTAIREAWQRLNYKFDLMYAKRAF 404
                                                           7889999999888999999998877666555 PP


Internal pipeline statistics summary:
-------------------------------------
Query model(s):                              1  (233 nodes)
Target sequences:                        57969  (23936371 residues searched)
Passed MSV filter:                      1085  (0.0187169); expected 1159.4 (0.02)
Passed bias filter:                      902  (0.01556); expected 1159.4 (0.02)
Passed Vit filter:                        46  (0.000793528); expected 58.0 (0.001)
Passed Fwd filter:                        16  (0.00027601); expected 0.6 (1e-05)
Initial search space (Z):              57969  [actual number of targets]
Domain search space  (domZ):              16  [number of targets reported over threshold]
# CPU time: 0.51u 0.03s 00:00:00.54 Elapsed: 00:00:00.16
# Mc/sec: 34857.34
//
[ok]
