# Supplementary material for: Early origin and evolution of the FtsZ/tubulin protein family
Source: Front Microbiol. 2023 Jan 10;13:1100249. doi: 10.3389/fmicb.2022.1100249 (PMC9871819; doi:10.3389/fmicb.2022.1100249)
Supplement: Supplementary file 2 [file Data_Sheet_2.ZIP › DATA/fig4-5/C-terminal_HMM/hmmsearches_against_local_FtsZ-Tubulin_proteinfamily/Asg.Tub-C.out]

# hmmsearch :: search profile(s) against a sequence database
# HMMER 3.1b2 (February 2015); http://hmmer.org/
# Copyright (C) 2015 Howard Hughes Medical Institute.
# Freely distributed under the GNU General Public License (GPLv3).
# - - - - - - - - - - - - - - - - - - - - - - - - - - - - - - - - - - - -
# query HMM file:                  hmm_C-terminal/artub2.hmm
# target sequence database:        ../../../clasification/seqs.Tubulin-ftsZ-tub2.COMPLETE.fasta
# output directed to file:         artub2.out
# - - - - - - - - - - - - - - - - - - - - - - - - - - - - - - - - - - - -

Query:       artub2-C.afa  [M=237]
Scores for complete sequences (score includes all domains):
   --- full sequence ---   --- best 1 domain ---    -#dom-
    E-value  score  bias    E-value  score  bias    exp  N  Sequence                                                                                                            Description
    ------- ------ -----    ------- ------ -----   ---- --  --------                                                                                                            -----------
   7.9e-131  436.1   0.0     1e-130  435.7   0.0    1.1  1  KXH77455.1|Archaea___Asgardarchaeota-Lokiarchaeia___Thorarchaeales___SMTZ1-83_sp001563325___90.19___GCA_001563325.1  
   1.7e-130  435.0   0.0   2.2e-130  434.7   0.0    1.1  1  OLS30664.1|Archaea___Asgardarchaeota-Lokiarchaeia___Thorarchaeales___AB-25_sp001940705___90.12___GCA_001940705.1     
   1.3e-124  415.7   0.4   1.9e-124  415.2   0.4    1.1  1  OLS26264.1|Archaea___Asgardarchaeota-Heimdallarchaeia___LC-3___LC-3_sp001940645___91.59___GCA_001940645.1            
   2.2e-123  411.7   0.0   2.9e-123  411.3   0.0    1.1  1  PWI48967.1|Archaea___Asgardarchaeota-Heimdallarchaeia___B3-JM-08___B3-JM-08_sp003144275___93.69___GCA_003144275.1    


Domain annotation for each sequence (and alignments):
>> KXH77455.1|Archaea___Asgardarchaeota-Lokiarchaeia___Thorarchaeales___SMTZ1-83_sp001563325___90.19___GCA_001563325.1  
   #    score  bias  c-Evalue  i-Evalue hmmfrom  hmm to    alifrom  ali to    envfrom  env to     acc
 ---   ------ ----- --------- --------- ------- -------    ------- -------    ------- -------    ----
   1 !  435.7   0.0    7e-135    1e-130       2     236 ..     225     460 ..     224     461 .] 0.99

  Alignments for each domain:
  == domain 1  score: 435.7 bits;  conditional E-value: 7e-135
                                                                                                         artub2-C.afa   2 lds.evtkpstleedtelevkteeafvelvnplalevvea 40 
                                                                                                                          +++ e+++pstl+e++ele++te+afvelvnplal+vvea
  KXH77455.1|Archaea___Asgardarchaeota-Lokiarchaeia___Thorarchaeales___SMTZ1-83_sp001563325___90.19___GCA_001563325.1 225 VEQiEHMVPSTLDEGGELEARTEQAFVELVNPLALDVVEA 264
                                                                                                                          78889*********************************** PP

                                                                                                         artub2-C.afa  41 mlspGvaelgkdvlpttdladyarkldsvvvpalfkdvgl 80 
                                                                                                                          mlspGv+e +kdv+pttdladyarkld+vvvpal++dvgl
  KXH77455.1|Archaea___Asgardarchaeota-Lokiarchaeia___Thorarchaeales___SMTZ1-83_sp001563325___90.19___GCA_001563325.1 265 MLSPGVYEPNKDVFPTTDLADYARKLDPVVVPALYTDVGL 304
                                                                                                                          **************************************** PP

                                                                                                         artub2-C.afa  81 ipevGdlekqlrtivdyavtecsladvGekpdaesvyavl 120
                                                                                                                          ip++G+++kqlrt++dyav+ecs+advGe+p+aesvy+v+
  KXH77455.1|Archaea___Asgardarchaeota-Lokiarchaeia___Thorarchaeales___SMTZ1-83_sp001563325___90.19___GCA_001563325.1 305 IPDAGSMPKQLRTMMDYAVKECSYADVGEQPNAESVYYVF 344
                                                                                                                          **************************************** PP

                                                                                                         artub2-C.afa 121 sGpkeiakveydpllkkaldkfiakGaaitpsyvqydeed 160
                                                                                                                          sGp++i+k+ey+++lk+ald fia+Gaaitp+yvqy+++d
  KXH77455.1|Archaea___Asgardarchaeota-Lokiarchaeia___Thorarchaeales___SMTZ1-83_sp001563325___90.19___GCA_001563325.1 345 SGPRHISKAEYGMHLKEALDGFIAPGAAITPCYVQYFYPD 384
                                                                                                                          **************************************** PP

                                                                                                         artub2-C.afa 161 akaalllllGlpkipelvdileeakalvrlhsGaselkqh 200
                                                                                                                          +k++ll+llGlpkipelv+i++ea++lv+lhsG+s+lkq+
  KXH77455.1|Archaea___Asgardarchaeota-Lokiarchaeia___Thorarchaeales___SMTZ1-83_sp001563325___90.19___GCA_001563325.1 385 PKTDLLVLLGLPKIPELVQIINEATQLVNLHSGSSPLKQG 424
                                                                                                                          **************************************** PP

                                                                                                         artub2-C.afa 201 wfkrskGttkkeledavadleelfsyyitpgdtqes 236
                                                                                                                          wf+r+kGtt+kel+da+ad++elfsyy++pgdt+e+
  KXH77455.1|Archaea___Asgardarchaeota-Lokiarchaeia___Thorarchaeales___SMTZ1-83_sp001563325___90.19___GCA_001563325.1 425 WFMRAKGTTRKELVDAIADFRELFSYYMAPGDTAEP 460
                                                                                                                          *********************************987 PP

>> OLS30664.1|Archaea___Asgardarchaeota-Lokiarchaeia___Thorarchaeales___AB-25_sp001940705___90.12___GCA_001940705.1  
   #    score  bias  c-Evalue  i-Evalue hmmfrom  hmm to    alifrom  ali to    envfrom  env to     acc
 ---   ------ ----- --------- --------- ------- -------    ------- -------    ------- -------    ----
   1 !  434.7   0.0  1.5e-134  2.2e-130       1     235 [.     228     464 .]     228     464 .] 0.99

  Alignments for each domain:
  == domain 1  score: 434.7 bits;  conditional E-value: 1.5e-134
                                                                                                      artub2-C.afa   1 dlds.evtkpstleedtelevkteeafvelvnplalevve 39 
                                                                                                                       d+ds e+++pstle++t+++++te+afvelvnplal+vve
  OLS30664.1|Archaea___Asgardarchaeota-Lokiarchaeia___Thorarchaeales___AB-25_sp001940705___90.12___GCA_001940705.1 228 DIDSiETMVPSTLEDSTAADARTEHAFVELVNPLALDVVE 267
                                                                                                                       58999*********************************** PP

                                                                                                      artub2-C.afa  40 amlspGvaelgkdvlpttdladyarkldsvvvpalfkdvg 79 
                                                                                                                       amlspGv+e++kdv+pttdladyarkld+vvvpal++d+g
  OLS30664.1|Archaea___Asgardarchaeota-Lokiarchaeia___Thorarchaeales___AB-25_sp001940705___90.12___GCA_001940705.1 268 AMLSPGVWERSKDVFPTTDLADYARKLDPVVVPALYTDIG 307
                                                                                                                       **************************************** PP

                                                                                                      artub2-C.afa  80 lipevGdlekqlrtivdyavtecsladvGekpdaesvyav 119
                                                                                                                       lip++G+++kqlrt++dyavtecs+advG++p+aesvy+v
  OLS30664.1|Archaea___Asgardarchaeota-Lokiarchaeia___Thorarchaeales___AB-25_sp001940705___90.12___GCA_001940705.1 308 LIPDAGSMPKQLRTMIDYAVTECSYADVGDEPNAESVYYV 347
                                                                                                                       **************************************** PP

                                                                                                      artub2-C.afa 120 lsGpkeiakveydpllkkaldkfiakGaaitpsyvqydee 159
                                                                                                                       lsGp+++ak+ey++++k+aldkfia+Gaaitp+yvqy+++
  OLS30664.1|Archaea___Asgardarchaeota-Lokiarchaeia___Thorarchaeales___AB-25_sp001940705___90.12___GCA_001940705.1 348 LSGPRHVAKAEYGMHVKEALDKFIAPGAAITPCYVQYLTQ 387
                                                                                                                       ***************************************9 PP

                                                                                                      artub2-C.afa 160 dak.aalllllGlpkipelvdileeakalvrlhsGaselk 198
                                                                                                                       d++ ++lllllGlpkipelv+i++ea++lv+lhsGas+lk
  OLS30664.1|Archaea___Asgardarchaeota-Lokiarchaeia___Thorarchaeales___AB-25_sp001940705___90.12___GCA_001940705.1 388 DDSmTNLLLLLGLPKIPELVQIINEATQLVNLHSGASPLK 427
                                                                                                                       9888************************************ PP

                                                                                                      artub2-C.afa 199 qhwfkrskGttkkeledavadleelfsyyitpgdtqe 235
                                                                                                                       q+wf+rskGtt+kel+da++d++elfsyy+tpgdt+e
  OLS30664.1|Archaea___Asgardarchaeota-Lokiarchaeia___Thorarchaeales___AB-25_sp001940705___90.12___GCA_001940705.1 428 QGWFMRSKGTTRKELVDAINDFRELFSYYMTPGDTME 464
                                                                                                                       **********************************986 PP

>> OLS26264.1|Archaea___Asgardarchaeota-Heimdallarchaeia___LC-3___LC-3_sp001940645___91.59___GCA_001940645.1  
   #    score  bias  c-Evalue  i-Evalue hmmfrom  hmm to    alifrom  ali to    envfrom  env to     acc
 ---   ------ ----- --------- --------- ------- -------    ------- -------    ------- -------    ----
   1 !  415.2   0.4  1.3e-128  1.9e-124       5     236 ..     219     449 ..     216     450 .. 0.99

  Alignments for each domain:
  == domain 1  score: 415.2 bits;  conditional E-value: 1.3e-128
                                                                                               artub2-C.afa   5 evtkpstleedtelevkteeafvelvnplalevveamlsp 44 
                                                                                                                ++tk++++++d+++++k+e++f++l+npla+e++++mlsp
  OLS26264.1|Archaea___Asgardarchaeota-Heimdallarchaeia___LC-3___LC-3_sp001940645___91.59___GCA_001940645.1 219 NFTKENKKQKDKQKQLKSESEFIDLINPLAMEAIDYMLSP 258
                                                                                                                89************************************** PP

                                                                                               artub2-C.afa  45 Gvaelgkdvlpttdladyarkldsvvvpalfkdvglipev 84 
                                                                                                                G+ae+gk+v+pttdlady+rkldsvvvp+lfkdv+++pev
  OLS26264.1|Archaea___Asgardarchaeota-Heimdallarchaeia___LC-3___LC-3_sp001940645___91.59___GCA_001940645.1 259 GIAEVGKTVSPTTDLADYSRKLDSVVVPVLFKDVPFFPEV 298
                                                                                                                **************************************** PP

                                                                                               artub2-C.afa  85 GdlekqlrtivdyavtecsladvGekpdaesvyavlsGpk 124
                                                                                                                Gdle+q++ti++++vt++sl+d+G+kpdaesvya++sG+k
  OLS26264.1|Archaea___Asgardarchaeota-Heimdallarchaeia___LC-3___LC-3_sp001940645___91.59___GCA_001940645.1 299 GDLENQFQTIMNFSVTKQSLTDMGKKPDAESVYAIFSGSK 338
                                                                                                                **************************************** PP

                                                                                               artub2-C.afa 125 eiakveydpllkkaldkfiakGaaitpsyvqydeedakaa 164
                                                                                                                ei++vey+p+lkk+l+++iakGaa+t+s+++yd+e +++a
  OLS26264.1|Archaea___Asgardarchaeota-Heimdallarchaeia___LC-3___LC-3_sp001940645___91.59___GCA_001940645.1 339 EISRVEYSPILKKTLKNYIAKGAAVTHSFISYDHE-VNPA 377
                                                                                                                **********************************9.**** PP

                                                                                               artub2-C.afa 165 lllllGlpkipelvdileeakalvrlhsGaselkqhwfkr 204
                                                                                                                ll+l+Glpk+pe++dileeakal+rlhsG+s+lk+hwf+r
  OLS26264.1|Archaea___Asgardarchaeota-Heimdallarchaeia___LC-3___LC-3_sp001940645___91.59___GCA_001940645.1 378 LLMLFGLPKVPEIKDILEEAKALIRLHSGRSNLKEHWFQR 417
                                                                                                                **************************************** PP

                                                                                               artub2-C.afa 205 skGttkkeledavadleelfsyyitpgdtqes 236
                                                                                                                skG++k++le+av+dle+lf++yi++g++q+s
  OLS26264.1|Archaea___Asgardarchaeota-Heimdallarchaeia___LC-3___LC-3_sp001940645___91.59___GCA_001940645.1 418 SKGVGKDVLEQAVTDLEQLFGAYIKEGTDQKS 449
                                                                                                                *****************************997 PP

>> PWI48967.1|Archaea___Asgardarchaeota-Heimdallarchaeia___B3-JM-08___B3-JM-08_sp003144275___93.69___GCA_003144275.1  
   #    score  bias  c-Evalue  i-Evalue hmmfrom  hmm to    alifrom  ali to    envfrom  env to     acc
 ---   ------ ----- --------- --------- ------- -------    ------- -------    ------- -------    ----
   1 !  411.3   0.0    2e-127  2.9e-123       2     236 ..     223     458 ..     222     459 .] 0.99

  Alignments for each domain:
  == domain 1  score: 411.3 bits;  conditional E-value: 2e-127
                                                                                                       artub2-C.afa   2 ldsevtkpstl.eedtelevkteeafvelvnplalevvea 40 
                                                                                                                        lds+vt+p++l +++t+l+v++eeafvelvnplale++++
  PWI48967.1|Archaea___Asgardarchaeota-Heimdallarchaeia___B3-JM-08___B3-JM-08_sp003144275___93.69___GCA_003144275.1 223 LDSNVTRPNVLgQTNTPLPVQMEEAFVELVNPLALESIAE 262
                                                                                                                        89*********9**************************** PP

                                                                                                       artub2-C.afa  41 mlspGvaelgkdvlpttdladyarkldsvvvpalfkdvgl 80 
                                                                                                                        mlspGv+elgk+vlpttd++d+a+kldsvvvpa+f+d+++
  PWI48967.1|Archaea___Asgardarchaeota-Heimdallarchaeia___B3-JM-08___B3-JM-08_sp003144275___93.69___GCA_003144275.1 263 MLSPGVPELGKEVLPTTDIGDFALKLDSVVVPAMFDDLSI 302
                                                                                                                        **************************************** PP

                                                                                                       artub2-C.afa  81 ipevGdlekqlrtivdyavtecsladvGekpdaesvyavl 120
                                                                                                                        +pevGd+++ql+++v+y++++csl+++G++p+a+sv++vl
  PWI48967.1|Archaea___Asgardarchaeota-Heimdallarchaeia___B3-JM-08___B3-JM-08_sp003144275___93.69___GCA_003144275.1 303 FPEVGDVGNQLAAAVEYTAAHCSLTNMGTNPAASSVFSVL 342
                                                                                                                        **************************************** PP

                                                                                                       artub2-C.afa 121 sGpkeiakveydpllkkaldkfiakGaaitpsyvqydeed 160
                                                                                                                        sGpkeia+ve+dpllkkal++f+akGa+i+p+y++yd+e+
  PWI48967.1|Archaea___Asgardarchaeota-Heimdallarchaeia___B3-JM-08___B3-JM-08_sp003144275___93.69___GCA_003144275.1 343 SGPKEIARVEFDPLLKKALSPFLAKGASISPTYCAYDDEK 382
                                                                                                                        **************************************** PP

                                                                                                       artub2-C.afa 161 akaalllllGlpkipelvdileeakalvrlhsGaselkqh 200
                                                                                                                        a+a+llll+Glp+ipel+dileeak+l+rlhsG+selkqh
  PWI48967.1|Archaea___Asgardarchaeota-Heimdallarchaeia___B3-JM-08___B3-JM-08_sp003144275___93.69___GCA_003144275.1 383 ARASLLLLFGLPRIPELYDILEEAKSLIRLHSGDSELKQH 422
                                                                                                                        **************************************** PP

                                                                                                       artub2-C.afa 201 wfkrskGttkkeledavadleelfsyyitpgdtqes 236
                                                                                                                        wfkrskGttk+eledav+dle+lf+yyitp++tq++
  PWI48967.1|Archaea___Asgardarchaeota-Heimdallarchaeia___B3-JM-08___B3-JM-08_sp003144275___93.69___GCA_003144275.1 423 WFKRSKGTTKQELEDAVSDLEKLFGYYITPEQTQAN 458
                                                                                                                        *********************************987 PP


Internal pipeline statistics summary:
-------------------------------------
Query model(s):                              1  (237 nodes)
Target sequences:                        57969  (23936371 residues searched)
Passed MSV filter:                       462  (0.00796978); expected 1159.4 (0.02)
Passed bias filter:                      372  (0.00641722); expected 1159.4 (0.02)
Passed Vit filter:                        22  (0.000379513); expected 58.0 (0.001)
Passed Fwd filter:                         4  (6.90024e-05); expected 0.6 (1e-05)
Initial search space (Z):              57969  [actual number of targets]
Domain search space  (domZ):               4  [number of targets reported over threshold]
# CPU time: 0.40u 0.02s 00:00:00.42 Elapsed: 00:00:00.15
# Mc/sec: 37819.47
//
[ok]
