# Supplementary material for: Early origin and evolution of the FtsZ/tubulin protein family
Source: Front Microbiol. 2023 Jan 10;13:1100249. doi: 10.3389/fmicb.2022.1100249 (PMC9871819; doi:10.3389/fmicb.2022.1100249)
Supplement: Supplementary file 2 [file Data_Sheet_2.ZIP › DATA/fig4-5/C-terminal_HMM/hmmsearches_against_local_FtsZ-Tubulin_proteinfamily/cetZ-C.out]

# hmmsearch :: search profile(s) against a sequence database
# HMMER 3.1b2 (February 2015); http://hmmer.org/
# Copyright (C) 2015 Howard Hughes Medical Institute.
# Freely distributed under the GNU General Public License (GPLv3).
# - - - - - - - - - - - - - - - - - - - - - - - - - - - - - - - - - - - -
# query HMM file:                  hmm_C-terminal/cetZ-C.hmm
# target sequence database:        ../../../clasification/seqs.Tubulin-ftsZ-tub2.COMPLETE.fasta
# output directed to file:         cetZ-C.out
# - - - - - - - - - - - - - - - - - - - - - - - - - - - - - - - - - - - -

Query:       cetZ_C-terminal.gt5  [M=180]
Scores for complete sequences (score includes all domains):
   --- full sequence ---   --- best 1 domain ---    -#dom-
    E-value  score  bias    E-value  score  bias    exp  N  Sequence                                                                                                                                                            Description
    ------- ------ -----    ------- ------ -----   ---- --  --------                                                                                                                                                            -----------
    7.2e-73  245.4   0.5    9.7e-73  245.0   0.5    1.2  1  WP-097010031.1|Archaea___Halobacterota-Halobacteria___Halobacteriales___Natronoarchaeum_philippinense___98.73___GCF_900215575.1                                      
    2.1e-72  243.9   0.5    2.7e-72  243.5   0.5    1.1  1  OFV66764.1|Archaea___Halobacterota-Syntrophoarchaeia___Syntrophoarchaeales___Syntrophoarchaeum_A_butanivorans___88.89___GCA_001766825.1                              
    3.6e-71  239.9   0.9    4.8e-71  239.5   0.9    1.2  1  PSQ47914.1|Archaea___Halobacterota-Halobacteria___Halobacteriales___SW-6-65-15_sp003023465___72.86___GCA_003023465.1                                                 
    4.6e-71  239.5   0.7    6.3e-71  239.1   0.7    1.2  1  PSP77155.1|Archaea___Halobacterota-Halobacteria___Halobacteriales___QS-1-68-20_sp003021085___92.94___GCA_003021085.1                                                 
    6.3e-71  239.1   0.2    8.3e-71  238.7   0.2    1.2  1  WP-077206881.1|Archaea___Halobacterota-Halobacteria___Halobacteriales___Halorientalis_sp001989615___99.5___GCF_001989615.1                                           
    7.1e-71  238.9   0.4    9.7e-71  238.5   0.4    1.2  1  WP-013684173.1|Archaea___Halobacterota-Archaeoglobi___Archaeoglobales___Archaeoglobus_C_veneficus___99.35___GCF_000194625.1                                          
    8.2e-71  238.7   0.5    1.1e-70  238.3   0.5    1.2  1  PSQ27262.1|Archaea___Halobacterota-Halobacteria___Halobacteriales___QS-9-68-17_sp003023565___95.65___GCA_003023565.1                                                 
    8.5e-71  238.7   0.1    1.1e-70  238.3   0.1    1.2  1  WP-092661062.1|Archaea___Halobacterota-Halobacteria___Halobacteriales___Halorientalis_persicus___99.93___GCF_900110215.1                                             
    9.3e-71  238.5   0.7    1.2e-70  238.1   0.7    1.2  1  WP-089669579.1|Archaea___Halobacterota-Halobacteria___Halobacteriales___Halobacterium_jilantaiense___99.08___GCF_900110535.1                                         
      1e-70  238.4   0.8    1.4e-70  238.0   0.8    1.1  1  WP-012940802.1|Archaea___Halobacterota-Archaeoglobi___Archaeoglobales___Archaeoglobus_B_profundus___99.84___GCF_000025285.1                                          
    1.1e-70  238.3   0.9    1.5e-70  237.9   0.9    1.2  1  WP-012966289.1|Archaea___Halobacterota-Archaeoglobi___Archaeoglobales___Ferroglobus_placidus___100___GCF_000025505.1                                                 
    1.2e-70  238.2   0.3    1.5e-70  237.8   0.3    1.2  1  WP-020444871.1|Archaea___Halobacterota-Halobacteria___Halobacteriales___Salinarchaeum_sp000403645___97.53___GCF_000403645.1                                          
    1.2e-70  238.2   1.3    1.7e-70  237.7   1.3    1.2  1  PSP98799.1|Archaea___Halobacterota-Halobacteria___Halobacteriales___QS-4-70-19_sp003020985___89.84___GCA_003020985.1                                                 
    1.6e-70  237.8   0.7    2.2e-70  237.3   0.7    1.2  1  PSQ08390.1|Archaea___Halobacterota-Halobacteria___Halobacteriales___Halobaculum_sp003020945___94.4___GCA_003020945.1                                                 
    1.8e-70  237.6   0.6    2.5e-70  237.1   0.6    1.2  1  WP-053949045.1|Archaea___Halobacterota-Halobacteria___Halobacteriales___Halolamina_sediminis___96.58___GCF_001282785.1                                               
    2.2e-70  237.4   0.2    2.8e-70  237.0   0.2    1.2  1  WP-092688655.1|Archaea___Halobacterota-Halobacteria___Halobacteriales___Halorientalis_regularis___99.15___GCF_900102305.1                                            
    2.3e-70  237.2   1.3    3.2e-70  236.8   1.3    1.2  1  WP-096389973.1|Archaea___Halobacterota-Halobacteria___Halobacteriales___Halopenitus_persicus_A___98.22___GCF_002355635.1                                             
    2.4e-70  237.2   1.3    3.2e-70  236.8   1.3    1.2  1  WP-021072705.1|Archaea___Halobacterota-Halobacteria___Halobacteriales___Halopenitus_persicus___98.11___GCF_900107205.1                                               
    2.4e-70  237.2   0.3    3.2e-70  236.8   0.3    1.2  1  PSP86326.1|Archaea___Halobacterota-Halobacteria___Halobacteriales___QS-1-68-17_sp003021105___65.6___GCA_003021105.1                                                  
    3.2e-70  236.8   1.2    4.3e-70  236.4   1.2    1.2  1  WP-049983630.1|Archaea___Halobacterota-Halobacteria___Halobacteriales___Halorubrum_sp000746205___99.3___GCF_000746205.1                                              
    3.8e-70  236.6   1.5    5.3e-70  236.1   1.5    1.2  1  WP-092817661.1|Archaea___Halobacterota-Halobacteria___Halobacteriales___Halopenitus_malekzadehii___98.41___GCF_900108505.1                                           
    3.8e-70  236.6   0.7    5.2e-70  236.1   0.7    1.2  1  WP-049894108.1|Archaea___Halobacterota-Halobacteria___Halobacteriales___Halogranum_rubrum___99.38___GCF_900114455.1                                                  
    4.1e-70  236.4   2.0    5.6e-70  236.0   2.0    1.2  1  WP-089769606.1|Archaea___Halobacterota-Halobacteria___Halobacteriales___Halobellus_clavatus___98.92___GCF_900107195.1                                                
    4.5e-70  236.3   0.1    6.1e-70  235.9   0.1    1.2  1  OFV68251.1|Archaea___Halobacterota-Syntrophoarchaeia___Syntrophoarchaeales___Syntrophoarchaeum_caldarius___96.08___GCA_001766815.1                                   
    4.7e-70  236.2   1.0    6.5e-70  235.8   1.0    1.2  1  WP-004046539.1|Archaea___Halobacterota-Halobacteria___Halobacteriales___Halorubrum_saccharovorum___99.25___GCF_000337915.1                                           
    4.7e-70  236.2   1.0    6.6e-70  235.8   1.0    1.2  1  WP-089697656.1|Archaea___Halobacterota-Halobacteria___Halobacteriales___Halogranum_gelatinilyticum___99.57___GCF_900103715.1                                         
    5.3e-70  236.1   0.3    7.2e-70  235.6   0.3    1.2  1  WP-049915334.1|Archaea___Halobacterota-Halobacteria___Halobacteriales___Haloferax_mucosum___99.36___GCF_000337815.1                                                  
    5.3e-70  236.1   1.1    7.4e-70  235.6   1.1    1.2  1  WP-049933500.1|Archaea___Halobacterota-Halobacteria___Halobacteriales___Halorubrum_lacusprofundi___99.57___GCF_000022205.1                                           
    5.7e-70  236.0   0.2    7.8e-70  235.5   0.2    1.2  1  WP-014732467.1|Archaea___Halobacterota-Halobacteria___Halobacteriales___Haloferax_mediterranei___99.25___GCF_000306765.2                                             
    6.1e-70  235.9   0.9    8.3e-70  235.4   0.9    1.2  1  WP-058984115.1|Archaea___Halobacterota-Halobacteria___Halobacteriales___Halobacterium_sp001485535___99.08___GCF_001485535.1                                          
    6.8e-70  235.7   1.2    9.3e-70  235.3   1.2    1.2  1  WP-099255506.1|Archaea___Halobacterota-Halobacteria___Halobacteriales___Halorubrum_persicum___98.94___GCF_002727125.1                                                
    7.2e-70  235.6   0.7    9.8e-70  235.2   0.7    1.2  1  WP-008000848.1|Archaea___Halobacterota-Halobacteria___Halobacteriales___Halorubrum_aidingense___98.16___GCF_000336995.1                                              
    7.4e-70  235.6   0.9      1e-69  235.2   0.9    1.2  1  WP-053772721.1|Archaea___Halobacterota-Halobacteria___Halobacteriales___Halorubrum_tropicale___99.57___GCF_001280455.1                                               
    7.8e-70  235.5   1.5    1.1e-69  235.1   1.5    1.2  1  WP-012289408.1|Archaea___Halobacterota-Halobacteria___Halobacteriales___Halobacterium_salinarum___99.42___GCF_000006805.1                                            
    7.9e-70  235.5   0.6    1.1e-69  235.1   0.6    1.2  1  WP-058582709.1|Archaea___Halobacterota-Halobacteria___Halobacteriales___Haloprofundus_marisrubri___99.24___GCF_001469955.1                                           
      8e-70  235.5   2.0    1.1e-69  235.1   2.0    1.2  1  WP-049993558.1|Archaea___Halobacterota-Halobacteria___Halobacteriales___Halapricum_salinum___99.5___GCF_000755225.1                                                  
    8.4e-70  235.4   1.3    1.2e-69  235.0   1.3    1.2  1  WP-050032485.1|Archaea___Halobacterota-Halobacteria___Halobacteriales___Halorubrum_halophilum___92.18___GCF_000739595.1                                              
    8.8e-70  235.4   1.1    1.2e-69  234.9   1.1    1.2  1  WP-008583155.1|Archaea___Halobacterota-Halobacteria___Halobacteriales___Halorubrum_hochstenium___99.38___GCF_000337075.1                                             
    8.9e-70  235.3   0.6    1.2e-69  234.9   0.6    1.2  1  WP-066415792.1|Archaea___Halobacterota-Halobacteria___Halobacteriales___Halorubrum_aethiopicum___97.92___GCF_001542905.1                                             
      9e-70  235.3   1.2    1.2e-69  234.9   1.2    1.2  1  WP-008443856.1|Archaea___Halobacterota-Halobacteria___Halobacteriales___Halorubrum_californiense___97.07___GCF_000336875.1                                           
      9e-70  235.3   1.2    1.2e-69  234.9   1.2    1.2  1  WP-017344480.1|Archaea___Halobacterota-Halobacteria___Halobacteriales___Halorubrum_sp000296615___99.49___GCF_000296615.1                                             
    9.1e-70  235.3   1.2    1.2e-69  234.9   1.2    1.2  1  WP-006627835.1|Archaea___Halobacterota-Halobacteria___Halobacteriales___Halorubrum_tebenquichense___99.68___GCF_000337415.1                                          
    9.1e-70  235.3   1.2    1.2e-69  234.9   1.2    1.2  1  WP-004599587.1|Archaea___Halobacterota-Halobacteria___Halobacteriales___Halorubrum_distributum___99.49___GCF_000337335.1                                             
    9.5e-70  235.3   1.1    1.3e-69  234.8   1.1    1.2  1  WP-049932934.1|Archaea___Halobacterota-Halobacteria___Halobacteriales___Halorubrum_ezzemoulense___99.63___GCF_002114285.1                                            
    9.5e-70  235.2   0.7    1.3e-69  234.8   0.7    1.2  1  WP-101294996.1|Archaea___Halobacterota-Halobacteria___Halobacteriales___Halogranum_sp002844195___99.95___GCF_002844195.1                                             
    9.7e-70  235.2   0.8    1.3e-69  234.8   0.8    1.2  1  WP-094524694.1|Archaea___Halobacterota-Halobacteria___Halobacteriales___Halorubrum_sp002252755___74.82___GCF_002252755.1                                             
    9.7e-70  235.2   0.3    1.3e-69  234.8   0.3    1.2  1  WP-079233699.1|Archaea___Halobacterota-Halobacteria___Halobacteriales___Halolamina_sp002025255___97.34___GCF_002025255.1                                             
      1e-69  235.2   0.4    1.4e-69  234.7   0.4    1.2  1  WP-049918791.1|Archaea___Halobacterota-Halobacteria___Halobacteriales___Haloferax_larsenii___99.19___GCF_000336955.1                                                 
      1e-69  235.2   1.1    1.4e-69  234.7   1.1    1.2  1  WP-092923790.1|Archaea___Halobacterota-Halobacteria___Halobacteriales___Halorubrum_sodomense___99.19___GCF_900111935.1                                               
      1e-69  235.1   0.5    1.4e-69  234.7   0.5    1.2  1  RAW44873.1|Archaea___Halobacterota-Halobacteria___Halobacteriales___Halorubrum_sp003287355___98.61___GCA_003287355.1                                                 
      1e-69  235.1   0.2    1.4e-69  234.7   0.2    1.2  1  WP-049905149.1|Archaea___Halobacterota-Halobacteria___Halobacteriales___Haloferax_prahovense___99.44___GCF_000336815.1                                               
      1e-69  235.1   0.2    1.4e-69  234.7   0.2    1.2  1  WP-058826123.1|Archaea___Halobacterota-Halobacteria___Halobacteriales___Haloferax_sp001482285___99.44___GCF_001482285.1                                              
    1.1e-69  235.1   0.7    1.5e-69  234.6   0.7    1.2  1  WP-073307394.1|Archaea___Halobacterota-Halobacteria___Halobacteriales___Halobaculum_gomorrense___98.3___GCF_900129775.1                                              
    1.2e-69  235.0   0.7    1.6e-69  234.5   0.7    1.2  1  WP-094528923.1|Archaea___Halobacterota-Halobacteria___Halobacteriales___Halorubrum_halodurans___94.17___GCF_002252985.1                                              
    1.2e-69  235.0   1.1    1.6e-69  234.5   1.1    1.2  1  WP-008006493.1|Archaea___Halobacterota-Halobacteria___Halobacteriales___Halorubrum_lipolyticum___99.3___GCF_000337375.1                                              
    1.2e-69  234.9   0.4    1.7e-69  234.5   0.4    1.2  1  WP-049907809.1|Archaea___Halobacterota-Halobacteria___Halobacteriales___Haloferax_elongans___99.57___GCF_000336755.1                                                 
    1.2e-69  234.9   0.7    1.6e-69  234.5   0.7    1.1  1  WP-015789050.1|Archaea___Halobacterota-Halobacteria___Halobacteriales___Halorhabdus_utahensis___98.25___GCF_000023945.1                                              
    1.3e-69  234.8   0.3    1.8e-69  234.4   0.3    1.2  1  WP-049917934.1|Archaea___Halobacterota-Halobacteria___Halobacteriales___Haloferax_denitrificans___99.44___GCF_000337795.1                                            
    1.5e-69  234.6   1.8    1.9e-69  234.2   1.8    1.2  1  WP-103990588.1|Archaea___Halobacterota-Halobacteria___Halobacteriales___Halobellus_limi___99.55___GCF_900108165.1                                                    
    1.5e-69  234.6   1.6      2e-69  234.2   1.6    1.2  1  WP-059057618.1|Archaea___Halobacterota-Halobacteria___Halobacteriales___Halobacterium_hubeiense___98.65___GCF_001488575.1                                            
    1.6e-69  234.5   0.7    2.1e-69  234.1   0.7    1.2  1  ESS03221.1|Archaea___Halobacterota-Halobacteria___Halobacteriales___Halorubrum_sp000496175___95.51___GCA_000496175.1                                                 
    1.6e-69  234.5   0.2    2.2e-69  234.1   0.2    1.2  1  WP-058566645.1|Archaea___Halobacterota-Halobacteria___Halobacteriales___Haloferax_sp001469875___99.44___GCF_001469875.2                                              
    1.7e-69  234.4   0.2    2.3e-69  234.0   0.2    1.2  1  WP-049896292.1|Archaea___Halobacterota-Halobacteria___Halobacteriales___Haloferax_volcanii___98.68___GCF_000025685.1                                                 
    1.9e-69  234.3   0.8    2.5e-69  233.9   0.8    1.2  1  WP-058366012.1|Archaea___Halobacterota-Halobacteria___Halobacteriales___Haloparvum_sedimenti___97.54___GCF_001462205.1                                               
    2.1e-69  234.1   0.9    2.9e-69  233.7   0.9    1.2  1  WP-103427729.1|Archaea___Halobacterota-Halobacteria___Halobacteriales___Salinigranum_rubrum___98.42___GCF_002906575.1                                                
    2.2e-69  234.0   1.8      3e-69  233.6   1.8    1.2  1  WP-013440469.1|Archaea___Halobacterota-Halobacteria___Halobacteriales___Halogeometricum_borinquense___99.92___GCF_000172995.2                                        
    2.3e-69  234.0   0.6    3.1e-69  233.6   0.6    1.2  1  WP-048091179.1|Archaea___Halobacterota-Archaeoglobi___Archaeoglobales___Geoglobus_acetivorans___99.84___GCF_000789255.1                                              
    2.4e-69  233.9   0.6    3.3e-69  233.5   0.6    1.2  1  PSQ57263.1|Archaea___Halobacterota-Halobacteria___Halobacteriales___Halorubrum_sp003023405___87.52___GCA_003023405.1                                                 
    2.5e-69  233.9   1.1    3.3e-69  233.5   1.1    1.2  1  WP-089816435.1|Archaea___Halobacterota-Halobacteria___Halobacteriales___Halomicrobium_zhouii___99.93___GCF_900114435.1                                               
    2.6e-69  233.8   0.5    3.5e-69  233.4   0.5    1.2  1  WP-004048368.1|Archaea___Halobacterota-Halobacteria___Halobacteriales___Halorubrum_saccharovorum___99.25___GCF_000337915.1                                           
    2.7e-69  233.8   0.6    3.5e-69  233.4   0.6    1.2  1  WP-049911734.1|Archaea___Halobacterota-Halobacteria___Halobacteriales___Halorubrum_kocurii___97.78___GCF_000337355.1                                                 
    2.7e-69  233.8   1.9    3.6e-69  233.4   1.9    1.1  1  WP-050049385.1|Archaea___Halobacterota-Halobacteria___Halobacteriales___Halanaeroarchaeum_sulfurireducens___98.23___GCF_001011115.1                                  
    2.9e-69  233.7   0.5    3.9e-69  233.2   0.5    1.2  1  WP-095637887.1|Archaea___Halobacterota-Halobacteria___Halobacteriales___Halorubrum_sp002286985___99.76___GCF_002286985.1                                             
      3e-69  233.6   0.3    4.1e-69  233.2   0.3    1.2  1  WP-058571149.1|Archaea___Halobacterota-Halobacteria___Halobacteriales___Haloferax_sp001469865___98.6___GCF_001469865.1                                               
    3.1e-69  233.6   1.4    4.2e-69  233.1   1.4    1.2  1  WP-089809263.1|Archaea___Halobacterota-Halobacteria___Halobacteriales___Halogeometricum_rufum___99.36___GCF_900112175.1                                              
    3.4e-69  233.4   0.1    4.5e-69  233.0   0.1    1.2  1  WP-015591518.1|Archaea___Halobacterota-Archaeoglobi___Archaeoglobales___Archaeoglobus_A_sulfaticallidus___100___GCF_000385565.1                                      
    3.6e-69  233.4   0.2    4.8e-69  233.0   0.2    1.2  1  WP-048096892.1|Archaea___Halobacterota-Archaeoglobi___Archaeoglobales___Geoglobus_ahangari___100___GCF_001006045.1                                                   
    4.3e-69  233.1   1.1    5.8e-69  232.7   1.1    1.2  1  WP-108381937.1|Archaea___Halobacterota-Halobacteria___Halobacteriales___HARCEL1_sp003058365___96.52___GCF_003058365.1                                                
    4.6e-69  233.0   0.8      6e-69  232.6   0.8    1.1  1  WP-048064350.1|Archaea___Halobacterota-Archaeoglobi___Archaeoglobales___Archaeoglobus_fulgidus___100___GCF_000008665.1                                               
    4.6e-69  233.0   0.5    6.2e-69  232.6   0.5    1.2  1  RBI61704.1|Archaea___Halobacterota-Halobacteria___Halobacteriales___H22_sp003298465___99.36___GCA_003298465.1                                                        
    4.8e-69  233.0   1.9    6.4e-69  232.5   1.9    1.2  1  WP-089880104.1|Archaea___Halobacterota-Halobacteria___Halobacteriales___Halogeometricum_limi___99.57___GCF_900115785.1                                               
    4.9e-69  232.9   0.5    6.6e-69  232.5   0.5    1.2  1  WP-049979609.1|Archaea___Halobacterota-Halobacteria___Halobacteriales___Halolamina_rubra___96.07___GCF_000739555.1                                                   
    5.6e-69  232.7   1.3    7.5e-69  232.3   1.3    1.2  1  WP-008384354.1|Archaea___Halobacterota-Halobacteria___Halobacteriales___Halogeometricum_pallidum___99.1___GCF_000337095.1                                            
      6e-69  232.7   0.4    8.1e-69  232.2   0.4    1.2  1  WP-004593875.1|Archaea___Halobacterota-Halobacteria___Halobacteriales___Haloarcula_japonica___99.93___GCF_000336635.1                                                
    6.2e-69  232.6   1.4    6.2e-69  232.6   1.4    1.6  1  PSQ00695.1|Archaea___Halobacterota-Halobacteria___Halobacteriales___QS-5-70-17_sp003021975___85.82___GCA_003021975.1                                                 
    7.6e-69  232.3   0.5      1e-68  231.9   0.5    1.2  1  WP-074878592.1|Archaea___Halobacterota-Halobacteria___Halobacteriales___Halolamina_pelagica___97.21___GCF_900115675.1                                                
    7.7e-69  232.3   0.3      1e-68  231.9   0.3    1.2  1  ESS05615.1|Archaea___Halobacterota-Halobacteria___Halobacteriales___A07HB70_sp000496195___85.2___GCA_000496195.1                                                     
    8.3e-69  232.2   1.1    1.2e-68  231.7   1.1    1.2  1  WP-023394230.1|Archaea___Halobacterota-Halobacteria___Halobacteriales___Halobaculum_tyrrellensis___97.54___GCF_000495475.1                                           
    8.7e-69  232.1   0.7    1.2e-68  231.7   0.7    1.2  1  WP-092534423.1|Archaea___Halobacterota-Halobacteria___Halobacteriales___Halopelagius_longus___99.38___GCF_900100875.1                                                
    8.8e-69  232.1   1.0    1.2e-68  231.7   1.0    1.2  1  PSQ07555.1|Archaea___Halobacterota-Halobacteria___Halobacteriales___QS-5-70-15_sp003022005___84.81___GCA_003022005.1                                                 
    9.1e-69  232.1   0.8    1.2e-68  231.6   0.8    1.2  1  WP-089383456.1|Archaea___Halobacterota-Halobacteria___Halobacteriales___Halorubrum_vacuolatum___98.92___GCF_900188065.1                                              
      1e-68  231.9   2.2    1.4e-68  231.5   2.2    1.2  1  PSQ17015.1|Archaea___Halobacterota-Halobacteria___Halobacteriales___SW-7-71-33_sp003023195___88.72___GCA_003023195.1                                                 
    1.1e-68  231.8   0.8    1.5e-68  231.4   0.8    1.2  1  WP-092893083.1|Archaea___Halobacterota-Halobacteria___Halobacteriales___Halopelagius_inordinatus___99.57___GCF_900113245.1                                           
    1.1e-68  231.7   0.9    1.5e-68  231.3   0.9    1.2  1  WP-008525609.1|Archaea___Halobacterota-Halobacteria___Halobacteriales___Halorhabdus_tiamatea___97.13___GCF_000470655.1                                               
    1.2e-68  231.6   2.1    1.6e-68  231.2   2.1    1.2  1  WP-081927042.1|Archaea___Halobacterota-Halobacteria___Halobacteriales___Halobellus_rufus___95.63___GCF_000739575.1                                                   
    1.2e-68  231.6   1.4    1.7e-68  231.2   1.4    1.2  1  WP-070365780.1|Archaea___Halobacterota-Halobacteria___Halobacteriales___Halodesulfurarchaeum_formicicum___96.09___GCF_001886955.1                                    
    1.3e-68  231.6   0.3    1.8e-68  231.1   0.3    1.2  1  WP-004518503.1|Archaea___Halobacterota-Halobacteria___Halobacteriales___Haloarcula_vallismortis___99.93___GCF_000337775.1                                            
    1.3e-68  231.6   0.3    1.8e-68  231.1   0.3    1.2  1  WP-005536054.1|Archaea___Halobacterota-Halobacteria___Halobacteriales___Haloarcula_sp001485575___99.93___GCF_001485575.1                                             
    1.4e-68  231.4   0.2      2e-68  231.0   0.2    1.2  1  PSP39638.1|Archaea___Halobacterota-Halobacteria___Halobacteriales___CBA1134_sp003021785___92.04___GCA_003021785.1                                                    
    1.5e-68  231.4   0.3    1.9e-68  231.0   0.3    1.2  1  WP-095638101.1|Archaea___Halobacterota-Halobacteria___Halobacteriales___Halorubrum_sp002286985___99.76___GCF_002286985.1                                             
    1.5e-68  231.3   0.9      2e-68  230.9   0.9    1.2  1  WP-015762379.1|Archaea___Halobacterota-Halobacteria___Halobacteriales___Halomicrobium_katesii___99.93___GCF_000379085.1                                              
    1.6e-68  231.2   0.4    2.2e-68  230.8   0.4    1.2  1  WP-050033992.1|Archaea___Halobacterota-Halobacteria___Halobacteriales___Halorubrum_halophilum___92.18___GCF_000739595.1                                              
    1.6e-68  231.2   0.9    2.2e-68  230.8   0.9    1.2  1  PSQ04139.1|Archaea___Halobacterota-Halobacteria___Halobacteriales___QS-4-69-31_sp003021655___88.25___GCA_003021655.1                                                 
    1.7e-68  231.2   0.3    2.3e-68  230.7   0.3    1.2  1  WP-075938465.1|Archaea___Halobacterota-Halobacteria___Halobacteriales___CBA1134_sp001950595___98.8___GCF_001950595.1                                                 
    1.9e-68  231.0   0.4    2.5e-68  230.6   0.4    1.2  1  WP-089814464.1|Archaea___Halobacterota-Halobacteria___Halobacteriales___Halomicrobium_zhouii___99.93___GCF_900114435.1                                               
      2e-68  231.0   0.8    2.6e-68  230.6   0.8    1.2  1  WP-089383665.1|Archaea___Halobacterota-Halobacteria___Halobacteriales___Halorubrum_vacuolatum___98.92___GCF_900188065.1                                              
      2e-68  230.9   0.2    2.8e-68  230.5   0.2    1.2  1  PSP84249.1|Archaea___Halobacterota-Halobacteria___Halobacteriales___QS-6-64-34_sp003020925___88.8___GCA_003020925.1                                                  
    2.4e-68  230.7   1.9    3.5e-68  230.1   1.9    1.2  1  PSQ46323.1|Archaea___Halobacterota-Halobacteria___Halobacteriales___SW-6-65-15_sp003023465___72.86___GCA_003023465.1                                                 
    2.4e-68  230.7   0.8    3.2e-68  230.3   0.8    1.1  1  PSP95971.1|Archaea___Halobacterota-Halobacteria___Halobacteriales___Halomicrobium_sp003021685___93.87___GCA_003021685.1                                              
    2.7e-68  230.5   1.1    3.6e-68  230.1   1.1    1.2  1  WP-006881922.1|Archaea___Halobacterota-Halobacteria___Halobacteriales___Halosimplex_carlsbadense___99___GCF_000337455.1                                              
      3e-68  230.4   0.8      4e-68  230.0   0.8    1.2  1  WP-008443318.1|Archaea___Halobacterota-Halobacteria___Halobacteriales___Halorubrum_californiense___97.07___GCF_000336875.1                                           
    3.1e-68  230.3   0.3    4.1e-68  229.9   0.3    1.2  1  WP-080508569.1|Archaea___Halobacterota-Halobacteria___Halobacteriales___Halorubrum_ezzemoulense___99.63___GCF_002114285.1                                            
    3.8e-68  230.0   0.4      5e-68  229.6   0.4    1.2  1  WP-094531692.1|Archaea___Halobacterota-Halobacteria___Halobacteriales___Halorubrum_halodurans___94.17___GCF_002252985.1                                              
    3.9e-68  230.0   0.7    5.2e-68  229.6   0.7    1.2  1  WP-089821016.1|Archaea___Halobacterota-Halobacteria___Halobacteriales___Halogranum_amylolyticum___99.38___GCF_900110465.1                                            
      4e-68  230.0   0.2      6e-68  229.4   0.2    1.3  1  WP-082356834.1|Archaea___Halobacterota-Halobacteria___Halobacteriales___Halorubrum_tropicale___99.57___GCF_001280455.1                                               
      4e-68  230.0   0.8    5.5e-68  229.5   0.8    1.2  1  WP-006185479.1|Archaea___Halobacterota-Halobacteria___Halobacteriales___Natrinema_altunense___83.98___GCF_000731985.1                                                
      4e-68  229.9   0.2    5.4e-68  229.5   0.2    1.2  1  WP-082356904.1|Archaea___Halobacterota-Halobacteria___Halobacteriales___Halorubrum_tropicale___99.57___GCF_001280455.1                                               
    4.1e-68  229.9   0.8    5.4e-68  229.5   0.8    1.2  1  WP-099255844.1|Archaea___Halobacterota-Halobacteria___Halobacteriales___Halorubrum_persicum___98.94___GCF_002727125.1                                                
    4.2e-68  229.9   0.3    5.5e-68  229.5   0.3    1.2  1  WP-008414479.1|Archaea___Halobacterota-Halobacteria___Halobacteriales___Halalkalicoccus_jeotgali___99.84___GCF_000196895.1                                           
    4.5e-68  229.8   0.4    6.1e-68  229.4   0.4    1.2  1  PSP28803.1|Archaea___Halobacterota-Halobacteria___Halobacteriales___QH-10-67-22_sp003021305___88.47___GCA_003021305.1                                                
    5.1e-68  229.6   0.3    6.8e-68  229.2   0.3    1.2  1  PSP86810.1|Archaea___Halobacterota-Halobacteria___Halobacteriales___Halovenus_sp003021015___88.7___GCA_003021015.1                                                   
    5.1e-68  229.6   1.2    6.9e-68  229.2   1.2    1.2  1  WP-009487487.1|Archaea___Halobacterota-Halobacteria___Halobacteriales___Halobacterium_sp000230955___98.65___GCF_000230955.2                                          
    6.2e-68  229.3   0.7    8.5e-68  228.9   0.7    1.2  1  WP-089734356.1|Archaea___Halobacterota-Halobacteria___Halobacteriales___Haloarchaeobius_iranensis___99.53___GCF_900103505.1                                          
    6.4e-68  229.3   0.7    8.6e-68  228.9   0.7    1.2  1  PSP57790.1|Archaea___Halobacterota-Halobacteria___Halobacteriales___CBA1134_sp003021175___96.37___GCA_003021175.1                                                    
    6.6e-68  229.3   0.6    8.8e-68  228.8   0.6    1.2  1  WP-049906154.1|Archaea___Halobacterota-Halobacteria___Halobacteriales___Halorubrum_aidingense___98.16___GCF_000336995.1                                              
    7.4e-68  229.1   0.5    9.6e-68  228.7   0.5    1.2  1  WP-049910794.1|Archaea___Halobacterota-Halobacteria___Halobacteriales___Halorubrum_coriense___98.73___GCF_000337035.1                                                
    7.7e-68  229.0   2.9    1.1e-67  228.6   2.9    1.2  1  ESS08357.1|Archaea___Halobacterota-Halobacteria___Halobacteriales___Halonotius_sp000496215___92.47___GCA_000496215.1                                                 
    8.5e-68  228.9   0.5    1.1e-67  228.5   0.5    1.2  1  WP-076430397.1|Archaea___Halobacterota-Halobacteria___Halobacteriales___Haladaptatus_litoreus___100___GCF_900156425.1                                                
    8.8e-68  228.8   1.6    1.2e-67  228.4   1.6    1.2  1  WP-021780312.1|Archaea___Halobacterota-Halobacteria___Halobacteriales___Halarchaeum_acidiphilum___88.48___GCF_000474235.1                                            
    1.2e-67  228.5   1.3    1.6e-67  228.0   1.3    1.2  1  ESS11880.1|Archaea___Halobacterota-Halobacteria___Halobacteriales___J07HR59_sp000496235___90.17___GCA_000496235.1                                                    
    1.2e-67  228.4   1.3    1.7e-67  227.9   1.3    1.2  1  WP-007142218.1|Archaea___Halobacterota-Halobacteria___Halobacteriales___Halobiforma_lacisalsi___99.43___GCF_000226975.2                                              
    1.4e-67  228.2   0.6    1.8e-67  227.8   0.6    1.2  1  WP-049969632.1|Archaea___Halobacterota-Halobacteria___Halobacteriales___Haladaptatus_cibarius___99.57___GCF_000710615.1                                              
    1.4e-67  228.2   0.7    1.8e-67  227.8   0.7    1.2  1  PSQ46191.1|Archaea___Halobacterota-Halobacteria___Halobacteriales___Halovenus_sp003022725___82.47___GCA_003022725.1                                                  
    1.5e-67  228.1   1.0    2.1e-67  227.6   1.0    1.2  1  WP-097378896.1|Archaea___Halobacterota-Halobacteria___Halobacteriales___Natrinema_ejinorense___99.92___GCF_002494345.1                                               
    1.7e-67  227.9   1.7    2.3e-67  227.5   1.7    1.2  1  WP-092634549.1|Archaea___Halobacterota-Halobacteria___Halobacteriales___Haloplanus_vescus___98.8___GCF_900107665.1                                                   
    1.7e-67  227.9   1.0    2.2e-67  227.5   1.0    1.2  1  WP-006112255.1|Archaea___Halobacterota-Halobacteria___Halobacteriales___Halorubrum_coriense___98.73___GCF_000337035.1                                                
    1.8e-67  227.8   2.6    2.5e-67  227.4   2.6    1.2  1  WP-089670997.1|Archaea___Halobacterota-Halobacteria___Halobacteriales___Halohasta_litchfieldiae___99.19___GCF_900109065.1                                            
    2.1e-67  227.6   0.6    2.7e-67  227.2   0.6    1.2  1  WP-076145574.1|Archaea___Halobacterota-Halobacteria___Halobacteriales___Natrinema_saccharevitans___99.3___GCF_001953745.1                                            
    2.1e-67  227.6   1.3    2.9e-67  227.2   1.3    1.2  1  WP-089784612.1|Archaea___Halobacterota-Halobacteria___Halobacteriales___Halobiforma_haloterrestris___99.81___GCF_900112205.1                                         
    2.5e-67  227.4   0.3    3.2e-67  227.0   0.3    1.2  1  WP-006630766.1|Archaea___Halobacterota-Halobacteria___Halobacteriales___Halorubrum_tebenquichense___99.68___GCF_000337415.1                                          
    2.6e-67  227.3   1.3    3.5e-67  226.9   1.3    1.2  1  WP-049938093.1|Archaea___Halobacterota-Halobacteria___Halobacteriales___Haloplanus_natans___98.8___GCF_000427685.1                                                   
    2.7e-67  227.3   0.6    3.5e-67  226.9   0.6    1.1  1  WP-092702301.1|Archaea___Halobacterota-Halobacteria___Halobacteriales___Halovenus_aranensis___97.65___GCF_900100385.1                                                
    2.9e-67  227.2   1.0    3.9e-67  226.7   1.0    1.2  1  WP-092932869.1|Archaea___Halobacterota-Halobacteria___Halobacteriales___Natrinema_hispanica___99.11___GCF_900111485.1                                                
    2.9e-67  227.2   0.2      4e-67  226.7   0.2    1.2  1  PSP64720.1|Archaea___Halobacterota-Halobacteria___Halobacteriales___QH-8-67-36_sp003021755___75.92___GCA_003021755.1                                                 
      3e-67  227.1   0.4      4e-67  226.7   0.4    1.2  1  WP-007976849.1|Archaea___Halobacterota-Halobacteria___Halobacteriales___Haladaptatus_paucihalophilus___99.08___GCF_000376445.1                                       
    3.1e-67  227.1   0.5      4e-67  226.7   0.5    1.2  1  RAW46251.1|Archaea___Halobacterota-Halobacteria___Halobacteriales___Halorubrum_sp003287355___98.61___GCA_003287355.1                                                 
    4.3e-67  226.6   0.8    5.7e-67  226.2   0.8    1.2  1  WP-066304208.1|Archaea___Halobacterota-Halobacteria___Halobacteriales___Natrinema_mahii___99.57___GCF_000690595.1                                                    
    4.7e-67  226.5   0.6    6.7e-67  226.0   0.6    1.2  1  WP-054863568.1|Archaea___Halobacterota-Halobacteria___Halobacteriales___Natronolimnobius_baerhuensis___82.53___GCF_002177135.1                                       
    4.7e-67  226.5   1.9    6.5e-67  226.0   1.9    1.2  1  WP-092933704.1|Archaea___Halobacterota-Halobacteria___Halobacteriales___Natrinema_hispanica___99.11___GCF_900111485.1                                                
    5.2e-67  226.3   0.4      7e-67  225.9   0.4    1.2  1  WP-004970904.1|Archaea___Halobacterota-Halobacteria___Halobacteriales___Haloferax_denitrificans___99.44___GCF_000337795.1                                            
    6.8e-67  226.0   0.4    9.1e-67  225.5   0.4    1.2  1  WP-066141219.1|Archaea___Halobacterota-Halobacteria___Halobacteriales___Haladaptatus_sp001625445___98.69___GCF_001625445.1                                           
      7e-67  225.9   0.9    9.5e-67  225.5   0.9    1.2  1  WP-006648684.1|Archaea___Halobacterota-Halobacteria___Halobacteriales___Natrinema_jeotgali___98.8___GCF_000710605.1                                                  
    7.1e-67  225.9   0.6      1e-66  225.4   0.6    1.2  1  PSP78501.1|Archaea___Halobacterota-Halobacteria___Halobacteriales___QS-1-68-20_sp003021085___92.94___GCA_003021085.1                                                 
    7.6e-67  225.8   0.5    1.1e-66  225.3   0.5    1.2  1  WP-092904322.1|Archaea___Halobacterota-Halobacteria___Halobacteriales___Halostagnicola_kamekurae___99.2___GCF_900116205.1                                            
    7.7e-67  225.8   0.2      1e-66  225.4   0.2    1.2  1  PSQ07450.1|Archaea___Halobacterota-Halobacteria___Halobacteriales___QS-5-68-33_sp003023785___82.13___GCA_003023785.1                                                 
    7.7e-67  225.8   0.5      1e-66  225.3   0.5    1.2  1  WP-074854878.1|Archaea___Halobacterota-Halobacteria___Halobacteriales___Natrinema_salifodinae___98.73___GCF_900110455.1                                              
    7.7e-67  225.8   0.8      1e-66  225.4   0.8    1.2  1  WP-015299041.1|Archaea___Halobacterota-Halobacteria___Halobacteriales___Natrinema_pellirubrum___99.76___GCF_000230735.2                                              
    8.1e-67  225.7   0.5    1.1e-66  225.2   0.5    1.2  1  AGB15589.1|Archaea___Halobacterota-Halobacteria___Halobacteriales___Halovivax_ruber___98.25___GCA_000328525.1                                                        
    8.1e-67  225.7   0.5    1.1e-66  225.2   0.5    1.2  1  WP-007697976.1|Archaea___Halobacterota-Halobacteria___Halobacteriales___Halovivax_asiaticus___98.65___GCF_000337515.1                                                
    8.2e-67  225.7   0.7    1.1e-66  225.2   0.7    1.2  1  WP-004215146.1|Archaea___Halobacterota-Halobacteria___Halobacteriales___Natrialba_magadii___98.97___GCF_000025625.1                                                  
    9.2e-67  225.5   1.3    1.2e-66  225.1   1.3    1.2  1  WP-076608406.1|Archaea___Halobacterota-Halobacteria___Halobacteriales___Natronorubrum_thiooxidans___99.24___GCF_900156475.1                                          
    9.7e-67  225.5   0.5    1.3e-66  225.0   0.5    1.2  1  WP-092562497.1|Archaea___Halobacterota-Halobacteria___Halobacteriales___Halorubrum_sp001261915___97.8___GCF_001261915.1                                              
    1.1e-66  225.3   0.7    1.5e-66  224.8   0.7    1.2  1  WP-008896015.1|Archaea___Halobacterota-Halobacteria___Halobacteriales___Haloterrigena_salina___99.17___GCF_000337495.1                                               
    1.1e-66  225.3   0.5    1.5e-66  224.8   0.5    1.2  1  WP-050051041.1|Archaea___Halobacterota-Halobacteria___Halobacteriales___Halostagnicola_sp000691505___87.74___GCF_000691505.1                                         
    1.3e-66  225.1   1.1    1.7e-66  224.7   1.1    1.2  1  WP-076146733.1|Archaea___Halobacterota-Halobacteria___Halobacteriales___Natrinema_saccharevitans___99.3___GCF_001953745.1                                            
    1.4e-66  225.0   1.1    1.9e-66  224.5   1.1    1.2  1  WP-013879419.1|Archaea___Halobacterota-Halobacteria___Halobacteriales___Halopiger_xanaduensis___99.57___GCF_000217715.1                                              
    1.5e-66  224.9   0.7      2e-66  224.4   0.7    1.2  1  WP-071402644.1|Archaea___Halobacterota-Halobacteria___Halobacteriales___Natrialba_sp001861355___99.36___GCF_001861355.1                                              
    1.5e-66  224.9   0.7      2e-66  224.4   0.7    1.2  1  WP-006654088.1|Archaea___Halobacterota-Halobacteria___Halobacteriales___Natrialba_hulunbeirensis___99.17___GCF_000337575.1                                           
    1.6e-66  224.8   0.5    2.1e-66  224.4   0.5    1.2  1  WP-089778451.1|Archaea___Halobacterota-Halobacteria___Halobacteriales___Haloferax_massiliensis___99.25___GCF_001368915.1                                             
    1.6e-66  224.7   1.4    2.2e-66  224.3   1.4    1.2  1  WP-090621853.1|Archaea___Halobacterota-Halobacteria___Halobacteriales___Natrinema_salaciae___99.87___GCF_900110865.1                                                 
    1.6e-66  224.7   1.1    2.2e-66  224.3   1.1    1.2  1  WP-006181321.1|Archaea___Halobacterota-Halobacteria___Halobacteriales___Natrinema_pellirubrum___99.76___GCF_000230735.2                                              
    1.7e-66  224.7   2.0    2.2e-66  224.3   2.0    1.2  1  WP-090385435.1|Archaea___Halobacterota-Halobacteria___Halobacteriales___Natronobacterium_A_texcoconense___99.57___GCF_900104065.1                                    
    1.7e-66  224.7   0.0    2.8e-66  223.9   0.0    1.4  1  WP-089733853.1|Archaea___Halobacterota-Halobacteria___Halobacteriales___Haloarchaeobius_iranensis___99.53___GCF_900103505.1                                          
    1.7e-66  224.7   0.2    2.5e-66  224.1   0.2    1.3  1  WP-014866575.1|Archaea___Halobacterota-Methanomicrobia___Methanomicrobiales___Methanoculleus_bourgensis___98.24___GCF_000304355.2                                    
    1.7e-66  224.6   0.8    2.4e-66  224.2   0.8    1.2  1  WP-012941858.1|Archaea___Halobacterota-Halobacteria___Halobacteriales___Haloterrigena_turkmenica___99.49___GCF_000025325.1                                           
    1.9e-66  224.5   1.3    2.6e-66  224.1   1.3    1.2  1  WP-006088947.1|Archaea___Halobacterota-Halobacteria___Halobacteriales___Natronorubrum_tibetense___99.36___GCF_000383975.1                                            
    1.9e-66  224.5   0.7    2.7e-66  224.0   0.7    1.2  1  WP-006169287.1|Archaea___Halobacterota-Halobacteria___Halobacteriales___Natrialba_chahannaoensis___99.74___GCF_000337135.1                                           
      2e-66  224.4   0.3      3e-66  223.8   0.3    1.3  1  WP-004039240.1|Archaea___Halobacterota-Methanomicrobia___Methanomicrobiales___Methanofollis_liminatans___99.54___GCF_000275865.1                                     
    2.2e-66  224.3   0.4      3e-66  223.9   0.4    1.2  1  WP-049951806.1|Archaea___Halobacterota-Halobacteria___Halobacteriales___Halostagnicola_larsenii___100___GCF_000517625.1                                              
    2.2e-66  224.3   1.0      3e-66  223.9   1.0    1.2  1  WP-006664577.1|Archaea___Halobacterota-Halobacteria___Halobacteriales___Natrialba_aegyptia___99.42___GCF_000337535.1                                                 
    2.3e-66  224.2   2.3      3e-66  223.8   2.3    1.2  1  WP-089787163.1|Archaea___Halobacterota-Halobacteria___Halobacteriales___Halobiforma_haloterrestris___99.81___GCF_900112205.1                                         
    2.6e-66  224.1   1.1    3.6e-66  223.6   1.1    1.2  1  WP-090507436.1|Archaea___Halobacterota-Halobacteria___Halobacteriales___Natronorubrum_sediminis___99.87___GCF_900108095.1                                            
    2.6e-66  224.1   1.1    3.7e-66  223.6   1.1    1.2  1  WP-076581338.1|Archaea___Halobacterota-Halobacteria___Halobacteriales___Natronorubrum_daqingensis___99.11___GCF_001971705.1                                          
    2.7e-66  224.0   2.7    3.9e-66  223.5   2.7    1.3  1  WP-089879048.1|Archaea___Halobacterota-Halobacteria___Halobacteriales___Halogeometricum_limi___99.57___GCF_900115785.1                                               
    2.8e-66  224.0   2.2    3.7e-66  223.6   2.2    1.2  1  WP-007142977.1|Archaea___Halobacterota-Halobacteria___Halobacteriales___Halobiforma_lacisalsi___99.43___GCF_000226975.2                                              
    2.8e-66  223.9   1.0    3.8e-66  223.5   1.0    1.2  1  WP-007258595.1|Archaea___Halobacterota-Halobacteria___Halobacteriales___Natronolimnobius_B_innermongolicus___98.92___GCF_000337215.1                                 
    2.9e-66  223.9   0.5    4.1e-66  223.4   0.5    1.2  1  PSQ29276.1|Archaea___Halobacterota-Halobacteria___Halobacteriales___QS-9-68-17_sp003023565___95.65___GCA_003023565.1                                                 
    3.1e-66  223.8   1.5    4.2e-66  223.4   1.5    1.2  1  WP-049928788.1|Archaea___Halobacterota-Halobacteria___Halobacteriales___Halopiger_A_goleimassiliensis___99.62___GCF_000455345.1                                      
    3.4e-66  223.7   0.8    4.6e-66  223.2   0.8    1.2  1  WP-006110110.1|Archaea___Halobacterota-Halobacteria___Halobacteriales___Natrialba_asiatica___99.11___GCF_000337555.1                                                 
    3.7e-66  223.6   0.9      5e-66  223.1   0.9    1.2  1  WP-006429315.1|Archaea___Halobacterota-Halobacteria___Halobacteriales___Natrinema_versiforme___99.24___GCF_000337195.1                                               
    3.8e-66  223.5   0.3    5.7e-66  222.9   0.3    1.3  1  WP-066954794.1|Archaea___Halobacterota-Methanomicrobia___Methanomicrobiales___Methanoculleus_thermophilus___97.71___GCF_001571405.1                                  
    3.8e-66  223.5   1.7    5.2e-66  223.1   1.7    1.2  1  WP-015319780.1|Archaea___Halobacterota-Halobacteria___Halobacteriales___Natronococcus_occultus___99.73___GCF_000328685.1                                             
      4e-66  223.5   2.0    5.3e-66  223.0   2.0    1.2  1  WP-015233173.1|Archaea___Halobacterota-Halobacteria___Halobacteriales___Natronobacterium_gregoryi___99.62___GCF_000230715.2                                          
    4.5e-66  223.3   1.1      6e-66  222.9   1.1    1.2  1  WP-066300716.1|Archaea___Halobacterota-Halobacteria___Halobacteriales___Natrinema_mahii___99.57___GCF_000690595.1                                                    
    4.6e-66  223.2   0.7    6.2e-66  222.8   0.7    1.2  1  WP-049922622.1|Archaea___Halobacterota-Halobacteria___Halobacteriales___Halopiger_B_djelfimassiliensis___99.24___GCF_000455365.1                                     
    5.5e-66  223.0   0.5    7.4e-66  222.6   0.5    1.2  1  WP-086889722.1|Archaea___Halobacterota-Halobacteria___Halobacteriales___B1-Br10-E2g2_sp002156705___99.53___GCF_002156705.1                                           
    5.7e-66  222.9   0.7    7.7e-66  222.5   0.7    1.2  1  WP-006066393.1|Archaea___Halobacterota-Halobacteria___Halobacteriales___Natronorubrum_bangense___97.73___GCF_000337715.1                                             
    7.4e-66  222.6   1.2    9.7e-66  222.2   1.2    1.1  1  PSP17340.1|Archaea___Halobacterota-Halobacteria___Halobacteriales___Halovenus_sp003021335___71.28___GCA_003021335.1                                                  
    7.5e-66  222.5   0.9      1e-65  222.1   0.9    1.2  1  WP-049992082.1|Archaea___Halobacterota-Halobacteria___Halobacteriales___Natrinema_salifodinae___98.73___GCF_900110455.1                                              
      8e-66  222.5   0.8    1.1e-65  222.0   0.8    1.2  1  WP-004043824.1|Archaea___Halobacterota-Halobacteria___Halobacteriales___Haloferax_volcanii___98.68___GCF_000025685.1                                                 
      9e-66  222.3   1.9    1.3e-65  221.8   1.9    1.3  1  WP-011322919.1|Archaea___Halobacterota-Halobacteria___Halobacteriales___Natronomonas_pharaonis___99.29___GCF_000026045.1                                             
    9.2e-66  222.3   1.6    1.2e-65  221.9   1.6    1.2  1  WP-013880865.1|Archaea___Halobacterota-Halobacteria___Halobacteriales___Halopiger_xanaduensis___99.57___GCF_000217715.1                                              
    9.7e-66  222.2   1.3    1.4e-65  221.7   1.3    1.2  1  WP-006673227.1|Archaea___Halobacterota-Halobacteria___Halobacteriales___Halobiforma_nitratireducens___86.94___GCF_000337895.1                                        
    1.1e-65  222.0   2.0    1.7e-65  221.4   2.0    1.2  1  WP-006055899.1|Archaea___Halobacterota-Halobacteria___Halobacteriales___Halogeometricum_borinquense___99.92___GCF_000172995.2                                        
    1.1e-65  222.0   0.2    1.5e-65  221.5   0.2    1.2  1  WP-058567193.1|Archaea___Halobacterota-Halobacteria___Halobacteriales___Haloferax_sp001469875___99.44___GCF_001469875.2                                              
    1.2e-65  221.9   0.9    1.6e-65  221.5   0.9    1.2  1  WP-058828886.1|Archaea___Halobacterota-Halobacteria___Halobacteriales___Haloferax_sp001482285___99.44___GCF_001482285.1                                              
    1.2e-65  221.9   0.6    1.7e-65  221.4   0.6    1.2  1  WP-076608050.1|Archaea___Halobacterota-Halobacteria___Halobacteriales___Natronorubrum_thiooxidans___99.24___GCF_900156475.1                                          
    1.2e-65  221.9   2.5    1.8e-65  221.3   2.5    1.3  1  PSQ40295.1|Archaea___Halobacterota-Halobacteria___Halobacteriales___QS-1-69-70_sp003022905___63.09___GCA_003022905.1                                                 
    1.4e-65  221.7   2.4    2.2e-65  221.0   2.4    1.3  1  WP-103425145.1|Archaea___Halobacterota-Halobacteria___Halobacteriales___Salinigranum_rubrum___98.42___GCF_002906575.1                                                
    1.6e-65  221.5   1.2    2.2e-65  221.0   1.2    1.2  1  WP-090503212.1|Archaea___Halobacterota-Halobacteria___Halobacteriales___Natronorubrum_sediminis___99.87___GCF_900108095.1                                            
    1.7e-65  221.4   0.7    2.3e-65  221.0   0.7    1.2  1  WP-004977487.1|Archaea___Halobacterota-Halobacteria___Halobacteriales___Haloferax_gibbonsii___99.44___GCF_000336775.1                                                
    1.7e-65  221.4   1.3    2.4e-65  220.9   1.3    1.2  1  WP-005554157.1|Archaea___Halobacterota-Halobacteria___Halobacteriales___Natronococcus_amylolyticus___98.53___GCF_000337675.1                                         
    1.8e-65  221.3   0.8    2.5e-65  220.9   0.8    1.2  1  WP-008162455.1|Archaea___Halobacterota-Halobacteria___Halobacteriales___Natronorubrum_sulfidifaciens___98.92___GCF_000337735.1                                       
    1.9e-65  221.2   0.2    2.9e-65  220.7   0.2    1.3  1  PKG32196.1|Archaea___Halobacterota-Methanomicrobia___Methanomicrobiales___Methanoregula_sp002835825___93.56___GCA_002835825.1                                        
      2e-65  221.1   0.8    2.7e-65  220.7   0.8    1.2  1  ERH09957.1|Archaea___Halobacterota-Halobacteria___Halobacteriales___Halovenus_sp000416085___86.78___GCA_000416085.1                                                  
    2.3e-65  221.0   0.6    3.1e-65  220.6   0.6    1.2  1  WP-027119010.1|Archaea___Halobacterota-Halobacteria___Halobacteriales___Natronorubrum_tibetense___99.36___GCF_000383975.1                                            
    2.4e-65  220.9   0.5    3.4e-65  220.4   0.5    1.2  1  WP-007314297.1|Archaea___Halobacterota-Methanomicrobia___Methanomicrobiales___Methanolinea_tarda___99.02___GCF_000235685.2                                           
    2.4e-65  220.9   0.2    3.5e-65  220.4   0.2    1.2  1  WP-048180556.1|Archaea___Halobacterota-Methanomicrobia___Methanomicrobiales___Methanoculleus_sediminis___99.02___GCF_001017125.1                                     
    2.5e-65  220.9   0.1    3.7e-65  220.3   0.1    1.3  1  WP-103990593.1|Archaea___Halobacterota-Halobacteria___Halobacteriales___Halobellus_limi___99.55___GCF_900108165.1                                                    
    2.6e-65  220.8   3.3    3.4e-65  220.4   3.3    1.2  1  WP-008164353.1|Archaea___Halobacterota-Halobacteria___Halobacteriales___Natronorubrum_sulfidifaciens___98.92___GCF_000337735.1                                       
    2.7e-65  220.8   0.8    3.6e-65  220.3   0.8    1.2  1  WP-098724377.1|Archaea___Halobacterota-Halobacteria___Halobacteriales___Natrinema_sp002572525___99.35___GCF_002572525.1                                              
    2.7e-65  220.8   0.9    3.7e-65  220.3   0.9    1.2  1  WP-008003919.1|Archaea___Halobacterota-Halobacteria___Halobacteriales___Halorubrum_lipolyticum___99.3___GCF_000337375.1                                              
    2.7e-65  220.7   0.0    4.2e-65  220.1   0.0    1.3  1  PKL68173.1|Archaea___Halobacterota-Methanomicrobia___Methanomicrobiales___Methanoregula_sp002839675___99.67___GCA_002839675.1                                        
    3.4e-65  220.4   0.9    4.6e-65  220.0   0.9    1.2  1  WP-008092758.1|Archaea___Halobacterota-Halobacteria___Halobacteriales___Haloferax_prahovense___99.44___GCF_000336815.1                                               
    3.5e-65  220.4   0.2    5.1e-65  219.8   0.2    1.2  1  WP-011843570.1|Archaea___Halobacterota-Methanomicrobia___Methanomicrobiales___Methanoculleus_marisnigri___99.35___GCF_000015825.1                                    
    3.6e-65  220.4   0.2    5.1e-65  219.8   0.2    1.2  1  WP-067075108.1|Archaea___Halobacterota-Methanomicrobia___Methanomicrobiales___Methanoculleus_horonobensis___99.02___GCF_001602375.1                                  
    3.9e-65  220.2   1.1    5.4e-65  219.8   1.1    1.2  1  WP-049923243.1|Archaea___Halobacterota-Halobacteria___Halobacteriales___Halopiger_B_djelfimassiliensis___99.24___GCF_000455365.1                                     
    3.9e-65  220.2   0.2    5.8e-65  219.6   0.2    1.3  1  WP-015286472.1|Archaea___Halobacterota-Methanomicrobia___Methanomicrobiales___Methanoregula_formicica___99.87___GCF_000327485.1                                      
      4e-65  220.2   2.3    6.6e-65  219.5   2.3    1.3  1  WP-059055299.1|Archaea___Halobacterota-Halobacteria___Halobacteriales___Halobacterium_hubeiense___98.65___GCF_001488575.1                                            
    4.2e-65  220.1   0.2    6.1e-65  219.6   0.2    1.3  1  PKL55335.1|Archaea___Halobacterota-Methanomicrobia___Methanomicrobiales___Methanoculleus_sp002839575___90.07___GCA_002839575.1                                       
    4.6e-65  220.0   1.8    6.2e-65  219.6   1.8    1.2  1  WP-094589609.1|Archaea___Halobacterota-Halobacteria___Halobacteriales___Halorubrum_sp002252755___74.82___GCF_002252755.1                                             
      5e-65  219.9   2.4    6.7e-65  219.5   2.4    1.2  1  WP-087714255.1|Archaea___Halobacterota-Halobacteria___Halobacteriales___Natronolimnobius_baerhuensis___82.53___GCF_002177135.1                                       
    5.1e-65  219.9   1.3    6.8e-65  219.4   1.3    1.2  1  WP-049924943.1|Archaea___Halobacterota-Halobacteria___Halobacteriales___Halopiger_A_goleimassiliensis___99.62___GCF_000455345.1                                      
    5.1e-65  219.8   1.9    6.9e-65  219.4   1.9    1.2  1  WP-076577784.1|Archaea___Halobacterota-Halobacteria___Halobacteriales___Natronorubrum_daqingensis___99.11___GCF_001971705.1                                          
    5.3e-65  219.8   1.1    7.3e-65  219.3   1.1    1.2  1  WP-090376242.1|Archaea___Halobacterota-Halobacteria___Halobacteriales___Natronobacterium_A_texcoconense___99.57___GCF_900104065.1                                    
    5.8e-65  219.7   0.9    7.5e-65  219.3   0.9    1.1  1  WP-058573404.1|Archaea___Halobacterota-Halobacteria___Halobacteriales___Haloferax_sp001469865___98.6___GCF_001469865.1                                               
    6.3e-65  219.6   0.2    9.6e-65  218.9   0.2    1.3  1  PKL61528.1|Archaea___Halobacterota-Methanomicrobia___Methanomicrobiales___Methanoculleus_sp002839645___99.54___GCA_002839645.1                                       
    6.4e-65  219.5   0.6    8.9e-65  219.1   0.6    1.2  1  WP-005580678.1|Archaea___Halobacterota-Halobacteria___Halobacteriales___Natronobacterium_gregoryi___99.62___GCF_000230715.2                                          
    6.5e-65  219.5   0.2    9.1e-65  219.0   0.2    1.2  1  WP-074369281.1|Archaea___Halobacterota-Methanomicrobia___Methanomicrobiales___Methanoculleus_chikugoensis_A___99.02___GCF_900095385.1                                
    6.6e-65  219.5   0.6    8.8e-65  219.1   0.6    1.2  1  WP-090306261.1|Archaea___Halobacterota-Halobacteria___Halobacteriales___Natronorubrum_texcoconense___99.36___GCF_900100335.1                                         
    7.7e-65  219.3   0.1    1.1e-64  218.7   0.1    1.2  1  PKL65549.1|Archaea___Halobacterota-Methanomicrobia___Methanomicrobiales___Methanoregula_sp002839605___99.67___GCA_002839605.1                                        
    7.9e-65  219.2   1.0      1e-64  218.8   1.0    1.2  1  ERG98572.1|Archaea___Halobacterota-Halobacteria___Halobacteriales___Haloquadratum_sp000416005___76.22___GCA_000416005.1                                              
    1.1e-64  218.8   0.5    1.4e-64  218.4   0.5    1.2  1  WP-098726310.1|Archaea___Halobacterota-Halobacteria___Halobacteriales___Natrinema_sp002572525___99.35___GCF_002572525.1                                              
    1.1e-64  218.8   0.5    1.7e-64  218.1   0.5    1.3  1  WP-086886688.1|Archaea___Halobacterota-Halobacteria___Halobacteriales___B1-Br10-E2g2_sp002156705___99.53___GCF_002156705.1                                           
    1.3e-64  218.5   0.5    1.8e-64  218.0   0.5    1.2  1  WP-049943586.1|Archaea___Halobacterota-Halobacteria___Halobacteriales___Halolamina_sp000224475___97.28___GCF_000224475.1                                             
    1.6e-64  218.3   0.0    2.7e-64  217.5   0.0    1.4  1  WP-011833858.1|Archaea___Halobacterota-Methanomicrobia___Methanomicrobiales___Methanocorpusculum_labreanum___99.54___GCF_000015765.1                                 
    1.6e-64  218.2   1.9    2.2e-64  217.8   1.9    1.2  1  WP-007108637.1|Archaea___Halobacterota-Halobacteria___Halobacteriales___Natrinema_altunense___83.98___GCF_000731985.1                                                
    1.7e-64  218.1   2.7    5.2e-64  216.6   2.3    1.8  1  WP-014556800.1|Archaea___Halobacterota-Halobacteria___Halobacteriales___Haloquadratum_walsbyi___99.3___GCF_000237865.1                                               
    2.2e-64  217.8   4.0    3.8e-64  217.0   4.0    1.4  1  WP-092734160.1|Archaea___Halobacterota-Halobacteria___Halobacteriales___Halopenitus_persicus___98.11___GCF_900107205.1                                               
    2.3e-64  217.7   5.0    3.2e-64  217.2   5.0    1.2  1  WP-007542512.1|Archaea___Halobacterota-Halobacteria___Halobacteriales___Haloferax_larsenii___99.19___GCF_000336955.1                                                 
    2.3e-64  217.7   0.9    3.4e-64  217.1   0.9    1.2  1  PSP93749.1|Archaea___Halobacterota-Halobacteria___Halobacteriales___Halomicrobium_sp003021685___93.87___GCA_003021685.1                                              
    2.3e-64  217.7   0.1    3.9e-64  217.0   0.1    1.4  1  WP-042698049.1|Archaea___Halobacterota-Methanomicrobia___Methanomicrobiales___Methanocorpusculum_parvum___98.21___GCF_002287215.1                                    
    2.4e-64  217.7   1.0    3.3e-64  217.2   1.0    1.2  1  WP-008009386.1|Archaea___Halobacterota-Halobacteria___Halobacteriales___Natrinema_limicola___99.19___GCF_000337475.1                                                 
    2.7e-64  217.5   1.3    3.5e-64  217.1   1.3    1.2  1  WP-049902997.1|Archaea___Halobacterota-Halobacteria___Halobacteriales___Natrialba_aegyptia___99.42___GCF_000337535.1                                                 
    2.9e-64  217.4   2.4    3.9e-64  217.0   2.4    1.2  1  WP-008458280.1|Archaea___Halobacterota-Halobacteria___Halobacteriales___Natrinema_gari___99.36___GCF_000337175.1                                                     
    3.7e-64  217.0   4.9    5.2e-64  216.5   4.9    1.2  1  WP-008326218.1|Archaea___Halobacterota-Halobacteria___Halobacteriales___Haloferax_elongans___99.57___GCF_000336755.1                                                 
    3.9e-64  217.0   5.2    5.5e-64  216.5   5.2    1.2  1  WP-015233604.1|Archaea___Halobacterota-Halobacteria___Halobacteriales___Natronobacterium_gregoryi___99.62___GCF_000230715.2                                          
    4.5e-64  216.8   2.1    6.6e-64  216.2   2.1    1.3  1  PSP66840.1|Archaea___Halobacterota-Halobacteria___Halobacteriales___QS-1-69-70_sp003021005___88.05___GCA_003021005.1                                                 
    4.5e-64  216.8   2.5    6.5e-64  216.2   2.5    1.2  1  PSQ34109.1|Archaea___Halobacterota-Halobacteria___Halobacteriales___QS-1-69-70_sp003023535___65.44___GCA_003023535.1                                                 
    4.5e-64  216.8   0.5      6e-64  216.3   0.5    1.2  1  WP-050050945.1|Archaea___Halobacterota-Halobacteria___Halobacteriales___Halostagnicola_sp000691505___87.74___GCF_000691505.1                                         
    4.7e-64  216.7   0.3    6.5e-64  216.2   0.3    1.2  1  WP-006430150.1|Archaea___Halobacterota-Halobacteria___Halobacteriales___Natrinema_versiforme___99.24___GCF_000337195.1                                               
    5.1e-64  216.6   2.5    7.3e-64  216.1   2.5    1.2  1  PSP77687.1|Archaea___Halobacterota-Halobacteria___Halobacteriales___QS-1-69-70_sp003020965___95.22___GCA_003020965.1                                                 
    5.2e-64  216.5   1.4      7e-64  216.1   1.4    1.2  1  WP-049904583.1|Archaea___Halobacterota-Halobacteria___Halobacteriales___Natrialba_asiatica___99.11___GCF_000337555.1                                                 
    5.3e-64  216.5   1.7      7e-64  216.1   1.7    1.2  1  WP-049915777.1|Archaea___Halobacterota-Halobacteria___Halobacteriales___Natrialba_taiwanensis___99.04___GCF_000337595.1                                              
    5.9e-64  216.4   3.9    8.6e-64  215.8   3.9    1.3  1  WP-095636196.1|Archaea___Halobacterota-Halobacteria___Halobacteriales___Halorubrum_sp002286985___99.76___GCF_002286985.1                                             
    6.2e-64  216.3   0.9      1e-63  215.6   0.9    1.3  1  WP-049935779.1|Archaea___Halobacterota-Halobacteria___Halobacteriales___Haloplanus_natans___98.8___GCF_000427685.1                                                   
    6.8e-64  216.2   4.5    9.8e-64  215.7   4.5    1.2  1  WP-092636084.1|Archaea___Halobacterota-Halobacteria___Halobacteriales___Haloplanus_vescus___98.8___GCF_900107665.1                                                   
      7e-64  216.1   0.6    9.6e-64  215.7   0.6    1.2  1  WP-015409402.1|Archaea___Halobacterota-Halobacteria___Halobacteriales___Natronomonas_moolapensis___99.57___GCF_000591055.1                                           
    8.1e-64  215.9   0.5    1.2e-63  215.4   0.5    1.2  1  WP-048112023.1|Archaea___Halobacterota-Methanomicrobia___Methanomicrobiales___Methanoculleus_sp000691865___98.47___GCF_000691865.1                                   
    8.3e-64  215.9   5.0    8.3e-64  215.9   5.0    1.4  1  WP-007257336.1|Archaea___Halobacterota-Halobacteria___Halobacteriales___Natronolimnobius_B_innermongolicus___98.92___GCF_000337215.1                                 
    8.4e-64  215.9   0.2    1.1e-63  215.5   0.2    1.2  1  WP-049952709.1|Archaea___Halobacterota-Halobacteria___Halobacteriales___Halostagnicola_larsenii___100___GCF_000517625.1                                              
    9.7e-64  215.7   0.5    1.3e-63  215.3   0.5    1.2  1  WP-006654994.1|Archaea___Halobacterota-Halobacteria___Halobacteriales___Natrialba_hulunbeirensis___99.17___GCF_000337575.1                                           
    1.2e-63  215.4   0.4    1.8e-63  214.8   0.4    1.3  1  WP-042706299.1|Archaea___Halobacterota-Methanomicrobia___Methanomicrobiales___Methanomicrobium_mobile___97.39___GCF_000711215.1                                      
    1.3e-63  215.2   0.2      2e-63  214.7   0.2    1.2  1  WP-012106235.1|Archaea___Halobacterota-Methanomicrobia___Methanomicrobiales___Methanoregula_boonei___99.54___GCF_000017625.1                                         
    1.5e-63  215.0   4.4    2.1e-63  214.6   4.4    1.2  1  WP-058571148.1|Archaea___Halobacterota-Halobacteria___Halobacteriales___Haloferax_sp001469865___98.6___GCF_001469865.1                                               
    1.6e-63  215.0   0.1    2.2e-63  214.5   0.1    1.2  1  PSP28373.1|Archaea___Halobacterota-Halobacteria___Halobacteriales___Halovenus_sp003021285___68.07___GCA_003021285.1                                                  
    1.6e-63  215.0   4.4    2.3e-63  214.4   4.4    1.3  1  WP-053771938.1|Archaea___Halobacterota-Halobacteria___Halobacteriales___Halorubrum_tropicale___99.57___GCF_001280455.1                                               
    1.6e-63  215.0   3.6    2.3e-63  214.4   3.6    1.3  1  WP-092563817.1|Archaea___Halobacterota-Halobacteria___Halobacteriales___Halorubrum_sp001261915___97.8___GCF_001261915.1                                              
    1.6e-63  215.0   4.4    2.3e-63  214.4   4.4    1.3  1  WP-085682843.1|Archaea___Halobacterota-Halobacteria___Halobacteriales___Halorubrum_ezzemoulense___99.63___GCF_002114285.1                                            
    1.7e-63  214.9   2.0    2.4e-63  214.4   2.0    1.2  1  WP-049917624.1|Archaea___Halobacterota-Halobacteria___Halobacteriales___Haloferax_denitrificans___99.44___GCF_000337795.1                                            
    1.7e-63  214.9   0.4    2.5e-63  214.3   0.4    1.2  1  KQC03340.1|Archaea___Halobacterota-Methanomicrobia___Methanomicrobiales___LKUD01_sp001412355___98.37___GCA_001412355.1                                               
    2.8e-63  214.2   1.3    3.8e-63  213.7   1.3    1.2  1  WP-058828696.1|Archaea___Halobacterota-Halobacteria___Halobacteriales___Haloferax_sp001482285___99.44___GCF_001482285.1                                              
    2.9e-63  214.1   0.7    3.8e-63  213.7   0.7    1.2  1  WP-071402448.1|Archaea___Halobacterota-Halobacteria___Halobacteriales___Natrialba_sp001861355___99.36___GCF_001861355.1                                              
      3e-63  214.1   2.4      4e-63  213.7   2.4    1.2  1  WP-006184135.1|Archaea___Halobacterota-Halobacteria___Halobacteriales___Natrinema_pallidum___98.1___GCF_000337615.1                                                  
    3.1e-63  214.0   2.8    4.6e-63  213.5   2.8    1.3  1  WP-092635985.1|Archaea___Halobacterota-Halobacteria___Halobacteriales___Haloplanus_vescus___98.8___GCF_900107665.1                                                   
    3.4e-63  213.9   1.6    4.7e-63  213.4   1.6    1.2  1  WP-089776815.1|Archaea___Halobacterota-Halobacteria___Halobacteriales___Haloferax_massiliensis___99.25___GCF_001368915.1                                             
    3.5e-63  213.9   0.6    4.7e-63  213.5   0.6    1.2  1  WP-092903461.1|Archaea___Halobacterota-Halobacteria___Halobacteriales___Halostagnicola_kamekurae___99.2___GCF_900116205.1                                            
    3.7e-63  213.8   0.0    5.1e-63  213.3   0.0    1.2  1  WP-049936258.1|Archaea___Halobacterota-Halobacteria___Halobacteriales___Haloplanus_natans___98.8___GCF_000427685.1                                                   
    3.7e-63  213.8   2.8    5.1e-63  213.3   2.8    1.2  1  WP-058566444.1|Archaea___Halobacterota-Halobacteria___Halobacteriales___Haloferax_sp001469875___99.44___GCF_001469875.2                                              
    3.7e-63  213.8   2.6    5.3e-63  213.3   2.6    1.3  1  WP-004976170.1|Archaea___Halobacterota-Halobacteria___Halobacteriales___Haloferax_gibbonsii___99.44___GCF_000336775.1                                                
      5e-63  213.4   4.2    7.3e-63  212.8   4.2    1.3  1  WP-004599641.1|Archaea___Halobacterota-Halobacteria___Halobacteriales___Halorubrum_distributum___99.49___GCF_000337335.1                                             
      5e-63  213.3   3.3    7.4e-63  212.8   3.3    1.3  1  WP-006111757.1|Archaea___Halobacterota-Halobacteria___Halobacteriales___Halorubrum_coriense___98.73___GCF_000337035.1                                                
    6.1e-63  213.1   1.2    8.2e-63  212.7   1.2    1.2  1  WP-004059521.1|Archaea___Halobacterota-Halobacteria___Halobacteriales___Haloferax_mediterranei___99.25___GCF_000306765.2                                             
    6.5e-63  213.0   3.7    9.5e-63  212.4   3.7    1.3  1  WP-015410004.1|Archaea___Halobacterota-Halobacteria___Halobacteriales___Natronomonas_moolapensis___99.57___GCF_000591055.1                                           
    6.8e-63  212.9   2.2    9.3e-63  212.5   2.2    1.2  1  WP-049913689.1|Archaea___Halobacterota-Halobacteria___Halobacteriales___Haloferax_prahovense___99.44___GCF_000336815.1                                               
    6.9e-63  212.9   1.2    1.1e-62  212.2   1.2    1.3  1  WP-067052121.1|Archaea___Halobacterota-Methanomicrobia___Methanomicrobiales___Methanofollis_ethanolicus___100___GCF_001571385.1                                      
    7.9e-63  212.7   2.5    1.1e-62  212.2   2.5    1.3  1  WP-049984293.1|Archaea___Halobacterota-Halobacteria___Halobacteriales___Halorubrum_sp000746205___99.3___GCF_000746205.1                                              
    8.3e-63  212.6   0.4    1.1e-62  212.2   0.4    1.2  1  WP-007539372.1|Archaea___Halobacterota-Halobacteria___Halobacteriales___Haloferax_larsenii___99.19___GCF_000336955.1                                                 
    8.4e-63  212.6   1.6    1.1e-62  212.2   1.6    1.2  1  WP-008321851.1|Archaea___Halobacterota-Halobacteria___Halobacteriales___Haloferax_mucosum___99.36___GCF_000337815.1                                                  
    8.5e-63  212.6   0.5    1.1e-62  212.2   0.5    1.1  1  KQC10353.1|Archaea___Halobacterota-Methanomicrobia___Methanomicrobiales___SD8_sp001412335___97.53___GCA_001412335.1                                                  
    9.7e-63  212.4   0.6    1.3e-62  212.0   0.6    1.2  1  WP-048148415.1|Archaea___Halobacterota-Methanomicrobia___Methanomicrobiales___Methanolacinia_paynteri___98.37___GCF_000784355.1                                      
    9.7e-63  212.4   0.6    1.3e-62  212.0   0.6    1.2  1  WP-048131107.1|Archaea___Halobacterota-Methanomicrobia___Methanomicrobiales___Methanolacinia_petrolearia___99.67___GCF_000147875.1                                   
    1.1e-62  212.2   0.8    1.5e-62  211.8   0.8    1.2  1  WP-049916336.1|Archaea___Halobacterota-Halobacteria___Halobacteriales___Natrialba_magadii___98.97___GCF_000025625.1                                                  
    1.3e-62  212.0   0.3    1.7e-62  211.6   0.3    1.2  1  WP-109969138.1|Archaea___Halobacterota-Methanomicrobia___Methanomicrobiales___Methanospirillum_lacunae___99.54___GCF_003173355.1                                     
    1.3e-62  212.0   0.5    1.9e-62  211.5   0.5    1.2  1  WP-004079112.1|Archaea___Halobacterota-Methanomicrobia___Methanomicrobiales___Methanoplanus_limicola___100___GCF_000243255.1                                         
    1.4e-62  211.9   1.8    1.9e-62  211.5   1.8    1.2  1  WP-007276054.1|Archaea___Halobacterota-Halobacteria___Halobacteriales___Haloferax_sulfurifontis___99.06___GCF_000337835.1                                            
    1.5e-62  211.8   0.3      2e-62  211.4   0.3    1.2  1  WP-008323716.1|Archaea___Halobacterota-Halobacteria___Halobacteriales___Haloferax_elongans___99.57___GCF_000336755.1                                                 
    1.6e-62  211.7   0.0    2.1e-62  211.3   0.0    1.2  1  GBE17889.1|Archaea___Hydrothermarchaeota-Hydrothermarchaeia___Hydrothermarchaeales___BMS3ABIN16_sp002923215___90.22___GCA_002923215.1                                
    1.6e-62  211.7   3.3    2.3e-62  211.2   3.3    1.3  1  WP-089672395.1|Archaea___Halobacterota-Halobacteria___Halobacteriales___Halohasta_litchfieldiae___99.19___GCF_900109065.1                                            
    3.4e-62  210.7   0.7    4.9e-62  210.1   0.7    1.2  1  WP-006168295.1|Archaea___Halobacterota-Halobacteria___Halobacteriales___Natrialba_chahannaoensis___99.74___GCF_000337135.1                                           
    3.4e-62  210.7   0.2    4.4e-62  210.3   0.2    1.2  1  WP-109941888.1|Archaea___Halobacterota-Methanomicrobia___Methanomicrobiales___Methanospirillum_stamsii___99.02___GCF_003173335.1                                     
    3.4e-62  210.6   4.0      5e-62  210.1   4.0    1.2  1  WP-049935778.1|Archaea___Halobacterota-Halobacteria___Halobacteriales___Haloplanus_natans___98.8___GCF_000427685.1                                                   
    3.4e-62  210.6   4.1    4.8e-62  210.2   4.1    1.2  1  WP-023392764.1|Archaea___Halobacterota-Halobacteria___Halobacteriales___Halobaculum_tyrrellensis___97.54___GCF_000495475.1                                           
    3.5e-62  210.6   4.7    5.6e-62  209.9   4.7    1.3  1  WP-021780570.1|Archaea___Halobacterota-Halobacteria___Halobacteriales___Halarchaeum_acidiphilum___88.48___GCF_000474235.1                                            
    3.7e-62  210.5   4.8    5.2e-62  210.0   4.8    1.2  1  WP-086888391.1|Archaea___Halobacterota-Halobacteria___Halobacteriales___B1-Br10-E2g2_sp002156705___99.53___GCF_002156705.1                                           
    4.1e-62  210.4   5.2    5.8e-62  209.9   5.2    1.2  1  WP-090384412.1|Archaea___Halobacterota-Halobacteria___Halobacteriales___Natronobacterium_A_texcoconense___99.57___GCF_900104065.1                                    
    4.2e-62  210.4   6.2    5.9e-62  209.9   6.2    1.2  1  ESS09543.1|Archaea___Halobacterota-Halobacteria___Halobacteriales___Halonotius_sp000496215___92.47___GCA_000496215.1                                                 
    4.5e-62  210.2   1.0    6.6e-62  209.7   1.0    1.3  1  WP-089698535.1|Archaea___Halobacterota-Halobacteria___Halobacteriales___Halogranum_gelatinilyticum___99.57___GCF_900103715.1                                         
      6e-62  209.8   5.3    8.5e-62  209.3   5.3    1.2  1  WP-089815689.1|Archaea___Halobacterota-Halobacteria___Halobacteriales___Halomicrobium_zhouii___99.93___GCF_900114435.1                                               
    7.8e-62  209.5   0.7    1.2e-61  208.8   0.7    1.2  1  WP-011322783.1|Archaea___Halobacterota-Halobacteria___Halobacteriales___Natronomonas_pharaonis___99.29___GCF_000026045.1                                             
    1.2e-61  208.8   2.8    1.7e-61  208.3   2.8    1.2  1  WP-004041897.1|Archaea___Halobacterota-Halobacteria___Halobacteriales___Haloferax_volcanii___98.68___GCF_000025685.1                                                 
    1.7e-61  208.4   2.0    3.1e-61  207.5   2.0    1.4  1  WP-096388986.1|Archaea___Halobacterota-Halobacteria___Halobacteriales___Halopenitus_persicus_A___98.22___GCF_002355635.1                                             
    2.1e-61  208.1   5.8    3.3e-61  207.4   5.8    1.3  1  WP-092815993.1|Archaea___Halobacterota-Halobacteria___Halobacteriales___Halopenitus_malekzadehii___98.41___GCF_900108505.1                                           
    2.5e-61  207.8   5.9      4e-61  207.2   5.9    1.3  1  WP-021072423.1|Archaea___Halobacterota-Halobacteria___Halobacteriales___Halopenitus_persicus___98.11___GCF_900107205.1                                               
    2.6e-61  207.7   1.5      4e-61  207.2   0.5    1.8  1  WP-089672397.1|Archaea___Halobacterota-Halobacteria___Halobacteriales___Halohasta_litchfieldiae___99.19___GCF_900109065.1                                            
    2.7e-61  207.7   0.1    4.1e-61  207.1   0.1    1.3  1  PXF51557.1|Archaea___Halobacterota-Syntrophoarchaeia___ANME-1___ANME1a_sp003194425___87.91___GCA_003194425.1                                                         
    3.6e-61  207.3   1.5    6.1e-61  206.5   1.5    1.4  1  WP-090615010.1|Archaea___Halobacterota-Halobacteria___Halobacteriales___Natrinema_salaciae___99.87___GCF_900110865.1                                                 
    4.8e-61  206.9   0.2    6.4e-61  206.5   0.2    1.2  1  WP-011448592.1|Archaea___Halobacterota-Methanomicrobia___Methanomicrobiales___Methanospirillum_hungatei___86.75___GCF_000013445.1                                    
    5.9e-61  206.6   6.8    8.5e-61  206.1   6.8    1.2  1  WP-058985018.1|Archaea___Halobacterota-Halobacteria___Halobacteriales___Halobacterium_sp001485535___99.08___GCF_001485535.1                                          
    6.7e-61  206.4   6.3      1e-60  205.8   6.3    1.3  1  WP-096388987.1|Archaea___Halobacterota-Halobacteria___Halobacteriales___Halopenitus_persicus_A___98.22___GCF_002355635.1                                             
    9.7e-61  205.9   6.4    1.4e-60  205.3   6.4    1.3  1  WP-059055301.1|Archaea___Halobacterota-Halobacteria___Halobacteriales___Halobacterium_hubeiense___98.65___GCF_001488575.1                                            
    1.3e-60  205.5   5.1      2e-60  204.9   5.1    1.3  1  WP-020222035.1|Archaea___Halobacterota-Halobacteria___Halobacteriales___Halarchaeum_acidiphilum___88.48___GCF_000474235.1                                            
    2.1e-60  204.8   5.4    3.1e-60  204.2   5.4    1.3  1  ESS06594.1|Archaea___Halobacterota-Halobacteria___Halobacteriales___A07HB70_sp000496195___85.2___GCA_000496195.1                                                     
    3.2e-60  204.2   2.3    4.7e-60  203.7   2.3    1.3  1  PSQ57007.1|Archaea___Halobacterota-Halobacteria___Halobacteriales___SW-9-67-25_sp003022745___71.6___GCA_003022745.1                                                  
    3.6e-60  204.0   5.9    4.9e-60  203.6   5.9    1.2  1  PSQ16966.1|Archaea___Halobacterota-Halobacteria___Halobacteriales___SW-7-71-33_sp003023195___88.72___GCA_003023195.1                                                 
    6.4e-60  203.2   1.6    1.1e-59  202.5   1.6    1.4  1  WP-082678919.1|Archaea___Halobacterota-Halobacteria___Halobacteriales___Halobacterium_sp001485535___99.08___GCF_001485535.1                                          
    7.4e-60  203.0   4.9      1e-59  202.6   4.9    1.2  1  WP-006184252.1|Archaea___Halobacterota-Halobacteria___Halobacteriales___Natrinema_pallidum___98.1___GCF_000337615.1                                                  
      1e-59  202.6   4.7    1.4e-59  202.1   4.7    1.2  1  WP-007109679.1|Archaea___Halobacterota-Halobacteria___Halobacteriales___Natrinema_altunense___83.98___GCF_000731985.1                                                
      1e-59  202.5   0.1    1.5e-59  202.0   0.1    1.2  1  WP-012617210.1|Archaea___Halobacterota-Methanomicrobia___Methanomicrobiales___Methanosphaerula_palustris___99.84___GCF_000021965.1                                   
    1.6e-59  201.9   2.2    2.6e-59  201.2   1.3    1.7  1  WP-092815991.1|Archaea___Halobacterota-Halobacteria___Halobacteriales___Halopenitus_malekzadehii___98.41___GCF_900108505.1                                           
    1.7e-59  201.8   0.0    2.3e-59  201.4   0.0    1.2  1  GBE54331.1|Archaea___Hydrothermarchaeota-Hydrothermarchaeia___Hydrothermarchaeales___BMS3B_sp002897955___97.2___GCA_002897955.1                                      
    1.8e-59  201.8   4.8    2.5e-59  201.3   4.8    1.2  1  WP-008452334.1|Archaea___Halobacterota-Halobacteria___Halobacteriales___Natrinema_gari___99.36___GCF_000337175.1                                                     
    8.2e-59  199.6   5.6    1.2e-58  199.1   5.6    1.3  1  WP-020447767.1|Archaea___Halobacterota-Halobacteria___Halobacteriales___Salinarchaeum_sp000403645___97.53___GCF_000403645.1                                          
    1.2e-58  199.0   2.0      2e-58  198.4   2.0    1.3  1  WP-005579460.1|Archaea___Halobacterota-Halobacteria___Halobacteriales___Natronobacterium_gregoryi___99.62___GCF_000230715.2                                          
    1.5e-58  198.8   4.1    3.3e-58  197.7   4.1    1.5  1  WP-049910763.1|Archaea___Halobacterota-Halobacteria___Halobacteriales___Halorubrum_coriense___98.73___GCF_000337035.1                                                
    1.8e-58  198.5   4.5    2.4e-58  198.1   4.5    1.2  1  PSP95334.1|Archaea___Halobacterota-Halobacteria___Halobacteriales___Halomicrobium_sp003021685___93.87___GCA_003021685.1                                              
    2.1e-58  198.3   1.5    3.6e-58  197.5   1.5    1.4  1  WP-015410005.1|Archaea___Halobacterota-Halobacteria___Halobacteriales___Natronomonas_moolapensis___99.57___GCF_000591055.1                                           
    2.3e-58  198.2   7.7    3.3e-58  197.7   7.7    1.2  1  WP-009487538.1|Archaea___Halobacterota-Halobacteria___Halobacteriales___Halobacterium_sp000230955___98.65___GCF_000230955.2                                          
    5.3e-58  197.0   8.6    7.6e-58  196.5   8.6    1.2  1  WP-012808049.1|Archaea___Halobacterota-Halobacteria___Halobacteriales___Halomicrobium_mukohataei___99.93___GCF_000023965.1                                           
    5.9e-58  196.8   0.1    9.9e-58  196.1   0.1    1.3  1  WP-004572551.1|Archaea___Halobacterota-Halobacteria___Halobacteriales___Haloferax_mediterranei___99.25___GCF_000306765.2                                             
    1.7e-57  195.3   0.8    2.8e-57  194.6   0.8    1.3  1  WP-023392765.1|Archaea___Halobacterota-Halobacteria___Halobacteriales___Halobaculum_tyrrellensis___97.54___GCF_000495475.1                                           
    2.2e-57  194.9   5.7    3.3e-57  194.4   5.7    1.3  1  WP-089669937.1|Archaea___Halobacterota-Halobacteria___Halobacteriales___Halobacterium_jilantaiense___99.08___GCF_900110535.1                                         
    2.8e-57  194.7   3.0      4e-57  194.1   3.0    1.2  1  WP-092536862.1|Archaea___Halobacterota-Halobacteria___Halobacteriales___Halopelagius_longus___99.38___GCF_900100875.1                                                
    3.9e-57  194.2   1.6    5.5e-57  193.7   1.6    1.2  1  PSQ50181.1|Archaea___Halobacterota-Halobacteria___Halobacteriales___Halovenus_sp003022725___82.47___GCA_003022725.1                                                  
    5.2e-57  193.8   6.3    7.1e-57  193.3   6.3    1.2  1  PSP60699.1|Archaea___Halobacterota-Halobacteria___Halobacteriales___QH-8-67-36_sp003021755___75.92___GCA_003021755.1                                                 
    1.3e-56  192.4   8.2    1.8e-56  192.0   8.2    1.2  1  WP-018256668.1|Archaea___Halobacterota-Halobacteria___Halobacteriales___Halomicrobium_katesii___99.93___GCF_000379085.1                                              
    1.6e-56  192.1   1.8    2.6e-56  191.5   1.8    1.3  1  WP-090384415.1|Archaea___Halobacterota-Halobacteria___Halobacteriales___Natronobacterium_A_texcoconense___99.57___GCF_900104065.1                                    
    2.9e-56  191.3   0.3    3.9e-56  190.9   0.3    1.2  1  WP-004043403.1|Archaea___Halobacterota-Halobacteria___Halobacteriales___Haloferax_volcanii___98.68___GCF_000025685.1                                                 
      1e-55  189.5   0.3    1.4e-55  189.1   0.3    1.2  1  WP-049987697.1|Archaea___Halobacterota-Halobacteria___Halobacteriales___Halobellus_rufus___95.63___GCF_000739575.1                                                   
    1.7e-55  188.9   5.6    2.4e-55  188.3   5.6    1.3  1  WP-006885821.1|Archaea___Halobacterota-Halobacteria___Halobacteriales___Halosimplex_carlsbadense___99___GCF_000337455.1                                              
    8.6e-55  186.5   0.0    1.3e-54  186.0   0.0    1.2  1  GBE54005.1|Archaea___Hydrothermarchaeota-Hydrothermarchaeia___Hydrothermarchaeales___BMS3B_sp002897955___97.2___GCA_002897955.1                                      
    1.4e-54  185.8   1.1    2.4e-54  185.1   1.1    1.3  1  WP-007109680.1|Archaea___Halobacterota-Halobacteria___Halobacteriales___Natrinema_altunense___83.98___GCF_000731985.1                                                
    1.5e-54  185.8   0.2    2.6e-54  185.0   0.2    1.4  1  WP-007542513.1|Archaea___Halobacterota-Halobacteria___Halobacteriales___Haloferax_larsenii___99.19___GCF_000336955.1                                                 
    1.6e-54  185.7   2.2    1.6e-54  185.7   2.2    1.6  1  WP-095636197.1|Archaea___Halobacterota-Halobacteria___Halobacteriales___Halorubrum_sp002286985___99.76___GCF_002286985.1                                             
    1.7e-54  185.5   2.7    2.9e-54  184.8   2.7    1.4  1  WP-004514857.1|Archaea___Halobacterota-Halobacteria___Halobacteriales___Haloarcula_vallismortis___99.93___GCF_000337775.1                                            
    2.3e-54  185.1   0.8    3.6e-54  184.5   0.8    1.3  1  WP-101351898.1|Archaea___Halobacterota-Halobacteria___Halobacteriales___Haloarcula_taiwanensis___99.93___GCF_002844335.1                                             
    8.3e-54  183.3   1.4    1.4e-53  182.6   1.4    1.3  1  WP-006184251.1|Archaea___Halobacterota-Halobacteria___Halobacteriales___Natrinema_pallidum___98.1___GCF_000337615.1                                                  
    1.3e-53  182.7   0.9    2.1e-53  182.0   0.9    1.3  1  WP-008452336.1|Archaea___Halobacterota-Halobacteria___Halobacteriales___Natrinema_gari___99.36___GCF_000337175.1                                                     
    1.5e-53  182.5   1.4    2.8e-53  181.6   1.4    1.5  1  WP-053967801.1|Archaea___Halobacterota-Halobacteria___Halobacteriales___Haloarcula_rubripromontorii___99.87___GCF_001280425.1                                        
    2.6e-53  181.7   1.1    4.6e-53  180.9   1.1    1.4  1  WP-008308259.1|Archaea___Halobacterota-Halobacteria___Halobacteriales___Haloarcula_amylolytica___99.92___GCF_000336615.1                                             
    2.6e-53  181.7   1.2    4.7e-53  180.9   1.2    1.4  1  WP-014030954.1|Archaea___Halobacterota-Halobacteria___Halobacteriales___Haloarcula_hispanica___79.94___GCF_000223905.1                                               
    2.8e-53  181.6   0.3    4.6e-53  180.9   0.3    1.4  1  WP-059055393.1|Archaea___Halobacterota-Halobacteria___Halobacteriales___Halobacterium_hubeiense___98.65___GCF_001488575.1                                            
    3.2e-53  181.4   1.0    6.4e-53  180.4   1.0    1.5  1  WP-049939244.1|Archaea___Halobacterota-Halobacteria___Halobacteriales___Haloarcula_marismortui___99.53___GCF_000011085.1                                             
    3.6e-53  181.2   5.1    3.6e-53  181.2   5.1    2.1  1  WP-053771937.1|Archaea___Halobacterota-Halobacteria___Halobacteriales___Halorubrum_tropicale___99.57___GCF_001280455.1                                               
    3.9e-53  181.1   1.3    5.5e-53  180.6   1.3    1.2  1  WP-092889267.1|Archaea___Halobacterota-Halobacteria___Halobacteriales___Halopelagius_inordinatus___99.57___GCF_900113245.1                                           
    4.8e-53  180.8   4.1    4.8e-53  180.8   4.1    2.1  1  WP-080508736.1|Archaea___Halobacterota-Halobacteria___Halobacteriales___Halorubrum_ezzemoulense___99.63___GCF_002114285.1                                            
    7.3e-53  180.2   0.4    1.1e-52  179.6   0.4    1.3  1  WP-089776750.1|Archaea___Halobacterota-Halobacteria___Halobacteriales___Haloferax_massiliensis___99.25___GCF_001368915.1                                             
    7.9e-53  180.1   0.6    1.5e-52  179.2   0.2    1.6  1  WP-082230738.1|Archaea___Halobacterota-Halobacteria___Halobacteriales___Haloprofundus_marisrubri___99.24___GCF_001469955.1                                           
    1.3e-52  179.5   5.2    2.1e-52  178.7   5.2    1.3  1  WP-092563814.1|Archaea___Halobacterota-Halobacteria___Halobacteriales___Halorubrum_sp001261915___97.8___GCF_001261915.1                                              
    1.4e-52  179.3   0.6    3.3e-52  178.1   0.6    1.7  1  WP-008326206.1|Archaea___Halobacterota-Halobacteria___Halobacteriales___Haloferax_elongans___99.57___GCF_000336755.1                                                 
    1.4e-52  179.3   0.6    2.3e-52  178.6   0.6    1.3  1  WP-004967218.1|Archaea___Halobacterota-Halobacteria___Halobacteriales___Haloferax_denitrificans___99.44___GCF_000337795.1                                            
    1.7e-52  179.1   0.4    2.5e-52  178.5   0.4    1.3  1  WP-007275989.1|Archaea___Halobacterota-Halobacteria___Halobacteriales___Haloferax_sulfurifontis___99.06___GCF_000337835.1                                            
    2.3e-52  178.6   1.8    2.3e-52  178.6   1.8    1.7  1  WP-089671286.1|Archaea___Halobacterota-Halobacteria___Halobacteriales___Halohasta_litchfieldiae___99.19___GCF_900109065.1                                            
    6.4e-52  177.2   3.8    6.4e-52  177.2   3.8    1.9  1  WP-004598915.1|Archaea___Halobacterota-Halobacteria___Halobacteriales___Halorubrum_distributum___99.49___GCF_000337335.1                                             
    7.9e-52  176.9   0.7    1.4e-51  176.0   0.7    1.5  1  WP-005538817.1|Archaea___Halobacterota-Halobacteria___Halobacteriales___Haloarcula_argentinensis___99.92___GCF_000336895.1                                           
    1.1e-51  176.4   0.9    1.9e-51  175.6   0.9    1.4  1  WP-004594241.1|Archaea___Halobacterota-Halobacteria___Halobacteriales___Haloarcula_japonica___99.93___GCF_000336635.1                                                
      4e-51  174.6   0.6    6.7e-51  173.8   0.6    1.3  1  WP-004041953.1|Archaea___Halobacterota-Halobacteria___Halobacteriales___Haloferax_volcanii___98.68___GCF_000025685.1                                                 
    5.1e-51  174.2   0.2    1.1e-50  173.2   0.1    1.6  1  WP-049987375.1|Archaea___Halobacterota-Halobacteria___Halobacteriales___Halobellus_rufus___95.63___GCF_000739575.1                                                   
    6.4e-51  173.9   0.6    1.2e-50  173.0   0.6    1.5  1  WP-058991498.1|Archaea___Halobacterota-Halobacteria___Halobacteriales___Haloarcula_sp001485575___99.93___GCF_001485575.1                                             
    9.9e-51  173.3   0.9    9.9e-51  173.3   0.9    1.9  1  ESS11727.1|Archaea___Halobacterota-Halobacteria___Halobacteriales___J07HR59_sp000496235___90.17___GCA_000496235.1                                                    
    8.3e-48  163.8   0.3    1.5e-47  162.9   0.3    1.4  1  WP-010904119.1|Archaea___Halobacterota-Halobacteria___Halobacteriales___Halobacterium_salinarum___99.42___GCF_000006805.1                                            
      2e-47  162.6   0.0    2.9e-47  162.0   0.0    1.2  1  KYH38952.1|Archaea___Crenarchaeota-Bathyarchaeia___B25___B25_sp001593855___74.3___GCA_001593855.1                                                                    
    2.9e-47  162.0   3.8    6.7e-47  160.8   3.8    1.6  1  WP-004518540.1|Archaea___Halobacterota-Halobacteria___Halobacteriales___Haloarcula_vallismortis___99.93___GCF_000337775.1                                            
    3.5e-47  161.7   1.5    6.8e-47  160.8   1.5    1.5  1  WP-089731440.1|Archaea___Halobacterota-Halobacteria___Halobacteriales___Haloarchaeobius_iranensis___99.53___GCF_900103505.1                                          
      5e-47  161.2   3.4    1.1e-46  160.0   3.4    1.6  1  WP-101349285.1|Archaea___Halobacterota-Halobacteria___Halobacteriales___Haloarcula_taiwanensis___99.93___GCF_002844335.1                                             
    5.1e-47  161.2   3.2    1.2e-46  160.0   3.2    1.6  1  WP-053966326.1|Archaea___Halobacterota-Halobacteria___Halobacteriales___Haloarcula_rubripromontorii___99.87___GCF_001280425.1                                        
    5.6e-47  161.1   3.9    1.3e-46  159.9   3.9    1.6  1  PSQ28462.1|Archaea___Halobacterota-Halobacteria___Halobacteriales___QS-9-68-17_sp003023565___95.65___GCA_003023565.1                                                 
    5.6e-47  161.1   2.6    1.3e-46  159.9   2.6    1.6  1  PSP83658.1|Archaea___Halobacterota-Halobacteria___Halobacteriales___QS-6-64-34_sp003020925___88.8___GCA_003020925.1                                                  
    6.5e-47  160.9   4.4    1.5e-46  159.7   4.4    1.6  1  WP-005535996.1|Archaea___Halobacterota-Halobacteria___Halobacteriales___Haloarcula_argentinensis___99.92___GCF_000336895.1                                           
    8.3e-47  160.5   3.9    1.9e-46  159.3   3.9    1.6  1  WP-008310846.1|Archaea___Halobacterota-Halobacteria___Halobacteriales___Haloarcula_amylolytica___99.92___GCF_000336615.1                                             
    8.3e-47  160.5   3.9    1.9e-46  159.3   3.9    1.6  1  WP-014039533.1|Archaea___Halobacterota-Halobacteria___Halobacteriales___Haloarcula_hispanica___79.94___GCF_000223905.1                                               
    1.3e-46  159.8   3.4    3.1e-46  158.6   3.4    1.7  1  WP-004964052.1|Archaea___Halobacterota-Halobacteria___Halobacteriales___Haloarcula_marismortui___99.53___GCF_000011085.1                                             
    1.4e-46  159.7   3.8    3.3e-46  158.6   3.8    1.6  1  WP-004593836.1|Archaea___Halobacterota-Halobacteria___Halobacteriales___Haloarcula_japonica___99.93___GCF_000336635.1                                                
    2.1e-46  159.2   3.2    5.2e-46  157.9   3.2    1.7  1  PSP63734.1|Archaea___Halobacterota-Halobacteria___Halobacteriales___QH-8-67-36_sp003021755___75.92___GCA_003021755.1                                                 
    2.5e-46  159.0   3.8    5.7e-46  157.8   3.8    1.7  1  WP-058992586.1|Archaea___Halobacterota-Halobacteria___Halobacteriales___Haloarcula_sp001485575___99.93___GCF_001485575.1                                             
    2.7e-46  158.8   3.9    5.8e-46  157.8   3.9    1.6  1  PSP76083.1|Archaea___Halobacterota-Halobacteria___Halobacteriales___QS-1-68-20_sp003021085___92.94___GCA_003021085.1                                                 
    5.2e-46  157.9   4.2    1.1e-45  156.8   4.2    1.6  1  WP-007545144.1|Archaea___Halobacterota-Halobacteria___Halobacteriales___Haloferax_larsenii___99.19___GCF_000336955.1                                                 
    5.5e-46  157.8   0.2    8.8e-46  157.2   0.2    1.3  1  PSQ48309.1|Archaea___Halobacterota-Halobacteria___Halobacteriales___Halovenus_sp003022725___82.47___GCA_003022725.1                                                  
    5.9e-46  157.7   5.8    9.2e-46  157.1   5.8    1.3  1  PSQ05572.1|Archaea___Halobacterota-Halobacteria___Halobacteriales___Halobaculum_sp003020945___94.4___GCA_003020945.1                                                 
    7.4e-46  157.4   2.6    1.7e-45  156.2   2.6    1.6  1  PSQ05123.1|Archaea___Halobacterota-Halobacteria___Halobacteriales___QS-4-69-31_sp003021655___88.25___GCA_003021655.1                                                 
    8.7e-46  157.2   3.5    1.8e-45  156.1   3.5    1.6  1  WP-092657410.1|Archaea___Halobacterota-Halobacteria___Halobacteriales___Halorientalis_persicus___99.93___GCF_900110215.1                                             
      1e-45  156.9   2.8    2.1e-45  155.9   2.8    1.5  1  WP-092689567.1|Archaea___Halobacterota-Halobacteria___Halobacteriales___Halorientalis_regularis___99.15___GCF_900102305.1                                            
    1.4e-45  156.5   4.4    2.8e-45  155.5   4.4    1.5  1  WP-077205447.1|Archaea___Halobacterota-Halobacteria___Halobacteriales___Halorientalis_sp001989615___99.5___GCF_001989615.1                                           
    1.7e-45  156.2   1.6    1.7e-45  156.2   1.6    2.0  1  WP-092702671.1|Archaea___Halobacterota-Halobacteria___Halobacteriales___Halovenus_aranensis___97.65___GCF_900100385.1                                                
    2.8e-45  155.5   3.7    6.4e-45  154.4   3.7    1.6  1  WP-073310586.1|Archaea___Halobacterota-Halobacteria___Halobacteriales___Halobaculum_gomorrense___98.3___GCF_900129775.1                                              
    3.6e-45  155.2   3.7    9.4e-45  153.8   3.7    1.7  1  PSP33295.1|Archaea___Halobacterota-Halobacteria___Halobacteriales___QH-10-67-22_sp003021305___88.47___GCA_003021305.1                                                
    4.1e-45  155.0   6.5    9.2e-45  153.8   6.5    1.6  1  WP-079235016.1|Archaea___Halobacterota-Halobacteria___Halobacteriales___Halolamina_sp002025255___97.34___GCF_002025255.1                                             
    4.4e-45  154.9   2.9    4.4e-45  154.9   2.9    1.8  1  WP-006885710.1|Archaea___Halobacterota-Halobacteria___Halobacteriales___Halosimplex_carlsbadense___99___GCF_000337455.1                                              
      6e-45  154.5   3.0      6e-45  154.5   3.0    2.0  1  PSP91442.1|Archaea___Halobacterota-Halobacteria___Halobacteriales___Halovenus_sp003021015___88.7___GCA_003021015.1                                                   
      6e-45  154.4   2.7    1.8e-44  152.9   2.7    1.8  1  PSP24403.1|Archaea___Halobacterota-Halobacteria___Halobacteriales___Halovenus_sp003022085___57.72___GCA_003022085.1                                                  
    6.9e-45  154.3   4.3    1.5e-44  153.1   4.3    1.6  1  WP-008321650.1|Archaea___Halobacterota-Halobacteria___Halobacteriales___Haloferax_mucosum___99.36___GCF_000337815.1                                                  
    7.2e-45  154.2   3.4    7.2e-45  154.2   3.4    2.0  1  PSQ37130.1|Archaea___Halobacterota-Halobacteria___Halobacteriales___Halovenus_sp003022845___53.37___GCA_003022845.1                                                  
    7.3e-45  154.2   3.7    1.6e-44  153.1   3.7    1.6  1  WP-008323270.1|Archaea___Halobacterota-Halobacteria___Halobacteriales___Haloferax_elongans___99.57___GCF_000336755.1                                                 
    7.6e-45  154.1   0.9    1.8e-44  152.9   0.9    1.7  1  WP-018128976.1|Archaea___Halobacterota-Halobacteria___Halobacteriales___Haladaptatus_paucihalophilus___99.08___GCF_000376445.1                                       
      8e-45  154.0   2.9      8e-45  154.0   2.9    1.9  1  PSQ46974.1|Archaea___Halobacterota-Halobacteria___Halobacteriales___Halovenus_sp003022725___82.47___GCA_003022725.1                                                  
    1.2e-44  153.5   4.0    2.4e-44  152.5   4.0    1.6  1  WP-004057524.1|Archaea___Halobacterota-Halobacteria___Halobacteriales___Haloferax_mediterranei___99.25___GCF_000306765.2                                             
    1.3e-44  153.3   3.6    2.8e-44  152.3   3.6    1.6  1  WP-007274342.1|Archaea___Halobacterota-Halobacteria___Halobacteriales___Haloferax_sulfurifontis___99.06___GCF_000337835.1                                            
    1.5e-44  153.2   3.7    3.2e-44  152.1   3.7    1.6  1  WP-004970068.1|Archaea___Halobacterota-Halobacteria___Halobacteriales___Haloferax_denitrificans___99.44___GCF_000337795.1                                            
    2.1e-44  152.7   3.8    4.7e-44  151.5   3.8    1.6  1  WP-004972763.1|Archaea___Halobacterota-Halobacteria___Halobacteriales___Haloferax_gibbonsii___99.44___GCF_000336775.1                                                
    2.1e-44  152.7   4.3    4.6e-44  151.6   4.3    1.6  1  WP-058568423.1|Archaea___Halobacterota-Halobacteria___Halobacteriales___Haloferax_sp001469875___99.44___GCF_001469875.2                                              
    2.1e-44  152.7   4.3    4.6e-44  151.6   4.3    1.6  1  WP-008092168.1|Archaea___Halobacterota-Halobacteria___Halobacteriales___Haloferax_prahovense___99.44___GCF_000336815.1                                               
    2.5e-44  152.4   5.5    5.3e-44  151.4   5.5    1.6  1  WP-053947547.1|Archaea___Halobacterota-Halobacteria___Halobacteriales___Halolamina_sediminis___96.58___GCF_001282785.1                                               
    2.9e-44  152.2   2.4    6.6e-44  151.1   2.4    1.6  1  WP-092904778.1|Archaea___Halobacterota-Halobacteria___Halobacteriales___Halostagnicola_kamekurae___99.2___GCF_900116205.1                                            
    3.3e-44  152.0   5.1      8e-44  150.8   5.1    1.7  1  PSQ32490.1|Archaea___Halobacterota-Halobacteria___Halobacteriales___SW-10-68-16_sp003023485___63.24___GCA_003023485.1                                                
    3.3e-44  152.0   7.1    1.1e-43  150.4   5.6    2.2  1  WP-054583607.1|Archaea___Halobacterota-Halobacteria___Halobacteriales___Halolamina_pelagica_B___92.92___GCF_001307315.1                                              
    3.3e-44  152.0   0.5    7.8e-44  150.8   0.5    1.7  1  WP-076428110.1|Archaea___Halobacterota-Halobacteria___Halobacteriales___Haladaptatus_litoreus___100___GCF_900156425.1                                                
    3.7e-44  151.9   1.3      8e-44  150.8   1.3    1.6  1  WP-008528342.1|Archaea___Halobacterota-Halobacteria___Halobacteriales___Halorhabdus_tiamatea___97.13___GCF_000470655.1                                               
      4e-44  151.8   2.2    9.8e-44  150.5   2.2    1.6  1  WP-015764007.1|Archaea___Halobacterota-Halobacteria___Halobacteriales___Halomicrobium_mukohataei___99.93___GCF_000023965.1                                           
      4e-44  151.8   2.2    9.8e-44  150.5   2.2    1.6  1  WP-018257916.1|Archaea___Halobacterota-Halobacteria___Halobacteriales___Halomicrobium_katesii___99.93___GCF_000379085.1                                              
    4.1e-44  151.7   3.8    9.4e-44  150.5   3.8    1.6  1  WP-058827205.1|Archaea___Halobacterota-Halobacteria___Halobacteriales___Haloferax_sp001482285___99.44___GCF_001482285.1                                              
    4.3e-44  151.7   0.4    9.9e-44  150.5   0.4    1.6  1  WP-049972006.1|Archaea___Halobacterota-Halobacteria___Halobacteriales___Haladaptatus_cibarius___99.57___GCF_000710615.1                                              
    5.3e-44  151.4   0.3    7.6e-44  150.9   0.3    1.2  1  WP-098726317.1|Archaea___Halobacterota-Halobacteria___Halobacteriales___Natrinema_sp002572525___99.35___GCF_002572525.1                                              
    5.4e-44  151.4   3.5    1.3e-43  150.0   3.5    1.7  1  PSP93707.1|Archaea___Halobacterota-Halobacteria___Halobacteriales___Halomicrobium_sp003021685___93.87___GCA_003021685.1                                              
    5.5e-44  151.3   0.7    1.1e-43  150.4   0.7    1.5  1  WP-015788951.1|Archaea___Halobacterota-Halobacteria___Halobacteriales___Halorhabdus_utahensis___98.25___GCF_000023945.1                                              
    5.6e-44  151.3   3.7    1.3e-43  150.1   3.7    1.6  1  PSP86194.1|Archaea___Halobacterota-Halobacteria___Halobacteriales___QS-1-68-17_sp003021105___65.6___GCA_003021105.1                                                  
      6e-44  151.2   4.9    1.2e-43  150.2   4.9    1.5  1  WP-058581074.1|Archaea___Halobacterota-Halobacteria___Halobacteriales___Haloprofundus_marisrubri___99.24___GCF_001469955.1                                           
    6.3e-44  151.1   5.4    1.4e-43  150.0   5.4    1.6  1  WP-006672100.1|Archaea___Halobacterota-Halobacteria___Halobacteriales___Halobiforma_nitratireducens___86.94___GCF_000337895.1                                        
    6.4e-44  151.1   0.4      1e-43  150.4   0.4    1.3  1  PSQ35480.1|Archaea___Halobacterota-Halobacteria___Halobacteriales___Halovenus_sp003022845___53.37___GCA_003022845.1                                                  
    6.4e-44  151.1   3.8      2e-43  149.5   3.8    1.8  1  WP-006067893.1|Archaea___Halobacterota-Halobacteria___Halobacteriales___Natronorubrum_bangense___97.73___GCF_000337715.1                                             
    6.5e-44  151.1   2.4    6.5e-44  151.1   2.4    2.0  1  PSQ08492.1|Archaea___Halobacterota-Halobacteria___Halobacteriales___QS-5-68-33_sp003023785___82.13___GCA_003023785.1                                                 
    6.6e-44  151.0   0.3      1e-43  150.5   0.3    1.3  1  WP-079978638.1|Archaea___Halobacterota-Halobacteria___Halobacteriales___Halolamina_sediminis___96.58___GCF_001282785.1                                               
    6.9e-44  151.0   5.8    6.9e-44  151.0   5.8    1.8  1  WP-049980987.1|Archaea___Halobacterota-Halobacteria___Halobacteriales___Halolamina_rubra___96.07___GCF_000739555.1                                                   
    7.1e-44  151.0   0.8    1.8e-43  149.6   0.8    1.7  1  WP-066143209.1|Archaea___Halobacterota-Halobacteria___Halobacteriales___Haladaptatus_sp001625445___98.69___GCF_001625445.1                                           
    7.8e-44  150.8   1.6    1.3e-43  150.1   1.6    1.4  1  WP-090385925.1|Archaea___Halobacterota-Halobacteria___Halobacteriales___Natronobacterium_A_texcoconense___99.57___GCF_900104065.1                                    
    8.3e-44  150.7   3.8    1.8e-43  149.6   3.8    1.6  1  WP-089779013.1|Archaea___Halobacterota-Halobacteria___Halobacteriales___Haloferax_massiliensis___99.25___GCF_001368915.1                                             
    8.6e-44  150.7   3.1    1.9e-43  149.6   3.1    1.6  1  WP-004044192.1|Archaea___Halobacterota-Halobacteria___Halobacteriales___Haloferax_volcanii___98.68___GCF_000025685.1                                                 
    8.8e-44  150.6   3.1    2.3e-43  149.3   3.1    1.8  1  WP-097008914.1|Archaea___Halobacterota-Halobacteria___Halobacteriales___Natronoarchaeum_philippinense___98.73___GCF_900215575.1                                      
    1.1e-43  150.4   4.3    3.3e-43  148.8   4.3    1.8  1  WP-071402660.1|Archaea___Halobacterota-Halobacteria___Halobacteriales___Natrialba_sp001861355___99.36___GCF_001861355.1                                              
    1.2e-43  150.2   6.2    2.7e-43  149.0   6.2    1.6  1  WP-074877239.1|Archaea___Halobacterota-Halobacteria___Halobacteriales___Halolamina_pelagica___97.21___GCF_900115675.1                                                
    1.3e-43  150.1   3.8    4.1e-43  148.5   3.8    1.8  1  WP-004215175.1|Archaea___Halobacterota-Halobacteria___Halobacteriales___Natrialba_magadii___98.97___GCF_000025625.1                                                  
    1.4e-43  150.0   5.1    1.4e-43  150.0   5.1    2.0  1  PSP56463.1|Archaea___Halobacterota-Halobacteria___Halobacteriales___CBA1134_sp003021175___96.37___GCA_003021175.1                                                    
    1.4e-43  150.0   0.8    3.2e-43  148.8   0.8    1.6  1  RBI63640.1|Archaea___Halobacterota-Halobacteria___Halobacteriales___H22_sp003298465___99.36___GCA_003298465.1                                                        
    1.7e-43  149.7   6.9    4.6e-43  148.3   6.9    1.7  1  WP-049935825.1|Archaea___Halobacterota-Halobacteria___Halobacteriales___Haloplanus_natans___98.8___GCF_000427685.1                                                   
    1.7e-43  149.7   4.1    4.4e-43  148.4   4.1    1.7  1  WP-006826681.1|Archaea___Halobacterota-Halobacteria___Halobacteriales___Natrialba_taiwanensis___99.04___GCF_000337595.1                                              
    1.8e-43  149.7   4.7    5.4e-43  148.1   4.7    1.8  1  WP-006169271.1|Archaea___Halobacterota-Halobacteria___Halobacteriales___Natrialba_chahannaoensis___99.74___GCF_000337135.1                                           
    1.8e-43  149.6   5.1    4.1e-43  148.5   5.1    1.6  1  WP-049926582.1|Archaea___Halobacterota-Halobacteria___Halobacteriales___Halopiger_A_goleimassiliensis___99.62___GCF_000455345.1                                      
      2e-43  149.5   5.0    4.9e-43  148.2   5.0    1.7  1  WP-058367240.1|Archaea___Halobacterota-Halobacteria___Halobacteriales___Haloparvum_sedimenti___97.54___GCF_001462205.1                                               
      2e-43  149.5   4.3    5.2e-43  148.1   4.3    1.7  1  WP-006664561.1|Archaea___Halobacterota-Halobacteria___Halobacteriales___Natrialba_aegyptia___99.42___GCF_000337535.1                                                 
    2.1e-43  149.4   4.4    6.6e-43  147.8   4.4    1.8  1  WP-006654071.1|Archaea___Halobacterota-Halobacteria___Halobacteriales___Natrialba_hulunbeirensis___99.17___GCF_000337575.1                                           
    2.3e-43  149.3   5.1      5e-43  148.2   5.1    1.6  1  WP-007143777.1|Archaea___Halobacterota-Halobacteria___Halobacteriales___Halobiforma_haloterrestris___99.81___GCF_900112205.1                                         
    2.3e-43  149.3   3.9    6.6e-43  147.8   3.9    1.8  1  WP-006092175.1|Archaea___Halobacterota-Halobacteria___Halobacteriales___Natronorubrum_tibetense___99.36___GCF_000383975.1                                            
    2.4e-43  149.2   3.9    7.6e-43  147.6   3.9    1.9  1  WP-006110092.1|Archaea___Halobacterota-Halobacteria___Halobacteriales___Natrialba_asiatica___99.11___GCF_000337555.1                                                 
    2.4e-43  149.2   2.8    5.7e-43  148.0   2.8    1.7  1  WP-049952040.1|Archaea___Halobacterota-Halobacteria___Halobacteriales___Halostagnicola_larsenii___100___GCF_000517625.1                                              
    2.7e-43  149.1   4.1    9.3e-43  147.3   4.1    1.9  1  WP-049922821.1|Archaea___Halobacterota-Halobacteria___Halobacteriales___Halopiger_B_djelfimassiliensis___99.24___GCF_000455365.1                                     
      3e-43  148.9   4.8      3e-43  148.9   4.8    1.9  1  WP-089694433.1|Archaea___Halobacterota-Halobacteria___Halobacteriales___Halogranum_gelatinilyticum___99.57___GCF_900103715.1                                         
    3.5e-43  148.7   2.6    7.6e-43  147.6   2.6    1.6  1  WP-013881405.1|Archaea___Halobacterota-Halobacteria___Halobacteriales___Halopiger_xanaduensis___99.57___GCF_000217715.1                                              
    3.6e-43  148.6   4.5    1.6e-42  146.6   4.5    2.1  1  WP-007257832.1|Archaea___Halobacterota-Halobacteria___Halobacteriales___Natronolimnobius_B_innermongolicus___98.92___GCF_000337215.1                                 
    3.8e-43  148.6   2.3    1.1e-42  147.1   2.3    1.8  1  WP-006186396.1|Archaea___Halobacterota-Halobacteria___Halobacteriales___Natrinema_pallidum___98.1___GCF_000337615.1                                                  
    4.7e-43  148.3   0.3    7.5e-43  147.6   0.3    1.3  1  PSP88117.1|Archaea___Halobacterota-Halobacteria___Halobacteriales___Halovenus_sp003021015___88.7___GCA_003021015.1                                                   
    4.9e-43  148.2   1.0    1.3e-42  146.8   1.0    1.7  1  WP-049995272.1|Archaea___Halobacterota-Halobacteria___Halobacteriales___Halapricum_salinum___99.5___GCF_000755225.1                                                  
    5.9e-43  148.0   5.0    1.7e-42  146.5   5.0    1.8  1  WP-089868984.1|Archaea___Halobacterota-Halobacteria___Halobacteriales___Halogranum_rubrum___99.38___GCF_900114455.1                                                  
    7.1e-43  147.7   4.7    2.2e-42  146.1   4.7    1.8  1  WP-092537483.1|Archaea___Halobacterota-Halobacteria___Halobacteriales___Halopelagius_longus___99.38___GCF_900100875.1                                                
    7.4e-43  147.6   3.2    2.2e-42  146.1   3.2    1.8  1  WP-090621205.1|Archaea___Halobacterota-Halobacteria___Halobacteriales___Natrinema_salaciae___99.87___GCF_900110865.1                                                 
    7.8e-43  147.6   3.8    2.5e-42  145.9   3.8    1.9  1  WP-098727280.1|Archaea___Halobacterota-Halobacteria___Halobacteriales___Natrinema_sp002572525___99.35___GCF_002572525.1                                              
    1.1e-42  147.1   2.0    2.9e-42  145.7   2.0    1.8  1  WP-090304169.1|Archaea___Halobacterota-Halobacteria___Halobacteriales___Natronorubrum_texcoconense___99.36___GCF_900100335.1                                         
    1.1e-42  147.0   3.4    2.6e-42  145.8   3.4    1.6  1  WP-058572651.1|Archaea___Halobacterota-Halobacteria___Halobacteriales___Haloferax_sp001469865___98.6___GCF_001469865.1                                               
    1.2e-42  147.0   3.6    2.8e-42  145.8   3.6    1.7  1  PSP39010.1|Archaea___Halobacterota-Halobacteria___Halobacteriales___CBA1134_sp003021785___92.04___GCA_003021785.1                                                    
    1.2e-42  147.0   2.3    1.2e-42  147.0   2.3    1.9  1  WP-006429154.1|Archaea___Halobacterota-Halobacteria___Halobacteriales___Natrinema_versiforme___99.24___GCF_000337195.1                                               
    1.6e-42  146.5   4.6    3.8e-42  145.3   4.6    1.7  1  WP-008896593.1|Archaea___Halobacterota-Halobacteria___Halobacteriales___Haloterrigena_salina___99.17___GCF_000337495.1                                               
    1.8e-42  146.4   0.4    3.3e-42  145.5   0.4    1.4  1  WP-079232655.1|Archaea___Halobacterota-Halobacteria___Halobacteriales___Halolamina_sp002025255___97.34___GCF_002025255.1                                             
    1.9e-42  146.3   1.8    1.9e-42  146.3   1.8    1.9  1  WP-089816890.1|Archaea___Halobacterota-Halobacteria___Halobacteriales___Halomicrobium_zhouii___99.93___GCF_900114435.1                                               
      3e-42  145.7   6.9    7.6e-42  144.3   6.9    1.7  1  WP-092632301.1|Archaea___Halobacterota-Halobacteria___Halobacteriales___Haloplanus_vescus___98.8___GCF_900107665.1                                                   
    3.4e-42  145.5   4.6    8.2e-42  144.2   4.6    1.7  1  WP-089805124.1|Archaea___Halobacterota-Halobacteria___Halobacteriales___Halogeometricum_rufum___99.36___GCF_900112175.1                                              
    3.5e-42  145.4   4.4    3.5e-42  145.4   4.4    1.9  1  WP-049965004.1|Archaea___Halobacterota-Halobacteria___Halobacteriales___Natrinema_jeotgali___98.8___GCF_000710605.1                                                  
    3.9e-42  145.3   4.1    9.5e-42  144.0   4.1    1.6  1  WP-089877156.1|Archaea___Halobacterota-Halobacteria___Halobacteriales___Halogeometricum_limi___99.57___GCF_900115785.1                                               
    4.6e-42  145.1   4.3    4.6e-42  145.1   4.3    1.9  1  WP-006182531.1|Archaea___Halobacterota-Halobacteria___Halobacteriales___Natrinema_pellirubrum___99.76___GCF_000230735.2                                              
    5.3e-42  144.8   4.5    1.5e-41  143.4   4.5    1.8  1  WP-008457147.1|Archaea___Halobacterota-Halobacteria___Halobacteriales___Natrinema_gari___99.36___GCF_000337175.1                                                     
    5.7e-42  144.7   0.0    1.3e-41  143.6   0.0    1.6  1  WP-004079456.1|Archaea___Halobacterota-Methanomicrobia___Methanomicrobiales___Methanoplanus_limicola___100___GCF_000243255.1                                         
    5.8e-42  144.7   2.7    5.8e-42  144.7   2.7    1.9  1  WP-014050336.1|Archaea___Halobacterota-Halobacteria___Halobacteriales___Halolamina_sp000224475___97.28___GCF_000224475.1                                             
    5.8e-42  144.7   3.3    1.5e-41  143.4   3.3    1.7  1  PSQ19127.1|Archaea___Halobacterota-Halobacteria___Halobacteriales___SW-7-71-33_sp003023195___88.72___GCA_003023195.1                                                 
    5.8e-42  144.7   4.6    1.6e-41  143.3   4.6    1.8  1  WP-007107748.1|Archaea___Halobacterota-Halobacteria___Halobacteriales___Natrinema_altunense___83.98___GCF_000731985.1                                                
    5.9e-42  144.7   5.9    2.2e-41  142.9   5.9    1.9  1  WP-092888732.1|Archaea___Halobacterota-Halobacteria___Halobacteriales___Halopelagius_inordinatus___99.57___GCF_900113245.1                                           
    6.1e-42  144.7   4.0    1.9e-41  143.0   4.0    1.9  1  WP-076609753.1|Archaea___Halobacterota-Halobacteria___Halobacteriales___Natronorubrum_thiooxidans___99.24___GCF_900156475.1                                          
    6.6e-42  144.5   4.5    1.8e-41  143.1   4.5    1.8  1  WP-008163519.1|Archaea___Halobacterota-Halobacteria___Halobacteriales___Natronorubrum_sulfidifaciens___98.92___GCF_000337735.1                                       
      7e-42  144.5   3.8      7e-42  144.5   3.8    2.1  1  WP-066412248.1|Archaea___Halobacterota-Halobacteria___Halobacteriales___Halorubrum_aethiopicum___97.92___GCF_001542905.1                                             
    7.1e-42  144.4   3.0    1.8e-41  143.1   3.0    1.7  1  WP-092935332.1|Archaea___Halobacterota-Halobacteria___Halobacteriales___Natrinema_hispanica___99.11___GCF_900111485.1                                                
    9.8e-42  144.0   4.9    2.5e-41  142.7   4.9    1.7  1  WP-006056517.1|Archaea___Halobacterota-Halobacteria___Halobacteriales___Halogeometricum_borinquense___99.92___GCF_000172995.2                                        
      1e-41  143.9   2.0    2.6e-41  142.6   2.0    1.7  1  WP-097380642.1|Archaea___Halobacterota-Halobacteria___Halobacteriales___Natrinema_ejinorense___99.92___GCF_002494345.1                                               
    1.3e-41  143.6   6.0    4.4e-41  141.9   6.0    1.9  1  WP-054863802.1|Archaea___Halobacterota-Halobacteria___Halobacteriales___Natronolimnobius_baerhuensis___82.53___GCF_002177135.1                                       
    1.5e-41  143.4   3.4    1.5e-41  143.4   3.4    2.1  1  WP-094529948.1|Archaea___Halobacterota-Halobacteria___Halobacteriales___Halorubrum_halodurans___94.17___GCF_002252985.1                                              
    1.5e-41  143.4   4.8    3.3e-41  142.3   4.8    1.6  1  WP-053772420.1|Archaea___Halobacterota-Halobacteria___Halobacteriales___Halorubrum_tropicale___99.57___GCF_001280455.1                                               
    1.6e-41  143.3   4.0    1.6e-41  143.3   4.0    1.9  1  WP-066303010.1|Archaea___Halobacterota-Halobacteria___Halobacteriales___Natrinema_mahii___99.57___GCF_000690595.1                                                    
    1.9e-41  143.0   5.4    4.5e-41  141.8   5.4    1.7  1  WP-092920665.1|Archaea___Halobacterota-Halobacteria___Halobacteriales___Halorubrum_sodomense___99.19___GCF_900111935.1                                               
      2e-41  143.0   5.6    4.8e-41  141.7   5.6    1.7  1  WP-092731129.1|Archaea___Halobacterota-Halobacteria___Halobacteriales___Halopenitus_persicus___98.11___GCF_900107205.1                                               
    2.1e-41  142.9   3.1    4.5e-41  141.8   3.1    1.6  1  WP-103991509.1|Archaea___Halobacterota-Halobacteria___Halobacteriales___Halobellus_limi___99.55___GCF_900108165.1                                                    
    2.6e-41  142.6   4.7    5.5e-41  141.5   4.7    1.6  1  WP-017341968.1|Archaea___Halobacterota-Halobacteria___Halobacteriales___Halorubrum_sp000296615___99.49___GCF_000296615.1                                             
    3.3e-41  142.2   4.8    7.5e-41  141.1   4.8    1.6  1  WP-004598723.1|Archaea___Halobacterota-Halobacteria___Halobacteriales___Halorubrum_distributum___99.49___GCF_000337335.1                                             
    3.5e-41  142.2   4.5    7.5e-41  141.1   4.5    1.6  1  WP-008444545.1|Archaea___Halobacterota-Halobacteria___Halobacteriales___Halorubrum_californiense___97.07___GCF_000336875.1                                           
    3.7e-41  142.1   3.7    8.1e-41  141.0   3.7    1.6  1  WP-092815427.1|Archaea___Halobacterota-Halobacteria___Halobacteriales___Halopenitus_malekzadehii___98.41___GCF_900108505.1                                           
      4e-41  142.0   4.8    8.4e-41  140.9   4.8    1.6  1  WP-008582603.1|Archaea___Halobacterota-Halobacteria___Halobacteriales___Halorubrum_hochstenium___99.38___GCF_000337075.1                                             
    4.2e-41  141.9   4.0    9.4e-41  140.8   4.0    1.6  1  WP-049985844.1|Archaea___Halobacterota-Halobacteria___Halobacteriales___Halobellus_rufus___95.63___GCF_000739575.1                                                   
    4.6e-41  141.8   5.3    1.2e-40  140.4   5.3    1.7  1  WP-096390633.1|Archaea___Halobacterota-Halobacteria___Halobacteriales___Halopenitus_persicus_A___98.22___GCF_002355635.1                                             
    4.6e-41  141.8   0.5    6.9e-41  141.2   0.5    1.3  1  WP-049981501.1|Archaea___Halobacterota-Halobacteria___Halobacteriales___Halolamina_rubra___96.07___GCF_000739555.1                                                   
    4.9e-41  141.7   4.8    1.2e-40  140.5   4.8    1.7  1  WP-008009148.1|Archaea___Halobacterota-Halobacteria___Halobacteriales___Natrinema_limicola___99.19___GCF_000337475.1                                                 
    5.3e-41  141.6   2.8    1.4e-40  140.2   2.8    1.7  1  WP-108381664.1|Archaea___Halobacterota-Halobacteria___Halobacteriales___HARCEL1_sp003058365___96.52___GCF_003058365.1                                                
    5.7e-41  141.5   4.3    1.6e-40  140.1   4.3    1.7  1  WP-086888605.1|Archaea___Halobacterota-Halobacteria___Halobacteriales___B1-Br10-E2g2_sp002156705___99.53___GCF_002156705.1                                           
      6e-41  141.4   3.0    1.3e-40  140.3   3.0    1.6  1  WP-089672697.1|Archaea___Halobacterota-Halobacteria___Halobacteriales___Halohasta_litchfieldiae___99.19___GCF_900109065.1                                            
    6.7e-41  141.3   4.0    6.7e-41  141.3   4.0    2.0  1  RAW44606.1|Archaea___Halobacterota-Halobacteria___Halobacteriales___Halorubrum_sp003287355___98.61___GCA_003287355.1                                                 
    6.8e-41  141.2   5.0    6.8e-41  141.2   5.0    2.0  1  WP-076146950.1|Archaea___Halobacterota-Halobacteria___Halobacteriales___Natrinema_saccharevitans___99.3___GCF_001953745.1                                            
    7.2e-41  141.1   3.8    1.6e-40  140.0   3.8    1.6  1  WP-004048972.1|Archaea___Halobacterota-Halobacteria___Halobacteriales___Halorubrum_saccharovorum___99.25___GCF_000337915.1                                           
    7.8e-41  141.0   0.7    1.4e-40  140.2   0.7    1.4  1  WP-049924491.1|Archaea___Halobacterota-Halobacteria___Halobacteriales___Halopiger_B_djelfimassiliensis___99.24___GCF_000455365.1                                     
    8.2e-41  141.0   4.9    1.8e-40  139.9   4.9    1.6  1  WP-006629376.1|Archaea___Halobacterota-Halobacteria___Halobacteriales___Halorubrum_tebenquichense___99.68___GCF_000337415.1                                          
    8.5e-41  140.9   2.9    2.4e-40  139.5   2.9    1.8  1  WP-089763977.1|Archaea___Halobacterota-Halobacteria___Halobacteriales___Halobellus_clavatus___98.92___GCF_900107195.1                                                
      9e-41  140.8   4.3    2.1e-40  139.7   4.3    1.6  1  WP-006111591.1|Archaea___Halobacterota-Halobacteria___Halobacteriales___Halorubrum_coriense___98.73___GCF_000337035.1                                                
    9.1e-41  140.8   5.5      2e-40  139.7   5.5    1.6  1  WP-096394041.1|Archaea___Halobacterota-Halobacteria___Halobacteriales___Halorubrum_trapanicum___99.38___GCF_002355655.1                                              
    9.9e-41  140.7   4.7    2.4e-40  139.5   4.7    1.7  1  WP-008002286.1|Archaea___Halobacterota-Halobacteria___Halobacteriales___Halorubrum_aidingense___98.16___GCF_000336995.1                                              
    1.2e-40  140.4   3.9      3e-40  139.1   3.9    1.7  1  WP-008389143.1|Archaea___Halobacterota-Halobacteria___Halobacteriales___Halogeometricum_pallidum___99.1___GCF_000337095.1                                            
    1.4e-40  140.2   4.6    2.8e-40  139.2   4.6    1.5  1  WP-049931740.1|Archaea___Halobacterota-Halobacteria___Halobacteriales___Halorubrum_ezzemoulense___99.63___GCF_002114285.1                                            
    1.7e-40  140.0   6.3    4.5e-40  138.6   6.3    1.7  1  WP-089668518.1|Archaea___Halobacterota-Halobacteria___Halobacteriales___Halobacterium_jilantaiense___99.08___GCF_900110535.1                                         
    1.7e-40  139.9   4.2    4.2e-40  138.7   4.2    1.7  1  WP-012942541.1|Archaea___Halobacterota-Halobacteria___Halobacteriales___Haloterrigena_turkmenica___99.49___GCF_000025325.1                                           
    1.8e-40  139.8   3.8      4e-40  138.7   3.8    1.6  1  WP-095635523.1|Archaea___Halobacterota-Halobacteria___Halobacteriales___Halorubrum_sp002286985___99.76___GCF_002286985.1                                             
      3e-40  139.1   6.4    7.4e-40  137.9   6.4    1.7  1  WP-050047888.1|Archaea___Halobacterota-Halobacteria___Halobacteriales___Halanaeroarchaeum_sulfurireducens___98.23___GCF_001011115.1                                  
    3.5e-40  138.9   3.3    7.9e-40  137.8   3.3    1.6  1  WP-008005342.1|Archaea___Halobacterota-Halobacteria___Halobacteriales___Halorubrum_lipolyticum___99.3___GCF_000337375.1                                              
    3.9e-40  138.8   7.8    1.1e-39  137.3   7.8    1.7  1  WP-059055731.1|Archaea___Halobacterota-Halobacteria___Halobacteriales___Halobacterium_hubeiense___98.65___GCF_001488575.1                                            
      6e-40  138.2   8.1    1.7e-39  136.7   8.1    1.8  1  WP-058981181.1|Archaea___Halobacterota-Halobacteria___Halobacteriales___Halobacterium_sp001485535___99.08___GCF_001485535.1                                          
    6.9e-40  138.0   4.4    1.9e-39  136.5   4.4    1.8  1  WP-049938322.1|Archaea___Halobacterota-Halobacteria___Halobacteriales___Halobacterium_sp000230955___98.65___GCF_000230955.2                                          
      7e-40  137.9   5.8    1.7e-39  136.7   5.8    1.7  1  WP-092565654.1|Archaea___Halobacterota-Halobacteria___Halobacteriales___Halorubrum_sp001261915___97.8___GCF_001261915.1                                              
    8.4e-40  137.7   3.4    1.9e-39  136.5   3.4    1.6  1  WP-008848780.1|Archaea___Halobacterota-Halobacteria___Halobacteriales___Halorubrum_kocurii___97.78___GCF_000337355.1                                                 
    8.8e-40  137.6   0.3    1.4e-39  137.0   0.3    1.3  1  WP-014050757.1|Archaea___Halobacterota-Halobacteria___Halobacteriales___Halolamina_sp000224475___97.28___GCF_000224475.1                                             
    8.9e-40  137.6   7.4    2.3e-39  136.3   7.4    1.7  1  WP-010902152.1|Archaea___Halobacterota-Halobacteria___Halobacteriales___Halobacterium_salinarum___99.42___GCF_000006805.1                                            
    9.2e-40  137.5   3.8    2.1e-39  136.4   3.8    1.6  1  WP-094526386.1|Archaea___Halobacterota-Halobacteria___Halobacteriales___Halorubrum_sp002252755___74.82___GCF_002252755.1                                             
    9.3e-40  137.5   0.4    1.6e-39  136.8   0.4    1.4  1  WP-074875920.1|Archaea___Halobacterota-Halobacteria___Halobacteriales___Halolamina_pelagica___97.21___GCF_900115675.1                                                
    9.3e-40  137.5   4.6    2.9e-39  135.9   4.6    1.8  1  WP-049989704.1|Archaea___Halobacterota-Halobacteria___Halobacteriales___Natrinema_salifodinae___98.73___GCF_900110455.1                                              
    9.7e-40  137.5   4.6      2e-39  136.4   4.6    1.5  1  WP-050033533.1|Archaea___Halobacterota-Halobacteria___Halobacteriales___Halorubrum_halophilum___92.18___GCF_000739595.1                                              
    1.6e-39  136.8   4.5    3.9e-39  135.5   4.5    1.7  1  WP-075937053.1|Archaea___Halobacterota-Halobacteria___Halobacteriales___CBA1134_sp001950595___98.8___GCF_001950595.1                                                 
    4.5e-39  135.3   1.4      6e-39  134.9   1.4    1.2  1  PSQ57534.1|Archaea___Halobacterota-Halobacteria___Halobacteriales___Halorubrum_sp003023405___87.52___GCA_003023405.1                                                 
    4.5e-39  135.3   2.8    1.2e-38  134.0   2.8    1.7  1  ESS09290.1|Archaea___Halobacterota-Halobacteria___Halobacteriales___Halonotius_sp000496215___92.47___GCA_000496215.1                                                 
    4.8e-39  135.2   8.0    6.1e-39  134.9   6.0    2.1  1  WP-103424703.1|Archaea___Halobacterota-Halobacteria___Halobacteriales___Salinigranum_rubrum___98.42___GCF_002906575.1                                                
    5.4e-39  135.0   2.1    1.3e-38  133.8   2.1    1.7  1  WP-071932648.1|Archaea___Halobacterota-Halobacteria___Halobacteriales___Halodesulfurarchaeum_formicicum___96.09___GCF_001886955.1                                    
    7.9e-39  134.5   3.7    1.9e-38  133.3   3.7    1.7  1  WP-012659445.1|Archaea___Halobacterota-Halobacteria___Halobacteriales___Halorubrum_lacusprofundi___99.57___GCF_000022205.1                                           
    9.5e-39  134.2   0.6    2.7e-38  132.8   0.6    1.8  1  WP-090378479.1|Archaea___Halobacterota-Halobacteria___Halobacteriales___Natronobacterium_A_texcoconense___99.57___GCF_900104065.1                                    
    1.7e-38  133.4   3.1    1.7e-38  133.4   3.1    2.1  1  WP-099254273.1|Archaea___Halobacterota-Halobacteria___Halobacteriales___Halorubrum_persicum___98.94___GCF_002727125.1                                                
    2.1e-38  133.1   1.0    3.1e-38  132.6   1.0    1.3  1  WP-058366871.1|Archaea___Halobacterota-Halobacteria___Halobacteriales___Haloparvum_sedimenti___97.54___GCF_001462205.1                                               
    2.7e-38  132.8   0.7    3.6e-38  132.4   0.7    1.2  1  WP-092921161.1|Archaea___Halobacterota-Halobacteria___Halobacteriales___Halorubrum_sodomense___99.19___GCF_900111935.1                                               
    3.2e-38  132.5   2.7    7.4e-38  131.3   2.7    1.6  1  WP-005581544.1|Archaea___Halobacterota-Halobacteria___Halobacteriales___Natronobacterium_gregoryi___99.62___GCF_000230715.2                                          
    3.9e-38  132.2   0.8    6.9e-38  131.4   0.8    1.3  1  ESS02582.1|Archaea___Halobacterota-Halobacteria___Halobacteriales___Halorubrum_sp000496175___95.51___GCA_000496175.1                                                 
    7.7e-38  131.3   0.5    1.2e-37  130.7   0.5    1.3  1  WP-092566756.1|Archaea___Halobacterota-Halobacteria___Halobacteriales___Halorubrum_sp001261915___97.8___GCF_001261915.1                                              
    1.8e-37  130.1   0.0    2.8e-37  129.5   0.0    1.2  1  PCI15875.1|Bacteria___Chloroflexota-Dehalococcoidia___UBA3495___UBA11650_sp002401285___69.97___GCA_002401285.1                                                       
    2.8e-37  129.4   0.0    4.4e-37  128.8   0.0    1.2  1  MAX59202.1|Bacteria___Chloroflexota-Dehalococcoidia___UBA3495___UBA11650_sp002710215___90.34___GCA_002710215.1                                                       
    4.4e-37  128.8   0.6    6.6e-37  128.3   0.6    1.3  1  WP-094589220.1|Archaea___Halobacterota-Halobacteria___Halobacteriales___Halorubrum_sp002252755___74.82___GCF_002252755.1                                             
    4.7e-37  128.7   1.3    8.1e-37  128.0   1.3    1.4  1  WP-008440340.1|Archaea___Halobacterota-Halobacteria___Halobacteriales___Halorubrum_californiense___97.07___GCF_000336875.1                                           
    4.7e-37  128.7   1.8    4.7e-37  128.7   1.8    1.6  1  WP-049991511.1|Archaea___Halobacterota-Halobacteria___Halobacteriales___Natrinema_salifodinae___98.73___GCF_900110455.1                                              
    2.5e-36  126.4   0.0      4e-36  125.7   0.0    1.3  1  GBE54334.1|Archaea___Hydrothermarchaeota-Hydrothermarchaeia___Hydrothermarchaeales___BMS3B_sp002897955___97.2___GCA_002897955.1                                      
    3.5e-36  125.9   0.9    4.9e-36  125.4   0.9    1.2  1  WP-049982723.1|Archaea___Halobacterota-Halobacteria___Halobacteriales___Halorubrum_sp000746205___99.3___GCF_000746205.1                                              
    1.1e-35  124.2   0.0    1.7e-35  123.6   0.0    1.2  1  MAZ62739.1|Bacteria___Chloroflexota-Dehalococcoidia___UBA3495___UBA11650_sp002708395___66.01___GCA_002708395.1                                                       
    9.7e-34  117.9   0.1    1.7e-33  117.2   0.1    1.5  1  GBE17886.1|Archaea___Hydrothermarchaeota-Hydrothermarchaeia___Hydrothermarchaeales___BMS3ABIN16_sp002923215___90.22___GCA_002923215.1                                
    4.1e-32  112.6   0.0    6.7e-32  111.9   0.0    1.3  1  PKB68942.1|Bacteria___Chloroflexota-Dehalococcoidia___UBA3495___UBA1141_sp002816455___76.4___GCA_002816455.1                                                         
    4.2e-32  112.6   0.1    7.7e-32  111.7   0.1    1.3  1  MAQ53936.1|Bacteria___Chloroflexota-Dehalococcoidia___UBA3495___UBA9611_sp002698265___53.99___GCA_002698265.1                                                        
    6.2e-32  112.1   0.2    8.4e-32  111.6   0.2    1.2  1  WP-094531742.1|Archaea___Halobacterota-Halobacteria___Halobacteriales___Halorubrum_halodurans___94.17___GCF_002252985.1                                              
    2.6e-31  110.0   0.0    4.6e-31  109.2   0.0    1.3  1  MAQ12201.1|Bacteria___Chloroflexota-Dehalococcoidia___UBA3495___UBA9611_sp002697005___60.25___GCA_002697005.1                                                        
    4.1e-31  109.4   0.0    6.4e-31  108.7   0.0    1.2  1  PKB58434.1|Bacteria___Chloroflexota-Dehalococcoidia___UBA3495___UBA9611_sp002816575___70.96___GCA_002816575.1                                                        
    4.1e-31  109.4   0.0    6.5e-31  108.7   0.0    1.2  1  PCJ72775.1|Bacteria___Chloroflexota-Dehalococcoidia___UBA3495___UBA9611_sp002746355___78.88___GCA_002746355.1                                                        
    1.9e-30  107.2   0.0    2.9e-30  106.6   0.0    1.2  1  MBT98158.1|Bacteria___Chloroflexota-Dehalococcoidia___UBA3495___UBA9611_sp002730485___73.71___GCA_002730485.1                                                        
    2.8e-26   93.6   1.0    2.7e-21   77.4   0.0    2.3  2  WP-089694735.1|Archaea___Halobacterota-Halobacteria___Halobacteriales___Halogranum_gelatinilyticum___99.57___GCF_900103715.1                                         
      1e-25   91.8   1.1    1.8e-25   91.0   1.1    1.4  1  ESS06595.1|Archaea___Halobacterota-Halobacteria___Halobacteriales___A07HB70_sp000496195___85.2___GCA_000496195.1                                                     
    6.4e-22   79.4   0.0      2e-15   58.2   0.0    2.2  2  WP-050002551.1|Archaea___Euryarchaeota-Thermococci___Thermococcales___Thermococcus_eurythermalis___100___GCF_000769655.1                                             
    2.1e-21   77.7   0.0    3.9e-21   76.9   0.0    1.4  1  AKG53714.1|Bacteria___Chloroflexota-Dehalococcoidia___Dehalococcoidales___Dehalogenimonas_sp001005265___98.68___GCA_001005265.1                                      
    3.4e-21   77.1   0.0    1.2e-18   68.8   0.0    2.2  1  WP-048056228.1|Archaea___Euryarchaeota-Thermococci___Thermococcales___Pyrococcus_sp000263735___100___GCF_000263735.1                                                 
    5.2e-21   76.5   0.0    1.6e-18   68.3   0.0    2.2  1  WP-062371956.1|Archaea___Euryarchaeota-Thermococci___Thermococcales___Thermococcus_guaymasensis___100___GCF_000816105.1                                              
    6.3e-21   76.2   0.4      8e-12   46.5   0.3    2.9  2  WP-089869303.1|Archaea___Halobacterota-Halobacteria___Halobacteriales___Halogranum_rubrum___99.38___GCF_900114455.1                                                  
    7.2e-21   76.0   0.0    1.5e-18   68.5   0.0    2.1  1  WP-014121283.1|Archaea___Euryarchaeota-Thermococci___Thermococcales___Thermococcus_sp000151205___100___GCF_000151205.2                                               
    8.9e-21   75.7   0.0    4.4e-18   66.9   0.0    2.2  1  WP-042691436.1|Archaea___Euryarchaeota-Thermococci___Thermococcales___Thermococcus_nautili___100___GCF_000585495.1                                                   
    2.2e-20   74.4   0.0    4.4e-18   66.9   0.0    2.1  1  WP-015858393.1|Archaea___Euryarchaeota-Thermococci___Thermococcales___Thermococcus_gammatolerans___100___GCF_000022365.1                                             
    2.5e-20   74.2   0.0      1e-13   52.7   0.0    2.2  2  WP-004067348.1|Archaea___Euryarchaeota-Thermococci___Thermococcales___Thermococcus_A_litoralis___99.5___GCF_000246985.2                                              
    2.5e-20   74.2   0.0    3.8e-20   73.6   0.0    1.2  1  MAF85021.1|Bacteria___Chloroflexota-Dehalococcoidia___Dehalococcoidales___GCA-2688105_sp002688105___85.48___GCA_002688105.1                                          
    3.4e-20   73.8   0.0    7.4e-18   66.2   0.0    2.2  1  WP-058947524.1|Archaea___Euryarchaeota-Thermococci___Thermococcales___Thermococcus_A_sp001484685___99.5___GCF_001484685.1                                            
    3.5e-20   73.8   0.0    3.3e-17   64.1   0.0    2.2  1  WP-099209644.1|Archaea___Euryarchaeota-Thermococci___Thermococcales___Thermococcus_sp900198835___100___GCF_900198835.1                                               
    3.5e-20   73.8   0.0    7.6e-18   66.1   0.0    2.2  1  WP-042701900.1|Archaea___Euryarchaeota-Thermococci___Thermococcales___Thermococcus_A_sp000430485___77.53___GCF_000430485.1                                           
    4.1e-20   73.5   0.0    8.3e-18   66.0   0.0    2.1  1  WP-088858570.1|Archaea___Euryarchaeota-Thermococci___Thermococcales___Thermococcus_profundus___100___GCF_002214585.1                                                 
    5.1e-20   73.2   0.0    2.4e-13   51.5   0.0    2.2  2  WP-010867936.1|Archaea___Euryarchaeota-Thermococci___Thermococcales___Pyrococcus_abyssi___100___GCF_000195935.2                                                      
    5.6e-20   73.1   0.0    2.9e-17   64.3   0.0    2.2  1  WP-068324308.1|Archaea___Euryarchaeota-Thermococci___Thermococcales___Pyrococcus_kukulkanii___100___GCF_001577775.1                                                  
    5.8e-20   73.1   0.0    2.7e-17   64.4   0.0    2.2  1  WP-088862314.1|Archaea___Euryarchaeota-Thermococci___Thermococcales___Thermococcus_celer___100___GCF_002214365.1                                                     
    6.4e-20   72.9   0.0      3e-17   64.2   0.0    2.2  1  WP-068578328.1|Archaea___Euryarchaeota-Thermococci___Thermococcales___Pyrococcus_chitonophagus___100___GCF_002214605.1                                               
    6.6e-20   72.9   0.0      3e-13   51.1   0.0    2.2  2  WP-055429201.1|Archaea___Euryarchaeota-Thermococci___Thermococcales___Thermococcus_thioreducens___100___GCF_002214545.1                                              
    6.8e-20   72.8   0.0    2.5e-17   64.5   0.0    2.2  1  WP-011250620.1|Archaea___Euryarchaeota-Thermococci___Thermococcales___Thermococcus_kodakarensis___100___GCF_000009965.1                                              
    8.3e-20   72.5   0.0    5.3e-17   63.4   0.0    2.2  1  WP-062389694.1|Archaea___Euryarchaeota-Thermococci___Thermococcales___Thermococcus_peptonophilus___87.59___GCF_001592435.1                                           
    9.1e-20   72.4   0.0    3.4e-13   51.0   0.0    2.2  2  WP-012766067.1|Archaea___Euryarchaeota-Thermococci___Thermococcales___Thermococcus_A_sibiricus___91.58___GCF_000022545.1                                             
      1e-19   72.3   0.0    1.7e-19   71.5   0.0    1.3  1  WP-011309103.1|Bacteria___Chloroflexota-Dehalococcoidia___Dehalococcoidales___Dehalococcoides_mccartyi_B___99.01___GCF_000830885.1                                   
    1.1e-19   72.1   0.0    1.8e-13   51.9   0.0    2.2  2  WP-014012717.1|Archaea___Euryarchaeota-Thermococci___Thermococcales___Thermococcus_sp000221185___100___GCF_000221185.1                                               
    1.2e-19   72.0   0.0      5e-13   50.5   0.0    2.2  2  WP-055280908.1|Archaea___Euryarchaeota-Thermococci___Thermococcales___Thermococcus_A_sp001317345___98.51___GCF_001317345.1                                           
    1.3e-19   71.9   0.0    2.2e-19   71.1   0.0    1.3  1  WP-010936364.1|Bacteria___Chloroflexota-Dehalococcoidia___Dehalococcoidales___Dehalococcoides_mccartyi_A___99.01___GCF_001889305.1                                   
    1.9e-19   71.4   0.0    8.3e-17   62.8   0.0    2.1  1  WP-014788608.1|Archaea___Euryarchaeota-Thermococci___Thermococcales___Thermococcus_cleftensis___100___GCF_000265525.1                                                
    2.5e-19   71.0   0.0    7.6e-14   53.1   0.0    2.2  2  WP-011012654.1|Archaea___Euryarchaeota-Thermococci___Thermococcales___Pyrococcus_furiosus___99.5___GCF_000007305.1                                                   
    2.9e-19   70.7   0.0    2.5e-16   61.2   0.0    2.2  1  WP-012572866.1|Archaea___Euryarchaeota-Thermococci___Thermococcales___Thermococcus_onnurineus___97.52___GCF_000018365.1                                              
    3.3e-19   70.6   0.0    1.5e-16   61.9   0.0    2.2  1  WP-010476989.1|Archaea___Euryarchaeota-Thermococci___Thermococcales___Thermococcus_zilligii___100___GCF_000258515.1                                                  
    3.7e-19   70.4   0.0    9.9e-13   49.5   0.0    2.2  2  WP-068665651.1|Archaea___Euryarchaeota-Thermococci___Thermococcales___Thermococcus_piezophilus___100___GCF_001647085.1                                               
    3.8e-19   70.4   0.0    1.9e-16   61.6   0.0    2.2  1  WP-088855665.1|Archaea___Euryarchaeota-Thermococci___Thermococcales___Thermococcus_siculi___99.5___GCF_002214505.1                                                   
    3.9e-19   70.3   0.0    4.1e-13   50.7   0.0    2.2  2  WP-088853690.1|Archaea___Euryarchaeota-Thermococci___Thermococcales___Thermococcus_pacificus___100___GCF_002214485.1                                                 
    4.7e-19   70.1   0.0    2.4e-16   61.2   0.0    2.2  1  WP-013905800.1|Archaea___Euryarchaeota-Thermococci___Thermococcales___Pyrococcus_yayanosii___100___GCF_000215995.1                                                   
    5.3e-19   69.9   0.0    2.6e-16   61.2   0.0    2.2  1  WP-088867458.1|Archaea___Euryarchaeota-Thermococci___Thermococcales___Thermococcus_radiotolerans___100___GCF_002214565.1                                             
    5.6e-19   69.8   0.0    1.2e-12   49.2   0.0    2.2  2  WP-088863921.1|Archaea___Euryarchaeota-Thermococci___Thermococcales___Thermococcus_barossii___100___GCF_002214465.1                                                  
    7.8e-19   69.4   0.0    2.3e-16   61.3   0.0    2.2  1  WP-010885424.1|Archaea___Euryarchaeota-Thermococci___Thermococcales___Pyrococcus_horikoshii___100___GCF_000011105.1                                                  
      1e-18   69.0   0.0    6.9e-13   50.0   0.0    2.2  2  WP-013749377.1|Archaea___Euryarchaeota-Thermococci___Thermococcales___Pyrococcus_sp000211475___100___GCF_000211475.1                                                 
    1.1e-18   68.9   0.0    2.9e-16   61.0   0.0    2.2  1  WP-058938321.1|Archaea___Euryarchaeota-Thermococci___Thermococcales___Thermococcus_celericrescens___98.77___GCF_001484195.1                                          
    1.3e-18   68.6   0.0    2.2e-18   67.9   0.0    1.3  1  WP-013218310.1|Bacteria___Chloroflexota-Dehalococcoidia___Dehalococcoidales___Dehalogenimonas_lykanthroporepellens___97.36___GCF_000143165.1                         
    1.5e-18   68.4   0.0    1.3e-15   58.9   0.0    2.2  1  WP-013468291.1|Archaea___Euryarchaeota-Thermococci___Thermococcales___Thermococcus_B_barophilus___99.5___GCF_000151105.2                                             
    1.9e-18   68.1   0.0    1.9e-12   48.5   0.0    2.1  2  WP-088885520.1|Archaea___Euryarchaeota-Thermococci___Thermococcales___Thermococcus_gorgonarius___97.03___GCF_002214385.1                                             
    2.8e-18   67.6   0.0      4e-13   50.8   0.0    2.2  2  WP-048150019.1|Archaea___Euryarchaeota-Thermococci___Thermococcales___Palaeococcus_ferrophilus___100___GCF_000966265.1                                               
    4.9e-18   66.8   0.2    8.3e-18   66.0   0.2    1.4  1  WP-089385912.1|Archaea___Halobacterota-Halobacteria___Halobacteriales___Halorubrum_vacuolatum___98.92___GCF_900188065.1                                              
    5.7e-18   66.6   0.0    8.3e-18   66.0   0.0    1.2  1  MAH39601.1|Bacteria___Chloroflexota-Dehalococcoidia___Dehalococcoidales___ARS1013_sp002690375___59.98___GCA_002690375.1                                              
    5.8e-18   66.5   0.0    2.1e-15   58.2   0.0    2.3  1  WP-088882280.1|Archaea___Euryarchaeota-Thermococci___Thermococcales___Thermococcus_sp002214525___100___GCF_002214525.1                                               
    6.9e-18   66.3   0.0    1.1e-17   65.6   0.0    1.4  1  OGO00010.1|Bacteria___Chloroflexota-Dehalococcoidia___Dehalococcoidales___RBG-13-51-18_sp001796525___54.29___GCA_001796525.1                                         
    7.8e-18   66.1   0.0    1.2e-17   65.4   0.0    1.4  1  OGN99382.1|Bacteria___Chloroflexota-Dehalococcoidia___Dehalococcoidales___RBG-13-51-18_sp001796495___67.4___GCA_001796495.1                                          
    1.1e-17   65.6   0.0    5.3e-15   56.9   0.0    2.2  1  WP-048164097.1|Archaea___Euryarchaeota-Thermococci___Thermococcales___Palaeococcus_A_pacificus___99.5___GCF_000725425.1                                              
    2.3e-17   64.6   0.0    1.6e-14   55.3   0.0    2.1  1  WP-042682501.1|Archaea___Euryarchaeota-Thermococci___Thermococcales___Thermococcus_B_paralvinellae___94.55___GCF_000517445.1                                         
    3.8e-17   63.9   0.0    5.8e-17   63.3   0.0    1.3  1  OGO42746.1|Bacteria___Chloroflexota-Dehalococcoidia___Dehalococcoidales___RBG-16-60-22_sp001796935___88.78___GCA_001796935.1                                         
    6.7e-17   63.1   0.0    9.7e-17   62.5   0.0    1.3  1  OGO00007.1|Bacteria___Chloroflexota-Dehalococcoidia___Dehalococcoidales___RBG-13-51-18_sp001796525___54.29___GCA_001796525.1                                         
    8.1e-17   62.8   0.0    1.2e-16   62.3   0.0    1.3  1  MAE10383.1|Bacteria___Chloroflexota-Dehalococcoidia___Dehalococcoidales___GCA-2685815_sp002685815___69.42___GCA_002685815.1                                          
    9.2e-17   62.6   0.0    1.6e-16   61.8   0.0    1.4  1  MAG14992.1|Bacteria___Chloroflexota-Dehalococcoidia___Dehalococcoidales___GCA-2688435_sp002688435___75.41___GCA_002688435.1                                          
    1.5e-16   61.9   0.0    2.2e-16   61.4   0.0    1.2  1  OGO31634.1|Bacteria___Chloroflexota-Dehalococcoidia___Dehalococcoidales___RBG-16-56-11_sp001796865___69.97___GCA_001796865.1                                         
    1.6e-16   61.8   0.0    2.6e-16   61.1   0.0    1.3  1  OGN89212.1|Bacteria___Chloroflexota-Dehalococcoidia___Dehalococcoidales___MGML01_sp001796415___51.32___GCA_001796415.1                                               
    2.1e-16   61.4   0.0    3.1e-16   60.9   0.0    1.2  1  OGN99379.1|Bacteria___Chloroflexota-Dehalococcoidia___Dehalococcoidales___RBG-13-51-18_sp001796495___67.4___GCA_001796495.1                                          
    2.3e-16   61.3   0.0      4e-16   60.5   0.0    1.4  1  PIP49232.1|Bacteria___Chloroflexota-Dehalococcoidia___GIF9___20-14-all-45-10_sp002772325___65.77___GCA_002772325.1                                                   
    3.1e-16   60.9   0.0    4.2e-16   60.5   0.0    1.2  1  MAG14995.1|Bacteria___Chloroflexota-Dehalococcoidia___Dehalococcoidales___GCA-2688435_sp002688435___75.41___GCA_002688435.1                                          
    3.4e-16   60.8   0.1    7.3e-16   59.7   0.0    1.6  1  OGO42743.1|Bacteria___Chloroflexota-Dehalococcoidia___Dehalococcoidales___RBG-16-60-22_sp001796935___88.78___GCA_001796935.1                                         
    6.7e-16   59.8   0.0    1.1e-15   59.2   0.0    1.3  1  MAE10386.1|Bacteria___Chloroflexota-Dehalococcoidia___Dehalococcoidales___GCA-2685815_sp002685815___69.42___GCA_002685815.1                                          
    7.1e-16   59.7   0.0    1.8e-15   58.4   0.0    1.6  1  MAX58069.1|Bacteria___Chloroflexota-Dehalococcoidia___UBA3495___UBA11650_sp002710215___90.34___GCA_002710215.1                                                       
    9.2e-16   59.4   0.0    1.8e-15   58.4   0.0    1.4  1  OGN96375.1|Bacteria___Chloroflexota-Dehalococcoidia___GIF9___RBG-13-51-36_sp001796515___92.24___GCA_001796515.1                                                      
    1.3e-15   58.9   0.0      2e-15   58.3   0.0    1.3  1  MAH39220.1|Bacteria___Chloroflexota-Dehalococcoidia___Dehalococcoidales___ARS1013_sp002690375___59.98___GCA_002690375.1                                              
    1.3e-15   58.9   0.0    2.1e-15   58.2   0.0    1.3  1  MAF85675.1|Bacteria___Chloroflexota-Dehalococcoidia___Dehalococcoidales___GCA-2688105_sp002688105___85.48___GCA_002688105.1                                          
    1.4e-15   58.7   0.0    2.4e-15   58.0   0.0    1.4  1  AKG53580.1|Bacteria___Chloroflexota-Dehalococcoidia___Dehalococcoidales___Dehalogenimonas_sp001005265___98.68___GCA_001005265.1                                      
    2.8e-15   57.8   0.0    4.2e-15   57.2   0.0    1.2  1  WP-083774197.1|Bacteria___Chloroflexota-Dehalococcoidia___Dehalococcoidales___Dehalogenimonas_lykanthroporepellens___97.36___GCF_000143165.1                         
    3.4e-15   57.5   0.0      5e-15   57.0   0.0    1.3  1  HAV10530.1|Bacteria___Chloroflexota-Dehalococcoidia___GIF9___UBA5629_sp003484395___73.6___GCA_003484395.1                                                            
    4.7e-15   57.0   0.0    7.5e-15   56.4   0.0    1.3  1  OIP28213.1|Bacteria___Chloroflexota-Dehalococcoidia___GIF9___CG2-30-46-9_sp001873005___80.93___GCA_001873005.1                                                       
    5.9e-15   56.7   0.0    9.1e-15   56.1   0.0    1.3  1  OGO31631.1|Bacteria___Chloroflexota-Dehalococcoidia___Dehalococcoidales___RBG-16-56-11_sp001796865___69.97___GCA_001796865.1                                         
      7e-15   56.5   0.0    1.1e-14   55.8   0.0    1.3  1  OGO60010.1|Bacteria___Chloroflexota-Dehalococcoidia___GIF9___9FT-COMBO-48-23_sp001795315___61.06___GCA_001795315.1                                                   
    7.4e-15   56.4   0.0    1.7e-14   55.2   0.0    1.5  1  PCI19109.1|Bacteria___Chloroflexota-Dehalococcoidia___UBA3495___UBA11650_sp002401285___69.97___GCA_002401285.1                                                       
    7.8e-15   56.3   0.0    1.6e-14   55.3   0.0    1.4  1  WP-011309486.1|Bacteria___Chloroflexota-Dehalococcoidia___Dehalococcoidales___Dehalococcoides_mccartyi_B___99.01___GCF_000830885.1                                   
    2.3e-14   54.8   0.0    4.1e-14   54.0   0.0    1.4  1  WP-041331079.1|Bacteria___Chloroflexota-Dehalococcoidia___Dehalococcoidales___Dehalococcoides_mccartyi_A___99.01___GCF_001889305.1                                   
      3e-14   54.4   0.0      5e-14   53.7   0.0    1.3  1  WP-010936748.1|Bacteria___Chloroflexota-Dehalococcoidia___Dehalococcoidales___Dehalococcoides_mccartyi___99.01___GCF_000011905.1                                     
    3.3e-14   54.3   0.0      8e-14   53.0   0.0    1.6  1  GBE54332.1|Archaea___Hydrothermarchaeota-Hydrothermarchaeia___Hydrothermarchaeales___BMS3B_sp002897955___97.2___GCA_002897955.1                                      
    3.9e-14   54.1   0.1    8.4e-14   53.0   0.0    1.5  1  PKB73471.1|Bacteria___Chloroflexota-Dehalococcoidia___UBA3495___UBA1141_sp002817055___61.96___GCA_002817055.1                                                        
    5.2e-14   53.6   0.2    9.2e-14   52.8   0.2    1.3  1  PKB63561.1|Bacteria___Chloroflexota-Dehalococcoidia___UBA3495___Io17-Chloro-G2_sp002816875___56.44___GCA_002816875.1                                                 
    6.4e-14   53.3   0.0    1.1e-13   52.6   0.0    1.4  1  MAH38938.1|Bacteria___Chloroflexota-Dehalococcoidia___Dehalococcoidales___ARS1013_sp002690375___59.98___GCA_002690375.1                                              
    8.6e-14   52.9   0.1    1.5e-13   52.2   0.1    1.3  1  PKB57473.1|Bacteria___Chloroflexota-Dehalococcoidia___UBA3495___Casp-Chloro-G3_sp002816715___71.73___GCA_002816715.1                                                 
      1e-13   52.7   0.0      2e-13   51.7   0.0    1.4  1  MAZ63349.1|Bacteria___Chloroflexota-Dehalococcoidia___UBA3495___UBA11650_sp002708395___66.01___GCA_002708395.1                                                       
    3.7e-13   50.9   0.0      8e-13   49.8   0.0    1.6  1  AKG53596.1|Bacteria___Chloroflexota-Dehalococcoidia___Dehalococcoidales___Dehalogenimonas_sp001005265___98.68___GCA_001005265.1                                      
    3.8e-13   50.8   0.0    2.1e-12   48.4   0.0    2.2  1  GBE17888.1|Archaea___Hydrothermarchaeota-Hydrothermarchaeia___Hydrothermarchaeales___BMS3ABIN16_sp002923215___90.22___GCA_002923215.1                                
    6.1e-13   50.2   0.0    1.1e-12   49.4   0.0    1.3  1  PIQ91898.1|Bacteria___Patescibacteria-Paceibacteria___Paceibacterales___GCA-002787255_sp002787255___62.01___GCA_002787255.1                                          
    1.3e-12   49.1   0.1    2.7e-12   48.1   0.1    1.5  1  WP-013218276.1|Bacteria___Chloroflexota-Dehalococcoidia___Dehalococcoidales___Dehalogenimonas_lykanthroporepellens___97.36___GCF_000143165.1                         
    3.4e-12   47.7   0.0    5.2e-12   47.1   0.0    1.2  1  OGN89233.1|Bacteria___Chloroflexota-Dehalococcoidia___Dehalococcoidales___MGML01_sp001796415___51.32___GCA_001796415.1                                               
    2.7e-11   44.8   0.0    5.5e-11   43.8   0.0    1.5  1  MBG95165.1|Bacteria___Chloroflexota-Dehalococcoidia___GCA-2717565___GCA-2717565_sp002717565___93.23___GCA_002717565.1                                                
      5e-11   43.9   0.0    6.6e-11   43.5   0.0    1.2  1  OGO61928.1|Bacteria___Chloroflexota-Dehalococcoidia___GIF9___9FT-COMBO-48-23_sp001795315___61.06___GCA_001795315.1                                                   
    2.4e-10   41.7   0.0    4.1e-10   40.9   0.0    1.4  1  WP-058437789.1|Bacteria___Chloroflexota-Dehalococcoidia___Dehalococcoidales___Dehalogenimonas_alkenigignens___95.21___GCF_001466665.1                                
    5.7e-10   40.5   0.0      1e-09   39.7   0.0    1.4  1  WP-083635354.1|Bacteria___Chloroflexota-Dehalococcoidia___Dehalococcoidales___Dehalogenimonas_formicexedens___95.71___GCF_001953175.1                                
    7.4e-09   36.9   0.0    1.8e-08   35.6   0.0    1.7  1  OGZ59736.1|Bacteria___Patescibacteria-Paceibacteria___Spechtbacterales___HO2-43-30_sp001819985___70.39___GCA_001819985.1                                             
    9.7e-09   36.5   0.1    2.6e-08   35.1   0.0    1.7  1  PKB70268.1|Bacteria___Chloroflexota-Dehalococcoidia___UBA3495___UBA9611_sp002816355___65.92___GCA_002816355.1                                                        
    7.3e-08   33.6   1.1      3e-05   25.1   0.5    3.4  1  OLS21975.1|Archaea___Asgardarchaeota-Heimdallarchaeia___LC-3___LC-3_sp001940645___91.59___GCA_001940645.1                                                            
    2.2e-06   28.8   1.6     0.0003   21.8   1.6    2.4  1  tbn..47965..48840..DATD01000007.1|Archaea___Thermoplasmatota-Thermoplasmata___Methanomassiliicoccales___DTU008_sp002504525___94.9___GCA_002504525.1                  
    3.5e-06   28.2   0.0    1.7e-05   25.9   0.0    2.1  1  OGD53506.1|Archaea___Crenarchaeota-Bathyarchaeia___40CM-2-53-6___RBG-13-38-9_sp001775955___81.31___GCA_001775955.1                                                   
    5.5e-06   27.5   0.6    0.00089   20.3   0.6    2.5  1  tbn..9344..10174..LFRW01000036.1|Archaea___Thermoplasmatota-Thermoplasmata___Methanomassiliicoccales___DTU008_sp001512965___98.06___GCA_001512965.1                  
    5.9e-06   27.4   0.2    0.00029   21.9   0.0    2.2  2  WP-013194471.1|Archaea___Halobacterota-Methanosarcinia___Methanosarcinales___Methanohalobium_evestigatum___100___GCF_000196655.1                                     
    1.6e-05   26.0   0.9     0.0025   18.9   0.7    2.6  1  tbn..22003..22833..DAGU01000099.1|Archaea___Thermoplasmatota-Thermoplasmata___Methanomassiliicoccales___DTU008_sp002498285___84.72___GCA_002498285.1                 
    1.6e-05   26.0   0.0     0.0028   18.7   0.0    2.3  1  WP-090822920.1|Bacteria___Firmicutes_I-Bacilli_A___Paenibacillales___Paenibacillus_E_sp900103825___99.19___GCF_900103825.1                                           
    2.7e-05   25.3   0.1    0.00022   22.3   0.0    2.3  1  WP-005783997.1|Bacteria___Bacteroidota-Bacteroidia___Bacteroidales___Bacteroides_fragilis___99.26___GCF_000025985.1                                                  
    2.8e-05   25.2   0.2     0.0002   22.4   0.0    2.3  1  WP-005779287.1|Bacteria___Bacteroidota-Bacteroidia___Bacteroidales___Bacteroides_fragilis_A___99.26___GCF_002849695.1                                                
    3.9e-05   24.7   0.9    0.00036   21.6   0.9    2.2  1  OGS44871.1|Archaea___Thermoplasmatota-Thermoplasmata___UBA10834___COMBO-56-21_sp001800675___83.8___GCA_001800675.1                                                   
    4.1e-05   24.7   0.1    0.00032   21.8   0.0    2.2  1  WP-027324703.1|Bacteria___Bacteroidota-Bacteroidia___Bacteroidales___Bacteroides_pyogenes___97.24___GCF_000428105.1                                                  
    4.6e-05   24.5   0.1    0.00032   21.8   0.0    2.1  1  WP-021647396.1|Bacteria___Bacteroidota-Bacteroidia___Bacteroidales___Bacteroides_pyogenes_A___98.87___GCF_000511775.1                                                
    5.1e-05   24.3   0.3     0.0017   19.4   0.0    2.2  2  MAW05468.1|Bacteria___SAR324-SAR324___SAR324___Arctic96AD-7_sp002704555___70.31___GCA_002704555.1                                                                    
    6.2e-05   24.1   1.9     0.0044   18.0   1.9    2.3  1  WP-015282969.1|Archaea___Thermoplasmatota-Thermoplasmata___Acidiprofundales___Aciduliprofundum_sp000327505___100___GCF_000327505.1                                   
    6.3e-05   24.1   2.1     0.0057   17.7   1.1    3.0  1  tbn..47754..48629..DAVH01000034.1|Archaea___Thermoplasmatota-Thermoplasmata___Methanomassiliicoccales___Methanomassiliicoccus_sp002508545___97.31___GCA_002508545.1  
    7.7e-05   23.8   0.0     0.0017   19.4   0.0    2.3  1  tbn..13665..14573..LUZL01000188.1|Bacteria___Bacteroidota-Bacteroidia___Bacteroidales___DTU049_sp001603615___62.07___GCA_001603615.1                                 
    9.1e-05   23.5   0.1    0.00066   20.7   0.0    2.2  1  WP-002558771.1|Bacteria___Bacteroidota-Bacteroidia___Bacteroidales___Bacteroides_nordii___99.26___GCF_000613465.1                                                    
    9.5e-05   23.5   0.0    0.00073   20.6   0.0    2.2  1  tbn..18927..19787..LFSZ01000104.1|Bacteria___Bacteroidota-Bacteroidia___Bacteroidales___DTU049_sp001512885___94.87___GCA_001512885.1                                 
    9.7e-05   23.4   0.7    0.00056   20.9   0.4    2.1  1  WP-006424442.1|Bacteria___Desulfobacterota-Desulfobacteria___Desulfatiglandales___NaphS2_sp000179315___94.52___GCF_000179315.1                                       
    0.00011   23.3   0.1     0.0038   18.2   0.1    2.3  1  PWI49717.1|Archaea___Asgardarchaeota-Heimdallarchaeia___B3-JM-08___B3-JM-08_sp003144275___93.69___GCA_003144275.1                                                    
    0.00011   23.3   0.3     0.0073   17.3   0.0    2.4  2  MBG56109.1|Bacteria___SAR324-SAR324___SAR324___Arctic96AD-7_sp002716165___59.27___GCA_002716165.1                                                                    
    0.00011   23.3   0.1    0.00072   20.6   0.0    2.1  1  WP-004298214.1|Bacteria___Bacteroidota-Bacteroidia___Bacteroidales___Bacteroides_ovatus___99.3___GCF_001314995.1                                                     
    0.00012   23.1   0.3     0.0059   17.6   0.0    2.3  2  tbn..11301..12176..AFIB01000040.1|Bacteria___SAR324-SAR324___SAR324___Arctic96AD-7_sp000213335___51.53___GCA_000213335.2                                             
    0.00014   23.0   0.5      0.008   17.2   0.5    2.3  1  OGS55815.1|Archaea___Thermoplasmatota-Thermoplasmata___UBA10834___COMBO-56-21_sp001800815___92.8___GCA_001800815.1                                                   
    0.00014   22.9   0.1     0.0009   20.3   0.0    2.1  1  NP-812356.1|Bacteria___Bacteroidota-Bacteroidia___Bacteroidales___Bacteroides_thetaiotaomicron___99.3___GCF_000011065.1                                              
    0.00014   22.9   0.1     0.0009   20.3   0.0    2.1  1  WP-008763706.1|Bacteria___Bacteroidota-Bacteroidia___Bacteroidales___Bacteroides_faecis___99.07___GCF_900106755.1                                                    
    0.00014   22.9   0.9     0.0014   19.7   0.9    2.2  1  OGS57141.1|Archaea___Thermoplasmatota-Thermoplasmata___UBA10834___COMBO-56-21_sp001800815___92.8___GCA_001800815.1                                                   
    0.00015   22.8   0.3      0.008   17.2   0.0    2.3  2  tbn..42484..43347..LSNO01000116.1|Bacteria___SAR324-SAR324___SAR324___Arctic96AD-7_sp002082305___89.58___GCA_002082305.1                                             
    0.00016   22.8   1.6     0.0074   17.3   1.6    2.5  1  OIO24151.1|Archaea___Micrarchaeota-Micrarchaeia___UBA8480___UBA8480_sp001871495___79.44___GCA_001871495.1                                                            
    0.00016   22.7   1.2      0.031   15.3   1.2    2.3  1  OGD44414.1|Archaea___Crenarchaeota-Bathyarchaeia___TCS64___RBG-16-57-9_sp001776015___71.56___GCA_001776015.1                                                         
    0.00017   22.7   0.1     0.0012   19.9   0.0    2.2  1  WP-007756514.1|Bacteria___Bacteroidota-Bacteroidia___Bacteroidales___Bacteroides_finegoldii___82.37___GCF_000156195.1                                                
    0.00017   22.6   2.2      0.013   16.6   2.2    2.3  1  WP-008082455.1|Archaea___Thermoplasmatota-Thermoplasmata___Acidiprofundales___Aciduliprofundum_boonei___99.19___GCF_000025665.1                                      
    0.00017   22.6   0.1     0.0012   19.9   0.0    2.1  1  SCH71117.1|Bacteria___Bacteroidota-Bacteroidia___Bacteroidales___Bacteroides_sp900066265___68.02___GCA_900066265.1                                                   
    0.00018   22.6   0.1     0.0012   19.9   0.0    2.1  1  WP-005679272.1|Bacteria___Bacteroidota-Bacteroidia___Bacteroidales___Bacteroides_caccae___99.3___GCF_002222615.2                                                     
    0.00019   22.5   0.1     0.0013   19.8   0.0    2.2  1  WP-065540119.1|Bacteria___Bacteroidota-Bacteroidia___Bacteroidales___Bacteroides_caecimuris___88.92___GCF_001688725.2                                                
     0.0002   22.5   0.1     0.0013   19.8   0.0    2.1  1  CBK67796.1|Bacteria___Bacteroidota-Bacteroidia___Bacteroidales___Bacteroides_xylanisolvens___99.46___GCA_000210075.1                                                 
     0.0002   22.4   0.4    0.00049   21.2   0.4    1.6  1  WP-089806307.1|Archaea___Halobacterota-Halobacteria___Halobacteriales___Halogeometricum_rufum___99.36___GCF_900112175.1                                              
    0.00021   22.3   0.2     0.0036   18.3   0.2    2.3  1  MBQ32369.1|Bacteria___SAR324-SAR324___SAR324___UBA8110_sp002726945___90.98___GCA_002726945.1                                                                         
    0.00021   22.3   0.0     0.0013   19.7   0.0    2.0  1  WP-045170284.1|Bacteria___Firmicutes_A-Thermoanaerobacteria___Caldicellulosiruptorales___Caldicellulosiruptor_morganii___95.07___GCF_000955745.1                     
    0.00022   22.3   0.0     0.0011   20.0   0.0    2.0  1  WP-045165656.1|Bacteria___Firmicutes_A-Thermoanaerobacteria___Caldicellulosiruptorales___Caldicellulosiruptor_naganoensis___96.01___GCF_000955735.1                  
    0.00023   22.2   0.1      0.052   14.5   0.1    2.4  1  EGQ39891.1|Archaea___Nanohaloarchaeota-Nanosalinia___Nanosalinales___Nanosalinarum_sp000220355___78.58___GCA_000220355.1                                             
    0.00024   22.2   0.1    0.00058   20.9   0.1    1.7  1  WP-057812030.1|Bacteria___Firmicutes-Bacilli___Lactobacillales___Lactobacillus_K_futsaii___99.48___GCF_001435505.1                                                   
    0.00024   22.2   0.3      0.058   14.4   0.1    2.8  2  PJC48118.1|Bacteria___Patescibacteria-Paceibacteria___Paceibacterales___GCA-002788555_sp002788555___65.18___GCA_002788555.1                                          
    0.00025   22.1   0.1      0.001   20.1   0.1    2.0  1  WP-011916490.1|Bacteria___Firmicutes_A-Thermoanaerobacteria___Caldicellulosiruptorales___Caldicellulosiruptor_saccharolyticus___99.5___GCF_000016545.1               
    0.00025   22.1   0.1     0.0017   19.4   0.0    2.2  1  WP-022138719.1|Bacteria___Bacteroidota-Bacteroidia___Bacteroidales___Bacteroides_congonensis___97.68___GCF_900130125.1                                               
    0.00028   21.9   0.1        0.8   10.7   0.0    2.3  2  tbn..4911..5312..PMJC01000338.1|Archaea___Halobacterota-Methanosarcinia___Methanosarcinales___Methanosarcina_sp003157235___83.69___GCA_003157235.1                   
    0.00029   21.9   0.4      0.014   16.4   0.4    2.3  1  OGS43878.1|Archaea___Thermoplasmatota-Thermoplasmata___UBA10834___COMBO-56-21_sp001800675___83.8___GCA_001800675.1                                                   
    0.00029   21.9   0.1     0.0007   20.6   0.1    1.7  1  WP-059074166.1|Bacteria___Firmicutes-Bacilli___Lactobacillales___Lactobacillus_K_farciminis_A___99.48___GCF_001485255.1                                              
     0.0003   21.9   0.3    0.00082   20.4   0.2    1.6  1  WP-011499721.1|Archaea___Halobacterota-Methanosarcinia___Methanosarcinales___Methanococcoides_burtonii___99.35___GCF_000013725.1                                     
    0.00031   21.8   0.2      0.013   16.5   0.2    2.4  1  tbn..175175..176038..LUQO01000004.1|Bacteria___SAR324-SAR324___SAR324___Arctic96AD-7_sp001627865___90.94___GCA_001627865.1                                           
    0.00032   21.7   0.2      0.065   14.2   0.2    2.5  1  WP-109967790.1|Archaea___Halobacterota-Methanomicrobia___Methanomicrobiales___Methanospirillum_lacunae___99.54___GCF_003173355.1                                     
    0.00033   21.7   0.7      0.003   18.6   0.2    2.1  1  tbn..11273..12259..MTNL01000075.1|Bacteria___Bipolaricaulota-Bipolaricaulia___Bipolaricaulales___UBA3571_sp002010365___58.63___GCA_002010365.1                       
    0.00034   21.7   0.3      0.079   14.0   0.3    2.5  1  AOV94864.1|Archaea___Nanohaloarchaeota-Nanosalinia___Nanosalinales___SG9_sp001761425___87.77___GCA_001761425.1                                                       
    0.00034   21.7   0.1     0.0008   20.5   0.1    1.7  1  WP-010020113.1|Bacteria___Firmicutes-Bacilli___Lactobacillales___Lactobacillus_K_farciminis___99.48___GCF_002706745.1                                                
    0.00037   21.5   0.8      0.074   14.0   0.8    2.7  1  WP-050047964.1|Archaea___Halobacterota-Halobacteria___Halobacteriales___Halanaeroarchaeum_sulfurireducens___98.23___GCF_001011115.1                                  
    0.00042   21.4   0.4       0.19   12.7   0.1    2.6  2  tbn..11742..12626..MTMT01000024.1|Archaea___Halobacterota-Archaeoglobi___Archaeoglobales___Archaeoglobus_A_sp002010195___92.81___GCA_002010195.1                     
    0.00042   21.4   0.1     0.0028   18.7   0.0    2.2  1  PIU19054.1|Bacteria___CG03-CG03___CG03___0-14-0-20-44-26_sp002779055___58.99___GCA_002779055.1                                                                       
    0.00043   21.3   0.1       0.01   16.8   0.0    2.2  1  tbn..123115..124101..DFUT01000024.1|Bacteria___Bacteroidota-Bacteroidia___Bacteroidales___UBA4179_sp002381125___95.36___GCA_002381125.1                              
    0.00043   21.3   0.4      0.077   14.0   0.4    2.6  1  tbn..14422..15306..MTML01000094.1|Archaea___Halobacterota-Archaeoglobi___Archaeoglobales___Archaeoglobus_A_sp002011215___100___GCA_002011215.1                       
    0.00044   21.3   0.1      0.071   14.1   0.1    2.4  1  tbn..7610..8536..QKDV01000012.1|Archaea___Halobacterota-Methanomicrobia___Methanomicrobiales___Methanospirillum_hungatei_A___75.44___GCA_003251955.1                 
    0.00046   21.3   0.5     0.0023   18.9   0.0    2.1  1  WP-071147433.1|Bacteria___Bacteroidota-Bacteroidia___Bacteroidales___Bacteroides_ihuae___98.87___GCF_900104585.1                                                     
    0.00046   21.2   0.2    0.00053   21.0   0.2    1.1  1  tbn..2258..2530..DAVH01000040.1|Archaea___Thermoplasmatota-Thermoplasmata___Methanomassiliicoccales___Methanomassiliicoccus_sp002508545___97.31___GCA_002508545.1    
    0.00048   21.2   0.1      0.001   20.1   0.1    1.6  1  WP-048167170.1|Archaea___Halobacterota-Methanosarcinia___Methanosarcinales___Methanosarcina_thermophila___99.84___GCF_000969885.1                                    
    0.00051   21.1   0.3      0.023   15.7   0.0    2.3  2  MAD81972.1|Bacteria___SAR324-SAR324___SAR324___Arctic96AD-7_sp002685535___60.19___GCA_002685535.1                                                                    
    0.00055   21.0   1.0       0.13   13.3   0.1    3.2  1  WP-109942343.1|Archaea___Halobacterota-Methanomicrobia___Methanomicrobiales___Methanospirillum_stamsii___99.02___GCF_003173335.1                                     
    0.00058   20.9   1.3      0.075   14.0   1.3    2.4  1  MAG50326.1|Archaea___Nanoarchaeota-Nanoarchaeia___SCGC-AAA011-G17___GCA-2687815_sp002687815___73.36___GCA_002687815.1                                                
    0.00059   20.9   0.2      0.059   14.4   0.2    2.6  1  WP-058981512.1|Archaea___Halobacterota-Halobacteria___Halobacteriales___Halobacterium_sp001485535___99.08___GCF_001485535.1                                          
     0.0006   20.9   0.1       0.06   14.4   0.1    2.6  1  WP-009487804.1|Archaea___Halobacterota-Halobacteria___Halobacteriales___Halobacterium_sp000230955___98.65___GCF_000230955.2                                          
     0.0006   20.9   0.3      0.027   15.5   0.3    2.3  1  tbn..5506..6384..PNBI01000079.1|Archaea___Thermoplasmatota-Thermoplasmata___Methanomassiliicoccales___FEN-33_sp003135935___94.23___GCA_003135935.1                   
    0.00063   20.8   0.2      0.059   14.4   0.2    2.5  1  WP-059056098.1|Archaea___Halobacterota-Halobacteria___Halobacteriales___Halobacterium_hubeiense___98.65___GCF_001488575.1                                            
    0.00067   20.7   1.1       0.47   11.4   0.4    2.1  2  tbn..4291..4692..DAEB01000007.1|Archaea___Thermoplasmatota-Thermoplasmata___UBA184___UBA184_sp002495185___91.8___GCA_002495185.1                                     
    0.00069   20.7   1.2      0.025   15.6   0.1    2.3  2  WP-072361795.1|Archaea___Halobacterota-Methanosarcinia___Methanosarcinales___Methanohalophilus_portucalensis___99.51___GCF_002761295.1                               
     0.0007   20.6   1.2      0.025   15.6   0.1    2.2  2  WP-013038425.1|Archaea___Halobacterota-Methanosarcinia___Methanosarcinales___Methanohalophilus_mahii___99.35___GCF_000025865.1                                       
    0.00071   20.6   0.0     0.0023   18.9   0.0    1.8  1  MBJ47774.1|Bacteria___Marinisomatota-Marinisomatia___SCGC-AAA003-L08___GCA-002719095_sp002719095___92.31___GCA_002719095.1                                           
    0.00071   20.6   0.2     0.0049   17.9   0.1    2.2  1  WP-007660760.1|Bacteria___Bacteroidota-Bacteroidia___Bacteroidales___Bacteroides_intestinalis___95.29___GCF_000172175.1                                              
    0.00071   20.6   0.2      0.031   15.3   0.2    2.3  1  tbn..3323..4201..PMBU01000140.1|Archaea___Thermoplasmatota-Thermoplasmata___Methanomassiliicoccales___FEN-65_sp003153895___89.71___GCA_003153895.1                   
    0.00073   20.6   0.0     0.0014   19.6   0.0    1.5  1  PTD94697.1|Archaea___Halobacterota-Methanonatronarchaeia___Methanonatronarchaeales___PZKD01_sp003034855___94.58___GCA_003034855.1                                    
    0.00078   20.5   0.4       0.12   13.4   0.4    2.2  1  tbn..7196..8074..ONYJ01000068.1|Bacteria___Bacteroidota-Bacteroidia___Bacteroidales___UBA1232_sp900322025___83.2___GCA_900322025.1                                   
     0.0008   20.4   0.4      0.031   15.3   0.4    2.3  1  WP-071137668.1|Bacteria___Bacteroidota-Bacteroidia___Bacteroidales___Petrimonas_mucosa___100___GCF_900095795.1                                                       
    0.00081   20.4   0.2      0.032   15.2   0.0    2.3  2  OJV33223.1|Bacteria___Bacteroidota-Bacteroidia___Bacteroidales___Petrimonas_sp001898165___98.91___GCA_001898165.1                                                    
    0.00082   20.4   0.3        1.9    9.4   0.1    2.4  2  tbn..20084..21007..DIUT01000021.1|Bacteria___Desulfuromonadota-Desulfuromonadia___Geobacterales___Geobacter_C_sp002423105___79.82___GCA_002423105.1                  
    0.00084   20.4   0.2      0.094   13.7   0.2    2.5  1  EGQ43654.1|Archaea___Nanohaloarchaeota-Nanosalinia___Nanosalinales___Nanosalina_sp000220375___75.39___GCA_000220375.1                                                
    0.00088   20.3   1.0       0.13   13.3   1.0    2.4  1  PIO04516.1|Archaea___Nanoarchaeota-Nanoarchaeia___Woesearchaeales___CG1-02-47-18_sp002763335___77.57___GCA_002763335.1                                               
    0.00089   20.3   0.8       0.38   11.7   0.1    3.3  1  WP-011447700.1|Archaea___Halobacterota-Methanomicrobia___Methanomicrobiales___Methanospirillum_hungatei___86.75___GCF_000013445.1                                    
    0.00091   20.3   0.1     0.0067   17.5   0.0    2.3  1  WP-044160471.1|Bacteria___Bacteroidota-Bacteroidia___Bacteroidales___Bacteroides_reticulotermitis___97.58___GCF_000517545.1                                          
    0.00092   20.3   1.3        1.1   10.3   0.2    2.6  2  MAG91891.1|Archaea___Nanoarchaeota-Nanoarchaeia___Woesearchaeales___GCA-2688775_sp002688775___68.69___GCA_002688775.1                                                
    0.00094   20.2   0.1     0.0021   19.1   0.1    1.6  1  WP-013897706.1|Archaea___Halobacterota-Methanosarcinia___Methanosarcinales___Methanosalsum_zhilinae___99.35___GCF_000217995.1                                        
    0.00096   20.2   0.0      0.081   13.9   0.0    2.3  2  tbn..23366..24235..OMUV01000159.1|Bacteria___Bacteroidota-Bacteroidia___Bacteroidales___UBA6398_sp900314335___90.67___GCA_900314335.1                                
      0.001   20.1   0.1     0.0022   19.0   0.1    1.6  1  WP-057887328.1|Bacteria___Firmicutes-Bacilli___Lactobacillales___Lactobacillus_K_mindensis___99.48___GCF_001434275.1                                                 
      0.001   20.1   0.2     0.0071   17.4   0.1    2.2  1  WP-009129649.1|Bacteria___Bacteroidota-Bacteroidia___Bacteroidales___Bacteroides_oleiciplenus___99.26___GCF_000315485.1                                              
     0.0011   20.1   0.6     0.0029   18.6   0.5    1.7  1  WP-057870913.1|Bacteria___Firmicutes-Bacilli___Lactobacillales___Lactobacillus_O_ghanensis___99.48___GCF_001435235.1                                                 
     0.0011   20.0   0.4       0.48   11.4   0.2    2.6  2  tbn..8004..8888..MTMO01000057.1|Archaea___Halobacterota-Archaeoglobi___Archaeoglobales___Archaeoglobus_A_sp002011235___94.77___GCA_002011235.1                       
     0.0011   20.0   0.4       0.11   13.5   0.1    2.4  2  MAZ74696.1|Bacteria___SAR324-SAR324___SAR324___UBA8110_sp002707655___62.86___GCA_002707655.1                                                                         
     0.0011   20.0   0.3      0.043   14.8   0.3    2.5  1  WP-019599351.1|Bacteria___Bacteroidota-Bacteroidia___Cytophagales___Rhodonellum_psychrophilum___100___GCF_000381545.1                                                
     0.0011   20.0   0.0      0.002   19.2   0.0    1.5  1  KUK44436.1|Archaea___Halobacterota-Methanosarcinia___Methanotrichales___Methanothrix_A_harundinacea_D___100___GCA_001509375.1                                        
     0.0011   20.0   0.2      0.095   13.7   0.2    2.6  1  WP-089668416.1|Archaea___Halobacterota-Halobacteria___Halobacteriales___Halobacterium_jilantaiense___99.08___GCF_900110535.1                                         
     0.0011   20.0   0.2     0.0078   17.2   0.0    2.2  1  WP-025834869.1|Bacteria___Bacteroidota-Bacteroidia___Bacteroidales___Bacteroides_stercorirosoris___98.32___GCF_000614165.1                                           
     0.0011   20.0   0.3       0.21   12.6   0.0    2.7  2  WP-026236028.1|Bacteria___Bacteroidota-Bacteroidia___Cytophagales___Echinicola_pacifica___100___GCF_000373245.1                                                      
     0.0011   20.0   0.5       0.49   11.4   0.2    2.6  2  tbn..59863..60747..DACH01000006.1|Archaea___Halobacterota-Archaeoglobi___Archaeoglobales___Archaeoglobus_A_sp002494625___91.5___GCA_002494625.1                      
     0.0012   19.9   0.1     0.0026   18.8   0.1    1.6  1  WP-057739297.1|Bacteria___Firmicutes-Bacilli___Lactobacillales___Lactobacillus_K_alimentarius___99.48___GCF_002849895.1                                              
     0.0012   19.9   0.7       0.21   12.5   0.7    2.8  1  WP-070365255.1|Archaea___Halobacterota-Halobacteria___Halobacteriales___Halodesulfurarchaeum_formicicum___96.09___GCF_001886955.1                                    
     0.0012   19.8   1.2      0.011   16.8   1.2    2.1  1  tbn..5120..6106..DFNI01000012.1|Bacteria___Bipolaricaulota-Bipolaricaulia___Bipolaricaulales___UBA3571_sp002375995___86.44___GCA_002375995.1                         
     0.0013   19.8   0.1       0.05   14.6   0.1    2.2  1  WP-068320989.1|Archaea___Euryarchaeota-Thermococci___Thermococcales___Pyrococcus_kukulkanii___100___GCF_001577775.1                                                  
     0.0013   19.8   0.5      0.019   16.0   0.5    2.2  1  tbn..8954..9838..PNBI01000103.1|Archaea___Thermoplasmatota-Thermoplasmata___Methanomassiliicoccales___FEN-33_sp003135935___94.23___GCA_003135935.1                   
     0.0013   19.8   1.5       0.17   12.9   1.5    2.5  1  PSQ01529.1|Archaea___Halobacterota-Halobacteria___Halobacteriales___QS-5-70-17_sp003021975___85.82___GCA_003021975.1                                                 
     0.0013   19.7   0.2      0.011   16.8   0.0    2.3  1  WP-025074725.1|Bacteria___Bacteroidota-Bacteroidia___Bacteroidales___Bacteroides_faecichinchillae___99.26___GCF_000614145.1                                          
     0.0013   19.7   1.1      0.062   14.3   1.1    2.3  1  WP-072561132.1|Archaea___Halobacterota-Methanosarcinia___Methanosarcinales___Methanohalophilus_halophilus___99.51___GCF_001889405.1                                  
     0.0013   19.7   0.3        0.1   13.6   0.3    2.6  1  WP-010902232.1|Archaea___Halobacterota-Halobacteria___Halobacteriales___Halobacterium_salinarum___99.42___GCF_000006805.1                                            
     0.0013   19.7   0.0     0.0027   18.7   0.0    1.4  1  WP-048144169.1|Archaea___Halobacterota-Methanosarcinia___Methanotrichales___Methanothrix_A_harundinacea___99.34___GCF_000235565.1                                    
     0.0013   19.7   0.3     0.0038   18.2   0.3    1.7  1  PSQ49858.1|Archaea___Halobacterota-Halobacteria___Halobacteriales___SW-6-65-15_sp003023465___72.86___GCA_003023465.1                                                 
     0.0014   19.7   0.1     0.0054   17.8   0.1    2.0  1  WP-013411606.1|Bacteria___Firmicutes_A-Thermoanaerobacteria___Caldicellulosiruptorales___Caldicellulosiruptor_owensensis___99.52___GCF_000166335.1                   
     0.0014   19.6   0.4       0.11   13.4   0.4    2.4  1  tbn..8351..9235..LKMY01000026.1|Archaea___Halobacterota-Halobacteria___Halobacteriales___Halorubrum_sp001564205___56.48___GCA_001564205.1                            
     0.0015   19.6   0.2     0.0042   18.1   0.2    1.8  1  RBI61806.1|Archaea___Halobacterota-Halobacteria___Halobacteriales___H22_sp003298465___99.36___GCA_003298465.1                                                        
     0.0015   19.6   0.1      0.037   15.0   0.1    2.6  1  PLX38964.1|Bacteria___Deferrisomatota-Defferisomatia___Defferisomatales___BM512_sp002869015___92.11___GCA_002869015.1                                                
     0.0015   19.6   0.3       0.14   13.2   0.3    2.5  1  WP-089694493.1|Archaea___Halobacterota-Halobacteria___Halobacteriales___Halogranum_gelatinilyticum___99.57___GCF_900103715.1                                         
     0.0015   19.5   2.0       0.15   13.1   2.0    2.5  1  tbn..398444..399325..DASW01000002.1|Archaea___Thermoplasmatota-Thermoplasmata___UBA184___UBA184_sp002503985___98___GCA_002503985.1                                   
     0.0015   19.5   0.2     0.0033   18.5   0.2    1.6  1  WP-025084738.1|Bacteria___Firmicutes-Bacilli___Lactobacillales___Lactobacillus_K_paralimentarius___99.48___GCF_001434985.1                                           
     0.0015   19.5   0.3       0.14   13.2   0.3    2.5  1  WP-089821526.1|Archaea___Halobacterota-Halobacteria___Halobacteriales___Halogranum_amylolyticum___99.38___GCF_900110465.1                                            
     0.0015   19.5   0.2       0.81   10.7   0.1    2.5  2  tbn..5417..6301..MTMJ01000029.1|Archaea___Halobacterota-Archaeoglobi___Archaeoglobales___JdFR-22_sp002010045___98.69___GCA_002010045.1                               
     0.0016   19.5   0.5        1.2   10.1   0.1    2.5  2  MAG19850.1|Archaea___Nanoarchaeota-Nanoarchaeia___SCGC-AAA011-G17___ARS1178_sp002688325___64.64___GCA_002688325.1                                                    
     0.0016   19.5   0.7      0.084   13.9   0.2    2.3  2  MAG91379.1|Archaea___Nanoarchaeota-Nanoarchaeia___Woesearchaeales___GCA-2688775_sp002688775___68.69___GCA_002688775.1                                                
     0.0016   19.5   0.1     0.0032   18.5   0.1    1.5  1  WP-076617630.1|Bacteria___Firmicutes-Bacilli___Lactobacillales___Lactobacillus_K_allii___99.48___GCF_001971585.1                                                     
     0.0016   19.4   0.1       0.32   12.0   0.0    2.7  2  AWW30080.1|Bacteria___Bacteroidota-Bacteroidia___Cytophagales___Echinicola_strongylocentroti___100___GCA_003260975.1                                                 
     0.0016   19.4   0.1       0.22   12.5   0.1    3.0  1  WP-064496560.1|Archaea___Euryarchaeota-Methanococci___Methanococcales___Methanocaldococcus_jannaschii___98.1___GCF_000091665.1                                       
     0.0017   19.4   0.3       0.14   13.1   0.3    2.5  1  WP-089869033.1|Archaea___Halobacterota-Halobacteria___Halobacteriales___Halogranum_rubrum___99.38___GCF_900114455.1                                                  
     0.0017   19.4   0.1       0.22   12.5   0.1    3.0  1  WP-012980624.1|Archaea___Euryarchaeota-Methanococci___Methanococcales___Methanocaldococcus_sp000025525___99.52___GCF_000025525.1                                     
     0.0017   19.4   0.9      0.066   14.2   0.0    2.5  2  PIN85855.1|Archaea___Iainarchaeota-Iainarchaeia___Iainarchaeales___UBA493_sp002762975___85.98___GCA_002762975.1                                                      
     0.0017   19.4   0.1        0.2   12.7   0.1    3.0  1  WP-015733379.1|Archaea___Euryarchaeota-Methanococci___Methanococcales___Methanocaldococcus_vulcanius___99.52___GCF_000024625.1                                       
     0.0017   19.4   0.1       0.12   13.4   0.1    2.5  1  PSH00187.1|Archaea___Nanohaloarchaeota-Nanosalinia___Nanosalinales___SW-4-43-9_sp003009815___74.56___GCA_003009815.1                                                 
     0.0018   19.3   0.2       0.22   12.5   0.2    2.6  1  WP-012941190.1|Archaea___Halobacterota-Archaeoglobi___Archaeoglobales___Archaeoglobus_B_profundus___99.84___GCF_000025285.1                                          
     0.0018   19.3   0.1       0.12   13.4   0.1    2.4  1  PSG99262.1|Archaea___Nanohaloarchaeota-Nanosalinia___Nanosalinales___SW-7-43-1_sp003009795___84.97___GCA_003009795.1                                                 
     0.0018   19.3   0.6       0.18   12.8   0.6    2.3  1  OGJ22284.1|Archaea___Nanoarchaeota-Nanoarchaeia___Pacearchaeales___MFWN01_sp001786395___62.44___GCA_001786395.1                                                      
     0.0018   19.3   0.1       0.04   14.9   0.1    2.6  1  PLX43519.1|Bacteria___Deferrisomatota-Defferisomatia___Defferisomatales___BM512_sp002869005___94.21___GCA_002869005.1                                                
     0.0018   19.3   0.1       0.24   12.4   0.1    3.0  1  WP-048201845.1|Archaea___Euryarchaeota-Methanococci___Methanococcales___Methanocaldococcus_bathoardescens___99.52___GCF_000739065.1                                  
     0.0019   19.3   0.1      0.033   15.2   0.1    2.2  1  tbn..34800..35894..DFFS01000080.1|Bacteria___Firmicutes_A-Clostridia___4C28d-15___CAG-1252_sp002371075___64.9___GCA_002371075.1                                      
     0.0019   19.3   0.1     0.0039   18.2   0.1    1.6  1  WP-054643641.1|Bacteria___Firmicutes-Bacilli___Lactobacillales___Lactobacillus_K_paralimentarius_B___98.17___GCF_001435445.1                                         
     0.0019   19.2   0.1     0.0039   18.2   0.1    1.6  1  WP-056952049.1|Bacteria___Firmicutes-Bacilli___Lactobacillales___Lactobacillus_K_paralimentarius_A___99.21___GCF_002179915.1                                         
     0.0019   19.2   0.1       0.14   13.2   0.0    2.2  2  WP-068577738.1|Archaea___Euryarchaeota-Thermococci___Thermococcales___Pyrococcus_chitonophagus___100___GCF_002214605.1                                               
     0.0019   19.2   0.1       0.18   12.8   0.0    2.2  2  tbn..3..554..DPAC01000129.1|Bacteria___Bacteroidota-Bacteroidia___Bacteroidales___Proteiniphilum_sp003517675___66.48___GCA_003517675.1                               
     0.0019   19.2   0.1       0.15   13.0   0.1    2.4  2  tbn..10064..10930..LKMP01000015.1|Archaea___Nanohaloarchaeota-Nanosalinia___Nanosalinales___B1-Br10-U2g21_sp001563915___77.73___GCA_001563915.1                      
     0.0019   19.2   0.1       0.15   13.0   0.1    2.4  2  tbn..10695..11561..LKMX01000005.1|Archaea___Nanohaloarchaeota-Nanosalinia___Nanosalinales___B1-Br10-U2g21_sp001564035___70.25___GCA_001564035.1                      
     0.0019   19.2   0.2      0.039   15.0   0.2    2.5  1  MAG19998.1|Archaea___Nanoarchaeota-Nanoarchaeia___SCGC-AAA011-G17___ARS1178_sp002688325___64.64___GCA_002688325.1                                                    
     0.0019   19.2   0.2        1.3   10.0   0.0    2.6  2  tbn..36639..37523..MTNE01000151.1|Archaea___Thermoplasmatota-E2___JdFR-43___JdFR-43_sp002011355___78.48___GCA_002011355.1                                            
      0.002   19.2   0.0      0.069   14.2   0.0    2.3  1  tbn..32723..33604..DGVM01000210.1|Bacteria___Bacteroidota-Bacteroidia___Bacteroidales___RC9_sp002395925___83.71___GCA_002395925.1                                    
      0.002   19.1   0.2        0.4   11.7   0.0    2.7  2  WP-015264164.1|Bacteria___Bacteroidota-Bacteroidia___Cytophagales___Echinicola_vietnamensis___100___GCF_000325705.1                                                  
      0.002   19.1   1.2       0.31   12.0   1.2    2.4  1  PIN78053.1|Archaea___Nanoarchaeota-Nanoarchaeia___Woesearchaeales___CG1-02-33-12_sp002762865___73.83___GCA_002762865.1                                               
      0.002   19.1   0.2     0.0049   17.9   0.2    1.7  1  WP-054297620.1|Archaea___Halobacterota-Methanosarcinia___Methanosarcinales___Methanosarcina_flavescens___99.84___GCF_001304615.1                                     
     0.0021   19.1   0.0        0.1   13.6   0.0    2.3  2  tbn..53155..54036..DBYB01000062.1|Bacteria___Bacteroidota-Bacteroidia___Bacteroidales___RC9_sp002309995___80.75___GCA_002309995.1                                    
     0.0022   19.1   0.5     0.0042   18.1   0.5    1.6  1  tbn..57957..58907..DHYV01000055.1|Bacteria___Desulfobacterota-Desulfobulbia___Desulfobulbales___UBA5123_sp002414225___95.45___GCA_002414225.1                        
     0.0022   19.0   0.2        1.6    9.7   0.0    2.5  2  WP-022385830.1|Bacteria___Bacteroidota-Bacteroidia___Bacteroidales___CAG-462_sp900291465___97.83___GCF_900291465.1                                                   
     0.0022   19.0   0.1      0.074   14.0   0.1    2.3  1  tbn..31521..32399..LFRW01000003.1|Archaea___Thermoplasmatota-Thermoplasmata___Methanomassiliicoccales___DTU008_sp001512965___98.06___GCA_001512965.1                 
     0.0023   19.0   0.0     0.0051   17.8   0.0    1.5  1  WP-102525063.1|Bacteria___Proteobacteria-Gammaproteobacteria___Enterobacterales___Vibrio_tapetis___96.77___GCF_900233005.1                                           
     0.0023   19.0   0.1        0.2   12.7   0.1    2.5  1  WP-020222409.1|Archaea___Halobacterota-Halobacteria___Halobacteriales___Halarchaeum_acidiphilum___88.48___GCF_000474235.1                                            
     0.0023   18.9   0.6     0.0075   17.3   0.5    1.8  1  WP-049971444.1|Archaea___Halobacterota-Halobacteria___Halobacteriales___Haladaptatus_cibarius___99.57___GCF_000710615.1                                              
     0.0024   18.9   1.7       0.16   13.0   1.7    2.4  1  tbn..116109..116990..DASW01000009.1|Archaea___Thermoplasmatota-Thermoplasmata___UBA184___UBA184_sp002503985___98___GCA_002503985.1                                   
     0.0024   18.9   0.6      0.008   17.2   0.6    1.8  1  WP-076427734.1|Archaea___Halobacterota-Halobacteria___Halobacteriales___Haladaptatus_litoreus___100___GCF_900156425.1                                                
     0.0024   18.9   0.4      0.036   15.1   0.4    2.2  1  tbn..2937..3821..PMBU01000057.1|Archaea___Thermoplasmatota-Thermoplasmata___Methanomassiliicoccales___FEN-65_sp003153895___89.71___GCA_003153895.1                   
     0.0025   18.8   2.0       0.15   13.1   2.0    2.5  1  tbn..24774..25649..DAEB01000013.1|Archaea___Thermoplasmatota-Thermoplasmata___UBA184___UBA184_sp002495185___91.8___GCA_002495185.1                                   
     0.0025   18.8   0.2      0.095   13.7   0.2    2.6  1  PSQ28543.1|Archaea___Halobacterota-Halobacteria___Halobacteriales___SW-10-68-16_sp003023485___63.24___GCA_003023485.1                                                
     0.0026   18.8   0.0     0.0053   17.8   0.0    1.5  1  PKL90880.1|Bacteria___Goldbacteria-PGYV01___PGYV01___PGYV01_sp002839855___98.88___GCA_002839855.1                                                                    
     0.0026   18.8   0.1       0.33   11.9   0.1    2.4  1  PSQ39654.1|Archaea___Halobacterota-Halobacteria___Halobacteriales___SW-7-71-33_sp003022865___76.17___GCA_003022865.1                                                 
     0.0027   18.7   0.3       0.37   11.8   0.3    2.5  1  tbn..29921..30805..DACG01000022.1|Archaea___Halobacterota-Archaeoglobi___Archaeoglobales___Geoglobus_sp002494725___76.51___GCA_002494725.1                           
     0.0027   18.7   1.2      0.024   15.6   1.2    2.3  1  ODS40038.1|Archaea___Altiarchaeota-Altiarchaeia___WOR-SM1-SCG___WOR-SM1-SCG-A_sp001723845___79.06___GCA_001723845.1                                                  
     0.0027   18.7   0.3        1.5    9.8   0.1    2.6  2  tbn..24975..25859..DAVR01000033.1|Archaea___Halobacterota-Archaeoglobi___Archaeoglobales___Archaeoglobus_sp002507545___99.35___GCA_002507545.1                       
     0.0027   18.7   0.2        1.4    9.9   0.2    2.9  1  HBB06125.1|Bacteria___Bacteroidota-Bacteroidia___Bacteroidales___CAG-462_sp003489705___76.08___GCA_003489705.1                                                       
     0.0028   18.7   0.1       0.29   12.1   0.1    2.4  1  tbn..9330..10199..PLUB01000032.1|Archaea___Halobacterota-Methanosarcinia___Methanosarcinales___Methanosarcina_sp003164755___97.39___GCA_003164755.1                  
     0.0028   18.7   0.2      0.017   16.1   0.0    2.1  1  WP-042366994.1|Bacteria___Bacteroidota-Bacteroidia___Bacteroidales___Bacteroides_neonati___98.14___GCF_000499785.1                                                   
     0.0028   18.7   0.3       0.23   12.4   0.3    2.4  1  WP-015909649.1|Archaea___Halobacterota-Halobacteria___Halobacteriales___Halorubrum_lacusprofundi___99.57___GCF_000022205.1                                           
     0.0028   18.7   0.1     0.0066   17.5   0.1    1.7  1  WP-057867426.1|Bacteria___Firmicutes-Bacilli___Lactobacillales___Lactobacillus_K_crustorum___99.48___GCF_001434585.1                                                 
     0.0028   18.7   0.3       0.24   12.4   0.3    2.4  1  WP-092932721.1|Archaea___Halobacterota-Halobacteria___Halobacteriales___Natrinema_hispanica___99.11___GCF_900111485.1                                                
     0.0028   18.7   0.1       0.88   10.6   0.0    2.9  2  tbn..15006..15935..DAPM01000016.1|Archaea___UAP2-UBA543___UBA543___UBA543_sp002502135___79.91___GCA_002502135.1                                                      
     0.0028   18.7   0.3       0.24   12.4   0.3    2.4  1  WP-008009220.1|Archaea___Halobacterota-Halobacteria___Halobacteriales___Natrinema_limicola___99.19___GCF_000337475.1                                                 
      0.003   18.6   0.1          2    9.4   0.0    2.4  2  tbn..28326..29288..PMXD01000076.1|Bacteria___Bacteroidota-Bacteroidia___Chitinophagales___Bog-950_sp003165895___78.33___GCA_003165895.1                              
      0.003   18.6   1.2       0.12   13.3   1.2    2.2  1  WP-096712920.1|Archaea___Halobacterota-Methanosarcinia___Methanosarcinales___Methanohalophilus_euhalobius___99.51___GCF_900215215.1                                  
     0.0031   18.5   7.8     0.0044   18.0   1.4    2.8  1  OGS46513.1|Archaea___Thermoplasmatota-Thermoplasmata___RBG-16-68-12___RBG-16-68-12_sp001800745___77.47___GCA_001800745.1                                             
     0.0031   18.5   0.1      0.018   16.1   0.0    2.1  1  tbn..43928..45013..DBRR01000019.1|Bacteria___Chloroflexota-Anaerolineae___Anaerolineales___T78_sp002306055___92.73___GCA_002306055.1                                 
     0.0032   18.5   0.5     0.0067   17.4   0.5    1.5  1  WP-056971347.1|Bacteria___Firmicutes-Bacilli___Lactobacillales___Lactobacillus_B_acidipiscis___96.2___GCF_002117995.1                                                
     0.0032   18.5   0.1     0.0069   17.4   0.1    1.6  1  WP-101295536.1|Archaea___Halobacterota-Halobacteria___Halobacteriales___Halogranum_sp002844195___99.95___GCF_002844195.1                                             
     0.0032   18.5   0.1      0.022   15.7   0.0    2.2  1  CDD95996.1|Bacteria___Bacteroidota-Bacteroidia___Bacteroidales___Bacteroides_intestinalis_A___86.53___GCA_000437135.1                                                
     0.0032   18.5   0.5       0.03   15.3   0.0    2.4  1  WP-073400758.1|Bacteria___Bacteroidota-Bacteroidia___Bacteroidales___Bacteroides_luti___98.87___GCF_900128905.1                                                      
     0.0033   18.5   0.9       0.76   10.7   0.3    2.4  2  WP-042687303.1|Archaea___Halobacterota-Methanosarcinia___Methanosarcinales___Methermicoccus_shengliensis___100___GCF_000711905.1                                     
     0.0033   18.4   0.9       0.34   11.9   0.9    2.5  1  WP-008084244.1|Archaea___Thermoplasmatota-Thermoplasmata___Acidiprofundales___Aciduliprofundum_boonei___99.19___GCF_000025665.1                                      
     0.0033   18.4   0.0     0.0063   17.5   0.0    1.4  1  OKY77342.1|Archaea___Halobacterota-Methanonatronarchaeia___Methanonatronarchaeales___Methanohalarchaeum_thermophilum___97.71___GCA_001914405.1                       
     0.0034   18.4   0.1        0.3   12.1   0.1    2.3  1  tbn..109661..110545..DASO01000010.1|Archaea___Halobacterota-Halobacteria___Halobacteriales___UBA12382_sp002503845___60.98___GCA_002503845.1                          
     0.0034   18.4   0.8       0.76   10.8   0.0    3.0  2  OLS17546.1|Archaea___Asgardarchaeota-Lokiarchaeia___LCB-4___LCB-4_sp001940665___96.26___GCA_001940665.1                                                              
     0.0034   18.4   1.3        0.3   12.1   1.3    2.4  1  PIN87007.1|Archaea___Nanoarchaeota-Nanoarchaeia___Woesearchaeales___1-14-0-10-44-13_sp002762985___85.98___GCA_002762985.1                                            
     0.0034   18.4   0.1       0.39   11.7   0.1    2.4  1  tbn..39280..40149..DAVG01000014.1|Archaea___Halobacterota-Methanosarcinia___Methanosarcinales___Methanosarcina_sp002505485___98.69___GCA_002505485.1                 
     0.0034   18.4   0.2        1.1   10.3   0.1    2.2  2  tbn..126238..126777..NZ-BBBG01000001.1|Archaea___Halobacterota-Methanomicrobia___Methanomicrobiales___Methanogenium_cariaci___85.25___GCF_001315945.1                
     0.0034   18.4   0.2       0.47   11.4   0.2    2.6  1  tbn..35446..36366..MTMY01000028.1|Archaea___Halobacterota-Archaeoglobi___Archaeoglobales___JdFR-37_sp002010215___94.77___GCA_002010215.1                             
     0.0034   18.4   0.3      0.025   15.6   0.1    2.2  1  tbn..38132..38953..DCLA01000076.1|Bacteria___Myxococcota-Polyangia___Polyangiales___UBA1660_sp002320815___96.02___GCA_002320815.1                                    
     0.0035   18.4   0.1       0.29   12.1   0.1    2.4  1  PIN70041.1|Archaea___Nanoarchaeota-Nanoarchaeia___Woesearchaeales___CG08-08-20-14_sp002762705___73.69___GCA_002762705.1                                              
     0.0036   18.3   0.1       0.25   12.3   0.1    2.4  1  PSP75458.1|Archaea___Halobacterota-Halobacteria___Halobacteriales___QS-1-68-20_sp003021085___92.94___GCA_003021085.1                                                 
     0.0036   18.3   0.1       0.17   12.9   0.1    2.3  1  tbn..155830..156708..DAML01000011.1|Archaea___Thermoplasmatota-Thermoplasmata___Methanomassiliicoccales___UBA472_sp002497075___98.39___GCA_002497075.1               
     0.0037   18.3   3.0        0.1   13.6   2.9    2.3  1  EQB64528.1|Archaea___Thermoplasmatota-Thermoplasmata___Thermoplasmatales___GCA-001856825_sp001856825___97.13___GCA_001856825.1                                       
     0.0037   18.3   0.2        0.4   11.7   0.2    2.4  1  tbn..508745..509614..DAKJ01000018.1|Archaea___Halobacterota-Methanosarcinia___Methanosarcinales___Methanosarcina_sp002496565___96.9___GCA_002496565.1                
     0.0037   18.3   0.3       0.47   11.4   0.3    2.8  1  WP-010869869.1|Archaea___Euryarchaeota-Methanococci___Methanococcales___Methanocaldococcus_jannaschii___98.1___GCF_000091665.1                                       
     0.0038   18.3   0.1      0.078   14.0   0.0    2.4  1  AMD29957.1|Archaea___Nanoarchaeota-Nanoarchaeia___Nanoarchaeales___Nanopusillus_acidilobi___74.07___GCA_001552015.1                                                  
     0.0038   18.2   0.2       0.63   11.0   0.2    2.8  1  WP-048064630.1|Archaea___Halobacterota-Archaeoglobi___Archaeoglobales___Archaeoglobus_fulgidus___100___GCF_000008665.1                                               
      0.004   18.2   0.7       0.38   11.7   0.7    2.5  1  tbn..54504..55388..MTMG01000016.1|Archaea___Halobacterota-Methanosarcinia___Methanosarcinales___JdFR-19_sp002010075___96.73___GCA_002010075.1                        
      0.004   18.2   0.1       0.11   13.5   0.1    2.4  1  CDB31544.1|Bacteria___Firmicutes_A-Clostridia___TANB77___CAG-269_sp000435535___72.98___GCA_000435535.1                                                               
      0.004   18.2   0.1       0.19   12.7   0.1    2.3  2  tbn..3288..4175..LKNH01000137.1|Archaea___Halobacterota-Halobacteria___Halobacteriales___Halovenus_sp001564135___74.87___GCA_001564135.1                             
      0.004   18.2   0.1     0.0082   17.2   0.1    1.6  1  WP-057880127.1|Bacteria___Firmicutes-Bacilli___Lactobacillales___Lactobacillus_K_kimchiensis___99.48___GCF_001438805.1                                               
      0.004   18.2   0.0      0.019   16.0   0.0    1.9  1  tbn..3060..3953..DHPL01000038.1|Bacteria___Chloroflexota-Anaerolineae___Anaerolineales___T78_sp002407905___84.25___GCA_002407905.1                                   
     0.0041   18.2   0.0       0.49   11.4   0.0    3.2  1  WP-013099476.1|Archaea___Euryarchaeota-Methanococci___Methanococcales___Methanocaldococcus_A_infernus___99.05___GCF_000092305.1                                      
     0.0041   18.1   0.0      0.021   15.8   0.0    2.0  1  WP-013430796.1|Bacteria___Firmicutes_A-Thermoanaerobacteria___Caldicellulosiruptorales___Caldicellulosiruptor_kronotskyensis___99.52___GCF_000166775.1               
     0.0042   18.1   0.1     0.0085   17.1   0.1    1.6  1  WP-025024227.1|Bacteria___Firmicutes-Bacilli___Lactobacillales___Lactobacillus_K_nodensis___99.3___GCF_000615905.1                                                   
     0.0042   18.1   1.1        0.5   11.3   1.1    2.4  1  WP-011305649.1|Archaea___Halobacterota-Methanosarcinia___Methanosarcinales___Methanosarcina_barkeri_B___99.84___GCF_000195895.1                                      
     0.0042   18.1   0.1       0.29   12.1   0.1    2.4  2  tbn..74664..75530..LKMN01000001.1|Archaea___Nanohaloarchaeota-Nanosalinia___Nanosalinales___B1-Br10-U2g19_sp001563875___73.75___GCA_001563875.1                      
     0.0042   18.1   1.1        0.5   11.3   1.1    2.4  1  WP-048122102.1|Archaea___Halobacterota-Methanosarcinia___Methanosarcinales___Methanosarcina_barkeri___99.84___GCF_000970025.1                                        
     0.0043   18.1   0.1       0.11   13.5   0.1    2.7  1  PSQ49720.1|Archaea___Halobacterota-Halobacteria___Halobacteriales___Halovenus_sp003022725___82.47___GCA_003022725.1                                                  
     0.0043   18.1   0.1      0.014   16.4   0.1    1.9  1  PSQ21074.1|Archaea___Halobacterota-Halobacteria___Halobacteriales___QS-8-65-32_sp003022925___92.04___GCA_003022925.1                                                 
     0.0044   18.1   0.1      0.011   16.8   0.1    1.7  1  WP-057891051.1|Bacteria___Firmicutes-Bacilli___Lactobacillales___Lactobacillus_K_nantensis___99.48___GCF_001435815.1                                                 
     0.0044   18.0   0.4       0.29   12.1   0.4    2.3  1  KYK26710.1|Archaea___Nanoarchaeota-Nanoarchaeia___Woesearchaeales___SM23-78_sp001595785___82.24___GCA_001595785.1                                                    
     0.0044   18.0   0.1       0.11   13.5   0.1    2.6  1  WP-108381484.1|Archaea___Halobacterota-Halobacteria___Halobacteriales___HARCEL1_sp003058365___96.52___GCF_003058365.1                                                
     0.0044   18.0   0.1      0.081   13.9   0.2    2.3  1  WP-066040417.1|Bacteria___Bacteroidota-Bacteroidia___Bacteroidales___Porphyromonas_sp001552775___95.14___GCF_001552775.1                                             
     0.0044   18.0   1.2       0.55   11.2   1.2    2.5  1  WP-048173866.1|Archaea___Halobacterota-Methanosarcinia___Methanosarcinales___Methanosarcina_siciliae___99.84___GCF_000970085.1                                       
     0.0045   18.0   0.1        0.1   13.6   0.1    2.3  1  KQM12264.1|Archaea___Thermoplasmatota-Thermoplasmata___Methanomassiliicoccales___DTU008_sp001421185___96.61___GCA_001421185.1                                        
     0.0045   18.0   0.3        2.4    9.1   0.1    2.7  2  WP-048094180.1|Archaea___Halobacterota-Archaeoglobi___Archaeoglobales___Geoglobus_ahangari___100___GCF_001006045.1                                                   
     0.0045   18.0   0.1      0.011   16.8   0.1    1.7  1  WP-041499471.1|Bacteria___Firmicutes-Bacilli___Lactobacillales___Lactobacillus_K_heilongjiangensis___99.48___GCF_000831645.3                                         
     0.0046   18.0   0.2        0.1   13.6   0.2    2.5  1  WP-008527238.1|Archaea___Halobacterota-Halobacteria___Halobacteriales___Halorhabdus_tiamatea___97.13___GCF_000470655.1                                               
     0.0046   18.0   0.1       0.11   13.5   0.1    2.6  1  WP-092689346.1|Archaea___Halobacterota-Halobacteria___Halobacteriales___Halorientalis_regularis___99.15___GCF_900102305.1                                            
     0.0046   18.0   3.8       0.11   13.5   0.5    3.0  1  WP-015591825.1|Archaea___Halobacterota-Archaeoglobi___Archaeoglobales___Archaeoglobus_A_sulfaticallidus___100___GCF_000385565.1                                      
     0.0046   18.0   1.1      0.016   16.2   0.4    1.8  1  WP-023845660.1|Archaea___Halobacterota-Methanosarcinia___Methanosarcinales___Methanolobus_tindarius___99.67___GCF_000504205.1                                        
     0.0047   18.0   0.3       0.24   12.4   0.3    2.5  1  WP-023392956.1|Archaea___Halobacterota-Halobacteria___Halobacteriales___Halobaculum_tyrrellensis___97.54___GCF_000495475.1                                           
     0.0047   18.0   0.1       0.11   13.5   0.1    2.6  1  PSP92270.1|Archaea___Halobacterota-Halobacteria___Halobacteriales___Halovenus_sp003021015___88.7___GCA_003021015.1                                                   
     0.0047   18.0   0.3        2.4    9.1   0.1    2.7  2  WP-048090470.1|Archaea___Halobacterota-Archaeoglobi___Archaeoglobales___Geoglobus_acetivorans___99.84___GCF_000789255.1                                              
     0.0047   18.0   0.1       0.11   13.5   0.1    2.6  1  WP-101349937.1|Archaea___Halobacterota-Halobacteria___Halobacteriales___Haloarcula_taiwanensis___99.93___GCF_002844335.1                                             
     0.0047   17.9   0.1       0.19   12.7   0.1    2.2  1  WP-010868407.1|Archaea___Euryarchaeota-Thermococci___Thermococcales___Pyrococcus_abyssi___100___GCF_000195935.2                                                      
     0.0047   17.9   0.1       0.29   12.1   0.1    2.6  2  WP-092657243.1|Archaea___Halobacterota-Halobacteria___Halobacteriales___Halorientalis_persicus___99.93___GCF_900110215.1                                             
     0.0047   17.9   0.1       0.29   12.1   0.1    2.6  2  WP-006882829.1|Archaea___Halobacterota-Halobacteria___Halobacteriales___Halosimplex_carlsbadense___99___GCF_000337455.1                                              
     0.0048   17.9   0.1       0.11   13.5   0.1    2.5  1  WP-011223181.1|Archaea___Halobacterota-Halobacteria___Halobacteriales___Haloarcula_marismortui___99.53___GCF_000011085.1                                             
     0.0048   17.9   0.1       0.11   13.5   0.1    2.5  1  WP-004592941.1|Archaea___Halobacterota-Halobacteria___Halobacteriales___Haloarcula_sp001485575___99.93___GCF_001485575.1                                             
     0.0049   17.9   0.1       0.11   13.5   0.1    2.5  1  WP-008309429.1|Archaea___Halobacterota-Halobacteria___Halobacteriales___Haloarcula_amylolytica___99.92___GCF_000336615.1                                             
     0.0049   17.9   0.1       0.11   13.5   0.1    2.5  1  WP-004516832.1|Archaea___Halobacterota-Halobacteria___Halobacteriales___Haloarcula_vallismortis___99.93___GCF_000337775.1                                            
     0.0049   17.9   0.8       0.58   11.1   0.8    2.6  1  WP-048128078.1|Archaea___Halobacterota-Methanosarcinia___Methanosarcinales___Methanosarcina_lacustris___99.18___GCF_000970265.1                                      
      0.005   17.9   0.1       0.29   12.1   0.1    2.6  2  WP-089816740.1|Archaea___Halobacterota-Halobacteria___Halobacteriales___Halomicrobium_zhouii___99.93___GCF_900114435.1                                               
      0.005   17.9   0.1       0.11   13.5   0.1    2.5  1  WP-053968048.1|Archaea___Halobacterota-Halobacteria___Halobacteriales___Haloarcula_rubripromontorii___99.87___GCF_001280425.1                                        
      0.005   17.9   0.1       0.11   13.4   0.1    2.5  1  PSP95412.1|Archaea___Halobacterota-Halobacteria___Halobacteriales___Halomicrobium_sp003021685___93.87___GCA_003021685.1                                              
      0.005   17.9   0.2      0.057   14.4   0.2    2.3  1  WP-049996780.1|Archaea___Halobacterota-Halobacteria___Halobacteriales___Halococcus_sediminicola___98.65___GCF_000755245.1                                            
      0.005   17.9   0.2        3.2    8.7   0.1    2.3  2  tbn..74389..75258..DALS01000003.1|Archaea___Halobacterota-Methanosarcinia___Methanosarcinales___Methanosarcina_sp002499445___60.63___GCA_002499445.1                 
     0.0051   17.8   0.1       0.13   13.2   0.1    2.2  1  tbn..3214..4050..DAGU01000014.1|Archaea___Thermoplasmatota-Thermoplasmata___Methanomassiliicoccales___DTU008_sp002498285___84.72___GCA_002498285.1                   
     0.0051   17.8   0.1       0.52   11.3   0.1    3.0  1  WP-015790785.1|Archaea___Euryarchaeota-Methanococci___Methanococcales___Methanocaldococcus_fervens___99.52___GCF_000023985.1                                         
     0.0051   17.8   0.2       0.49   11.4   0.2    2.3  1  tbn..3933..4802..DADO01000116.1|Archaea___Halobacterota-Methanosarcinia___Methanosarcinales___Methanosarcina_sp002509325___95.47___GCA_002509325.1                   
     0.0051   17.8   0.1       0.11   13.4   0.1    2.5  1  PSQ26324.1|Archaea___Halobacterota-Halobacteria___Halobacteriales___Halosimplex_sp003023165___77.5___GCA_003023165.1                                                 
     0.0051   17.8   0.7       0.24   12.4   0.7    2.3  1  WP-012997241.1|Archaea___Thermoplasmatota-Thermoplasmata___Acidiprofundales___Aciduliprofundum_boonei___99.19___GCF_000025665.1                                      
     0.0052   17.8   0.2       0.28   12.2   0.1    2.6  2  WP-018258072.1|Archaea___Halobacterota-Halobacteria___Halobacteriales___Halomicrobium_katesii___99.93___GCF_000379085.1                                              
     0.0052   17.8   0.1       0.11   13.5   0.1    2.5  1  WP-015788655.1|Archaea___Halobacterota-Halobacteria___Halobacteriales___Halorhabdus_utahensis___98.25___GCF_000023945.1                                              
     0.0052   17.8   0.2       0.27   12.2   0.2    2.5  1  WP-073309028.1|Archaea___Halobacterota-Halobacteria___Halobacteriales___Halobaculum_gomorrense___98.3___GCF_900129775.1                                              
     0.0052   17.8   1.5      0.044   14.8   1.5    2.4  1  WP-057825458.1|Bacteria___Firmicutes-Bacilli___Lactobacillales___Lactobacillus_L_concavus___98.43___GCF_001435835.1                                                  
     0.0052   17.8   0.0     0.0093   17.0   0.0    1.4  1  ABK14036.1|Archaea___Halobacterota-Methanosarcinia___Methanotrichales___Methanothrix_B_thermoacetophila___100___GCA_000014945.1                                      
     0.0052   17.8   0.1       0.29   12.1   0.1    2.5  2  WP-077205365.1|Archaea___Halobacterota-Halobacteria___Halobacteriales___Halorientalis_sp001989615___99.5___GCF_001989615.1                                           
     0.0052   17.8   1.5       0.63   11.0   1.5    2.4  1  WP-011032957.1|Archaea___Halobacterota-Methanosarcinia___Methanosarcinales___Methanosarcina_mazei___100___GCF_000970205.1                                            
     0.0052   17.8   0.8       0.58   11.1   0.8    2.5  1  OEU42142.1|Archaea___Halobacterota-Methanosarcinia___Methanosarcinales___Methanosarcina_sp001714685___99.84___GCA_001714685.2                                        
     0.0053   17.8   0.0     0.0094   17.0   0.0    1.3  1  OYV08946.1|Archaea___Halobacterota-Methanosarcinia___Methanotrichales___Methanothrix_sp002256595___90.2___GCA_002256595.1                                            
     0.0054   17.8   0.1      0.066   14.2   0.0    2.6  1  tbn..4822..5886..DHRN01000095.1|Bacteria___Chloroflexota-Anaerolineae___Anaerolineales___T78_sp002411175___83.64___GCA_002411175.1                                   
     0.0054   17.7   0.7       0.47   11.4   0.7    2.6  1  OIO44095.1|Archaea___Nanoarchaeota-Nanoarchaeia___Pacearchaeales___CG1-02-39-14_sp001872315___68.38___GCA_001872315.1                                                
     0.0054   17.7   0.2       0.28   12.2   0.1    2.5  2  WP-015763882.1|Archaea___Halobacterota-Halobacteria___Halobacteriales___Halomicrobium_mukohataei___99.93___GCF_000023965.1                                           
     0.0055   17.7   0.8       0.79   10.7   0.8    2.6  1  tbn..25086..25970..DAKU01000014.1|Archaea___Halobacterota-Methanosarcinia___Methanosarcinales___Methanomethylovorans_sp002508425___95.26___GCA_002508425.1           
     0.0055   17.7   1.0        1.9    9.4   0.4    2.5  2  WP-095645153.1|Archaea___Halobacterota-Methanosarcinia___Methanosarcinales___Methanosarcina_spelaei___99.84___GCF_002287235.1                                        
     0.0055   17.7   0.2       0.27   12.2   0.2    2.5  1  PSQ05901.1|Archaea___Halobacterota-Halobacteria___Halobacteriales___Halobaculum_sp003020945___94.4___GCA_003020945.1                                                 
     0.0055   17.7   1.0        1.9    9.4   0.4    2.5  2  WP-048109345.1|Archaea___Halobacterota-Methanosarcinia___Methanosarcinales___Methanosarcina_barkeri_A___99.18___GCF_000970305.1                                      
     0.0055   17.7   1.0        1.9    9.4   0.4    2.5  2  WP-048122873.1|Archaea___Halobacterota-Methanosarcinia___Methanosarcinales___Methanosarcina_vacuolata___99.35___GCF_000969905.1                                      
     0.0055   17.7   0.3      0.065   14.2   0.3    2.3  1  WP-007692301.1|Archaea___Halobacterota-Halobacteria___Halobacteriales___Halococcus_hamelinensis___99.08___GCF_000336675.1                                            
     0.0055   17.7   0.4       0.73   10.8   0.0    2.8  2  OIO21814.1|Archaea___Micrarchaeota-Micrarchaeia___UBA10214___CG1-02-47-40_sp001871475___92.21___GCA_001871475.1                                                      
     0.0056   17.7   0.4        2.6    9.0   0.1    2.5  2  tbn..10117..11001..MPPA01000027.1|Archaea___Halobacterota-Methanosarcinia___Methanosarcinales___Methanomethylovorans_sp001896725___99.18___GCA_001896725.1           
     0.0057   17.7   1.0       0.61   11.1   1.0    2.4  1  WP-048177407.1|Archaea___Halobacterota-Methanosarcinia___Methanosarcinales___MTP4_sp000970045___99.84___GCF_000970045.1                                              
     0.0057   17.7   0.1       0.95   10.4   0.0    3.0  2  tbn..11..817..MTLR01000038.1|Archaea___Crenarchaeota-Bathyarchaeia___B26-1___UBA233_sp002010925___77.28___GCA_002010925.1                                            
     0.0057   17.7   0.2       0.27   12.2   0.2    2.4  1  RAW46616.1|Archaea___Halobacterota-Halobacteria___Halobacteriales___Halorubrum_sp003287355___98.61___GCA_003287355.1                                                 
     0.0057   17.7   0.1        0.2   12.6   0.1    2.3  2  tbn..3308..4237..LKMQ01000023.1|Archaea___Nanohaloarchaeota-Nanosalinia___Nanosalinales___B1-Br10-U2g21_sp001564145___67.21___GCA_001564145.1                        
     0.0058   17.7   1.8        1.1   10.3   1.8    2.6  1  WP-086637130.1|Archaea___Halobacterota-Methanonatronarchaeia___Methanonatronarchaeales___Methanonatronarchaeum_thermophilum___97.22___GCF_002153915.1                
     0.0058   17.7   0.2       0.25   12.3   0.2    2.3  1  tbn..73737..74621..DAJQ01000019.1|Archaea___Halobacterota-Methanomicrobia___Methanomicrobiales___Methanocalculus_sp002496395___98.69___GCA_002496395.1               
     0.0059   17.6   0.2       0.17   12.9   0.2    2.2  1  tbn..25030..25908..DAVH01000038.1|Archaea___Thermoplasmatota-Thermoplasmata___Methanomassiliicoccales___Methanomassiliicoccus_sp002508545___97.31___GCA_002508545.1  
     0.0059   17.6   0.7      0.026   15.5   0.3    2.1  1  KYH42730.1|Archaea___Crenarchaeota-Bathyarchaeia___B26-1___B63_sp001593845___59.81___GCA_001593845.1                                                                 
     0.0059   17.6   0.0      0.029   15.4   0.0    2.0  1  WP-014042648.1|Bacteria___Firmicutes_A-Thermoanaerobacteria___Caldicellulosiruptorales___Caldicellulosiruptor_lactoaceticus___99.52___GCF_000193435.2                
     0.0059   17.6   1.0       0.41   11.6   1.0    2.8  1  WP-058581099.1|Archaea___Halobacterota-Halobacteria___Halobacteriales___Haloprofundus_marisrubri___99.24___GCF_001469955.1                                           
      0.006   17.6   0.2       0.28   12.2   0.2    2.5  1  WP-049936930.1|Archaea___Halobacterota-Halobacteria___Halobacteriales___Haloplanus_natans___98.8___GCF_000427685.1                                                   
      0.006   17.6   0.2       0.11   13.5   0.2    2.6  1  PSQ04159.1|Archaea___Halobacterota-Halobacteria___Halobacteriales___QS-4-69-31_sp003021655___88.25___GCA_003021655.1                                                 
     0.0062   17.6   0.0      0.024   15.7   0.0    2.0  1  WP-045174308.1|Bacteria___Firmicutes_A-Thermoanaerobacteria___Caldicellulosiruptorales___Caldicellulosiruptor_danielii___99.52___GCF_000955725.1                     
     0.0062   17.6   0.2       0.16   12.9   0.2    2.4  1  WP-015408212.1|Archaea___Halobacterota-Halobacteria___Halobacteriales___Natronomonas_moolapensis___99.57___GCF_000591055.1                                           
     0.0062   17.6   0.2       0.77   10.7   0.2    2.5  1  WP-012965848.1|Archaea___Halobacterota-Archaeoglobi___Archaeoglobales___Ferroglobus_placidus___100___GCF_000025505.1                                                 
     0.0062   17.6   0.2       0.71   10.9   0.1    2.8  1  WP-054299761.1|Archaea___Halobacterota-Methanosarcinia___Methanosarcinales___Methanosarcina_flavescens___99.84___GCF_001304615.1                                     
     0.0063   17.5   0.2      0.091   13.8   0.2    2.3  1  WP-004053267.1|Archaea___Halobacterota-Halobacteria___Halobacteriales___Halococcus_morrhuae___97.8___GCF_000336695.1                                                 
     0.0063   17.5   0.2      0.091   13.8   0.2    2.3  1  WP-007741606.1|Archaea___Halobacterota-Halobacteria___Halobacteriales___Halococcus_thailandensis___99.08___GCF_000336715.1                                           
     0.0063   17.5   0.6      0.064   14.3   0.6    2.1  1  tbn..27030..28067..LUZT01000012.1|Bacteria___Bacteroidota-Chlorobia___Chlorobiales___Chlorobaculum_sp001602925___99.45___GCA_001602925.1                             
     0.0064   17.5   0.2       0.31   12.0   0.2    2.4  1  tbn..45332..46264..LKML01000001.1|Archaea___Halobacterota-Halobacteria___Halobacteriales___Halohasta_sp001563795___91.59___GCA_001563795.1                           
     0.0064   17.5   0.2      0.059   14.4   0.0    2.1  1  tbn..21062..22051..DBWD01000065.1|Bacteria___UBP3-UBA3054___UBA3054___UBA3054_sp002308555___57.31___GCA_002308555.1                                                  
     0.0064   17.5   0.2       0.28   12.2   0.2    2.4  1  WP-092631924.1|Archaea___Halobacterota-Halobacteria___Halobacteriales___Haloplanus_vescus___98.8___GCF_900107665.1                                                   
     0.0064   17.5   0.1       0.38   11.7   0.0    2.2  2  WP-013748874.1|Archaea___Euryarchaeota-Thermococci___Thermococcales___Pyrococcus_sp000211475___100___GCF_000211475.1                                                 
     0.0064   17.5   0.2       0.45   11.5   0.0    2.6  2  WP-014772247.1|Bacteria___Bacteroidota-Bacteroidia___Cytophagales___Belliella_baltica___100___GCF_000265405.1                                                        
     0.0064   17.5   0.7      0.036   15.1   0.0    2.3  1  WP-007210870.1|Bacteria___Bacteroidota-Bacteroidia___Bacteroidales___Bacteroides_timonensis___98.88___GCF_000513195.1                                                
     0.0064   17.5   0.1       0.65   11.0   0.1    2.6  1  ERG96384.1|Archaea___Halobacterota-Halobacteria___Halobacteriales___Haloquadratum_walsbyi_B___97.78___GCA_000415985.1                                                
     0.0065   17.5   0.3       0.11   13.5   0.3    2.4  1  PSP84341.1|Archaea___Halobacterota-Halobacteria___Halobacteriales___QS-1-68-17_sp003021105___65.6___GCA_003021105.1                                                  
     0.0065   17.5   0.8        2.7    9.0   0.2    2.5  2  WP-011024152.1|Archaea___Halobacterota-Methanosarcinia___Methanosarcinales___Methanosarcina_acetivorans___95.92___GCF_000007345.1                                    
     0.0065   17.5   0.1       0.65   11.0   0.1    2.4  1  tbn..2884..3768..DAZF01000082.1|Archaea___Halobacterota-Methanosarcinia___Methanosarcinales___Methanolobus_sp002507205___96.2___GCA_002507205.1                      
     0.0066   17.5   0.1       0.27   12.2   0.1    2.4  2  tbn..78196..79062..LKMO01000001.1|Archaea___Nanohaloarchaeota-Nanosalinia___Nanosalinales___B1-Br10-U2g19_sp001563905___68.61___GCA_001563905.1                      
     0.0066   17.5   0.3        0.3   12.1   0.3    2.7  1  WP-014050849.1|Archaea___Halobacterota-Halobacteria___Halobacteriales___Halolamina_sp000224475___97.28___GCF_000224475.1                                             
     0.0067   17.4   0.1       0.48   11.4   0.1    2.6  1  OFV66743.1|Archaea___Halobacterota-Syntrophoarchaeia___Syntrophoarchaeales___Syntrophoarchaeum_A_butanivorans___88.89___GCA_001766825.1                              
     0.0068   17.4   0.1       0.36   11.8   0.1    2.3  1  tbn..18905..19789..DAWU01000058.1|Archaea___Halobacterota-Methanomicrobia___Methanomicrobiales___Methanolinea_sp002506105___98.37___GCA_002506105.1                  
     0.0069   17.4   0.1      0.087   13.8   0.0    2.6  1  tbn..13822..14892..DBPR01000021.1|Bacteria___Chloroflexota-Anaerolineae___Anaerolineales___T78_sp002305635___77.88___GCA_002305635.1                                 
     0.0069   17.4   0.4        3.1    8.8   0.1    2.6  2  WP-048129860.1|Archaea___Halobacterota-Methanosarcinia___Methanosarcinales___Methanosarcina_sp000969965___99.84___GCF_000969965.1                                    
     0.0069   17.4   0.2      0.018   16.1   0.1    1.6  1  WP-048170371.1|Archaea___Halobacterota-Methanosarcinia___Methanosarcinales___Methanosarcina_siciliae___99.84___GCF_000970085.1                                       
      0.007   17.4   0.0      0.014   16.4   0.0    1.5  1  MAV64878.1|Bacteria___Marinisomatota-Marinisomatia___SCGC-AAA003-L08___GCA-002719095_sp002705575___92.31___GCA_002705575.1                                           
      0.007   17.4   0.9       0.75   10.8   0.9    2.6  1  WP-048136939.1|Archaea___Halobacterota-Methanosarcinia___Methanosarcinales___Methanosarcina_horonobensis___100___GCF_000970285.1                                     
      0.007   17.4   0.1       0.29   12.1   0.1    2.4  2  PSP83598.1|Archaea___Halobacterota-Halobacteria___Halobacteriales___QS-6-64-34_sp003020925___88.8___GCA_003020925.1                                                  
      0.007   17.4   1.6        1.3   10.0   1.6    2.4  1  WP-096207215.1|Archaea___Halobacterota-Methanosarcinia___Methanosarcinales___Methanoperedens_nitroreducens_A___97.71___GCF_900196725.1                               
      0.007   17.4   0.2       0.35   11.8   0.2    2.7  1  WP-008415799.1|Archaea___Halobacterota-Halobacteria___Halobacteriales___Halalkalicoccus_jeotgali___99.84___GCF_000196895.1                                           
     0.0071   17.4   0.1      0.023   15.7   0.0    1.8  1  OGV16343.1|Bacteria___Bacteroidota-Ignavibacteria___Ignavibacteriales___XYB12-FULL-38-5_sp001803165___66.5___GCA_001803165.1                                         
     0.0071   17.4   0.3        6.3    7.8   0.0    2.8  2  WP-014261994.1|Bacteria___Firmicutes_A-Clostridia___Peptostreptococcales___Filifactor_alocis___97.9___GCF_000163895.2                                                
     0.0071   17.4   0.4          4    8.4   0.1    2.5  2  WP-048137933.1|Archaea___Halobacterota-Methanosarcinia___Methanosarcinales___Methanosarcina_sp000979455___99.84___GCF_000979455.1                                    
     0.0073   17.3   0.2       0.36   11.8   0.2    2.4  1  WP-066414276.1|Archaea___Halobacterota-Halobacteria___Halobacteriales___Halorubrum_aethiopicum___97.92___GCF_001542905.1                                             
     0.0073   17.3   0.2        4.1    8.4   0.1    2.7  2  KHO55414.1|Archaea___Nanoarchaeota-Nanoarchaeia___Pacearchaeales___JWKY01_sp000806015___57.01___GCA_000806015.1                                                      
     0.0073   17.3   1.9      0.017   16.2   1.6    1.6  1  WP-020088811.1|Bacteria___Firmicutes-Bacilli___Lactobacillales___Lactobacillus_G_parabrevis___99.38___GCF_001434055.1                                                
     0.0074   17.3   0.4       0.67   10.9   0.0    2.9  2  WP-016254522.1|Bacteria___Bacteroidota-Bacteroidia___Cytophagales___Indibacter_alkaliphilus___100___GCF_000295935.2                                                  
     0.0074   17.3   0.4        1.4    9.9   0.1    2.8  2  WP-015732911.1|Archaea___Euryarchaeota-Methanococci___Methanococcales___Methanocaldococcus_vulcanius___99.52___GCF_000024625.1                                       
     0.0074   17.3   0.1       0.19   12.7   0.1    2.4  1  WP-011322132.1|Archaea___Halobacterota-Halobacteria___Halobacteriales___Natronomonas_pharaonis___99.29___GCF_000026045.1                                             
     0.0075   17.3   0.3        0.2   12.7   0.3    2.3  1  tbn..19647..20525..PNBI01000074.1|Archaea___Thermoplasmatota-Thermoplasmata___Methanomassiliicoccales___FEN-33_sp003135935___94.23___GCA_003135935.1                 
     0.0075   17.3   0.3       0.11   13.4   0.3    2.2  1  WP-010917050.1|Archaea___Thermoplasmatota-Thermoplasmata___Thermoplasmatales___Thermoplasma_volcanium___97.97___GCF_000011185.1                                      
     0.0075   17.3   0.1      0.064   14.2   0.1    2.2  1  WP-012034359.1|Archaea___Halobacterota-Methanocellia___Methanocellales___Methanocella_A_arvoryzae___100___GCF_000063445.1                                            
     0.0075   17.3   0.2       0.71   10.9   0.1    2.6  1  WP-048167391.1|Archaea___Halobacterota-Methanosarcinia___Methanosarcinales___Methanosarcina_thermophila___99.84___GCF_000969885.1                                    
     0.0075   17.3   0.1       0.18   12.8   0.1    2.2  1  tbn..82467..83345..DATD01000002.1|Archaea___Thermoplasmatota-Thermoplasmata___Methanomassiliicoccales___DTU008_sp002504525___94.9___GCA_002504525.1                  
     0.0075   17.3   0.0       0.45   11.5   0.0    2.4  1  WP-064743443.1|Bacteria___Firmicutes_I-Bacilli_A___Paenibacillales___Paenibacillus_E_alginolyticus___99.73___GCF_000422905.1                                         
     0.0076   17.3   0.2       0.35   11.8   0.2    2.6  1  WP-066378165.1|Archaea___Halobacterota-Halobacteria___Halobacteriales___Halalkalicoccus_paucihalophilus___99.42___GCF_001593955.1                                    
     0.0076   17.3   0.5       0.69   10.9   0.1    2.7  1  tbn..47786..48670..MTND01000009.1|Archaea___Halobacterota-Archaeoglobi___Archaeoglobales___JdFR-42_sp002010305___99.84___GCA_002010305.1                             
     0.0076   17.3   0.3        0.1   13.6   0.3    2.4  1  PSQ66292.1|Archaea___Halobacterota-Halobacteria___Halobacteriales___Halococcus_sp003022685___81.94___GCA_003022685.1                                                 
     0.0077   17.3   0.2          3    8.8   0.1    2.4  2  PSQ48373.1|Archaea___Halobacterota-Halobacteria___Halobacteriales___SW-6-65-15_sp003023465___72.86___GCA_003023465.1                                                 
     0.0077   17.2   0.9        2.5    9.1   0.1    2.4  2  WP-097300470.1|Archaea___Halobacterota-Methanosarcinia___Methanosarcinales___Methanoperedens_sp002487355___99.35___GCF_002487355.1                                   
     0.0077   17.2   0.2       0.45   11.5   0.2    2.6  1  WP-014555144.1|Archaea___Halobacterota-Halobacteria___Halobacteriales___Haloquadratum_walsbyi___99.3___GCF_000237865.1                                               
     0.0078   17.2   0.0      0.027   15.5   0.0    1.8  1  PIV18758.1|Bacteria___CG03-CG03___CG03___CG03_sp002780705___80.52___GCA_002780705.1                                                                                  
     0.0078   17.2   0.1       0.27   12.2   0.1    2.3  2  tbn..350028..351113..DEWF01000001.1|Bacteria___Firmicutes_A-Clostridia___4C28d-15___CAG-1252_sp002363545___68.56___GCA_002363545.1                                   
     0.0078   17.2   0.2       0.29   12.1   0.1    2.6  1  WP-017981139.1|Archaea___Euryarchaeota-Methanococci___Methanococcales___Methanocaldococcus_A_villosus___94.52___GCF_000371805.1                                      
     0.0078   17.2   0.2      0.098   13.6   0.2    2.3  1  WP-049903588.1|Archaea___Halobacterota-Halobacteria___Halobacteriales___Halococcus_agarilyticus___98.51___GCF_000334895.1                                            
     0.0079   17.2   0.2      0.099   13.6   0.2    2.3  1  WP-006077796.1|Archaea___Halobacterota-Halobacteria___Halobacteriales___Halococcus_saccharolyticus___98.65___GCF_000336915.1                                         
     0.0079   17.2   0.2      0.099   13.6   0.2    2.3  1  WP-005042113.1|Archaea___Halobacterota-Halobacteria___Halobacteriales___Halococcus_salifodinae___98.44___GCF_000336935.1                                             
      0.008   17.2   0.1       0.11   13.5   0.0    2.6  1  tbn..11919..12992..DHUW01000094.1|Bacteria___Chloroflexota-Anaerolineae___Anaerolineales___T78_sp002409365___82.95___GCA_002409365.1                                 
      0.008   17.2   0.1        1.1   10.2   0.1    2.5  2  RBI63568.1|Archaea___Halobacterota-Halobacteria___Halobacteriales___H22_sp003298465___99.36___GCA_003298465.1                                                        
      0.008   17.2   0.9      0.021   15.9   0.3    1.8  1  tbn..3195..4220..DDXO01000105.1|Bacteria___WOR-3-WOR-3___UBA2258___UBA2258_sp002347155___94.41___GCA_002347155.1                                                     
     0.0081   17.2   0.8      0.061   14.3   0.2    2.2  1  WP-096525840.1|Bacteria___Elusimicrobiota-Endomicrobia___Endomicrobiales___Endomicrobium_A_trichonymphae___95.51___GCF_002355835.1                                   
     0.0083   17.2   0.7        1.1   10.3   0.7    2.3  1  tbn..8997..9872..DFIA01000059.1|Bacteria___Bacteroidota-Bacteroidia___Bacteroidales___UBA1232_sp002372015___89.19___GCA_002372015.1                                  
     0.0084   17.1   0.3          4    8.4   0.0    2.4  2  PIU29931.1|Archaea___Nanoarchaeota-Nanoarchaeia___Woesearchaeales___0-14-0-80-44-23_sp002779235___84.11___GCA_002779235.1                                            
     0.0084   17.1   0.2       0.21   12.6   0.1    2.3  1  MBT98490.1|Bacteria___Chloroflexota-Dehalococcoidia___UBA3495___UBA9611_sp002730485___73.71___GCA_002730485.1                                                        
     0.0084   17.1   0.2       0.39   11.7   0.2    2.4  1  WP-058367190.1|Archaea___Halobacterota-Halobacteria___Halobacteriales___Haloparvum_sedimenti___97.54___GCF_001462205.1                                               
     0.0084   17.1   0.3       0.94   10.5   0.3    2.6  1  WP-015325672.1|Archaea___Halobacterota-Methanosarcinia___Methanosarcinales___Methanomethylovorans_hollandica___93.95___GCF_000328665.1                               
     0.0084   17.1   0.1       0.16   13.0   0.1    2.4  1  PSP64328.1|Archaea___Halobacterota-Halobacteria___Halobacteriales___QH-8-64-26_sp003021725___92.98___GCA_003021725.1                                                 
     0.0084   17.1   0.2       0.16   13.0   0.2    2.5  1  ODS42766.1|Archaea___Altiarchaeota-Altiarchaeia___IMC4___IMC4_sp001742785___79.12___GCA_001742785.1                                                                  
     0.0085   17.1   0.3       0.28   12.2   0.3    2.3  1  MAG27109.1|Archaea___Nanoarchaeota-Nanoarchaeia___Pacearchaeales___ARS23_sp002686195___57.32___GCA_002686195.1                                                       
     0.0085   17.1   0.4       0.71   10.8   0.4    2.4  1  tbn..4346..5230..DANZ01000159.1|Archaea___Halobacterota-Methanosarcinia___Methanosarcinales___Methanolobus_sp002501695___96.57___GCA_002501695.1                     
     0.0085   17.1   0.7       0.41   11.6   0.3    2.5  1  PIN99771.1|Archaea___Nanoarchaeota-Nanoarchaeia___PEZQ01___PEZQ01_sp002763265___82.71___GCA_002763265.1                                                              
     0.0085   17.1   0.0       0.21   12.6   0.0    2.3  1  WP-053394463.1|Bacteria___Proteobacteria-Gammaproteobacteria___Enterobacterales___Vibrio_nereis___99.86___GCF_001591105.1                                            
     0.0086   17.1   0.3       0.33   11.9   0.3    2.5  1  WP-013866709.1|Archaea___Euryarchaeota-Methanococci___Methanococcales___Methanothermococcus_A_okinawensis___99.05___GCF_000179575.2                                  
     0.0086   17.1   0.0      0.024   15.7   0.0    1.8  1  tbn..53386..54252..DASO01000004.1|Archaea___Halobacterota-Halobacteria___Halobacteriales___UBA12382_sp002503845___60.98___GCA_002503845.1                            
     0.0086   17.1   1.1       0.13   13.2   1.1    2.6  1  PLW94426.1|Bacteria___Bacteroidota-Bacteroidia___Bacteroidales___BM518_sp002869435___95.61___GCA_002869435.1                                                         
     0.0087   17.1   0.1      0.021   15.8   0.1    1.6  1  WP-057752641.1|Bacteria___Firmicutes-Bacilli___Lactobacillales___Lactobacillus_H_frumenti___99.46___GCF_001436045.1                                                  
     0.0088   17.1   0.1      0.025   15.6   0.0    1.8  1  PKM99736.1|Bacteria___CG03-CG03___CG03___CG03_sp002841685___90.64___GCA_002841685.1                                                                                  
     0.0088   17.1   0.2       0.48   11.4   0.2    2.3  1  tbn..947..1816..LKNG01000028.1|Archaea___Halobacterota-Halobacteria___Halobacteriales___Tc-Br11-E2g1_A_sp001564115___74.09___GCA_001564115.1                         
     0.0088   17.1   0.2       0.41   11.6   0.2    2.4  1  WP-101296287.1|Archaea___Halobacterota-Halobacteria___Halobacteriales___Halogranum_sp002844195___99.95___GCF_002844195.1                                             
     0.0088   17.1   0.5        1.4    9.9   0.1    2.6  2  WP-089671641.1|Archaea___Halobacterota-Halobacteria___Halobacteriales___Halohasta_litchfieldiae___99.19___GCF_900109065.1                                            
     0.0089   17.0   0.5      0.022   15.7   0.5    1.7  1  tbn..7167..8348..DIWU01000026.1|Bacteria___UBP14-UBA6098___UBA6098___UBA6098_sp002428525___94.44___GCA_002428525.1                                                   
      0.009   17.0   0.1       0.12   13.4   0.1    2.4  1  tbn..11973..12839..LKMV01000016.1|Archaea___Nanohaloarchaeota-Nanosalinia___Nanosalinales___PL-Br10-U2g16_sp001563995___73.99___GCA_001563995.1                      
      0.009   17.0   0.3       0.63   11.0   0.3    2.6  1  KYK26402.1|Archaea___Nanoarchaeota-Nanoarchaeia___Woesearchaeales___SM23-78_sp001595785___82.24___GCA_001595785.1                                                    
      0.009   17.0   0.6       0.76   10.8   0.6    2.4  1  PIN70365.1|Archaea___Nanoarchaeota-Nanoarchaeia___Woesearchaeales___CG08-08-20-14_sp002762705___73.69___GCA_002762705.1                                              
      0.009   17.0   0.1       0.21   12.6   0.1    2.4  2  PSQ23118.1|Archaea___Halobacterota-Halobacteria___Halobacteriales___QS-8-65-32_sp003022925___92.04___GCA_003022925.1                                                 
     0.0091   17.0   0.2        5.4    8.0   0.0    2.5  2  WP-094227872.1|Archaea___Halobacterota-Methanosarcinia___Methanosarcinales___Methanolobus_psychrotolerans___99.67___GCF_002243045.1                                  
     0.0092   17.0   0.3       0.67   10.9   0.3    2.4  1  WP-015053418.1|Archaea___Halobacterota-Methanosarcinia___Methanosarcinales___Methanolobus_psychrophilus___99.84___GCF_000306725.1                                    
     0.0092   17.0   1.1       0.69   10.9   1.1    2.4  1  tbn..4441..5313..DAJC01000065.1|Archaea___Thermoplasmatota-Thermoplasmata___Thermoplasmatales___UBA509_sp002498845___96.1___GCA_002498845.1                          
     0.0092   17.0   0.3       0.82   10.7   0.3    2.9  1  WP-012980745.1|Archaea___Euryarchaeota-Methanococci___Methanococcales___Methanocaldococcus_sp000025525___99.52___GCF_000025525.1                                     
     0.0092   17.0   0.1        0.2   12.7   0.1    2.4  1  PSP68953.1|Archaea___Halobacterota-Halobacteria___Halobacteriales___QS-1-69-70_sp003021005___88.05___GCA_003021005.1                                                 
     0.0092   17.0   2.1      0.021   15.9   1.9    1.6  1  WP-057733785.1|Bacteria___Firmicutes-Bacilli___Lactobacillales___Lactobacillus_G_hammesii___99.06___GCF_001434395.1                                                  
     0.0093   17.0   0.1       0.21   12.6   0.1    2.4  2  PSP42170.1|Archaea___Halobacterota-Halobacteria___Halobacteriales___QH-6-64-20_sp003021235___93.46___GCA_003021235.1                                                 
     0.0093   17.0   0.2       0.39   11.7   0.2    2.4  1  PSQ16178.1|Archaea___Halobacterota-Halobacteria___Halobacteriales___SW-7-71-33_sp003023195___88.72___GCA_003023195.1                                                 
     0.0093   17.0   1.7       0.87   10.6   1.7    2.4  1  WP-015283513.1|Archaea___Thermoplasmatota-Thermoplasmata___Acidiprofundales___Aciduliprofundum_sp000327505___100___GCF_000327505.1                                   
     0.0094   17.0   0.3        3.6    8.5   0.0    2.4  2  tbn..24113..24982..DAGG01000020.1|Archaea___Nanoarchaeota-Nanoarchaeia___Woesearchaeales___UBA525_sp002498125___82.24___GCA_002498125.1                              
     0.0095   17.0   0.1      0.057   14.4   0.1    2.3  1  OQX88938.1|Bacteria___KSB1-UBA2214___AABM5-25-91___4484-87_sp002085355___72.53___GCA_002085355.1                                                                     
     0.0095   16.9   0.3          3    8.8   0.1    2.8  2  WP-004590567.1|Archaea___Euryarchaeota-Methanococci___Methanococcales___Methanocaldococcus_A_villosus___94.52___GCF_000371805.1                                      
     0.0096   16.9   0.2       0.33   11.9   0.2    2.5  1  WP-079235020.1|Archaea___Halobacterota-Halobacteria___Halobacteriales___Halolamina_sp002025255___97.34___GCF_002025255.1                                             
     0.0097   16.9   0.1       0.83   10.6   0.0    2.4  2  OFX18680.1|Bacteria___Bacteroidota-Bacteroidia___Bacteroidales___UBA12077_sp001769005___89.81___GCA_001769005.1                                                      
     0.0097   16.9   0.3      0.029   15.4   0.3    1.8  1  WP-006881777.1|Archaea___Halobacterota-Halobacteria___Halobacteriales___Halosimplex_carlsbadense___99___GCF_000337455.1                                              
     0.0097   16.9   0.2       0.92   10.5   0.1    2.4  2  PIN74810.1|Archaea___Nanoarchaeota-Nanoarchaeia___Woesearchaeales___1-14-0-10-37-12_sp002762795___78.5___GCA_002762795.1                                             
     0.0098   16.9   0.1       0.87   10.6   0.1    2.4  1  OFV68742.1|Archaea___Halobacterota-Syntrophoarchaeia___Syntrophoarchaeales___Syntrophoarchaeum_caldarius___96.08___GCA_001766815.1                                   
     0.0098   16.9   0.6       0.22   12.5   0.0    2.5  1  OFX55135.1|Bacteria___Bacteroidota-Bacteroidia___Bacteroidales___Proteiniphilum_sp001768325___95.63___GCA_001768325.1                                                
     0.0098   16.9   0.7       0.71   10.9   0.2    2.9  2  PIU59799.1|Archaea___Crenarchaeota-Bathyarchaeia___B26-1___20-14-0-80-47-9_sp002779555___90.31___GCA_002779555.1                                                     
     0.0098   16.9   0.0      0.037   15.0   0.0    2.0  1  WP-013290027.1|Bacteria___Firmicutes_A-Thermoanaerobacteria___Caldicellulosiruptorales___Caldicellulosiruptor_obsidiansis___99.52___GCF_000145215.1                  
     0.0099   16.9   1.3        2.6    9.0   0.2    2.4  2  WP-067089571.1|Archaea___Euryarchaeota-Methanobacteria___Methanobacteriales___Methanobrevibacter_D_curvatus___97.6___GCF_001639295.1                                 
     0.0099   16.9   0.6        0.2   12.7   0.6    2.3  1  MAE42267.1|Archaea___Nanoarchaeota-Nanoarchaeia___Woesearchaeales___GCA-2686855_sp002686855___74.3___GCA_002686855.1                                                 
     0.0099   16.9   1.9       0.66   11.0   1.9    2.3  1  tbn..10141..11031..DAJR01000017.1|Archaea___Thermoplasmatota-Thermoplasmata___SG8-5___UBA147_sp002496385___89.6___GCA_002496385.1                                    
     0.0099   16.9   0.7         30    5.5   0.1    3.3  3  CCY15835.1|Bacteria___Bacteroidota-Bacteroidia___Bacteroidales___CAG-617_sp000431275___96.07___GCA_000431275.1                                                       
       0.01   16.9   0.1      0.098   13.7   0.0    2.1  1  tbn..1164..2228..DCHT01000030.1|Bacteria___Bacteroidota-Bacteroidia___Bacteroidales___RC9_sp002314885___91.13___GCA_002314885.1                                      
       0.01   16.9   1.2          1   10.3   1.2    2.4  1  KUO39120.1|Archaea___Hadarchaeota-Hadarchaeia___Hadarchaeales___DG-33_sp001515185___63.87___GCA_001515185.1                                                          
  ------ inclusion threshold ------
       0.01   16.9   0.0      0.042   14.9   0.0    1.9  1  tbn..29969..31024..DKSD01000009.1|Bacteria___Proteobacteria-Gammaproteobacteria___Enterobacterales___Succinivibrio_sp002473165___76.47___GCA_002473165.1             
       0.01   16.9   1.7      0.027   15.5   1.7    1.7  1  OIO24768.1|Archaea___Micrarchaeota-Micrarchaeia___UBA8480___UBA97_sp001871595___83.8___GCA_001871595.1                                                               
       0.01   16.8   0.1      0.022   15.8   0.1    1.5  1  AWD62066.1|Bacteria___Firmicutes-Bacilli___Lactobacillales___Lactobacillus_H_reuteri_D___99.46___GCA_003072625.1                                                     
       0.01   16.8   0.2       0.59   11.1   0.2    2.7  1  WP-049980980.1|Archaea___Halobacterota-Halobacteria___Halobacteriales___Halolamina_rubra___96.07___GCF_000739555.1                                                   
       0.01   16.8   0.3       0.41   11.6   0.1    2.2  2  MBS85472.1|Archaea___Asgardarchaeota-Heimdallarchaeia___LC-2___GCA-2728275_sp002728275___83.18___GCA_002728275.1                                                     
      0.011   16.8   1.7       0.69   10.9   1.7    2.3  1  tbn..2242..3132..DAKD01000027.1|Archaea___Thermoplasmatota-Thermoplasmata___SG8-5___UBA147_sp002499085___76.8___GCA_002499085.1                                      
      0.011   16.8   0.1      0.019   16.0   0.1    1.3  1  WP-105013454.1|Bacteria___Bacteroidota-Rhodothermia___Rhodothermales___Salinivenus_sp002954405___98.84___GCF_002954405.1                                             
      0.011   16.7   0.2          1   10.3   0.2    2.6  1  WP-091689279.1|Archaea___Halobacterota-Methanosarcinia___Methanosarcinales___Methanococcoides_vulcani___100___GCF_900111645.1                                        
      0.011   16.7   0.7       0.88   10.5   0.2    2.7  1  tbn..4574..5485..ONIH01000016.1|Bacteria___Firmicutes_A-Clostridia___Lachnospirales___UBA2727_sp900317825___94.29___GCA_900317825.1                                  
      0.011   16.7   0.2          1   10.3   0.2    2.6  1  WP-048193498.1|Archaea___Halobacterota-Methanosarcinia___Methanosarcinales___Methanococcoides_methylutens___100___GCF_000765475.1                                    
      0.011   16.7   0.5       0.79   10.7   0.5    2.6  1  PSQ28089.1|Archaea___Halobacterota-Halobacteria___Halobacteriales___QS-9-68-17_sp003023565___95.65___GCA_003023565.1                                                 
      0.011   16.7   0.2       0.67   10.9   0.2    2.4  1  tbn..836..1765..LKNF01000175.1|Archaea___Halobacterota-Halobacteria___Halobacteriales___Tc-Br11_sp001564285___75.29___GCA_001564285.1                                
      0.011   16.7   0.2        0.4   11.7   0.2    2.3  1  tbn..17078..17956..PMBU01000028.1|Archaea___Thermoplasmatota-Thermoplasmata___Methanomassiliicoccales___FEN-65_sp003153895___89.71___GCA_003153895.1                 
      0.012   16.7   0.1      0.045   14.7   0.0    1.8  1  MBQ03349.1|Archaea___Crenarchaeota-Bathyarchaeia___TCS64___GCA-2726865_sp002726865___92.99___GCA_002726865.1                                                         
      0.012   16.7   0.2       0.47   11.4   0.2    2.3  1  tbn..7672..8556..DAEV01000085.1|Archaea___Halobacterota-Methanomicrobia___Methanomicrobiales___Methanolinea_sp002509495___92.32___GCA_002509495.1                    
      0.012   16.7   0.9       0.18   12.8   0.2    2.7  1  WP-076500055.1|Bacteria___Bacteroidota-Bacteroidia___Cytophagales___Belliella_pelovolcani___99.62___GCF_900156785.1                                                  
      0.012   16.7   0.6       0.36   11.8   0.1    2.6  1  WP-007981576.1|Archaea___Halobacterota-Halobacteria___Halobacteriales___Haladaptatus_paucihalophilus___99.08___GCF_000376445.1                                       
      0.012   16.7   0.2       0.67   10.9   0.2    2.3  1  tbn..8090..9013..LKMM01000035.1|Archaea___Halobacterota-Halobacteria___Halobacteriales___B1-Br10-E2g2_sp001563885___59.18___GCA_001563885.1                          
      0.012   16.7   0.5        1.4    9.9   0.5    2.6  1  WP-110640086.1|Archaea___Thermoplasmatota-Thermoplasmata___Thermoplasmatales___Thermoplasma_sp003205235___99.55___GCF_003205235.1                                    
      0.012   16.7   0.2       0.67   10.9   0.2    2.3  1  tbn..6261..7190..LKND01000097.1|Archaea___Halobacterota-Halobacteria___Halobacteriales___Tc-Br11_sp001564275___94.93___GCA_001564275.1                               
      0.012   16.7   0.5       0.33   11.9   0.0    2.6  2  tbn..44955..45824..AQRS01000039.1|Archaea___Iainarchaeota-Iainarchaeia___Iainarchaeales___Iainarchaeum_andersonii___90.19___GCA_000402355.1                          
      0.012   16.6   0.2       0.58   11.1   0.2    2.5  1  WP-053947554.1|Archaea___Halobacterota-Halobacteria___Halobacteriales___Halolamina_sediminis___96.58___GCF_001282785.1                                               
      0.012   16.6   0.2          1   10.3   0.2    2.6  1  WP-048204453.1|Archaea___Halobacterota-Methanosarcinia___Methanosarcinales___Methanococcoides_methylutens_A___100___GCF_000970325.1                                  
      0.012   16.6   0.1          1   10.3   0.1    2.6  1  WP-013899252.1|Archaea___Halobacterota-Methanosarcinia___Methanosarcinales___Methanosalsum_zhilinae___99.35___GCF_000217995.1                                        
      0.012   16.6   0.2       0.47   11.4   0.2    2.4  1  KYC55492.1|Archaea___Euryarchaeota-Thermococci___Methanofastidiosales___Methanofastidiosum_sp001587595___84.54___GCA_001587595.1                                     
      0.012   16.6   0.2        0.7   10.9   0.2    2.4  1  WP-013881455.1|Archaea___Halobacterota-Halobacteria___Halobacteriales___Halopiger_xanaduensis___99.57___GCF_000217715.1                                              
      0.012   16.6   0.2       0.55   11.2   0.2    2.5  1  WP-089383017.1|Archaea___Halobacterota-Halobacteria___Halobacteriales___Halorubrum_vacuolatum___98.92___GCF_900188065.1                                              
      0.012   16.6   0.2       0.63   11.0   0.2    2.5  1  WP-020445694.1|Archaea___Halobacterota-Halobacteria___Halobacteriales___Salinarchaeum_sp000403645___97.53___GCF_000403645.1                                          
      0.012   16.6   0.2       0.53   11.3   0.2    2.4  1  WP-092813808.1|Archaea___Halobacterota-Halobacteria___Halobacteriales___Halopenitus_malekzadehii___98.41___GCF_900108505.1                                           
      0.012   16.6   0.2       0.53   11.3   0.2    2.4  1  WP-021075182.1|Archaea___Halobacterota-Halobacteria___Halobacteriales___Halopenitus_persicus___98.11___GCF_900107205.1                                               
      0.012   16.6   0.2       0.51   11.3   0.1    2.5  2  PSQ12023.1|Archaea___Halobacterota-Halobacteria___Halobacteriales___QS-5-70-15_sp003022005___84.81___GCA_003022005.1                                                 
      0.012   16.6   0.8        1.2   10.2   0.1    2.6  2  WP-024753353.1|Bacteria___Spirochaetota-Spirochaetia___Treponematales___Treponema_phagedenis___100___GCF_000513775.1                                                 
      0.012   16.6   0.2       0.47   11.4   0.2    2.4  1  KYC52176.1|Archaea___Euryarchaeota-Thermococci___Methanofastidiosales___Methanofastidiosum_sp001587715___85.27___GCA_001587715.1                                     
      0.012   16.6   0.2       0.53   11.3   0.2    2.4  1  WP-096390859.1|Archaea___Halobacterota-Halobacteria___Halobacteriales___Halopenitus_persicus_A___98.22___GCF_002355635.1                                             
      0.012   16.6   0.2       0.47   11.4   0.2    2.3  1  KYC49736.1|Archaea___Euryarchaeota-Thermococci___Methanofastidiosales___Methanofastidiosum_sp001587575___90.98___GCA_001587575.1                                     
      0.012   16.6   0.1       0.24   12.4   0.1    2.3  1  ERH08789.1|Archaea___Halobacterota-Halobacteria___Halobacteriales___Halovenus_sp000416085___86.78___GCA_000416085.1                                                  
      0.013   16.6   0.4      0.044   14.8   0.4    1.9  1  WP-035072136.1|Bacteria___Bacteroidota-Bacteroidia___Cytophagales___Anditalea_andensis___100___GCF_000714815.1                                                       
      0.013   16.6   0.2        2.9    8.8   0.1    2.5  2  WP-091936408.1|Archaea___Halobacterota-Methanosarcinia___Methanosarcinales___Methanolobus_profundi___99.84___GCF_900114835.1                                         
      0.013   16.6   1.3        1.8    9.5   0.5    3.0  1  MAG39834.1|Archaea___Nanoarchaeota-Nanoarchaeia___Pacearchaeales___ARS1160_sp002688415___69.24___GCA_002688415.1                                                     
      0.013   16.5   0.2        1.6    9.7   0.1    2.5  2  WP-076428064.1|Archaea___Halobacterota-Halobacteria___Halobacteriales___Haladaptatus_litoreus___100___GCF_900156425.1                                                
      0.013   16.5   0.3        0.4   11.7   0.3    2.4  1  WP-042706388.1|Archaea___Halobacterota-Methanomicrobia___Methanomicrobiales___Methanomicrobium_mobile___97.39___GCF_000711215.1                                      
      0.013   16.5   0.2        2.6    9.0   0.1    2.2  2  tbn..587001..587870..DAGX01000005.1|Archaea___Halobacterota-Methanomicrobia___Methanomicrobiales___Methanofollis_sp002498315___99.52___GCA_002498315.1               
      0.013   16.5   0.9        1.3   10.0   0.9    2.6  1  tbn..52907..53773..DAGG01000020.1|Archaea___Nanoarchaeota-Nanoarchaeia___Woesearchaeales___UBA525_sp002498125___82.24___GCA_002498125.1                              
      0.013   16.5   0.8        2.7    9.0   0.0    2.4  2  GBE19552.1|Archaea___Nanoarchaeota-Nanoarchaeia___Pacearchaeales___BMS3ABIN17_sp002897655___70.02___GCA_002897655.1                                                  
      0.013   16.5   0.4       0.17   12.9   0.0    2.3  1  EOD42599.1|Archaea___Nanoarchaeota-Nanoarchaeia___Nanoarchaeales___Nanopusillus_stetteri___67.52___GCA_000387965.1                                                   
      0.013   16.5   0.2        1.6    9.7   0.1    2.5  2  WP-049971241.1|Archaea___Halobacterota-Halobacteria___Halobacteriales___Haladaptatus_cibarius___99.57___GCF_000710615.1                                              
      0.013   16.5   0.4       0.86   10.6   0.4    2.4  1  tbn..6463..7329..DAVJ01000040.1|Archaea___Nanoarchaeota-Nanoarchaeia___UBA583___UBA431_sp002505525___73.36___GCA_002505525.1                                         
      0.013   16.5   0.1       0.48   11.4   0.1    2.2  1  WP-014733835.1|Archaea___Euryarchaeota-Thermococci___Thermococcales___Pyrococcus_sp000263735___100___GCF_000263735.1                                                 
      0.013   16.5   0.3        1.1   10.2   0.3    2.4  1  WP-089731486.1|Archaea___Halobacterota-Halobacteria___Halobacteriales___Haloarchaeobius_iranensis___99.53___GCF_900103505.1                                          
      0.014   16.5   0.1        1.5    9.8   0.1    2.6  1  WP-023845448.1|Archaea___Halobacterota-Methanosarcinia___Methanosarcinales___Methanolobus_tindarius___99.67___GCF_000504205.1                                        
      0.014   16.5   0.7       0.15   13.1   0.7    2.3  1  WP-057757555.1|Bacteria___Firmicutes-Bacilli___Lactobacillales___Lactobacillus_L_dextrinicus___99.35___GCF_001436095.1                                               
      0.014   16.4   0.1       0.29   12.1   0.0    2.3  2  BAI61468.1|Archaea___Halobacterota-Methanocellia___Methanocellales___Methanocella_paludicola___100___GCA_000011005.1                                                 
      0.014   16.4   2.0       0.11   13.5   0.1    2.7  1  WP-092702083.1|Archaea___Halobacterota-Halobacteria___Halobacteriales___Halovenus_aranensis___97.65___GCF_900100385.1                                                
      0.014   16.4   0.2       0.62   11.0   0.2    2.5  1  WP-048146400.1|Archaea___Halobacterota-Methanomicrobia___Methanomicrobiales___Methanoplanus_limicola___100___GCF_000243255.1                                         
      0.014   16.4   4.1        1.8    9.5   4.1    2.3  1  EQB65240.1|Archaea___Thermoplasmatota-Thermoplasmata___Thermoplasmatales___GCA-001856825_sp001856825___97.13___GCA_001856825.1                                       
      0.014   16.4   0.0      0.052   14.5   0.0    2.0  1  WP-013403768.1|Bacteria___Firmicutes_A-Thermoanaerobacteria___Caldicellulosiruptorales___Caldicellulosiruptor_hydrothermalis___99.52___GCF_000166355.1               
      0.014   16.4   0.3       0.22   12.5   0.3    2.6  1  WP-079988886.1|Archaea___Halobacterota-Halobacteria___Halobacteriales___CBA1134_sp001950595___98.8___GCF_001950595.1                                                 
      0.014   16.4   0.2       0.58   11.1   0.2    2.4  1  WP-074877254.1|Archaea___Halobacterota-Halobacteria___Halobacteriales___Halolamina_pelagica___97.21___GCF_900115675.1                                                
      0.014   16.4   0.2       0.64   11.0   0.2    2.4  1  ERG99529.1|Archaea___Halobacterota-Halobacteria___Halobacteriales___Haloquadratum_sp000416005___76.22___GCA_000416005.1                                              
      0.014   16.4   0.2       0.77   10.7   0.2    3.0  1  WP-015791986.1|Archaea___Euryarchaeota-Methanococci___Methanococcales___Methanocaldococcus_fervens___99.52___GCF_000023985.1                                         
      0.014   16.4   0.1       0.52   11.3   0.0    2.4  1  WP-103923956.1|Bacteria___Bacteroidota-Bacteroidia___Cytophagales___Algoriphagus_boritolerans___84.41___GCF_900108085.1                                              
      0.014   16.4   0.2       0.58   11.1   0.2    2.4  1  WP-004049999.1|Archaea___Halobacterota-Halobacteria___Halobacteriales___Halorubrum_saccharovorum___99.25___GCF_000337915.1                                           
      0.014   16.4   0.0        2.6    9.0   0.0    2.4  2  tbn..31213..32310..LXQK01000152.1|Bacteria___Bacteroidota-Bacteroidia___Cytophagales___ANT-B6_sp001683905___85.27___GCA_001683905.1                                  
      0.014   16.4   0.2       0.57   11.1   0.2    2.4  1  WP-092566713.1|Archaea___Halobacterota-Halobacteria___Halobacteriales___Halorubrum_sp001261915___97.8___GCF_001261915.1                                              
      0.014   16.4   0.1      0.035   15.1   0.1    1.6  1  WP-011020991.1|Archaea___Halobacterota-Methanosarcinia___Methanosarcinales___Methanosarcina_acetivorans___95.92___GCF_000007345.1                                    
      0.014   16.4   0.2       0.57   11.1   0.2    2.4  1  WP-095636515.1|Archaea___Halobacterota-Halobacteria___Halobacteriales___Halorubrum_sp002286985___99.76___GCF_002286985.1                                             
      0.014   16.4   0.2       0.58   11.1   0.2    2.4  1  WP-049982308.1|Archaea___Halobacterota-Halobacteria___Halobacteriales___Halorubrum_sp000746205___99.3___GCF_000746205.1                                              
      0.014   16.4   0.2       0.58   11.1   0.2    2.4  1  WP-008004358.1|Archaea___Halobacterota-Halobacteria___Halobacteriales___Halorubrum_lipolyticum___99.3___GCF_000337375.1                                              
      0.014   16.4   0.2       0.57   11.1   0.2    2.4  1  WP-094524554.1|Archaea___Halobacterota-Halobacteria___Halobacteriales___Halorubrum_sp002252755___74.82___GCF_002252755.1                                             
      0.014   16.4   0.2       0.57   11.1   0.2    2.4  1  WP-050034187.1|Archaea___Halobacterota-Halobacteria___Halobacteriales___Halorubrum_halophilum___92.18___GCF_000739595.1                                              
      0.015   16.4   0.2       0.58   11.1   0.2    2.4  1  WP-008849337.1|Archaea___Halobacterota-Halobacteria___Halobacteriales___Halorubrum_kocurii___97.78___GCF_000337355.1                                                 
      0.015   16.4   0.2       0.58   11.1   0.2    2.4  1  WP-006628862.1|Archaea___Halobacterota-Halobacteria___Halobacteriales___Halorubrum_tebenquichense___99.68___GCF_000337415.1                                          
      0.015   16.4   0.3       0.89   10.5   0.3    2.6  1  WP-097008947.1|Archaea___Halobacterota-Halobacteria___Halobacteriales___Natronoarchaeum_philippinense___98.73___GCF_900215575.1                                      
      0.015   16.4   0.2       0.57   11.1   0.2    2.4  1  WP-092921213.1|Archaea___Halobacterota-Halobacteria___Halobacteriales___Halorubrum_sodomense___99.19___GCF_900111935.1                                               
      0.015   16.4   0.1        0.4   11.7   0.0    2.2  2  WP-011011642.1|Archaea___Euryarchaeota-Thermococci___Thermococcales___Pyrococcus_furiosus___99.5___GCF_000007305.1                                                   
      0.015   16.4   0.2       0.58   11.1   0.2    2.4  1  WP-008581455.1|Archaea___Halobacterota-Halobacteria___Halobacteriales___Halorubrum_hochstenium___99.38___GCF_000337075.1                                             
      0.015   16.3   0.2       0.58   11.1   0.2    2.4  1  WP-099255049.1|Archaea___Halobacterota-Halobacteria___Halobacteriales___Halorubrum_persicum___98.94___GCF_002727125.1                                                
      0.015   16.3   0.2       0.57   11.1   0.2    2.4  1  WP-007998466.1|Archaea___Halobacterota-Halobacteria___Halobacteriales___Halorubrum_aidingense___98.16___GCF_000336995.1                                              
      0.015   16.3   0.2       0.58   11.1   0.2    2.4  1  WP-096393538.1|Archaea___Halobacterota-Halobacteria___Halobacteriales___Halorubrum_trapanicum___99.38___GCF_002355655.1                                              
      0.015   16.3   0.2       0.58   11.1   0.2    2.4  1  PSQ56665.1|Archaea___Halobacterota-Halobacteria___Halobacteriales___Halorubrum_sp003023405___87.52___GCA_003023405.1                                                 
      0.015   16.3   0.2       0.57   11.1   0.2    2.4  1  WP-008440201.1|Archaea___Halobacterota-Halobacteria___Halobacteriales___Halorubrum_californiense___97.07___GCF_000336875.1                                           
      0.015   16.3   1.4        0.8   10.7   0.3    2.5  2  tbn..3487..4368..DASH01000086.1|Archaea___Nanoarchaeota-Nanoarchaeia___Woesearchaeales___UBA153_sp002503705___78.45___GCA_002503705.1                                
      0.015   16.3   0.2       0.58   11.1   0.2    2.4  1  WP-053771518.1|Archaea___Halobacterota-Halobacteria___Halobacteriales___Halorubrum_tropicale___99.57___GCF_001280455.1                                               
      0.015   16.3   0.2       0.58   11.1   0.2    2.4  1  WP-017342690.1|Archaea___Halobacterota-Halobacteria___Halobacteriales___Halorubrum_sp000296615___99.49___GCF_000296615.1                                             
      0.015   16.3   0.2       0.58   11.1   0.2    2.4  1  WP-004598343.1|Archaea___Halobacterota-Halobacteria___Halobacteriales___Halorubrum_distributum___99.49___GCF_000337335.1                                             
      0.015   16.3   0.2        0.8   10.7   0.2    2.4  1  WP-049964983.1|Archaea___Halobacterota-Halobacteria___Halobacteriales___Natrinema_jeotgali___98.8___GCF_000710605.1                                                  
      0.015   16.3   0.2       0.58   11.1   0.2    2.4  1  WP-006113068.1|Archaea___Halobacterota-Halobacteria___Halobacteriales___Halorubrum_coriense___98.73___GCF_000337035.1                                                
      0.015   16.3   0.9       0.84   10.6   0.9    2.5  1  WP-012107839.1|Archaea___Halobacterota-Methanomicrobia___Methanomicrobiales___Methanoregula_boonei___99.54___GCF_000017625.1                                         
      0.015   16.3   0.5        1.3   10.0   0.5    2.5  1  WP-010916284.1|Archaea___Thermoplasmatota-Thermoplasmata___Thermoplasmatales___Thermoplasma_volcanium___97.97___GCF_000011185.1                                      
      0.015   16.3   0.0       0.54   11.2   0.0    2.2  2  tbn..2828..3712..DFJU01000102.1|Bacteria___Bacteroidota-Bacteroidia___Bacteroidales___UBA3663_sp002373755___70.86___GCA_002373755.1                                  
      0.015   16.3   0.2        0.8   10.7   0.2    2.4  1  WP-066302959.1|Archaea___Halobacterota-Halobacteria___Halobacteriales___Natrinema_mahii___99.57___GCF_000690595.1                                                    
      0.015   16.3   0.2        0.8   10.7   0.2    2.4  1  WP-006181442.1|Archaea___Halobacterota-Halobacteria___Halobacteriales___Natrinema_pellirubrum___99.76___GCF_000230735.2                                              
      0.015   16.3   0.2       0.81   10.7   0.2    2.4  1  WP-007107987.1|Archaea___Halobacterota-Halobacteria___Halobacteriales___Natrinema_altunense___83.98___GCF_000731985.1                                                
      0.016   16.3   0.2        0.8   10.7   0.2    2.4  1  WP-076146909.1|Archaea___Halobacterota-Halobacteria___Halobacteriales___Natrinema_saccharevitans___99.3___GCF_001953745.1                                            
      0.016   16.3   0.4       0.38   11.7   0.4    2.4  1  MAG52789.1|Archaea___Nanoarchaeota-Nanoarchaeia___SCGC-AAA011-G17___ARS1403_sp002688395___61.84___GCA_002688395.1                                                    
      0.016   16.3   0.2       0.21   12.5   0.2    2.7  1  WP-048060417.1|Archaea___Euryarchaeota-Methanococci___Methanococcales___Methanococcus_maripaludis_A___99.5___GCF_000017225.1                                         
      0.016   16.3   0.3        0.8   10.7   0.3    2.5  1  PKL65997.1|Archaea___Halobacterota-Methanomicrobia___Methanomicrobiales___Methanoregula_sp002839605___99.67___GCA_002839605.1                                        
      0.016   16.3   0.2       0.83   10.6   0.2    2.4  1  WP-006672870.1|Archaea___Halobacterota-Halobacteria___Halobacteriales___Halobiforma_nitratireducens___86.94___GCF_000337895.1                                        
      0.016   16.2   0.2       0.81   10.7   0.2    2.4  1  WP-008457191.1|Archaea___Halobacterota-Halobacteria___Halobacteriales___Natrinema_gari___99.36___GCF_000337175.1                                                     
      0.016   16.2   0.2       0.81   10.7   0.2    2.4  1  WP-006186352.1|Archaea___Halobacterota-Halobacteria___Halobacteriales___Natrinema_pallidum___98.1___GCF_000337615.1                                                  
      0.016   16.2   0.1        1.6    9.7   0.1    2.6  1  WP-091710922.1|Archaea___Halobacterota-Methanosarcinia___Methanosarcinales___Methanolobus_vulcani___99.51___GCF_900100715.1                                          
      0.016   16.2   0.0       0.37   11.8   0.0    2.3  1  tbn..25929..26750..DBYV01000054.1|Bacteria___UBP6-UBA1177___UBA1177___UBA1177_sp002310995___78.68___GCA_002310995.1                                                  
      0.016   16.2   0.3       0.63   11.0   0.3    2.4  1  tbn..38103..38987..LFRN01000178.1|Archaea___Halobacterota-Methanomicrobia___Methanomicrobiales___Methanoculleus_thermohydrogenotrophicum___91.5___GCA_001512375.1    
      0.016   16.2   0.9          1   10.3   0.2    2.7  1  WP-011499965.1|Archaea___Halobacterota-Methanosarcinia___Methanosarcinales___Methanococcoides_burtonii___99.35___GCF_000013725.1                                     
      0.016   16.2   0.2        0.8   10.7   0.2    2.4  1  WP-090621265.1|Archaea___Halobacterota-Halobacteria___Halobacteriales___Natrinema_salaciae___99.87___GCF_900110865.1                                                 
      0.016   16.2   1.3        1.1   10.2   0.2    3.1  1  WP-008426991.1|Archaea___Halobacterota-Halobacteria___Halobacteriales___Natronococcus_jeotgali___99.92___GCF_000337695.1                                             
      0.016   16.2   0.2       0.83   10.6   0.2    2.4  1  WP-090504969.1|Archaea___Halobacterota-Halobacteria___Halobacteriales___Natronorubrum_sediminis___99.87___GCF_900108095.1                                            
      0.016   16.2   0.2       0.83   10.6   0.2    2.4  1  WP-076578821.1|Archaea___Halobacterota-Halobacteria___Halobacteriales___Natronorubrum_daqingensis___99.11___GCF_001971705.1                                          
      0.016   16.2   0.2       0.81   10.7   0.2    2.4  1  WP-049989729.1|Archaea___Halobacterota-Halobacteria___Halobacteriales___Natrinema_salifodinae___98.73___GCF_900110455.1                                              
      0.016   16.2   0.3        8.8    7.3   0.0    2.5  2  tbn..4389..4982..DACO01000075.1|Archaea___Halobacterota-Methanosarcinia___Methanosarcinales___Methanolobus_sp002508635___79.61___GCA_002508635.1                     
      0.016   16.2   0.1       0.97   10.4   0.0    2.5  2  WP-067544346.1|Bacteria___Bacteroidota-Bacteroidia___Cytophagales___Algoriphagus_sp001593605___100___GCF_001593605.1                                                 
      0.016   16.2   0.2       0.67   10.9   0.2    2.5  1  ESS04999.1|Archaea___Halobacterota-Halobacteria___Halobacteriales___Halorubrum_sp000496175___95.51___GCA_000496175.1                                                 
      0.016   16.2   0.2       0.83   10.6   0.2    2.4  1  WP-007257793.1|Archaea___Halobacterota-Halobacteria___Halobacteriales___Natronolimnobius_B_innermongolicus___98.92___GCF_000337215.1                                 
      0.016   16.2   0.2       0.83   10.6   0.2    2.4  1  WP-006429184.1|Archaea___Halobacterota-Halobacteria___Halobacteriales___Natrinema_versiforme___99.24___GCF_000337195.1                                               
      0.016   16.2   0.3       0.69   10.9   0.3    2.3  1  tbn..47759..48643..DADT01000008.1|Archaea___Halobacterota-Methanomicrobia___Methanomicrobiales___Methanoregula_sp002495065___86.56___GCA_002495065.1                 
      0.016   16.2   0.2       0.84   10.6   0.2    2.4  1  WP-012942566.1|Archaea___Halobacterota-Halobacteria___Halobacteriales___Haloterrigena_turkmenica___99.49___GCF_000025325.1                                           
      0.016   16.2   0.2       0.83   10.6   0.2    2.4  1  WP-006092148.1|Archaea___Halobacterota-Halobacteria___Halobacteriales___Natronorubrum_tibetense___99.36___GCF_000383975.1                                            
      0.016   16.2   0.2       0.83   10.6   0.2    2.4  1  WP-090304109.1|Archaea___Halobacterota-Halobacteria___Halobacteriales___Natronorubrum_texcoconense___99.36___GCF_900100335.1                                         
      0.016   16.2   0.2       0.84   10.6   0.2    2.4  1  WP-008896622.1|Archaea___Halobacterota-Halobacteria___Halobacteriales___Haloterrigena_salina___99.17___GCF_000337495.1                                               
      0.016   16.2   1.1        1.5    9.8   1.1    2.3  1  tbn..27099..27992..DASW01000005.1|Archaea___Thermoplasmatota-Thermoplasmata___UBA184___UBA184_sp002503985___98___GCA_002503985.1                                     
      0.016   16.2   0.2       0.78   10.7   0.2    2.3  1  tbn..102..986..PMKW01000172.1|Archaea___Halobacterota-Methanomicrobia___Methanomicrobiales___Methanoregula_sp003157895___90.28___GCA_003157895.1                     
      0.016   16.2   0.2       0.84   10.6   0.2    2.4  1  WP-076609655.1|Archaea___Halobacterota-Halobacteria___Halobacteriales___Natronorubrum_thiooxidans___99.24___GCF_900156475.1                                          
      0.016   16.2   0.2       0.83   10.6   0.2    2.4  1  WP-097380531.1|Archaea___Halobacterota-Halobacteria___Halobacteriales___Natrinema_ejinorense___99.92___GCF_002494345.1                                               
      0.016   16.2   0.4       0.05   14.6   0.4    1.8  1  WP-091709499.1|Archaea___Halobacterota-Methanosarcinia___Methanosarcinales___Methanolobus_vulcani___99.51___GCF_900100715.1                                          
      0.016   16.2   0.2       0.87   10.6   0.2    2.4  1  WP-087714622.1|Archaea___Halobacterota-Halobacteria___Halobacteriales___Natronolimnobius_baerhuensis___82.53___GCF_002177135.1                                       
      0.016   16.2   0.2       0.78   10.7   0.2    2.3  1  tbn..32530..33414..DAPW01000017.1|Archaea___Halobacterota-Methanomicrobia___Methanomicrobiales___Methanoregula_sp002502245___89.87___GCA_002502245.1                 
      0.016   16.2   0.3        1.3   10.0   0.3    2.7  1  MAG28258.1|Archaea___Nanoarchaeota-Nanoarchaeia___Pacearchaeales___ARS23_sp002686195___57.32___GCA_002686195.1                                                       
      0.017   16.2   1.2      0.017   16.2   1.2    2.9  1  OGS61123.1|Archaea___Thermoplasmatota-Thermoplasmata___RBG-16-68-12___RBG-16-68-12_sp001800825___96.67___GCA_001800825.1                                             
      0.017   16.2   2.5       0.11   13.5   0.1    2.8  1  WP-049992952.1|Archaea___Halobacterota-Halobacteria___Halobacteriales___Halapricum_salinum___99.5___GCF_000755225.1                                                  
      0.017   16.2   0.2       0.66   11.0   0.2    2.4  1  WP-103424676.1|Archaea___Halobacterota-Halobacteria___Halobacteriales___Salinigranum_rubrum___98.42___GCF_002906575.1                                                
      0.017   16.2   0.2       0.84   10.6   0.2    2.4  1  WP-008163550.1|Archaea___Halobacterota-Halobacteria___Halobacteriales___Natronorubrum_sulfidifaciens___98.92___GCF_000337735.1                                       
      0.017   16.2   0.2       0.76   10.8   0.2    2.3  1  tbn..33973..34857..PLLR01000094.1|Archaea___Halobacterota-Methanomicrobia___Methanomicrobiales___Methanoregula_sp003141335___92.78___GCA_003141335.1                 
      0.017   16.1   0.1        3.1    8.8   0.1    2.4  2  WP-049926104.1|Archaea___Halobacterota-Halobacteria___Halobacteriales___Halopiger_A_goleimassiliensis___99.62___GCF_000455345.1                                      
      0.017   16.1   0.1        0.2   12.7   0.0    2.3  1  tbn..32565..33722..PLSV01000146.1|Bacteria___Desulfobacterota-Syntrophobacteria___Syntrophobacterales___SbD1_sp003165235___95.82___GCA_003165235.1                   
      0.017   16.1   0.2      0.065   14.2   0.2    1.9  1  PSP89150.1|Archaea___Halobacterota-Halobacteria___Halobacteriales___QS-4-69-34_sp003021045___92.27___GCA_003021045.1                                                 
      0.017   16.1   0.2       0.78   10.7   0.2    2.3  1  tbn..6789..7673..DADR01000054.1|Archaea___Halobacterota-Methanomicrobia___Methanomicrobiales___Methanoregula_sp002495055___95___GCA_002495055.1                      
      0.017   16.1   0.4        1.4    9.8   0.4    2.5  1  tbn..5263..6114..DAFN01000006.1|Archaea___UAP2-UBA543___UBA543___UBA55_sp002495465___82.55___GCA_002495465.1                                                         
      0.017   16.1   0.6        1.4    9.8   0.6    2.4  1  tbn..78977..79843..DAXK01000024.1|Archaea___Nanoarchaeota-Nanoarchaeia___UBA583___UBA583_sp002506365___64.95___GCA_002506365.1                                       
      0.017   16.1   0.8        1.5    9.8   0.8    2.6  1  OGI15676.1|Archaea___Aenigmarchaeota-Aenigmarchaeia___CG10238-14___RBG-16-49-10_sp001784635___74.92___GCA_001784635.1                                                
      0.017   16.1   0.1        3.1    8.8   0.1    2.4  2  WP-086888854.1|Archaea___Halobacterota-Halobacteria___Halobacteriales___B1-Br10-E2g2_sp002156705___99.53___GCF_002156705.1                                           
      0.017   16.1   0.2       0.24   12.4   0.2    2.7  1  WP-012193989.1|Archaea___Euryarchaeota-Methanococci___Methanococcales___Methanococcus_maripaludis_C___99.98___GCF_000018485.1                                        
      0.017   16.1   0.2       0.49   11.4   0.2    2.4  1  WP-067048664.1|Archaea___Halobacterota-Methanomicrobia___Methanomicrobiales___Methanofollis_ethanolicus___100___GCF_001571385.1                                      
      0.018   16.1   0.7        1.6    9.7   0.2    2.8  2  PXF50428.1|Archaea___Halobacterota-Syntrophoarchaeia___ANME-1___ANME1a_sp003194425___87.91___GCA_003194425.1                                                         
      0.018   16.1   0.1      0.053   14.5   0.1    1.7  1  WP-048127532.1|Archaea___Halobacterota-Methanosarcinia___Methanosarcinales___Methanosarcina_lacustris___99.18___GCF_000970265.1                                      
      0.018   16.0   2.9        1.1   10.2   0.1    3.2  2  WP-066143437.1|Archaea___Halobacterota-Halobacteria___Halobacteriales___Haladaptatus_sp001625445___98.69___GCF_001625445.1                                           
      0.018   16.0   0.3        1.5    9.8   0.1    2.8  2  tbn..19339..20292..DAZI01000071.1|Archaea___Crenarchaeota-Bathyarchaeia___B26-1___UBA233_sp002507245___97.35___GCA_002507245.1                                       
      0.018   16.0   0.2       0.17   12.9   0.2    2.6  1  WP-011972555.1|Archaea___Euryarchaeota-Methanococci___Methanococcales___Methanococcus_vannielii___99.5___GCF_000017165.1                                             
      0.018   16.0   0.1        1.4    9.9   0.0    2.6  2  WP-111394660.1|Bacteria___Bacteroidota-Bacteroidia___Cytophagales___Algoriphagus_aquaeductus___99.62___GCF_003253485.1                                               
      0.018   16.0   0.3       0.68   10.9   0.3    2.4  1  tbn..2434..3318..DALN01000068.1|Archaea___Halobacterota-Methanomicrobia___Methanomicrobiales___Methanoculleus_sp002499455___90.56___GCA_002499455.1                  
      0.018   16.0   0.2        0.7   10.9   0.2    2.4  1  tbn..3805..4689..DASQ01000108.1|Archaea___Halobacterota-Methanomicrobia___Methanomicrobiales___Methanoculleus_marisnigri_B___72.12___GCA_002503885.1                 
      0.018   16.0   0.1        1.2   10.1   0.1    2.3  1  MAA88846.1|Bacteria___SAR324-SAR324___SAR324___UBA1014_sp002683785___78.99___GCA_002683785.1                                                                         
      0.018   16.0   0.3       0.58   11.1   0.3    2.6  1  WP-048134352.1|Archaea___Thermoplasmatota-Thermoplasmata___Methanomassiliicoccales___Methanomassiliicoccus_A_intestinalis___98.79___GCF_000404225.1                  
      0.018   16.0   0.2        1.2   10.1   0.2    2.4  1  PIN91173.1|Archaea___Nanoarchaeota-Nanoarchaeia___Pacearchaeales___PFCY01_sp002763085___64.41___GCA_002763085.1                                                      
      0.018   16.0   0.1        2.6    9.0   0.1    2.4  2  WP-092537535.1|Archaea___Halobacterota-Halobacteria___Halobacteriales___Halopelagius_longus___99.38___GCF_900100875.1                                                
      0.018   16.0   0.6       0.21   12.6   0.2    2.7  1  WP-011171380.1|Archaea___Euryarchaeota-Methanococci___Methanococcales___Methanococcus_maripaludis___99.52___GCF_002945325.1                                          
      0.019   16.0   0.1        2.6    9.0   0.1    2.4  2  WP-092888650.1|Archaea___Halobacterota-Halobacteria___Halobacteriales___Halopelagius_inordinatus___99.57___GCF_900113245.1                                           
      0.019   16.0   0.5        1.3    9.9   0.5    2.5  1  PIO00152.1|Archaea___Nanoarchaeota-Nanoarchaeia___PEZQ01___PEZQ01_sp002763265___82.71___GCA_002763265.1                                                              
      0.019   16.0   0.5        1.9    9.4   0.0    2.4  2  MBT96938.1|Archaea___Nanoarchaeota-Nanoarchaeia___Pacearchaeales___NP1466_sp002731115___59.11___GCA_002731115.1                                                      
      0.019   16.0   0.2        1.6    9.7   0.2    2.4  1  tbn..18361..19245..DAHG01000060.1|Archaea___Halobacterota-Methanocellia___Methanocellales___UBA148_sp002495885___67.59___GCA_002495885.1                             
      0.019   16.0   0.1        1.2   10.1   0.1    2.3  1  tbn..8264..9103..DAWM01000012.1|Archaea___Nanoarchaeota-Nanoarchaeia___Woesearchaeales___UBA119_sp002505945___69.25___GCA_002505945.1                                
      0.019   16.0   0.3       0.68   10.9   0.3    2.4  1  tbn..5698..6582..DAFZ01000064.1|Archaea___Halobacterota-Methanomicrobia___Methanomicrobiales___Methanoculleus_sp002498065___97.58___GCA_002498065.1                  
      0.019   16.0   0.2       0.82   10.7   0.2    2.5  1  WP-058572622.1|Archaea___Halobacterota-Halobacteria___Halobacteriales___Haloferax_sp001469865___98.6___GCF_001469865.1                                               
      0.019   16.0   0.2       0.67   10.9   0.2    2.3  1  tbn..23995..24879..DAXW01000003.1|Archaea___Halobacterota-Methanomicrobia___Methanomicrobiales___Methanoculleus_sp002506585___93.14___GCA_002506585.1                
      0.019   16.0   0.2       0.82   10.6   0.2    2.5  1  WP-089779057.1|Archaea___Halobacterota-Halobacteria___Halobacteriales___Haloferax_massiliensis___99.25___GCF_001368915.1                                             
      0.019   15.9   0.2       0.85   10.6   0.2    2.4  1  AGB17054.1|Archaea___Halobacterota-Halobacteria___Halobacteriales___Halovivax_ruber___98.25___GCA_000328525.1                                                        
      0.019   15.9   0.6          1   10.3   0.6    2.3  1  PIN71286.1|Archaea___Nanoarchaeota-Nanoarchaeia___Pacearchaeales___GW2011-AR1_sp002762735___66.59___GCA_002762735.1                                                  
      0.019   15.9   0.2       0.48   11.4   0.0    2.5  1  WP-086543718.1|Bacteria___Bacteroidota-Bacteroidia___Cytophagales___Algoriphagus_antarcticus___100___GCF_002150685.1                                                 
       0.02   15.9   0.6       0.86   10.6   0.6    2.3  1  tbn..16165..17040..PNBP01000081.1|Archaea___Halobacterota-Methanomicrobia___Methanomicrobiales___Methanoregula_sp003136075___92.2___GCA_003136075.1                  
       0.02   15.9   0.2       0.79   10.7   0.2    2.4  1  tbn..1262..2146..DAFR01000081.1|Archaea___Halobacterota-Methanomicrobia___Methanomicrobiales___Methanoculleus_sp002497965___59.18___GCA_002497965.1                  
       0.02   15.9   1.1       0.27   12.2   0.1    2.6  1  OKZ77409.1|Bacteria___Firmicutes_A-Clostridia___TANB77___CAG-269_sp001916035___73.79___GCA_001916035.1                                                               
       0.02   15.9   0.0        2.3    9.2   0.0    2.2  2  tbn..52768..53700..DHPK01000026.1|Bacteria___Chloroflexota-Anaerolineae___Anaerolineales___Flexilinea_sp002407845___82.07___GCA_002407845.1                          
       0.02   15.9   0.1        3.3    8.7   0.1    2.4  2  WP-007142324.1|Archaea___Halobacterota-Halobacteria___Halobacteriales___Halobiforma_lacisalsi___99.43___GCF_000226975.2                                              
       0.02   15.9   0.7      0.088   13.8   0.5    2.0  1  WP-019178308.1|Archaea___Thermoplasmatota-Thermoplasmata___Methanomassiliicoccales___Methanomassiliicoccus_luminyensis___98.39___GCF_000308215.1                     
       0.02   15.9   1.2       0.11   13.5   1.2    2.1  1  KQM12511.1|Archaea___Thermoplasmatota-Thermoplasmata___Methanomassiliicoccales___DTU008_sp001421185___96.61___GCA_001421185.1                                        
       0.02   15.9   1.0        1.1   10.2   0.3    2.7  1  PHP45271.1|Archaea___Halobacterota-Methanosarcinia___Methanosarcinales___EX4572-44_sp002254825___75.82___GCA_002254825.2                                             
       0.02   15.9   0.2       0.89   10.5   0.2    2.4  1  tbn..74649..75533..DAQC01000008.1|Archaea___Halobacterota-Methanomicrobia___Methanomicrobiales___Methanoregula_sp002502735___99.54___GCA_002502735.1                 
       0.02   15.9   0.1        3.3    8.7   0.1    2.4  2  WP-089784769.1|Archaea___Halobacterota-Halobacteria___Halobacteriales___Halobiforma_haloterrestris___99.81___GCF_900112205.1                                         
       0.02   15.9   0.1       0.28   12.2   0.1    2.3  1  PSP96684.1|Archaea___Halobacterota-Halobacteria___Halobacteriales___QS-4-70-19_sp003020985___89.84___GCA_003020985.1                                                 
       0.02   15.9   2.2        1.2   10.1   0.7    2.5  2  PJB76003.1|Archaea___Aenigmarchaeota-Aenigmarchaeia___CG10238-14___CG10238-14_sp002789635___78.5___GCA_002789635.1                                                   
       0.02   15.9   0.2       0.84   10.6   0.2    2.5  1  WP-007274364.1|Archaea___Halobacterota-Halobacteria___Halobacteriales___Haloferax_sulfurifontis___99.06___GCF_000337835.1                                            
      0.021   15.9   0.2       0.83   10.6   0.2    2.4  1  WP-004970098.1|Archaea___Halobacterota-Halobacteria___Halobacteriales___Haloferax_denitrificans___99.44___GCF_000337795.1                                            
      0.021   15.9   0.3        1.8    9.5   0.3    2.7  1  MAF89459.1|Archaea___UAP2-UBA543___UBA543___UBA55_sp002687935___87.85___GCA_002687935.1                                                                              
      0.021   15.9   0.2       0.83   10.6   0.2    2.4  1  WP-004044220.1|Archaea___Halobacterota-Halobacteria___Halobacteriales___Haloferax_volcanii___98.68___GCF_000025685.1                                                 
      0.021   15.9   0.4       0.18   12.8   0.1    2.1  1  WP-008324563.1|Archaea___Halobacterota-Halobacteria___Halobacteriales___Haloferax_elongans___99.57___GCF_000336755.1                                                 
      0.021   15.9   0.3       0.75   10.8   0.3    2.3  1  KQC04811.1|Archaea___Halobacterota-Methanomicrobia___Methanomicrobiales___LKUD01_sp001412355___98.37___GCA_001412355.1                                               
      0.021   15.9   0.2       0.87   10.6   0.2    2.4  1  WP-007702873.1|Archaea___Halobacterota-Halobacteria___Halobacteriales___Halovivax_asiaticus___98.65___GCF_000337515.1                                                
      0.021   15.8   0.7       0.79   10.7   0.7    2.4  1  MAE42313.1|Archaea___Nanoarchaeota-Nanoarchaeia___Woesearchaeales___GCA-2686855_sp002686855___74.3___GCA_002686855.1                                                 
      0.021   15.8   0.0      0.047   14.7   0.0    1.6  1  PXF56857.1|Archaea___Halobacterota-Methanosarcinia___Methanosarcinales___UBA203_sp003194445___95.92___GCA_003194445.1                                                
      0.021   15.8   0.2        1.7    9.6   0.2    2.7  1  WP-106925665.1|Bacteria___Bacteroidota-Bacteroidia___Cytophagales___Adhaeribacter_sp003023845___100___GCF_003023845.1                                                
      0.021   15.8   0.9       0.84   10.6   0.1    2.7  1  KQC06484.1|Archaea___Halobacterota-Methanomicrobia___Methanomicrobiales___SD8_sp001412335___97.53___GCA_001412335.1                                                  
      0.021   15.8   0.0      0.083   13.9   0.0    1.9  1  WP-015907334.1|Bacteria___Firmicutes_A-Thermoanaerobacteria___Caldicellulosiruptorales___Caldicellulosiruptor_bescii___99.52___GCF_000022325.1                       
      0.021   15.8   0.3        3.3    8.7   0.3    2.5  1  WP-016636943.1|Bacteria___Actinobacteriota-Actinobacteria___Actinomycetales___Bifidobacterium_vaginale_D___99.39___GCF_001546485.1                                   
      0.021   15.8   0.2          1   10.4   0.2    2.4  1  WP-006067871.1|Archaea___Halobacterota-Halobacteria___Halobacteriales___Natronorubrum_bangense___97.73___GCF_000337715.1                                             
      0.021   15.8   2.1        2.4    9.1   0.7    3.1  1  WP-013100755.1|Archaea___Euryarchaeota-Methanococci___Methanococcales___Methanocaldococcus_A_infernus___99.05___GCF_000092305.1                                      
      0.022   15.8   0.1      0.091   13.8   0.0    2.1  1  tbn..739..1824..DDWY01000042.1|Bacteria___Chloroflexota-Anaerolineae___Anaerolineales___T78_sp002347705___81.55___GCA_002347705.1                                    
      0.022   15.8   0.2       0.83   10.6   0.2    2.4  1  WP-058827226.1|Archaea___Halobacterota-Halobacteria___Halobacteriales___Haloferax_sp001482285___99.44___GCF_001482285.1                                              
      0.022   15.8   0.2       0.83   10.6   0.2    2.4  1  WP-004972824.1|Archaea___Halobacterota-Halobacteria___Halobacteriales___Haloferax_gibbonsii___99.44___GCF_000336775.1                                                
      0.022   15.8   0.1       0.55   11.2   0.1    2.4  1  WP-019177260.1|Archaea___Thermoplasmatota-Thermoplasmata___Methanomassiliicoccales___Methanomassiliicoccus_luminyensis___98.39___GCF_000308215.1                     
      0.022   15.8   0.2        2.1    9.3   0.0    2.8  2  WP-009183403.1|Bacteria___Bacteroidota-Bacteroidia___Cytophagales___Cecembia_lonarensis___99.44___GCF_000298295.1                                                    
      0.022   15.8   0.2       0.83   10.6   0.2    2.4  1  WP-058568441.1|Archaea___Halobacterota-Halobacteria___Halobacteriales___Haloferax_sp001469875___99.44___GCF_001469875.2                                              
      0.022   15.8   0.2       0.89   10.5   0.2    2.5  1  tbn..17112..17972..OMXP01000034.1|Bacteria___Firmicutes_A-Clostridia___Lachnospirales___CAG-791_sp900315055___93.97___GCA_900315055.1                                
      0.022   15.8   0.8       0.41   11.6   0.8    2.3  1  tbn..26959..27840..DARE01000017.1|Archaea___Thermoplasmatota-Thermoplasmata___Thermoplasmatales___UBA447_sp002503205___96.87___GCA_002503205.1                       
      0.022   15.8   0.2       0.84   10.6   0.2    2.4  1  WP-004057551.1|Archaea___Halobacterota-Halobacteria___Halobacteriales___Haloferax_mediterranei___99.25___GCF_000306765.2                                             
      0.022   15.8   0.1        0.3   12.1   0.1    2.6  1  WP-018154582.1|Archaea___Euryarchaeota-Methanococci___Methanococcales___Methanothermococcus_thermolithotrophicus___91.19___GCF_000376965.1                           
      0.022   15.8   0.2        3.6    8.5   0.1    2.4  2  WP-049922751.1|Archaea___Halobacterota-Halobacteria___Halobacteriales___Halopiger_B_djelfimassiliensis___99.24___GCF_000455365.1                                     
      0.022   15.8   0.1       0.82   10.7   0.1    2.2  1  WP-010884860.1|Archaea___Euryarchaeota-Thermococci___Thermococcales___Pyrococcus_horikoshii___100___GCF_000011105.1                                                  
      0.022   15.8   0.2        1.1   10.3   0.2    2.3  1  tbn..27326..28210..PMZU01000035.1|Archaea___Halobacterota-Methanomicrobia___Methanomicrobiales___Methanoregula_sp003170075___99.54___GCA_003170075.1                 
      0.022   15.7   0.2       0.84   10.6   0.2    2.4  1  WP-008321679.1|Archaea___Halobacterota-Halobacteria___Halobacteriales___Haloferax_mucosum___99.36___GCF_000337815.1                                                  
      0.022   15.7   0.6      0.065   14.2   0.6    1.8  1  WP-091937322.1|Archaea___Halobacterota-Methanosarcinia___Methanosarcinales___Methanolobus_profundi___99.84___GCF_900114835.1                                         
      0.023   15.7   0.3       0.98   10.4   0.3    2.7  1  WP-074369749.1|Archaea___Halobacterota-Methanomicrobia___Methanomicrobiales___Methanoculleus_chikugoensis_A___99.02___GCF_900095385.1                                
      0.023   15.7   0.2       0.83   10.6   0.2    2.3  1  tbn..80464..81348..DANP01000028.1|Archaea___Halobacterota-Methanomicrobia___Methanomicrobiales___UBA9949_sp002499905___95.75___GCA_002499905.1                       
      0.023   15.7   1.1          1   10.3   1.1    2.3  1  OYT48387.1|Archaea___Thermoplasmatota-Thermoplasmata___EX4484-36___EX4484-36_sp002254765___53.88___GCA_002254765.1                                                   
      0.023   15.7   0.2        1.5    9.8   0.0    2.6  2  WP-040481397.1|Bacteria___Bacteroidota-Bacteroidia___Cytophagales___Mariniradius_saccharolyticus___100___GCF_000330725.2                                             
      0.023   15.7   1.8       0.67   10.9   0.2    2.9  1  WP-048131109.1|Archaea___Halobacterota-Methanomicrobia___Methanomicrobiales___Methanolacinia_petrolearia___99.67___GCF_000147875.1                                   
      0.023   15.7   0.2        3.6    8.6   0.1    2.3  2  WP-092904511.1|Archaea___Halobacterota-Halobacteria___Halobacteriales___Halostagnicola_kamekurae___99.2___GCF_900116205.1                                            
      0.023   15.7   0.1       0.92   10.5   0.0    2.3  2  tbn..3376..4149..DENY01000052.1|Bacteria___Bacteroidota-Bacteroidia___Bacteroidales___UBA2632_sp002359825___90.09___GCA_002359825.1                                  
      0.023   15.7   0.7       0.61   11.1   0.7    2.4  1  MAG08255.1|Archaea___Nanoarchaeota-Nanoarchaeia___Woesearchaeales___GCA-2687795_sp002687795___72.04___GCA_002687795.1                                                
      0.023   15.7   0.2        3.6    8.6   0.1    2.3  2  WP-050051603.1|Archaea___Halobacterota-Halobacteria___Halobacteriales___Halostagnicola_sp000691505___87.74___GCF_000691505.1                                         
      0.023   15.7   0.2          1   10.4   0.2    2.6  1  WP-067078406.1|Archaea___Halobacterota-Methanomicrobia___Methanomicrobiales___Methanoculleus_horonobensis___99.02___GCF_001602375.1                                  
      0.023   15.7   0.2        3.6    8.6   0.1    2.3  2  WP-049951910.1|Archaea___Halobacterota-Halobacteria___Halobacteriales___Halostagnicola_larsenii___100___GCF_000517625.1                                              
      0.023   15.7   1.8       0.67   10.9   0.2    2.8  1  WP-048148410.1|Archaea___Halobacterota-Methanomicrobia___Methanomicrobiales___Methanolacinia_paynteri___98.37___GCF_000784355.1                                      
      0.023   15.7   0.5      0.039   14.9   0.5    1.3  1  WP-073612106.1|Bacteria___Desulfobacterota-Desulfobulbia___Desulfobulbales___Desulfopila_aestuarii___99.91___GCF_900143695.1                                         
      0.023   15.7   0.1       0.21   12.6   0.1    2.2  1  PSQ13875.1|Archaea___Halobacterota-Halobacteria___Halobacteriales___QS-1-69-70_sp003022945___80.7___GCA_003022945.1                                                  
      0.023   15.7   0.2        1.1   10.3   0.2    2.4  1  WP-012996726.1|Archaea___Halobacterota-Halobacteria___Halobacteriales___Natrialba_magadii___98.97___GCF_000025625.1                                                  
      0.023   15.7   0.2        1.6    9.7   0.2    2.6  1  MAF51138.1|Archaea___Nanoarchaeota-Nanoarchaeia___SCGC-AAA011-G17___ARS1403_sp002687825___65.42___GCA_002687825.1                                                    
      0.024   15.7   0.2        1.1   10.3   0.2    2.4  1  WP-071401293.1|Archaea___Halobacterota-Halobacteria___Halobacteriales___Natrialba_sp001861355___99.36___GCF_001861355.1                                              
      0.024   15.7   0.2        1.1   10.3   0.2    2.4  1  WP-006664845.1|Archaea___Halobacterota-Halobacteria___Halobacteriales___Natrialba_aegyptia___99.42___GCF_000337535.1                                                 
      0.024   15.7   0.2       0.92   10.5   0.2    2.3  1  tbn..2983..3852..PMNG01000120.1|Archaea___Halobacterota-Methanosarcinia___Methanotrichales___Fen-7_sp003162615___95.36___GCA_003162615.1                             
      0.024   15.7   0.1       0.21   12.6   0.1    2.2  1  PSP81324.1|Archaea___Halobacterota-Halobacteria___Halobacteriales___QS-1-69-70_sp003020965___95.22___GCA_003020965.1                                                 
      0.024   15.7   0.2          1   10.4   0.2    2.6  1  WP-048179741.1|Archaea___Halobacterota-Methanomicrobia___Methanomicrobiales___Methanoculleus_sediminis___99.02___GCF_001017125.1                                     
      0.024   15.7   0.2        1.1   10.3   0.2    2.4  1  WP-006826389.1|Archaea___Halobacterota-Halobacteria___Halobacteriales___Natrialba_taiwanensis___99.04___GCF_000337595.1                                              
      0.024   15.7   0.5        0.3   12.1   0.5    2.4  1  MAR38166.1|Bacteria___Dadabacteria-UBA1144___UBA1144___GCA-002715585_sp002697665___76.47___GCA_002697665.1                                                           
      0.024   15.7   0.2       0.94   10.5   0.2    2.4  1  tbn..3201..4085..MPOY01000094.1|Archaea___Halobacterota-Methanomicrobia___Methanomicrobiales___Methanoculleus_sp001896715___86.06___GCA_001896715.1                  
      0.024   15.7   0.1      0.051   14.6   0.1    1.5  1  WP-003666768.1|Bacteria___Firmicutes-Bacilli___Lactobacillales___Lactobacillus_H_reuteri___99.45___GCF_000016825.1                                                   
      0.024   15.7   0.2       0.74   10.8   0.2    2.4  1  tbn..33185..34069..DANY01000033.1|Archaea___Halobacterota-Methanomicrobia___Methanomicrobiales___Methanoculleus_sp002501655___91.7___GCA_002501655.1                 
      0.024   15.6   0.3       0.67   10.9   0.3    2.3  1  tbn..5435..6316..DAIF01000012.1|Archaea___Nanoarchaeota-Nanoarchaeia___Pacearchaeales___UBA73_sp002496015___59.5___GCA_002496015.1                                   
      0.025   15.6   0.2       0.94   10.5   0.2    2.4  1  WP-049986600.1|Archaea___Halobacterota-Halobacteria___Halobacteriales___Halobellus_rufus___95.63___GCF_000739575.1                                                   
      0.025   15.6   0.3       0.98   10.4   0.3    2.6  1  WP-011843252.1|Archaea___Halobacterota-Methanomicrobia___Methanomicrobiales___Methanoculleus_marisnigri___99.35___GCF_000015825.1                                    
      0.025   15.6   0.2        1.1   10.2   0.2    2.5  1  MAG61383.1|Archaea___Nanoarchaeota-Nanoarchaeia___Pacearchaeales___ARS1285_sp002688165___65.97___GCA_002688165.1                                                     
      0.025   15.6   0.2        1.1   10.3   0.2    2.4  1  WP-005581150.1|Archaea___Halobacterota-Halobacteria___Halobacteriales___Natronobacterium_gregoryi___99.62___GCF_000230715.2                                          
      0.025   15.6   0.2        1.1   10.3   0.2    2.4  1  PKG33713.1|Archaea___Halobacterota-Methanomicrobia___Methanomicrobiales___Methanoregula_sp002835825___93.56___GCA_002835825.1                                        
      0.025   15.6   0.0       0.17   12.8   0.0    2.1  1  WP-011700270.1|Bacteria___Desulfobacterota-Syntrophobacteria___Syntrophobacterales___Syntrophobacter_fumaroxidans___99.84___GCF_000014965.1                          
      0.025   15.6   0.2       0.93   10.5   0.2    2.4  1  WP-103992771.1|Archaea___Halobacterota-Halobacteria___Halobacteriales___Halobellus_limi___99.55___GCF_900108165.1                                                    
      0.025   15.6   0.2       0.95   10.4   0.2    2.4  1  WP-089764589.1|Archaea___Halobacterota-Halobacteria___Halobacteriales___Halobellus_clavatus___98.92___GCF_900107195.1                                                
      0.025   15.6   0.8       0.98   10.4   0.8    2.6  1  PIT84597.1|Archaea___Micrarchaeota-Micrarchaeia___UBA10214___1-14-0-10-45-29_sp002778455___91.04___GCA_002778455.1                                                   
      0.025   15.6   0.3       0.98   10.4   0.3    2.4  1  WP-015284438.1|Archaea___Halobacterota-Methanomicrobia___Methanomicrobiales___Methanoregula_formicica___99.87___GCF_000327485.1                                      
      0.025   15.6   0.2        1.1   10.3   0.2    2.5  1  WP-006056485.1|Archaea___Halobacterota-Halobacteria___Halobacteriales___Halogeometricum_borinquense___99.92___GCF_000172995.2                                        
      0.025   15.6   0.7        1.7    9.6   0.7    2.4  1  ODS38248.1|Archaea___Altiarchaeota-Altiarchaeia___WOR-SM1-SCG___WOR-SM1-SCG_sp001723835___58.28___GCA_001723835.1                                                    
      0.026   15.6   0.6        1.3   10.0   0.6    2.3  1  MAG40149.1|Archaea___Nanoarchaeota-Nanoarchaeia___Pacearchaeales___ARS1160_sp002688415___69.24___GCA_002688415.1                                                     
      0.026   15.6   0.3          1   10.4   0.3    2.4  1  tbn..78225..79091..ASMP01000001.1|Archaea___Nanoarchaeota-Nanoarchaeia___Pacearchaeales___ASMP01_sp000405225___57.01___GCA_000405225.1                               
      0.026   15.5   0.3        1.1   10.2   0.3    2.4  1  WP-005553948.1|Archaea___Halobacterota-Halobacteria___Halobacteriales___Natronococcus_amylolyticus___98.53___GCF_000337675.1                                         
      0.026   15.5   0.6       0.43   11.6   0.3    2.1  2  tbn..2374..3018..MTNG01000154.1|Archaea___Thermoplasmatota-Thermoplasmata___Acidiprofundales___JdFR-45_sp002011395___91.61___GCA_002011395.1                         
      0.026   15.5   0.2       0.42   11.6   0.1    2.3  2  PIU76134.1|Archaea___Nanoarchaeota-Nanoarchaeia___Pacearchaeales___PEVX01_sp002780285___68.46___GCA_002780285.1                                                      
      0.026   15.5   0.2        1.1   10.3   0.2    2.4  1  WP-090376748.1|Archaea___Halobacterota-Halobacteria___Halobacteriales___Natronobacterium_A_texcoconense___99.57___GCF_900104065.1                                    
      0.026   15.5   0.1      0.065   14.2   0.1    1.7  1  MAZ57954.1|Bacteria___Bacteroidota-Bacteroidia___Flavobacteriales___GCA-002707245_sp002707245___69.77___GCA_002707245.1                                              
      0.026   15.5   0.2        1.1   10.3   0.2    2.5  1  WP-089805068.1|Archaea___Halobacterota-Halobacteria___Halobacteriales___Halogeometricum_rufum___99.36___GCF_900112175.1                                              
      0.026   15.5   0.0      0.046   14.7   0.0    1.4  1  WP-013718939.1|Archaea___Halobacterota-Methanosarcinia___Methanotrichales___Methanothrix_soehngenii___86.71___GCF_000204415.1                                        
      0.026   15.5   0.3      0.079   14.0   0.2    1.7  1  WP-010622426.1|Bacteria___Firmicutes-Bacilli___Lactobacillales___Lactobacillus_H_suebicus___99.46___GCF_001434475.1                                                  
      0.027   15.5   0.3        0.6   11.1   0.3    2.3  1  PIO03342.1|Archaea___Nanoarchaeota-Nanoarchaeia___Woesearchaeales___CG1-02-47-18_sp002763335___77.57___GCA_002763335.1                                               
      0.027   15.5   0.2        1.1   10.3   0.2    2.4  1  WP-089877110.1|Archaea___Halobacterota-Halobacteria___Halobacteriales___Halogeometricum_limi___99.57___GCF_900115785.1                                               
      0.027   15.5   0.9          3    8.8   0.0    2.9  2  WP-048164484.1|Archaea___Euryarchaeota-Thermococci___Thermococcales___Palaeococcus_A_pacificus___99.5___GCF_000725425.1                                              
      0.027   15.5   1.3       0.96   10.4   1.3    2.4  1  MAF34455.1|Archaea___Nanoarchaeota-Nanoarchaeia___Woesearchaeales___GCA-2687275_sp002687275___72.66___GCA_002687275.1                                                
      0.027   15.5   0.2        1.2   10.1   0.2    2.4  1  tbn..10709..11578..DASH01000069.1|Archaea___Nanoarchaeota-Nanoarchaeia___Woesearchaeales___UBA153_sp002503705___78.45___GCA_002503705.1                              
      0.027   15.5   0.1        1.8    9.5   0.1    2.4  1  tbn..5058..5897..DAVM01000014.1|Archaea___Nanoarchaeota-Nanoarchaeia___SCGC-AAA011-G17___UBA489_sp002505585___78.36___GCA_002505585.1                                
      0.027   15.5   0.2       0.83   10.6   0.2    2.8  1  WP-048202251.1|Archaea___Euryarchaeota-Methanococci___Methanococcales___Methanocaldococcus_bathoardescens___99.52___GCF_000739065.1                                  
      0.027   15.5   0.4        1.8    9.5   0.4    2.7  1  MAG47031.1|Archaea___Nanoarchaeota-Nanoarchaeia___SCGC-AAA011-G17___GCA-2688355_sp002688355___78.5___GCA_002688355.1                                                 
      0.027   15.5   0.3       0.98   10.4   0.3    2.5  1  WP-014866092.1|Archaea___Halobacterota-Methanomicrobia___Methanomicrobiales___Methanoculleus_bourgensis___98.24___GCF_000304355.2                                    
      0.028   15.4   1.2       0.21   12.5   0.2    2.8  1  WP-011867919.1|Archaea___Euryarchaeota-Methanococci___Methanococcales___Methanococcus_maripaludis_D___99.52___GCF_000016125.1                                        
      0.028   15.4   0.1      0.028   15.4   0.1    2.0  1  WP-058580767.1|Archaea___Halobacterota-Halobacteria___Halobacteriales___Haloprofundus_marisrubri___99.24___GCF_001469955.1                                           
      0.028   15.4   0.2        7.5    7.5   0.0    2.4  2  tbn..4490..5413..DAEF01000115.1|Archaea___Halobacterota-Methanomicrobia___Methanomicrobiales___UBA288_sp002495225___74.57___GCA_002495225.1                          
      0.028   15.4   0.2        1.2   10.1   0.2    2.4  1  ESS11563.1|Archaea___Halobacterota-Halobacteria___Halobacteriales___J07HR59_sp000496235___90.17___GCA_000496235.1                                                    
      0.028   15.4   0.3       0.98   10.4   0.3    2.5  1  PKL54970.1|Archaea___Halobacterota-Methanomicrobia___Methanomicrobiales___Methanoculleus_sp002839575___90.07___GCA_002839575.1                                       
      0.028   15.4   0.9      0.062   14.3   0.5    1.7  1  OGD79584.1|Bacteria___RBG-13-66-14-RBG-13-66-14___RBG-13-66-14___RBG-13-66-14_sp001774505___68.68___GCA_001774505.1                                                  
      0.028   15.4   1.1        1.4    9.9   0.0    2.6  2  MAE49376.1|Archaea___Nanoarchaeota-Nanoarchaeia___Pacearchaeales___ARS50_sp002687255___61.77___GCA_002687255.1                                                       
      0.028   15.4   0.2        1.7    9.6   0.2    2.8  1  PIU29913.1|Archaea___Nanoarchaeota-Nanoarchaeia___Woesearchaeales___0-14-0-80-44-23_sp002779235___84.11___GCA_002779235.1                                            
      0.029   15.4   0.2        1.2   10.1   0.2    2.4  1  PKL68048.1|Archaea___Halobacterota-Methanomicrobia___Methanomicrobiales___Methanoregula_sp002839675___99.67___GCA_002839675.1                                        
      0.029   15.4   0.2          1   10.4   0.2    2.5  1  PKL62649.1|Archaea___Halobacterota-Methanomicrobia___Methanomicrobiales___Methanoculleus_sp002839645___99.54___GCA_002839645.1                                       
      0.029   15.4   0.2        1.9    9.5   0.2    2.5  1  MAG52952.1|Archaea___Nanoarchaeota-Nanoarchaeia___SCGC-AAA011-G17___ARS1403_sp002688395___61.84___GCA_002688395.1                                                    
      0.029   15.4   0.4       0.85   10.6   0.1    2.3  2  tbn..36458..37600..DLPX01000016.1|Bacteria___Proteobacteria-Gammaproteobacteria___UBA10353___UBA5682_sp002477475___92.68___GCA_002477475.1                           
      0.029   15.4   1.2       0.27   12.2   1.2    2.2  1  OYT53875.1|Archaea___Altiarchaeota-Altiarchaeia___SCGC-AAA252-I15___EX4484-2_sp002254565___81.8___GCA_002254565.1                                                    
      0.029   15.4   0.3        1.5    9.8   0.3    2.4  1  tbn..3871..4740..AQRL01000011.1|Archaea___Nanoarchaeota-Nanoarchaeia___SCGC-AAA011-G17___SCGC-AAA011-G17_sp000402515___73.11___GCA_000402515.1                       
      0.029   15.4   0.1      0.065   14.2   0.1    1.5  1  WP-076462280.1|Bacteria___Firmicutes-Bacilli___Lactobacillales___Lactobacillus_H_sp900156885___99.46___GCF_900156885.1                                               
      0.029   15.4   1.0        2.1    9.3   1.0    2.4  1  KYK29643.1|Archaea___Thermoplasmatota-Thermoplasmata___SG8-5___SG8-5_sp001595885___72.24___GCA_001595885.1                                                           
      0.029   15.4   0.2       0.54   11.2   0.2    2.4  1  tbn..23284..24123..DJVC01000107.1|Bacteria___UBP3-UBA1439___UBA6266___UBA6266_sp002440765___87.84___GCA_002440765.1                                                  
       0.03   15.4   0.7         11    7.0   0.0    2.8  2  WP-076422541.1|Bacteria___Bacteroidota-Bacteroidia___Cytophagales___Pontibacter_lucknowensis___100___GCF_900156415.1                                                 
       0.03   15.3   0.2        1.1   10.2   0.2    2.6  1  WP-066957631.1|Archaea___Halobacterota-Methanomicrobia___Methanomicrobiales___Methanoculleus_thermophilus___97.71___GCF_001571405.1                                  
       0.03   15.3   0.0        1.4    9.9   0.0    2.3  2  tbn..10032..10913..ONLD01000038.1|Bacteria___Bacteroidota-Bacteroidia___Bacteroidales___RC9_sp900318565___91.59___GCA_900318565.1                                    
       0.03   15.3   0.4       0.46   11.5   0.1    2.9  1  OJW82234.1|Bacteria___Bacteroidota-Bacteroidia___Chitinophagales___Taibaiella_B_sp001897835___99.51___GCA_001897835.1                                                
       0.03   15.3   0.0      0.062   14.3   0.0    1.7  1  tbn..40..693..LKND01000089.1|Archaea___Halobacterota-Halobacteria___Halobacteriales___Tc-Br11_sp001564275___94.93___GCA_001564275.1                                  
      0.031   15.3   0.2        1.2   10.1   0.2    2.5  1  WP-004040278.1|Archaea___Halobacterota-Methanomicrobia___Methanomicrobiales___Methanofollis_liminatans___99.54___GCF_000275865.1                                     
      0.031   15.3   0.2        1.3    9.9   0.2    2.8  1  WP-048149230.1|Archaea___Euryarchaeota-Thermococci___Thermococcales___Palaeococcus_ferrophilus___100___GCF_000966265.1                                               
      0.031   15.3   0.2        1.8    9.5   0.2    2.4  2  tbn..79086..79955..DAIF01000002.1|Archaea___Nanoarchaeota-Nanoarchaeia___Pacearchaeales___UBA73_sp002496015___59.5___GCA_002496015.1                                 
      0.031   15.3   0.1       0.21   12.6   0.0    2.2  1  tbn..75880..76965..DIWN01000044.1|Bacteria___Chloroflexota-Anaerolineae___Anaerolineales___T78_sp002423495___86.84___GCA_002423495.1                                 
      0.031   15.3   0.1       0.94   10.5   0.0    2.5  1  WP-092791929.1|Bacteria___Bacteroidota-Bacteroidia___Cytophagales___Algoriphagus_hitonicola___100___GCF_900113375.1                                                  
      0.031   15.3   0.1      0.083   13.9   0.1    1.7  1  tbn..16823..17848..DFBN01000044.1|Bacteria___WOR-3-WOR-3___UBA2258___UBA3079_sp002366635___93.55___GCA_002366635.1                                                   
      0.032   15.2   0.4      0.067   14.2   0.4    1.5  1  tbn..23650..24741..DDXK01000104.1|Bacteria___Desulfobacterota-Desulfobulbia___Desulfobulbales___UBA2262_sp002347185___68.36___GCA_002347185.1                        
      0.032   15.2   4.5        0.2   12.6   0.2    2.8  2  WP-084123344.1|Bacteria___Bacteroidota-Bacteroidia___Cytophagales___Aquiflexum_balticum___100___GCF_900176595.1                                                      
      0.032   15.2   0.1        2.1    9.3   0.0    2.6  2  WP-026953171.1|Bacteria___Bacteroidota-Bacteroidia___Cytophagales___Algoriphagus_mannitolivorans___100___GCF_000429425.1                                             
      0.032   15.2   0.1       0.23   12.4   0.1    2.2  1  PSQ22525.1|Archaea___Halobacterota-Halobacteria___Halobacteriales___CBA1134_sp003023185___81.68___GCA_003023185.1                                                    
      0.033   15.2   0.1       0.95   10.4   0.0    2.5  1  WP-111318435.1|Bacteria___Bacteroidota-Bacteroidia___Cytophagales___Algoriphagus_chordae___100___GCF_003254055.1                                                     
      0.033   15.2   0.0          3    8.8   0.0    2.2  1  WP-023792034.1|Bacteria___Dependentiae-Babeliae___Babeliales___Babela_massiliensis___50___GCF_000513475.1                                                            
      0.033   15.2   0.0       0.12   13.4   0.0    1.9  1  WP-014561054.1|Bacteria___Bacteroidota-Ignavibacteria___Ignavibacteriales___Ignavibacterium_album___98.86___GCF_000258405.1                                          
      0.033   15.2   1.6       0.17   12.9   1.1    2.1  1  WP-006915756.1|Bacteria___Firmicutes-Bacilli___Lactobacillales___Lactobacillus_H_coleohominis___100___GCF_000161935.1                                                
      0.033   15.2   0.4        1.3   10.0   0.4    2.3  1  WP-015282692.1|Archaea___Thermoplasmatota-Thermoplasmata___Acidiprofundales___Aciduliprofundum_sp000327505___100___GCF_000327505.1                                   
      0.033   15.2   0.6       0.54   11.2   0.2    2.6  1  PIU20966.1|Archaea___Iainarchaeota-Iainarchaeia___Iainarchaeales___0-14-0-20-34-12_sp002779065___81___GCA_002779065.1                                                
      0.033   15.2   0.2       0.96   10.4   0.2    2.3  1  PIZ80367.1|Archaea___Nanoarchaeota-Nanoarchaeia___Pacearchaeales___CG1-02-35-32_sp002792635___66.98___GCA_002792635.1                                                
      0.033   15.2   0.1       0.13   13.3   0.1    1.8  1  AKU98038.1|Bacteria___Myxococcota-Polyangia___Polyangiales___Labilithrix_luteola___96.13___GCA_001263205.1                                                           
      0.034   15.2   0.9          1   10.4   0.0    2.6  2  MAH07629.1|Archaea___Nanoarchaeota-Nanoarchaeia___Pacearchaeales___ARS103_sp002688875___60.98___GCA_002688875.1                                                      
      0.034   15.1   0.4       0.16   12.9   0.0    2.3  1  ODS40774.1|Archaea___Altiarchaeota-Altiarchaeia___WOR-SM1-SCG___WOR-SM1-SCG-A_sp001723845___79.06___GCA_001723845.1                                                  
      0.034   15.1   0.3        1.2   10.1   0.2    2.7  1  MAG15465.1|Archaea___Nanoarchaeota-Nanoarchaeia___Woesearchaeales___UBA492_sp002688315___86.21___GCA_002688315.1                                                     
      0.034   15.1   0.2        4.7    8.2   0.1    2.5  2  WP-008389095.1|Archaea___Halobacterota-Halobacteria___Halobacteriales___Halogeometricum_pallidum___99.1___GCF_000337095.1                                            
      0.034   15.1   1.4        1.4    9.9   0.4    3.2  1  WP-048160180.1|Archaea___Euryarchaeota-Thermococci___Thermococcales___Thermococcus_A_sibiricus___91.58___GCF_000022545.1                                             
      0.035   15.1   0.0      0.079   14.0   0.0    1.7  1  tbn..2413..3009..ONSD01000149.1|Bacteria___Bacteroidota-Bacteroidia___Bacteroidales___RC9_sp900320385___87.92___GCA_900320385.1                                      
      0.035   15.1   0.2       0.06   14.3   0.2    1.4  1  WP-073377906.1|Bacteria___Desulfobacterota-Desulfobulbia___Desulfobulbales___Desulfofustis_glycolicus___99.32___GCF_900130015.1                                      
      0.035   15.1   0.1       0.25   12.3   0.1    2.2  1  WP-048189611.1|Archaea___Halobacterota-Methanocellia___Methanocellales___Methanocella_conradii___100___GCF_000251105.1                                               
      0.035   15.1   0.0        2.7    9.0   0.0    2.3  2  tbn..1043..1630..DLQN01000025.1|Bacteria___Bacteroidota-Bacteroidia___Cytophagales___Fabibacter_sp002477595___76.45___GCA_002477595.1                                
      0.035   15.1   0.1       0.14   13.2   0.0    1.9  1  OGQ96102.1|Bacteria___Bdellovibrionota_B-YA12-FULL-61-11___YA12-FULL-61-11___YA12-FULL-61-11_sp001799195___67.86___GCA_001799195.1                                   
      0.036   15.1   0.1        1.5    9.8   0.0    2.5  1  WP-087940823.1|Bacteria___Bacteroidota-Bacteroidia___Cytophagales___Algoriphagus_faecimaris___100___GCF_900101705.1                                                  
      0.036   15.1   3.6       0.11   13.5   0.1    2.8  1  PSP27716.1|Archaea___Halobacterota-Halobacteria___Halobacteriales___Halovenus_sp003021285___68.07___GCA_003021285.1                                                  
      0.036   15.1   0.5       0.11   13.5   0.5    1.6  1  PLX51343.1|Bacteria___Desulfobacterota-Desulfobulbia___Desulfobulbales___BM506_sp002868945___98.81___GCA_002868945.1                                                 
      0.037   15.0   0.4       0.88   10.6   0.4    2.6  1  KYC51867.1|Archaea___Euryarchaeota-Thermococci___Methanofastidiosales___Methanofastidiosum_sp001587675___85.02___GCA_001587675.1                                     
      0.037   15.0   0.1        2.4    9.1   0.0    2.3  2  tbn..15807..16691..DAXJ01000027.1|Archaea___Halobacterota-Methanosarcinia___Methanotrichales___UBA114_sp002506335___98.37___GCA_002506335.1                          
      0.037   15.0   1.2       0.85   10.6   0.2    2.9  1  WP-106566667.1|Bacteria___Bacteroidota-Bacteroidia___Cytophagales___Cecembia_rubra___100___GCF_003014575.1                                                           
      0.037   15.0   2.5       0.78   10.7   2.5    2.8  1  AAM02034.1|Archaea___Euryarchaeota-Methanopyri___Methanopyrales___Methanopyrus_kandleri___96.74___GCA_000007185.1                                                    
      0.038   15.0   1.1       0.71   10.8   0.3    3.0  1  WP-013180869.1|Archaea___Euryarchaeota-Methanococci___Methanococcales___Methanococcus_voltae___99.05___GCF_000006175.1                                               
      0.038   15.0   1.9        1.7    9.6   0.1    2.8  2  OYT35481.1|Archaea___EX4484-52-EX4484-52___EX4484-52___EX4484-52_sp002254415___59.81___GCA_002254415.1                                                               
      0.038   15.0   0.1        1.1   10.2   0.0    2.6  1  WP-084561114.1|Bacteria___Bacteroidota-Bacteroidia___Cytophagales___Algoriphagus_halophilus___99.25___GCF_900129785.1                                                
      0.039   15.0   0.2       0.26   12.2   0.1    2.0  1  PIS23526.1|Bacteria___WOR-3_B-UBA3073___UBA3073___UBA3073_sp002774315___95.6___GCA_002774315.1                                                                       
      0.039   15.0   0.2       0.64   11.0   0.2    2.3  1  WP-067619242.1|Bacteria___Desulfobacterota-Dissulfuribacteria___Dissulfuribacterales___Dissulfuribacter_thermophilus___98.19___GCF_001687335.1                       
      0.039   15.0   0.1        4.2    8.4   0.1    2.7  1  RFM23906.1|Bacteria___Bacteroidota-Chlorobia___Chlorobiales___Thermochlorobacter_aerophilum___97.81___GCA_002794105.1                                                
      0.039   15.0   0.5        1.6    9.7   0.5    2.4  1  MAF50459.1|Archaea___Nanoarchaeota-Nanoarchaeia___SCGC-AAA011-G17___ARS1403_sp002687825___65.42___GCA_002687825.1                                                    
      0.039   14.9   1.4       0.72   10.8   0.1    2.6  1  WP-007314121.1|Archaea___Halobacterota-Methanomicrobia___Methanomicrobiales___Methanolinea_tarda___99.02___GCF_000235685.2                                           
       0.04   14.9   0.6        1.2   10.2   0.3    2.6  1  WP-012616871.1|Archaea___Halobacterota-Methanomicrobia___Methanomicrobiales___Methanosphaerula_palustris___99.84___GCF_000021965.1                                   
       0.04   14.9   0.1        3.1    8.8   0.1    2.3  2  tbn..35895..36779..DAYL01000003.1|Archaea___Halobacterota-Methanomicrobia___Methanomicrobiales___Methanoculleus_sp002508705___99.02___GCA_002508705.1                
      0.041   14.9   1.0        1.3   10.0   0.9    2.7  1  AJF63161.1|Archaea___Nanoarchaeota-Nanoarchaeia___SCGC-AAA011-G17___GW2011-AR20_sp000830315___75.47___GCA_000830315.1                                                
      0.041   14.9   0.1        1.3   10.0   0.0    2.4  2  tbn..45365..46246..NZ-ATNM01000099.1|Bacteria___Bacteroidota-Bacteroidia___Cytophagales___Cyclobacterium_qasimii___98.3___GCF_000427295.1                            
      0.041   14.9   0.0       0.74   10.8   0.0    2.4  1  PJA97413.1|Bacteria___Bacteroidota-Ignavibacteria___Ignavibacteriales___UM-FILTER-34-10_sp002790395___86.22___GCA_002790395.1                                        
      0.041   14.9   0.5       0.52   11.3   0.2    2.3  1  MAW35400.1|Bacteria___Proteobacteria-Gammaproteobacteria___GCA-002705445___GCA-2705445_sp002705445___62.07___GCA_002705445.1                                         
      0.041   14.9   0.0      0.093   13.7   0.0    1.6  1  WP-027184279.1|Bacteria___Desulfobacterota_A-Desulfovibrionia___Desulfovibrionales___Desulfovibrio_M_inopinatus___100___GCF_000429305.1                              
      0.043   14.8   0.1       0.67   10.9   0.1    2.5  1  WP-092894937.1|Bacteria___Bacteroidota-Bacteroidia___Cytophagales___Algoriphagus_aquimarinus___100___GCF_900112005.1                                                 
      0.044   14.8   0.2        1.3   10.0   0.2    2.3  1  tbn..3756..4640..DASC01000217.1|Archaea___Halobacterota-Methanosarcinia___Methanosarcinales___UBA203_sp002503595___89.49___GCA_002503595.1                           
      0.044   14.8   1.1        1.1   10.3   1.1    2.5  1  tbn..3..872..DAML01000004.1|Archaea___Thermoplasmatota-Thermoplasmata___Methanomassiliicoccales___UBA472_sp002497075___98.39___GCA_002497075.1                       
      0.046   14.7   0.4        2.2    9.3   0.2    2.6  1  WP-088857590.1|Archaea___Euryarchaeota-Thermococci___Thermococcales___Thermococcus_profundus___100___GCF_002214585.1                                                 
      0.047   14.7   0.1        2.7    9.0   0.1    2.3  1  WP-058946862.1|Archaea___Euryarchaeota-Thermococci___Thermococcales___Thermococcus_A_sp001484685___99.5___GCF_001484685.1                                            
      0.047   14.7   1.8        1.1   10.2   0.3    2.8  1  WP-015320010.1|Archaea___Halobacterota-Halobacteria___Halobacteriales___Natronococcus_occultus___99.73___GCF_000328685.1                                             
      0.047   14.7   0.1       0.42   11.6   0.1    2.3  1  tbn..98334..99203..MTMF01000001.1|Archaea___Hydrothermarchaeota-Hydrothermarchaeia___Hydrothermarchaeales___Hydrothermarchaeum_profundi___98.13___GCA_002011125.1    
      0.047   14.7   0.2       0.66   11.0   0.2    2.4  1  PJA61809.1|Bacteria___Ratteibacteria-UBA8468___UBA8468___UBA8468_sp002791075___60.28___GCA_002791075.1                                                               
      0.048   14.7   0.1       0.14   13.2   0.1    1.8  1  tbn..34520..35464..DAHG01000004.1|Archaea___Halobacterota-Methanocellia___Methanocellales___UBA148_sp002495885___67.59___GCA_002495885.1                             
      0.048   14.7   0.0       0.13   13.2   0.0    1.8  1  tbn..17221..17796..LKNH01000019.1|Archaea___Halobacterota-Halobacteria___Halobacteriales___Halovenus_sp001564135___74.87___GCA_001564135.1                           
      0.048   14.7   0.1       0.42   11.6   0.0    2.2  1  tbn..15537..16679..DBMO01000020.1|Bacteria___Desulfobacterota-Syntrophobacteria___Syntrophobacterales___UBA696_sp002298995___96.77___GCA_002298995.1                 
      0.049   14.6   0.1        3.4    8.6   0.1    2.5  1  OQY25381.1|Bacteria___Desulfuromonadota-Desulfuromonadia___Desulfuromonadales___Desulfuromonas_sp002084665___81.21___GCA_002084665.1                                 
      0.049   14.6   0.1       0.63   11.0   0.1    2.2  1  tbn..1888..2763..MSGU01000068.1|Archaea___Halobacterota-Methanomicrobia___Methanomicrobiales___Methanocorpusculum_sp001940805___91.85___GCA_001940805.1              
      0.049   14.6   4.5       0.44   11.5   0.6    2.8  1  WP-013684326.1|Archaea___Halobacterota-Archaeoglobi___Archaeoglobales___Archaeoglobus_C_veneficus___99.35___GCF_000194625.1                                          
      0.049   14.6   0.2        1.8    9.5   0.2    2.5  1  WP-096712561.1|Archaea___Halobacterota-Methanosarcinia___Methanosarcinales___Methanohalophilus_euhalobius___99.51___GCF_900215215.1                                  
       0.05   14.6   0.2        1.1   10.2   0.2    2.3  1  tbn..33164..34048..DAQY01000089.1|Archaea___Halobacterota-Methanomicrobia___Methanomicrobiales___UBA206_sp002503105___94.12___GCA_002503105.1                        
       0.05   14.6   0.1       0.36   11.8   0.1    2.1  1  tbn..1207..2352..DBMI01000102.1|Bacteria___Desulfobacterota-Syntrophobacteria___Syntrophobacterales___UBA696_sp002298165___96.94___GCA_002298165.1                   
       0.05   14.6   0.0       0.63   11.0   0.0    2.4  1  tbn..64490..65590..DIXT01000020.1|Bacteria___Chloroflexota-Anaerolineae___Anaerolineales___49-20_sp002436085___92.27___GCA_002436085.1                               
       0.05   14.6   2.0        3.6    8.5   2.0    2.5  1  PMP74585.1|Archaea___Thermoplasmatota-Thermoplasmata___ARK-15___ARK-15_sp002878135___98.39___GCA_002878135.1                                                         
       0.05   14.6   0.3       0.37   11.8   0.0    2.4  1  PJC01337.1|Archaea___Huberarchaeaota-Huberarchaeia___Huberarchaeales___Huberarchaeum_crystalense___69.48___GCA_002789275.1                                           
      0.051   14.6   0.2        2.4    9.1   0.0    2.5  2  OIO25404.1|Archaea___Micrarchaeota-Micrarchaeia___UBA8480___UBA97_sp001871595___83.8___GCA_001871595.1                                                               
      0.051   14.6   0.2        2.8    8.9   0.1    2.7  1  PXF50778.1|Archaea___Halobacterota-Syntrophoarchaeia___ANME-1___G60ANME1_sp003194435___88.24___GCA_003194435.1                                                       
      0.051   14.6   0.4        1.2   10.1   0.1    2.2  2  tbn..27359..28393..DKBB01000290.1|Bacteria___Acidobacteriota-UBA6911___UBA6911___UBA6911_sp002451015___86.38___GCA_002451015.1                                       
      0.052   14.6   0.2       0.78   10.7   0.2    2.2  1  tbn..3508..4377..DAWB01000141.1|Archaea___Halobacterota-Methanosarcinia___Methanotrichales___Methanothrix_sp002505805___82.4___GCA_002505805.1                       
      0.052   14.5   0.0       0.23   12.5   0.0    1.8  1  tbn..218962..219852..DEFD01000018.1|Bacteria___Bacteroidota-Bacteroidia___Bacteroidales___RC9_sp002350615___86.78___GCA_002350615.1                                  
      0.052   14.5   0.2        2.3    9.2   0.2    2.3  1  WP-014122399.1|Archaea___Euryarchaeota-Thermococci___Thermococcales___Thermococcus_sp000151205___100___GCF_000151205.2                                               
      0.052   14.5   0.2        2.8    8.9   0.2    2.7  1  PIN90800.1|Archaea___Nanoarchaeota-Nanoarchaeia___Pacearchaeales___1-14-0-10-34-76_sp002763075___65.11___GCA_002763075.1                                             
      0.052   14.5   1.6        1.6    9.7   0.3    2.6  1  WP-026463789.1|Bacteria___Bacteroidota-Bacteroidia___Cytophagales___Adhaeribacter_aquaticus___100___GCF_000473365.1                                                  
      0.053   14.5   0.4        3.7    8.5   0.3    2.9  1  PIN74748.1|Archaea___Nanoarchaeota-Nanoarchaeia___Woesearchaeales___1-14-0-10-37-12_sp002762795___78.5___GCA_002762795.1                                             
      0.053   14.5   0.4        1.5    9.8   0.4    3.0  1  WP-013906526.1|Archaea___Euryarchaeota-Thermococci___Thermococcales___Pyrococcus_yayanosii___100___GCF_000215995.1                                                   
      0.053   14.5   0.1        3.4    8.6   0.1    2.4  1  OEU76256.1|Bacteria___Desulfuromonadota-Desulfuromonadia___Desulfuromonadales___Desulfuromonas_sp001751155___85.04___GCA_001751155.1                                 
      0.053   14.5   0.4        2.1    9.3   0.1    2.4  2  MAG39312.1|Archaea___Nanoarchaeota-Nanoarchaeia___Woesearchaeales___GCA-2686295_sp002686295___77.57___GCA_002686295.1                                                
      0.053   14.5   0.2        1.9    9.5   0.1    2.8  1  PIZ80160.1|Archaea___Nanoarchaeota-Nanoarchaeia___Pacearchaeales___CG1-02-35-32_sp002792635___66.98___GCA_002792635.1                                                
      0.053   14.5   0.1        3.8    8.5   0.1    2.4  1  tbn..58588..59472..MTMI01000017.1|Archaea___Halobacterota-Archaeoglobi___JdFR-21___JdFR-21_sp002011165___89.38___GCA_002011165.1                                     
      0.053   14.5   0.5        2.8    8.9   0.5    2.4  1  AJF62308.1|Archaea___Nanoarchaeota-Nanoarchaeia___SCGC-AAA011-G17___GW2011-AR20_sp000830315___75.47___GCA_000830315.1                                                
      0.053   14.5   0.1        3.9    8.5   0.1    2.6  1  AKA48447.1|Archaea___Thermoplasmatota-Thermoplasmata___Thermoplasmatales___GCA-965745_sp000965745___97.94___GCA_000965745.1                                          
      0.054   14.5   0.1      0.061   14.3   0.1    1.0  1  tbn..22387..22677..NZ-BBAG01000037.1|Bacteria___Firmicutes-Bacilli___Lactobacillales___Lactobacillus_G_paracollinoides___95.92___GCF_001311135.1                     
      0.054   14.5   0.2         17    6.4   0.0    2.7  2  PVY41162.1|Bacteria___Bacteroidota-Bacteroidia___Cytophagales___Pontibacter_virosus___100___GCA_003096355.1                                                          
      0.054   14.5   0.0        2.4    9.1   0.0    2.3  1  tbn..53495..54406..LUZC01000012.1|Bacteria___Bacteroidota-Bacteroidia___Bacteroidales___Bact-11_sp001603505___86.14___GCA_001603505.1                                
      0.054   14.5   0.2       0.49   11.4   0.2    2.2  1  WP-088464594.1|Bacteria___Bacteroidota-Bacteroidia___Cytophagales___Hymenobacter_sp002204745___99.4___GCF_002204745.1                                                
      0.054   14.5   0.1       0.77   10.7   0.1    2.3  1  tbn..135124..136014..DAWV01000026.1|Archaea___Halobacterota-Methanomicrobia___Methanomicrobiales___Methanocorpusculum_sp002506085___97.71___GCA_002506085.1          
      0.054   14.5   0.8        2.4    9.2   0.8    2.6  1  tbn..24610..25683..DAVM01000018.1|Archaea___Nanoarchaeota-Nanoarchaeia___SCGC-AAA011-G17___UBA489_sp002505585___78.36___GCA_002505585.1                              
      0.055   14.5   0.0       0.29   12.1   0.0    2.1  1  tbn..19893..20978..DJGU01000039.1|Bacteria___Chloroflexota-Anaerolineae___Anaerolineales___T78_sp002432795___85.61___GCA_002432795.1                                 
      0.055   14.5   0.1       0.35   11.9   0.1    2.2  1  tbn..5195..6079..DDEO01000160.1|Bacteria___Bacteroidota-Bacteroidia___Chitinophagales___UBA1952_sp002336725___87.4___GCA_002336725.1                                 
      0.055   14.5   0.3        2.5    9.1   0.3    2.3  1  tbn..13551..14483..DKPV01000052.1|Bacteria___Bacteroidota-Bacteroidia___Flavobacteriales___UBA4466_sp002471375___96.54___GCA_002471375.1                             
      0.056   14.5   0.3       0.79   10.7   0.1    2.6  1  OYT42441.1|Archaea___Aenigmarchaeota-Aenigmarchaeia___CG10238-14___EX4484-224_sp002254545___68.22___GCA_002254545.1                                                  
      0.056   14.5   0.1       0.85   10.6   0.1    2.5  1  WP-111612568.1|Bacteria___Bacteroidota-Bacteroidia___Cytophagales___Algoriphagus_yeomjeoni___100___GCF_003259505.1                                                   
      0.056   14.5   0.2        1.8    9.5   0.2    2.4  1  WP-072358587.1|Archaea___Halobacterota-Methanosarcinia___Methanosarcinales___Methanohalophilus_portucalensis___99.51___GCF_002761295.1                               
      0.056   14.4   0.3        1.2   10.1   0.3    2.8  1  WP-088882052.1|Archaea___Euryarchaeota-Thermococci___Thermococcales___Thermococcus_sp002214525___100___GCF_002214525.1                                               
      0.056   14.4   0.2        2.2    9.3   0.2    2.3  1  WP-015859452.1|Archaea___Euryarchaeota-Thermococci___Thermococcales___Thermococcus_gammatolerans___100___GCF_000022365.1                                             
      0.056   14.4   0.2          1   10.3   0.2    2.2  1  tbn..13703..14572..DARA01000045.1|Archaea___Halobacterota-Methanomicrobia___Methanomicrobiales___UBA207_sp002503135___89.22___GCA_002503135.1                        
      0.056   14.4   0.5        1.1   10.2   0.1    2.4  2  MAH33216.1|Archaea___Nanoarchaeota-Nanoarchaeia___Woesearchaeales___GCA-2688925_sp002688925___84.03___GCA_002688925.1                                                
      0.057   14.4   0.2          4    8.4   0.2    2.9  1  WP-010900500.1|Archaea___Thermoplasmatota-Thermoplasmata___Thermoplasmatales___Thermoplasma_acidophilum___97.52___GCF_000195915.1                                    
      0.057   14.4   0.3       0.53   11.3   0.3    2.2  1  tbn..123717..124655..DBYZ01000008.1|Bacteria___Bacteroidota-Bacteroidia___Bacteroidales___F082_sp002311655___96.68___GCA_002311655.1                                 
      0.057   14.4   0.0       0.14   13.1   0.0    1.7  1  tbn..6..806..LKNF01000043.1|Archaea___Halobacterota-Halobacteria___Halobacteriales___Tc-Br11_sp001564285___75.29___GCA_001564285.1                                   
      0.057   14.4   0.3        1.7    9.6   0.2    2.5  1  MAG39175.1|Archaea___Nanoarchaeota-Nanoarchaeia___Woesearchaeales___GCA-2686295_sp002686295___77.57___GCA_002686295.1                                                
      0.057   14.4   0.2        1.8    9.6   0.2    2.4  1  WP-013036656.1|Archaea___Halobacterota-Methanosarcinia___Methanosarcinales___Methanohalophilus_mahii___99.35___GCF_000025865.1                                       
      0.058   14.4   0.6        1.3   10.0   0.1    2.3  2  tbn..45293..46168..QBZE01000002.1|Bacteria___Actinobacteriota-Acidimicrobiia___TMED189___TMED189_sp003282445___63.75___GCA_003282445.1                               
      0.059   14.4   0.2         17    6.4   0.0    2.6  2  WP-076667298.1|Bacteria___Bacteroidota-Bacteroidia___Cytophagales___Pontibacter_indicus___99.94___GCF_900156345.1                                                    
      0.059   14.4   1.4       0.97   10.4   1.4    2.2  1  tbn..86641..87627..MTNJ01000036.1|Bacteria___Bipolaricaulota-Bipolaricaulia___Bipolaricaulales___UBA3571_sp002011425___68.41___GCA_002011425.1                       
       0.06   14.4   0.2        1.4    9.9   0.0    2.2  2  tbn..1912..2841..DAOG01000017.1|Archaea___Halobacterota-Methanosarcinia___Methanotrichales___UBA204_sp002501765___96.22___GCA_002501765.1                            
       0.06   14.4   0.1        2.4    9.1   0.1    2.4  1  WP-058938728.1|Archaea___Euryarchaeota-Thermococci___Thermococcales___Thermococcus_celericrescens___98.77___GCF_001484195.1                                          
       0.06   14.3   6.3        1.5    9.8   0.7    2.8  2  PTD94547.1|Archaea___Halobacterota-Methanonatronarchaeia___Methanonatronarchaeales___PZKD01_sp003034855___94.58___GCA_003034855.1                                    
       0.06   14.3   0.4       0.28   12.2   0.2    2.3  1  tbn..1043831..1044715..CP019436.1|Archaea___Euryarchaeota-Methanopyri___Methanopyrales___Methanopyrus_sp002201895___95.94___GCA_002201895.1                          
       0.06   14.3   0.7          2    9.4   0.1    2.3  2  OGS47121.1|Archaea___Thermoplasmatota-Thermoplasmata___RBG-16-68-12___RBG-16-68-12_sp001800745___77.47___GCA_001800745.1                                             
      0.061   14.3   0.2         17    6.3   0.0    2.6  2  WP-101443465.1|Bacteria___Bacteroidota-Bacteroidia___Cytophagales___Pontibacter_ramchanderi___100___GCF_002846395.1                                                  
      0.061   14.3   0.0        1.3   10.0   0.0    2.2  1  tbn..35306..36157..DBYC01000041.1|Bacteria___UBP6-UBA1177___UBA1177___UBA1177_sp002310035___78.61___GCA_002310035.1                                                  
      0.061   14.3   4.5        1.2   10.1   1.0    2.7  1  KUO40134.1|Archaea___Hadarchaeota-Hadarchaeia___Hadarchaeales___Hadarchaeum_yellowstonense___89.72___GCA_001515205.2                                                 
      0.062   14.3   0.1        1.8    9.5   0.0    2.2  2  tbn..5032..5907..LNZD02000244.1|Bacteria___SAR324-SAR324___SAR324___UBA1014_sp001469005___72.24___GCA_001469005.2                                                    
      0.062   14.3   3.5        5.7    7.9   3.5    2.9  1  WP-008323246.1|Archaea___Halobacterota-Halobacteria___Halobacteriales___Haloferax_elongans___99.57___GCF_000336755.1                                                 
      0.062   14.3   0.4          2    9.4   0.0    2.3  2  MAH48604.1|Archaea___Nanoarchaeota-Nanoarchaeia___Pacearchaeales___ARS10_sp002690445___52.96___GCA_002690445.1                                                       
      0.062   14.3   0.5        2.2    9.2   0.5    2.5  1  PIZ51527.1|Archaea___Nanoarchaeota-Nanoarchaeia___Woesearchaeales___GCA-002792115_sp002792115___80.37___GCA_002792115.1                                              
      0.062   14.3   0.1        1.7    9.6   0.0    2.5  1  WP-091696144.1|Bacteria___Bacteroidota-Bacteroidia___Cytophagales___Algoriphagus_locisalis___100___GCF_900116615.1                                                   
      0.063   14.3   0.1       0.25   12.3   0.0    1.9  1  OGR91011.1|Bacteria___Elusimicrobiota-Elusimicrobia___2-02-FULL-39-32___2-02-FULL-39-32_sp001800135___92.88___GCA_001800135.1                                        
      0.063   14.3   0.2        1.2   10.1   0.2    2.5  1  tbn..3420..4292..DANJ01000035.1|Archaea___Nanoarchaeota-Nanoarchaeia___Pacearchaeales___UBA92_sp002497285___60.44___GCA_002497285.1                                  
      0.063   14.3   0.3        1.6    9.7   0.3    3.0  1  WP-055282364.1|Archaea___Euryarchaeota-Thermococci___Thermococcales___Thermococcus_A_sp001317345___98.51___GCF_001317345.1                                           
      0.064   14.3   0.2        1.9    9.4   0.3    2.4  2  OYT36556.1|Archaea___Nanoarchaeota-Nanoarchaeia___Pacearchaeales___EX4484-71_sp002254395___57.4___GCA_002254395.1                                                    
      0.064   14.3   0.0        8.6    7.3   0.0    2.3  2  tbn..33553..34686..ONHW01000009.1|Bacteria___Bacteroidota-Bacteroidia___Bacteroidales___RF16_sp900317745___87.46___GCA_900317745.1                                   
      0.064   14.3   0.1        5.3    8.0   0.0    2.2  2  WP-099212142.1|Archaea___Euryarchaeota-Thermococci___Thermococcales___Thermococcus_sp900198835___100___GCF_900198835.1                                               
      0.065   14.2   0.2       0.41   11.6   0.2    2.1  1  tbn..26048..26977..DAXT01000014.1|Archaea___Halobacterota-Methanosarcinia___Methanotrichales___Methanothrix_A_harundinacea_B___98.73___GCA_002506535.1               
      0.065   14.2   0.1        5.3    8.0   0.0    2.2  2  WP-042691675.1|Archaea___Euryarchaeota-Thermococci___Thermococcales___Thermococcus_nautili___100___GCF_000585495.1                                                   
      0.065   14.2   0.2        2.1    9.3   0.2    2.4  1  PIU76091.1|Archaea___Nanoarchaeota-Nanoarchaeia___Pacearchaeales___PEVX01_sp002780285___68.46___GCA_002780285.1                                                      
      0.065   14.2   0.4        3.6    8.6   0.4    2.5  1  tbn..15838..16713..DAML01000005.1|Archaea___Thermoplasmatota-Thermoplasmata___Methanomassiliicoccales___UBA472_sp002497075___98.39___GCA_002497075.1                 
      0.066   14.2   0.2        1.7    9.6   0.0    2.5  1  WP-057939715.1|Bacteria___Bacteroidota-Bacteroidia___Cytophagales___Algoriphagus_resistens___98.31___GCF_001442615.1                                                 
      0.066   14.2   0.1        1.3   10.0   0.0    2.5  1  WP-086499875.1|Bacteria___Bacteroidota-Bacteroidia___Cytophagales___Algoriphagus_ratkowskyi___100___GCF_002150505.1                                                  
      0.066   14.2   0.7        9.8    7.1   0.1    2.5  2  PIT85062.1|Archaea___Micrarchaeota-Micrarchaeia___UBA10214___1-14-0-10-45-29_sp002778455___91.04___GCA_002778455.1                                                   
      0.066   14.2   0.3        2.5    9.1   0.3    2.3  1  WP-062370511.1|Archaea___Euryarchaeota-Thermococci___Thermococcales___Thermococcus_guaymasensis___100___GCF_000816105.1                                              
      0.067   14.2   0.1        4.7    8.2   0.1    2.9  1  PIU61817.1|Archaea___Nanoarchaeota-Nanoarchaeia___CG07-land___CG07-land_sp002779595___76.25___GCA_002779595.1                                                        
      0.067   14.2   0.1        2.6    9.0   0.1    2.3  1  WP-050001856.1|Archaea___Euryarchaeota-Thermococci___Thermococcales___Thermococcus_eurythermalis___100___GCF_000769655.1                                             
      0.067   14.2   0.3        2.5    9.1   0.0    2.6  2  tbn..13216..14280..MFRM01000015.1|Bacteria___Cyanobacteria-Vampirovibrionia___Caenarcaniphilales___2-02-FULL-34-12_sp001784555___94.87___GCA_001784555.1             
      0.067   14.2   0.1        1.4    9.9   0.1    2.3  1  HAE88410.1|Bacteria___Firmicutes_A-Clostridia___4C28d-15___CAG-1252_sp003445835___75.95___GCA_003445835.1                                                            
      0.067   14.2   0.2        2.4    9.1   0.2    2.3  1  WP-088884694.1|Archaea___Euryarchaeota-Thermococci___Thermococcales___Thermococcus_gorgonarius___97.03___GCF_002214385.1                                             
      0.067   14.2   0.0       0.47   11.4   0.0    2.2  1  tbn..12854..13795..DCJC01000001.1|Bacteria___Bacteroidota-Bacteroidia___Bacteroidales___Prevotella_sp002317355___92.54___GCA_002317355.1                             
      0.068   14.2   0.2       0.81   10.7   0.2    2.3  1  OHA46573.1|Bacteria___Patescibacteria-Paceibacteria___Terrybacterales___GWB1-40-14_sp001822815___65.57___GCA_001822815.1                                             
      0.068   14.2   0.2        2.1    9.3   0.1    2.7  1  MAE49571.1|Archaea___Nanoarchaeota-Nanoarchaeia___Pacearchaeales___ARS50_sp002687255___61.77___GCA_002687255.1                                                       
      0.068   14.2   0.4        2.9    8.9   0.4    2.7  1  MAG08509.1|Archaea___Nanoarchaeota-Nanoarchaeia___Woesearchaeales___GCA-2687795_sp002687795___72.04___GCA_002687795.1                                                
      0.068   14.2   3.4       0.12   13.4   0.1    2.7  1  PSQ34477.1|Archaea___Halobacterota-Halobacteria___Halobacteriales___Halovenus_sp003022845___53.37___GCA_003022845.1                                                  
       0.07   14.1   0.0        3.4    8.6   0.0    2.6  1  WP-111671624.1|Bacteria___Bacteroidota-Bacteroidia___Cytophagales___Algoriphagus_sp003259255___100___GCF_003259255.1                                                 
       0.07   14.1   0.3        5.9    7.9   0.1    2.3  2  WP-010477380.1|Archaea___Euryarchaeota-Thermococci___Thermococcales___Thermococcus_zilligii___100___GCF_000258515.1                                                  
       0.07   14.1   0.0        3.5    8.6   0.0    2.4  1  tbn..35197..36237..ONND01000017.1|Bacteria___Bacteroidota-Bacteroidia___Bacteroidales___RF16_sp900319105___90.45___GCA_900319105.1                                   
       0.07   14.1   0.2        3.8    8.5   0.1    2.2  2  WP-088865115.1|Archaea___Euryarchaeota-Thermococci___Thermococcales___Thermococcus_barossii___100___GCF_002214465.1                                                  
       0.07   14.1   0.1        2.5    9.1   0.0    2.6  1  WP-024283671.1|Bacteria___Bacteroidota-Bacteroidia___Cytophagales___Algoriphagus_marincola_A___92.36___GCF_000526355.1                                               
       0.07   14.1   1.1         10    7.1   0.1    2.3  2  PWB52163.1|Archaea___Halobacterota-Methanosarcinia___Methanosarcinales___Methanoperedens_sp003104905___98.69___GCA_003104905.1                                       
       0.07   14.1   0.4        1.4    9.9   0.1    2.6  1  WP-013867181.1|Archaea___Euryarchaeota-Methanococci___Methanococcales___Methanothermococcus_A_okinawensis___99.05___GCF_000179575.2                                  
      0.071   14.1   0.1        3.1    8.8   0.1    2.3  1  WP-055283954.1|Archaea___Euryarchaeota-Thermococci___Thermococcales___Thermococcus_A_sp001317345___98.51___GCF_001317345.1                                           
      0.072   14.1   0.2          3    8.8   0.2    2.6  1  KXS41577.1|Archaea___Halobacterota-Methanosarcinia___Methanosarcinales___Methanolobus_sp001577565___97.34___GCA_001577565.1                                          
      0.072   14.1   0.1        5.2    8.0   0.0    2.3  2  tbn..1641..2717..DEPW01000017.1|Bacteria___Bacteroidota-Bacteroidia___Bacteroidales___UBA3382_sp002358965___91.39___GCA_002358965.1                                  
      0.072   14.1   2.8       0.15   13.0   0.0    2.6  1  WP-038032717.1|Bacteria___Bacteroidota-Bacteroidia___Cytophagales___Thermonema_rossianum___99.18___GCF_000426825.1                                                   
      0.072   14.1   0.1        4.1    8.4   0.0    2.2  2  WP-088866853.1|Archaea___Euryarchaeota-Thermococci___Thermococcales___Thermococcus_radiotolerans___100___GCF_002214565.1                                             
      0.072   14.1   0.9        1.1   10.2   0.9    2.2  1  tbn..60556..61431..NYSR01000018.1|Bacteria___Actinobacteriota-Acidimicrobiia___TMED189___TMED189_sp002683085___68.38___GCA_002683085.1                               
      0.072   14.1   0.2        2.3    9.2   0.2    2.2  1  WP-088855132.1|Archaea___Euryarchaeota-Thermococci___Thermococcales___Thermococcus_siculi___99.5___GCF_002214505.1                                                   
      0.073   14.1   0.8        2.7    9.0   0.8    2.4  1  MAG60288.1|Archaea___Nanoarchaeota-Nanoarchaeia___Woesearchaeales___GCA-2688265_sp002688265___74.3___GCA_002688265.1                                                 
      0.073   14.1   0.1        4.1    8.4   0.0    2.2  2  WP-055428863.1|Archaea___Euryarchaeota-Thermococci___Thermococcales___Thermococcus_thioreducens___100___GCF_002214545.1                                              
      0.073   14.1   0.1        1.2   10.1   0.0    2.3  1  BAI61835.1|Archaea___Halobacterota-Methanocellia___Methanocellales___Methanocella_paludicola___100___GCA_000011005.1                                                 
      0.073   14.1   0.2        2.3    9.2   0.2    2.2  1  WP-014789299.1|Archaea___Euryarchaeota-Thermococci___Thermococcales___Thermococcus_cleftensis___100___GCF_000265525.1                                                
      0.073   14.1   0.0       0.27   12.2   0.0    1.9  1  tbn..17269..18363..DICP01000110.1|Bacteria___Chloroflexota-Anaerolineae___Anaerolineales___49-20_sp002417685___82.27___GCA_002417685.1                               
      0.073   14.1   0.2        2.3    9.2   0.2    2.2  1  WP-014013451.1|Archaea___Euryarchaeota-Thermococci___Thermococcales___Thermococcus_sp000221185___100___GCF_000221185.1                                               
      0.073   14.1   0.6        1.7    9.7   0.6    2.3  1  MAG10811.1|Archaea___Nanoarchaeota-Nanoarchaeia___Pacearchaeales___ARS1301_sp002686355___65.42___GCA_002686355.1                                                     
      0.073   14.1   4.2          8    7.4   4.2    2.9  1  WP-007545103.1|Archaea___Halobacterota-Halobacteria___Halobacteriales___Haloferax_larsenii___99.19___GCF_000336955.1                                                 
      0.073   14.1   0.3        2.4    9.1   0.3    2.5  1  PIN76921.1|Archaea___Nanoarchaeota-Nanoarchaeia___Woesearchaeales___PCYB01_sp002762845___74.3___GCA_002762845.1                                                      
      0.073   14.1   0.2        6.3    7.8   0.1    2.8  1  tbn..142402..143256..ONBW01000002.1|Bacteria___Firmicutes_A-Clostridia___Lachnospirales___UBA2727_sp900316165___95.83___GCA_900316165.1                              
      0.074   14.1   2.1        3.4    8.6   2.1    2.4  1  OWP57006.1|Archaea___Thermoplasmatota-Thermoplasmata___Thermoplasmatales___B-DKE_sp002204705___98.61___GCA_002204705.1                                               
      0.074   14.1   0.2        2.9    8.8   0.0    2.2  2  OYV09804.1|Archaea___Halobacterota-Methanosarcinia___Methanotrichales___Methanothrix_sp002256595___90.2___GCA_002256595.1                                            
      0.074   14.1   0.5       0.66   10.9   0.1    2.6  1  NP-213369.1|Bacteria___Aquificota-Aquificae___Aquificales___Aquifex_aeolicus___98.98___GCF_000008625.1                                                               
      0.074   14.0   0.1        2.5    9.1   0.0    2.5  1  WP-026947686.1|Bacteria___Bacteroidota-Bacteroidia___Cytophagales___Algoriphagus_marincola___100___GCF_000429405.1                                                   
      0.075   14.0   0.5       0.84   10.6   0.1    2.5  1  PIN85196.1|Archaea___Iainarchaeota-Iainarchaeia___Iainarchaeales___UBA493_sp002762975___85.98___GCA_002762975.1                                                      
      0.075   14.0   0.2          5    8.1   0.1    2.5  2  PPA80071.1|Archaea___Halobacterota-Methanosarcinia___Methanosarcinales___HR1_sp002926195___95.42___GCA_002926195.1                                                   
      0.075   14.0   0.3          2    9.4   0.3    2.3  1  PIN88671.1|Archaea___Nanoarchaeota-Nanoarchaeia___Pacearchaeales___PFDC01_sp002763035___63.01___GCA_002763035.1                                                      
      0.076   14.0   1.8        7.1    7.6   0.1    2.9  2  KHO53182.1|Archaea___Nanoarchaeota-Nanoarchaeia___SCGC-AAA011-G17___GW2011-AR18_sp000806155___76.87___GCA_000806155.1                                                
      0.076   14.0   1.3        1.4    9.9   0.1    2.7  1  MAG92002.1|Archaea___Nanoarchaeota-Nanoarchaeia___Woesearchaeales___GCA-2688775_sp002688775___68.69___GCA_002688775.1                                                
      0.076   14.0   0.1        1.4    9.9   0.0    2.2  1  WP-077391077.1|Bacteria___Firmicutes_A-Clostridia___Peptostreptococcales___Mogibacterium_timonense___99.29___GCF_900155555.1                                         
      0.076   14.0   0.2         15    6.6   0.0    2.9  2  GBE20005.1|Archaea___Nanoarchaeota-Nanoarchaeia___Pacearchaeales___BMS3ABIN17_sp002897655___70.02___GCA_002897655.1                                                  
      0.076   14.0   1.1       0.61   11.1   0.1    2.3  1  tbn..14580..15464..ARQR01000002.1|Bacteria___Actinobacteriota-Acidimicrobiia___TMED189___TMED189_sp000384495___53.45___GCA_000384495.1                               
      0.076   14.0   1.1       0.61   11.1   0.1    2.3  1  tbn..170932..171816..QCMT01000001.1|Bacteria___Actinobacteriota-Acidimicrobiia___TMED189___TMED189_sp003213625___66.36___GCA_003213625.1                             
      0.077   14.0   0.1        2.2    9.2   0.0    2.6  1  WP-100629168.1|Bacteria___Bacteroidota-Bacteroidia___Cytophagales___Algoriphagus_sp002807035___100___GCF_002807035.1                                                 
      0.078   14.0   0.9        2.7    9.0   0.9    2.4  1  OGS63568.1|Archaea___Thermoplasmatota-Thermoplasmata___RBG-16-68-12___RBG-16-68-12_sp001800825___96.67___GCA_001800825.1                                             
      0.078   14.0   0.1       0.16   13.0   0.1    1.5  1  OLS17704.1|Archaea___Asgardarchaeota-Lokiarchaeia___LCB-4___LCB-4_sp001940665___96.26___GCA_001940665.1                                                              
      0.078   14.0   0.2        1.3   10.0   0.2    2.7  1  WP-013748280.1|Archaea___Euryarchaeota-Thermococci___Thermococcales___Pyrococcus_sp000211475___100___GCF_000211475.1                                                 
      0.079   14.0   0.4        2.1    9.3   0.1    2.3  2  tbn..45682..46821..DCXP01000024.1|Bacteria___Proteobacteria-Gammaproteobacteria___UBA10353___UBA5682_sp002327725___96.55___GCA_002327725.1                           
      0.079   14.0   0.0       0.24   12.4   0.0    1.7  1  tbn..703..1584..DGVM01000161.1|Bacteria___Bacteroidota-Bacteroidia___Bacteroidales___RC9_sp002395925___83.71___GCA_002395925.1                                       
      0.079   14.0   0.4        2.3    9.2   0.4    2.6  1  MBN88429.1|Archaea___Nanoarchaeota-Nanoarchaeia___UBA10117___RS366_sp002725495___52.08___GCA_002725495.1                                                             
      0.079   14.0   0.0          2    9.4   0.1    2.7  2  WP-050002841.1|Archaea___Euryarchaeota-Thermococci___Thermococcales___Thermococcus_eurythermalis___100___GCF_000769655.1                                             
       0.08   13.9   0.3        5.5    8.0   0.0    2.6  2  MAG48279.1|Archaea___Nanoarchaeota-Nanoarchaeia___UBA10117___ARS21_sp002686215___52.8___GCA_002686215.1                                                              
       0.08   13.9   0.1        3.3    8.7   0.1    2.5  1  tbn..5628..6497..QEXZ01000036.1|Archaea___Halobacterota-Syntrophoarchaeia___ANME-1___QEXZ01_sp003160755___81.24___GCA_003160755.1                                    
       0.08   13.9   0.4       0.94   10.5   0.1    2.5  1  tbn..7624..8493..AQRS01000017.1|Archaea___Iainarchaeota-Iainarchaeia___Iainarchaeales___Iainarchaeum_andersonii___90.19___GCA_000402355.1                            
      0.081   13.9   0.1        1.4    9.9   0.1    2.7  1  WP-011250372.1|Archaea___Euryarchaeota-Thermococci___Thermococcales___Thermococcus_kodakarensis___100___GCF_000009965.1                                              
      0.081   13.9   0.1        1.4    9.9   0.1    2.7  1  WP-042688716.1|Archaea___Euryarchaeota-Thermococci___Thermococcales___Thermococcus_nautili___100___GCF_000585495.1                                                   
      0.081   13.9   0.1        4.2    8.3   0.1    2.2  1  HAJ26901.1|Bacteria___Desulfobacterota-Syntrophia___Syntrophales___UBA8958_sp003451635___70.52___GCA_003451635.1                                                     
      0.082   13.9   0.1         18    6.3   0.1    2.3  2  WP-015849601.1|Archaea___Euryarchaeota-Thermococci___Thermococcales___Thermococcus_A_sibiricus___91.58___GCF_000022545.1                                             
      0.082   13.9   0.1       0.48   11.4   0.1    2.1  1  tbn..1849..2733..PMYA01000179.1|Archaea___Halobacterota-Bog-38___Bog-38___Bog-38_sp003170935___75.28___GCA_003170935.1                                               
      0.082   13.9   0.1        2.2    9.2   0.1    2.7  2  WP-099209914.1|Archaea___Euryarchaeota-Thermococci___Thermococcales___Thermococcus_sp900198835___100___GCF_900198835.1                                               
      0.082   13.9   0.1        1.8    9.5   0.1    2.3  2  tbn..18903..19772..LKMV01000003.1|Archaea___Nanohaloarchaeota-Nanosalinia___Nanosalinales___PL-Br10-U2g16_sp001563995___73.99___GCA_001563995.1                      
      0.083   13.9   0.4        2.1    9.3   0.0    2.6  1  WP-091651990.1|Bacteria___Bacteroidota-Bacteroidia___Cytophagales___Algoriphagus_ornithinivorans___84.54___GCF_900115305.1                                           
      0.083   13.9   0.2          2    9.4   0.1    2.7  1  WP-013180467.1|Archaea___Euryarchaeota-Methanococci___Methanococcales___Methanococcus_voltae___99.05___GCF_000006175.1                                               
      0.083   13.9   0.4       0.77   10.7   0.4    2.2  1  MBO67178.1|Bacteria___Proteobacteria-Gammaproteobacteria___UBA10353___GCA-2724185_sp002724185___94.51___GCA_002724185.1                                              
      0.083   13.9   0.2       0.35   11.9   0.2    2.1  1  WP-099972293.1|Bacteria___Fusobacteriota-Fusobacteriia___Fusobacteriales___Fusobacterium_periodonticum_C___100___GCF_002763735.1                                     
      0.084   13.9   0.2          4    8.4   0.1    2.4  1  WP-042702485.1|Archaea___Euryarchaeota-Thermococci___Thermococcales___Thermococcus_A_sp000430485___77.53___GCF_000430485.1                                           
      0.084   13.9   0.0       0.86   10.6   0.0    2.4  1  WP-013798992.1|Archaea___Euryarchaeota-Methanococci___Methanococcales___Methanotorris_igneus___99.52___GCF_000214415.1                                               
      0.084   13.9   0.1         16    6.4   0.0    2.4  2  tbn..103218..104099..DEMN01000006.1|Bacteria___Bacteroidota-Bacteroidia___Flavobacteriales___BRH-c54_sp002359215___99.87___GCA_002359215.1                           
      0.084   13.9   0.3        2.3    9.2   0.3    2.5  1  WP-013195500.1|Archaea___Halobacterota-Methanosarcinia___Methanosarcinales___Methanohalobium_evestigatum___100___GCF_000196655.1                                     
      0.085   13.9   0.0        9.5    7.2   0.0    2.2  2  tbn..7147..7971..PMBU01000095.1|Archaea___Thermoplasmatota-Thermoplasmata___Methanomassiliicoccales___FEN-65_sp003153895___89.71___GCA_003153895.1                   
      0.085   13.9   0.9        3.6    8.5   0.9    2.4  1  WP-052592997.1|Bacteria___Bacteroidota-Bacteroidia___Chitinophagales___Aureispira_sp000724545___99.5___GCF_000724545.1                                               
      0.085   13.9   0.2          2    9.4   0.1    2.7  2  WP-088853940.1|Archaea___Euryarchaeota-Thermococci___Thermococcales___Thermococcus_pacificus___100___GCF_002214485.1                                                 
      0.086   13.8   0.0       0.58   11.1   0.0    2.1  1  tbn..15992..16864..ASMQ01000011.1|Archaea___Aenigmarchaeota-Aenigmarchaeia___Aenigmarchaeales___Aenigmarchaeum_subterraneum___47.35___GCA_000405245.1                
      0.086   13.8   0.1          2    9.4   0.1    2.7  2  WP-015858103.1|Archaea___Euryarchaeota-Thermococci___Thermococcales___Thermococcus_gammatolerans___100___GCF_000022365.1                                             
      0.087   13.8   1.1        4.8    8.1   1.1    2.5  1  PIN81271.1|Archaea___Nanoarchaeota-Nanoarchaeia___Woesearchaeales___21-14-0-10-32-9_sp002762915___69.19___GCA_002762915.1                                            
      0.087   13.8   0.1        7.5    7.5   0.0    2.8  1  tbn..112..1014..DKGM01000004.1|Bacteria___Bacteroidota-Bacteroidia___Flavobacteriales___UBA6770_sp002453255___99.16___GCA_002453255.1                                
      0.087   13.8   0.7         11    7.0   0.0    2.5  2  tbn..56192..57265..DCHF01000022.1|Bacteria___Firmicutes_A-Clostridia___Lachnospirales___UBA1267_sp002315555___96.07___GCA_002315555.1                                
      0.087   13.8   0.5        2.8    8.9   0.5    2.4  1  MAG15510.1|Archaea___Nanoarchaeota-Nanoarchaeia___Woesearchaeales___UBA492_sp002688315___86.21___GCA_002688315.1                                                     
      0.088   13.8   0.2        3.5    8.6   0.2    2.4  1  WP-004066535.1|Archaea___Euryarchaeota-Thermococci___Thermococcales___Thermococcus_A_litoralis___99.5___GCF_000246985.2                                              
      0.088   13.8   0.1        1.8    9.5   0.1    2.6  2  WP-062390187.1|Archaea___Euryarchaeota-Thermococci___Thermococcales___Thermococcus_peptonophilus___87.59___GCF_001592435.1                                           
      0.088   13.8   0.0       0.16   12.9   0.0    1.4  1  tbn..3470..4573..QKJV01000435.1|Bacteria___Desulfobacterota-Desulfobulbia___Desulfobulbales___DB1_sp003249165___91.17___GCA_003249165.1                              
      0.089   13.8   0.7       0.87   10.6   0.2    2.1  1  tbn..5054..5929..DBUV01000047.1|Bacteria___Actinobacteriota-Acidimicrobiia___TMED189___TMED189_sp002308095___52.06___GCA_002308095.1                                 
      0.089   13.8   0.7       0.87   10.6   0.2    2.1  1  tbn..8705..9580..NHIM01000013.1|Bacteria___Actinobacteriota-Acidimicrobiia___TMED189___TMED189_sp002169845___60.11___GCA_002169845.1                                 
      0.089   13.8   0.3        9.4    7.2   0.1    2.3  2  OGJ12519.1|Archaea___Nanoarchaeota-Nanoarchaeia___Pacearchaeales___RBG-13-33-26_sp001786415___67.52___GCA_001786415.1                                                
       0.09   13.8   0.1       0.34   11.9   0.1    1.9  1  tbn..94956..95840..PMMR01000055.1|Archaea___Halobacterota-Bog-38___Bog-38___Bog-38_sp003162175___85.78___GCA_003162175.1                                             
       0.09   13.8   0.3         24    5.9   0.2    2.8  2  RAU81670.1|Bacteria___Bacteroidota-Bacteroidia___Cytophagales___Pontibacter_sp003284895___100___GCA_003284895.1                                                      
       0.09   13.8   0.5        1.6    9.7   0.5    2.3  1  tbn..5050..5934..DANA01000071.1|Archaea___Halobacterota-Methanomicrobia___Methanomicrobiales___Methanoregula_sp002508495___68.63___GCA_002508495.1                   
       0.09   13.8   0.1       0.85   10.6   0.1    2.2  1  tbn..3..554..QIGD01000124.1|Archaea___Hydrothermarchaeota-Hydrothermarchaeia___Hydrothermarchaeales___BMS3B_sp003229935___92.52___GCA_003229935.1                    
      0.091   13.8   0.1        1.4    9.9   0.1    2.6  1  WP-088858779.1|Archaea___Euryarchaeota-Thermococci___Thermococcales___Thermococcus_profundus___100___GCF_002214585.1                                                 
      0.091   13.8   0.1       0.34   11.9   0.1    1.9  1  tbn..11273..12157..PMIN01000134.1|Archaea___Halobacterota-Bog-38___Bog-38___Bog-38_sp003158275___93.73___GCA_003158275.1                                             
      0.091   13.8   0.1       0.34   11.9   0.1    1.9  1  tbn..44457..45341..PLGY01000062.1|Archaea___Halobacterota-Bog-38___Bog-38___Bog-38_sp003139855___90.69___GCA_003139855.1                                             
      0.092   13.7   0.3        1.7    9.6   0.3    2.8  1  WP-042679567.1|Archaea___Euryarchaeota-Thermococci___Thermococcales___Thermococcus_B_paralvinellae___94.55___GCF_000517445.1                                         
      0.092   13.7   0.1        3.5    8.6   0.1    2.2  1  WP-048058144.1|Archaea___Euryarchaeota-Thermococci___Thermococcales___Pyrococcus_yayanosii___100___GCF_000215995.1                                                   
      0.092   13.7   0.4        5.4    8.0   0.4    2.4  1  WP-101615455.1|Bacteria___Actinobacteriota-Actinobacteria___Actinomycetales___Bifidobacterium_margollesii___99.3___GCF_002860355.1                                   
      0.092   13.7   0.7        4.3    8.3   0.7    2.6  1  tbn..5432..6349..DAMH01000030.1|Archaea___Thermoplasmatota-Poseidoniia___Poseidoniales___MGIIb-N1_sp002499585___75.6___GCA_002499585.1                               
      0.093   13.7   0.2       0.35   11.9   0.2    2.0  1  WP-005965718.1|Bacteria___Fusobacteriota-Fusobacteriia___Fusobacteriales___Fusobacterium_periodonticum_D___99.44___GCF_002763915.1                                   
      0.093   13.7   0.1       0.74   10.8   0.1    2.3  1  WP-077353419.1|Bacteria___Bacteroidota-Bacteroidia___Cytophagales___Algoriphagus_sp002002735___100___GCF_002002735.1                                                 
      0.093   13.7   0.2        1.2   10.1   0.2    2.6  1  WP-010867128.1|Archaea___Euryarchaeota-Thermococci___Thermococcales___Pyrococcus_abyssi___100___GCF_000195935.2                                                      
      0.093   13.7   0.2       0.35   11.9   0.2    2.0  1  WP-005971440.1|Bacteria___Fusobacteriota-Fusobacteriia___Fusobacteriales___Fusobacterium_periodonticum___100___GCF_000160475.1                                       
      0.093   13.7   0.1        1.2   10.1   0.1    2.6  1  WP-010884123.1|Archaea___Euryarchaeota-Thermococci___Thermococcales___Pyrococcus_horikoshii___100___GCF_000011105.1                                                  
      0.094   13.7   0.9       0.62   11.0   0.7    2.1  1  tbn..52131..53027..PLCG01000054.1|Archaea___Crenarchaeota-Nitrososphaeria___Nitrososphaerales___PALSA-1368_sp003135575___92.89___GCA_003135575.1                     
      0.094   13.7   0.6        1.3    9.9   0.6    2.2  1  WP-069811127.1|Bacteria___Bacteroidota-Chlorobia___Chlorobiales___Chlorobaculum_limnaeum___99.18___GCF_001747405.1                                                   
      0.094   13.7   0.5        3.4    8.6   0.3    2.9  1  WP-077922510.1|Bacteria___Bacteroidota-Bacteroidia___Cytophagales___Spirosoma_sp002006735___100___GCF_002006735.1                                                    
      0.095   13.7   0.2          2    9.4   0.1    2.6  2  WP-062371919.1|Archaea___Euryarchaeota-Thermococci___Thermococcales___Thermococcus_guaymasensis___100___GCF_000816105.1                                              
      0.095   13.7   0.2        2.2    9.2   0.1    2.6  2  WP-088863750.1|Archaea___Euryarchaeota-Thermococci___Thermococcales___Thermococcus_celer___100___GCF_002214365.1                                                     
      0.095   13.7   0.2        1.8    9.5   0.1    2.6  2  WP-014123208.1|Archaea___Euryarchaeota-Thermococci___Thermococcales___Thermococcus_sp000151205___100___GCF_000151205.2                                               
      0.096   13.7   0.2          3    8.8   0.2    2.5  1  PXF57270.1|Archaea___Halobacterota-Methanosarcinia___Methanosarcinales___UBA203_sp003194445___95.92___GCA_003194445.1                                                
      0.096   13.7   0.3        2.8    8.9   0.1    2.8  2  WP-013466465.1|Archaea___Euryarchaeota-Thermococci___Thermococcales___Thermococcus_B_barophilus___99.5___GCF_000151105.2                                             
      0.096   13.7   0.1        2.1    9.3   0.1    2.4  1  WP-081472353.1|Archaea___Halobacterota-Methanosarcinia___Methanotrichales___Methanothrix_A_harundinacea___99.34___GCF_000235565.1                                    
      0.097   13.7   0.2        8.6    7.3   0.0    2.3  2  tbn..7318..8199..DBDA01000026.1|Bacteria___Bacteroidota-Bacteroidia___Bacteroidales___Odoribacter_sp002293375___97.31___GCA_002293375.1                              
      0.097   13.7   0.1       0.36   11.8   0.1    2.1  1  WP-105039693.1|Bacteria___Bacteroidota-Bacteroidia___Chitinophagales___Taibaiella_B_sp002954265___99.01___GCF_002954265.1                                            
      0.097   13.7   0.5        3.7    8.5   0.1    2.3  2  MAE43177.1|Archaea___Nanoarchaeota-Nanoarchaeia___Woesearchaeales___GCA-2686855_sp002686855___74.3___GCA_002686855.1                                                 
      0.097   13.7   0.2        1.9    9.5   0.1    2.6  2  WP-088856038.1|Archaea___Euryarchaeota-Thermococci___Thermococcales___Thermococcus_siculi___99.5___GCF_002214505.1                                                   
      0.098   13.7   0.3        2.2    9.2   0.1    2.7  2  WP-014012331.1|Archaea___Euryarchaeota-Thermococci___Thermococcales___Thermococcus_sp000221185___100___GCF_000221185.1                                               
      0.099   13.6   0.2        1.4    9.9   0.0    2.3  1  WP-092771453.1|Bacteria___Bacteroidota-Bacteroidia___Cytophagales___Hymenobacter_actinosclerus___99.7___GCF_900111515.1                                              
      0.099   13.6   0.3        2.9    8.9   0.2    3.0  1  WP-004066287.1|Archaea___Euryarchaeota-Thermococci___Thermococcales___Thermococcus_A_litoralis___99.5___GCF_000246985.2                                              
      0.099   13.6   0.2        1.9    9.5   0.1    2.6  2  WP-088885706.1|Archaea___Euryarchaeota-Thermococci___Thermococcales___Thermococcus_gorgonarius___97.03___GCF_002214385.1                                             
      0.099   13.6   1.6         21    6.1   0.0    3.2  2  CDE86367.1|Bacteria___Bacteroidota-Bacteroidia___Bacteroidales___Prevotellamassilia_sp000437675___97.55___GCA_000437675.1                                            
        0.1   13.6   0.0       0.31   12.0   0.0    1.9  1  tbn..13564..14475..DDET01000019.1|Bacteria___Bacteroidota-Bacteroidia___Chitinophagales___Taibaiella_B_sp002336915___93.75___GCA_002336915.1                         
        0.1   13.6   0.2       0.95   10.4   0.2    2.3  1  WP-092740393.1|Bacteria___Bacteroidota-Bacteroidia___Cytophagales___Hymenobacter_psychrophilus___99.55___GCF_900107135.1                                             
        0.1   13.6   0.3       0.84   10.6   0.1    2.4  1  tbn..24637..25506..DAMB01000024.1|Archaea___Iainarchaeota-Iainarchaeia___Iainarchaeales___UBA493_sp002499505___75.23___GCA_002499505.1                               
        0.1   13.6   0.2       0.25   12.3   0.2    1.6  1  WP-082216675.1|Bacteria___Bacteroidota-Bacteroidia___Cytophagales___Dyadobacter_psychrophilus___99.7___GCF_900167945.1                                               
        0.1   13.6   0.0       0.25   12.3   0.0    1.6  1  MAQ70490.1|Bacteria___Bacteroidota-Bacteroidia___Flavobacteriales___GCA-002707245_sp002698365___70.69___GCA_002698365.1                                              
        0.1   13.6   0.0       0.32   12.0   0.0    1.8  1  tbn..92475..93581..DHNY01000010.1|Bacteria___Chloroflexota-Anaerolineae___Anaerolineales___T78_sp002409625___96.36___GCA_002409625.1                                 
        0.1   13.6   0.1        1.3   10.0   0.1    2.6  1  WP-068575684.1|Archaea___Euryarchaeota-Thermococci___Thermococcales___Pyrococcus_chitonophagus___100___GCF_002214605.1                                               
        0.1   13.6   0.1          4    8.4   0.1    2.5  2  PIN71309.1|Archaea___Nanoarchaeota-Nanoarchaeia___Pacearchaeales___GW2011-AR1_sp002762735___66.59___GCA_002762735.1                                                  
        0.1   13.6   0.1        1.7    9.6   0.1    2.2  1  tbn..36275..37159..DASP01000015.1|Archaea___Halobacterota-Methanomicrobia___Methanomicrobiales___UBA467_sp002503825___99.67___GCA_002503825.1                        
        0.1   13.6   0.1          1   10.3   0.0    2.3  1  WP-069843936.1|Bacteria___Bacteroidota-Bacteroidia___Cytophagales___Fabibacter_sp001747095___99.05___GCF_001747095.1                                                 
        0.1   13.6   0.0        1.3   10.0   0.0    2.7  1  OIO61256.1|Bacteria___Proteobacteria-Zetaproteobacteria___CG1-02-64-396___CG1-02-64-396_sp001872725___95.75___GCA_001872725.1                                        
       0.11   13.5   0.4         18    6.3   0.1    2.5  2  WP-081951802.1|Bacteria___Bacteroidota-Bacteroidia___Bacteroidales___Porphyromonas_sp000768875___98.92___GCF_000768875.1                                             
       0.11   13.5   0.6       0.84   10.6   0.1    2.4  1  PIU21007.1|Archaea___Iainarchaeota-Iainarchaeia___Iainarchaeales___0-14-0-20-34-12_sp002779065___81___GCA_002779065.1                                                
       0.11   13.5   0.1        1.3   10.0   0.1    2.6  1  WP-068322796.1|Archaea___Euryarchaeota-Thermococci___Thermococcales___Pyrococcus_kukulkanii___100___GCF_001577775.1                                                  
       0.11   13.5   0.6        2.5    9.1   0.6    2.5  1  MAF35748.1|Archaea___Nanoarchaeota-Nanoarchaeia___SCGC-AAA011-G17___GCA-2687185_sp002687185___69.16___GCA_002687185.1                                                
       0.11   13.5   0.3        1.8    9.5   0.1    2.6  2  WP-068666284.1|Archaea___Euryarchaeota-Thermococci___Thermococcales___Thermococcus_piezophilus___100___GCF_001647085.1                                               
       0.11   13.5   0.3        1.8    9.5   0.1    2.6  2  WP-048055014.1|Archaea___Euryarchaeota-Thermococci___Thermococcales___Thermococcus_onnurineus___97.52___GCF_000018365.1                                              
       0.11   13.5   0.1        1.7    9.6   0.0    2.6  1  OYT42707.1|Archaea___Aenigmarchaeota-Aenigmarchaeia___CG10238-14___EX4484-224_sp002254545___68.22___GCA_002254545.1                                                  
       0.11   13.5   0.0         16    6.4   0.0    2.2  2  WP-087409368.1|Bacteria___Bacteroidota-Bacteroidia___Bacteroidales___Barnesiella_sp002159975___99.62___GCF_002159975.1                                               
       0.11   13.5   0.0       0.34   11.9   0.0    1.7  1  tbn..4..597..DAYE01000026.1|Archaea___Thermoplasmatota-E2___DHVEG-1___SM1-50_sp002506745___75.67___GCA_002506745.1                                                   
       0.11   13.5   0.3        2.2    9.2   0.1    2.6  2  WP-058939860.1|Archaea___Euryarchaeota-Thermococci___Thermococcales___Thermococcus_celericrescens___98.77___GCF_001484195.1                                          
       0.11   13.5   0.3        1.8    9.5   0.1    2.6  2  WP-014788249.1|Archaea___Euryarchaeota-Thermococci___Thermococcales___Thermococcus_cleftensis___100___GCF_000265525.1                                                
       0.11   13.5   0.1       0.46   11.5   0.1    2.0  1  PKP20419.1|Bacteria___Bacteroidota-Bacteroidia___Bacteroidales___GCA-002840935_sp002840935___88.66___GCA_002840935.1                                                 
       0.11   13.5   0.0        2.1    9.3   0.0    2.2  1  tbn..19753..20634..DCIN01000083.1|Bacteria___Bacteroidota-Bacteroidia___Bacteroidales___RC9_sp002315815___84.03___GCA_002315815.1                                    
       0.11   13.4   0.2       0.39   11.7   0.2    1.9  1  WP-008821539.1|Bacteria___Fusobacteriota-Fusobacteriia___Fusobacteriales___Fusobacterium_periodonticum_B___100___GCF_000163935.1                                     
       0.11   13.4   0.5        2.7    9.0   0.0    2.6  1  WP-073571700.1|Bacteria___Bacteroidota-Bacteroidia___Cytophagales___Algoriphagus_zhangzhouensis___100___GCF_900148515.1                                              
       0.12   13.4   0.5       0.17   12.9   0.5    1.3  1  tbn..19183..19470..MVAA01000098.1|Archaea___Euryarchaeota-Methanobacteria___Methanobacteriales___Methanosphaera_sp003266105___92.66___GCA_003266105.1                
       0.12   13.4   0.3        3.1    8.8   0.3    2.4  1  PIN73982.1|Archaea___Nanoarchaeota-Nanoarchaeia___Woesearchaeales___UBA11998_sp002762785___85.51___GCA_002762785.1                                                   
       0.12   13.4   0.1        1.6    9.7   0.0    2.2  1  tbn..53595..54479..DAKN01000102.1|Archaea___Nanoarchaeota-Nanoarchaeia___Pacearchaeales___UBA284_sp002499185___71.26___GCA_002499185.1                               
       0.12   13.4   0.2        2.5    9.1   0.2    2.4  1  ABK14678.1|Archaea___Halobacterota-Methanosarcinia___Methanotrichales___Methanothrix_B_thermoacetophila___100___GCA_000014945.1                                      
       0.12   13.4   0.3        1.8    9.5   0.1    2.6  2  WP-088864259.1|Archaea___Euryarchaeota-Thermococci___Thermococcales___Thermococcus_barossii___100___GCF_002214465.1                                                  
       0.12   13.4   0.3        1.8    9.5   0.1    2.6  2  WP-055429021.1|Archaea___Euryarchaeota-Thermococci___Thermococcales___Thermococcus_thioreducens___100___GCF_002214545.1                                              
       0.12   13.4   0.2        1.1   10.2   0.2    2.1  2  tbn..87684..88553..DAQG01000046.1|Archaea___Halobacterota-Methanosarcinia___Methanotrichales___Methanothrix_A_harundinacea_A___98.85___GCA_002502785.1               
       0.12   13.4   0.8       0.78   10.7   0.6    2.3  1  WP-092325836.1|Bacteria___Firmicutes_A-Clostridia___Lachnospirales___Butyrivibrio_sp900112195___99.57___GCF_900112195.1                                              
       0.12   13.4   0.0       0.55   11.2   0.0    1.8  1  tbn..8..448..DGQJ01000220.1|Bacteria___Bacteroidota-Bacteroidia___Bacteroidales___UBA4417_sp002389705___75.32___GCA_002389705.1                                      
       0.12   13.4   0.0        5.1    8.1   0.0    2.3  2  tbn..2334..3281..ONJT01000002.1|Bacteria___Bacteroidota-Bacteroidia___Bacteroidales___RF16_sp900318245___92.03___GCA_900318245.1                                     
       0.12   13.4   1.1       0.89   10.5   0.5    2.3  2  MAG47465.1|Archaea___Nanoarchaeota-Nanoarchaeia___SCGC-AAA011-G17___GCA-2688355_sp002688355___78.5___GCA_002688355.1                                                 
       0.12   13.4   0.1        3.6    8.6   0.1    2.2  1  tbn..22551..23459..DDIU01000016.1|Bacteria___Bacteroidota-Bacteroidia___Cytophagales___UBA1842_sp002338655___100___GCA_002338655.1                                   
       0.12   13.3   0.6        4.6    8.2   0.6    2.6  1  tbn..28008..29144..ONIT01000026.1|Bacteria___Proteobacteria-Gammaproteobacteria___Enterobacterales___UBA2810_sp900317945___83.67___GCA_900317945.1                   
       0.12   13.3   0.1        4.7    8.2   0.1    2.5  1  tbn..16367..17236..ASMP01000005.1|Archaea___Nanoarchaeota-Nanoarchaeia___Pacearchaeales___ASMP01_sp000405225___57.01___GCA_000405225.1                               
       0.12   13.3   0.3       0.33   12.0   0.1    1.8  1  tbn..21973..23091..LSCG01000007.1|Bacteria___Marinisomatota-Marinisomatia___Marinisomatales___TCS56_sp001577055___92.86___GCA_001577055.1                            
       0.12   13.3   0.4        3.3    8.7   0.4    2.4  1  MAG79122.1|Archaea___Nanoarchaeota-Nanoarchaeia___Pacearchaeales___NP1466_sp002689985___53.97___GCA_002689985.1                                                      
       0.12   13.3   0.0       0.44   11.5   0.0    1.9  1  PIU83624.1|Bacteria___Elusimicrobiota-UBA8919___UBA8919___UBA8919_sp002780205___91.13___GCA_002780205.1                                                              
       0.13   13.3   0.2        2.3    9.2   0.1    2.5  1  WP-010479910.1|Archaea___Euryarchaeota-Thermococci___Thermococcales___Thermococcus_zilligii___100___GCF_000258515.1                                                  
       0.13   13.3   0.3       0.46   11.5   0.4    1.9  1  tbn..25918..26964..QKDR01000069.1|Bacteria___Delongbacteria-UBA4055___UBA4055___UBA4055_sp003252515___95.6___GCA_003252515.1                                         
       0.13   13.3   0.3       0.65   11.0   0.0    2.3  1  PWT96934.1|Bacteria___Bacteroidota-Bacteroidia___Chitinophagales___PSRI01_sp003175935___86.3___GCA_003175935.1                                                       
       0.13   13.3   0.9        7.2    7.6   0.9    2.5  1  WP-002659883.1|Bacteria___Bacteroidota-Bacteroidia___Chitinophagales___Saprospira_grandis_A___100___GCF_000275825.1                                                  
       0.13   13.3   0.4        3.7    8.5   0.4    2.8  1  WP-058945962.1|Archaea___Euryarchaeota-Thermococci___Thermococcales___Thermococcus_A_sp001484685___99.5___GCF_001484685.1                                            
       0.13   13.3   0.3        2.2    9.2   0.3    2.4  1  PIE51623.1|Bacteria___Fermentibacterota-Fermentibacteria___Fermentibacterales___Sabulitectum_sp002748705___92.86___GCA_002748705.1                                   
       0.13   13.2   0.2       0.38   11.7   0.2    1.8  1  tbn..72664..73611..DFUR01000035.1|Bacteria___Bacteroidota-Bacteroidia___Bacteroidales___UBA4181_sp002380425___98.57___GCA_002380425.1                                
       0.13   13.2   2.5       0.84   10.6   0.4    2.7  1  KYC51138.1|Archaea___Euryarchaeota-Thermococci___Methanofastidiosales___Methanofastidiosum_sp001587575___90.98___GCA_001587575.1                                     
       0.13   13.2   0.4       0.47   11.4   0.4    1.9  1  PJC01696.1|Archaea___Huberarchaeaota-Huberarchaeia___Huberarchaeales___Huberarchaeum_crystalense___69.48___GCA_002789275.1                                           
       0.13   13.2   1.0         10    7.0   0.1    2.5  2  WP-015691275.1|Bacteria___Bacteroidota-Bacteroidia___Chitinophagales___Saprospira_grandis_B___100___GCF_000250635.1                                                  
       0.13   13.2   0.0        4.8    8.1   0.0    2.3  1  tbn..198768..199709..DAOH01000009.1|Archaea___Micrarchaeota-Micrarchaeia___Micrarchaeales___UBA581_sp002501775___84.11___GCA_002501775.1                             
       0.13   13.2   0.1        1.2   10.1   0.1    2.3  1  WP-026967955.1|Bacteria___Bacteroidota-Bacteroidia___Cytophagales___Algoriphagus_terrigena___100___GCF_000429445.1                                                   
       0.13   13.2   0.2        5.5    7.9   0.2    2.7  1  PIN91079.1|Archaea___Nanoarchaeota-Nanoarchaeia___Pacearchaeales___PFCY01_sp002763085___64.41___GCA_002763085.1                                                      
       0.13   13.2   0.6        1.9    9.4   0.6    2.4  1  PIN92328.1|Archaea___Nanoarchaeota-Nanoarchaeia___Pacearchaeales___CG1-02-31-27_sp002763115___72.43___GCA_002763115.1                                                
       0.13   13.2   0.0       0.56   11.2   0.0    2.0  1  MAT58409.1|Bacteria___Bacteroidota-Ignavibacteria___Ignavibacteriales___GCA-2698995_sp002698995___100___GCA_002698995.1                                              
       0.13   13.2   0.0        5.1    8.1   0.0    2.3  2  tbn..48440..49387..ONUF01000010.1|Bacteria___Bacteroidota-Bacteroidia___Bacteroidales___RF16_sp900321005___86.49___GCA_900321005.1                                   
       0.13   13.2   0.2        1.4    9.9   0.2    2.5  1  WP-011013132.1|Archaea___Euryarchaeota-Thermococci___Thermococcales___Pyrococcus_furiosus___99.5___GCF_000007305.1                                                   
       0.14   13.2   0.2        5.2    8.0   0.2    2.7  1  KYK34311.1|Archaea___Thermoplasmatota-E2___DHVEG-1___SG8-52-3_sp001595915___85.2___GCA_001595915.1                                                                   
       0.14   13.2   0.4        1.4    9.8   0.4    2.2  1  THJ20289.1|Bacteria___Nitrospirota-Nitrospiria___Nitrospirales___Nitrospira_D_sp002869855___92.17___GCA_002869855.1                                                  
       0.14   13.2   0.2        4.2    8.3   0.1    2.9  1  MBT96487.1|Archaea___Nanoarchaeota-Nanoarchaeia___Pacearchaeales___NP1466_sp002731115___59.11___GCA_002731115.1                                                      
       0.14   13.2   0.1        5.4    8.0   0.1    2.5  1  tbn..39575..40546..DCYS01000031.1|Bacteria___Bacteroidota-Bacteroidia___Flavobacteriales___Brumimicrobium_sp002331485___100___GCA_002331485.1                        
       0.14   13.2   0.4        1.4    9.8   0.4    2.2  1  OQW68378.1|Bacteria___Nitrospirota-Nitrospiria___Nitrospirales___Nitrospira_D_sp002083555___91.82___GCA_002083555.1                                                  
       0.14   13.2   0.2       0.53   11.3   0.2    2.0  1  WP-009423800.1|Bacteria___Fusobacteriota-Fusobacteriia___Fusobacteriales___Fusobacterium_sp000235465___100___GCF_000235465.1                                         
       0.14   13.2   0.2        1.8    9.5   0.2    2.3  1  tbn..19545..20429..DAWR01000061.1|Archaea___Halobacterota-Methanosarcinia___Methanosarcinales___UBA203_sp002506015___87.25___GCA_002506015.1                         
       0.14   13.2   0.0        7.2    7.6   0.0    2.3  2  tbn..19235..20182..ONGK01000022.1|Bacteria___Bacteroidota-Bacteroidia___Bacteroidales___RF16_sp900317345___93.49___GCA_900317345.1                                   
       0.14   13.2   0.0        2.5    9.1   0.0    2.6  1  tbn..32048..32965..DHNG01000043.1|Bacteria___Bacteroidota-Bacteroidia___Flavobacteriales___UBA5422_sp002409405___86.76___GCA_002409405.1                             
       0.14   13.1   0.5        8.1    7.4   0.5    2.7  1  PXF20630.1|Archaea___Thermoplasmatota-Poseidoniia___MGIII___UBA8886_sp003193815___63.04___GCA_003193815.1                                                            
       0.14   13.1   0.3       0.71   10.8   0.1    2.1  1  tbn..79967..81070..QJZC01000010.1|Bacteria___Myxococcota-UBA9160___SZUA-336___SZUA-336_sp003247575___71.86___GCA_003247575.1                                         
       0.14   13.1   0.2        9.5    7.2   0.1    2.4  2  tbn..85517..86395..PLRS01000035.1|Bacteria___Acidobacteriota-Acidobacteriae___Bryobacterales___Bog-375_sp003164035___91.88___GCA_003164035.1                         
       0.14   13.1   0.1        4.1    8.4   0.1    2.5  1  tbn..18074..18958..DAPM01000018.1|Archaea___UAP2-UBA543___UBA543___UBA543_sp002502135___79.91___GCA_002502135.1                                                      
       0.14   13.1   0.3        1.6    9.7   0.3    2.4  1  WP-088842981.1|Bacteria___Bacteroidota-Bacteroidia___Cytophagales___Hymenobacter_gelipurpurascens___100___GCF_900187375.1                                            
       0.15   13.1   0.3          9    7.3   0.0    2.6  2  OKZ74654.1|Bacteria___Firmicutes_A-Clostridia___TANB77___CAG-269_sp001916005___74.97___GCA_001916005.1                                                               
       0.15   13.1   0.0          3    8.8   0.0    2.5  1  PID92855.1|Bacteria___Bacteroidota-Bacteroidia___Bacteroidales___BM520_sp002748065___95.16___GCA_002748065.1                                                         
       0.15   13.1   0.0        5.7    7.9   0.0    2.4  2  tbn..4203..5243..ONEG01000006.1|Bacteria___Bacteroidota-Bacteroidia___Bacteroidales___RF16_sp900316845___94.61___GCA_900316845.1                                     
       0.15   13.1   0.1       0.73   10.8   0.1    2.0  1  WP-091710390.1|Archaea___Halobacterota-Methanosarcinia___Methanosarcinales___Methanolobus_vulcani___99.51___GCF_900100715.1                                          
       0.15   13.1   0.1        2.1    9.3   0.0    2.4  1  WP-014733194.1|Archaea___Euryarchaeota-Thermococci___Thermococcales___Pyrococcus_sp000263735___100___GCF_000263735.1                                                 
       0.15   13.1   2.5        4.3    8.3   2.5    2.2  1  tbn..164771..165709..DHIO01000006.1|Bacteria___Actinobacteriota-Acidimicrobiia___UBA5794___UBA4744_sp002403855___92.31___GCA_002403855.1                             
       0.15   13.1   0.2        1.9    9.4   0.2    2.6  1  OGJ19975.1|Archaea___Nanoarchaeota-Nanoarchaeia___Pacearchaeales___MFWN01_sp001786395___62.44___GCA_001786395.1                                                      
       0.15   13.1   0.3        2.1    9.3   0.1    2.2  1  WP-092870315.1|Bacteria___Firmicutes_A-Clostridia___Lachnospirales___Acetitomaculum_ruminis___95.4___GCF_900112085.1                                                 
       0.15   13.1   0.1        4.1    8.4   0.1    2.2  1  WP-088853123.1|Archaea___Euryarchaeota-Thermococci___Thermococcales___Thermococcus_pacificus___100___GCF_002214485.1                                                 
       0.15   13.0   0.3        7.9    7.4   0.2    2.6  1  WP-060787315.1|Bacteria___Actinobacteriota-Actinobacteria___Actinomycetales___Bifidobacterium_vaginale_B___99.55___GCF_001546455.1                                   
       0.15   13.0   1.8       0.26   12.2   1.8    1.5  1  WP-081699921.1|Bacteria___Proteobacteria-Gammaproteobacteria___Burkholderiales___Symbiobacter_mobilis___94.41___GCF_000477435.1                                      
       0.15   13.0   0.0         18    6.3   0.0    2.2  2  tbn..9980..10804..PNBI01000124.1|Archaea___Thermoplasmatota-Thermoplasmata___Methanomassiliicoccales___FEN-33_sp003135935___94.23___GCA_003135935.1                  
       0.15   13.0   0.1        1.6    9.7   0.1    2.4  1  MAG38348.1|Archaea___Nanoarchaeota-Nanoarchaeia___Pacearchaeales___ARS1309_sp002688015___59.5___GCA_002688015.1                                                      
       0.15   13.0   0.3        3.1    8.8   0.2    2.4  1  OIO41745.1|Archaea___Nanoarchaeota-Nanoarchaeia___Pacearchaeales___CG1-02-32-21_sp001872185___64.8___GCA_001872185.1                                                 
       0.15   13.0   0.0        4.7    8.2   0.0    2.4  2  OGP56700.1|Bacteria___RBG-13-61-14-RBG-13-61-14___RBG-13-61-14___RBG-13-61-14_sp001797815___89.66___GCA_001797815.1                                                  
       0.15   13.0   1.2        8.4    7.4   0.2    2.5  2  MAG45246.1|Archaea___Nanoarchaeota-Nanoarchaeia___SCGC-AAA011-G17___GCA-2688095_sp002688095___67.76___GCA_002688095.1                                                
       0.16   13.0   0.5        8.1    7.4   0.5    2.6  1  MBV14916.1|Archaea___Thermoplasmatota-Poseidoniia___MGIII___UBA8886_sp002731655___77.6___GCA_002731655.1                                                             
       0.16   13.0   0.1        3.2    8.7   0.1    2.2  1  WP-062388268.1|Archaea___Euryarchaeota-Thermococci___Thermococcales___Thermococcus_peptonophilus___87.59___GCF_001592435.1                                           
       0.16   13.0   0.0       0.29   12.1   0.0    1.4  1  WP-011949544.1|Bacteria___Firmicutes-Bacilli___Mycoplasmatales___Mycoplasmopsis_agalactiae___100___GCF_000063605.1                                                   
       0.16   13.0   0.1        2.3    9.2   0.1    2.3  1  tbn..63007..63882..DAHC01000008.1|Archaea___Halobacterota-Methanomicrobia___Methanomicrobiales___Methanocorpusculum_sp002498375___96.86___GCA_002498375.1            
       0.16   13.0   0.0       0.35   11.8   0.0    1.5  1  PFX14718.1_Eukaryota--Metazoa|50429|Stylophora_pistillata                                                                                                            
       0.16   13.0   0.0        1.4    9.9   0.0    2.1  1  tbn..24836..25393..HF986346.1|Bacteria___Bacteroidota-Bacteroidia___Bacteroidales___RC9_sp000432655___89.83___GCA_000432655.1                                        
       0.16   12.9   0.1        1.1   10.2   0.1    2.3  1  tbn..13019..13888..LKMN01000016.1|Archaea___Nanohaloarchaeota-Nanosalinia___Nanosalinales___B1-Br10-U2g19_sp001563875___73.75___GCA_001563875.1                      
       0.16   12.9   0.0       0.69   10.9   0.0    1.9  1  tbn..18792..19673..ONQP01000016.1|Bacteria___Bacteroidota-Bacteroidia___Bacteroidales___RC9_sp900319975___88.73___GCA_900319975.1                                    
       0.16   12.9   0.1         15    6.6   0.1    2.4  2  tbn..1543..2436..DCGA01000153.1|Bacteria___Bacteroidota-Bacteroidia___Bacteroidales___C941_sp002314465___55.34___GCA_002314465.1                                     
       0.16   12.9   0.1         30    5.5   0.0    2.4  2  WP-111628957.1|Bacteria___Bacteroidota-Bacteroidia___Cytophagales___Larkinella_arboricola___99.7___GCF_003259745.1                                                   
       0.16   12.9   1.1         16    6.5   0.2    2.3  2  tbn..3874..4659..DBFY01000063.1|Bacteria___Proteobacteria-Gammaproteobacteria___UBA10353___UBA868_sp002295285___56.24___GCA_002295285.1                              
       0.16   12.9   0.2        1.1   10.2   0.1    2.3  2  tbn..15229..16113..LKMO01000004.1|Archaea___Nanohaloarchaeota-Nanosalinia___Nanosalinales___B1-Br10-U2g19_sp001563905___68.61___GCA_001563905.1                      
       0.16   12.9   0.0        1.4    9.9   0.0    2.2  1  WP-110640481.1|Archaea___Thermoplasmatota-Thermoplasmata___Thermoplasmatales___Thermoplasma_sp003205235___99.55___GCF_003205235.1                                    
       0.17   12.9   2.4       0.63   11.0   0.7    2.7  1  WP-079651607.1|Bacteria___Firmicutes_A-Clostridia___Peptostreptococcales___Peptoanaerobacter_yurii___99.3___GCF_900167215.1                                          
       0.17   12.9   0.7          1   10.3   0.5    2.3  1  WP-081647856.1|Bacteria___Firmicutes_A-Clostridia___Lachnospirales___Butyrivibrio_sp000420945___99.96___GCF_000420945.1                                              
       0.17   12.9   0.3         18    6.3   0.0    2.4  2  tbn..62475..62963..NZ-JH414505.1|Bacteria___Firmicutes_A-Clostridia___Lachnospirales___Oribacterium_asaccharolyticum___99.04___GCF_000238075.1                       
       0.17   12.9   4.8        1.5    9.8   1.1    3.0  1  OKY77582.1|Archaea___Halobacterota-Methanonatronarchaeia___Methanonatronarchaeales___Methanohalarchaeum_thermophilum___97.71___GCA_001914405.1                       
       0.17   12.9   0.3        7.5    7.5   0.3    2.6  1  OGJ13096.1|Archaea___Nanoarchaeota-Nanoarchaeia___Pacearchaeales___RBG-13-33-26_sp001786415___67.52___GCA_001786415.1                                                
       0.17   12.9   0.1        8.1    7.4   0.1    2.6  2  tbn..4393..5259..DBVK01000159.1|Bacteria___Bacteroidota-Bacteroidia___Bacteroidales___UBA1195_sp002308135___69.48___GCA_002308135.1                                  
       0.17   12.9   0.1        1.4    9.9   0.0    2.3  1  PIU62786.1|Archaea___Nanoarchaeota-Nanoarchaeia___CG07-land___CG07-land_sp002779595___76.25___GCA_002779595.1                                                        
       0.17   12.9   0.8       0.68   10.9   0.2    2.3  1  PIZ91080.1|Archaea___Micrarchaeota-Micrarchaeia___UBA8480___UBA93_sp002792915___85.83___GCA_002792915.1                                                              
       0.17   12.9   0.0        0.3   12.1   0.0    1.4  1  tbn..12334..13215..PLXD01000363.1|Bacteria___Bacteroidota-Bacteroidia___Chitinophagales___UBA8621_sp003151295___72.6___GCA_003151295.1                               
       0.17   12.9   0.1         27    5.7   0.0    2.3  2  tbn..36056..37036..DBXI01000037.1|Bacteria___Bacteroidota-Bacteroidia___Bacteroidales___RF16_sp002309255___78.66___GCA_002309255.1                                   
       0.17   12.9   0.4       0.36   11.8   0.4    1.5  1  PIE56024.1|Bacteria___Desulfobacterota-Desulfobulbia___Desulfobulbales___Desulfobulbus_B_propionicus___87.5___GCA_002748735.1                                        
       0.17   12.8   0.1        2.8    8.9   0.1    2.6  1  WP-034639668.1|Bacteria___Proteobacteria-Gammaproteobacteria___Burkholderiales___Chitinilyticum_aquatile___99.96___GCF_000430805.1                                   
       0.17   12.8   0.0          2    9.4   0.0    2.3  1  tbn..9593..10669..DIVU01000092.1|Bacteria___Desulfuromonadota-Desulfuromonadia___Desulfuromonadales___Desulfuromonas_D_sp002423365___76.34___GCA_002423365.1         
       0.17   12.8   0.4        1.5    9.8   0.4    2.4  1  PSH00001.1|Archaea___Nanohaloarchaeota-Nanosalinia___Nanosalinales___SW-4-43-9_sp003009815___74.56___GCA_003009815.1                                                 
       0.17   12.8   0.2       0.77   10.7   0.0    2.1  1  tbn..110522..111577..PLFD01000042.1|Bacteria___FCPU426-Palsa-1180___Palsa-1180___Bog-1183_sp003136635___91.01___GCA_003136635.1                                      
       0.17   12.8   0.1       0.62   11.0   0.1    1.9  1  WP-011023772.1|Archaea___Halobacterota-Methanosarcinia___Methanosarcinales___Methanosarcina_acetivorans___95.92___GCF_000007345.1                                    
       0.18   12.8   2.2        1.5    9.8   0.0    2.9  1  WP-075350259.1|Bacteria___Bacteroidota-Bacteroidia___Cytophagales___Algoriphagus_marinus___100___GCF_001936475.1                                                     
       0.18   12.8   0.1        6.4    7.7   0.1    2.8  1  WP-097126450.1|Bacteria___Bacteroidota-Bacteroidia___Cytophagales___Spirosoma_fluviale___100___GCF_900230225.1                                                       
       0.18   12.8   0.1        7.1    7.6   0.1    2.4  1  tbn..89960..90964..DIYF01000146.1|Bacteria___Bacteroidota-Bacteroidia___Cytophagales___Roseivirga_A_sp002427745___97.21___GCA_002427745.1                            
       0.18   12.8   0.1        0.6   11.1   0.0    1.9  1  WP-018154518.1|Archaea___Euryarchaeota-Methanococci___Methanococcales___Methanothermococcus_thermolithotrophicus___91.19___GCF_000376965.1                           
       0.18   12.8   0.3        5.6    7.9   0.3    2.6  1  OYT28577.1|Archaea___Thermoplasmatota-E2___DHVEG-1___EX4572-165_sp002254885___70.13___GCA_002254885.1                                                                
       0.18   12.8   0.2        1.3   10.0   0.2    2.3  1  tbn..29996..31036..DLGQ01000090.1|Bacteria___Bacteroidota-Bacteroidia___Flavobacteriales___PHOS-HE28_sp002482775___96.33___GCA_002482775.1                           
       0.18   12.8   0.1       0.71   10.9   0.1    1.9  1  WP-048173707.1|Archaea___Halobacterota-Methanosarcinia___Methanosarcinales___Methanosarcina_siciliae___99.84___GCF_000970085.1                                       
       0.18   12.8   0.1        3.7    8.5   0.1    2.2  1  WP-011251221.1|Archaea___Euryarchaeota-Thermococci___Thermococcales___Thermococcus_kodakarensis___100___GCF_000009965.1                                              
       0.18   12.8   0.1        3.1    8.8   0.1    2.5  1  KYH40963.1|Archaea___Crenarchaeota-Bathyarchaeia___B26-1___B26-1_sp001593925___90.65___GCA_001593925.1                                                               
       0.18   12.8   0.0        3.7    8.5   0.0    2.2  1  tbn..6418..7299..DGUE01000066.1|Bacteria___Bacteroidota-Bacteroidia___Bacteroidales___RC9_sp002393895___77.88___GCA_002393895.1                                      
       0.18   12.8   0.0         12    6.9   0.0    2.3  2  tbn..22382..23362..ONPG01000022.1|Bacteria___Bacteroidota-Bacteroidia___Bacteroidales___RF16_sp900319645___89.46___GCA_900319645.1                                   
       0.18   12.8   0.3        1.1   10.3   0.3    2.2  1  KUK43973.1|Archaea___Halobacterota-Methanosarcinia___Methanotrichales___Methanothrix_A_harundinacea_D___100___GCA_001509375.1                                        
       0.18   12.8   0.0         12    6.9   0.0    2.4  2  tbn..37584..38624..ONMU01000012.1|Bacteria___Bacteroidota-Bacteroidia___Bacteroidales___RF16_sp900319035___90.46___GCA_900319035.1                                   
       0.18   12.8   0.0         13    6.8   0.0    2.4  2  tbn..12448..13425..ONQO01000035.1|Bacteria___Bacteroidota-Bacteroidia___Bacteroidales___RF16_sp900319995___88.58___GCA_900319995.1                                   
       0.19   12.7   0.1         29    5.6   0.0    2.2  2  tbn..106934..107863..DDUM01000001.1|Bacteria___Bacteroidota-Bacteroidia___Cytophagales___ELB16-189_sp002344795___94.64___GCA_002344795.1                             
       0.19   12.7   0.0         12    6.9   0.0    2.4  2  tbn..23079..24119..ONWR01000019.1|Bacteria___Bacteroidota-Bacteroidia___Bacteroidales___RF16_sp900321605___84.68___GCA_900321605.1                                   
       0.19   12.7   0.1        0.7   10.9   0.1    2.0  1  WP-011973722.1|Archaea___Euryarchaeota-Methanococci___Methanococcales___Methanothermococcus_A_aeolicus___99.03___GCF_000017185.1                                     
       0.19   12.7   0.4        9.3    7.2   0.4    2.5  1  tbn..2639..3508..PNBI01000124.1|Archaea___Thermoplasmatota-Thermoplasmata___Methanomassiliicoccales___FEN-33_sp003135935___94.23___GCA_003135935.1                   
       0.19   12.7   1.6        3.3    8.7   0.1    2.9  2  WP-078747378.1|Bacteria___Firmicutes-Bacilli___Mycoplasmatales___Mycoplasmopsis_A_verecunda___99___GCF_900167035.1                                                   
       0.19   12.7   0.1        7.1    7.6   0.1    2.3  1  tbn..6506..7396..DBDM01000181.1|Bacteria___Bacteroidota-Bacteroidia___Bacteroidales___UBA932_sp002293585___72.95___GCA_002293585.1                                   
        0.2   12.7   0.1        2.8    8.9   0.1    2.6  1  tbn..59967..61067..PLDK01000003.1|Bacteria___Binatota-Binatia___Binatales___Binatus_sp003135135___97.48___GCA_003135135.1                                            
        0.2   12.7   1.2        6.6    7.7   1.2    2.4  1  tbn..3476..4258..ONUN01000216.1|Archaea___Euryarchaeota-Methanobacteria___Methanobacteriales___Methanobrevibacter_A_sp900320955___86.42___GCA_900320955.1            
        0.2   12.7   0.0         11    6.9   0.0    2.3  2  tbn..10581..11528..ONMV01000031.1|Bacteria___Bacteroidota-Bacteroidia___Bacteroidales___RF16_sp900319005___90.45___GCA_900319005.1                                   
        0.2   12.6   4.4        4.6    8.2   0.2    2.7  2  MAG50449.1|Archaea___Nanoarchaeota-Nanoarchaeia___SCGC-AAA011-G17___GCA-2687815_sp002687815___73.36___GCA_002687815.1                                                
        0.2   12.6   0.3       0.62   11.0   0.0    2.0  1  WP-111600218.1|Bacteria___Bacteroidota-Bacteroidia___Chitinophagales___Chitinophaga_skermanii___99.59___GCF_003259335.1                                              
        0.2   12.6   0.1        2.8    8.9   0.1    2.4  1  MBL09367.1|Bacteria___Proteobacteria-Gammaproteobacteria___UBA10353___GCA-2721105_sp002721105___94.92___GCA_002721105.1                                              
        0.2   12.6   0.2        2.3    9.2   0.2    2.3  1  tbn..79795..80733..OMYA01000004.1|Bacteria___Bacteroidota-Bacteroidia___Bacteroidales___F082_sp900315175___95.97___GCA_900315175.1                                   
        0.2   12.6   0.2        5.7    7.9   0.0    2.6  1  tbn..38102..38992..DCIW01000195.1|Bacteria___Bacteroidota-Bacteroidia___Bacteroidales___UBA4334_sp002317225___76.69___GCA_002317225.1                                
        0.2   12.6   0.4       0.65   11.0   0.2    1.8  1  WP-029546064.1|Bacteria___Firmicutes_C-Negativicutes___Selenomonadales___Selenomonas_B_ruminantium___100___GCF_000702545.1                                           
        0.2   12.6   0.1       0.74   10.8   0.1    2.0  1  tbn..12756..13610..AQRL01000030.1|Archaea___Nanoarchaeota-Nanoarchaeia___SCGC-AAA011-G17___SCGC-AAA011-G17_sp000402515___73.11___GCA_000402515.1                     
        0.2   12.6   0.0         15    6.5   0.0    2.3  2  tbn..3971..4918..DBVU01000074.1|Bacteria___Bacteroidota-Bacteroidia___Bacteroidales___RF16_sp002308195___63.78___GCA_002308195.1                                     
        0.2   12.6   0.0         16    6.5   0.0    2.4  2  tbn..2556..3596..DEIW01000116.1|Bacteria___Bacteroidota-Bacteroidia___Bacteroidales___RF16_sp002352705___51.72___GCA_002352705.1                                     
       0.21   12.6   0.0        2.7    9.0   0.0    2.3  1  PLX92058.1|Bacteria___Desulfuromonadota-Desulfuromonadia___Desulfuromonadales___Desulfuromonas_sp002869685___95.38___GCA_002869685.1
[truncated: 5,477,186 more chars]
