# Supplementary material for: Early origin and evolution of the FtsZ/tubulin protein family
Source: Front Microbiol. 2023 Jan 10;13:1100249. doi: 10.3389/fmicb.2022.1100249 (PMC9871819; doi:10.3389/fmicb.2022.1100249)
Supplement: Supplementary file 2 [file Data_Sheet_2.ZIP › DATA/fig4-5/C-terminal_HMM/hmmsearches_against_local_FtsZ-Tubulin_proteinfamily/Halo.Tub-C.out]

# hmmsearch :: search profile(s) against a sequence database
# HMMER 3.1b2 (February 2015); http://hmmer.org/
# Copyright (C) 2015 Howard Hughes Medical Institute.
# Freely distributed under the GNU General Public License (GPLv3).
# - - - - - - - - - - - - - - - - - - - - - - - - - - - - - - - - - - - -
# query HMM file:                  hmm_C-terminal/artub1.hmm
# target sequence database:        ../../../clasification/seqs.Tubulin-ftsZ-tub2.COMPLETE.fasta
# output directed to file:         artub1.out
# - - - - - - - - - - - - - - - - - - - - - - - - - - - - - - - - - - - -

Query:       artub1-C.afa  [M=237]
Scores for complete sequences (score includes all domains):
   --- full sequence ---   --- best 1 domain ---    -#dom-
    E-value  score  bias    E-value  score  bias    exp  N  Sequence                                                                                                                     Description
    ------- ------ -----    ------- ------ -----   ---- --  --------                                                                                                                     -----------
     3e-121  404.9   0.0   4.5e-121  404.3   0.0    1.2  1  WP-092734419.1|Archaea___Halobacterota-Halobacteria___Halobacteriales___Halopenitus_persicus___98.11___GCF_900107205.1        
     3e-121  404.9   0.0   4.3e-121  404.4   0.0    1.2  1  WP-014555346.1|Archaea___Halobacterota-Halobacteria___Halobacteriales___Haloquadratum_walsbyi___99.3___GCF_000237865.1        
   1.8e-120  402.3   0.1   2.6e-120  401.8   0.1    1.3  1  PSQ38650.1|Archaea___Halobacterota-Halobacteria___Halobacteriales___Halovenus_sp003022845___53.37___GCA_003022845.1           
     3e-120  401.6   0.0   4.2e-120  401.1   0.0    1.2  1  ERG90714.1|Archaea___Halobacterota-Halobacteria___Halobacteriales___Haloquadratum_walsbyi_A___91.51___GCA_000415965.1         
   4.4e-120  401.1   0.0   6.6e-120  400.5   0.0    1.2  1  WP-096389374.1|Archaea___Halobacterota-Halobacteria___Halobacteriales___Halopenitus_persicus_A___98.22___GCF_002355635.1      
   2.5e-119  398.6   0.0   3.7e-119  398.1   0.0    1.2  1  WP-092816117.1|Archaea___Halobacterota-Halobacteria___Halobacteriales___Halopenitus_malekzadehii___98.41___GCF_900108505.1    
     6e-119  397.4   0.0     1e-118  396.6   0.0    1.4  1  WP-089806311.1|Archaea___Halobacterota-Halobacteria___Halobacteriales___Halogeometricum_rufum___99.36___GCF_900112175.1       
   1.1e-106  357.2   0.0   1.8e-106  356.5   0.0    1.3  1  WP-006088651.1|Archaea___Halobacterota-Halobacteria___Halobacteriales___Natronorubrum_tibetense___99.36___GCF_000383975.1     
     2e-103  346.6   0.0     3e-103  346.0   0.0    1.2  1  WP-006431802.1|Archaea___Halobacterota-Halobacteria___Halobacteriales___Natrinema_versiforme___99.24___GCF_000337195.1        
   8.7e-103  344.5   0.0   1.5e-102  343.6   0.0    1.4  1  WP-073307807.1|Archaea___Halobacterota-Halobacteria___Halobacteriales___Halobaculum_gomorrense___98.3___GCF_900129775.1       
   8.1e-100  334.7   0.0    1.2e-99  334.2   0.0    1.2  1  WP-089731805.1|Archaea___Halobacterota-Halobacteria___Halobacteriales___Haloarchaeobius_iranensis___99.53___GCF_900103505.1   
    1.8e-98  330.4   0.0    2.7e-98  329.7   0.0    1.3  1  WP-089698615.1|Archaea___Halobacterota-Halobacteria___Halobacteriales___Halogranum_gelatinilyticum___99.57___GCF_900103715.1  
  ------ inclusion threshold ------
      0.017   16.2   0.0      0.074   14.1   0.0    2.0  2  ODS40989.1|Archaea___Altiarchaeota-Altiarchaeia___WOR-SM1-SCG___WOR-SM1-SCG_sp001723835___58.28___GCA_001723835.1             
       0.23   12.4   0.7         13    6.7   0.1    2.9  3  WP-076229821.1|Bacteria___Firmicutes_I-Bacilli_A___Paenibacillales___Paenibacillus_S_sp001956045___99.73___GCF_001956045.1    
       0.24   12.4   0.5        7.6    7.5   0.1    2.9  3  WP-068687033.1|Bacteria___Firmicutes_I-Bacilli_A___Paenibacillales___Paenibacillus_C_oryzae___99.19___GCF_001675045.1         
       0.28   12.2   0.0       0.77   10.7   0.0    1.7  1  OGD53506.1|Archaea___Crenarchaeota-Bathyarchaeia___40CM-2-53-6___RBG-13-38-9_sp001775955___81.31___GCA_001775955.1            
       0.31   12.0   0.7         13    6.7   0.1    2.9  3  WP-091171401.1|Bacteria___Firmicutes_I-Bacilli_A___Paenibacillales___Paenibacillus_S_sp900114475___99.73___GCF_900114475.1    


Domain annotation for each sequence (and alignments):
>> WP-092734419.1|Archaea___Halobacterota-Halobacteria___Halobacteriales___Halopenitus_persicus___98.11___GCF_900107205.1  
   #    score  bias  c-Evalue  i-Evalue hmmfrom  hmm to    alifrom  ali to    envfrom  env to     acc
 ---   ------ ----- --------- --------- ------- -------    ------- -------    ------- -------    ----
   1 !  404.3   0.0  1.3e-124  4.5e-121       2     237 .]     339     571 .]     338     571 .] 0.99

  Alignments for each domain:
  == domain 1  score: 404.3 bits;  conditional E-value: 1.3e-124
                                                                                                            artub1-C.afa   2 aveidqdaleeynppkykdlnrlLvafLeaftlsstpqll 41 
                                                                                                                             +++id  +l+eynpp+y+dlnr+LvafLeaft+sstpq++
  WP-092734419.1|Archaea___Halobacterota-Halobacteria___Halobacteriales___Halopenitus_persicus___98.11___GCF_900107205.1 339 TPRID--GLQEYNPPHYADLNRPLVAFLEAFTMSSTPQFV 376
                                                                                                                             67888..********************************* PP

                                                                                                            artub1-C.afa  42 dqeatirisGdvfdvadsfrPvkrkypaaseldytPavvl 81 
                                                                                                                             +q+a+++i+GdvfdvadsfrPv++kyp + ++d++Pav+l
  WP-092734419.1|Archaea___Halobacterota-Halobacteria___Halobacteriales___Halopenitus_persicus___98.11___GCF_900107205.1 377 KQDASMSIHGDVFDVADSFRPVEDKYPLDLDADHRPAVIL 416
                                                                                                                             **************************************** PP

                                                                                                            artub1-C.afa  82 aPvlgrtsaseidessldtLvrstLlqgklvdfdPktaWG 121
                                                                                                                             aPvlgr+++++i++s+l+tL++++L+q++l++fdP+taWG
  WP-092734419.1|Archaea___Halobacterota-Halobacteria___Halobacteriales___Halopenitus_persicus___98.11___GCF_900107205.1 417 APVLGRARGETINRSQLETLISNALYQNRLAKFDPETAWG 456
                                                                                                                             **************************************** PP

                                                                                                            artub1-C.afa 122 GtflvyGPeekmeevrrllsdgelkeilnsedfldrantd 161
                                                                                                                             Gtfl+yGPe+km+ev+rl+sdg +++il+sedfld+an++
  WP-092734419.1|Archaea___Halobacterota-Halobacteria___Halobacteriales___Halopenitus_persicus___98.11___GCF_900107205.1 457 GTFLLYGPERKMDEVSRLVSDGVARDILASEDFLDAANQP 496
                                                                                                                             **************************************** PP

                                                                                                            artub1-C.afa 162 dtesvdidveqLvvpslddvyLWGvlWnPrlPaLermyeh 201
                                                                                                                             +tesvdi+veqLv+p+lddvyLWG+lWnPr+P+Lermy+h
  WP-092734419.1|Archaea___Halobacterota-Halobacteria___Halobacteriales___Halopenitus_persicus___98.11___GCF_900107205.1 497 GTESVDIHVEQLVTPDLDDVYLWGTLWNPRMPSLERMYDH 536
                                                                                                                             **************************************** PP

                                                                                                            artub1-C.afa 202 aeelvkeseskqaeeLreiwedvealfdcLGrenma 237
                                                                                                                             a++ +ke++s+qae+Lreiwe+ve+lf+cLGrenma
  WP-092734419.1|Archaea___Halobacterota-Halobacteria___Halobacteriales___Halopenitus_persicus___98.11___GCF_900107205.1 537 AKN-IKEGNSQQAENLREIWEYVEPLFSCLGRENMA 571
                                                                                                                             ***.8*****************************96 PP

>> WP-014555346.1|Archaea___Halobacterota-Halobacteria___Halobacteriales___Haloquadratum_walsbyi___99.3___GCF_000237865.1  
   #    score  bias  c-Evalue  i-Evalue hmmfrom  hmm to    alifrom  ali to    envfrom  env to     acc
 ---   ------ ----- --------- --------- ------- -------    ------- -------    ------- -------    ----
   1 !  404.4   0.0  1.3e-124  4.3e-121       1     237 []     392     628 .]     392     628 .] 0.99

  Alignments for each domain:
  == domain 1  score: 404.4 bits;  conditional E-value: 1.3e-124
                                                                                                            artub1-C.afa   1 laveidqdaleeynppkykdlnrlLvafLeaftlsstpql 40 
                                                                                                                             +av+idq+ale+ynpp+y+d+nrlLv+fLeaft+sstpq+
  WP-014555346.1|Archaea___Halobacterota-Halobacteria___Halobacteriales___Haloquadratum_walsbyi___99.3___GCF_000237865.1 392 FAVDIDQAALEHYNPPMYTDVNRLLVTFLEAFTMSSTPQS 431
                                                                                                                             589************************************* PP

                                                                                                            artub1-C.afa  41 ldqeatirisGdvfdvadsfrPvkrkypaaseldytPavv 80 
                                                                                                                             +d+++t+risG+vfdv+dsfrPv+rky++ase++ytPavv
  WP-014555346.1|Archaea___Halobacterota-Halobacteria___Halobacteriales___Haloquadratum_walsbyi___99.3___GCF_000237865.1 432 ADTTGTERISGEVFDVPDSFRPVQRKYSVASERAYTPAVV 471
                                                                                                                             **************************************** PP

                                                                                                            artub1-C.afa  81 laPvlgrtsaseidessldtLvrstLlqgklvdfdPktaW 120
                                                                                                                             +aPv+g+tsas++d+++ldtL+rstLlqg+lvdfdPk+aW
  WP-014555346.1|Archaea___Halobacterota-Halobacteria___Halobacteriales___Haloquadratum_walsbyi___99.3___GCF_000237865.1 472 MAPVIGTTSASRFDRARLDTLARSTLLQGQLVDFDPKSAW 511
                                                                                                                             **************************************** PP

                                                                                                            artub1-C.afa 121 GGtflvyGPeekmeevrrllsdgelkeilnsedfldrant 160
                                                                                                                             GGtf++yGP+ekmee+++ll+dgel++il+++dfl+r+++
  WP-014555346.1|Archaea___Halobacterota-Halobacteria___Halobacteriales___Haloquadratum_walsbyi___99.3___GCF_000237865.1 512 GGTFMAYGPAEKMEELEPLLQDGELTSILSGQDFLAREQY 551
                                                                                                                             **************************************** PP

                                                                                                            artub1-C.afa 161 ddtesvdidveqLvvpslddvyLWGvlWnPrlPaLermye 200
                                                                                                                             d+ +svdi+v+qLvvp++d+vyLWG++WnP+lP+Lermy+
  WP-014555346.1|Archaea___Halobacterota-Halobacteria___Halobacteriales___Haloquadratum_walsbyi___99.3___GCF_000237865.1 552 DGPSSVDIYVNQLVVPHVDNVYLWGLIWNPNLPTLERMYK 591
                                                                                                                             **************************************** PP

                                                                                                            artub1-C.afa 201 haeelvkeseskqaeeLreiwedvealfdcLGrenma 237
                                                                                                                             ha+elv++se+k+a+eLre+we++e+lfdcLGrenm+
  WP-014555346.1|Archaea___Halobacterota-Halobacteria___Halobacteriales___Haloquadratum_walsbyi___99.3___GCF_000237865.1 592 HARELVEQSENKEAQELREAWETIEPLFDCLGRENMG 628
                                                                                                                             ***********************************96 PP

>> PSQ38650.1|Archaea___Halobacterota-Halobacteria___Halobacteriales___Halovenus_sp003022845___53.37___GCA_003022845.1  
   #    score  bias  c-Evalue  i-Evalue hmmfrom  hmm to    alifrom  ali to    envfrom  env to     acc
 ---   ------ ----- --------- --------- ------- -------    ------- -------    ------- -------    ----
   1 !  401.8   0.1  7.7e-124  2.6e-120       1     237 []     361     596 .]     361     596 .] 0.99

  Alignments for each domain:
  == domain 1  score: 401.8 bits;  conditional E-value: 7.7e-124
                                                                                                         artub1-C.afa   1 laveidqdaleeynppkykdlnrlLvafLeaftlsstpql 40 
                                                                                                                          lav+++q++l++ynppky+d+n+lLvafLe+ft+sstp++
  PSQ38650.1|Archaea___Halobacterota-Halobacteria___Halobacteriales___Halovenus_sp003022845___53.37___GCA_003022845.1 361 LAVDVNQQWLQTYNPPKYRDINQLLVAFLEGFTMSSTPIS 400
                                                                                                                          689************************************* PP

                                                                                                         artub1-C.afa  41 ldqeatirisGdvfdvadsfrPvkrkypaaseldytPavv 80 
                                                                                                                          +d++at+risGdvfdv+ds+rP+ +kypa++eldy+Pav+
  PSQ38650.1|Archaea___Halobacterota-Halobacteria___Halobacteriales___Halovenus_sp003022845___53.37___GCA_003022845.1 401 YDASATKRISGDVFDVPDSIRPAVQKYPATNELDYDPAVM 440
                                                                                                                          **************************************** PP

                                                                                                         artub1-C.afa  81 laPvlgrtsaseidessldtLvrstLlqgklvdfdPktaW 120
                                                                                                                          ++Pvlgr++ s +de++ldtLvrstLlqg+++df+P+taW
  PSQ38650.1|Archaea___Halobacterota-Halobacteria___Halobacteriales___Halovenus_sp003022845___53.37___GCA_003022845.1 441 MVPVLGRHN-SPTDENDLDTLVRSTLLQGQFIDFKPNTAW 479
                                                                                                                          ********9.9***************************** PP

                                                                                                         artub1-C.afa 121 GGtflvyGPeekmeevrrllsdgelkeilnsedfldrant 160
                                                                                                                          GGtf+vyGPe+km+e++ ll+d++lkei+++edfldr +t
  PSQ38650.1|Archaea___Halobacterota-Halobacteria___Halobacteriales___Halovenus_sp003022845___53.37___GCA_003022845.1 480 GGTFMVYGPEDKMDELSGLLMDNRLKEIIGGEDFLDRGST 519
                                                                                                                          **************************************** PP

                                                                                                         artub1-C.afa 161 ddtesvdidveqLvvpslddvyLWGvlWnPrlPaLermye 200
                                                                                                                          ++ esvdi+v+qLvvp++d+v+LWG++WnPrlP+Le+mye
  PSQ38650.1|Archaea___Halobacterota-Halobacteria___Halobacteriales___Halovenus_sp003022845___53.37___GCA_003022845.1 520 EPGESVDIYVDQLVVPQVDSVHLWGLIWNPRLPTLEQMYE 559
                                                                                                                          **************************************** PP

                                                                                                         artub1-C.afa 201 haeelvkeseskqaeeLreiwedvealfdcLGrenma 237
                                                                                                                          hae+lv++s+s+qae+L++iw++ve++f++LGrenm+
  PSQ38650.1|Archaea___Halobacterota-Halobacteria___Halobacteriales___Halovenus_sp003022845___53.37___GCA_003022845.1 560 HAEQLVSNSNSRQAEALDDIWNYVETVFSHLGRENMG 596
                                                                                                                          ***********************************96 PP

>> ERG90714.1|Archaea___Halobacterota-Halobacteria___Halobacteriales___Haloquadratum_walsbyi_A___91.51___GCA_000415965.1  
   #    score  bias  c-Evalue  i-Evalue hmmfrom  hmm to    alifrom  ali to    envfrom  env to     acc
 ---   ------ ----- --------- --------- ------- -------    ------- -------    ------- -------    ----
   1 !  401.1   0.0  1.2e-123  4.2e-120       1     237 []     379     615 .]     379     615 .] 0.99

  Alignments for each domain:
  == domain 1  score: 401.1 bits;  conditional E-value: 1.2e-123
                                                                                                           artub1-C.afa   1 laveidqdaleeynppkykdlnrlLvafLeaftlsstpql 40 
                                                                                                                            +av+idq+ale+ynpp+y+d+nrlLv+fLeaft+sstpq+
  ERG90714.1|Archaea___Halobacterota-Halobacteria___Halobacteriales___Haloquadratum_walsbyi_A___91.51___GCA_000415965.1 379 FAVDIDQAALEHYNPPMYTDVNRLLVTFLEAFTMSSTPQS 418
                                                                                                                            589************************************* PP

                                                                                                           artub1-C.afa  41 ldqeatirisGdvfdvadsfrPvkrkypaaseldytPavv 80 
                                                                                                                            +d+++t+risG+vfdv+dsfrPv+rky  as+++ytPavv
  ERG90714.1|Archaea___Halobacterota-Halobacteria___Halobacteriales___Haloquadratum_walsbyi_A___91.51___GCA_000415965.1 419 ADTTGTERISGEVFDVPDSFRPVQRKYGIASDRAYTPAVV 458
                                                                                                                            **************************************** PP

                                                                                                           artub1-C.afa  81 laPvlgrtsaseidessldtLvrstLlqgklvdfdPktaW 120
                                                                                                                            +aPv+g+tsas++d+++ldtL+rstLlqg+lvdfdPk+aW
  ERG90714.1|Archaea___Halobacterota-Halobacteria___Halobacteriales___Haloquadratum_walsbyi_A___91.51___GCA_000415965.1 459 MAPVIGTTSASRFDRARLDTLARSTLLQGQLVDFDPKSAW 498
                                                                                                                            **************************************** PP

                                                                                                           artub1-C.afa 121 GGtflvyGPeekmeevrrllsdgelkeilnsedfldrant 160
                                                                                                                            GGtf++yGP+ekmee+++ll+dgel++il+++dfl+r+++
  ERG90714.1|Archaea___Halobacterota-Halobacteria___Halobacteriales___Haloquadratum_walsbyi_A___91.51___GCA_000415965.1 499 GGTFMAYGPAEKMEELEPLLQDGELTSILSGQDFLAREQY 538
                                                                                                                            **************************************** PP

                                                                                                           artub1-C.afa 161 ddtesvdidveqLvvpslddvyLWGvlWnPrlPaLermye 200
                                                                                                                            d+ +s+di+v+qLvvp++d+vyLWG++WnP+lP+Lermy+
  ERG90714.1|Archaea___Halobacterota-Halobacteria___Halobacteriales___Haloquadratum_walsbyi_A___91.51___GCA_000415965.1 539 DGPSSIDIYVNQLVVPHVDNVYLWGLIWNPNLPTLERMYK 578
                                                                                                                            **************************************** PP

                                                                                                           artub1-C.afa 201 haeelvkeseskqaeeLreiwedvealfdcLGrenma 237
                                                                                                                            ha+elv++se+k+a+eLre+we++e+lfdcLGrenm+
  ERG90714.1|Archaea___Halobacterota-Halobacteria___Halobacteriales___Haloquadratum_walsbyi_A___91.51___GCA_000415965.1 579 HARELVEQSENKEAQELREAWETIEPLFDCLGRENMG 615
                                                                                                                            ***********************************96 PP

>> WP-096389374.1|Archaea___Halobacterota-Halobacteria___Halobacteriales___Halopenitus_persicus_A___98.22___GCF_002355635.1  
   #    score  bias  c-Evalue  i-Evalue hmmfrom  hmm to    alifrom  ali to    envfrom  env to     acc
 ---   ------ ----- --------- --------- ------- -------    ------- -------    ------- -------    ----
   1 !  400.5   0.0  1.9e-123  6.6e-120       2     237 .]     325     557 .]     324     557 .] 0.99

  Alignments for each domain:
  == domain 1  score: 400.5 bits;  conditional E-value: 1.9e-123
                                                                                                              artub1-C.afa   2 aveidqdaleeynppkykdlnrlLvafLeaftlsstpqll 41 
                                                                                                                               +++id  +l+eynpp+y+dlnr+LvafLeaft+sstpq++
  WP-096389374.1|Archaea___Halobacterota-Halobacteria___Halobacteriales___Halopenitus_persicus_A___98.22___GCF_002355635.1 325 TPRID--GLQEYNPPHYADLNRPLVAFLEAFTMSSTPQFV 362
                                                                                                                               67888..********************************* PP

                                                                                                              artub1-C.afa  42 dqeatirisGdvfdvadsfrPvkrkypaaseldytPavvl 81 
                                                                                                                               +q+a+++i+GdvfdvadsfrPv++kyp + ++d++Pav+l
  WP-096389374.1|Archaea___Halobacterota-Halobacteria___Halobacteriales___Halopenitus_persicus_A___98.22___GCF_002355635.1 363 KQDASMSIHGDVFDVADSFRPVEDKYPLDLDADHRPAVIL 402
                                                                                                                               **************************************** PP

                                                                                                              artub1-C.afa  82 aPvlgrtsaseidessldtLvrstLlqgklvdfdPktaWG 121
                                                                                                                               aPvlgr++++++++s+l+tL++++L+q++l++fdP+taWG
  WP-096389374.1|Archaea___Halobacterota-Halobacteria___Halobacteriales___Halopenitus_persicus_A___98.22___GCF_002355635.1 403 APVLGRARGETVNRSQLETLISNALYQNRLAKFDPETAWG 442
                                                                                                                               **************************************** PP

                                                                                                              artub1-C.afa 122 GtflvyGPeekmeevrrllsdgelkeilnsedfldrantd 161
                                                                                                                               Gtfl+yGPe+km ev+rl+sdg +++il+sedfld+an++
  WP-096389374.1|Archaea___Halobacterota-Halobacteria___Halobacteriales___Halopenitus_persicus_A___98.22___GCF_002355635.1 443 GTFLLYGPERKMGEVSRLVSDGVARDILASEDFLDAANQP 482
                                                                                                                               **************************************** PP

                                                                                                              artub1-C.afa 162 dtesvdidveqLvvpslddvyLWGvlWnPrlPaLermyeh 201
                                                                                                                               +tesvdi+veqLv+p+lddvyLWG+lWnPr+P+Lermyeh
  WP-096389374.1|Archaea___Halobacterota-Halobacteria___Halobacteriales___Halopenitus_persicus_A___98.22___GCF_002355635.1 483 GTESVDIHVEQLVTPDLDDVYLWGTLWNPRMPSLERMYEH 522
                                                                                                                               **************************************** PP

                                                                                                              artub1-C.afa 202 aeelvkeseskqaeeLreiwedvealfdcLGrenma 237
                                                                                                                               a++ +ke++s+qae+Lre+we+ve+lf+cLGrenma
  WP-096389374.1|Archaea___Halobacterota-Halobacteria___Halobacteriales___Halopenitus_persicus_A___98.22___GCF_002355635.1 523 AKN-IKEGNSQQAENLREVWEYVEPLFSCLGRENMA 557
                                                                                                                               ***.8*****************************96 PP

>> WP-092816117.1|Archaea___Halobacterota-Halobacteria___Halobacteriales___Halopenitus_malekzadehii___98.41___GCF_900108505.1  
   #    score  bias  c-Evalue  i-Evalue hmmfrom  hmm to    alifrom  ali to    envfrom  env to     acc
 ---   ------ ----- --------- --------- ------- -------    ------- -------    ------- -------    ----
   1 !  398.1   0.0  1.1e-122  3.7e-119       2     237 .]     319     551 .]     318     551 .] 0.99

  Alignments for each domain:
  == domain 1  score: 398.1 bits;  conditional E-value: 1.1e-122
                                                                                                                artub1-C.afa   2 aveidqdaleeynppkykdlnrlLvafLeaftlsstpqll 41 
                                                                                                                                 +++id  +l+eynpp+y+dlnr+LvafLeaft+sstpq++
  WP-092816117.1|Archaea___Halobacterota-Halobacteria___Halobacteriales___Halopenitus_malekzadehii___98.41___GCF_900108505.1 319 TPRID--GLREYNPPHYADLNRPLVAFLEAFTMSSTPQFV 356
                                                                                                                                 67888..********************************* PP

                                                                                                                artub1-C.afa  42 dqeatirisGdvfdvadsfrPvkrkypaaseldytPavvl 81 
                                                                                                                                 +q+a++ i+GdvfdvadsfrPv++kyp + ++d++Pav+l
  WP-092816117.1|Archaea___Halobacterota-Halobacteria___Halobacteriales___Halopenitus_malekzadehii___98.41___GCF_900108505.1 357 KQDASMAIHGDVFDVADSFRPVEDKYPLDLDADHRPAVIL 396
                                                                                                                                 **************************************** PP

                                                                                                                artub1-C.afa  82 aPvlgrtsaseidessldtLvrstLlqgklvdfdPktaWG 121
                                                                                                                                 aPvlgr+++++i++s+l+tLv+++L+q++l++fdP+taWG
  WP-092816117.1|Archaea___Halobacterota-Halobacteria___Halobacteriales___Halopenitus_malekzadehii___98.41___GCF_900108505.1 397 APVLGRARGETINRSQLETLVSNALYQNRLAKFDPETAWG 436
                                                                                                                                 **************************************** PP

                                                                                                                artub1-C.afa 122 GtflvyGPeekmeevrrllsdgelkeilnsedfldrantd 161
                                                                                                                                 Gtfl+yGPe+kmeev+rl+sdg +++il+sedfld+an++
  WP-092816117.1|Archaea___Halobacterota-Halobacteria___Halobacteriales___Halopenitus_malekzadehii___98.41___GCF_900108505.1 437 GTFLLYGPERKMEEVSRLVSDGVARDILASEDFLDAANQP 476
                                                                                                                                 **************************************** PP

                                                                                                                artub1-C.afa 162 dtesvdidveqLvvpslddvyLWGvlWnPrlPaLermyeh 201
                                                                                                                                 +tes+di+veqLv+p+lddvyLWG+lWnPr+P+Lermy+h
  WP-092816117.1|Archaea___Halobacterota-Halobacteria___Halobacteriales___Halopenitus_malekzadehii___98.41___GCF_900108505.1 477 GTESIDIHVEQLVTPDLDDVYLWGTLWNPRMPSLERMYDH 516
                                                                                                                                 **************************************** PP

                                                                                                                artub1-C.afa 202 aeelvkeseskqaeeLreiwedvealfdcLGrenma 237
                                                                                                                                 a++ +ke++s+qae+Lr +w+dve+lf+cLGrenma
  WP-092816117.1|Archaea___Halobacterota-Halobacteria___Halobacteriales___Halopenitus_malekzadehii___98.41___GCF_900108505.1 517 AKN-IKEGNSQQAENLRAVWQDVEPLFSCLGRENMA 551
                                                                                                                                 ***.8*****************************96 PP

>> WP-089806311.1|Archaea___Halobacterota-Halobacteria___Halobacteriales___Halogeometricum_rufum___99.36___GCF_900112175.1  
   #    score  bias  c-Evalue  i-Evalue hmmfrom  hmm to    alifrom  ali to    envfrom  env to     acc
 ---   ------ ----- --------- --------- ------- -------    ------- -------    ------- -------    ----
   1 !  396.6   0.0  3.1e-122    1e-118       1     237 []     305     538 .]     305     538 .] 0.99

  Alignments for each domain:
  == domain 1  score: 396.6 bits;  conditional E-value: 3.1e-122
                                                                                                             artub1-C.afa   1 laveidqdaleeynppkykdlnrlLvafLeaftlsstpql 40 
                                                                                                                              +++ei+  +l++ynpp+y++lnr+Lva+Leaftl+stpql
  WP-089806311.1|Archaea___Halobacterota-Halobacteria___Halobacteriales___Halogeometricum_rufum___99.36___GCF_900112175.1 305 IHPEIA--DLTKYNPPQYASLNRPLVAYLEAFTLTSTPQL 342
                                                                                                                              688998..9******************************* PP

                                                                                                             artub1-C.afa  41 ldqeatirisGdvfdvadsfrPvkrkypaaseldytPavv 80 
                                                                                                                              l+qe++ir++Gdvfdv+dsfrP+++kypa+++ld+tPavv
  WP-089806311.1|Archaea___Halobacterota-Halobacteria___Halobacteriales___Halogeometricum_rufum___99.36___GCF_900112175.1 343 LSQEHDIRAKGDVFDVSDSFRPAQDKYPASIPLDETPAVV 382
                                                                                                                              **************************************** PP

                                                                                                             artub1-C.afa  81 laPvlgrtsaseidessldtLvrstLlqgklvdfdPktaW 120
                                                                                                                              laPvlgr ++se++essld+Lvr+tLlq+kl+dfdP+taW
  WP-089806311.1|Archaea___Halobacterota-Halobacteria___Halobacteriales___Halogeometricum_rufum___99.36___GCF_900112175.1 383 LAPVLGRLRGSEMTESSLDLLVRNTLLQNKLADFDPSTAW 422
                                                                                                                              **************************************** PP

                                                                                                             artub1-C.afa 121 GGtflvyGPeekmeevrrllsdgelkeilnsedfldrant 160
                                                                                                                              GG+flvyGP++kme++rr+++dg+++eiln+e+fld+ant
  WP-089806311.1|Archaea___Halobacterota-Halobacteria___Halobacteriales___Halogeometricum_rufum___99.36___GCF_900112175.1 423 GGQFLVYGPDSKMERIRRHVTDGTMQEILNREEFLDGANT 462
                                                                                                                              **************************************** PP

                                                                                                             artub1-C.afa 161 ddtesvdidveqLvvpslddvyLWGvlWnPrlPaLermye 200
                                                                                                                              d++e+vd++++qL+vp+lddvyLWG+lWnP++PaLe+mye
  WP-089806311.1|Archaea___Halobacterota-Halobacteria___Halobacteriales___Halogeometricum_rufum___99.36___GCF_900112175.1 463 DSVETVDVQINQLSVPYLDDVYLWGALWNPEMPALESMYE 502
                                                                                                                              **************************************** PP

                                                                                                             artub1-C.afa 201 haeelvkeseskqaeeLreiwedvealfdcLGrenma 237
                                                                                                                              ha++ +ke+ s+q e+Lre+w++ve+lfdcLGrenma
  WP-089806311.1|Archaea___Halobacterota-Halobacteria___Halobacteriales___Halogeometricum_rufum___99.36___GCF_900112175.1 503 HARD-IKEGGSRQGESLREVWPHVESLFDCLGRENMA 538
                                                                                                                              ****.8*****************************96 PP

>> WP-006088651.1|Archaea___Halobacterota-Halobacteria___Halobacteriales___Natronorubrum_tibetense___99.36___GCF_000383975.1  
   #    score  bias  c-Evalue  i-Evalue hmmfrom  hmm to    alifrom  ali to    envfrom  env to     acc
 ---   ------ ----- --------- --------- ------- -------    ------- -------    ------- -------    ----
   1 !  356.5   0.0  5.2e-110  1.8e-106       3     237 .]     298     530 .]     296     530 .] 0.99

  Alignments for each domain:
  == domain 1  score: 356.5 bits;  conditional E-value: 5.2e-110
                                                                                                               artub1-C.afa   3 veidqdaleeynppkykdlnrlLvafLeaftlsstpqlld 42 
                                                                                                                                ++id   l+eynpp+y+++n++LvafLeaft+ss pq+ld
  WP-006088651.1|Archaea___Halobacterota-Halobacteria___Halobacteriales___Natronorubrum_tibetense___99.36___GCF_000383975.1 298 PRID--RLDEYNPPQYQEINKPLVAFLEAFTMSSVPQFLD 335
                                                                                                                                6777..9********************************* PP

                                                                                                               artub1-C.afa  43 qeatirisGdvfdvadsfrPvkrkypaaseldytPavvla 82 
                                                                                                                                ++at++i Gdvfd adsfrPv++ky  + + + tPav+la
  WP-006088651.1|Archaea___Halobacterota-Halobacteria___Halobacteriales___Natronorubrum_tibetense___99.36___GCF_000383975.1 336 RDATMSIMGDVFDPADSFRPVQDKYRHDPDNEFTPAVILA 375
                                                                                                                                **************************************** PP

                                                                                                               artub1-C.afa  83 PvlgrtsaseidessldtLvrstLlqgklvdfdPktaWGG 122
                                                                                                                                Pvlgr +a+++d+s+l++Lvr++L q+kl++fdP taWGG
  WP-006088651.1|Archaea___Halobacterota-Halobacteria___Halobacteriales___Natronorubrum_tibetense___99.36___GCF_000383975.1 376 PVLGRSRANSFDRSKLEILVRNALFQNKLAEFDPTTAWGG 415
                                                                                                                                **************************************** PP

                                                                                                               artub1-C.afa 123 tflvyGPeekmeevrrllsdgelkeilnsedfldrantdd 162
                                                                                                                                tflvyGPeekm ev++++ dg+l +i+++e+fld+  t +
  WP-006088651.1|Archaea___Halobacterota-Halobacteria___Halobacteriales___Natronorubrum_tibetense___99.36___GCF_000383975.1 416 TFLVYGPEEKMAEVSEFVADGTLSNIIAGEQFLDAGGTSG 455
                                                                                                                                **************************************** PP

                                                                                                               artub1-C.afa 163 tesvdidveqLvvpslddvyLWGvlWnPrlPaLermyeha 202
                                                                                                                                 es+di+++qLv+p+lddvyLWG+lWnP++P+Le+my+ha
  WP-006088651.1|Archaea___Halobacterota-Halobacteria___Halobacteriales___Natronorubrum_tibetense___99.36___GCF_000383975.1 456 IESIDIHLKQLVTPYLDDVYLWGTLWNPEMPSLEEMYNHA 495
                                                                                                                                **************************************** PP

                                                                                                               artub1-C.afa 203 eelvkeseskqaeeLreiwedvealfdcLGrenma 237
                                                                                                                                ++l +e++s+qae++r++we+ve+lf+cLGrenma
  WP-006088651.1|Archaea___Halobacterota-Halobacteria___Halobacteriales___Natronorubrum_tibetense___99.36___GCF_000383975.1 496 QTLKQEGNSQQAENVRDAWENVETLFSCLGRENMA 530
                                                                                                                                *********************************96 PP

>> WP-006431802.1|Archaea___Halobacterota-Halobacteria___Halobacteriales___Natrinema_versiforme___99.24___GCF_000337195.1  
   #    score  bias  c-Evalue  i-Evalue hmmfrom  hmm to    alifrom  ali to    envfrom  env to     acc
 ---   ------ ----- --------- --------- ------- -------    ------- -------    ------- -------    ----
   1 !  346.0   0.0  8.7e-107    3e-103       3     237 .]     297     529 .]     295     529 .] 0.99

  Alignments for each domain:
  == domain 1  score: 346.0 bits;  conditional E-value: 8.7e-107
                                                                                                            artub1-C.afa   3 veidqdaleeynppkykdlnrlLvafLeaftlsstpqlld 42 
                                                                                                                             ++id   leeynpp+y+++nr+LvafLeaft+ss pq+ld
  WP-006431802.1|Archaea___Halobacterota-Halobacteria___Halobacteriales___Natrinema_versiforme___99.24___GCF_000337195.1 297 PRID--RLEEYNPPQYTEINRPLVAFLEAFTMSSVPQFLD 334
                                                                                                                             6777..9********************************* PP

                                                                                                            artub1-C.afa  43 qeatirisGdvfdvadsfrPvkrkypaaseldytPavvla 82 
                                                                                                                             ++at++i Gdvfd adsfrPv++ky  + ++  tPav+la
  WP-006431802.1|Archaea___Halobacterota-Halobacteria___Halobacteriales___Natrinema_versiforme___99.24___GCF_000337195.1 335 RDATMSIMGDVFDPADSFRPVEDKYQLNPDVSFTPAVILA 374
                                                                                                                             **************************************** PP

                                                                                                            artub1-C.afa  83 PvlgrtsaseidessldtLvrstLlqgklvdfdPktaWGG 122
                                                                                                                             Pvlgr +a++id+s+l++Lvr++L q+kl++fdP taWGG
  WP-006431802.1|Archaea___Halobacterota-Halobacteria___Halobacteriales___Natrinema_versiforme___99.24___GCF_000337195.1 375 PVLGRSRANSIDRSKLEILVRNALFQNKLAEFDPTTAWGG 414
                                                                                                                             **************************************** PP

                                                                                                            artub1-C.afa 123 tflvyGPeekmeevrrllsdgelkeilnsedfldrantdd 162
                                                                                                                             tfl+yGP ekm++v++++ dg+l+ei+++e+fld+ n  +
  WP-006431802.1|Archaea___Halobacterota-Halobacteria___Halobacteriales___Natrinema_versiforme___99.24___GCF_000337195.1 415 TFLAYGPPEKMDDVSEFVADGTLTEIISGEEFLDAGNVSG 454
                                                                                                                             **************************************** PP

                                                                                                            artub1-C.afa 163 tesvdidveqLvvpslddvyLWGvlWnPrlPaLermyeha 202
                                                                                                                              e++d++v+qLv+p+lddv+LWG+lWnP++P+L  my++a
  WP-006431802.1|Archaea___Halobacterota-Halobacteria___Halobacteriales___Natrinema_versiforme___99.24___GCF_000337195.1 455 IETIDVHVKQLVTPDLDDVHLWGTLWNPKMPSLSDMYDQA 494
                                                                                                                             **************************************** PP

                                                                                                            artub1-C.afa 203 eelvkeseskqaeeLreiwedvealfdcLGrenma 237
                                                                                                                             ++l +e+ ++qae++re w+ vealf+ LGrenm+
  WP-006431802.1|Archaea___Halobacterota-Halobacteria___Halobacteriales___Natrinema_versiforme___99.24___GCF_000337195.1 495 QRLKQEGSTEQAENVREEWDAVEALFSSLGRENMG 529
                                                                                                                             *********************************96 PP

>> WP-073307807.1|Archaea___Halobacterota-Halobacteria___Halobacteriales___Halobaculum_gomorrense___98.3___GCF_900129775.1  
   #    score  bias  c-Evalue  i-Evalue hmmfrom  hmm to    alifrom  ali to    envfrom  env to     acc
 ---   ------ ----- --------- --------- ------- -------    ------- -------    ------- -------    ----
   1 !  343.6   0.0  4.5e-106  1.5e-102       3     236 ..     308     539 ..     305     540 .] 0.98

  Alignments for each domain:
  == domain 1  score: 343.6 bits;  conditional E-value: 4.5e-106
                                                                                                             artub1-C.afa   3 veidqdaleeynppkykdlnrlLvafLeaftlsstpqlld 42 
                                                                                                                              ++i+  ++++ynpp+++dln++LvafLeaft+sstpql+d
  WP-073307807.1|Archaea___Halobacterota-Halobacteria___Halobacteriales___Halobaculum_gomorrense___98.3___GCF_900129775.1 308 PRIE--GIDRYNPPEFADLNKPLVAFLEAFTMSSTPQLTD 345
                                                                                                                              5555..999******************************* PP

                                                                                                             artub1-C.afa  43 qeatirisGdvfdvadsfrPvkrkypaaseldytPavvla 82 
                                                                                                                              ++at++i+G vfdvadsfr v++kyp ++  +++Pavvla
  WP-073307807.1|Archaea___Halobacterota-Halobacteria___Halobacteriales___Halobaculum_gomorrense___98.3___GCF_900129775.1 346 RDATMSIRGSVFDVADSFRLVEDKYPHDMAPEERPAVVLA 385
                                                                                                                              **************************************** PP

                                                                                                             artub1-C.afa  83 PvlgrtsaseidessldtLvrstLlqgklvdfdPktaWGG 122
                                                                                                                              P lgr ++++i +ssl++L r+tLlq++l+dfdP+taWGG
  WP-073307807.1|Archaea___Halobacterota-Halobacteria___Halobacteriales___Halobaculum_gomorrense___98.3___GCF_900129775.1 386 PALGRLRSDDISRSSLELLTRNTLLQNRLADFDPSTAWGG 425
                                                                                                                              **************************************** PP

                                                                                                             artub1-C.afa 123 tflvyGPeekmeevrrllsdgelkeilnsedfldrantdd 162
                                                                                                                              +f++yGPee+m +v+++++dg+l+e+ln+e+fld+ ++ +
  WP-073307807.1|Archaea___Halobacterota-Halobacteria___Halobacteriales___Halobaculum_gomorrense___98.3___GCF_900129775.1 426 NFMIYGPEEQMADVSEFVTDGTLQEVLNGEEFLDAGSRSG 465
                                                                                                                              **************************************** PP

                                                                                                             artub1-C.afa 163 tesvdidveqLvvpslddvyLWGvlWnPrlPaLermyeha 202
                                                                                                                              +e+vd++v+qLv+p+lddv++WG+lWnPr+P+Le+myeha
  WP-073307807.1|Archaea___Halobacterota-Halobacteria___Halobacteriales___Halobaculum_gomorrense___98.3___GCF_900129775.1 466 VETVDVQVNQLVIPYLDDVFMWGTLWNPRMPSLESMYEHA 505
                                                                                                                              **************************************** PP

                                                                                                             artub1-C.afa 203 eelvkeseskqaeeLreiwedvealfdcLGrenm 236
                                                                                                                              ++l +e++s qae++r++w++v++lfdcLGr nm
  WP-073307807.1|Archaea___Halobacterota-Halobacteria___Halobacteriales___Halobaculum_gomorrense___98.3___GCF_900129775.1 506 KRLKDEGQSVQAEDIRDVWNEVQPLFDCLGRSNM 539
                                                                                                                              *********************************9 PP

>> WP-089731805.1|Archaea___Halobacterota-Halobacteria___Halobacteriales___Haloarchaeobius_iranensis___99.53___GCF_900103505.1  
   #    score  bias  c-Evalue  i-Evalue hmmfrom  hmm to    alifrom  ali to    envfrom  env to     acc
 ---   ------ ----- --------- --------- ------- -------    ------- -------    ------- -------    ----
   1 !  334.2   0.0  3.5e-103   1.2e-99       4     236 ..     304     534 ..     300     535 .] 0.98

  Alignments for each domain:
  == domain 1  score: 334.2 bits;  conditional E-value: 3.5e-103
                                                                                                                 artub1-C.afa   4 eidqdaleeynppkykdlnrlLvafLeaftlsstpqlldq 43 
                                                                                                                                  +i+  ++e+ynpp+++dln++LvafLeaft+ss pq++dq
  WP-089731805.1|Archaea___Halobacterota-Halobacteria___Halobacteriales___Haloarchaeobius_iranensis___99.53___GCF_900103505.1 304 RIH--GVERYNPPEFADLNKPLVAFLEAFTMSSIPQVVDQ 341
                                                                                                                                  555..899******************************** PP

                                                                                                                 artub1-C.afa  44 eatirisGdvfdvadsfrPvkrkypaaseldytPavvlaP 83 
                                                                                                                                  +++ +++G+vfd adsfrPv++kyp + +++y+PavvlaP
  WP-089731805.1|Archaea___Halobacterota-Halobacteria___Halobacteriales___Haloarchaeobius_iranensis___99.53___GCF_900103505.1 342 DTDLSVRGEVFDPADSFRPVQDKYPFDPDRAYNPAVVLAP 381
                                                                                                                                  **************************************** PP

                                                                                                                 artub1-C.afa  84 vlgrtsaseidessldtLvrstLlqgklvdfdPktaWGGt 123
                                                                                                                                  vlg+ +a+++d+s+l++L+r++L q+kl+dfdP taWGGt
  WP-089731805.1|Archaea___Halobacterota-Halobacteria___Halobacteriales___Haloarchaeobius_iranensis___99.53___GCF_900103505.1 382 VLGKIHANSFDRSKLQMLARKALFQNKLADFDPTTAWGGT 421
                                                                                                                                  **************************************** PP

                                                                                                                 artub1-C.afa 124 flvyGPeekmeevrrllsdgelkeilnsedfldrantddt 163
                                                                                                                                  fl+yGPeekm +v +l++dg l+e+l+s dfldr +  ++
  WP-089731805.1|Archaea___Halobacterota-Halobacteria___Halobacteriales___Haloarchaeobius_iranensis___99.53___GCF_900103505.1 422 FLIYGPEEKMSKVAPLINDGVLTEVLASPDFLDRDTVAGV 461
                                                                                                                                  **************************************** PP

                                                                                                                 artub1-C.afa 164 esvdidveqLvvpslddvyLWGvlWnPrlPaLermyehae 203
                                                                                                                                  e+vdi+ +qLv+p+ldd+yLWG+lWnP++P+Le+myeha 
  WP-089731805.1|Archaea___Halobacterota-Halobacteria___Halobacteriales___Haloarchaeobius_iranensis___99.53___GCF_900103505.1 462 ETVDIHTHQLVTPYLDDIYLWGTLWNPEMPSLEEMYEHAL 501
                                                                                                                                  **************************************** PP

                                                                                                                 artub1-C.afa 204 elvkeseskqaeeLreiwedvealfdcLGrenm 236
                                                                                                                                  ++ ++++s+ +  +re+w++ve+lfdcLGr+nm
  WP-089731805.1|Archaea___Halobacterota-Halobacteria___Halobacteriales___Haloarchaeobius_iranensis___99.53___GCF_900103505.1 502 TMKQDGNSQLSAGVREVWDQVEPLFDCLGRKNM 534
                                                                                                                                  *9999***************************9 PP

>> WP-089698615.1|Archaea___Halobacterota-Halobacteria___Halobacteriales___Halogranum_gelatinilyticum___99.57___GCF_900103715.1  
   #    score  bias  c-Evalue  i-Evalue hmmfrom  hmm to    alifrom  ali to    envfrom  env to     acc
 ---   ------ ----- --------- --------- ------- -------    ------- -------    ------- -------    ----
   1 !  329.7   0.0  8.1e-102   2.7e-98       1     236 [.     337     559 ..     337     560 .] 0.98

  Alignments for each domain:
  == domain 1  score: 329.7 bits;  conditional E-value: 8.1e-102
                                                                                                                  artub1-C.afa   1 laveidqdaleeynppkykdlnrlLvafLeaftlsstpql 40 
                                                                                                                                   l++eid+d+++e++++ +k++n++Lv+fLeaftl+s++  
  WP-089698615.1|Archaea___Halobacterota-Halobacteria___Halobacteriales___Halogranum_gelatinilyticum___99.57___GCF_900103715.1 337 LHAEIDFDGAPEGQKFGHKKQNQSLVRFLEAFTLTSNV-- 374
                                                                                                                                   79************************************.. PP

                                                                                                                  artub1-C.afa  41 ldqeatirisGdvfdvadsfrPvkrkypaaseldytPavv 80 
                                                                                                                                        +i++sGd++dv+d+++P+kr+yp+++++dy+Pa++
  WP-089698615.1|Archaea___Halobacterota-Halobacteria___Halobacteriales___Halogranum_gelatinilyticum___99.57___GCF_900103715.1 375 -----GIDASGDGLDVRDTYQPIKRYYPKRRSVDYVPATI 409
                                                                                                                                   .....9********************************** PP

                                                                                                                  artub1-C.afa  81 laPvlgrtsaseidessldtLvrstLlqgklvdfdPktaW 120
                                                                                                                                   +aPvl++tsa+ei+es+++tLv++tL++gkl+dfdPktaW
  WP-089698615.1|Archaea___Halobacterota-Halobacteria___Halobacteriales___Halogranum_gelatinilyticum___99.57___GCF_900103715.1 410 CAPVLNSTSAGEINESVVETLVDRTLESGKLLDFDPKTAW 449
                                                                                                                                   **************************************** PP

                                                                                                                  artub1-C.afa 121 GGtflvyGPeekmeevrrllsdgelkeilnsedfldrant 160
                                                                                                                                   GG+fl++GPeekm++vr+l+s+g++++++ns+     +++
  WP-089698615.1|Archaea___Halobacterota-Halobacteria___Halobacteriales___Halogranum_gelatinilyticum___99.57___GCF_900103715.1 450 GGAFLLFGPEEKMKPVRDLQSRGDIEAMINSY-----VTD 484
                                                                                                                                   ********************************.....9** PP

                                                                                                                  artub1-C.afa 161 ddtesvdidveqLvvpslddvyLWGvlWnPrlPaLermye 200
                                                                                                                                   +d++++++dv++L+++sld++yLWGvlWnP++PaLe++++
  WP-089698615.1|Archaea___Halobacterota-Halobacteria___Halobacteriales___Halogranum_gelatinilyticum___99.57___GCF_900103715.1 485 QDHPTLRMDVKMLTSESLDELYLWGVLWNPQIPALEQARD 524
                                                                                                                                   **************************************** PP

                                                                                                                  artub1-C.afa 201 haeelvkeseskqaeeLreiwedvealfdcLG..renm 236
                                                                                                                                   ++e++   s+++++++L+++++d++a++d+LG  r+++
  WP-089698615.1|Archaea___Halobacterota-Halobacteria___Halobacteriales___Halogranum_gelatinilyticum___99.57___GCF_900103715.1 525 QLEMF---SHMDIYDDLKKRMNDIDAICDHLGigRVLD 559
                                                                                                                                   ****9...***********************9667765 PP

>> ODS40989.1|Archaea___Altiarchaeota-Altiarchaeia___WOR-SM1-SCG___WOR-SM1-SCG_sp001723835___58.28___GCA_001723835.1  
   #    score  bias  c-Evalue  i-Evalue hmmfrom  hmm to    alifrom  ali to    envfrom  env to     acc
 ---   ------ ----- --------- --------- ------- -------    ------- -------    ------- -------    ----
   1 ?   14.1   0.0   2.2e-05     0.074      81     212 ..     278     413 ..     272     419 .. 0.81
   2 ?   -2.7   0.0       2.9   9.7e+03     193     216 ..     422     445 ..     418     452 .. 0.73

  Alignments for each domain:
  == domain 1  score: 14.1 bits;  conditional E-value: 2.2e-05
                                                                                                       artub1-C.afa  81 laPvlgrtsaseidessldtLvrstLlqgklvdfdPktaW 120
                                                                                                                        ++P + r  ++++++ +   Lv+ t+ +g +v+ +P+t+ 
  ODS40989.1|Archaea___Altiarchaeota-Altiarchaeia___WOR-SM1-SCG___WOR-SM1-SCG_sp001723835___58.28___GCA_001723835.1 278 VVPCFARYTTQQLEDVDFRGLVETTMRDGSMVNCNPETSR 317
                                                                                                                        6899999999*****************************9 PP

                                                                                                       artub1-C.afa 121 GGtflvyGPeekmeevrr.llsdgelkeilnsedfldran 159
                                                                                                                            +v  P      v +    + +l ei +++++ +   
  ODS40989.1|Archaea___Altiarchaeota-Altiarchaeia___WOR-SM1-SCG___WOR-SM1-SCG_sp001723835___58.28___GCA_001723835.1 318 KVMVIVVFPSGYASYVLPpGKPNPNLPEIPTRNELRKYLI 357
                                                                                                                        9999988888877776551455667888888776544433 PP

                                                                                                       artub1-C.afa 160 td..dtesvdidveqLvvpsl.ddvyLWGvlWnPrlPaLe 196
                                                                                                                        ++  + +  d++ve L ++ + d+v++   l  P++P + 
  ODS40989.1|Archaea___Altiarchaeota-Altiarchaeia___WOR-SM1-SCG___WOR-SM1-SCG_sp001723835___58.28___GCA_001723835.1 358 DElfNDKKKDVSVEYLCSDAIkDEVHVIAFLTSPHIPRFL 397
                                                                                                                        332244567999******998799**************** PP

                                                                                                       artub1-C.afa 197 rmyehaeelvkesesk 212
                                                                                                                        ++ye  ++++++ e+ 
  ODS40989.1|Archaea___Altiarchaeota-Altiarchaeia___WOR-SM1-SCG___WOR-SM1-SCG_sp001723835___58.28___GCA_001723835.1 398 ELYETFKNYLSDKEQM 413
                                                                                                                        ********98776654 PP

  == domain 2  score: -2.7 bits;  conditional E-value: 2.9
                                                                                                       artub1-C.afa 193 PaLermyehaeelvkeseskqaee 216
                                                                                                                        P+L rm+++ ++ v +   + +e+
  ODS40989.1|Archaea___Altiarchaeota-Altiarchaeia___WOR-SM1-SCG___WOR-SM1-SCG_sp001723835___58.28___GCA_001723835.1 422 PSLRRMQKKKRDEVVQESIRDYEN 445
                                                                                                                        899999998887777666666665 PP

>> WP-076229821.1|Bacteria___Firmicutes_I-Bacilli_A___Paenibacillales___Paenibacillus_S_sp001956045___99.73___GCF_001956045.1  
   #    score  bias  c-Evalue  i-Evalue hmmfrom  hmm to    alifrom  ali to    envfrom  env to     acc
 ---   ------ ----- --------- --------- ------- -------    ------- -------    ------- -------    ----
   1 ?    2.6   0.0     0.071   2.4e+02     177     222 ..     215     261 ..     208     268 .. 0.84
   2 ?    6.7   0.1    0.0038        13     193     235 ..     575     617 ..     571     619 .. 0.87
   3 ?   -3.2   0.0       4.1   1.4e+04      75     104 ..     632     661 ..     627     668 .. 0.82

  Alignments for each domain:
  == domain 1  score: 2.6 bits;  conditional E-value: 0.071
                                                                                                                artub1-C.afa 177 slddvyLWGvlWnPrlP.aLermyehaeelvkeseskqae 215
                                                                                                                                  +d+v + G l+ P++  a  ++ eh +e++k+     ++
  WP-076229821.1|Bacteria___Firmicutes_I-Bacilli_A___Paenibacillales___Paenibacillus_S_sp001956045___99.73___GCF_001956045.1 215 GVDKVNILGYLFTPDVNlANKSLTEHSREYIKKNGYAAMK 254
                                                                                                                                 69*************983556789**********999999 PP

                                                                                                                artub1-C.afa 216 eLreiwe 222
                                                                                                                                 eL+  ++
  WP-076229821.1|Bacteria___Firmicutes_I-Bacilli_A___Paenibacillales___Paenibacillus_S_sp001956045___99.73___GCF_001956045.1 255 ELDYWMN 261
                                                                                                                                 9976555 PP

  == domain 2  score: 6.7 bits;  conditional E-value: 0.0038
                                                                                                                artub1-C.afa 193 PaLermyehaeelvkeseskqaeeLreiwedvealfdcLG 232
                                                                                                                                   + + ye++ +l+++ +s++++ + e +++++ +f+  G
  WP-076229821.1|Bacteria___Firmicutes_I-Bacilli_A___Paenibacillales___Paenibacillus_S_sp001956045___99.73___GCF_001956045.1 575 EQMVEFYEDLYKLINDENSRIYQVFSELLNELNKIFEKNG 614
                                                                                                                                 445567999999**************************** PP

                                                                                                                artub1-C.afa 233 ren 235
                                                                                                                                 r +
  WP-076229821.1|Bacteria___Firmicutes_I-Bacilli_A___Paenibacillales___Paenibacillus_S_sp001956045___99.73___GCF_001956045.1 615 RIL 617
                                                                                                                                 975 PP

  == domain 3  score: -3.2 bits;  conditional E-value: 4.1
                                                                                                                artub1-C.afa  75 ytPavvlaPvlgrtsaseidessldtLvrs 104
                                                                                                                                 y   vv +P + +  ++ ++e +++ L+r+
  WP-076229821.1|Bacteria___Firmicutes_I-Bacilli_A___Paenibacillales___Paenibacillus_S_sp001956045___99.73___GCF_001956045.1 632 YYWNVVSIPDIASLVGEVTNEKNVNELIRD 661
                                                                                                                                 556788999999999999999999999985 PP

>> WP-068687033.1|Bacteria___Firmicutes_I-Bacilli_A___Paenibacillales___Paenibacillus_C_oryzae___99.19___GCF_001675045.1  
   #    score  bias  c-Evalue  i-Evalue hmmfrom  hmm to    alifrom  ali to    envfrom  env to     acc
 ---   ------ ----- --------- --------- ------- -------    ------- -------    ------- -------    ----
   1 ?    1.5   0.0      0.15   5.2e+02     176     222 ..     214     261 ..     205     265 .. 0.84
   2 ?    7.5   0.1    0.0022       7.6     195     234 ..     577     616 ..     571     619 .. 0.88
   3 ?   -2.7   0.0       2.9   9.8e+03      74     104 ..     631     661 ..     625     665 .. 0.84

  Alignments for each domain:
  == domain 1  score: 1.5 bits;  conditional E-value: 0.15
                                                                                                           artub1-C.afa 176 pslddvyLWGvlWnPrlP.aLermyehaeelvkeseskqa 214
                                                                                                                              +d+v + G l+ P++  a +++ +h +e++k+      
  WP-068687033.1|Bacteria___Firmicutes_I-Bacilli_A___Paenibacillales___Paenibacillus_C_oryzae___99.19___GCF_001675045.1 214 AGVDKVNMLGYLFMPDVNlANNSLSDHTKEYIKKNGYAAL 253
                                                                                                                            569*************974667899*********999999 PP

                                                                                                           artub1-C.afa 215 eeLreiwe 222
                                                                                                                            +eL+  ++
  WP-068687033.1|Bacteria___Firmicutes_I-Bacilli_A___Paenibacillales___Paenibacillus_C_oryzae___99.19___GCF_001675045.1 254 KELDYWMN 261
                                                                                                                            99976554 PP

  == domain 2  score: 7.5 bits;  conditional E-value: 0.0022
                                                                                                           artub1-C.afa 195 LermyehaeelvkeseskqaeeLreiwedvealfdcLGre 234
                                                                                                                            + + ye++ el++e +s+++  + e++++++++fd  G+ 
  WP-068687033.1|Bacteria___Firmicutes_I-Bacilli_A___Paenibacillales___Paenibacillus_C_oryzae___99.19___GCF_001675045.1 577 MVEFYEDLAELINEQNSRIYSVFTEVLNSLNSIFDNNGKI 616
                                                                                                                            557899*****************************99875 PP

  == domain 3  score: -2.7 bits;  conditional E-value: 2.9
                                                                                                           artub1-C.afa  74 dytPavvlaPvlgrtsaseidessldtLvrs 104
                                                                                                                             y   vv +P + +t +s +de +++ L+r+
  WP-068687033.1|Bacteria___Firmicutes_I-Bacilli_A___Paenibacillales___Paenibacillus_C_oryzae___99.19___GCF_001675045.1 631 TYYWNVVSVPDIVKTVSSIMDERDVNDLIRD 661
                                                                                                                            5667799999999999999***999999985 PP

>> OGD53506.1|Archaea___Crenarchaeota-Bathyarchaeia___40CM-2-53-6___RBG-13-38-9_sp001775955___81.31___GCA_001775955.1  
   #    score  bias  c-Evalue  i-Evalue hmmfrom  hmm to    alifrom  ali to    envfrom  env to     acc
 ---   ------ ----- --------- --------- ------- -------    ------- -------    ------- -------    ----
   1 ?   10.7   0.0   0.00023      0.77      96     155 ..     236     295 ..     220     314 .. 0.87

  Alignments for each domain:
  == domain 1  score: 10.7 bits;  conditional E-value: 0.00023
                                                                                                        artub1-C.afa  96 ssldtLvrstLlqgklvdfdPktaWGGtflvyGPeekmee 135
                                                                                                                          ++ t +r++  ++ +++ dP+ta G  f v GP +    
  OGD53506.1|Archaea___Crenarchaeota-Bathyarchaeia___40CM-2-53-6___RBG-13-38-9_sp001775955___81.31___GCA_001775955.1 236 EDVATTLRRSWDSSLFAEVDPSTASGVIFGVQGPTHLFTT 275
                                                                                                                         46778889999999************************** PP

                                                                                                        artub1-C.afa 136 vrrllsdgelkeilnsedfl 155
                                                                                                                         ++    +  l+e+l+++d +
  OGD53506.1|Archaea___Crenarchaeota-Bathyarchaeia___40CM-2-53-6___RBG-13-38-9_sp001775955___81.31___GCA_001775955.1 276 IQVDSIRRALHELLAGKDAM 295
                                                                                                                         ***************99865 PP

>> WP-091171401.1|Bacteria___Firmicutes_I-Bacilli_A___Paenibacillales___Paenibacillus_S_sp900114475___99.73___GCF_900114475.1  
   #    score  bias  c-Evalue  i-Evalue hmmfrom  hmm to    alifrom  ali to    envfrom  env to     acc
 ---   ------ ----- --------- --------- ------- -------    ------- -------    ------- -------    ----
   1 ?    2.2   0.0     0.093   3.2e+02     177     222 ..     215     261 ..     208     267 .. 0.84
   2 ?    6.7   0.1    0.0038        13     193     235 ..     575     617 ..     571     619 .. 0.87
   3 ?   -3.3   0.0       4.4   1.5e+04      75     104 ..     632     661 ..     627     666 .. 0.82

  Alignments for each domain:
  == domain 1  score: 2.2 bits;  conditional E-value: 0.093
                                                                                                                artub1-C.afa 177 slddvyLWGvlWnPrlP.aLermyehaeelvkeseskqae 215
                                                                                                                                  +d+v + G l+ P++  a  ++ eh +e++k+     ++
  WP-091171401.1|Bacteria___Firmicutes_I-Bacilli_A___Paenibacillales___Paenibacillus_S_sp900114475___99.73___GCF_900114475.1 215 GVDKVNVLGYLFTPDVNlANKSLTEHSREYIKKNGYAAMK 254
                                                                                                                                 69*************983556789**********999999 PP

                                                                                                                artub1-C.afa 216 eLreiwe 222
                                                                                                                                 eL+  ++
  WP-091171401.1|Bacteria___Firmicutes_I-Bacilli_A___Paenibacillales___Paenibacillus_S_sp900114475___99.73___GCF_900114475.1 255 ELDYWMN 261
                                                                                                                                 9976555 PP

  == domain 2  score: 6.7 bits;  conditional E-value: 0.0038
                                                                                                                artub1-C.afa 193 PaLermyehaeelvkeseskqaeeLreiwedvealfdcLG 232
                                                                                                                                   + + ye++ +l+++ +s++++ + e +++++ +f+  G
  WP-091171401.1|Bacteria___Firmicutes_I-Bacilli_A___Paenibacillales___Paenibacillus_S_sp900114475___99.73___GCF_900114475.1 575 EQMVEFYEDLYKLINDENSRIYQVFSELLNELNKIFEKNG 614
                                                                                                                                 445567999999**************************** PP

                                                                                                                artub1-C.afa 233 ren 235
                                                                                                                                 r +
  WP-091171401.1|Bacteria___Firmicutes_I-Bacilli_A___Paenibacillales___Paenibacillus_S_sp900114475___99.73___GCF_900114475.1 615 RIL 617
                                                                                                                                 975 PP

  == domain 3  score: -3.3 bits;  conditional E-value: 4.4
                                                                                                                artub1-C.afa  75 ytPavvlaPvlgrtsaseidessldtLvrs 104
                                                                                                                                 y   vv +P + +  ++ ++e +++ L+r+
  WP-091171401.1|Bacteria___Firmicutes_I-Bacilli_A___Paenibacillales___Paenibacillus_S_sp900114475___99.73___GCF_900114475.1 632 YYWNVVSIPDIASLVGEVTNEKNVNELIRD 661
                                                                                                                                 556788999999999999999999999975 PP


Internal pipeline statistics summary:
-------------------------------------
Query model(s):                              1  (237 nodes)
Target sequences:                        57969  (23936371 residues searched)
Passed MSV filter:                      4872  (0.0840449); expected 1159.4 (0.02)
Passed bias filter:                     3808  (0.0656903); expected 1159.4 (0.02)
Passed Vit filter:                       333  (0.00574445); expected 58.0 (0.001)
Passed Fwd filter:                        17  (0.00029326); expected 0.6 (1e-05)
Initial search space (Z):              57969  [actual number of targets]
Domain search space  (domZ):              17  [number of targets reported over threshold]
# CPU time: 1.04u 0.02s 00:00:01.06 Elapsed: 00:00:00.18
# Mc/sec: 31516.22
//
[ok]
