# Supplementary material for: Early origin and evolution of the FtsZ/tubulin protein family
Source: Front Microbiol. 2023 Jan 10;13:1100249. doi: 10.3389/fmicb.2022.1100249 (PMC9871819; doi:10.3389/fmicb.2022.1100249)
Supplement: Supplementary file 2 [file Data_Sheet_2.ZIP › DATA/fig4-5/C-terminal_HMM/hmmsearches_against_local_FtsZ-Tubulin_proteinfamily/tubZ-C.out]

# hmmsearch :: search profile(s) against a sequence database
# HMMER 3.1b2 (February 2015); http://hmmer.org/
# Copyright (C) 2015 Howard Hughes Medical Institute.
# Freely distributed under the GNU General Public License (GPLv3).
# - - - - - - - - - - - - - - - - - - - - - - - - - - - - - - - - - - - -
# query HMM file:                  hmm_C-terminal/tubZ-C.hmm
# target sequence database:        ../../../clasification/seqs.Tubulin-ftsZ-tub2.COMPLETE.fasta
# output directed to file:         tubZ-C.out
# - - - - - - - - - - - - - - - - - - - - - - - - - - - - - - - - - - - -

Query:       tubZ-C  [M=204]
Scores for complete sequences (score includes all domains):
   --- full sequence ---   --- best 1 domain ---    -#dom-
    E-value  score  bias    E-value  score  bias    exp  N  Sequence                                                                                                                                                            Description
    ------- ------ -----    ------- ------ -----   ---- --  --------                                                                                                                                                            -----------
    4.3e-63  214.4   0.3    1.5e-62  212.6   0.1    1.9  1  WP-103110606.1|Bacteria___Firmicutes_I-Bacilli_A___Brevibacillales___Brevibacillus_reuszeri_A___99.73___GCF_002897295.1                                              
    1.7e-62  212.5   0.0    2.6e-62  211.9   0.0    1.3  1  WP-090822920.1|Bacteria___Firmicutes_I-Bacilli_A___Paenibacillales___Paenibacillus_E_sp900103825___99.19___GCF_900103825.1                                           
    3.3e-62  211.5   6.0    6.2e-62  210.6   6.0    1.5  1  WP-084242426.1|Bacteria___Firmicutes-Bacilli___Bacillales_A___Planomicrobium_A_okeanokoites___99.34___GCF_900176575.1                                                
    1.7e-61  209.2   5.0    3.2e-61  208.3   5.0    1.5  1  WP-071314473.1|Bacteria___Firmicutes-Bacilli___Bacillales___Anaerobacillus_arseniciselenatis___79.74___GCF_001865995.1                                               
    5.4e-59  201.0   0.0    8.3e-59  200.4   0.0    1.3  1  WP-064743443.1|Bacteria___Firmicutes_I-Bacilli_A___Paenibacillales___Paenibacillus_E_alginolyticus___99.73___GCF_000422905.1                                         
    7.2e-58  197.4   0.1    1.1e-57  196.8   0.1    1.2  1  WP-024634174.1|Bacteria___Firmicutes_I-Bacilli_A___Paenibacillales___Paenibacillus_sp000499205___99.26___GCF_000499205.1                                             
    7.9e-58  197.2   6.0    7.9e-58  197.2   6.0    1.5  1  WP-095298044.1|Bacteria___Firmicutes-Bacilli___Bacillales___Bacillus_AY_sp002271785___98.2___GCF_002271785.1                                                         
    8.6e-58  197.1   2.2    1.8e-57  196.1   2.2    1.5  1  WP-000918313.1|Bacteria___Firmicutes-Bacilli___Bacillales___Bacillus_A_cereus_AD___98.61___GCF_002214725.1                                                           
    8.6e-58  197.1   2.2    1.8e-57  196.1   2.2    1.5  1  WP-000918311.1|Bacteria___Firmicutes-Bacilli___Bacillales___Bacillus_A_sp002746455___97.84___GCF_002746455.1                                                         
    1.2e-57  196.6   2.0    2.3e-57  195.7   2.0    1.4  1  WP-000918307.1|Bacteria___Firmicutes-Bacilli___Bacillales___Bacillus_A_thuringiensis_K___99.23___GCF_001595725.1                                                     
    8.5e-57  193.9   2.3    1.6e-56  192.9   2.3    1.4  1  WP-000918302.1|Bacteria___Bacteroidota-Bacteroidia___Flavobacteriales___CP2B_sp001683825___99.01___GCF_001683825.1                                                   
    8.5e-57  193.9   2.3    1.6e-56  192.9   2.3    1.4  1  WP-000918303.1|Bacteria___Firmicutes-Bacilli___Bacillales___Bacillus_A_cereus_T___98.92___GCF_000832805.1                                                            
      3e-56  192.1   0.0    4.2e-56  191.6   0.0    1.2  1  WP-095268037.1|Bacteria___Firmicutes_I-Bacilli_A___Paenibacillales___Paenibacillus_campinasensis___99.85___GCF_002272015.1                                           
    7.2e-56  190.8   2.2    1.5e-55  189.8   2.2    1.5  1  WP-097895682.1|Bacteria___Firmicutes-Bacilli___Bacillales___Bacillus_A_sp002551815___99.43___GCF_002551815.1                                                         
    1.5e-55  189.8   0.2    5.5e-55  188.0   0.0    1.9  1  WP-009622132.1|Bacteria___Firmicutes_B-Desulfitobacteriia___Desulfitobacteriales___Desulfosporosinus_sp000224515___99.23___GCF_000224515.1                           
    7.1e-54  184.3   0.0    2.2e-53  182.7   0.0    1.8  1  WP-014826485.1|Bacteria___Firmicutes_B-Desulfitobacteriia___Desulfitobacteriales___Desulfosporosinus_acidiphilus___99.49___GCF_000255115.2                           
    7.6e-53  181.0   0.3    1.2e-52  180.3   0.3    1.3  1  WP-099682655.1|Bacteria___Firmicutes-Bacilli___Bacillales___Bacillus_pumilus_M___98.89___GCF_002744245.1                                                             
    1.5e-52  180.0   0.2      3e-52  179.0   0.2    1.5  1  WP-021624050.1|Bacteria___Firmicutes_I-Bacilli_A___Aneurinibacillales___Aneurinibacillus_aneurinilyticus___99.22___GCF_000466385.1                                   
    4.1e-52  178.6   3.4    1.6e-51  176.6   3.4    2.1  1  WP-101188972.1|Bacteria___Firmicutes-Bacilli___Bacillales_A___Planococcus_B_sp002833405___95.18___GCF_002833405.1                                                    
    1.8e-51  176.4   0.5      3e-51  175.7   0.0    1.6  1  WP-043063282.1|Bacteria___Firmicutes_I-Bacilli_A___Aneurinibacillales___Aneurinibacillus_migulanus___99.22___GCF_001274715.1                                         
    3.6e-49  168.9   0.2    5.8e-49  168.3   0.2    1.3  1  WP-077591203.1|Bacteria___Firmicutes-Bacilli___Bacillales_A___Planococcus_maritimus___98.84___GCF_001999905.1                                                        
    1.5e-48  167.0   1.8    2.2e-48  166.4   1.8    1.3  1  WP-094594079.1|Bacteria___Firmicutes_I-Bacilli_A___Paenibacillales___Paenibacillus_sp002257645___99.84___GCF_002257645.1                                             
    6.9e-47  161.5   2.8    1.1e-46  160.9   2.8    1.3  1  WP-054029120.1|Bacteria___Firmicutes_I-Bacilli_A___Paenibacillales___Paenibacillus_C_sp001280845___99.73___GCF_001280845.1                                           
    4.1e-43  149.2   0.2    7.3e-43  148.4   0.2    1.4  1  WP-068591232.1|Bacteria___Firmicutes_I-Bacilli_A___Paenibacillales___Paenibacillus_macquariensis___99.54___GCF_900156375.1                                           
    3.6e-40  139.6   5.2    6.2e-40  138.8   5.2    1.3  1  CDF43813.1|Bacteria___Firmicutes_A-Clostridia___Lachnospirales___CAG-45_sp000438375___94.11___GCA_000438375.1                                                        
      6e-40  138.8   2.0    1.1e-39  138.0   2.0    1.4  1  WP-081645620.1|Bacteria___Firmicutes_A-Clostridia___Lachnospirales___COE1_sp000403335___98.16___GCF_000403335.2                                                      
    5.8e-38  132.4   9.8    1.1e-37  131.4   9.8    1.5  1  WP-013726725.1|Bacteria___Firmicutes_A-Clostridia___Clostridiales___Clostridium_H_botulinum_B___100___GCF_000204565.1                                                
      6e-38  132.3   9.2    1.2e-37  131.4   9.2    1.5  1  WP-039258842.1|Bacteria___Firmicutes_A-Clostridia___Clostridiales___Clostridium_H_botulinum_A___100___GCF_001266905.1                                                
    2.7e-36  126.9  11.4    5.2e-36  126.0  11.4    1.5  1  WP-039222464.1|Bacteria___Firmicutes_A-Clostridia___Clostridiales___Clostridium_H_haemolyticum___97.93___GCF_000724225.2                                             
    1.2e-34  121.5   0.3    1.8e-34  120.9   0.3    1.3  1  KUO52342.1|Bacteria___Firmicutes_B-Moorellia___Desulfitibacterales___Desulfitibacter_sp001515945___97.62___GCA_001515945.1                                           
    5.3e-29  103.1   1.0    1.2e-28  102.0   1.0    1.6  1  WP-073589289.1|Bacteria___Firmicutes_A-Clostridia___Lachnospirales___Anaerocolumna_xylanovorans___99.11___GCF_900143645.1                                            
    5.6e-28   99.7   1.7    1.9e-27   98.0   1.7    1.9  1  WP-107922803.1|Bacteria___Firmicutes-Bacilli___Bacillales_A___Lysinibacillus_fusiformis___99.34___GCF_003049525.1                                                    
    1.9e-26   94.8   1.1    2.8e-26   94.2   1.1    1.2  1  WP_053488451.1_Eukaryota--Metazoa|55087|Bacillus                                                                                                                     
    1.3e-25   92.0   0.3    3.3e-25   90.7   0.2    1.7  1  WP-007085910.1|Bacteria___Firmicutes-Bacilli___Bacillales___Bacillus_W_bataviensis___98.02___GCF_000307875.1                                                         
    3.6e-25   90.6   5.0    5.5e-25   90.0   5.0    1.2  1  WP-066271462.1|Bacteria___Firmicutes-Bacilli___Bacillales___Bacillus_AE_acidicola___98.36___GCF_001636425.1                                                          
    7.3e-24   86.3   1.1    1.3e-23   85.4   0.7    1.6  1  WP-099301851.1|Bacteria___Firmicutes-Bacilli___Bacillales___Bacillus_H_sp900197585___98.67___GCF_900197585.1                                                         
    1.5e-23   85.3   0.3    2.3e-23   84.7   0.3    1.2  1  WP-053366506.1|Bacteria___Firmicutes-Bacilli___Bacillales___Bacillus_D_sp001273955___97.78___GCF_001273955.1                                                         
    4.9e-23   83.6   0.6    7.2e-23   83.1   0.6    1.3  1  WP-048824761.1|Bacteria___Firmicutes-Bacilli___Bacillales___Bacillus_D_sp000821085___97.22___GCF_000821085.1                                                         
    8.2e-23   82.9   0.5    1.7e-22   81.9   0.5    1.4  1  WP_040205283.1_Eukaryota--Metazoa|55087|Bacillus                                                                                                                     
    3.4e-22   80.9   0.3    4.9e-22   80.4   0.3    1.3  1  WP-059170445.1|Bacteria___Firmicutes-Bacilli___Bacillales___Bacillus_D_sp001510665___97.15___GCF_001510665.1                                                         
    1.3e-21   78.9   1.2    4.6e-21   77.2   0.7    1.9  1  WP-066254297.1|Bacteria___Firmicutes-Bacilli___Bacillales___Bacillus_W_drentensis___98.29___GCF_001591445.1                                                          
    1.5e-21   78.8   0.4    2.8e-21   77.9   0.4    1.4  1  WP-045516605.1|Bacteria___Firmicutes-Bacilli___Bacillales___Bacillus_W_niacini_B___99.39___GCF_000759675.1                                                           
      2e-21   78.3   0.1    2.9e-21   77.8   0.1    1.2  1  WP-066193964.1|Bacteria___Firmicutes-Bacilli___Bacillales___Bacillus_D_sp001685025___98.61___GCF_001685025.1                                                         
    1.7e-20   75.3   1.1    3.1e-20   74.5   1.1    1.4  1  WP-095251333.1|Bacteria___Firmicutes-Bacilli___Bacillales___Bacillus_W_sp002272245___99.21___GCF_002272245.1                                                         
    2.6e-18   68.2   0.0    5.1e-18   67.2   0.0    1.4  1  WP-044940298.1|Bacteria___Firmicutes_A-Clostridia___Lachnospirales___Blautia_A_schinkii___99.37___GCF_000702025.1                                                    
    1.1e-14   56.3   0.0    1.9e-14   55.6   0.0    1.4  1  OGL39190.1|Bacteria___Schekmanbacteria-GWA2-38-11___GWA2-38-11___GWA2-38-11_sp001790645___67.98___GCA_001790645.1                                                    
    1.6e-14   55.8   0.0    3.5e-14   54.7   0.0    1.5  1  HBF36691.1|Bacteria___Firmicutes_G-UBA4882___UBA8346___UBA8346_sp003501335___76.71___GCA_003501335.1                                                                 
    2.6e-14   55.1   0.0    4.6e-14   54.3   0.0    1.4  1  OGL44195.1|Bacteria___Schekmanbacteria-GWA2-38-11___GWA2-38-11___GWA2-38-11_sp001790715___68.58___GCA_001790715.1                                                    
    4.7e-14   54.3   0.0    1.1e-13   53.1   0.0    1.6  1  OGD53506.1|Archaea___Crenarchaeota-Bathyarchaeia___40CM-2-53-6___RBG-13-38-9_sp001775955___81.31___GCA_001775955.1                                                   
    7.8e-14   53.6   0.6    3.6e-13   51.4   0.1    2.3  1  WP-075679162.1|Bacteria___Firmicutes_A-Clostridia___Lachnospirales___Roseburia_sp001940165___99.52___GCF_001940165.1                                                 
    3.1e-09   38.5   5.9    1.8e-06   29.5   5.9    2.3  1  WP-008537784.1|Bacteria___Firmicutes_C-Negativicutes___Selenomonadales___Megamonas_funiformis___100___GCF_000245775.1                                                
    6.2e-09   37.6   0.0    9.2e-09   37.0   0.0    1.2  1  OIP61606.1|Bacteria___CG2-30-53-67-CG2-30-53-67___CG2-30-53-67___CG2-30-53-67_sp001873285___90.46___GCA_001873285.1                                                  
      2e-08   35.9   0.5    8.1e-08   33.9   0.5    1.9  1  tbn..21317..22312..DFCM01000094.1|Bacteria___UBP3-UBA3054___UBA3054___UBA3054_sp002366995___58.91___GCA_002366995.1                                                  
    1.7e-07   32.9   0.0    2.7e-07   32.2   0.0    1.2  1  WP-050002551.1|Archaea___Euryarchaeota-Thermococci___Thermococcales___Thermococcus_eurythermalis___100___GCF_000769655.1                                             
    2.3e-07   32.4   0.0    3.7e-07   31.8   0.0    1.2  1  WP-088867458.1|Archaea___Euryarchaeota-Thermococci___Thermococcales___Thermococcus_radiotolerans___100___GCF_002214565.1                                             
    2.6e-07   32.3   0.0    4.2e-07   31.6   0.0    1.2  1  WP-011250620.1|Archaea___Euryarchaeota-Thermococci___Thermococcales___Thermococcus_kodakarensis___100___GCF_000009965.1                                              
    2.6e-07   32.3   0.0    4.2e-07   31.6   0.0    1.2  1  WP-012572866.1|Archaea___Euryarchaeota-Thermococci___Thermococcales___Thermococcus_onnurineus___97.52___GCF_000018365.1                                              
    2.7e-07   32.2   0.0    4.3e-07   31.6   0.0    1.2  1  WP-062371956.1|Archaea___Euryarchaeota-Thermococci___Thermococcales___Thermococcus_guaymasensis___100___GCF_000816105.1                                              
    2.7e-07   32.2   0.0    4.3e-07   31.5   0.0    1.2  1  WP-088863921.1|Archaea___Euryarchaeota-Thermococci___Thermococcales___Thermococcus_barossii___100___GCF_002214465.1                                                  
    3.2e-07   32.0   0.0    5.1e-07   31.3   0.0    1.2  1  WP-048056228.1|Archaea___Euryarchaeota-Thermococci___Thermococcales___Pyrococcus_sp000263735___100___GCF_000263735.1                                                 
    3.6e-07   31.8   0.0    5.8e-07   31.1   0.0    1.2  1  WP-068665651.1|Archaea___Euryarchaeota-Thermococci___Thermococcales___Thermococcus_piezophilus___100___GCF_001647085.1                                               
    3.6e-07   31.8   0.0    5.7e-07   31.1   0.0    1.2  1  WP-015858393.1|Archaea___Euryarchaeota-Thermococci___Thermococcales___Thermococcus_gammatolerans___100___GCF_000022365.1                                             
      4e-07   31.7   0.0    6.3e-07   31.0   0.0    1.2  1  WP-042691436.1|Archaea___Euryarchaeota-Thermococci___Thermococcales___Thermococcus_nautili___100___GCF_000585495.1                                                   
    8.1e-07   30.7   0.0    1.3e-06   30.0   0.0    1.2  1  WP-013749377.1|Archaea___Euryarchaeota-Thermococci___Thermococcales___Pyrococcus_sp000211475___100___GCF_000211475.1                                                 
    9.5e-07   30.4   0.0    1.5e-06   29.8   0.0    1.2  1  WP-014121283.1|Archaea___Euryarchaeota-Thermococci___Thermococcales___Thermococcus_sp000151205___100___GCF_000151205.2                                               
    1.1e-06   30.2   0.0    1.8e-06   29.5   0.0    1.2  1  WP-010476989.1|Archaea___Euryarchaeota-Thermococci___Thermococcales___Thermococcus_zilligii___100___GCF_000258515.1                                                  
    1.2e-06   30.1   0.0    1.9e-06   29.5   0.0    1.2  1  WP-055429201.1|Archaea___Euryarchaeota-Thermococci___Thermococcales___Thermococcus_thioreducens___100___GCF_002214545.1                                              
    1.2e-06   30.1   0.0    1.9e-06   29.4   0.0    1.2  1  WP-062389694.1|Archaea___Euryarchaeota-Thermococci___Thermococcales___Thermococcus_peptonophilus___87.59___GCF_001592435.1                                           
    1.3e-06   30.0   0.0    2.2e-06   29.2   0.0    1.2  1  WP-099209644.1|Archaea___Euryarchaeota-Thermococci___Thermococcales___Thermococcus_sp900198835___100___GCF_900198835.1                                               
    1.9e-06   29.4   0.1      3e-06   28.8   0.1    1.2  1  WP-042682501.1|Archaea___Euryarchaeota-Thermococci___Thermococcales___Thermococcus_B_paralvinellae___94.55___GCF_000517445.1                                         
    1.9e-06   29.4   0.0    0.00086   20.8   0.0    2.6  1  WP-048091179.1|Archaea___Halobacterota-Archaeoglobi___Archaeoglobales___Geoglobus_acetivorans___99.84___GCF_000789255.1                                              
    2.3e-06   29.2   0.1    3.7e-06   28.5   0.1    1.2  1  WP-013468291.1|Archaea___Euryarchaeota-Thermococci___Thermococcales___Thermococcus_B_barophilus___99.5___GCF_000151105.2                                             
    2.7e-06   29.0   0.0    4.2e-06   28.3   0.0    1.2  1  WP-088858570.1|Archaea___Euryarchaeota-Thermococci___Thermococcales___Thermococcus_profundus___100___GCF_002214585.1                                                 
    2.9e-06   28.8   0.0    4.6e-06   28.2   0.0    1.2  1  WP-068578328.1|Archaea___Euryarchaeota-Thermococci___Thermococcales___Pyrococcus_chitonophagus___100___GCF_002214605.1                                               
    2.9e-06   28.8   0.0    0.00074   21.0   0.0    2.3  1  OFV68251.1|Archaea___Halobacterota-Syntrophoarchaeia___Syntrophoarchaeales___Syntrophoarchaeum_caldarius___96.08___GCA_001766815.1                                   
      3e-06   28.8   0.0      5e-06   28.1   0.0    1.3  1  WP-011012654.1|Archaea___Euryarchaeota-Thermococci___Thermococcales___Pyrococcus_furiosus___99.5___GCF_000007305.1                                                   
    3.9e-06   28.4   0.0    6.2e-06   27.8   0.0    1.2  1  WP-014788608.1|Archaea___Euryarchaeota-Thermococci___Thermococcales___Thermococcus_cleftensis___100___GCF_000265525.1                                                
    4.1e-06   28.4   0.0    6.7e-06   27.7   0.0    1.2  1  WP-088855665.1|Archaea___Euryarchaeota-Thermococci___Thermococcales___Thermococcus_siculi___99.5___GCF_002214505.1                                                   
    4.8e-06   28.1   0.0      1e-05   27.0   0.0    1.5  1  OGN89233.1|Bacteria___Chloroflexota-Dehalococcoidia___Dehalococcoidales___MGML01_sp001796415___51.32___GCA_001796415.1                                               
    4.8e-06   28.1   0.0    7.6e-06   27.5   0.0    1.2  1  WP-088885520.1|Archaea___Euryarchaeota-Thermococci___Thermococcales___Thermococcus_gorgonarius___97.03___GCF_002214385.1                                             
    5.8e-06   27.9   0.0    8.8e-06   27.3   0.0    1.2  1  WP-088862314.1|Archaea___Euryarchaeota-Thermococci___Thermococcales___Thermococcus_celer___100___GCF_002214365.1                                                     
    5.9e-06   27.8   0.5    9.4e-06   27.2   0.5    1.3  1  tbn..5661..6542..DCGD01000139.1|Bacteria___Bacteroidota-Bacteroidia___Bacteroidales___UBA6382_sp002315195___58.8___GCA_002315195.1                                   
    6.1e-06   27.8   0.0    1.1e-05   26.9   0.0    1.4  1  WP-058581074.1|Archaea___Halobacterota-Halobacteria___Halobacteriales___Haloprofundus_marisrubri___99.24___GCF_001469955.1                                           
    6.2e-06   27.8   0.0      1e-05   27.1   0.0    1.2  1  WP-058938321.1|Archaea___Euryarchaeota-Thermococci___Thermococcales___Thermococcus_celericrescens___98.77___GCF_001484195.1                                          
    6.7e-06   27.7   0.0    1.1e-05   27.0   0.0    1.2  1  WP-068324308.1|Archaea___Euryarchaeota-Thermococci___Thermococcales___Pyrococcus_kukulkanii___100___GCF_001577775.1                                                  
    7.6e-06   27.5   0.0    1.3e-05   26.7   0.0    1.3  1  WP-010885424.1|Archaea___Euryarchaeota-Thermococci___Thermococcales___Pyrococcus_horikoshii___100___GCF_000011105.1                                                  
    9.7e-06   27.1   0.0    0.00066   21.1   0.0    2.3  1  OFV66764.1|Archaea___Halobacterota-Syntrophoarchaeia___Syntrophoarchaeales___Syntrophoarchaeum_A_butanivorans___88.89___GCA_001766825.1                              
    1.3e-05   26.7   0.0     0.0034   18.8   0.0    2.2  1  WP-008003919.1|Archaea___Halobacterota-Halobacteria___Halobacteriales___Halorubrum_lipolyticum___99.3___GCF_000337375.1                                              
    1.6e-05   26.5   0.1    0.00022   22.7   0.1    2.1  1  WP-020447767.1|Archaea___Halobacterota-Halobacteria___Halobacteriales___Salinarchaeum_sp000403645___97.53___GCF_000403645.1                                          
    1.8e-05   26.3   0.1     0.0065   17.9   0.1    2.3  1  ESS08357.1|Archaea___Halobacterota-Halobacteria___Halobacteriales___Halonotius_sp000496215___92.47___GCA_000496215.1                                                 
    2.2e-05   26.0   0.0    3.4e-05   25.4   0.0    1.2  1  WP-014012717.1|Archaea___Euryarchaeota-Thermococci___Thermococcales___Thermococcus_sp000221185___100___GCF_000221185.1                                               
    2.4e-05   25.8   0.0    6.2e-05   24.5   0.0    1.6  1  WP-084719630.1|Bacteria___Firmicutes_B-Desulfitobacteriia___Desulfitobacteriales___CEB3_sp001029295___98.28___GCF_001029295.1                                        
    2.7e-05   25.7   1.8    5.6e-05   24.6   0.3    2.2  1  WP-004334282.1|Bacteria___Bacteroidota-Bacteroidia___Bacteroidales___Porphyromonas_endodontalis___99.45___GCF_000174815.1                                            
    2.7e-05   25.7   0.1       0.34   12.3   0.0    2.2  2  WP-011322919.1|Archaea___Halobacterota-Halobacteria___Halobacteriales___Natronomonas_pharaonis___99.29___GCF_000026045.1                                             
    3.6e-05   25.3   0.0    5.9e-05   24.6   0.0    1.2  1  WP-088882280.1|Archaea___Euryarchaeota-Thermococci___Thermococcales___Thermococcus_sp002214525___100___GCF_002214525.1                                               
    4.3e-05   25.0   0.0    0.00016   23.1   0.0    1.8  1  WP-103990593.1|Archaea___Halobacterota-Halobacteria___Halobacteriales___Halobellus_limi___99.55___GCF_900108165.1                                                    
    4.6e-05   24.9   0.0    0.00096   20.6   0.0    2.1  2  WP-089815689.1|Archaea___Halobacterota-Halobacteria___Halobacteriales___Halomicrobium_zhouii___99.93___GCF_900114435.1                                               
    5.7e-05   24.6   0.6    0.00015   23.3   0.8    1.5  1  tbn..52347..53252..DKDC01000001.1|Bacteria___Bacteroidota-Bacteroidia___Bacteroidales___UBA6398_sp002451695___78.91___GCA_002451695.1                                
    6.5e-05   24.4   0.0    0.00012   23.6   0.0    1.4  1  WP-073310586.1|Archaea___Halobacterota-Halobacteria___Halobacteriales___Halobaculum_gomorrense___98.3___GCF_900129775.1                                              
    6.5e-05   24.4   0.0       0.13   13.6   0.0    2.4  2  WP-048096892.1|Archaea___Halobacterota-Archaeoglobi___Archaeoglobales___Geoglobus_ahangari___100___GCF_001006045.1                                                   
    6.7e-05   24.4   0.0        0.4   12.1   0.0    2.4  2  WP-097010031.1|Archaea___Halobacterota-Halobacteria___Halobacteriales___Natronoarchaeum_philippinense___98.73___GCF_900215575.1                                      
    7.1e-05   24.3   0.0     0.0016   19.9   0.0    2.1  1  WP-012808049.1|Archaea___Halobacterota-Halobacteria___Halobacteriales___Halomicrobium_mukohataei___99.93___GCF_000023965.1                                           
    7.9e-05   24.2   0.0       0.12   13.7   0.0    2.3  2  PSP77155.1|Archaea___Halobacterota-Halobacteria___Halobacteriales___QS-1-68-20_sp003021085___92.94___GCA_003021085.1                                                 
     0.0001   23.8   0.0       0.25   12.7   0.0    2.2  2  WP-094531742.1|Archaea___Halobacterota-Halobacteria___Halobacteriales___Halorubrum_halodurans___94.17___GCF_002252985.1                                              
    0.00011   23.7   0.0       0.38   12.1   0.0    2.3  2  WP-004039240.1|Archaea___Halobacterota-Methanomicrobia___Methanomicrobiales___Methanofollis_liminatans___99.54___GCF_000275865.1                                     
    0.00011   23.7   0.0      0.014   16.8   0.0    2.3  2  WP-012106235.1|Archaea___Halobacterota-Methanomicrobia___Methanomicrobiales___Methanoregula_boonei___99.54___GCF_000017625.1                                         
    0.00011   23.6   0.2      0.051   15.0   0.2    2.2  1  WP-021780312.1|Archaea___Halobacterota-Halobacteria___Halobacteriales___Halarchaeum_acidiphilum___88.48___GCF_000474235.1                                            
    0.00013   23.5   0.0      0.026   16.0   0.0    2.5  2  WP-089697656.1|Archaea___Halobacterota-Halobacteria___Halobacteriales___Halogranum_gelatinilyticum___99.57___GCF_900103715.1                                         
    0.00013   23.4   0.0      0.053   14.9   0.0    2.3  2  WP-070365780.1|Archaea___Halobacterota-Halobacteria___Halobacteriales___Halodesulfurarchaeum_formicicum___96.09___GCF_001886955.1                                    
    0.00013   23.4   0.0    0.00021   22.8   0.0    1.2  1  WP-059055731.1|Archaea___Halobacterota-Halobacteria___Halobacteriales___Halobacterium_hubeiense___98.65___GCF_001488575.1                                            
    0.00014   23.3   0.1      0.027   15.9   0.1    2.2  1  WP-050049385.1|Archaea___Halobacterota-Halobacteria___Halobacteriales___Halanaeroarchaeum_sulfurireducens___98.23___GCF_001011115.1                                  
    0.00014   23.3   0.1      0.017   16.5   0.0    2.2  2  WP-089698535.1|Archaea___Halobacterota-Halobacteria___Halobacteriales___Halogranum_gelatinilyticum___99.57___GCF_900103715.1                                         
    0.00016   23.2   0.0       0.16   13.3   0.0    2.2  2  WP-094589609.1|Archaea___Halobacterota-Halobacteria___Halobacteriales___Halorubrum_sp002252755___74.82___GCF_002252755.1                                             
    0.00017   23.1   0.0      0.045   15.1   0.0    2.3  2  PSP57790.1|Archaea___Halobacterota-Halobacteria___Halobacteriales___CBA1134_sp003021175___96.37___GCA_003021175.1                                                    
    0.00017   23.0   0.0       0.03   15.7   0.0    2.4  2  WP-049894108.1|Archaea___Halobacterota-Halobacteria___Halobacteriales___Halogranum_rubrum___99.38___GCF_900114455.1                                                  
    0.00019   22.9   0.2      0.098   14.1   0.0    2.3  2  WP-014556800.1|Archaea___Halobacterota-Halobacteria___Halobacteriales___Haloquadratum_walsbyi___99.3___GCF_000237865.1                                               
    0.00019   22.9   0.0    0.00029   22.3   0.0    1.3  1  WP-058981181.1|Archaea___Halobacterota-Halobacteria___Halobacteriales___Halobacterium_sp001485535___99.08___GCF_001485535.1                                          
    0.00019   22.9   1.6    0.00028   22.4   1.0    1.6  1  PWL77998.1|Bacteria___Bacteroidota-Bacteroidia___Bacteroidales___UBA6398_sp003150315___84.03___GCA_003150315.1                                                       
     0.0002   22.9   0.0      0.079   14.4   0.0    2.3  2  WP-012966289.1|Archaea___Halobacterota-Archaeoglobi___Archaeoglobales___Ferroglobus_placidus___100___GCF_000025505.1                                                 
    0.00025   22.5   0.0       0.11   13.9   0.0    2.3  2  WP-058571149.1|Archaea___Halobacterota-Halobacteria___Halobacteriales___Haloferax_sp001469865___98.6___GCF_001469865.1                                               
    0.00025   22.5   0.1      0.087   14.2   0.0    2.5  2  WP-089821016.1|Archaea___Halobacterota-Halobacteria___Halobacteriales___Halogranum_amylolyticum___99.38___GCF_900110465.1                                            
    0.00026   22.5   0.0     0.0098   17.3   0.0    2.2  1  PSQ46323.1|Archaea___Halobacterota-Halobacteria___Halobacteriales___SW-6-65-15_sp003023465___72.86___GCA_003023465.1                                                 
    0.00026   22.5   0.2      0.096   14.1   0.0    2.3  2  WP-049938093.1|Archaea___Halobacterota-Halobacteria___Halobacteriales___Haloplanus_natans___98.8___GCF_000427685.1                                                   
    0.00026   22.5   0.0    0.00041   21.8   0.0    1.3  1  tbn..22643..23581..DCHS01000027.1|Bacteria___Bacteroidota-Bacteroidia___Bacteroidales___F0040_sp002314875___90.52___GCA_002314875.1                                  
    0.00027   22.4   0.1       0.34   12.3   0.0    2.3  2  WP-013440469.1|Archaea___Halobacterota-Halobacteria___Halobacteriales___Halogeometricum_borinquense___99.92___GCF_000172995.2                                        
    0.00027   22.4   0.0       0.53   11.7   0.0    2.3  2  WP-049943586.1|Archaea___Halobacterota-Halobacteria___Halobacteriales___Halolamina_sp000224475___97.28___GCF_000224475.1                                             
    0.00027   22.4   0.0     0.0029   19.0   0.0    2.1  1  WP-012940802.1|Archaea___Halobacterota-Archaeoglobi___Archaeoglobales___Archaeoglobus_B_profundus___99.84___GCF_000025285.1                                          
    0.00028   22.4   0.0       0.38   12.1   0.0    2.2  2  WP-015409402.1|Archaea___Halobacterota-Halobacteria___Halobacteriales___Natronomonas_moolapensis___99.57___GCF_000591055.1                                           
    0.00028   22.4   0.0       0.55   11.6   0.0    2.3  2  WP-049907809.1|Archaea___Halobacterota-Halobacteria___Halobacteriales___Haloferax_elongans___99.57___GCF_000336755.1                                                 
    0.00031   22.2   0.0    0.00046   21.7   0.0    1.2  1  ESS09290.1|Archaea___Halobacterota-Halobacteria___Halobacteriales___Halonotius_sp000496215___92.47___GCA_000496215.1                                                 
    0.00032   22.2   0.1       0.41   12.0   0.0    2.3  2  WP-089809263.1|Archaea___Halobacterota-Halobacteria___Halobacteriales___Halogeometricum_rufum___99.36___GCF_900112175.1                                              
    0.00033   22.1   0.2       0.47   11.8   0.0    2.3  2  WP-089880104.1|Archaea___Halobacterota-Halobacteria___Halobacteriales___Halogeometricum_limi___99.57___GCF_900115785.1                                               
    0.00033   22.1   0.2       0.17   13.2   0.0    2.3  2  WP-089769606.1|Archaea___Halobacterota-Halobacteria___Halobacteriales___Halobellus_clavatus___98.92___GCF_900107195.1                                                
    0.00033   22.1   0.0      0.029   15.8   0.0    2.6  2  WP-004043403.1|Archaea___Halobacterota-Halobacteria___Halobacteriales___Haloferax_volcanii___98.68___GCF_000025685.1                                                 
    0.00033   22.1   0.2    0.00055   21.4   0.2    1.3  1  WP-016956716.1|Bacteria___Proteobacteria-Gammaproteobacteria___Enterobacterales___Catenovulum_agarivorans___94.45___GCF_000281085.1                                  
    0.00034   22.1   0.0     0.0071   17.8   0.0    2.2  2  WP-012617210.1|Archaea___Halobacterota-Methanomicrobia___Methanomicrobiales___Methanosphaerula_palustris___99.84___GCF_000021965.1                                   
    0.00034   22.1   0.3      0.053   14.9   0.0    2.2  2  WP-059055301.1|Archaea___Halobacterota-Halobacteria___Halobacteriales___Halobacterium_hubeiense___98.65___GCF_001488575.1                                            
    0.00035   22.0   0.0    0.00056   21.4   0.0    1.2  1  WP-050047888.1|Archaea___Halobacterota-Halobacteria___Halobacteriales___Halanaeroarchaeum_sulfurireducens___98.23___GCF_001011115.1                                  
    0.00036   22.0   0.2      0.053   14.9   0.2    2.3  1  WP-059057618.1|Archaea___Halobacterota-Halobacteria___Halobacteriales___Halobacterium_hubeiense___98.65___GCF_001488575.1                                            
    0.00036   22.0   0.1    0.00051   21.5   0.1    1.2  1  WP-010902152.1|Archaea___Halobacterota-Halobacteria___Halobacteriales___Halobacterium_salinarum___99.42___GCF_000006805.1                                            
    0.00036   22.0   0.1      0.048   15.1   0.1    2.3  1  WP-009487487.1|Archaea___Halobacterota-Halobacteria___Halobacteriales___Halobacterium_sp000230955___98.65___GCF_000230955.2                                          
    0.00037   22.0   0.0        1.7   10.0   0.0    2.3  2  WP-067052121.1|Archaea___Halobacterota-Methanomicrobia___Methanomicrobiales___Methanofollis_ethanolicus___100___GCF_001571385.1                                      
    0.00037   22.0   0.7      0.013   16.9   0.7    2.2  1  WP-058985018.1|Archaea___Halobacterota-Halobacteria___Halobacteriales___Halobacterium_sp001485535___99.08___GCF_001485535.1                                          
    0.00038   21.9   0.0      0.015   16.7   0.0    2.1  1  PSP95334.1|Archaea___Halobacterota-Halobacteria___Halobacteriales___Halomicrobium_sp003021685___93.87___GCA_003021685.1                                              
    0.00042   21.8   0.1    0.00074   21.0   0.1    1.3  1  WP-053394463.1|Bacteria___Proteobacteria-Gammaproteobacteria___Enterobacterales___Vibrio_nereis___99.86___GCF_001591105.1                                            
    0.00043   21.8   0.0       0.51   11.7   0.0    2.3  2  WP-049918791.1|Archaea___Halobacterota-Halobacteria___Halobacteriales___Haloferax_larsenii___99.19___GCF_000336955.1                                                 
    0.00043   21.8   0.0       0.29   12.5   0.0    2.3  2  WP-079233699.1|Archaea___Halobacterota-Halobacteria___Halobacteriales___Halolamina_sp002025255___97.34___GCF_002025255.1                                             
    0.00043   21.8   0.0    0.00068   21.1   0.0    1.3  1  WP-077205447.1|Archaea___Halobacterota-Halobacteria___Halobacteriales___Halorientalis_sp001989615___99.5___GCF_001989615.1                                           
    0.00043   21.7   0.5    0.00099   20.6   0.6    1.5  1  tbn..111041..111946..DJQA01000018.1|Bacteria___Bacteroidota-Bacteroidia___Bacteroidales___UBA6398_sp002437495___72.38___GCA_002437495.1                              
    0.00043   21.7   0.2      0.047   15.1   0.2    2.3  1  WP-049993558.1|Archaea___Halobacterota-Halobacteria___Halobacteriales___Halapricum_salinum___99.5___GCF_000755225.1                                                  
    0.00043   21.7   0.0      0.072   14.5   0.0    2.2  2  WP-092634549.1|Archaea___Halobacterota-Halobacteria___Halobacteriales___Haloplanus_vescus___98.8___GCF_900107665.1                                                   
    0.00044   21.7   0.0    0.00083   20.8   0.0    1.4  1  WP-089694433.1|Archaea___Halobacterota-Halobacteria___Halobacteriales___Halogranum_gelatinilyticum___99.57___GCF_900103715.1                                         
    0.00045   21.7   0.1        1.5   10.2   0.0    2.3  2  WP-049917934.1|Archaea___Halobacterota-Halobacteria___Halobacteriales___Haloferax_denitrificans___99.44___GCF_000337795.1                                            
    0.00046   21.7   0.0      0.007   17.8   0.0    2.1  1  WP-018256668.1|Archaea___Halobacterota-Halobacteria___Halobacteriales___Halomicrobium_katesii___99.93___GCF_000379085.1                                              
    0.00047   21.6   0.0       0.42   12.0   0.0    2.2  2  PSQ27262.1|Archaea___Halobacterota-Halobacteria___Halobacteriales___QS-9-68-17_sp003023565___95.65___GCA_003023565.1                                                 
    0.00048   21.6   0.0       0.16   13.3   0.0    2.2  2  WP-015299041.1|Archaea___Halobacterota-Halobacteria___Halobacteriales___Natrinema_pellirubrum___99.76___GCF_000230735.2                                              
    0.00048   21.6   0.0      0.061   14.7   0.0    2.3  2  WP-058582709.1|Archaea___Halobacterota-Halobacteria___Halobacteriales___Haloprofundus_marisrubri___99.24___GCF_001469955.1                                           
    0.00049   21.6   0.4      0.028   15.8   0.4    2.2  1  WP-096388987.1|Archaea___Halobacterota-Halobacteria___Halobacteriales___Halopenitus_persicus_A___98.22___GCF_002355635.1                                             
    0.00049   21.6   0.0      0.021   16.2   0.0    2.2  2  WP-101294996.1|Archaea___Halobacterota-Halobacteria___Halobacteriales___Halogranum_sp002844195___99.95___GCF_002844195.1                                             
     0.0005   21.5   0.3      0.049   15.0   0.0    2.2  2  WP-021072423.1|Archaea___Halobacterota-Halobacteria___Halobacteriales___Halopenitus_persicus___98.11___GCF_900107205.1                                               
     0.0005   21.5   0.1     0.0011   20.5   0.1    1.5  1  WP-076428110.1|Archaea___Halobacterota-Halobacteria___Halobacteriales___Haladaptatus_litoreus___100___GCF_900156425.1                                                
    0.00051   21.5   0.0       0.51   11.7   0.0    2.3  2  WP-049915334.1|Archaea___Halobacterota-Halobacteria___Halobacteriales___Haloferax_mucosum___99.36___GCF_000337815.1                                                  
    0.00051   21.5   0.0        1.2   10.5   0.0    2.3  2  WP-103427729.1|Archaea___Halobacterota-Halobacteria___Halobacteriales___Salinigranum_rubrum___98.42___GCF_002906575.1                                                
    0.00052   21.5   0.0      0.015   16.7   0.0    2.2  1  GBE54331.1|Archaea___Hydrothermarchaeota-Hydrothermarchaeia___Hydrothermarchaeales___BMS3B_sp002897955___97.2___GCA_002897955.1                                      
    0.00052   21.5   0.0        0.9   10.9   0.0    2.3  2  WP-049896292.1|Archaea___Halobacterota-Halobacteria___Halobacteriales___Haloferax_volcanii___98.68___GCF_000025685.1                                                 
    0.00052   21.5   0.1       0.26   12.7   0.0    2.3  2  PSQ47914.1|Archaea___Halobacterota-Halobacteria___Halobacteriales___SW-6-65-15_sp003023465___72.86___GCA_003023465.1                                                 
    0.00053   21.4   0.1       0.38   12.1   0.0    2.2  2  WP-008384354.1|Archaea___Halobacterota-Halobacteria___Halobacteriales___Halogeometricum_pallidum___99.1___GCF_000337095.1                                            
    0.00054   21.4   0.0      0.055   14.9   0.0    2.2  2  WP-058366012.1|Archaea___Halobacterota-Halobacteria___Halobacteriales___Haloparvum_sedimenti___97.54___GCF_001462205.1                                               
    0.00055   21.4   0.0      0.001   20.6   0.0    1.4  1  PIQ91898.1|Bacteria___Patescibacteria-Paceibacteria___Paceibacterales___GCA-002787255_sp002787255___62.01___GCA_002787255.1                                          
    0.00055   21.4   0.3      0.046   15.1   0.0    2.2  2  WP-092815993.1|Archaea___Halobacterota-Halobacteria___Halobacteriales___Halopenitus_malekzadehii___98.41___GCF_900108505.1                                           
    0.00056   21.4   0.0     0.0012   20.4   0.0    1.4  1  PSP93707.1|Archaea___Halobacterota-Halobacteria___Halobacteriales___Halomicrobium_sp003021685___93.87___GCA_003021685.1                                              
    0.00057   21.4   0.1       0.87   11.0   0.0    2.3  2  PKL68173.1|Archaea___Halobacterota-Methanomicrobia___Methanomicrobiales___Methanoregula_sp002839675___99.67___GCA_002839675.1                                        
    0.00057   21.4   0.0        0.8   11.1   0.0    2.4  2  WP-053949045.1|Archaea___Halobacterota-Halobacteria___Halobacteriales___Halolamina_sediminis___96.58___GCF_001282785.1                                               
    0.00058   21.3   0.0      0.085   14.3   0.0    2.3  2  PSP39638.1|Archaea___Halobacterota-Halobacteria___Halobacteriales___CBA1134_sp003021785___92.04___GCA_003021785.1                                                    
    0.00061   21.3   0.0     0.0014   20.1   0.0    1.6  1  WP-005535996.1|Archaea___Halobacterota-Halobacteria___Halobacteriales___Haloarcula_argentinensis___99.92___GCF_000336895.1                                           
    0.00063   21.2   0.0      0.025   16.0   0.0    2.2  2  WP-058573404.1|Archaea___Halobacterota-Halobacteria___Halobacteriales___Haloferax_sp001469865___98.6___GCF_001469865.1                                               
    0.00066   21.2   0.0      0.039   15.4   0.0    2.4  1  WP-089670997.1|Archaea___Halobacterota-Halobacteria___Halobacteriales___Halohasta_litchfieldiae___99.19___GCF_900109065.1                                            
     0.0007   21.1   0.0      0.063   14.7   0.0    2.2  2  WP-094528923.1|Archaea___Halobacterota-Halobacteria___Halobacteriales___Halorubrum_halodurans___94.17___GCF_002252985.1                                              
     0.0007   21.1   0.0      0.074   14.4   0.0    2.2  2  WP-066415792.1|Archaea___Halobacterota-Halobacteria___Halobacteriales___Halorubrum_aethiopicum___97.92___GCF_001542905.1                                             
    0.00078   20.9   0.0       0.93   10.9   0.0    2.3  2  WP-049905149.1|Archaea___Halobacterota-Halobacteria___Halobacteriales___Haloferax_prahovense___99.44___GCF_000336815.1                                               
    0.00078   20.9   0.0       0.93   10.9   0.0    2.3  2  WP-058566645.1|Archaea___Halobacterota-Halobacteria___Halobacteriales___Haloferax_sp001469875___99.44___GCF_001469875.2                                              
    0.00079   20.9   0.1       0.94   10.8   0.0    2.3  2  WP-058826123.1|Archaea___Halobacterota-Halobacteria___Halobacteriales___Haloferax_sp001482285___99.44___GCF_001482285.1                                              
    0.00089   20.7   0.0     0.0018   19.7   0.0    1.5  1  WP-101349285.1|Archaea___Halobacterota-Halobacteria___Halobacteriales___Haloarcula_taiwanensis___99.93___GCF_002844335.1                                             
    0.00097   20.6   0.0       0.17   13.3   0.0    2.2  1  WP-008321851.1|Archaea___Halobacterota-Halobacteria___Halobacteriales___Haloferax_mucosum___99.36___GCF_000337815.1                                                  
      0.001   20.5   0.0       0.15   13.4   0.0    2.1  2  WP-066304208.1|Archaea___Halobacterota-Halobacteria___Halobacteriales___Natrinema_mahii___99.57___GCF_000690595.1                                                    
      0.001   20.5   0.1     0.0021   19.5   0.1    1.5  1  RBI63640.1|Archaea___Halobacterota-Halobacteria___Halobacteriales___H22_sp003298465___99.36___GCA_003298465.1                                                        
      0.001   20.5   0.0        0.1   14.0   0.0    2.2  2  WP-092817661.1|Archaea___Halobacterota-Halobacteria___Halobacteriales___Halopenitus_malekzadehii___98.41___GCF_900108505.1                                           
     0.0011   20.5   0.0       0.16   13.4   0.0    2.2  2  WP-075938465.1|Archaea___Halobacterota-Halobacteria___Halobacteriales___CBA1134_sp001950595___98.8___GCF_001950595.1                                                 
     0.0011   20.4   0.1      0.054   14.9   0.0    2.2  2  WP-096389973.1|Archaea___Halobacterota-Halobacteria___Halobacteriales___Halopenitus_persicus_A___98.22___GCF_002355635.1                                             
     0.0011   20.4   0.1     0.0023   19.4   0.1    1.5  1  WP-049972006.1|Archaea___Halobacterota-Halobacteria___Halobacteriales___Haladaptatus_cibarius___99.57___GCF_000710615.1                                              
     0.0011   20.4   0.0      0.068   14.6   0.0    2.3  2  WP-008006493.1|Archaea___Halobacterota-Halobacteria___Halobacteriales___Halorubrum_lipolyticum___99.3___GCF_000337375.1                                              
     0.0012   20.3   0.0      0.002   19.6   0.0    1.3  1  WP-092657410.1|Archaea___Halobacterota-Halobacteria___Halobacteriales___Halorientalis_persicus___99.93___GCF_900110215.1                                             
     0.0012   20.3   0.0      0.065   14.6   0.0    2.3  2  ESS11880.1|Archaea___Halobacterota-Halobacteria___Halobacteriales___J07HR59_sp000496235___90.17___GCA_000496235.1                                                    
     0.0012   20.3   0.0     0.0025   19.2   0.0    1.5  1  WP-053966326.1|Archaea___Halobacterota-Halobacteria___Halobacteriales___Haloarcula_rubripromontorii___99.87___GCF_001280425.1                                        
     0.0013   20.2   0.0      0.068   14.6   0.0    2.2  2  WP-008583155.1|Archaea___Halobacterota-Halobacteria___Halobacteriales___Halorubrum_hochstenium___99.38___GCF_000337075.1                                             
     0.0013   20.2   0.0      0.075   14.4   0.0    2.3  2  WP-092923790.1|Archaea___Halobacterota-Halobacteria___Halobacteriales___Halorubrum_sodomense___99.19___GCF_900111935.1                                               
     0.0013   20.2   0.1     0.0018   19.7   0.1    1.2  1  tbn..51958..52857..DKWX01000002.1|Bacteria___Bacteroidota-Bacteroidia___Bacteroidales___CAG-485_sp002491945___90.96___GCA_002491945.1                                
     0.0013   20.2   0.0       0.93   10.9   0.0    2.3  2  WP-014732467.1|Archaea___Halobacterota-Halobacteria___Halobacteriales___Haloferax_mediterranei___99.25___GCF_000306765.2                                             
     0.0013   20.2   0.0     0.0029   19.0   0.0    1.6  1  PSP83658.1|Archaea___Halobacterota-Halobacteria___Halobacteriales___QS-6-64-34_sp003020925___88.8___GCA_003020925.1                                                  
     0.0013   20.2   0.1     0.0021   19.5   0.1    1.3  1  tbn..25147..26049..DLLC01000062.1|Bacteria___Bacteroidota-Bacteroidia___Bacteroidales___C941_sp002476625___65.79___GCA_002476625.1                                   
     0.0013   20.2   0.0      0.068   14.6   0.0    2.2  2  WP-004046539.1|Archaea___Halobacterota-Halobacteria___Halobacteriales___Halorubrum_saccharovorum___99.25___GCF_000337915.1                                           
     0.0013   20.2   0.0      0.073   14.5   0.0    2.2  2  WP-094524694.1|Archaea___Halobacterota-Halobacteria___Halobacteriales___Halorubrum_sp002252755___74.82___GCF_002252755.1                                             
     0.0014   20.1   0.0      0.075   14.4   0.0    2.2  2  WP-006627835.1|Archaea___Halobacterota-Halobacteria___Halobacteriales___Halorubrum_tebenquichense___99.68___GCF_000337415.1                                          
     0.0014   20.1   0.0      0.075   14.4   0.0    2.2  2  WP-017344480.1|Archaea___Halobacterota-Halobacteria___Halobacteriales___Halorubrum_sp000296615___99.49___GCF_000296615.1                                             
     0.0014   20.1   0.0      0.075   14.4   0.0    2.2  2  WP-008443856.1|Archaea___Halobacterota-Halobacteria___Halobacteriales___Halorubrum_californiense___97.07___GCF_000336875.1                                           
     0.0014   20.1   0.0      0.075   14.4   0.0    2.2  2  WP-004599587.1|Archaea___Halobacterota-Halobacteria___Halobacteriales___Halorubrum_distributum___99.49___GCF_000337335.1                                             
     0.0014   20.1   0.1     0.0027   19.1   0.1    1.5  1  WP-066143209.1|Archaea___Halobacterota-Halobacteria___Halobacteriales___Haladaptatus_sp001625445___98.69___GCF_001625445.1                                           
     0.0014   20.0   0.1     0.0022   19.4   0.1    1.3  1  tbn..2828..3712..DFJU01000102.1|Bacteria___Bacteroidota-Bacteroidia___Bacteroidales___UBA3663_sp002373755___70.86___GCA_002373755.1                                  
     0.0015   20.0   0.0       0.15   13.5   0.0    2.4  2  ESS05615.1|Archaea___Halobacterota-Halobacteria___Halobacteriales___A07HB70_sp000496195___85.2___GCA_000496195.1                                                     
     0.0015   20.0   0.0      0.073   14.5   0.0    2.2  2  WP-099255506.1|Archaea___Halobacterota-Halobacteria___Halobacteriales___Halorubrum_persicum___98.94___GCF_002727125.1                                                
     0.0015   20.0   0.0       0.19   13.1   0.0    2.2  1  PSP66840.1|Archaea___Halobacterota-Halobacteria___Halobacteriales___QS-1-69-70_sp003021005___88.05___GCA_003021005.1                                                 
     0.0015   20.0   0.0      0.084   14.3   0.0    2.2  2  WP-050032485.1|Archaea___Halobacterota-Halobacteria___Halobacteriales___Halorubrum_halophilum___92.18___GCF_000739595.1                                              
     0.0015   20.0   0.0       0.16   13.3   0.0    2.1  2  WP-006648684.1|Archaea___Halobacterota-Halobacteria___Halobacteriales___Natrinema_jeotgali___98.8___GCF_000710605.1                                                  
     0.0016   19.9   0.0       0.17   13.3   0.0    2.2  1  PSQ40295.1|Archaea___Halobacterota-Halobacteria___Halobacteriales___QS-1-69-70_sp003022905___63.09___GCA_003022905.1                                                 
     0.0016   19.9   0.0      0.077   14.4   0.0    2.2  1  WP-027119010.1|Archaea___Halobacterota-Halobacteria___Halobacteriales___Natronorubrum_tibetense___99.36___GCF_000383975.1                                            
     0.0017   19.8   0.0      0.079   14.4   0.0    2.2  2  PSQ57263.1|Archaea___Halobacterota-Halobacteria___Halobacteriales___Halorubrum_sp003023405___87.52___GCA_003023405.1                                                 
     0.0017   19.8   0.0     0.0032   18.9   0.0    1.5  1  WP-089672697.1|Archaea___Halobacterota-Halobacteria___Halobacteriales___Halohasta_litchfieldiae___99.19___GCF_900109065.1                                            
     0.0017   19.8   0.1      0.069   14.6   0.0    2.4  2  WP-049928788.1|Archaea___Halobacterota-Halobacteria___Halobacteriales___Halopiger_A_goleimassiliensis___99.62___GCF_000455345.1                                      
     0.0018   19.8   0.0      0.068   14.6   0.0    2.2  2  WP-053772721.1|Archaea___Halobacterota-Halobacteria___Halobacteriales___Halorubrum_tropicale___99.57___GCF_001280455.1                                               
     0.0018   19.7   0.0     0.0046   18.4   0.0    1.6  1  WP-004593836.1|Archaea___Halobacterota-Halobacteria___Halobacteriales___Haloarcula_japonica___99.93___GCF_000336635.1                                                
     0.0018   19.7   0.1      0.088   14.2   0.0    2.2  2  WP-021072705.1|Archaea___Halobacterota-Halobacteria___Halobacteriales___Halopenitus_persicus___98.11___GCF_900107205.1                                               
     0.0018   19.7   0.5        2.3    9.5   0.0    2.2  2  WP-092636084.1|Archaea___Halobacterota-Halobacteria___Halobacteriales___Haloplanus_vescus___98.8___GCF_900107665.1                                                   
     0.0019   19.7   0.0      0.028   15.8   0.0    2.1  2  WP-049911734.1|Archaea___Halobacterota-Halobacteria___Halobacteriales___Halorubrum_kocurii___97.78___GCF_000337355.1                                                 
     0.0019   19.6   0.2       0.05   15.0   0.1    2.4  2  WP-108381937.1|Archaea___Halobacterota-Halobacteria___Halobacteriales___HARCEL1_sp003058365___96.52___GCF_003058365.1                                                
     0.0019   19.6   0.0      0.075   14.4   0.0    2.2  2  WP-049932934.1|Archaea___Halobacterota-Halobacteria___Halobacteriales___Halorubrum_ezzemoulense___99.63___GCF_002114285.1                                            
     0.0019   19.6   0.0     0.0027   19.1   0.0    1.2  1  tbn..4556..5434..DCIF01000147.1|Bacteria___Bacteroidota-Bacteroidia___Bacteroidales___UBA3663_sp002315795___60.86___GCA_002315795.1                                  
     0.0019   19.6   0.0      0.083   14.3   0.0    2.2  2  WP-049983630.1|Archaea___Halobacterota-Halobacteria___Halobacteriales___Halorubrum_sp000746205___99.3___GCF_000746205.1                                              
     0.0019   19.6   0.0     0.0042   18.5   0.0    1.5  1  WP-015764007.1|Archaea___Halobacterota-Halobacteria___Halobacteriales___Halomicrobium_mukohataei___99.93___GCF_000023965.1                                           
     0.0019   19.6   0.0      0.088   14.2   0.0    2.2  2  WP-095637887.1|Archaea___Halobacterota-Halobacteria___Halobacteriales___Halorubrum_sp002286985___99.76___GCF_002286985.1                                             
     0.0019   19.6   0.0     0.0042   18.5   0.0    1.5  1  WP-018257916.1|Archaea___Halobacterota-Halobacteria___Halobacteriales___Halomicrobium_katesii___99.93___GCF_000379085.1                                              
     0.0019   19.6   0.0       0.18   13.2   0.0    2.2  2  WP-076145574.1|Archaea___Halobacterota-Halobacteria___Halobacteriales___Natrinema_saccharevitans___99.3___GCF_001953745.1                                            
      0.002   19.6   0.1       0.21   13.0   0.0    2.3  2  WP-058984115.1|Archaea___Halobacterota-Halobacteria___Halobacteriales___Halobacterium_sp001485535___99.08___GCF_001485535.1                                          
      0.002   19.6   0.0       0.95   10.8   0.0    2.3  2  WP-092893083.1|Archaea___Halobacterota-Halobacteria___Halobacteriales___Halopelagius_inordinatus___99.57___GCF_900113245.1                                           
     0.0022   19.5   0.0        1.6   10.1   0.0    2.3  2  WP-015591518.1|Archaea___Halobacterota-Archaeoglobi___Archaeoglobales___Archaeoglobus_A_sulfaticallidus___100___GCF_000385565.1                                      
     0.0022   19.4   0.1       0.63   11.4   0.0    2.2  2  PSQ50181.1|Archaea___Halobacterota-Halobacteria___Halobacteriales___Halovenus_sp003022725___82.47___GCA_003022725.1                                                  
     0.0022   19.4   1.1     0.0033   18.8   1.1    1.2  1  tbn..25311..26222..DETK01000021.1|Bacteria___Bacteroidota-Bacteroidia___Bacteroidales___Bact-11_sp002361615___76.2___GCA_002361615.1                                 
     0.0023   19.4   0.0      0.034   15.6   0.0    2.1  2  WP-103425145.1|Archaea___Halobacterota-Halobacteria___Halobacteriales___Salinigranum_rubrum___98.42___GCF_002906575.1                                                
     0.0023   19.4   0.0        1.6   10.1   0.0    2.2  2  WP-090615010.1|Archaea___Halobacterota-Halobacteria___Halobacteriales___Natrinema_salaciae___99.87___GCF_900110865.1                                                 
     0.0023   19.4   0.0     0.0049   18.3   0.0    1.5  1  WP-004518540.1|Archaea___Halobacterota-Halobacteria___Halobacteriales___Haloarcula_vallismortis___99.93___GCF_000337775.1                                            
     0.0023   19.3   0.0     0.0038   18.6   0.0    1.3  1  PSP76083.1|Archaea___Halobacterota-Halobacteria___Halobacteriales___QS-1-68-20_sp003021085___92.94___GCA_003021085.1                                                 
     0.0024   19.3   0.0     0.0037   18.7   0.0    1.3  1  WP-092689567.1|Archaea___Halobacterota-Halobacteria___Halobacteriales___Halorientalis_regularis___99.15___GCF_900102305.1                                            
     0.0024   19.3   0.2     0.0045   18.4   0.2    1.5  1  tbn..1080107..1081195..DDFJ01000004.1|Bacteria___Bacteroidota-Bacteroidia___Chitinophagales___UBA1931_sp002337125___100___GCA_002337125.1                            
     0.0025   19.3   0.0        0.8   11.1   0.0    2.3  2  WP-092534423.1|Archaea___Halobacterota-Halobacteria___Halobacteriales___Halopelagius_longus___99.38___GCF_900100875.1                                                
     0.0025   19.3   0.0     0.0042   18.5   0.0    1.5  1  OGN96375.1|Bacteria___Chloroflexota-Dehalococcoidia___GIF9___RBG-13-51-36_sp001796515___92.24___GCA_001796515.1                                                      
     0.0025   19.3   0.0      0.003   19.0   0.0    1.2  1  tbn..1..549..DNDT01000362.1|Bacteria___Bacteroidota-Bacteroidia___Flavobacteriales___UBA11591_sp003487525___80.91___GCA_003487525.1                                  
     0.0025   19.2   0.0       0.21   13.0   0.0    2.2  1  PSQ34109.1|Archaea___Halobacterota-Halobacteria___Halobacteriales___QS-1-69-70_sp003023535___65.44___GCA_003023535.1                                                 
     0.0025   19.2   0.3      0.039   15.4   0.3    2.1  1  WP-089672395.1|Archaea___Halobacterota-Halobacteria___Halobacteriales___Halohasta_litchfieldiae___99.19___GCF_900109065.1                                            
     0.0026   19.2   0.1       0.22   12.9   0.1    2.3  1  WP-012289408.1|Archaea___Halobacterota-Halobacteria___Halobacteriales___Halobacterium_salinarum___99.42___GCF_000006805.1                                            
     0.0027   19.2   0.0        1.1   10.7   0.0    2.2  2  PXF51557.1|Archaea___Halobacterota-Syntrophoarchaeia___ANME-1___ANME1a_sp003194425___87.91___GCA_003194425.1                                                         
     0.0027   19.1   0.0     0.0067   17.8   0.0    1.6  1  WP-004964052.1|Archaea___Halobacterota-Halobacteria___Halobacteriales___Haloarcula_marismortui___99.53___GCF_000011085.1                                             
     0.0027   19.1   0.0       0.43   11.9   0.0    2.3  2  PKL65549.1|Archaea___Halobacterota-Methanomicrobia___Methanomicrobiales___Methanoregula_sp002839605___99.67___GCA_002839605.1                                        
     0.0028   19.1   6.2     0.0054   18.2   6.2    1.5  1  tbn..75747..76721..LSMX01000002.1|Bacteria___Firmicutes-Bacilli___Mycoplasmatales___Bg2_sp001641205___91.6___GCA_001641205.1                                         
     0.0028   19.1   0.0      0.073   14.5   0.0    2.2  2  RAW44873.1|Archaea___Halobacterota-Halobacteria___Halobacteriales___Halorubrum_sp003287355___98.61___GCA_003287355.1                                                 
     0.0029   19.1   0.1       0.67   11.3   0.0    2.2  2  WP-103990588.1|Archaea___Halobacterota-Halobacteria___Halobacteriales___Halobellus_limi___99.55___GCF_900108165.1                                                    
     0.0029   19.0   0.4     0.0062   18.0   0.2    1.7  1  tbn..18532..19431..DIJZ01000010.1|Bacteria___WOR-3_A-Hydrothermia___UBA1063___UBA1063_sp002421425___96.61___GCA_002421425.1                                          
      0.003   19.0   1.2     0.0059   18.0   1.2    1.5  1  MAM27175.1|Bacteria___Chloroflexota-Dehalococcoidia___SAR202___GCA-002694895_sp002694895___60.76___GCA_002694895.1                                                   
      0.003   19.0   0.0       0.23   12.8   0.0    2.2  1  PSP77687.1|Archaea___Halobacterota-Halobacteria___Halobacteriales___QS-1-69-70_sp003020965___95.22___GCA_003020965.1                                                 
      0.003   19.0   0.0      0.016   16.6   0.0    2.0  1  WP-006055899.1|Archaea___Halobacterota-Halobacteria___Halobacteriales___Halogeometricum_borinquense___99.92___GCF_000172995.2                                        
     0.0032   18.9   0.0     0.0053   18.2   0.0    1.4  1  WP-018128976.1|Archaea___Halobacterota-Halobacteria___Halobacteriales___Haladaptatus_paucihalophilus___99.08___GCF_000376445.1                                       
     0.0035   18.8   0.0       0.12   13.8   0.0    2.2  1  WP-090306261.1|Archaea___Halobacterota-Halobacteria___Halobacteriales___Natronorubrum_texcoconense___99.36___GCF_900100335.1                                         
     0.0035   18.8   0.1      0.006   18.0   0.1    1.4  1  tbn..191090..192157..DDEN01000057.1|Bacteria___Bacteroidota-Bacteroidia___Chitinophagales___UBA1931_sp002336115___98.65___GCA_002336115.1                            
     0.0035   18.8   0.0     0.0055   18.1   0.0    1.3  1  WP-058367240.1|Archaea___Halobacterota-Halobacteria___Halobacteriales___Haloparvum_sedimenti___97.54___GCF_001462205.1                                               
     0.0036   18.7   0.0       0.38   12.1   0.0    2.4  2  WP-023394230.1|Archaea___Halobacterota-Halobacteria___Halobacteriales___Halobaculum_tyrrellensis___97.54___GCF_000495475.1                                           
     0.0038   18.7   0.6      0.008   17.6   0.6    1.5  1  WP-088820514.1|Archaea___Micrarchaeota-Micrarchaeia___Micrarchaeales___Mia14_sp002214165___82.4___GCF_002214165.1                                                    
     0.0038   18.7   0.0       0.11   13.9   0.0    2.2  2  PSQ00695.1|Archaea___Halobacterota-Halobacteria___Halobacteriales___QS-5-70-17_sp003021975___85.82___GCA_003021975.1                                                 
     0.0038   18.7   0.2       0.48   11.8   0.0    2.5  2  WP-089734356.1|Archaea___Halobacterota-Halobacteria___Halobacteriales___Haloarchaeobius_iranensis___99.53___GCF_900103505.1                                          
     0.0038   18.6   0.0        0.4   12.1   0.0    2.2  2  PSQ07555.1|Archaea___Halobacterota-Halobacteria___Halobacteriales___QS-5-70-15_sp003022005___84.81___GCA_003022005.1                                                 
     0.0038   18.6   0.1       0.14   13.6   0.0    2.2  2  PSQ17015.1|Archaea___Halobacterota-Halobacteria___Halobacteriales___SW-7-71-33_sp003023195___88.72___GCA_003023195.1                                                 
     0.0039   18.6   0.0       0.75   11.2   0.0    2.3  2  WP-074878592.1|Archaea___Halobacterota-Halobacteria___Halobacteriales___Halolamina_pelagica___97.21___GCF_900115675.1                                                
     0.0039   18.6   0.1      0.017   16.6   0.0    1.9  1  WP-004599641.1|Archaea___Halobacterota-Halobacteria___Halobacteriales___Halorubrum_distributum___99.49___GCF_000337335.1                                             
      0.004   18.6   0.0        0.2   13.1   0.0    2.3  2  PSP86326.1|Archaea___Halobacterota-Halobacteria___Halobacteriales___QS-1-68-17_sp003021105___65.6___GCA_003021105.1                                                  
     0.0042   18.5   0.1      0.007   17.8   0.1    1.3  1  tbn..4256..5137..DEHX01000107.1|Bacteria___Bacteroidota-Bacteroidia___Chitinophagales___JJ008_sp002352145___90.6___GCA_002352145.1                                   
     0.0044   18.5   0.0       0.83   11.0   0.0    2.2  2  WP-082230738.1|Archaea___Halobacterota-Halobacteria___Halobacteriales___Haloprofundus_marisrubri___99.24___GCF_001469955.1                                           
     0.0046   18.4   0.0      0.061   14.7   0.0    2.2  1  PSQ16966.1|Archaea___Halobacterota-Halobacteria___Halobacteriales___SW-7-71-33_sp003023195___88.72___GCA_003023195.1                                                 
     0.0047   18.4   0.0     0.0081   17.6   0.0    1.3  1  WP-007109680.1|Archaea___Halobacterota-Halobacteria___Halobacteriales___Natrinema_altunense___83.98___GCF_000731985.1                                                
     0.0047   18.4   0.1     0.0088   17.5   0.1    1.4  1  PMP74585.1|Archaea___Thermoplasmatota-Thermoplasmata___ARK-15___ARK-15_sp002878135___98.39___GCA_002878135.1                                                         
     0.0048   18.3   0.0     0.0078   17.6   0.0    1.3  1  WP-008452336.1|Archaea___Halobacterota-Halobacteria___Halobacteriales___Natrinema_gari___99.36___GCF_000337175.1                                                     
     0.0048   18.3   0.1       0.62   11.4   0.0    2.3  2  WP-081927042.1|Archaea___Halobacterota-Halobacteria___Halobacteriales___Halobellus_rufus___95.63___GCF_000739575.1                                                   
      0.005   18.3   0.0     0.0078   17.6   0.0    1.2  1  WP-006184251.1|Archaea___Halobacterota-Halobacteria___Halobacteriales___Natrinema_pallidum___98.1___GCF_000337615.1                                                  
      0.005   18.3   0.0      0.078   14.4   0.0    2.2  2  WP-049933500.1|Archaea___Halobacterota-Halobacteria___Halobacteriales___Halorubrum_lacusprofundi___99.57___GCF_000022205.1                                           
     0.0051   18.3   0.0       0.33   12.3   0.0    2.3  2  PKG32196.1|Archaea___Halobacterota-Methanomicrobia___Methanomicrobiales___Methanoregula_sp002835825___93.56___GCA_002835825.1                                        
     0.0051   18.2   0.0       0.12   13.8   0.0    2.2  2  WP-089383456.1|Archaea___Halobacterota-Halobacteria___Halobacteriales___Halorubrum_vacuolatum___98.92___GCF_900188065.1                                              
     0.0052   18.2   0.0     0.0089   17.5   0.0    1.4  1  PSP60699.1|Archaea___Halobacterota-Halobacteria___Halobacteriales___QH-8-67-36_sp003021755___75.92___GCA_003021755.1                                                 
     0.0055   18.1   0.0       0.31   12.4   0.0    2.2  2  WP-089669579.1|Archaea___Halobacterota-Halobacteria___Halobacteriales___Halobacterium_jilantaiense___99.08___GCF_900110535.1                                         
     0.0057   18.1   0.9     0.0083   17.5   0.9    1.2  1  tbn..53495..54406..LUZC01000012.1|Bacteria___Bacteroidota-Bacteroidia___Bacteroidales___Bact-11_sp001603505___86.14___GCA_001603505.1                                
     0.0059   18.0   0.0      0.011   17.2   0.0    1.4  1  PSP63734.1|Archaea___Halobacterota-Halobacteria___Halobacteriales___QH-8-67-36_sp003021755___75.92___GCA_003021755.1                                                 
      0.006   18.0   0.0       0.17   13.2   0.0    2.2  2  WP-073307394.1|Archaea___Halobacterota-Halobacteria___Halobacteriales___Halobaculum_gomorrense___98.3___GCF_900129775.1                                              
     0.0062   18.0   0.1       0.27   12.6   0.0    2.4  2  WP-008009386.1|Archaea___Halobacterota-Halobacteria___Halobacteriales___Natrinema_limicola___99.19___GCF_000337475.1                                                 
     0.0062   18.0   0.1       0.26   12.6   0.0    2.4  2  WP-092932869.1|Archaea___Halobacterota-Halobacteria___Halobacteriales___Natrinema_hispanica___99.11___GCF_900111485.1                                                
     0.0062   18.0   0.2       0.02   16.3   0.1    1.8  1  WP-053771938.1|Archaea___Halobacterota-Halobacteria___Halobacteriales___Halorubrum_tropicale___99.57___GCF_001280455.1                                               
     0.0063   17.9   0.2       0.02   16.3   0.1    1.8  1  WP-085682843.1|Archaea___Halobacterota-Halobacteria___Halobacteriales___Halorubrum_ezzemoulense___99.63___GCF_002114285.1                                            
     0.0064   17.9   0.0       0.75   11.2   0.0    2.3  2  WP-049979609.1|Archaea___Halobacterota-Halobacteria___Halobacteriales___Halolamina_rubra___96.07___GCF_000739555.1                                                   
     0.0065   17.9   0.0       0.24   12.8   0.0    2.2  2  WP-008000848.1|Archaea___Halobacterota-Halobacteria___Halobacteriales___Halorubrum_aidingense___98.16___GCF_000336995.1                                              
     0.0065   17.9   0.2       0.16   13.4   0.2    2.2  1  WP-020222035.1|Archaea___Halobacterota-Halobacteria___Halobacteriales___Halarchaeum_acidiphilum___88.48___GCF_000474235.1                                            
     0.0065   17.9   0.0      0.011   17.1   0.0    1.4  1  WP-058827205.1|Archaea___Halobacterota-Halobacteria___Halobacteriales___Haloferax_sp001482285___99.44___GCF_001482285.1                                              
     0.0066   17.9   0.0       0.42   12.0   0.0    2.3  2  WP-049987697.1|Archaea___Halobacterota-Halobacteria___Halobacteriales___Halobellus_rufus___95.63___GCF_000739575.1                                                   
     0.0068   17.8   0.1       0.01   17.3   0.1    1.2  1  tbn..1341..2219..DJEH01000050.1|Bacteria___Bacteroidota-Bacteroidia___Bacteroidales___Prevotellamassilia_sp002431845___94.16___GCA_002431845.1                       
     0.0069   17.8   0.0       0.33   12.3   0.0    2.3  2  KQC03340.1|Archaea___Halobacterota-Methanomicrobia___Methanomicrobiales___LKUD01_sp001412355___98.37___GCA_001412355.1                                               
      0.007   17.8   0.1      0.015   16.8   0.1    1.5  1  tbn..18975..19856..DCIC01000126.1|Bacteria___Bacteroidota-Bacteroidia___Bacteroidales___RC9_sp002315825___77.84___GCA_002315825.1                                    
      0.007   17.8   0.0      0.011   17.2   0.0    1.3  1  WP-089779013.1|Archaea___Halobacterota-Halobacteria___Halobacteriales___Haloferax_massiliensis___99.25___GCF_001368915.1                                             
     0.0071   17.8   0.0      0.017   16.6   0.0    1.6  1  WP-008310846.1|Archaea___Halobacterota-Halobacteria___Halobacteriales___Haloarcula_amylolytica___99.92___GCF_000336615.1                                             
     0.0071   17.8   0.0      0.017   16.6   0.0    1.6  1  WP-014039533.1|Archaea___Halobacterota-Halobacteria___Halobacteriales___Haloarcula_hispanica___79.94___GCF_000223905.1                                               
     0.0071   17.8   0.0      0.097   14.1   0.0    2.2  2  ESS03221.1|Archaea___Halobacterota-Halobacteria___Halobacteriales___Halorubrum_sp000496175___95.51___GCA_000496175.1                                                 
     0.0072   17.8   0.0       0.47   11.8   0.0    2.3  2  WP-015286472.1|Archaea___Halobacterota-Methanomicrobia___Methanomicrobiales___Methanoregula_formicica___99.87___GCF_000327485.1                                      
     0.0076   17.7   0.1      0.034   15.6   0.0    1.9  1  WP-006111757.1|Archaea___Halobacterota-Halobacteria___Halobacteriales___Halorubrum_coriense___98.73___GCF_000337035.1                                                
     0.0076   17.7   0.2      0.013   16.9   0.2    1.4  1  tbn..14186..15097..ONSC01000015.1|Bacteria___Bacteroidota-Bacteroidia___Bacteroidales___RC9_sp900320365___87.94___GCA_900320365.1                                    
     0.0077   17.7   0.0       0.16   13.3   0.0    2.1  2  WP-008164353.1|Archaea___Halobacterota-Halobacteria___Halobacteriales___Natronorubrum_sulfidifaciens___98.92___GCF_000337735.1                                       
     0.0077   17.7   0.0       0.16   13.3   0.0    2.3  2  AGB15589.1|Archaea___Halobacterota-Halobacteria___Halobacteriales___Halovivax_ruber___98.25___GCA_000328525.1                                                        
     0.0077   17.7   0.0       0.16   13.3   0.0    2.3  2  WP-007697976.1|Archaea___Halobacterota-Halobacteria___Halobacteriales___Halovivax_asiaticus___98.65___GCF_000337515.1                                                
     0.0078   17.6   0.0      0.013   16.9   0.0    1.3  1  WP-004057524.1|Archaea___Halobacterota-Halobacteria___Halobacteriales___Haloferax_mediterranei___99.25___GCF_000306765.2                                             
     0.0079   17.6   0.1       0.43   12.0   0.0    2.4  2  WP-086889722.1|Archaea___Halobacterota-Halobacteria___Halobacteriales___B1-Br10-E2g2_sp002156705___99.53___GCF_002156705.1                                           
     0.0079   17.6   0.0      0.015   16.7   0.0    1.4  1  WP-089868984.1|Archaea___Halobacterota-Halobacteria___Halobacteriales___Halogranum_rubrum___99.38___GCF_900114455.1                                                  
      0.008   17.6   0.0       0.16   13.3   0.0    2.2  2  PSQ08390.1|Archaea___Halobacterota-Halobacteria___Halobacteriales___Halobaculum_sp003020945___94.4___GCA_003020945.1                                                 
     0.0087   17.5   0.1      0.026   15.9   0.1    1.8  1  WP-006885710.1|Archaea___Halobacterota-Halobacteria___Halobacteriales___Halosimplex_carlsbadense___99___GCF_000337455.1                                              
     0.0089   17.5   0.0      0.026   15.9   0.0    1.7  1  WP-006112255.1|Archaea___Halobacterota-Halobacteria___Halobacteriales___Halorubrum_coriense___98.73___GCF_000337035.1                                                
     0.0089   17.5   0.0      0.014   16.8   0.0    1.3  1  WP-049985844.1|Archaea___Halobacterota-Halobacteria___Halobacteriales___Halobellus_rufus___95.63___GCF_000739575.1                                                   
     0.0089   17.4   0.2       0.28   12.6   0.0    2.5  2  WP-089784612.1|Archaea___Halobacterota-Halobacteria___Halobacteriales___Halobiforma_haloterrestris___99.81___GCF_900112205.1                                         
     0.0091   17.4   0.0       0.32   12.4   0.0    2.2  2  WP-004059521.1|Archaea___Halobacterota-Halobacteria___Halobacteriales___Haloferax_mediterranei___99.25___GCF_000306765.2                                             
     0.0091   17.4   0.0        0.2   13.0   0.0    2.1  2  WP-006430150.1|Archaea___Halobacterota-Halobacteria___Halobacteriales___Natrinema_versiforme___99.24___GCF_000337195.1                                               
     0.0091   17.4   0.1       0.28   12.6   0.0    2.4  2  WP-054863568.1|Archaea___Halobacterota-Halobacteria___Halobacteriales___Natronolimnobius_baerhuensis___82.53___GCF_002177135.1                                       
     0.0092   17.4   0.0       0.15   13.4   0.0    2.1  2  WP-007257336.1|Archaea___Halobacterota-Halobacteria___Halobacteriales___Natronolimnobius_B_innermongolicus___98.92___GCF_000337215.1                                 
     0.0092   17.4   0.3       0.18   13.2   0.0    2.3  2  ERG98572.1|Archaea___Halobacterota-Halobacteria___Halobacteriales___Haloquadratum_sp000416005___76.22___GCA_000416005.1                                              
     0.0096   17.3   0.1       0.37   12.2   0.0    2.2  2  RBI61704.1|Archaea___Halobacterota-Halobacteria___Halobacteriales___H22_sp003298465___99.36___GCA_003298465.1                                                        
     0.0097   17.3   0.0       0.27   12.6   0.0    2.1  2  WP-008414479.1|Archaea___Halobacterota-Halobacteria___Halobacteriales___Halalkalicoccus_jeotgali___99.84___GCF_000196895.1                                           
     0.0098   17.3   0.0        2.2    9.6   0.0    2.3  1  WP-013684173.1|Archaea___Halobacterota-Archaeoglobi___Archaeoglobales___Archaeoglobus_C_veneficus___99.35___GCF_000194625.1                                          
  ------ inclusion threshold ------
       0.01   17.3   0.1      0.015   16.7   0.1    1.4  1  tbn..12609..13526..ONOI01000004.1|Bacteria___Bacteroidota-Bacteroidia___Bacteroidales___RC9_sp900319375___89.81___GCA_900319375.1                                    
       0.01   17.2   0.2      0.018   16.5   0.2    1.3  1  tbn..25728..26672..ONMJ01000019.1|Bacteria___Bacteroidota-Bacteroidia___Bacteroidales___RC9_sp900318955___90.71___GCA_900318955.1                                    
      0.011   17.2   0.2      0.017   16.5   0.2    1.4  1  tbn..21062..22051..DBWD01000065.1|Bacteria___UBP3-UBA3054___UBA3054___UBA3054_sp002308555___57.31___GCA_002308555.1                                                  
      0.011   17.2   0.3      0.021   16.3   0.3    1.4  1  PJC01696.1|Archaea___Huberarchaeaota-Huberarchaeia___Huberarchaeales___Huberarchaeum_crystalense___69.48___GCA_002789275.1                                           
      0.011   17.2   0.0      0.093   14.1   0.0    2.0  1  WP-006885821.1|Archaea___Halobacterota-Halobacteria___Halobacteriales___Halosimplex_carlsbadense___99___GCF_000337455.1                                              
      0.011   17.2   0.5      0.027   15.9   0.5    1.8  1  WP-035014457.1|Bacteria___Proteobacteria-Gammaproteobacteria___Enterobacterales___Catenovulum_agarivorans_A___95.13___GCF_000568405.1                                
      0.011   17.2   0.0       0.59   11.5   0.0    2.4  2  WP-006881922.1|Archaea___Halobacterota-Halobacteria___Halobacteriales___Halosimplex_carlsbadense___99___GCF_000337455.1                                              
      0.011   17.1   0.0      0.017   16.5   0.0    1.2  1  WP-049938322.1|Archaea___Halobacterota-Halobacteria___Halobacteriales___Halobacterium_sp000230955___98.65___GCF_000230955.2                                          
      0.011   17.1   0.1       0.15   13.4   0.0    2.3  1  WP-049922622.1|Archaea___Halobacterota-Halobacteria___Halobacteriales___Halopiger_B_djelfimassiliensis___99.24___GCF_000455365.1                                     
      0.011   17.1   0.1       0.21   13.0   0.0    2.2  2  WP-013879419.1|Archaea___Halobacterota-Halobacteria___Halobacteriales___Halopiger_xanaduensis___99.57___GCF_000217715.1                                              
      0.011   17.1   0.0      0.022   16.2   0.0    1.5  1  WP-008321650.1|Archaea___Halobacterota-Halobacteria___Halobacteriales___Haloferax_mucosum___99.36___GCF_000337815.1                                                  
      0.012   17.1   0.2       0.28   12.6   0.0    2.5  2  WP-007142218.1|Archaea___Halobacterota-Halobacteria___Halobacteriales___Halobiforma_lacisalsi___99.43___GCF_000226975.2                                              
      0.012   17.0   0.0       0.69   11.3   0.0    2.2  2  WP-007976849.1|Archaea___Halobacterota-Halobacteria___Halobacteriales___Haladaptatus_paucihalophilus___99.08___GCF_000376445.1                                       
      0.012   17.0   0.4      0.021   16.3   0.4    1.3  1  WP-006841463.1|Bacteria___Bacteroidota-Bacteroidia___Bacteroidales___Dysgonomonas_mossii___100___GCF_000213575.1                                                     
      0.012   17.0   0.0      0.021   16.3   0.0    1.3  1  RFM23906.1|Bacteria___Bacteroidota-Chlorobia___Chlorobiales___Thermochlorobacter_aerophilum___97.81___GCA_002794105.1                                                
      0.012   17.0   0.4      0.021   16.3   0.4    1.3  1  SBW04633.1|Bacteria___Bacteroidota-Bacteroidia___Bacteroidales___Dysgonomonas_sp900079735___100___GCA_900079735.1                                                    
      0.012   17.0   0.1      0.024   16.0   0.1    1.5  1  HBT94130.1|Bacteria___Bacteroidota-Bacteroidia___Chitinophagales___UBA8137_sp003509845___65.23___GCA_003509845.1                                                     
      0.012   17.0   0.0       0.83   11.0   0.0    2.3  2  WP-042706299.1|Archaea___Halobacterota-Methanomicrobia___Methanomicrobiales___Methanomicrobium_mobile___97.39___GCF_000711215.1                                      
      0.013   17.0   0.0      0.021   16.2   0.0    1.4  1  WP-004972763.1|Archaea___Halobacterota-Halobacteria___Halobacteriales___Haloferax_gibbonsii___99.44___GCF_000336775.1                                                
      0.013   16.9   0.1       0.24   12.8   0.0    2.2  2  WP-012941858.1|Archaea___Halobacterota-Halobacteria___Halobacteriales___Haloterrigena_turkmenica___99.49___GCF_000025325.1                                           
      0.013   16.9   0.0       0.91   10.9   0.0    2.1  2  WP-049936258.1|Archaea___Halobacterota-Halobacteria___Halobacteriales___Haloplanus_natans___98.8___GCF_000427685.1                                                   
      0.013   16.9   0.1       0.26   12.7   0.0    2.2  2  WP-007258595.1|Archaea___Halobacterota-Halobacteria___Halobacteriales___Natronolimnobius_B_innermongolicus___98.92___GCF_000337215.1                                 
      0.013   16.9   0.0      0.046   15.1   0.0    1.8  1  WP-089669937.1|Archaea___Halobacterota-Halobacteria___Halobacteriales___Halobacterium_jilantaiense___99.08___GCF_900110535.1                                         
      0.013   16.9   0.0       0.27   12.6   0.0    2.1  2  WP-076608406.1|Archaea___Halobacterota-Halobacteria___Halobacteriales___Natronorubrum_thiooxidans___99.24___GCF_900156475.1                                          
      0.013   16.9   0.0       0.25   12.7   0.0    2.2  2  WP-008896015.1|Archaea___Halobacterota-Halobacteria___Halobacteriales___Haloterrigena_salina___99.17___GCF_000337495.1                                               
      0.013   16.9   0.0      0.025   16.0   0.0    1.5  1  WP-049995272.1|Archaea___Halobacterota-Halobacteria___Halobacteriales___Halapricum_salinum___99.5___GCF_000755225.1                                                  
      0.013   16.9   0.1      0.031   15.7   0.0    1.6  1  WP-049910794.1|Archaea___Halobacterota-Halobacteria___Halobacteriales___Halorubrum_coriense___98.73___GCF_000337035.1                                                
      0.014   16.8   0.0      0.034   15.5   0.0    1.6  1  WP-049952709.1|Archaea___Halobacterota-Halobacteria___Halobacteriales___Halostagnicola_larsenii___100___GCF_000517625.1                                              
      0.014   16.8   0.0      0.024   16.1   0.0    1.4  1  WP-058568423.1|Archaea___Halobacterota-Halobacteria___Halobacteriales___Haloferax_sp001469875___99.44___GCF_001469875.2                                              
      0.014   16.8   0.1       0.27   12.6   0.0    2.3  2  WP-049992082.1|Archaea___Halobacterota-Halobacteria___Halobacteriales___Natrinema_salifodinae___98.73___GCF_900110455.1                                              
      0.014   16.8   0.1       0.54   11.6   0.0    2.2  2  WP-049935778.1|Archaea___Halobacterota-Halobacteria___Halobacteriales___Haloplanus_natans___98.8___GCF_000427685.1                                                   
      0.015   16.7   0.1        2.9    9.3   0.0    2.2  2  WP-015410004.1|Archaea___Halobacterota-Halobacteria___Halobacteriales___Natronomonas_moolapensis___99.57___GCF_000591055.1                                           
      0.015   16.7   0.0       0.67   11.3   0.0    2.3  2  WP-005554157.1|Archaea___Halobacterota-Halobacteria___Halobacteriales___Natronococcus_amylolyticus___98.53___GCF_000337675.1                                         
      0.016   16.6   0.0      0.034   15.6   0.0    1.5  1  OIO21777.1|Archaea___Micrarchaeota-Micrarchaeia___UBA10214___CG1-02-47-40_sp001871475___92.21___GCA_001871475.1                                                      
      0.016   16.6   0.1      0.029   15.8   0.1    1.4  1  WP-081951802.1|Bacteria___Bacteroidota-Bacteroidia___Bacteroidales___Porphyromonas_sp000768875___98.92___GCF_000768875.1                                             
      0.017   16.6   0.0      0.033   15.6   0.0    1.5  1  WP-080508569.1|Archaea___Halobacterota-Halobacteria___Halobacteriales___Halorubrum_ezzemoulense___99.63___GCF_002114285.1                                            
      0.017   16.5   0.0      0.039   15.3   0.0    1.6  1  WP-058992586.1|Archaea___Halobacterota-Halobacteria___Halobacteriales___Haloarcula_sp001485575___99.93___GCF_001485575.1                                             
      0.018   16.5   0.0       0.48   11.8   0.0    2.3  2  PSP98799.1|Archaea___Halobacterota-Halobacteria___Halobacteriales___QS-4-70-19_sp003020985___89.84___GCA_003020985.1                                                 
      0.018   16.4   0.1       0.16   13.4   0.0    2.2  1  WP-008162455.1|Archaea___Halobacterota-Halobacteria___Halobacteriales___Natronorubrum_sulfidifaciens___98.92___GCF_000337735.1                                       
      0.019   16.4   0.1        0.8   11.1   0.0    2.2  2  WP-076430397.1|Archaea___Halobacterota-Halobacteria___Halobacteriales___Haladaptatus_litoreus___100___GCF_900156425.1                                                
      0.019   16.4   0.0       0.58   11.5   0.0    2.3  2  WP-004215146.1|Archaea___Halobacterota-Halobacteria___Halobacteriales___Natrialba_magadii___98.97___GCF_000025625.1                                                  
      0.019   16.4   0.1        0.8   11.1   0.0    2.2  2  WP-049969632.1|Archaea___Halobacterota-Halobacteria___Halobacteriales___Haladaptatus_cibarius___99.57___GCF_000710615.1                                              
      0.019   16.4   0.0      0.041   15.3   0.0    1.6  1  WP-097008914.1|Archaea___Halobacterota-Halobacteria___Halobacteriales___Natronoarchaeum_philippinense___98.73___GCF_900215575.1                                      
      0.019   16.4   0.1       0.17   13.3   0.0    2.2  1  WP-049951806.1|Archaea___Halobacterota-Halobacteria___Halobacteriales___Halostagnicola_larsenii___100___GCF_000517625.1                                              
      0.019   16.4   0.0      0.083   14.3   0.0    1.8  1  WP-082356904.1|Archaea___Halobacterota-Halobacteria___Halobacteriales___Halorubrum_tropicale___99.57___GCF_001280455.1                                               
      0.019   16.4   0.0      0.062   14.7   0.0    1.7  1  WP-099255844.1|Archaea___Halobacterota-Halobacteria___Halobacteriales___Halorubrum_persicum___98.94___GCF_002727125.1                                                
      0.019   16.3   1.2       0.11   13.9   1.2    2.1  1  WP-095636196.1|Archaea___Halobacterota-Halobacteria___Halobacteriales___Halorubrum_sp002286985___99.76___GCF_002286985.1                                             
       0.02   16.3   0.0      0.045   15.2   0.0    1.5  1  OIO23277.1|Archaea___Micrarchaeota-Micrarchaeia___UBA10214___UBA8471_sp001871535___75.96___GCA_001871535.1                                                           
       0.02   16.3   0.1      0.032   15.6   0.1    1.3  1  tbn..24335..25213..ONJX01000002.1|Bacteria___Bacteroidota-Bacteroidia___Bacteroidales___C941_sp900318255___91.89___GCA_900318255.1                                   
       0.02   16.3   0.0       0.89   10.9   0.0    2.2  2  WP-066141219.1|Archaea___Halobacterota-Halobacteria___Halobacteriales___Haladaptatus_sp001625445___98.69___GCF_001625445.1                                           
       0.02   16.3   0.0       0.29   12.5   0.0    2.1  2  WP-005538817.1|Archaea___Halobacterota-Halobacteria___Halobacteriales___Haloarcula_argentinensis___99.92___GCF_000336895.1                                           
       0.02   16.3   0.0        0.5   11.7   0.0    2.4  2  MAQ53936.1|Bacteria___Chloroflexota-Dehalococcoidia___UBA3495___UBA9611_sp002698265___53.99___GCA_002698265.1                                                        
       0.02   16.3   0.0       0.71   11.2   0.0    2.2  2  PSQ04139.1|Archaea___Halobacterota-Halobacteria___Halobacteriales___QS-4-69-31_sp003021655___88.25___GCA_003021655.1                                                 
      0.021   16.2   0.0      0.037   15.4   0.0    1.4  1  tbn..9002..10033..DHWT01000250.1|Bacteria___Bacteroidota-Bacteroidia___Chitinophagales___UBA8621_sp002413325___78.4___GCA_002413325.1                                
      0.021   16.2   0.0      0.035   15.5   0.0    1.4  1  WP-008092168.1|Archaea___Halobacterota-Halobacteria___Halobacteriales___Haloferax_prahovense___99.44___GCF_000336815.1                                               
      0.021   16.2   0.0      0.062   14.7   0.0    1.7  1  WP-092562497.1|Archaea___Halobacterota-Halobacteria___Halobacteriales___Halorubrum_sp001261915___97.8___GCF_001261915.1                                              
      0.021   16.2   0.0        1.2   10.5   0.0    2.3  2  WP-077206881.1|Archaea___Halobacterota-Halobacteria___Halobacteriales___Halorientalis_sp001989615___99.5___GCF_001989615.1                                           
      0.022   16.2   0.0      0.036   15.5   0.0    1.4  1  WP-004044192.1|Archaea___Halobacterota-Halobacteria___Halobacteriales___Haloferax_volcanii___98.68___GCF_000025685.1                                                 
      0.022   16.2   0.2      0.053   14.9   0.2    1.5  1  WP-051630132.1|Bacteria___Firmicutes-Bacilli___Mycoplasmatales___Mycoplasmopsis_simbae___100___GCF_000702705.1                                                       
      0.022   16.2   0.4      0.042   15.3   0.4    1.4  1  WP-108820983.1|Bacteria___Bacteroidota-Bacteroidia___Bacteroidales___Dysgonomonas_sp900343125___100___GCF_900343125.1                                                
      0.022   16.2   0.3      0.043   15.2   0.3    1.4  1  WP-046009488.1|Bacteria___Proteobacteria-Gammaproteobacteria___Pseudomonadales___Oleispira_antarctica___99.71___GCF_000967895.1                                      
      0.022   16.2   0.1       0.26   12.7   0.0    2.2  1  WP-006066393.1|Archaea___Halobacterota-Halobacteria___Halobacteriales___Natronorubrum_bangense___97.73___GCF_000337715.1                                             
      0.022   16.1   0.0      0.048   15.1   0.0    1.5  1  WP-095638101.1|Archaea___Halobacterota-Halobacteria___Halobacteriales___Halorubrum_sp002286985___99.76___GCF_002286985.1                                             
      0.023   16.1   0.0          8    7.8   0.0    2.4  2  WP-048064350.1|Archaea___Halobacterota-Archaeoglobi___Archaeoglobales___Archaeoglobus_fulgidus___100___GCF_000008665.1                                               
      0.023   16.1   0.0        7.1    8.0   0.0    2.2  2  WP-011833858.1|Archaea___Halobacterota-Methanomicrobia___Methanomicrobiales___Methanocorpusculum_labreanum___99.54___GCF_000015765.1                                 
      0.023   16.1   0.2      0.054   14.9   0.2    1.7  1  WP-105039693.1|Bacteria___Bacteroidota-Bacteroidia___Chitinophagales___Taibaiella_B_sp002954265___99.01___GCF_002954265.1                                            
      0.023   16.1   0.0      0.038   15.4   0.0    1.4  1  tbn..16218..17108..ONOG01000023.1|Bacteria___Bacteroidota-Bacteroidia___Bacteroidales___UBA3839_sp900319385___89.97___GCA_900319385.1                                
      0.023   16.1   0.0       0.18   13.2   0.0    2.1  1  WP-098724377.1|Archaea___Halobacterota-Halobacteria___Halobacteriales___Natrinema_sp002572525___99.35___GCF_002572525.1                                              
      0.024   16.1   0.1        1.8    9.9   0.0    2.2  2  WP-020444871.1|Archaea___Halobacterota-Halobacteria___Halobacteriales___Salinarchaeum_sp000403645___97.53___GCF_000403645.1                                          
      0.024   16.1   0.1      0.065   14.6   0.1    1.8  1  tbn..1543..2436..DCGA01000153.1|Bacteria___Bacteroidota-Bacteroidia___Bacteroidales___C941_sp002314465___55.34___GCA_002314465.1                                     
      0.024   16.0   0.1        0.2   13.0   0.0    2.2  1  WP-006185479.1|Archaea___Halobacterota-Halobacteria___Halobacteriales___Natrinema_altunense___83.98___GCF_000731985.1                                                
      0.024   16.0   0.0       0.07   14.5   0.0    1.7  1  WP-009487538.1|Archaea___Halobacterota-Halobacteria___Halobacteriales___Halobacterium_sp000230955___98.65___GCF_000230955.2                                          
      0.024   16.0   0.0       0.21   12.9   0.0    2.2  1  WP-076608050.1|Archaea___Halobacterota-Halobacteria___Halobacteriales___Natronorubrum_thiooxidans___99.24___GCF_900156475.1                                          
      0.025   16.0   0.0        1.1   10.6   0.0    2.2  2  WP-092688655.1|Archaea___Halobacterota-Halobacteria___Halobacteriales___Halorientalis_regularis___99.15___GCF_900102305.1                                            
      0.025   16.0   0.3       0.84   11.0   0.0    2.2  2  WP-006184252.1|Archaea___Halobacterota-Halobacteria___Halobacteriales___Natrinema_pallidum___98.1___GCF_000337615.1                                                  
      0.026   16.0   0.1        0.3   12.5   0.0    2.1  2  WP-008326218.1|Archaea___Halobacterota-Halobacteria___Halobacteriales___Haloferax_elongans___99.57___GCF_000336755.1                                                 
      0.026   16.0   0.0      0.037   15.4   0.0    1.3  1  WP-015788951.1|Archaea___Halobacterota-Halobacteria___Halobacteriales___Halorhabdus_utahensis___98.25___GCF_000023945.1                                              
      0.026   16.0   0.6      0.033   15.6   0.6    1.3  1  tbn..837..1424..QCEV01000008.1|Bacteria___Proteobacteria-Gammaproteobacteria___SAR86___GCA-2725325_sp003280455___61.11___GCA_003280455.1                             
      0.026   15.9   0.0       0.12   13.8   0.0    1.9  1  RAW46251.1|Archaea___Halobacterota-Halobacteria___Halobacteriales___Halorubrum_sp003287355___98.61___GCA_003287355.1                                                 
      0.026   15.9   0.1       0.24   12.8   0.0    2.2  1  WP-092904322.1|Archaea___Halobacterota-Halobacteria___Halobacteriales___Halostagnicola_kamekurae___99.2___GCF_900116205.1                                            
      0.026   15.9   0.3       0.12   13.8   0.0    1.9  1  PSQ29276.1|Archaea___Halobacterota-Halobacteria___Halobacteriales___QS-9-68-17_sp003023565___95.65___GCA_003023565.1                                                 
      0.026   15.9   0.0      0.048   15.1   0.0    1.5  1  PSQ37130.1|Archaea___Halobacterota-Halobacteria___Halobacteriales___Halovenus_sp003022845___53.37___GCA_003022845.1                                                  
      0.027   15.9   0.0        1.1   10.6   0.0    2.2  2  WP-092661062.1|Archaea___Halobacterota-Halobacteria___Halobacteriales___Halorientalis_persicus___99.93___GCF_900110215.1                                             
      0.027   15.9   0.0       0.36   12.2   0.0    2.2  1  WP-015789050.1|Archaea___Halobacterota-Halobacteria___Halobacteriales___Halorhabdus_utahensis___98.25___GCF_000023945.1                                              
      0.028   15.8   0.6       0.05   15.0   0.6    1.4  1  WP-046246946.1|Bacteria___Bacteroidota-Bacteroidia___Cytophagales___Hymenobacter_terrenus___99.4___GCF_000972495.1                                                   
      0.028   15.8   0.0       0.43   12.0   0.0    2.2  1  WP-008525609.1|Archaea___Halobacterota-Halobacteria___Halobacteriales___Halorhabdus_tiamatea___97.13___GCF_000470655.1                                               
      0.028   15.8   0.0        1.7   10.0   0.0    2.2  2  PSP28803.1|Archaea___Halobacterota-Halobacteria___Halobacteriales___QH-10-67-22_sp003021305___88.47___GCA_003021305.1                                                
      0.029   15.8   0.1       0.23   12.9   0.0    2.1  1  WP-090621853.1|Archaea___Halobacterota-Halobacteria___Halobacteriales___Natrinema_salaciae___99.87___GCF_900110865.1                                                 
      0.029   15.8   0.0       0.05   15.0   0.0    1.3  1  WP-008323270.1|Archaea___Halobacterota-Halobacteria___Halobacteriales___Haloferax_elongans___99.57___GCF_000336755.1                                                 
      0.029   15.8   0.1        0.2   13.0   0.0    2.2  1  WP-097378896.1|Archaea___Halobacterota-Halobacteria___Halobacteriales___Natrinema_ejinorense___99.92___GCF_002494345.1                                               
      0.029   15.8   0.0      0.054   14.9   0.0    1.3  1  WP-008082455.1|Archaea___Thermoplasmatota-Thermoplasmata___Acidiprofundales___Aciduliprofundum_boonei___99.19___GCF_000025665.1                                      
       0.03   15.7   0.0      0.072   14.5   0.0    1.6  1  PCI15875.1|Bacteria___Chloroflexota-Dehalococcoidia___UBA3495___UBA11650_sp002401285___69.97___GCA_002401285.1                                                       
      0.032   15.7   0.0       0.14   13.6   0.0    2.0  1  MAQ12201.1|Bacteria___Chloroflexota-Dehalococcoidia___UBA3495___UBA9611_sp002697005___60.25___GCA_002697005.1                                                        
      0.032   15.7   0.1      0.054   14.9   0.1    1.4  1  tbn..6663..7538..DEQO01000190.1|Bacteria___Bacteroidota-Bacteroidia___Flavobacteriales___PHOS-HE28_sp002360495___93.08___GCA_002360495.1                             
      0.032   15.7   0.0      0.053   14.9   0.0    1.3  1  tbn..3214..4050..DAGU01000014.1|Archaea___Thermoplasmatota-Thermoplasmata___Methanomassiliicoccales___DTU008_sp002498285___84.72___GCA_002498285.1                   
      0.032   15.6   0.1       0.28   12.6   0.0    2.1  1  WP-076146733.1|Archaea___Halobacterota-Halobacteria___Halobacteriales___Natrinema_saccharevitans___99.3___GCF_001953745.1                                            
      0.032   15.6   0.0      0.044   15.2   0.0    1.3  1  WP-089763977.1|Archaea___Halobacterota-Halobacteria___Halobacteriales___Halobellus_clavatus___98.92___GCF_900107195.1                                                
      0.032   15.6   0.2       0.37   12.2   0.1    2.3  1  EGQ43654.1|Archaea___Nanohaloarchaeota-Nanosalinia___Nanosalinales___Nanosalina_sp000220375___75.39___GCA_000220375.1                                                
      0.032   15.6   0.0      0.054   14.9   0.0    1.3  1  WP-079235016.1|Archaea___Halobacterota-Halobacteria___Halobacteriales___Halolamina_sp002025255___97.34___GCF_002025255.1                                             
      0.032   15.6   0.1       0.28   12.6   0.0    2.1  1  WP-066300716.1|Archaea___Halobacterota-Halobacteria___Halobacteriales___Natrinema_mahii___99.57___GCF_000690595.1                                                    
      0.032   15.6   0.1       0.27   12.6   0.0    2.2  1  WP-006429315.1|Archaea___Halobacterota-Halobacteria___Halobacteriales___Natrinema_versiforme___99.24___GCF_000337195.1                                               
      0.033   15.6   0.0      0.075   14.4   0.0    1.6  1  WP-082356834.1|Archaea___Halobacterota-Halobacteria___Halobacteriales___Halorubrum_tropicale___99.57___GCF_001280455.1                                               
      0.034   15.6   0.4       0.06   14.7   0.4    1.4  1  WP-070730875.1|Bacteria___Bacteroidota-Bacteroidia___Cytophagales___Hymenobacter_lapidarius___99.35___GCF_001816145.1                                                
      0.034   15.5   0.1      0.099   14.0   0.0    1.7  1  WP-004514857.1|Archaea___Halobacterota-Halobacteria___Halobacteriales___Haloarcula_vallismortis___99.93___GCF_000337775.1                                            
      0.034   15.5   0.1      0.077   14.4   0.1    1.6  1  WP-014030954.1|Archaea___Halobacterota-Halobacteria___Halobacteriales___Haloarcula_hispanica___79.94___GCF_000223905.1                                               
      0.034   15.5   0.1      0.047   15.1   0.1    1.3  1  tbn..30879..31445..LUZK01000055.1|Bacteria___Bacteroidota-Bacteroidia___Bacteroidales___Bact-19_sp001603595___99.29___GCA_001603595.1                                
      0.034   15.5   0.3      0.062   14.7   0.3    1.3  1  WP-068196013.1|Bacteria___Bacteroidota-Bacteroidia___Cytophagales___Hymenobacter_sedentarius___99.4___GCF_001507645.1                                                
      0.035   15.5   0.0      0.081   14.3   0.0    1.6  1  AKG53714.1|Bacteria___Chloroflexota-Dehalococcoidia___Dehalococcoidales___Dehalogenimonas_sp001005265___98.68___GCA_001005265.1                                      
      0.035   15.5   0.0        1.2   10.5   0.0    2.3  2  WP-066954794.1|Archaea___Halobacterota-Methanomicrobia___Methanomicrobiales___Methanoculleus_thermophilus___97.71___GCF_001571405.1                                  
      0.036   15.5   0.0       0.52   11.7   0.0    2.1  2  WP-058991498.1|Archaea___Halobacterota-Halobacteria___Halobacteriales___Haloarcula_sp001485575___99.93___GCF_001485575.1                                             
      0.036   15.5   0.1       0.27   12.6   0.0    2.1  1  WP-006181321.1|Archaea___Halobacterota-Halobacteria___Halobacteriales___Natrinema_pellirubrum___99.76___GCF_000230735.2                                              
      0.037   15.4   0.1       0.48   11.8   0.0    2.3  1  WP-006664577.1|Archaea___Halobacterota-Halobacteria___Halobacteriales___Natrialba_aegyptia___99.42___GCF_000337535.1                                                 
      0.037   15.4   0.0       0.49   11.8   0.0    2.3  1  WP-006110110.1|Archaea___Halobacterota-Halobacteria___Halobacteriales___Natrialba_asiatica___99.11___GCF_000337555.1                                                 
      0.037   15.4   0.0      0.058   14.8   0.0    1.4  1  WP-007274342.1|Archaea___Halobacterota-Halobacteria___Halobacteriales___Haloferax_sulfurifontis___99.06___GCF_000337835.1                                            
      0.038   15.4   0.1      0.051   15.0   0.1    1.3  1  tbn..1..570..LUZK01000101.1|Bacteria___Bacteroidota-Bacteroidia___Bacteroidales___Bact-19_sp001603595___99.29___GCA_001603595.1                                      
      0.038   15.4   0.0      0.058   14.8   0.0    1.4  1  WP-004970068.1|Archaea___Halobacterota-Halobacteria___Halobacteriales___Haloferax_denitrificans___99.44___GCF_000337795.1                                            
      0.038   15.4   0.0          2    9.8   0.0    2.1  2  WP-049913689.1|Archaea___Halobacterota-Halobacteria___Halobacteriales___Haloferax_prahovense___99.44___GCF_000336815.1                                               
      0.038   15.4   0.1       0.28   12.6   0.0    2.2  1  WP-090507436.1|Archaea___Halobacterota-Halobacteria___Halobacteriales___Natronorubrum_sediminis___99.87___GCF_900108095.1                                            
      0.038   15.4   0.0      0.063   14.7   0.0    1.3  1  WP-089668518.1|Archaea___Halobacterota-Halobacteria___Halobacteriales___Halobacterium_jilantaiense___99.08___GCF_900110535.1                                         
      0.039   15.4   0.1      0.065   14.6   0.1    1.3  1  tbn..4664..5545..DEHT01000011.1|Bacteria___Bacteroidota-Bacteroidia___Chitinophagales___Ferruginibacter_sp002352045___97.48___GCA_002352045.1                        
      0.039   15.4   0.8      0.067   14.6   0.8    1.3  1  WP-092669739.1|Bacteria___Bacteroidota-Bacteroidia___Cytophagales___Hymenobacter_arizonensis___99.7___GCF_900115775.1                                                
      0.039   15.4   0.0        1.1   10.6   0.0    2.2  2  WP-004079112.1|Archaea___Halobacterota-Methanomicrobia___Methanomicrobiales___Methanoplanus_limicola___100___GCF_000243255.1                                         
      0.039   15.3   0.0       0.08   14.3   0.0    1.5  1  WP-094531692.1|Archaea___Halobacterota-Halobacteria___Halobacteriales___Halorubrum_halodurans___94.17___GCF_002252985.1                                              
       0.04   15.3   0.0      0.066   14.6   0.0    1.3  1  KQM12264.1|Archaea___Thermoplasmatota-Thermoplasmata___Methanomassiliicoccales___DTU008_sp001421185___96.61___GCA_001421185.1                                        
       0.04   15.3   0.3        2.1    9.7   0.3    2.2  1  WP-090384412.1|Archaea___Halobacterota-Halobacteria___Halobacteriales___Natronobacterium_A_texcoconense___99.57___GCF_900104065.1                                    
       0.04   15.3   0.0        1.2   10.5   0.0    2.2  2  PSQ07450.1|Archaea___Halobacterota-Halobacteria___Halobacteriales___QS-5-68-33_sp003023785___82.13___GCA_003023785.1                                                 
      0.041   15.3   0.3      0.073   14.5   0.3    1.4  1  WP-035568123.1|Bacteria___Bacteroidota-Bacteroidia___Cytophagales___Hymenobacter_sp000715495___99.7___GCF_000715495.1                                                
      0.041   15.3   0.1       0.08   14.3   0.1    1.4  1  tbn..66946..67743..ONUG01000005.1|Bacteria___Bacteroidota-Bacteroidia___Bacteroidales___RC9_sp900320965___86.48___GCA_900320965.1                                    
      0.041   15.3   0.1       0.21   13.0   0.0    2.0  1  WP-050051041.1|Archaea___Halobacterota-Halobacteria___Halobacteriales___Halostagnicola_sp000691505___87.74___GCF_000691505.1                                         
      0.041   15.3   0.0       0.26   12.6   0.0    2.0  1  WP-090503212.1|Archaea___Halobacterota-Halobacteria___Halobacteriales___Natronorubrum_sediminis___99.87___GCF_900108095.1                                            
      0.042   15.3   0.0        2.4    9.5   0.0    2.2  2  PSP78501.1|Archaea___Halobacterota-Halobacteria___Halobacteriales___QS-1-68-20_sp003021085___92.94___GCA_003021085.1                                                 
      0.044   15.2   0.0       0.59   11.5   0.0    2.3  1  WP-071402644.1|Archaea___Halobacterota-Halobacteria___Halobacteriales___Natrialba_sp001861355___99.36___GCF_001861355.1                                              
      0.044   15.2   0.0      0.081   14.3   0.0    1.3  1  WP-015282969.1|Archaea___Thermoplasmatota-Thermoplasmata___Acidiprofundales___Aciduliprofundum_sp000327505___100___GCF_000327505.1                                   
      0.044   15.2   0.1       0.67   11.3   0.0    2.4  1  WP-006169287.1|Archaea___Halobacterota-Halobacteria___Halobacteriales___Natrialba_chahannaoensis___99.74___GCF_000337135.1                                           
      0.045   15.1   0.0      0.094   14.1   0.0    1.5  1  WP-050033992.1|Archaea___Halobacterota-Halobacteria___Halobacteriales___Halorubrum_halophilum___92.18___GCF_000739595.1                                              
      0.046   15.1   0.2        1.6   10.1   0.0    2.2  2  WP-007109679.1|Archaea___Halobacterota-Halobacteria___Halobacteriales___Natrinema_altunense___83.98___GCF_000731985.1                                                
      0.046   15.1   0.0       0.27   12.6   0.0    2.0  1  WP-089816435.1|Archaea___Halobacterota-Halobacteria___Halobacteriales___Halomicrobium_zhouii___99.93___GCF_900114435.1                                               
      0.046   15.1   0.0       0.13   13.6   0.0    1.7  1  WP-092933704.1|Archaea___Halobacterota-Halobacteria___Halobacteriales___Natrinema_hispanica___99.11___GCF_900111485.1                                                
      0.046   15.1   0.1      0.065   14.6   0.1    1.2  1  tbn..9316..10191..DDTL01000079.1|Bacteria___Bacteroidota-Bacteroidia___Chitinophagales___UBA2365_sp002344345___96.66___GCA_002344345.1                               
      0.046   15.1   0.0       0.15   13.5   0.0    1.7  1  MAX59202.1|Bacteria___Chloroflexota-Dehalococcoidia___UBA3495___UBA11650_sp002710215___90.34___GCA_002710215.1                                                       
      0.046   15.1   0.2       0.17   13.3   0.0    1.9  1  WP-006088947.1|Archaea___Halobacterota-Halobacteria___Halobacteriales___Natronorubrum_tibetense___99.36___GCF_000383975.1                                            
      0.047   15.1   0.0       0.59   11.5   0.0    2.2  1  WP-006654088.1|Archaea___Halobacterota-Halobacteria___Halobacteriales___Natrialba_hulunbeirensis___99.17___GCF_000337575.1                                           
      0.048   15.1   0.0      0.093   14.1   0.0    1.4  1  WP-008443318.1|Archaea___Halobacterota-Halobacteria___Halobacteriales___Halorubrum_californiense___97.07___GCF_000336875.1                                           
      0.049   15.0   0.0        1.2   10.5   0.0    2.3  2  WP-004593875.1|Archaea___Halobacterota-Halobacteria___Halobacteriales___Haloarcula_japonica___99.93___GCF_000336635.1                                                
      0.049   15.0   0.0      0.087   14.2   0.0    1.4  1  PSP91442.1|Archaea___Halobacterota-Halobacteria___Halobacteriales___Halovenus_sp003021015___88.7___GCA_003021015.1                                                   
      0.049   15.0   0.1       0.28   12.6   0.0    2.1  1  WP-076581338.1|Archaea___Halobacterota-Halobacteria___Halobacteriales___Natronorubrum_daqingensis___99.11___GCF_001971705.1                                          
       0.05   15.0   0.0      0.077   14.4   0.0    1.4  1  WP-096394041.1|Archaea___Halobacterota-Halobacteria___Halobacteriales___Halorubrum_trapanicum___99.38___GCF_002355655.1                                              
       0.05   15.0   0.0        2.6    9.4   0.0    2.3  2  WP-048180556.1|Archaea___Halobacterota-Methanomicrobia___Methanomicrobiales___Methanoculleus_sediminis___99.02___GCF_001017125.1                                     
       0.05   15.0   0.4       0.48   11.8   0.0    2.4  1  WP-005580678.1|Archaea___Halobacterota-Halobacteria___Halobacteriales___Natronobacterium_gregoryi___99.62___GCF_000230715.2                                          
      0.051   15.0   0.1        1.6   10.1   0.0    2.2  2  PSP86810.1|Archaea___Halobacterota-Halobacteria___Halobacteriales___Halovenus_sp003021015___88.7___GCA_003021015.1                                                   
      0.052   14.9   0.0      0.096   14.1   0.0    1.4  1  tbn..6513..7412..DCIQ01000157.1|Bacteria___Bacteroidota-Bacteroidia___Bacteroidales___CAG-831_sp002317435___78.11___GCA_002317435.1                                  
      0.052   14.9   0.0       0.18   13.2   0.0    1.8  1  WP-076577784.1|Archaea___Halobacterota-Halobacteria___Halobacteriales___Natronorubrum_daqingensis___99.11___GCF_001971705.1                                          
      0.052   14.9   0.1       0.06   14.7   0.1    1.1  1  tbn..710..1099..PKYU01000312.1|Bacteria___Bacteroidota-Bacteroidia___Chitinophagales___Palsa-955_sp003132765___80.54___GCA_003132765.1                               
      0.053   14.9   0.0        0.1   14.0   0.0    1.4  1  WP-092903461.1|Archaea___Halobacterota-Halobacteria___Halobacteriales___Halostagnicola_kamekurae___99.2___GCF_900116205.1                                            
      0.053   14.9   0.0       0.11   13.8   0.0    1.5  1  WP-004048368.1|Archaea___Halobacterota-Halobacteria___Halobacteriales___Halorubrum_saccharovorum___99.25___GCF_000337915.1                                           
      0.053   14.9   0.0      0.089   14.2   0.0    1.3  1  tbn..82467..83345..DATD01000002.1|Archaea___Thermoplasmatota-Thermoplasmata___Methanomassiliicoccales___DTU008_sp002504525___94.9___GCA_002504525.1                  
      0.053   14.9   0.0      0.096   14.1   0.0    1.4  1  WP-007545144.1|Archaea___Halobacterota-Halobacteria___Halobacteriales___Haloferax_larsenii___99.19___GCF_000336955.1                                                 
      0.054   14.9   0.3      0.097   14.1   0.3    1.3  1  WP-070732263.1|Bacteria___Bacteroidota-Bacteroidia___Cytophagales___Hymenobacter_glacialis___99.16___GCF_001816165.1                                                 
      0.055   14.9   0.0      0.084   14.3   0.0    1.2  1  tbn..8967..9854..DLGS01000206.1|Bacteria___Bacteroidota-Bacteroidia___Chitinophagales___UBA1312_sp002482815___86.44___GCA_002482815.1                                
      0.056   14.9   0.2        0.3   12.5   0.0    1.9  1  WP-006169271.1|Archaea___Halobacterota-Halobacteria___Halobacteriales___Natrialba_chahannaoensis___99.74___GCF_000337135.1                                           
      0.056   14.9   0.0       0.14   13.6   0.0    1.6  1  PSQ19127.1|Archaea___Halobacterota-Halobacteria___Halobacteriales___SW-7-71-33_sp003023195___88.72___GCA_003023195.1                                                 
      0.056   14.9   0.0       0.11   13.9   0.0    1.5  1  WP-006056517.1|Archaea___Halobacterota-Halobacteria___Halobacteriales___Halogeometricum_borinquense___99.92___GCF_000172995.2                                        
      0.056   14.8   0.2        1.9    9.9   0.0    2.2  2  WP-008452334.1|Archaea___Halobacterota-Halobacteria___Halobacteriales___Natrinema_gari___99.36___GCF_000337175.1                                                     
      0.057   14.8   0.1       0.11   14.0   0.1    1.5  1  tbn..16892..17815..DLAR01000092.1|Bacteria___Bacteroidota-Bacteroidia___Bacteroidales___Duncaniella_sp002494015___95.66___GCA_002494015.1                            
      0.057   14.8   0.0      0.091   14.2   0.0    1.2  1  tbn..19647..20525..PNBI01000074.1|Archaea___Thermoplasmatota-Thermoplasmata___Methanomassiliicoccales___FEN-33_sp003135935___94.23___GCA_003135935.1                 
      0.057   14.8   0.0       0.11   13.9   0.0    1.5  1  PSQ46974.1|Archaea___Halobacterota-Halobacteria___Halobacteriales___Halovenus_sp003022725___82.47___GCA_003022725.1                                                  
      0.058   14.8   0.0      0.095   14.1   0.0    1.2  1  WP-108037576.1|Bacteria___Verrucomicrobiota-Verrucomicrobiae___Methylacidiphilales___LW23_sp003054695___100___GCF_003054695.1                                        
      0.058   14.8   0.0       0.47   11.8   0.0    2.0  1  WP-007108637.1|Archaea___Halobacterota-Halobacteria___Halobacteriales___Natrinema_altunense___83.98___GCF_000731985.1                                                
       0.06   14.7   0.0       0.13   13.6   0.0    1.5  1  WP-050050945.1|Archaea___Halobacterota-Halobacteria___Halobacteriales___Halostagnicola_sp000691505___87.74___GCF_000691505.1                                         
      0.061   14.7   0.4       0.09   14.2   0.4    1.3  1  tbn..79086..79955..DAIF01000002.1|Archaea___Nanoarchaeota-Nanoarchaeia___Pacearchaeales___UBA73_sp002496015___59.5___GCA_002496015.1                                 
      0.061   14.7   0.2        1.1   10.6   0.0    2.2  2  WP-092702301.1|Archaea___Halobacterota-Halobacteria___Halobacteriales___Halovenus_aranensis___97.65___GCF_900100385.1                                                
      0.061   14.7   0.0       0.46   11.9   0.0    2.0  1  WP-006184135.1|Archaea___Halobacterota-Halobacteria___Halobacteriales___Natrinema_pallidum___98.1___GCF_000337615.1                                                  
      0.062   14.7   0.0       0.13   13.6   0.0    1.6  1  tbn..6564..7352..DCDE01000008.1|Bacteria___WOR-3_A-Hydrothermia___UBA1063___UBA1063_sp002316275___94.92___GCA_002316275.1                                            
      0.062   14.7   0.0       0.51   11.7   0.0    2.2  1  WP-015762379.1|Archaea___Halobacterota-Halobacteria___Halobacteriales___Halomicrobium_katesii___99.93___GCF_000379085.1                                              
      0.063   14.7   1.3       0.58   11.5   1.3    2.1  1  WP-007542512.1|Archaea___Halobacterota-Halobacteria___Halobacteriales___Haloferax_larsenii___99.19___GCF_000336955.1                                                 
      0.064   14.7   0.1       0.11   13.9   0.1    1.3  1  ODS40038.1|Archaea___Altiarchaeota-Altiarchaeia___WOR-SM1-SCG___WOR-SM1-SCG-A_sp001723845___79.06___GCA_001723845.1                                                  
      0.066   14.6   0.0       0.49   11.8   0.0    2.0  1  MAZ62739.1|Bacteria___Chloroflexota-Dehalococcoidia___UBA3495___UBA11650_sp002708395___66.01___GCA_002708395.1                                                       
      0.067   14.6   0.0       0.24   12.8   0.0    1.8  1  WP-089731440.1|Archaea___Halobacterota-Halobacteria___Halobacteriales___Haloarchaeobius_iranensis___99.53___GCF_900103505.1                                          
      0.067   14.6   0.0       0.13   13.7   0.0    1.4  1  OGS55815.1|Archaea___Thermoplasmatota-Thermoplasmata___UBA10834___COMBO-56-21_sp001800815___92.8___GCA_001800815.1                                                   
      0.068   14.6   0.0        9.1    7.6   0.0    2.2  2  WP-042698049.1|Archaea___Halobacterota-Methanomicrobia___Methanomicrobiales___Methanocorpusculum_parvum___98.21___GCF_002287215.1                                    
      0.068   14.6   0.0       0.21   12.9   0.0    1.7  1  MAX58069.1|Bacteria___Chloroflexota-Dehalococcoidia___UBA3495___UBA11650_sp002710215___90.34___GCA_002710215.1                                                       
       0.07   14.5   0.0        0.5   11.7   0.0    1.9  1  WP-008458280.1|Archaea___Halobacterota-Halobacteria___Halobacteriales___Natrinema_gari___99.36___GCF_000337175.1                                                     
      0.071   14.5   0.6        1.6   10.1   0.6    2.2  1  PSQ46191.1|Archaea___Halobacterota-Halobacteria___Halobacteriales___Halovenus_sp003022725___82.47___GCA_003022725.1                                                  
      0.071   14.5   0.0       0.37   12.2   0.0    1.9  1  WP-049906154.1|Archaea___Halobacterota-Halobacteria___Halobacteriales___Halorubrum_aidingense___98.16___GCF_000336995.1                                              
      0.073   14.5   0.4      0.073   14.5   0.4    2.3  1  OJW73504.1|Bacteria___Bacteroidota-Bacteroidia___Cytophagales___Amoebophilus_sp001897825___81.58___GCA_001897825.1                                                   
      0.073   14.5   0.5       0.12   13.7   0.5    1.3  1  tbn..54361..55266..DBYQ01000004.1|Bacteria___Bacteroidota-Bacteroidia___Bacteroidales___UBA1179_sp002310015___74.92___GCA_002310015.1                                
      0.073   14.5   0.3       0.23   12.8   0.3    1.8  1  WP-071402660.1|Archaea___Halobacterota-Halobacteria___Halobacteriales___Natrialba_sp001861355___99.36___GCF_001861355.1                                              
      0.074   14.5   0.0       0.12   13.7   0.0    1.3  1  tbn..31521..32399..LFRW01000003.1|Archaea___Thermoplasmatota-Thermoplasmata___Methanomassiliicoccales___DTU008_sp001512965___98.06___GCA_001512965.1                 
      0.074   14.5   0.1       0.12   13.8   0.1    1.3  1  WP-048134605.1|Archaea___Thermoplasmatota-Thermoplasmata___Methanomassiliicoccales___Methanomassiliicoccus_A_intestinalis___98.79___GCF_000404225.1                  
      0.074   14.4   0.0       0.11   13.9   0.0    1.3  1  WP-058572651.1|Archaea___Halobacterota-Halobacteria___Halobacteriales___Haloferax_sp001469865___98.6___GCF_001469865.1                                               
      0.074   14.4   0.0       0.26   12.7   0.0    1.8  1  PCI19109.1|Bacteria___Chloroflexota-Dehalococcoidia___UBA3495___UBA11650_sp002401285___69.97___GCA_002401285.1                                                       
      0.075   14.4   0.0       0.87   11.0   0.0    2.1  1  WP-015319780.1|Archaea___Halobacterota-Halobacteria___Halobacteriales___Natronococcus_occultus___99.73___GCF_000328685.1                                             
      0.075   14.4   0.0          2    9.8   0.0    2.1  2  WP-004976170.1|Archaea___Halobacterota-Halobacteria___Halobacteriales___Haloferax_gibbonsii___99.44___GCF_000336775.1                                                
      0.078   14.4   0.3       0.14   13.5   0.1    1.5  1  tbn..137065..137694..DETL01000002.1|Bacteria___Bacteroidota-Bacteroidia___Bacteroidales___RC9_sp002361625___90.42___GCA_002361625.1                                  
      0.078   14.4   0.0       0.13   13.6   0.0    1.4  1  tbn..554474..555358..DDFK01000001.1|Bacteria___Bacteroidota-Bacteroidia___Chitinophagales___UBA1930_sp002337145___92.07___GCA_002337145.1                            
      0.079   14.3   0.6       0.56   11.6   0.2    2.2  1  PMP75660.1|Archaea___Thermoplasmatota-Thermoplasmata___ARK-15___ARK-15_sp002878135___98.39___GCA_002878135.1                                                         
       0.08   14.3   0.2       0.19   13.1   0.1    1.6  1  tbn..8499..9392..DEFM01000018.1|Bacteria___Bacteroidota-Bacteroidia___Bacteroidales___UBA3839_sp002350855___68.79___GCA_002350855.1                                  
       0.08   14.3   0.0       0.36   12.2   0.0    2.1  1  WP-105470509.1|Bacteria___Bacteroidota-Bacteroidia___Chitinophagales___Vibrionimonas_magnilacihabitans___100___GCF_002973575.1                                       
      0.081   14.3   0.2       0.14   13.5   0.2    1.4  1  tbn..50034..50921..DEJJ01000025.1|Bacteria___Bacteroidota-Bacteroidia___Bacteroidales___C941_sp002353285___64.91___GCA_002353285.1                                   
      0.081   14.3   0.7       0.15   13.5   0.7    1.4  1  tbn..14092..14985..DCGV01000099.1|Bacteria___Bacteroidota-Bacteroidia___Bacteroidales___Bact-11_sp002314725___58.62___GCA_002314725.1                                
      0.081   14.3   1.3        2.1    9.7   1.3    2.1  1  ESS09543.1|Archaea___Halobacterota-Halobacteria___Halobacteriales___Halonotius_sp000496215___92.47___GCA_000496215.1                                                 
      0.081   14.3   0.0       0.11   13.9   0.0    1.3  1  WP-092920665.1|Archaea___Halobacterota-Halobacteria___Halobacteriales___Halorubrum_sodomense___99.19___GCF_900111935.1                                               
      0.081   14.3   0.0       0.28   12.5   0.0    1.8  1  PSQ35480.1|Archaea___Halobacterota-Halobacteria___Halobacteriales___Halovenus_sp003022845___53.37___GCA_003022845.1                                                  
      0.082   14.3   0.0       0.21   13.0   0.0    1.7  1  WP-053771937.1|Archaea___Halobacterota-Halobacteria___Halobacteriales___Halorubrum_tropicale___99.57___GCF_001280455.1                                               
      0.082   14.3   0.1        0.3   12.5   0.0    1.8  1  WP-004215175.1|Archaea___Halobacterota-Halobacteria___Halobacteriales___Natrialba_magadii___98.97___GCF_000025625.1                                                  
      0.083   14.3   0.1       0.14   13.6   0.1    1.4  1  WP-010900500.1|Archaea___Thermoplasmatota-Thermoplasmata___Thermoplasmatales___Thermoplasma_acidophilum___97.52___GCF_000195915.1                                    
      0.085   14.3   0.2       0.13   13.7   0.2    1.3  1  PTD94697.1|Archaea___Halobacterota-Methanonatronarchaeia___Methanonatronarchaeales___PZKD01_sp003034855___94.58___GCA_003034855.1                                    
      0.085   14.2   0.0       0.15   13.4   0.0    1.4  1  tbn..1340481..1341560..NZ-KI669560.1|Bacteria___Bacteroidota-Bacteroidia___Chitinophagales___Sediminibacterium_sp000508085___99.01___GCF_000508085.1                 
      0.087   14.2   0.1       0.16   13.4   0.1    1.3  1  CDA21763.1|Bacteria___Bacteroidota-Bacteroidia___Bacteroidales___UBA11471_sp000434215___95.85___GCA_000434215.1                                                      
      0.087   14.2   0.1        1.2   10.5   0.0    2.2  2  WP-005536054.1|Archaea___Halobacterota-Halobacteria___Halobacteriales___Haloarcula_sp001485575___99.93___GCF_001485575.1                                             
      0.088   14.2   0.2       0.66   11.3   0.2    2.1  1  WP-049910763.1|Archaea___Halobacterota-Halobacteria___Halobacteriales___Halorubrum_coriense___98.73___GCF_000337035.1                                                
      0.088   14.2   0.1        1.2   10.5   0.0    2.2  2  WP-004518503.1|Archaea___Halobacterota-Halobacteria___Halobacteriales___Haloarcula_vallismortis___99.93___GCF_000337775.1                                            
       0.09   14.2   0.3       0.36   12.2   0.0    2.1  1  WP-090376242.1|Archaea___Halobacterota-Halobacteria___Halobacteriales___Natronobacterium_A_texcoconense___99.57___GCF_900104065.1                                    
       0.09   14.2   0.0       0.37   12.2   0.0    2.0  1  WP-026767954.1|Bacteria___Bacteroidota-Bacteroidia___Chitinophagales___Asinibacterium_sp000515315___100___GCF_000515315.1                                            
      0.091   14.2   0.0       0.48   11.8   0.0    2.1  1  PSP95971.1|Archaea___Halobacterota-Halobacteria___Halobacteriales___Halomicrobium_sp003021685___93.87___GCA_003021685.1                                              
      0.091   14.2   0.0       0.16   13.4   0.0    1.3  1  tbn..25030..25908..DAVH01000038.1|Archaea___Thermoplasmatota-Thermoplasmata___Methanomassiliicoccales___Methanomassiliicoccus_sp002508545___97.31___GCA_002508545.1  
      0.092   14.1   0.0          1   10.7   0.0    2.2  1  PCJ72775.1|Bacteria___Chloroflexota-Dehalococcoidia___UBA3495___UBA9611_sp002746355___78.88___GCA_002746355.1                                                        
      0.092   14.1   0.0       0.92   10.9   0.0    2.1  1  WP-058828696.1|Archaea___Halobacterota-Halobacteria___Halobacteriales___Haloferax_sp001482285___99.44___GCF_001482285.1                                              
      0.093   14.1   0.0       0.24   12.8   0.0    1.6  1  WP-006630766.1|Archaea___Halobacterota-Halobacteria___Halobacteriales___Halorubrum_tebenquichense___99.68___GCF_000337415.1                                          
      0.095   14.1   0.0        1.1   10.7   0.0    2.2  1  WP-089814464.1|Archaea___Halobacterota-Halobacteria___Halobacteriales___Halomicrobium_zhouii___99.93___GCF_900114435.1                                               
      0.096   14.1   0.0       0.15   13.5   0.0    1.3  1  tbn..47487..48386..DBYO01000033.1|Bacteria___Bacteroidota-Bacteroidia___Bacteroidales___Bact-19_sp002310235___95.16___GCA_002310235.1                                
      0.098   14.1   0.2       0.18   13.2   0.2    1.4  1  WP-071121710.1|Bacteria___Bacteroidota-Bacteroidia___Bacteroidales___Prevotellamassilia_timonensis___97.58___GCF_900106785.1                                         
      0.098   14.0   0.0       0.22   12.9   0.0    1.5  1  WP-008308259.1|Archaea___Halobacterota-Halobacteria___Halobacteriales___Haloarcula_amylolytica___99.92___GCF_000336615.1                                             
      0.099   14.0   0.0       0.71   11.2   0.0    2.0  1  WP-089879048.1|Archaea___Halobacterota-Halobacteria___Halobacteriales___Halogeometricum_limi___99.57___GCF_900115785.1                                               
      0.099   14.0   0.0       0.17   13.3   0.0    1.5  1  WP-049935825.1|Archaea___Halobacterota-Halobacteria___Halobacteriales___Haloplanus_natans___98.8___GCF_000427685.1                                                   
        0.1   14.0   0.0       0.22   12.9   0.0    1.5  1  WP-089805124.1|Archaea___Halobacterota-Halobacteria___Halobacteriales___Halogeometricum_rufum___99.36___GCF_900112175.1                                              
        0.1   14.0   0.1       0.92   10.9   0.0    2.0  1  WP-086888391.1|Archaea___Halobacterota-Halobacteria___Halobacteriales___B1-Br10-E2g2_sp002156705___99.53___GCF_002156705.1                                           
        0.1   14.0   0.1       0.19   13.1   0.1    1.4  1  tbn..8571..9521..DCSL01000007.1|Bacteria___Bacteroidota-Bacteroidia___Cytophagales___UBA8403_sp002325615___64.8___GCA_002325615.1                                    
        0.1   14.0   0.0       0.15   13.5   0.0    1.3  1  WP-049931740.1|Archaea___Halobacterota-Halobacteria___Halobacteriales___Halorubrum_ezzemoulense___99.63___GCF_002114285.1                                            
       0.11   14.0   0.7       0.13   13.7   0.1    1.5  1  tbn..250739..251623..LUHG01000100.1|Bacteria___Bacteroidota-Bacteroidia___Chitinophagales___Hydrotalea_flava___100___GCA_001623405.1                                 
       0.11   13.9   1.7          2    9.8   1.7    2.1  1  WP-058571148.1|Archaea___Halobacterota-Halobacteria___Halobacteriales___Haloferax_sp001469865___98.6___GCF_001469865.1                                               
       0.11   13.9   0.0       0.21   13.0   0.0    1.6  1  WP-004598915.1|Archaea___Halobacterota-Halobacteria___Halobacteriales___Halorubrum_distributum___99.49___GCF_000337335.1                                             
       0.11   13.9   0.1       0.35   12.2   0.1    1.8  1  PSQ32490.1|Archaea___Halobacterota-Halobacteria___Halobacteriales___SW-10-68-16_sp003023485___63.24___GCA_003023485.1                                                
       0.11   13.9   0.1       0.19   13.1   0.1    1.4  1  tbn..19549..20475..DCHH01000117.1|Bacteria___Bacteroidota-Bacteroidia___Bacteroidales___UBA1757_sp002315625___77.6___GCA_002315625.1                                 
       0.11   13.9   0.0        0.2   13.0   0.0    1.4  1  WP-005579460.1|Archaea___Halobacterota-Halobacteria___Halobacteriales___Natronobacterium_gregoryi___99.62___GCF_000230715.2                                          
       0.11   13.9   0.0        0.2   13.0   0.0    1.4  1  OGS43878.1|Archaea___Thermoplasmatota-Thermoplasmata___UBA10834___COMBO-56-21_sp001800675___83.8___GCA_001800675.1                                                   
       0.11   13.9   0.0        0.2   13.0   0.0    1.5  1  PSP24403.1|Archaea___Halobacterota-Halobacteria___Halobacteriales___Halovenus_sp003022085___57.72___GCA_003022085.1                                                  
       0.11   13.9   0.0       0.21   12.9   0.0    1.4  1  tbn..5195..6079..DDEO01000160.1|Bacteria___Bacteroidota-Bacteroidia___Chitinophagales___UBA1952_sp002336725___87.4___GCA_002336725.1                                 
       0.11   13.9   0.2       0.46   11.9   0.0    1.9  1  WP-006654071.1|Archaea___Halobacterota-Halobacteria___Halobacteriales___Natrialba_hulunbeirensis___99.17___GCF_000337575.1                                           
       0.11   13.9   0.0       0.45   11.9   0.0    1.8  1  MAZ63349.1|Bacteria___Chloroflexota-Dehalococcoidia___UBA3495___UBA11650_sp002708395___66.01___GCA_002708395.1                                                       
       0.11   13.8   0.4       0.35   12.2   0.4    1.8  1  WP-006826681.1|Archaea___Halobacterota-Halobacteria___Halobacteriales___Natrialba_taiwanensis___99.04___GCF_000337595.1                                              
       0.11   13.8   0.0       0.17   13.2   0.0    1.3  1  WP-089816890.1|Archaea___Halobacterota-Halobacteria___Halobacteriales___Halomicrobium_zhouii___99.93___GCF_900114435.1                                               
       0.12   13.8   0.0       0.19   13.1   0.0    1.2  1  tbn..17078..17956..PMBU01000028.1|Archaea___Thermoplasmatota-Thermoplasmata___Methanomassiliicoccales___FEN-65_sp003153895___89.71___GCA_003153895.1                 
       0.12   13.8   0.3       0.23   12.8   0.3    1.6  1  WP-018357880.1|Bacteria___Bacteroidota-Bacteroidia___Bacteroidales___Porphyromonas_levii___99.92___GCF_000379925.1                                                   
       0.12   13.8   0.0        1.1   10.7   0.0    2.1  1  PSP84249.1|Archaea___Halobacterota-Halobacteria___Halobacteriales___QS-6-64-34_sp003020925___88.8___GCA_003020925.1                                                  
       0.12   13.8   0.2       0.25   12.7   0.2    1.6  1  PSQ28462.1|Archaea___Halobacterota-Halobacteria___Halobacteriales___QS-9-68-17_sp003023565___95.65___GCA_003023565.1                                                 
       0.12   13.7   0.0       0.37   12.2   0.0    1.7  1  WP-058566444.1|Archaea___Halobacterota-Halobacteria___Halobacteriales___Haloferax_sp001469875___99.44___GCF_001469875.2                                              
       0.12   13.7   0.0       0.21   13.0   0.0    1.3  1  WP-086886688.1|Archaea___Halobacterota-Halobacteria___Halobacteriales___B1-Br10-E2g2_sp002156705___99.53___GCF_002156705.1                                           
       0.13   13.7   0.0       0.34   12.3   0.0    1.7  1  WP-066040417.1|Bacteria___Bacteroidota-Bacteroidia___Bacteroidales___Porphyromonas_sp001552775___95.14___GCF_001552775.1                                             
       0.13   13.7   0.3       0.44   11.9   0.3    1.9  1  WP-092537483.1|Archaea___Halobacterota-Halobacteria___Halobacteriales___Halopelagius_longus___99.38___GCF_900100875.1                                                
       0.13   13.7   0.3       0.26   12.7   0.3    1.4  1  OJI07803.1|Archaea___Micrarchaeota-Micrarchaeia___Micrarchaeales___Micrarchaeum_acidiphilum___81.78___GCA_001889985.1                                                
       0.13   13.7   0.0        2.1    9.7   0.0    2.2  2  WP-011843570.1|Archaea___Halobacterota-Methanomicrobia___Methanomicrobiales___Methanoculleus_marisnigri___99.35___GCF_000015825.1                                    
       0.13   13.6   0.0       0.17   13.3   0.0    1.3  1  WP-050033533.1|Archaea___Halobacterota-Halobacteria___Halobacteriales___Halorubrum_halophilum___92.18___GCF_000739595.1                                              
       0.13   13.6   0.5       0.38   12.1   0.5    1.8  1  WP-006664561.1|Archaea___Halobacterota-Halobacteria___Halobacteriales___Natrialba_aegyptia___99.42___GCF_000337535.1                                                 
       0.13   13.6   0.4       0.22   12.9   0.4    1.3  1  tbn..11462..12529..DEFM01000026.1|Bacteria___Bacteroidota-Bacteroidia___Bacteroidales___UBA3839_sp002350855___68.79___GCA_002350855.1                                
       0.13   13.6   0.1       0.26   12.7   0.1    1.4  1  tbn..4471..5352..PLCH01000258.1|Bacteria___Bacteroidota-Bacteroidia___Chitinophagales___UBA8621_sp003135585___71.11___GCA_003135585.1                                
       0.13   13.6   0.4       0.24   12.8   0.4    1.4  1  tbn..36048..36953..DBYG01000079.1|Bacteria___Bacteroidota-Bacteroidia___Bacteroidales___UBA1179_sp002310175___77.71___GCA_002310175.1                                
       0.13   13.6   0.0       0.24   12.8   0.0    1.5  1  tbn..33883..34764..LUJU01000067.1|Bacteria___Bacteroidota-Bacteroidia___Bacteroidales___UBA7173_sp001689685___51.1___GCA_001689685.1                                 
       0.14   13.6   0.0       0.28   12.6   0.0    1.5  1  PSQ05123.1|Archaea___Halobacterota-Halobacteria___Halobacteriales___QS-4-69-31_sp003021655___88.25___GCA_003021655.1                                                 
       0.14   13.6   0.0       0.25   12.7   0.0    1.6  1  PSP33295.1|Archaea___Halobacterota-Halobacteria___Halobacteriales___QH-10-67-22_sp003021305___88.47___GCA_003021305.1                                                
       0.14   13.6   0.0       0.37   12.2   0.0    1.7  1  PSP93749.1|Archaea___Halobacterota-Halobacteria___Halobacteriales___Halomicrobium_sp003021685___93.87___GCA_003021685.1                                              
       0.14   13.6   0.2       0.42   12.0   0.0    1.9  1  WP-026751284.1|Bacteria___Bacteroidota-Bacteroidia___Chitinophagales___Sediminibacterium_salmoneum___97.2___GCF_000511175.1                                          
       0.14   13.6   0.0        2.1    9.7   0.0    2.2  2  WP-067075108.1|Archaea___Halobacterota-Methanomicrobia___Methanomicrobiales___Methanoculleus_horonobensis___99.02___GCF_001602375.1                                  
       0.14   13.6   0.0       0.26   12.7   0.0    1.4  1  WP-089778451.1|Archaea___Halobacterota-Halobacteria___Halobacteriales___Haloferax_massiliensis___99.25___GCF_001368915.1                                             
       0.14   13.5   0.0       0.26   12.7   0.0    1.4  1  WP-004970904.1|Archaea___Halobacterota-Halobacteria___Halobacteriales___Haloferax_denitrificans___99.44___GCF_000337795.1                                            
       0.14   13.5   0.5       0.48   11.8   0.5    1.9  1  WP-092563817.1|Archaea___Halobacterota-Halobacteria___Halobacteriales___Halorubrum_sp001261915___97.8___GCF_001261915.1                                              
       0.14   13.5   0.0       0.34   12.3   0.0    1.7  1  WP-089877156.1|Archaea___Halobacterota-Halobacteria___Halobacteriales___Halogeometricum_limi___99.57___GCF_900115785.1                                               
       0.15   13.5   0.0       0.21   13.0   0.0    1.3  1  WP-053772420.1|Archaea___Halobacterota-Halobacteria___Halobacteriales___Halorubrum_tropicale___99.57___GCF_001280455.1                                               
       0.15   13.5   0.0         20    6.5   0.0    2.2  2  PKB70268.1|Bacteria___Chloroflexota-Dehalococcoidia___UBA3495___UBA9611_sp002816355___65.92___GCA_002816355.1                                                        
       0.15   13.5   0.0        0.3   12.5   0.0    1.4  1  WP-007539372.1|Archaea___Halobacterota-Halobacteria___Halobacteriales___Haloferax_larsenii___99.19___GCF_000336955.1                                                 
       0.15   13.4   0.3       0.42   12.0   0.3    1.7  1  CDE73225.1|Bacteria___Firmicutes_A-Clostridia___4C28d-15___CAG-917_sp000437555___89.22___GCA_000437555.1                                                             
       0.15   13.4   0.0        3.7    8.9   0.0    2.2  2  WP-048112023.1|Archaea___Halobacterota-Methanomicrobia___Methanomicrobiales___Methanoculleus_sp000691865___98.47___GCF_000691865.1                                   
       0.15   13.4   0.0       0.31   12.4   0.0    1.5  1  WP-008323716.1|Archaea___Halobacterota-Halobacteria___Halobacteriales___Haloferax_elongans___99.57___GCF_000336755.1                                                 
       0.15   13.4   0.1       0.84   11.0   0.0    2.0  1  PSP64720.1|Archaea___Halobacterota-Halobacteria___Halobacteriales___QH-8-67-36_sp003021755___75.92___GCA_003021755.1                                                 
       0.16   13.4   0.4       0.28   12.6   0.4    1.4  1  tbn..114949..115854..ONNV01000007.1|Bacteria___Bacteroidota-Bacteroidia___Bacteroidales___UBA1179_sp900319225___90.08___GCA_900319225.1                              
       0.16   13.4   0.0       0.27   12.6   0.0    1.3  1  tbn..4460..5350..OMVB01000109.1|Bacteria___Bacteroidota-Bacteroidia___Bacteroidales___RC9_sp900314395___100___GCA_900314395.1                                        
       0.16   13.4   0.1       0.25   12.7   0.1    1.2  1  tbn..5576..6583..DDEI01000050.1|Bacteria___Bacteroidota-Bacteroidia___Flavobacteriales___ASP10-05a_sp002336675___92.11___GCA_002336675.1                             
       0.16   13.4   0.0       0.22   12.9   0.0    1.3  1  WP-004598723.1|Archaea___Halobacterota-Halobacteria___Halobacteriales___Halorubrum_distributum___99.49___GCF_000337335.1                                             
       0.16   13.4   0.0          4    8.8   0.0    2.2  2  PKB58434.1|Bacteria___Chloroflexota-Dehalococcoidia___UBA3495___UBA9611_sp002816575___70.96___GCA_002816575.1                                                        
       0.16   13.4   0.0       0.26   12.7   0.0    1.3  1  PSQ08492.1|Archaea___Halobacterota-Halobacteria___Halobacteriales___QS-5-68-33_sp003023785___82.13___GCA_003023785.1                                                 
       0.16   13.4   0.1        5.9    8.2   0.1    2.2  1  PSP17340.1|Archaea___Halobacterota-Halobacteria___Halobacteriales___Halovenus_sp003021335___71.28___GCA_003021335.1                                                  
       0.16   13.3   0.0       0.23   12.8   0.0    1.3  1  WP-017341968.1|Archaea___Halobacterota-Halobacteria___Halobacteriales___Halorubrum_sp000296615___99.49___GCF_000296615.1                                             
       0.16   13.3   0.1       0.28   12.5   0.1    1.4  1  tbn..105647..106558..ONIY01000004.1|Bacteria___Bacteroidota-Bacteroidia___Bacteroidales___C941_sp900318065___89.21___GCA_900318065.1                                 
       0.16   13.3   0.0       0.23   12.8   0.0    1.3  1  WP-008444545.1|Archaea___Halobacterota-Halobacteria___Halobacteriales___Halorubrum_californiense___97.07___GCF_000336875.1                                           
       0.16   13.3   0.2       0.64   11.4   0.1    1.9  1  WP-034577315.1|Bacteria___Bacteroidota-Bacteroidia___Cytophagales___Cardinium_sp000689375___73.39___GCF_000689375.1                                                  
       0.17   13.3   0.1        0.3   12.5   0.1    1.4  1  OKY77342.1|Archaea___Halobacterota-Methanonatronarchaeia___Methanonatronarchaeales___Methanohalarchaeum_thermophilum___97.71___GCA_001914405.1                       
       0.17   13.3   0.0       0.42   12.0   0.0    1.6  1  WP-089776750.1|Archaea___Halobacterota-Halobacteria___Halobacteriales___Haloferax_massiliensis___99.25___GCF_001368915.1                                             
       0.17   13.2   0.1        0.3   12.5   0.1    1.3  1  tbn..18789..19667..ONEL01000019.1|Bacteria___Bacteroidota-Bacteroidia___Bacteroidales___C941_sp900316835___92.26___GCA_900316835.1                                   
       0.17   13.2   0.9       0.69   11.3   0.0    2.1  1  OGS61123.1|Archaea___Thermoplasmatota-Thermoplasmata___RBG-16-68-12___RBG-16-68-12_sp001800825___96.67___GCA_001800825.1                                             
       0.18   13.2   0.0        1.5   10.2   0.0    2.1  1  ERH09957.1|Archaea___Halobacterota-Halobacteria___Halobacteriales___Halovenus_sp000416085___86.78___GCA_000416085.1                                                  
       0.18   13.2   0.1        1.6   10.1   0.1    2.4  1  AOV94864.1|Archaea___Nanohaloarchaeota-Nanosalinia___Nanosalinales___SG9_sp001761425___87.77___GCA_001761425.1                                                       
       0.18   13.2   0.0       0.43   12.0   0.0    1.6  1  WP-023392764.1|Archaea___Halobacterota-Halobacteria___Halobacteriales___Halobaculum_tyrrellensis___97.54___GCF_000495475.1                                           
       0.18   13.2   0.0       0.29   12.5   0.0    1.3  1  PIT84597.1|Archaea___Micrarchaeota-Micrarchaeia___UBA10214___1-14-0-10-45-29_sp002778455___91.04___GCA_002778455.1                                                   
       0.18   13.2   0.1       0.33   12.3   0.1    1.4  1  WP-010916284.1|Archaea___Thermoplasmatota-Thermoplasmata___Thermoplasmatales___Thermoplasma_volcanium___97.97___GCF_000011185.1                                      
       0.19   13.2   0.0       0.26   12.7   0.0    1.3  1  WP-103424703.1|Archaea___Halobacterota-Halobacteria___Halobacteriales___Salinigranum_rubrum___98.42___GCF_002906575.1                                                
       0.19   13.1   0.0       0.31   12.4   0.0    1.3  1  PSP28373.1|Archaea___Halobacterota-Halobacteria___Halobacteriales___Halovenus_sp003021285___68.07___GCA_003021285.1                                                  
       0.19   13.1   0.0       0.39   12.1   0.0    1.5  1  PWI49717.1|Archaea___Asgardarchaeota-Heimdallarchaeia___B3-JM-08___B3-JM-08_sp003144275___93.69___GCA_003144275.1                                                    
        0.2   13.1   0.0       0.35   12.3   0.0    1.4  1  OGS57141.1|Archaea___Thermoplasmatota-Thermoplasmata___UBA10834___COMBO-56-21_sp001800815___92.8___GCA_001800815.1                                                   
        0.2   13.0   0.1        1.9    9.9   0.0    2.2  1  EGQ39891.1|Archaea___Nanohaloarchaeota-Nanosalinia___Nanosalinales___Nanosalinarum_sp000220355___78.58___GCA_000220355.1                                             
        0.2   13.0   0.0        0.2   13.0   0.0    2.3  1  PVX50945.1|Bacteria___Bacteroidota-Bacteroidia___Bacteroidales___Balneicella_halophila___98.92___GCA_003096835.1                                                     
       0.21   13.0   0.7       0.43   11.9   0.1    1.8  1  WP-109742487.1|Bacteria___Bacteroidota-Bacteroidia___Cytophagales___Arcicella_aurantiaca___99.55___GCF_003148625.1                                                   
       0.21   13.0   0.0       0.38   12.1   0.0    1.4  1  MBQ32369.1|Bacteria___SAR324-SAR324___SAR324___UBA8110_sp002726945___90.98___GCA_002726945.1                                                                         
       0.21   13.0   0.0        0.8   11.1   0.0    1.9  1  MBT98158.1|Bacteria___Chloroflexota-Dehalococcoidia___UBA3495___UBA9611_sp002730485___73.71___GCA_002730485.1                                                        
       0.21   13.0   0.1       0.59   11.5   0.0    1.8  1  WP-092702671.1|Archaea___Halobacterota-Halobacteria___Halobacteriales___Halovenus_aranensis___97.65___GCF_900100385.1                                                
       0.21   13.0   0.0        5.6    8.3   0.0    2.1  2  WP-004041897.1|Archaea___Halobacterota-Halobacteria___Halobacteriales___Haloferax_volcanii___98.68___GCF_000025685.1                                                 
       0.21   12.9   0.2       0.64   11.4   0.1    1.8  1  WP-025836708.1|Bacteria___Bacteroidota-Bacteroidia___Bacteroidales___Porphyromonas_cangingivalis___99.21___GCF_000614355.1                                           
       0.22   12.9   0.1       0.41   12.0   0.1    1.4  1  tbn..70607..71503..ONDM01000009.1|Bacteria___Bacteroidota-Bacteroidia___Bacteroidales___UBA4293_sp900316585___94.97___GCA_900316585.1                                
       0.22   12.9   0.1       0.41   12.0   0.1    1.4  1  tbn..71590..72486..DGVD01000004.1|Bacteria___Bacteroidota-Bacteroidia___Bacteroidales___UBA4293_sp002395835___59.64___GCA_002395835.1                                
       0.22   12.9   0.0        4.3    8.7   0.0    2.5  2  KQC10353.1|Archaea___Halobacterota-Methanomicrobia___Methanomicrobiales___SD8_sp001412335___97.53___GCA_001412335.1                                                  
       0.22   12.9   0.2       0.76   11.1   0.2    1.9  1  WP-049922821.1|Archaea___Halobacterota-Halobacteria___Halobacteriales___Halopiger_B_djelfimassiliensis___99.24___GCF_000455365.1                                     
       0.23   12.9   0.1       0.85   11.0   0.1    1.9  1  WP-090378479.1|Archaea___Halobacterota-Halobacteria___Halobacteriales___Natronobacterium_A_texcoconense___99.57___GCF_900104065.1                                    
       0.23   12.9   0.0       0.38   12.1   0.0    1.2  1  WP-019177260.1|Archaea___Thermoplasmatota-Thermoplasmata___Methanomassiliicoccales___Methanomassiliicoccus_luminyensis___98.39___GCF_000308215.1                     
       0.23   12.8   0.0        0.4   12.0   0.0    1.4  1  WP-090384415.1|Archaea___Halobacterota-Halobacteria___Halobacteriales___Natronobacterium_A_texcoconense___99.57___GCF_900104065.1                                    
       0.24   12.8   0.0       0.38   12.1   0.0    1.3  1  tbn..5072..5956..ONXD01000025.1|Bacteria___Bacteroidota-Bacteroidia___Bacteroidales___C941_sp900321725___74.34___GCA_900321725.1                                     
       0.24   12.8   0.5       0.57   11.6   0.3    1.8  1  tbn..74986..75888..DECY01000011.1|Bacteria___Bacteroidota-Bacteroidia___Bacteroidales___UBA2918_sp002349865___76.42___GCA_002349865.1                                
       0.24   12.8   0.3       0.35   12.2   0.3    1.3  1  tbn..40690..41565..PLYJ01000069.1|Bacteria___Bacteroidota-Bacteroidia___AKYH767-A___PALSA-967_sp003151745___97.38___GCA_003151745.1                                  
       0.24   12.8   0.1       0.79   11.1   0.1    1.8  1  WP-006067893.1|Archaea___Halobacterota-Halobacteria___Halobacteriales___Natronorubrum_bangense___97.73___GCF_000337715.1                                             
       0.24   12.8   0.0       0.38   12.1   0.0    1.3  1  tbn..18859..19743..OMUK01000082.1|Bacteria___Bacteroidota-Bacteroidia___Bacteroidales___C941_sp900314215___92.46___GCA_900314215.1                                   
       0.24   12.8   0.0       0.63   11.4   0.0    1.6  1  GBE17889.1|Archaea___Hydrothermarchaeota-Hydrothermarchaeia___Hydrothermarchaeales___BMS3ABIN16_sp002923215___90.22___GCA_002923215.1                                
       0.24   12.8   0.4       0.48   11.8   0.3    1.6  1  tbn..13685..14587..OMSH01000115.1|Bacteria___Bacteroidota-Bacteroidia___Bacteroidales___UBA2918_sp900313715___80.91___GCA_900313715.1                                
       0.24   12.8   0.0       0.34   12.3   0.0    1.2  1  PSP86194.1|Archaea___Halobacterota-Halobacteria___Halobacteriales___QS-1-68-17_sp003021105___65.6___GCA_003021105.1                                                  
       0.25   12.7   0.5       0.41   12.0   0.5    1.3  1  tbn..112051..113088..ONFA01000003.1|Bacteria___Bacteroidota-Bacteroidia___Bacteroidales___UBA4334_sp900316975___94.35___GCA_900316975.1                              
       0.25   12.7   0.2       0.76   11.1   0.0    1.9  1  OYZ51171.1|Bacteria___Bacteroidota-Bacteroidia___Chitinophagales___Sediminibacterium_sp002281875___98.4___GCA_002281875.1                                            
       0.26   12.7   0.1       0.69   11.3   0.0    1.7  1  OGS46513.1|Archaea___Thermoplasmatota-Thermoplasmata___RBG-16-68-12___RBG-16-68-12_sp001800745___77.47___GCA_001800745.1                                             
       0.26   12.7   0.0       0.39   12.1   0.0    1.3  1  WP-092565654.1|Archaea___Halobacterota-Halobacteria___Halobacteriales___Halorubrum_sp001261915___97.8___GCF_001261915.1                                              
       0.26   12.7   0.1       0.48   11.8   0.1    1.4  1  tbn..80360..81244..MWYV01000035.1|Bacteria___Bacteroidota-Bacteroidia___Chitinophagales___Flavisolibacter_sp002050435___90.18___GCA_002050435.1                      
       0.26   12.7   0.0        2.5    9.5   0.0    2.1  1  PKL55335.1|Archaea___Halobacterota-Methanomicrobia___Methanomicrobiales___Methanoculleus_sp002839575___90.07___GCA_002839575.1                                       
       0.26   12.6   0.0       0.44   11.9   0.0    1.3  1  OGS44871.1|Archaea___Thermoplasmatota-Thermoplasmata___UBA10834___COMBO-56-21_sp001800675___83.8___GCA_001800675.1                                                   
       0.27   12.6   0.0          3    9.2   0.0    2.2  1  WP-007314297.1|Archaea___Halobacterota-Methanomicrobia___Methanomicrobiales___Methanolinea_tarda___99.02___GCF_000235685.2                                           
       0.27   12.6   0.1       0.87   10.9   0.1    1.8  1  WP-092888732.1|Archaea___Halobacterota-Halobacteria___Halobacteriales___Halopelagius_inordinatus___99.57___GCF_900113245.1                                           
       0.28   12.6   0.1       0.69   11.3   0.0    1.6  1  tbn..78196..79062..LKMO01000001.1|Archaea___Nanohaloarchaeota-Nanosalinia___Nanosalinales___B1-Br10-U2g19_sp001563905___68.61___GCA_001563905.1                      
       0.28   12.6   0.0        1.1   10.6   0.0    1.8  1  WP-007276054.1|Archaea___Halobacterota-Halobacteria___Halobacteriales___Haloferax_sulfurifontis___99.06___GCF_000337835.1                                            
       0.28   12.6   0.0        3.6    8.9   0.0    2.2  1  PKL61528.1|Archaea___Halobacterota-Methanomicrobia___Methanomicrobiales___Methanoculleus_sp002839645___99.54___GCA_002839645.1                                       
        0.3   12.5   0.5       0.59   11.5   0.5    1.4  1  tbn..16488..17378..DCHN01000085.1|Bacteria___Bacteroidota-Bacteroidia___Bacteroidales___UBA1232_sp002315995___87.33___GCA_002315995.1                                
        0.3   12.5   0.0       0.67   11.3   0.0    1.5  1  tbn..74664..75530..LKMN01000001.1|Archaea___Nanohaloarchaeota-Nanosalinia___Nanosalinales___B1-Br10-U2g19_sp001563875___73.75___GCA_001563875.1                      
       0.31   12.4   0.0       0.41   12.0   0.0    1.3  1  WP-103991509.1|Archaea___Halobacterota-Halobacteria___Halobacteriales___Halobellus_limi___99.55___GCF_900108165.1                                                    
       0.31   12.4   0.1       0.48   11.8   0.1    1.3  1  tbn..21004..21948..ONNR01000039.1|Bacteria___Bacteroidota-Bacteroidia___Bacteroidales___UBA3663_sp900319235___90.28___GCA_900319235.1                                
       0.31   12.4   0.4       0.96   10.8   0.4    1.9  1  WP-025881790.1|Bacteria___Bacteroidota-Bacteroidia___Bacteroidales___Prevotella_baroniae___99.32___GCF_000426585.1                                                   
       0.31   12.4   0.3       0.79   11.1   0.1    1.8  1  OHC84606.1|Bacteria___Bacteroidota-Bacteroidia___Chitinophagales___Sediminibacterium_sp001829005___98.36___GCA_001829005.1                                           
       0.32   12.4   0.1       0.52   11.7   0.1    1.4  1  tbn..9180..10151..DBQE01000014.1|Bacteria___Bacteroidota-Bacteroidia___Bacteroidales___UBA1402_sp002305085___94.27___GCA_002305085.1                                 
       0.32   12.4   0.0       0.54   11.6   0.0    1.3  1  WP-048134352.1|Archaea___Thermoplasmatota-Thermoplasmata___Methanomassiliicoccales___Methanomassiliicoccus_A_intestinalis___98.79___GCF_000404225.1                  
       0.33   12.3   0.2       0.58   11.5   0.2    1.3  1  PIN90800.1|Archaea___Nanoarchaeota-Nanoarchaeia___Pacearchaeales___1-14-0-10-34-76_sp002763075___65.11___GCA_002763075.1                                             
       0.33   12.3   0.0       0.55   11.6   0.0    1.4  1  tbn..27082..28029..AUSF01000054.1|Bacteria___Bacteroidota-Bacteroidia___Chitinophagales___UBA8137_sp000438985___66.5___GCA_000438985.1                               
       0.33   12.3   0.0       0.59   11.5   0.0    1.4  1  OYT37928.1|Archaea___Nanoarchaeota-Nanoarchaeia___Pacearchaeales___EX4484-31_sp002254805___50.24___GCA_002254805.1                                                   
       0.33   12.3   0.0       0.65   11.4   0.0    1.5  1  WP-110640086.1|Archaea___Thermoplasmatota-Thermoplasmata___Thermoplasmatales___Thermoplasma_sp003205235___99.55___GCF_003205235.1                                    
       0.33   12.3   0.1        0.5   11.7   0.1    1.2  1  tbn..4076..4960..DGDD01000092.1|Bacteria___Bacteroidota-Bacteroidia___Chitinophagales___UBA3961_sp002385265___92.86___GCA_002385265.1                                
       0.34   12.3   0.1        0.8   11.1   0.0    1.6  1  WP-006110092.1|Archaea___Halobacterota-Halobacteria___Halobacteriales___Natrialba_asiatica___99.11___GCF_000337555.1                                                 
       0.34   12.3   0.1       0.52   11.7   0.1    1.3  1  tbn..72664..73611..DFUR01000035.1|Bacteria___Bacteroidota-Bacteroidia___Bacteroidales___UBA4181_sp002380425___98.57___GCA_002380425.1                                
       0.34   12.3   0.0         34    5.8   0.0    2.2  2  WP-087714255.1|Archaea___Halobacterota-Halobacteria___Halobacteriales___Natronolimnobius_baerhuensis___82.53___GCF_002177135.1                                       
       0.35   12.3   0.0         19    6.6   0.0    2.2  2  ESS06594.1|Archaea___Halobacterota-Halobacteria___Halobacteriales___A07HB70_sp000496195___85.2___GCA_000496195.1                                                     
       0.35   12.2   0.0         33    5.8   0.0    2.2  2  WP-090385435.1|Archaea___Halobacterota-Halobacteria___Halobacteriales___Natronobacterium_A_texcoconense___99.57___GCF_900104065.1                                    
       0.35   12.2   0.0       0.48   11.8   0.0    1.3  1  WP-008005342.1|Archaea___Halobacterota-Halobacteria___Halobacteriales___Halorubrum_lipolyticum___99.3___GCF_000337375.1                                              
       0.36   12.2   0.0       0.82   11.0   0.0    1.6  1  WP-005581544.1|Archaea___Halobacterota-Halobacteria___Halobacteriales___Natronobacterium_gregoryi___99.62___GCF_000230715.2                                          
       0.36   12.2   0.1       0.66   11.3   0.1    1.4  1  tbn..4640..5521..LNFJ01000192.1|Bacteria___Bacteroidota-Bacteroidia___Chitinophagales___JJ008_sp001464625___95.45___GCA_001464625.1                                  
       0.36   12.2   0.0         18    6.6   0.0    2.3  2  WP-014866575.1|Archaea___Halobacterota-Methanomicrobia___Methanomicrobiales___Methanoculleus_bourgensis___98.24___GCF_000304355.2                                    
       0.36   12.2   0.0       0.87   11.0   0.0    1.6  1  ODS38248.1|Archaea___Altiarchaeota-Altiarchaeia___WOR-SM1-SCG___WOR-SM1-SCG_sp001723835___58.28___GCA_001723835.1                                                    
       0.38   12.1   0.0        5.9    8.2   0.0    2.2  2  WP-074369281.1|Archaea___Halobacterota-Methanomicrobia___Methanomicrobiales___Methanoculleus_chikugoensis_A___99.02___GCF_900095385.1                                
       0.38   12.1   0.0       0.86   11.0   0.0    1.6  1  tbn..79383..80426..ONPU01000002.1|Bacteria___Firmicutes_A-Clostridia___Lachnospirales___UBA1066_sp900319795___88.87___GCA_900319795.1                                
       0.38   12.1   0.0       0.51   11.7   0.0    1.3  1  WP-066412248.1|Archaea___Halobacterota-Halobacteria___Halobacteriales___Halorubrum_aethiopicum___97.92___GCF_001542905.1                                             
       0.39   12.1   0.1       0.78   11.1   0.1    1.6  1  MAH33010.1|Archaea___Nanoarchaeota-Nanoarchaeia___Woesearchaeales___GCA-2688925_sp002688925___84.03___GCA_002688925.1                                                
        0.4   12.1   0.0       0.54   11.6   0.0    1.3  1  WP-004048972.1|Archaea___Halobacterota-Halobacteria___Halobacteriales___Halorubrum_saccharovorum___99.25___GCF_000337915.1                                           
        0.4   12.1   0.0        1.2   10.5   0.0    1.8  1  WP-089733853.1|Archaea___Halobacterota-Halobacteria___Halobacteriales___Haloarchaeobius_iranensis___99.53___GCF_900103505.1                                          
        0.4   12.1   0.0       0.54   11.6   0.0    1.3  1  WP-008582603.1|Archaea___Halobacterota-Halobacteria___Halobacteriales___Halorubrum_hochstenium___99.38___GCF_000337075.1                                             
       0.41   12.0   0.0        1.9    9.8   0.0    1.8  1  WP-049917624.1|Archaea___Halobacterota-Halobacteria___Halobacteriales___Haloferax_denitrificans___99.44___GCF_000337795.1                                            
       0.41   12.0   0.3       0.74   11.2   0.3    1.4  1  WP-092740393.1|Bacteria___Bacteroidota-Bacteroidia___Cytophagales___Hymenobacter_psychrophilus___99.55___GCF_900107135.1                                             
       0.42   12.0   0.0       0.58   11.5   0.0    1.3  1  WP-006629376.1|Archaea___Halobacterota-Halobacteria___Halobacteriales___Halorubrum_tebenquichense___99.68___GCF_000337415.1                                          
       0.42   12.0   0.0       0.72   11.2   0.0    1.4  1  WP-095635523.1|Archaea___Halobacterota-Halobacteria___Halobacteriales___Halorubrum_sp002286985___99.76___GCF_002286985.1                                             
       0.42   12.0   0.3       0.77   11.1   0.3    1.4  1  WP-092771453.1|Bacteria___Bacteroidota-Bacteroidia___Cytophagales___Hymenobacter_actinosclerus___99.7___GCF_900111515.1                                              
       0.43   12.0   0.0        1.4   10.3   0.0    1.8  1  WP-109969138.1|Archaea___Halobacterota-Methanomicrobia___Methanomicrobiales___Methanospirillum_lacunae___99.54___GCF_003173355.1                                     
       0.44   11.9   0.0       0.62   11.4   0.0    1.3  1  WP-094529948.1|Archaea___Halobacterota-Halobacteria___Halobacteriales___Halorubrum_halodurans___94.17___GCF_002252985.1                                              
       0.45   11.9   0.0       0.65   11.4   0.0    1.2  1  PSQ48309.1|Archaea___Halobacterota-Halobacteria___Halobacteriales___Halovenus_sp003022725___82.47___GCA_003022725.1                                                  
       0.45   11.9   0.1        1.6   10.1   0.1    1.8  1  WP-092904778.1|Archaea___Halobacterota-Halobacteria___Halobacteriales___Halostagnicola_kamekurae___99.2___GCF_900116205.1                                            
       0.45   11.9   0.0       0.68   11.3   0.0    1.4  1  WP-008389143.1|Archaea___Halobacterota-Halobacteria___Halobacteriales___Halogeometricum_pallidum___99.1___GCF_000337095.1                                            
       0.45   11.9   0.0        1.1   10.6   0.0    1.6  1  AJF61083.1|Archaea___Nanoarchaeota-Nanoarchaeia___Woesearchaeales___GW2011-AR15_sp000830295___86.92___GCA_000830295.1                                                
       0.46   11.9   0.0       0.71   11.3   0.0    1.2  1  WP-008848780.1|Archaea___Halobacterota-Halobacteria___Halobacteriales___Halorubrum_kocurii___97.78___GCF_000337355.1                                                 
       0.47   11.8   0.0       0.72   11.2   0.0    1.3  1  MAZ74696.1|Bacteria___SAR324-SAR324___SAR324___UBA8110_sp002707655___62.86___GCA_002707655.1                                                                         
       0.48   11.8   0.0        1.2   10.5   0.0    1.6  1  WP-004043824.1|Archaea___Halobacterota-Halobacteria___Halobacteriales___Haloferax_volcanii___98.68___GCF_000025685.1                                                 
       0.48   11.8   0.3        2.2    9.6   0.0    2.0  1  PSG99262.1|Archaea___Nanohaloarchaeota-Nanosalinia___Nanosalinales___SW-7-43-1_sp003009795___84.97___GCA_003009795.1                                                 
       0.48   11.8   0.0        8.3    7.8   0.0    2.3  1  WP-048148415.1|Archaea___Halobacterota-Methanomicrobia___Methanomicrobiales___Methanolacinia_paynteri___98.37___GCF_000784355.1                                      
       0.48   11.8   0.0       0.92   10.9   0.0    1.4  1  OIP28213.1|Bacteria___Chloroflexota-Dehalococcoidia___GIF9___CG2-30-46-9_sp001873005___80.93___GCA_001873005.1                                                       
       0.49   11.8   0.0        8.3    7.8   0.0    2.3  1  WP-048131107.1|Archaea___Halobacterota-Methanomicrobia___Methanomicrobiales___Methanolacinia_petrolearia___99.67___GCF_000147875.1                                   
       0.49   11.8   0.0       0.98   10.8   0.0    1.6  1  MAG79122.1|Archaea___Nanoarchaeota-Nanoarchaeia___Pacearchaeales___NP1466_sp002689985___53.97___GCA_002689985.1                                                      
        0.5   11.8   0.0        3.3    9.1   0.0    1.9  1  WP-089776815.1|Archaea___Halobacterota-Halobacteria___Halobacteriales___Haloferax_massiliensis___99.25___GCF_001368915.1                                             
        0.5   11.7   0.0       0.78   11.1   0.0    1.2  1  WP-059055393.1|Archaea___Halobacterota-Halobacteria___Halobacteriales___Halobacterium_hubeiense___98.65___GCF_001488575.1                                            
        0.5   11.7   0.0          1   10.7   0.0    1.5  1  EQB64528.1|Archaea___Thermoplasmatota-Thermoplasmata___Thermoplasmatales___GCA-001856825_sp001856825___97.13___GCA_001856825.1                                       
       0.51   11.7   0.0       0.69   11.3   0.0    1.2  1  PSP56463.1|Archaea___Halobacterota-Halobacteria___Halobacteriales___CBA1134_sp003021175___96.37___GCA_003021175.1                                                    
       0.51   11.7   0.0        0.8   11.1   0.0    1.3  1  tbn..229135..230022..DISB01000018.1|Bacteria___Bacteroidota-Bacteroidia___Chitinophagales___Taibaiella_B_sp002421685___99.01___GCA_002421685.1                       
       0.51   11.7   0.3        2.2    9.6   0.0    2.0  1  PSH00187.1|Archaea___Nanohaloarchaeota-Nanosalinia___Nanosalinales___SW-4-43-9_sp003009815___74.56___GCA_003009815.1                                                 
       0.51   11.7   0.0       0.75   11.2   0.0    1.2  1  WP-071932648.1|Archaea___Halobacterota-Halobacteria___Halobacteriales___Halodesulfurarchaeum_formicicum___96.09___GCF_001886955.1                                    
       0.52   11.7   0.0        2.5    9.4   0.0    1.9  1  WP-049939244.1|Archaea___Halobacterota-Halobacteria___Halobacteriales___Haloarcula_marismortui___99.53___GCF_000011085.1                                             
       0.52   11.7   0.0        1.2   10.5   0.0    1.5  1  WP-058828886.1|Archaea___Halobacterota-Halobacteria___Halobacteriales___Haloferax_sp001482285___99.44___GCF_001482285.1                                              
       0.52   11.7   0.1        0.8   11.1   0.1    1.2  1  tbn..860..1867..LAQC01000015.1|Bacteria___Bacteroidota-Bacteroidia___Flavobacteriales___ASP10-05a_sp000981645___91.65___GCA_000981645.1                              
       0.54   11.6   0.0       0.85   11.0   0.0    1.3  1  WP-006111591.1|Archaea___Halobacterota-Halobacteria___Halobacteriales___Halorubrum_coriense___98.73___GCF_000337035.1                                                
       0.54   11.6   0.0         26    6.1   0.0    2.2  2  WP-049902997.1|Archaea___Halobacterota-Halobacteria___Halobacteriales___Natrialba_aegyptia___99.42___GCF_000337535.1                                                 
       0.56   11.6   0.0        1.1   10.7   0.0    1.4  1  tbn..77585..78511..DAGG01000013.1|Archaea___Nanoarchaeota-Nanoarchaeia___Woesearchaeales___UBA525_sp002498125___82.24___GCA_002498125.1                              
       0.57   11.6   0.0        1.1   10.7   0.0    1.4  1  WP-012659445.1|Archaea___Halobacterota-Halobacteria___Halobacteriales___Halorubrum_lacusprofundi___99.57___GCF_000022205.1                                           
       0.58   11.5   0.0       0.97   10.8   0.0    1.3  1  WP-094526386.1|Archaea___Halobacterota-Halobacteria___Halobacteriales___Halorubrum_sp002252755___74.82___GCF_002252755.1                                             
       0.58   11.5   0.0        1.2   10.5   0.0    1.5  1  WP-004594241.1|Archaea___Halobacterota-Halobacteria___Halobacteriales___Haloarcula_japonica___99.93___GCF_000336635.1                                                
       0.59   11.5   0.0        1.1   10.6   0.0    1.4  1  MBV14916.1|Archaea___Thermoplasmatota-Poseidoniia___MGIII___UBA8886_sp002731655___77.6___GCA_002731655.1                                                             
        0.6   11.5   0.0          1   10.8   0.0    1.5  1  WP-092632301.1|Archaea___Halobacterota-Halobacteria___Halobacteriales___Haloplanus_vescus___98.8___GCF_900107665.1                                                   
       0.61   11.5   0.1        1.2   10.6   0.0    1.5  1  WP-007143777.1|Archaea___Halobacterota-Halobacteria___Halobacteriales___Halobiforma_haloterrestris___99.81___GCF_900112205.1                                         
       0.61   11.4   0.0       0.81   11.1   0.0    1.2  1  tbn..29524..30264..MEIF01000028.1|Bacteria___Proteobacteria-Gammaproteobacteria___AqS3___AqS3_sp001750645___75.68___GCA_001750645.1                                  
       0.62   11.4   0.0        1.4   10.3   0.0    1.5  1  WP-058567193.1|Archaea___Halobacterota-Halobacteria___Halobacteriales___Haloferax_sp001469875___99.44___GCF_001469875.2                                              
       0.62   11.4   0.0        2.2    9.6   0.0    1.8  1  WP-101351898.1|Archaea___Halobacterota-Halobacteria___Halobacteriales___Haloarcula_taiwanensis___99.93___GCF_002844335.1                                             
       0.63   11.4   0.0        1.1   10.6   0.0    1.4  1  PXF20630.1|Archaea___Thermoplasmatota-Poseidoniia___MGIII___UBA8886_sp003193815___63.04___GCA_003193815.1                                                            
       0.64   11.4   0.0         23    6.3   0.0    2.2  2  WP-049904583.1|Archaea___Halobacterota-Halobacteria___Halobacteriales___Natrialba_asiatica___99.11___GCF_000337555.1                                                 
       0.64   11.4   0.0          2    9.8   0.0    1.8  1  WP-008326206.1|Archaea___Halobacterota-Halobacteria___Halobacteriales___Haloferax_elongans___99.57___GCF_000336755.1                                                 
       0.66   11.4   0.2        1.5   10.2   0.0    1.6  1  tbn..11973..12839..LKMV01000016.1|Archaea___Nanohaloarchaeota-Nanosalinia___Nanosalinales___PL-Br10-U2g16_sp001563995___73.99___GCA_001563995.1                      
       0.66   11.4   0.0        1.2   10.5   0.0    1.4  1  WP-008092758.1|Archaea___Halobacterota-Halobacteria___Halobacteriales___Haloferax_prahovense___99.44___GCF_000336815.1                                               
       0.66   11.4   0.0        1.2   10.5   0.0    1.4  1  WP-004977487.1|Archaea___Halobacterota-Halobacteria___Halobacteriales___Haloferax_gibbonsii___99.44___GCF_000336775.1                                                
       0.66   11.3   0.1        2.5    9.5   0.0    1.8  1  WP-006092175.1|Archaea___Halobacterota-Halobacteria___Halobacteriales___Natronorubrum_tibetense___99.36___GCF_000383975.1                                            
       0.66   11.3   0.0       0.96   10.8   0.0    1.3  1  WP-075937053.1|Archaea___Halobacterota-Halobacteria___Halobacteriales___CBA1134_sp001950595___98.8___GCF_001950595.1                                                 
       0.68   11.3   0.0       0.97   10.8   0.0    1.2  1  WP-108381664.1|Archaea___Halobacterota-Halobacteria___Halobacteriales___HARCEL1_sp003058365___96.52___GCF_003058365.1                                                
       0.69   11.3   0.0        1.4   10.3   0.0    1.4  1  MBV07337.1|Archaea___Thermoplasmatota-Poseidoniia___MGIII___UBA8886_sp002731905___72.13___GCA_002731905.1                                                            
       0.71   11.3   0.1        2.4    9.5   0.1    1.8  1  WP-008163519.1|Archaea___Halobacterota-Halobacteria___Halobacteriales___Natronorubrum_sulfidifaciens___98.92___GCF_000337735.1                                       
       0.72   11.2   0.0        1.4   10.3   0.0    1.4  1  MAE56526.1|Archaea___Thermoplasmatota-Poseidoniia___MGIII___UBA8886_sp002687355___64.8___GCA_002687355.1                                                             
       0.73   11.2   0.0        1.2   10.4   0.0    1.4  1  tbn..6070..6903..MTNG01000110.1|Archaea___Thermoplasmatota-Thermoplasmata___Acidiprofundales___JdFR-45_sp002011395___91.61___GCA_002011395.1                         
       0.77   11.1   0.0        2.3    9.6   0.0    1.8  1  PJB74698.1|Archaea___Aenigmarchaeota-Aenigmarchaeia___CG10238-14___CG10238-14_sp002789635___78.5___GCA_002789635.1                                                   
        0.8   11.1   0.0        1.2   10.5   0.0    1.3  1  RAW44606.1|Archaea___Halobacterota-Halobacteria___Halobacteriales___Halorubrum_sp003287355___98.61___GCA_003287355.1                                                 
        1.6   10.1   3.1        2.4    9.5   0.2    2.6  1  PKL43239.1|Bacteria___Riflebacteria-UBA8953___UBA8953___UBA8953_sp002839445___98.31___GCA_002839445.1                                                                
          2    9.8   3.5        4.4    8.7   0.0    2.2  1  OYT28577.1|Archaea___Thermoplasmatota-E2___DHVEG-1___EX4572-165_sp002254885___70.13___GCA_002254885.1                                                                
        4.9    8.5   4.4        1.5   10.2   1.0    1.9  1  WP-025069791.1|Bacteria___Bacteroidota-Bacteroidia___Bacteroidales___Prevotella_oulorum___98.58___GCF_000613785.1                                                    


Domain annotation for each sequence (and alignments):
>> WP-103110606.1|Bacteria___Firmicutes_I-Bacilli_A___Brevibacillales___Brevibacillus_reuszeri_A___99.73___GCF_002897295.1  
   #    score  bias  c-Evalue  i-Evalue hmmfrom  hmm to    alifrom  ali to    envfrom  env to     acc
 ---   ------ ----- --------- --------- ------- -------    ------- -------    ------- -------    ----
   1 !  212.6   0.1   1.9e-64   1.5e-62       1     203 [.     222     429 ..     222     430 .. 0.99

  Alignments for each domain:
  == domain 1  score: 212.6 bits;  conditional E-value: 1.9e-64
                                                                                                                   tubZ-C   1 ylkksNkkiasmLhelnvvTskpssdgtfDkaelen.iLk 39 
                                                                                                                              ++++sN+k+as+Lhe+nvvT +++sd+++D+++++n +L 
  WP-103110606.1|Bacteria___Firmicutes_I-Bacilli_A___Brevibacillales___Brevibacillus_reuszeri_A___99.73___GCF_002897295.1 222 WDRYSNYKVASILHEWNVVT-TLESDKSLDAEDFKNkLLL 260
                                                                                                                              99******************.******************* PP

                                                                                                                   tubZ-C  40 tpGvlvfaklkisendvdteneetlaeeikesle.kgila 78 
                                                                                                                              t+Gvl+fak+ki+ +d+d ++e++l++ei ++++ +++la
  WP-103110606.1|Bacteria___Firmicutes_I-Bacilli_A___Brevibacillales___Brevibacillus_reuszeri_A___99.73___GCF_002897295.1 261 TGGVLTFAKKKINIQDNDLKSESDLINEIVSTYRgRNVLA 300
                                                                                                                              **************************************** PP

                                                                                                                   tubZ-C  79 dgfd.leeadrlalsivipdeaerllnmtflekietelkk 117
                                                                                                                              +gfd  ++a+++++++v+p+++e+lln+++leki+++l++
  WP-103110606.1|Bacteria___Firmicutes_I-Bacilli_A___Brevibacillales___Brevibacillus_reuszeri_A___99.73___GCF_002897295.1 301 NGFDyENDAKAFGIHVVMPKHREDLLNANTLEKINRRLQE 340
                                                                                                                              **************************************** PP

                                                                                                                   tubZ-C 118 eaPvlelfvgayseenkeekvytivsGlglpeRvkeLkee 157
                                                                                                                              e+P +  ++g+++++++++ vyti+s++glpeR+++Lkee
  WP-103110606.1|Bacteria___Firmicutes_I-Bacilli_A___Brevibacillales___Brevibacillus_reuszeri_A___99.73___GCF_002897295.1 341 ELPGVPVYYGRSTWDSRYALVYTITSLRGLPERARKLKEE 380
                                                                                                                              **************************************** PP

                                                                                                                   tubZ-C 158 ieelqekieeaeektsefklne..klnffsks.tqkkske 194
                                                                                                                              +eel ++++e+e+k+s+f ++   ++n+f++s t+++s++
  WP-103110606.1|Bacteria___Firmicutes_I-Bacilli_A___Brevibacillales___Brevibacillus_reuszeri_A___99.73___GCF_002897295.1 381 SEELISQQRERENKSSGFGIDGelSANPFKPStTRNRSTS 420
                                                                                                                              ********************999999************** PP

                                                                                                                   tubZ-C 195 kkkkskldi 203
                                                                                                                              +++++++ +
  WP-103110606.1|Bacteria___Firmicutes_I-Bacilli_A___Brevibacillales___Brevibacillus_reuszeri_A___99.73___GCF_002897295.1 421 SAPSNPFAT 429
                                                                                                                              ***999865 PP

>> WP-090822920.1|Bacteria___Firmicutes_I-Bacilli_A___Paenibacillales___Paenibacillus_E_sp900103825___99.19___GCF_900103825.1  
   #    score  bias  c-Evalue  i-Evalue hmmfrom  hmm to    alifrom  ali to    envfrom  env to     acc
 ---   ------ ----- --------- --------- ------- -------    ------- -------    ------- -------    ----
   1 !  211.9   0.0   3.4e-64   2.6e-62       1     203 [.     202     404 ..     202     407 .. 0.96

  Alignments for each domain:
  == domain 1  score: 211.9 bits;  conditional E-value: 3.4e-64
                                                                                                                      tubZ-C   1 ylkksNkkiasmLhelnvvTs..kpssdgtfDkaeleniL 38 
                                                                                                                                 yl++sNk+ia++Lhe+nvvT+  +p   ++fD++el n+L
  WP-090822920.1|Bacteria___Firmicutes_I-Bacilli_A___Paenibacillales___Paenibacillus_E_sp900103825___99.19___GCF_900103825.1 202 YLDYSNKYIATALHEINVVTAsfNPIAGYHFDSSELLNTL 241
                                                                                                                                 89************************************** PP

                                                                                                                      tubZ-C  39 ktpGvlvfaklkisendvdteneetlaeeikeslekgila 78 
                                                                                                                                 ktpG+++++kl++ +n++dt+n++t+++++k+s+e+g+l+
  WP-090822920.1|Bacteria___Firmicutes_I-Bacilli_A___Paenibacillales___Paenibacillus_E_sp900103825___99.19___GCF_900103825.1 242 KTPGLISIGKLEFASNAIDTANQATFLPDFKRSIERGTLS 281
                                                                                                                                 **************************************** PP

                                                                                                                      tubZ-C  79 dgfdleeadrlalsivi.pdeaerllnmtflekietelkk 117
                                                                                                                                 dg++l +a r+a+s+v+ p +a+r+++m+f+++iet++++
  WP-090822920.1|Bacteria___Firmicutes_I-Bacilli_A___Paenibacillales___Paenibacillus_E_sp900103825___99.19___GCF_900103825.1 282 DGYNLGKAARVAVSMVAhPGTAKRIFSMSFINSIETTIEG 321
                                                                                                                                 **************************************** PP

                                                                                                                      tubZ-C 118 eaPv.lelfvgayseen.keekvytivsGlglpeRvkeLk 155
                                                                                                                                  +P+ +e++v+ay++ + +++++ytiv+Glg+p+Rv++L+
  WP-090822920.1|Bacteria___Firmicutes_I-Bacilli_A___Paenibacillales___Paenibacillus_E_sp900103825___99.19___GCF_900103825.1 322 LSPMaTEKPVAAYEDPKgEDLSIYTIVAGLGFPNRVNQLV 361
                                                                                                                                 **************************************** PP

                                                                                                                      tubZ-C 156 eeieelqekieeaeektsefklneklnffskstqkkskek 195
                                                                                                                                 ++++e+qek+e+   +++++ +  +l+ f+++   k++e+
  WP-090822920.1|Bacteria___Firmicutes_I-Bacilli_A___Paenibacillales___Paenibacillus_E_sp900103825___99.19___GCF_900103825.1 362 TKAKEAQEKAEDFLGQEDSALS--ALSGFTRK---KQSEQ 396
                                                                                                                                 **********************..9****666...77777 PP

                                                                                                                      tubZ-C 196 kkkskldi 203
                                                                                                                                 +++ + d+
  WP-090822920.1|Bacteria___Firmicutes_I-Bacilli_A___Paenibacillales___Paenibacillus_E_sp900103825___99.19___GCF_900103825.1 397 TGSISDDP 404
                                                                                                                                 76666665 PP

>> WP-084242426.1|Bacteria___Firmicutes-Bacilli___Bacillales_A___Planomicrobium_A_okeanokoites___99.34___GCF_900176575.1  
   #    score  bias  c-Evalue  i-Evalue hmmfrom  hmm to    alifrom  ali to    envfrom  env to     acc
 ---   ------ ----- --------- --------- ------- -------    ------- -------    ------- -------    ----
   1 !  210.6   6.0   7.9e-64   6.2e-62       1     203 [.     206     412 ..     206     413 .. 0.98

  Alignments for each domain:
  == domain 1  score: 210.6 bits;  conditional E-value: 7.9e-64
                                                                                                                 tubZ-C   1 ylkksNkkiasmLhelnvvTs..kpssdgtfDkaeleniL 38 
                                                                                                                            ylk++N+ +a++LhelnvvTs  kp ++++fD++e+en++
  WP-084242426.1|Bacteria___Firmicutes-Bacilli___Bacillales_A___Planomicrobium_A_okeanokoites___99.34___GCF_900176575.1 206 YLKFTNQFVAETLHELNVVTSsyKPVGENHFDSSEFENLI 245
                                                                                                                            89************************************** PP

                                                                                                                 tubZ-C  39 ktpGvlvfaklkisendvdteneetlaeeikeslekgila 78 
                                                                                                                            ktpGvl+f+k+++s++d++t++++t+ae++ke++ kgil+
  WP-084242426.1|Bacteria___Firmicutes-Bacilli___Bacillales_A___Planomicrobium_A_okeanokoites___99.34___GCF_900176575.1 246 KTPGVLHFSKFSKSTSDISTSTAATQAEGFKENIVKGILS 285
                                                                                                                            **************************************** PP

                                                                                                                 tubZ-C  79 dgfdleeadrlalsivi.pdeaerllnmtflekietelkk 117
                                                                                                                            dg+dl++++rla+si++ ++++er++n+ f+++iete+++
  WP-084242426.1|Bacteria___Firmicutes-Bacilli___Bacillales_A___Planomicrobium_A_okeanokoites___99.34___GCF_900176575.1 286 DGYDLTRSSRLAISILAdEQTSERVFNFGFTNAIETEINQ 325
                                                                                                                            **************************************** PP

                                                                                                                 tubZ-C 118 eaPv.lelfvg..ayseen.keekvytivsGlglpeRvke 153
                                                                                                                            +aPv +e++v+  +y+++n k++++y++++Gl+lpeRvke
  WP-084242426.1|Bacteria___Firmicutes-Bacilli___Bacillales_A___Planomicrobium_A_okeanokoites___99.34___GCF_900176575.1 326 IAPVaTEKPVAfyNYNYKNiKDTYFYAVFAGLQLPERVKE 365
                                                                                                                            ***********99999************************ PP

                                                                                                                 tubZ-C 154 Lkeeieelqekieeaeektsefklneklnffskstqkksk 193
                                                                                                                            L+ee+++lq+ +eea+++t+++++n ++++ +k+   +++
  WP-084242426.1|Bacteria___Firmicutes-Bacilli___Bacillales_A___Planomicrobium_A_okeanokoites___99.34___GCF_900176575.1 366 LVEESTRLQQAAEEAQKPTDDIFANFEVKKENKE---TVE 402
                                                                                                                            *************************9*9999988...999 PP

                                                                                                                 tubZ-C 194 ekkkkskldi 203
                                                                                                                            e++ ++++++
  WP-084242426.1|Bacteria___Firmicutes-Bacilli___Bacillales_A___Planomicrobium_A_okeanokoites___99.34___GCF_900176575.1 403 EVSFEDMFNL 412
                                                                                                                            9999999985 PP

>> WP-071314473.1|Bacteria___Firmicutes-Bacilli___Bacillales___Anaerobacillus_arseniciselenatis___79.74___GCF_001865995.1  
   #    score  bias  c-Evalue  i-Evalue hmmfrom  hmm to    alifrom  ali to    envfrom  env to     acc
 ---   ------ ----- --------- --------- ------- -------    ------- -------    ------- -------    ----
   1 !  208.3   5.0   4.2e-63   3.2e-61       1     203 [.     216     420 ..     216     421 .. 0.98

  Alignments for each domain:
  == domain 1  score: 208.3 bits;  conditional E-value: 4.2e-63
                                                                                                                  tubZ-C   1 ylkksNkkiasmLhelnvvTs..kpssdgtfDkaeleniL 38 
                                                                                                                             ylk+sN+++a++Lheln+vT+  kp+++++fD++e+en++
  WP-071314473.1|Bacteria___Firmicutes-Bacilli___Bacillales___Anaerobacillus_arseniciselenatis___79.74___GCF_001865995.1 216 YLKFSNQYVAETLHELNIVTAsfKPYGEYHFDSSEFENLI 255
                                                                                                                             89************************************** PP

                                                                                                                  tubZ-C  39 ktpGvlvfaklkisendvdteneetlaeeikeslekgila 78 
                                                                                                                             ktpG+l+++k+++  n+vdte++ t++++++e++++g+l+
  WP-071314473.1|Bacteria___Firmicutes-Bacilli___Bacillales___Anaerobacillus_arseniciselenatis___79.74___GCF_001865995.1 256 KTPGILHLSKFSVPANSVDTEQSLTYVKKLEENIHNGVLS 295
                                                                                                                             **************************************** PP

                                                                                                                  tubZ-C  79 dgfdleeadrlalsivi.pdeaerllnmtflekietelkk 117
                                                                                                                             dgf++++a+rla+siv+ +++a+r++nm+f ++ie+++k+
  WP-071314473.1|Bacteria___Firmicutes-Bacilli___Bacillales___Anaerobacillus_arseniciselenatis___79.74___GCF_001865995.1 296 DGFKIDKASRLAISIVSnENNAKRIFNMQFNNAIEHKVKE 335
                                                                                                                             **************************************** PP

                                                                                                                  tubZ-C 118 eaPv.lelfvg..ayseen.keekvytivsGlglpeRvke 153
                                                                                                                             ++P+ +e++v+  +y+ +n +e+++y++++Gl+lp+++ke
  WP-071314473.1|Bacteria___Firmicutes-Bacilli___Bacillales___Anaerobacillus_arseniciselenatis___79.74___GCF_001865995.1 336 ISPIaSERPVAqyQYDIRNrNEVYFYAVFAGLSLPSSIKE 375
                                                                                                                             ***********8888899********************** PP

                                                                                                                  tubZ-C 154 Lkeeieelqekieeaeektsefklneklnffskstqkksk 193
                                                                                                                             L+ e+++l+e +++++e+++++ +  +l+ fs+s   ++k
  WP-071314473.1|Bacteria___Firmicutes-Bacilli___Bacillales___Anaerobacillus_arseniciselenatis___79.74___GCF_001865995.1 376 LIVENQKLEELENAINEDEDDVLS--ALSGFSRS---TKK 410
                                                                                                                             ************************..9*******...999 PP

                                                                                                                  tubZ-C 194 ekkkkskldi 203
                                                                                                                             e +++++++ 
  WP-071314473.1|Bacteria___Firmicutes-Bacilli___Bacillales___Anaerobacillus_arseniciselenatis___79.74___GCF_001865995.1 411 EIIEDDPFNS 420
                                                                                                                             9999999987 PP

>> WP-064743443.1|Bacteria___Firmicutes_I-Bacilli_A___Paenibacillales___Paenibacillus_E_alginolyticus___99.73___GCF_000422905.1  
   #    score  bias  c-Evalue  i-Evalue hmmfrom  hmm to    alifrom  ali to    envfrom  env to     acc
 ---   ------ ----- --------- --------- ------- -------    ------- -------    ------- -------    ----
   1 !  200.4   0.0   1.1e-60   8.3e-59       1     204 []     202     405 ..     202     405 .. 0.97

  Alignments for each domain:
  == domain 1  score: 200.4 bits;  conditional E-value: 1.1e-60
                                                                                                                        tubZ-C   1 ylkksNkkiasmLhelnvvTs..kpssdgtfDkaeleniL 38 
                                                                                                                                   yl++sNk+ia++Lhe+nvvT+  +p   ++fD++el n++
  WP-064743443.1|Bacteria___Firmicutes_I-Bacilli_A___Paenibacillales___Paenibacillus_E_alginolyticus___99.73___GCF_000422905.1 202 YLDYSNKYIATALHEINVVTAsfNPIAGYHFDSSELLNTF 241
                                                                                                                                   89************************************** PP

                                                                                                                        tubZ-C  39 ktpGvlvfaklkisendvdteneetlaeeikeslekgila 78 
                                                                                                                                    tpG+++++kl++ +n++dt+n++t+++++k+s+e+g+l+
  WP-064743443.1|Bacteria___Firmicutes_I-Bacilli_A___Paenibacillales___Paenibacillus_E_alginolyticus___99.73___GCF_000422905.1 242 RTPGLISISKLEFASNSIDTANQSTFLPDFKRSIERGTLS 281
                                                                                                                                   **************************************** PP

                                                                                                                        tubZ-C  79 dgfdleeadrlalsivi.pdeaerllnmtflekietelkk 117
                                                                                                                                   dg++l +++r+a+s+v+ p++a+r+++m+f+++iet++++
  WP-064743443.1|Bacteria___Firmicutes_I-Bacilli_A___Paenibacillales___Paenibacillus_E_alginolyticus___99.73___GCF_000422905.1 282 DGYNLAKSSRIAVSMVAhPNAAKRIFSMSFINSIETTIEG 321
                                                                                                                                   **************************************** PP

                                                                                                                        tubZ-C 118 eaPv.lelfvgayseen.keekvytivsGlglpeRvkeLk 155
                                                                                                                                    +P+  e++v+ay++ n  ++++ytiv+Glglp+Rv++L+
  WP-064743443.1|Bacteria___Firmicutes_I-Bacilli_A___Paenibacillales___Paenibacillus_E_alginolyticus___99.73___GCF_000422905.1 322 LSPMaKEKPVAAYEDPNgVDLSIYTIVAGLGLPNRVNQLV 361
                                                                                                                                   **************************************** PP

                                                                                                                        tubZ-C 156 eeieelqekieeaeektsefklneklnffskstqkkskek 195
                                                                                                                                   ++++e+qek+ +   + +++ +  +l+ f++   kk  e+
  WP-064743443.1|Bacteria___Firmicutes_I-Bacilli_A___Paenibacillales___Paenibacillus_E_alginolyticus___99.73___GCF_000422905.1 362 DKAKEAQEKADDVFGQVDSTLS--ALSGFTR---KKPFEQ 396
                                                                                                                                   ********************99..999**55...588888 PP

                                                                                                                        tubZ-C 196 kkkskldil 204
                                                                                                                                   +++++ d++
  WP-064743443.1|Bacteria___Firmicutes_I-Bacilli_A___Paenibacillales___Paenibacillus_E_alginolyticus___99.73___GCF_000422905.1 397 SPSTSDDPF 405
                                                                                                                                   888887775 PP

>> WP-024634174.1|Bacteria___Firmicutes_I-Bacilli_A___Paenibacillales___Paenibacillus_sp000499205___99.26___GCF_000499205.1  
   #    score  bias  c-Evalue  i-Evalue hmmfrom  hmm to    alifrom  ali to    envfrom  env to     acc
 ---   ------ ----- --------- --------- ------- -------    ------- -------    ------- -------    ----
   1 !  196.8   0.1   1.4e-59   1.1e-57       1     177 [.     192     373 ..     192     400 .. 0.93

  Alignments for each domain:
  == domain 1  score: 196.8 bits;  conditional E-value: 1.4e-59
                                                                                                                    tubZ-C   1 ylkksNkkiasmLhelnvvTs..kpssdgtfDkaeleniL 38 
                                                                                                                               +lk++N++ia mLhe+n+vTs  +p+++ +fD++e+ +iL
  WP-024634174.1|Bacteria___Firmicutes_I-Bacilli_A___Paenibacillales___Paenibacillus_sp000499205___99.26___GCF_000499205.1 192 FLKSCNEYIAVMLHEMNTVTSsyNPTGPFHFDTSEWLKIL 231
                                                                                                                               6899************************************ PP

                                                                                                                    tubZ-C  39 ktpGvlvfaklkisendvdteneetlaeeikeslekgila 78 
                                                                                                                               +tpG++++++++++e++vd+ene t+++++k+s+e+g+l+
  WP-024634174.1|Bacteria___Firmicutes_I-Bacilli_A___Paenibacillales___Paenibacillus_sp000499205___99.26___GCF_000499205.1 232 QTPGIMLVGRTTLDERSVDAENEGTFLPKLKQSIEEGVLS 271
                                                                                                                               **************************************** PP

                                                                                                                    tubZ-C  79 dgfdleeadrlalsivi.pdeaerllnmtflekietelkk 117
                                                                                                                                g++le+a+r+als+++ p++a+r++++ +++++e+ l +
  WP-024634174.1|Bacteria___Firmicutes_I-Bacilli_A___Paenibacillales___Paenibacillus_sp000499205___99.26___GCF_000499205.1 272 GGYNLENAERCALSLLAsPSGAKRIFTIGMMNTLEQLLIT 311
                                                                                                                               **************************************** PP

                                                                                                                    tubZ-C 118 eaPv.lelfvgayseen.keekvytivsGlglpeRvkeLk 155
                                                                                                                               +aP+ +e++v++y ++n k++++y++++Gl+lp+Rv +++
  WP-024634174.1|Bacteria___Firmicutes_I-Bacilli_A___Paenibacillales___Paenibacillus_sp000499205___99.26___GCF_000499205.1 312 YAPYaNERPVATYGDQNiKQLHIYSVFAGLSLPNRVLQII 351
                                                                                                                               **************************************** PP

                                                                                                                    tubZ-C 156 eeieelqekieeaeektsefkl 177
                                                                                                                               e++++l++k+e  +e+   + +
  WP-024634174.1|Bacteria___Firmicutes_I-Bacilli_A___Paenibacillales___Paenibacillus_sp000499205___99.26___GCF_000499205.1 352 ESSKKLERKNEVVDEAWAVLQN 373
                                                                                                                               ***********99776555544 PP

>> WP-095298044.1|Bacteria___Firmicutes-Bacilli___Bacillales___Bacillus_AY_sp002271785___98.2___GCF_002271785.1  
   #    score  bias  c-Evalue  i-Evalue hmmfrom  hmm to    alifrom  ali to    envfrom  env to     acc
 ---   ------ ----- --------- --------- ------- -------    ------- -------    ------- -------    ----
   1 !  197.2   6.0     1e-59   7.9e-58       1     204 []     172     368 ..     172     368 .. 0.99

  Alignments for each domain:
  == domain 1  score: 197.2 bits;  conditional E-value: 1e-59
                                                                                                        tubZ-C   1 ylkksNkkiasmLhelnvvTskpssdgtfDkaeleniLkt 40 
                                                                                                                   ++k++N+k+++m++el+++T+k+s++g +Dk++l++i++t
  WP-095298044.1|Bacteria___Firmicutes-Bacilli___Bacillales___Bacillus_AY_sp002271785___98.2___GCF_002271785.1 172 LYKEINNKFVKMIKELISYTDKSSKNGVLDKNDLKQIFNT 211
                                                                                                                   589************************************* PP

                                                                                                        tubZ-C  41 pGvlvfaklkisendvdteneetlaeeikeslekgiladg 80 
                                                                                                                   pG++++a++++ + ++ + +++++++ i++s++k+i+++ 
  WP-095298044.1|Bacteria___Firmicutes-Bacilli___Bacillales___Bacillus_AY_sp002271785___98.2___GCF_002271785.1 212 PGICTIASTNLIDISNLEIDTNYFTNAIQKSWKKTIFSQ- 250
                                                                                                                   ***************************************. PP

                                                                                                        tubZ-C  81 fdleeadrlalsivipdeaerllnmtflekietelkkeaP 120
                                                                                                                      +++d+++ ++vi+d++e+l+++++++k+++++ +++P
  WP-095298044.1|Bacteria___Firmicutes-Bacilli___Bacillales___Bacillus_AY_sp002271785___98.2___GCF_002271785.1 251 ---IQYDKVIRAGVIFDGNESLMEYIRYDKLFDVFGNSMP 287
                                                                                                                   ...************************************* PP

                                                                                                        tubZ-C 121 vlelfvgayseenkeekvytivsGlglp.eRvkeLkeeie 159
                                                                                                                    l+lf+g+ys+e+  +kv+ti+sGl+++ +Rv+e++e ie
  WP-095298044.1|Bacteria___Firmicutes-Bacilli___Bacillales___Bacillus_AY_sp002271785___98.2___GCF_002271785.1 288 -LDLFEGSYSQEG--LKVITILSGLSWInDRVREIDEIIE 324
                                                                                                                   .**********99..************************9 PP

                                                                                                        tubZ-C 160 elqekieeaeektsefklneklnffskstqkkskekkkks 199
                                                                                                                   + q+++++++++++++k+ +k +ff+ks++k ++++k++s
  WP-095298044.1|Bacteria___Firmicutes-Bacilli___Bacillales___Bacillus_AY_sp002271785___98.2___GCF_002271785.1 325 K-QSSNRPQQTEIYKSKNINKGHFFEKSISKIETKPKQRS 363
                                                                                                                   9.************************************** PP

                                                                                                        tubZ-C 200 kldil 204
                                                                                                                   ++dil
  WP-095298044.1|Bacteria___Firmicutes-Bacilli___Bacillales___Bacillus_AY_sp002271785___98.2___GCF_002271785.1 364 FQDIL 368
                                                                                                                   *9986 PP

>> WP-000918313.1|Bacteria___Firmicutes-Bacilli___Bacillales___Bacillus_A_cereus_AD___98.61___GCF_002214725.1  
   #    score  bias  c-Evalue  i-Evalue hmmfrom  hmm to    alifrom  ali to    envfrom  env to     acc
 ---   ------ ----- --------- --------- ------- -------    ------- -------    ------- -------    ----
   1 !  196.1   2.2   2.3e-59   1.8e-57       1     202 [.     204     413 ..     204     414 .. 0.93

  Alignments for each domain:
  == domain 1  score: 196.1 bits;  conditional E-value: 2.3e-59
                                                                                                      tubZ-C   1 ylkksNkkiasmLhelnvvTs..kpssdgtfDkaeleniL 38 
                                                                                                                 y+++sNk+ia++Lhe+n vTs  +p+sd++fD++e+ +++
  WP-000918313.1|Bacteria___Firmicutes-Bacilli___Bacillales___Bacillus_A_cereus_AD___98.61___GCF_002214725.1 204 YTSYSNKYIADALHEINLVTSsfTPFSDTHFDASEFAQVI 243
                                                                                                                 889************************************* PP

                                                                                                      tubZ-C  39 ktpGvlvfaklkisendvdteneetlaeeikeslekgila 78 
                                                                                                                 +tpGvl++akl++++n+ dten  ++++++ ++lekg+l+
  WP-000918313.1|Bacteria___Firmicutes-Bacilli___Bacillales___Bacillus_A_cereus_AD___98.61___GCF_002214725.1 244 NTPGVLSLAKLELKSNQLDTENPLGYLTQLGNALEKGVLY 283
                                                                                                                 **************************************** PP

                                                                                                      tubZ-C  79 dgfd..leeadrlalsivi.pdeaerllnmtflekietel 115
                                                                                                                 d++   le+a+++alsiv+ p +a+rl+n++fl+++e++l
  WP-000918313.1|Bacteria___Firmicutes-Bacilli___Bacillales___Bacillus_A_cereus_AD___98.61___GCF_002214725.1 284 DTEReeLESAKKSALSIVTsPLRAGRLYNFSFLNQMENFL 323
                                                                                                                 *97556********************************** PP

                                                                                                      tubZ-C 116 kkeaPv.lelfvg.....ayseen.ke...ekvytivsGl 145
                                                                                                                 k+++P+ +e++ +     +   ++ ke   +k+y++v+Gl
  WP-000918313.1|Bacteria___Firmicutes-Bacilli___Bacillales___Bacillus_A_cereus_AD___98.61___GCF_002214725.1 324 KERTPYvDERPIApyvnkH---TTkKEediVKFYSVVAGL 360
                                                                                                                 *************974322...33343223689******* PP

                                                                                                      tubZ-C 146 glpeRvkeLkeeieelqekieeaeektsefklneklnffs 185
                                                                                                                 +lp+Rv+++++ei++++e++e+a++k+s+++ln kl +f+
  WP-000918313.1|Bacteria___Firmicutes-Bacilli___Bacillales___Bacillus_A_cereus_AD___98.61___GCF_002214725.1 361 PLPKRVSDIIDEITRIKEEREQANSKKSNAVLN-KLFAFD 399
                                                                                                                 ********************************5.9***** PP

                                                                                                      tubZ-C 186 kstqkkskekkkkskld 202
                                                                                                                 +s   +++ek kk+kl+
  WP-000918313.1|Bacteria___Firmicutes-Bacilli___Bacillales___Bacillus_A_cereus_AD___98.61___GCF_002214725.1 400 DS---VQEEKPKKKKLN 413
                                                                                                                 **...999999999887 PP

>> WP-000918311.1|Bacteria___Firmicutes-Bacilli___Bacillales___Bacillus_A_sp002746455___97.84___GCF_002746455.1  
   #    score  bias  c-Evalue  i-Evalue hmmfrom  hmm to    alifrom  ali to    envfrom  env to     acc
 ---   ------ ----- --------- --------- ------- -------    ------- -------    ------- -------    ----
   1 !  196.1   2.2   2.3e-59   1.8e-57       1     202 [.     204     413 ..     204     414 .. 0.93

  Alignments for each domain:
  == domain 1  score: 196.1 bits;  conditional E-value: 2.3e-59
                                                                                                        tubZ-C   1 ylkksNkkiasmLhelnvvTs..kpssdgtfDkaeleniL 38 
                                                                                                                   y+++sNk+ia++Lhe+n vTs  +p+sd++fD++e+ +++
  WP-000918311.1|Bacteria___Firmicutes-Bacilli___Bacillales___Bacillus_A_sp002746455___97.84___GCF_002746455.1 204 YTSYSNKYIADALHEINLVTSsfTPFSDTHFDASEFAQVI 243
                                                                                                                   889************************************* PP

                                                                                                        tubZ-C  39 ktpGvlvfaklkisendvdteneetlaeeikeslekgila 78 
                                                                                                                   +tpGvl++akl++++n+ dten  ++++++ ++lekg+l+
  WP-000918311.1|Bacteria___Firmicutes-Bacilli___Bacillales___Bacillus_A_sp002746455___97.84___GCF_002746455.1 244 NTPGVLSLAKLELKSNQLDTENPLGYLTQLGNALEKGVLY 283
                                                                                                                   **************************************** PP

                                                                                                        tubZ-C  79 dgfd..leeadrlalsivi.pdeaerllnmtflekietel 115
                                                                                                                   d++   le+a+++alsiv+ p +a+rl+n++fl+++e++l
  WP-000918311.1|Bacteria___Firmicutes-Bacilli___Bacillales___Bacillus_A_sp002746455___97.84___GCF_002746455.1 284 DTEReeLESAKKSALSIVTsPLRAGRLYNFSFLNQMENFL 323
                                                                                                                   *97556********************************** PP

                                                                                                        tubZ-C 116 kkeaPv.lelfvg.....ayseen.ke...ekvytivsGl 145
                                                                                                                   k+++P+ +e++ +     +   ++ ke   +k+y++v+Gl
  WP-000918311.1|Bacteria___Firmicutes-Bacilli___Bacillales___Bacillus_A_sp002746455___97.84___GCF_002746455.1 324 KERTPYvDERPIApyvnkH---TTkKEediVKFYSVVAGL 360
                                                                                                                   *************974322...33343223689******* PP

                                                                                                        tubZ-C 146 glpeRvkeLkeeieelqekieeaeektsefklneklnffs 185
                                                                                                                   +lp+Rv+++++ei++++e++e+a++k+s+++ln kl +f+
  WP-000918311.1|Bacteria___Firmicutes-Bacilli___Bacillales___Bacillus_A_sp002746455___97.84___GCF_002746455.1 361 PLPKRVSDIIDEITRIKEEREQANSKKSNAVLN-KLFAFD 399
                                                                                                                   ********************************5.9***** PP

                                                                                                        tubZ-C 186 kstqkkskekkkkskld 202
                                                                                                                   +s   +++ek kk+kl+
  WP-000918311.1|Bacteria___Firmicutes-Bacilli___Bacillales___Bacillus_A_sp002746455___97.84___GCF_002746455.1 400 DS---VQEEKPKKKKLN 413
                                                                                                                   **...999999999887 PP

>> WP-000918307.1|Bacteria___Firmicutes-Bacilli___Bacillales___Bacillus_A_thuringiensis_K___99.23___GCF_001595725.1  
   #    score  bias  c-Evalue  i-Evalue hmmfrom  hmm to    alifrom  ali to    envfrom  env to     acc
 ---   ------ ----- --------- --------- ------- -------    ------- -------    ------- -------    ----
   1 !  195.7   2.0     3e-59   2.3e-57       1     202 [.     204     413 ..     204     414 .. 0.93

  Alignments for each domain:
  == domain 1  score: 195.7 bits;  conditional E-value: 3e-59
                                                                                                            tubZ-C   1 ylkksNkkiasmLhelnvvTs..kpssdgtfDkaeleniL 38 
                                                                                                                       y+++sNk+ia++Lhe+n vTs  +p+sd++fD++e+ +++
  WP-000918307.1|Bacteria___Firmicutes-Bacilli___Bacillales___Bacillus_A_thuringiensis_K___99.23___GCF_001595725.1 204 YTSYSNKYIADALHEINLVTSsfTPFSDTHFDASEFAQVI 243
                                                                                                                       889************************************* PP

                                                                                                            tubZ-C  39 ktpGvlvfaklkisendvdteneetlaeeikeslekgila 78 
                                                                                                                       +tpGvl++akl++++n+ dten  ++++++ ++lekg+l+
  WP-000918307.1|Bacteria___Firmicutes-Bacilli___Bacillales___Bacillus_A_thuringiensis_K___99.23___GCF_001595725.1 244 NTPGVLSLAKLELKSNQLDTENPLGYLTQLGNALEKGVLY 283
                                                                                                                       **************************************** PP

                                                                                                            tubZ-C  79 dgfd..leeadrlalsivi.pdeaerllnmtflekietel 115
                                                                                                                       d++   le+a+++alsiv+ p +a+rl+n++fl+++e++l
  WP-000918307.1|Bacteria___Firmicutes-Bacilli___Bacillales___Bacillus_A_thuringiensis_K___99.23___GCF_001595725.1 284 DTEReeLESAKKSALSIVTsPLRAGRLYNFSFLNQMENFL 323
                                                                                                                       *97556********************************** PP

                                                                                                            tubZ-C 116 kkeaPv.lelfvg..ayseen..ke...ekvytivsGlgl 147
                                                                                                                       k+++P+ +e++ +    ++++  ke   +k+y++v+Gl+l
  WP-000918307.1|Bacteria___Firmicutes-Bacilli___Bacillales___Bacillus_A_thuringiensis_K___99.23___GCF_001595725.1 324 KERTPYvDERPIApyV-NKHTakKEediVKFYSVVAGLPL 362
                                                                                                                       *************962.33333333223689********* PP

                                                                                                            tubZ-C 148 peRvkeLkeeieelqekieeaeektsefklneklnffsks 187
                                                                                                                       p+Rv+++++ei++++e++e+a++k+s+++ln kl +f++s
  WP-000918307.1|Bacteria___Firmicutes-Bacilli___Bacillales___Bacillus_A_thuringiensis_K___99.23___GCF_001595725.1 363 PKRVSDIIDEITRIKEEREQANSKKSNAVLN-KLFAFDDS 401
                                                                                                                       ******************************5.9******* PP

                                                                                                            tubZ-C 188 tqkkskekkkkskld 202
                                                                                                                          +++ek kk+kl+
  WP-000918307.1|Bacteria___Firmicutes-Bacilli___Bacillales___Bacillus_A_thuringiensis_K___99.23___GCF_001595725.1 402 ---VQEEKPKKKKLN 413
                                                                                                                       ...999999999887 PP

>> WP-000918302.1|Bacteria___Bacteroidota-Bacteroidia___Flavobacteriales___CP2B_sp001683825___99.01___GCF_001683825.1  
   #    score  bias  c-Evalue  i-Evalue hmmfrom  hmm to    alifrom  ali to    envfrom  env to     acc
 ---   ------ ----- --------- --------- ------- -------    ------- -------    ------- -------    ----
   1 !  192.9   2.3   2.1e-58   1.6e-56       1     202 [.     204     413 ..     204     414 .. 0.93

  Alignments for each domain:
  == domain 1  score: 192.9 bits;  conditional E-value: 2.1e-58
                                                                                                              tubZ-C   1 ylkksNkkiasmLhelnvvTs..kpssdgtfDkaeleniL 38 
                                                                                                                         y+++sNk+ia++Lhe+n vTs  +p+sd++fD++e+ +++
  WP-000918302.1|Bacteria___Bacteroidota-Bacteroidia___Flavobacteriales___CP2B_sp001683825___99.01___GCF_001683825.1 204 YTSYSNKYIADALHEINLVTSsfTPFSDTHFDASEFAQVI 243
                                                                                                                         889************************************* PP

                                                                                                              tubZ-C  39 ktpGvlvfaklkisendvdteneetlaeeikeslekgila 78 
                                                                                                                         +tpGvl++akl++++n+ dten  ++++++ ++lekg+l+
  WP-000918302.1|Bacteria___Bacteroidota-Bacteroidia___Flavobacteriales___CP2B_sp001683825___99.01___GCF_001683825.1 244 NTPGVLSLAKLELKSNQLDTENPLGYLTQLGNALEKGVLY 283
                                                                                                                         **************************************** PP

                                                                                                              tubZ-C  79 dgfd..leeadrlalsivi.pdeaerllnmtflekietel 115
                                                                                                                         d++   le+a+++alsiv+ p +a rl+n++fl+++e++l
  WP-000918302.1|Bacteria___Bacteroidota-Bacteroidia___Flavobacteriales___CP2B_sp001683825___99.01___GCF_001683825.1 284 DTEReeLESAKKSALSIVTsPLRASRLYNFSFLNQMENFL 323
                                                                                                                         *97556********************************** PP

                                                                                                              tubZ-C 116 kkeaPv.lelfvg..ayseen..ke...ekvytivsGlgl 147
                                                                                                                         k ++P+ +e++ +    ++++  ke   +k+y++v+Gl+l
  WP-000918302.1|Bacteria___Bacteroidota-Bacteroidia___Flavobacteriales___CP2B_sp001683825___99.01___GCF_001683825.1 324 KDRTPYvDERPIApyV-NKHTakKEediVKFYSVVAGLPL 362
                                                                                                                         *************962.33333333223689********* PP

                                                                                                              tubZ-C 148 peRvkeLkeeieelqekieeaeektsefklneklnffsks 187
                                                                                                                         p+Rv+++++ei++++e++e+a++k+s+++ln kl +f++s
  WP-000918302.1|Bacteria___Bacteroidota-Bacteroidia___Flavobacteriales___CP2B_sp001683825___99.01___GCF_001683825.1 363 PKRVSDIIDEITRIKEEREQANSKKSNAVLN-KLFAFDDS 401
                                                                                                                         ******************************5.9******* PP

                                                                                                              tubZ-C 188 tqkkskekkkkskld 202
                                                                                                                            +++ek kk+kl+
  WP-000918302.1|Bacteria___Bacteroidota-Bacteroidia___Flavobacteriales___CP2B_sp001683825___99.01___GCF_001683825.1 402 ---VQEEKPKKKKLN 413
                                                                                                                         ...999999999887 PP

>> WP-000918303.1|Bacteria___Firmicutes-Bacilli___Bacillales___Bacillus_A_cereus_T___98.92___GCF_000832805.1  
   #    score  bias  c-Evalue  i-Evalue hmmfrom  hmm to    alifrom  ali to    envfrom  env to     acc
 ---   ------ ----- --------- --------- ------- -------    ------- -------    ------- -------    ----
   1 !  192.9   2.3   2.1e-58   1.6e-56       1     202 [.     204     413 ..     204     414 .. 0.93

  Alignments for each domain:
  == domain 1  score: 192.9 bits;  conditional E-value: 2.1e-58
                                                                                                     tubZ-C   1 ylkksNkkiasmLhelnvvTs..kpssdgtfDkaeleniL 38 
                                                                                                                y+++sNk+ia++Lhe+n vTs  +p+sd++fD++e+ +++
  WP-000918303.1|Bacteria___Firmicutes-Bacilli___Bacillales___Bacillus_A_cereus_T___98.92___GCF_000832805.1 204 YTSYSNKYIADALHEINLVTSsfTPFSDTHFDASEFAQVI 243
                                                                                                                889************************************* PP

                                                                                                     tubZ-C  39 ktpGvlvfaklkisendvdteneetlaeeikeslekgila 78 
                                                                                                                +tpGvl++akl++++n+ dten  ++++++ ++lekg+l+
  WP-000918303.1|Bacteria___Firmicutes-Bacilli___Bacillales___Bacillus_A_cereus_T___98.92___GCF_000832805.1 244 NTPGVLSLAKLELKSNQLDTENPLGYLTQLGNALEKGVLY 283
                                                                                                                **************************************** PP

                                                                                                     tubZ-C  79 dgfd..leeadrlalsivi.pdeaerllnmtflekietel 115
                                                                                                                d++   le+a+++alsiv+ p +a rl+n++fl+++e++l
  WP-000918303.1|Bacteria___Firmicutes-Bacilli___Bacillales___Bacillus_A_cereus_T___98.92___GCF_000832805.1 284 DTEReeLESAKKSALSIVTsPLRASRLYNFSFLNQMENFL 323
                                                                                                                *97556********************************** PP

                                                                                                     tubZ-C 116 kkeaPv.lelfvg..ayseen..ke...ekvytivsGlgl 147
                                                                                                                k ++P+ +e++ +    ++++  ke   +k+y++v+Gl+l
  WP-000918303.1|Bacteria___Firmicutes-Bacilli___Bacillales___Bacillus_A_cereus_T___98.92___GCF_000832805.1 324 KDRTPYvDERPIApyV-NKHTakKEediVKFYSVVAGLPL 362
                                                                                                                *************962.33333333223689********* PP

                                                                                                     tubZ-C 148 peRvkeLkeeieelqekieeaeektsefklneklnffsks 187
                                                                                                                p+Rv+++++ei++++e++e+a++k+s+++ln kl +f++s
  WP-000918303.1|Bacteria___Firmicutes-Bacilli___Bacillales___Bacillus_A_cereus_T___98.92___GCF_000832805.1 363 PKRVSDIIDEITRIKEEREQANSKKSNAVLN-KLFAFDDS 401
                                                                                                                ******************************5.9******* PP

                                                                                                     tubZ-C 188 tqkkskekkkkskld 202
                                                                                                                   +++ek kk+kl+
  WP-000918303.1|Bacteria___Firmicutes-Bacilli___Bacillales___Bacillus_A_cereus_T___98.92___GCF_000832805.1 402 ---VQEEKPKKKKLN 413
                                                                                                                ...999999999887 PP

>> WP-095268037.1|Bacteria___Firmicutes_I-Bacilli_A___Paenibacillales___Paenibacillus_campinasensis___99.85___GCF_002272015.1  
   #    score  bias  c-Evalue  i-Evalue hmmfrom  hmm to    alifrom  ali to    envfrom  env to     acc
 ---   ------ ----- --------- --------- ------- -------    ------- -------    ------- -------    ----
   1 !  191.6   0.0   5.4e-58   4.2e-56       1     195 [.     219     409 ..     219     418 .. 0.95

  Alignments for each domain:
  == domain 1  score: 191.6 bits;  conditional E-value: 5.4e-58
                                                                                                                      tubZ-C   1 ylkksNkkiasmLhelnvvTskpssdgtfDkaelen.iLk 39 
                                                                                                                                 ++++sN+k+as+Lhe++v+T ++ sd+t+D+a+l+n iL 
  WP-095268037.1|Bacteria___Firmicutes_I-Bacilli_A___Paenibacillales___Paenibacillus_campinasensis___99.85___GCF_002272015.1 219 WDYYSNYKLASTLHEWSVLT-SLGSDYTVDAADLYNhILF 257
                                                                                                                                 99******************.******************* PP

                                                                                                                      tubZ-C  40 tpGvlvfaklkisendvdteneetlaeeikesle.kgila 78 
                                                                                                                                 ++Gv++fak++i+ ++   +n+++l++ei+++++ k++la
  WP-095268037.1|Bacteria___Firmicutes_I-Bacilli_A___Paenibacillales___Paenibacillus_campinasensis___99.85___GCF_002272015.1 258 GGGVITFAKKRINLDE--VTNKDDLIQEIISTYRgKNVLA 295
                                                                                                                                 **************88..99******************** PP

                                                                                                                      tubZ-C  79 dgfd.leeadrlalsivipdeaerllnmtflekietelkk 117
                                                                                                                                 +gfd +++++++al +vip+e+e+ ln+++le i+te+k+
  WP-095268037.1|Bacteria___Firmicutes_I-Bacilli_A___Paenibacillales___Paenibacillus_campinasensis___99.85___GCF_002272015.1 296 NGFDyVNDMRSMALVVVIPREREHELNHDTLEIIRTEIKN 335
                                                                                                                                 **************************************** PP

                                                                                                                      tubZ-C 118 eaPvlelfvgayseen.keekvytivsGlglpeRvkeLke 156
                                                                                                                                 e+P+++++ g +++++ +++ vyti ++ glpeR+k+L+e
  WP-095268037.1|Bacteria___Firmicutes_I-Bacilli_A___Paenibacillales___Paenibacillus_campinasensis___99.85___GCF_002272015.1 336 ELPQINFYPGLATHGSkRHAIVYTIANMAGLPERAKNLRE 375
                                                                                                                                 **************************************** PP

                                                                                                                      tubZ-C 157 eieelqekieeaeektsefklneklnffskstqkkskek 195
                                                                                                                                 e+e+lq+++ee+e+++s+f+l+ek+++ +     ++ +k
  WP-095268037.1|Bacteria___Firmicutes_I-Bacilli_A___Paenibacillales___Paenibacillus_campinasensis___99.85___GCF_002272015.1 376 EAEALQREREERENRSSGFNLGEKIQTSN-----RVGGK 409
                                                                                                                                 **********************9988764.....44544 PP

>> WP-097895682.1|Bacteria___Firmicutes-Bacilli___Bacillales___Bacillus_A_sp002551815___99.43___GCF_002551815.1  
   #    score  bias  c-Evalue  i-Evalue hmmfrom  hmm to    alifrom  ali to    envfrom  env to     acc
 ---   ------ ----- --------- --------- ------- -------    ------- -------    ------- -------    ----
   1 !  189.8   2.2   1.9e-57   1.5e-55       1     202 [.     204     413 ..     204     414 .. 0.91

  Alignments for each domain:
  == domain 1  score: 189.8 bits;  conditional E-value: 1.9e-57
                                                                                                        tubZ-C   1 ylkksNkkiasmLhelnvvTs..kpssdgtfDkaeleniL 38 
                                                                                                                   y+++sN +ia++Lhe+n vTs  +p+sd++fD++e+ +++
  WP-097895682.1|Bacteria___Firmicutes-Bacilli___Bacillales___Bacillus_A_sp002551815___99.43___GCF_002551815.1 204 YTSYSNRYIADALHEINLVTSsfTPFSDTHFDASEFAQVI 243
                                                                                                                   889************************************* PP

                                                                                                        tubZ-C  39 ktpGvlvfaklkisendvdteneetlaeeikeslekgila 78 
                                                                                                                   +tpGvl++akl++++n+ dten  ++++++ ++lekg+l+
  WP-097895682.1|Bacteria___Firmicutes-Bacilli___Bacillales___Bacillus_A_sp002551815___99.43___GCF_002551815.1 244 NTPGVLSLAKLELKSNQLDTENPLGYLTQLGNALEKGVLY 283
                                                                                                                   **************************************** PP

                                                                                                        tubZ-C  79 dgfd..leeadrlalsivi.pdeaerllnmtflekietel 115
                                                                                                                   d+++  le a+++alsiv+   +aerl+n++fl++ie++l
  WP-097895682.1|Bacteria___Firmicutes-Bacilli___Bacillales___Bacillus_A_sp002551815___99.43___GCF_002551815.1 284 DTEKeeLEGAKKSALSIVTsQLRAERLYNFSFLNQIEKFL 323
                                                                                                                   *987789********************************* PP

                                                                                                        tubZ-C 116 kkeaPv.lelfvg...ayseen..ke....ekvytivsGl 145
                                                                                                                   k+++P+ +e++v+   +   +n  ++    + +y++v+Gl
  WP-097895682.1|Bacteria___Firmicutes-Bacilli___Bacillales___Bacillus_A_sp002551815___99.43___GCF_002551815.1 324 KERTPYvDERPVApyvN---KNtrNKeedmVRFYSVVAGL 360
                                                                                                                   *************6442...3332221223579******* PP

                                                                                                        tubZ-C 146 glpeRvkeLkeeieelqekieeaeektsefklneklnffs 185
                                                                                                                   +lp+Rv+++++ei++++e++e+a++k+s+++ln kl +f+
  WP-097895682.1|Bacteria___Firmicutes-Bacilli___Bacillales___Bacillus_A_sp002551815___99.43___GCF_002551815.1 361 PLPKRVSDIIDEITRIKEEREQANSKKSNAVLN-KLFAFD 399
                                                                                                                   ********************************5.99**** PP

                                                                                                        tubZ-C 186 kstqkkskekkkkskld 202
                                                                                                                   +s   ++  k kk+kl+
  WP-097895682.1|Bacteria___Firmicutes-Bacilli___Bacillales___Bacillus_A_sp002551815___99.43___GCF_002551815.1 400 DS---TEDDKPKKKKLN 413
                                                                                                                   99...666666665555 PP

>> WP-009622132.1|Bacteria___Firmicutes_B-Desulfitobacteriia___Desulfitobacteriales___Desulfosporosinus_sp000224515___99.23___GCF_000224515.1  
   #    score  bias  c-Evalue  i-Evalue hmmfrom  hmm to    alifrom  ali to    envfrom  env to     acc
 ---   ------ ----- --------- --------- ------- -------    ------- -------    ------- -------    ----
   1 !  188.0   0.0     7e-57   5.5e-55       1     193 [.     295     486 ..     295     494 .. 0.96

  Alignments for each domain:
  == domain 1  score: 188.0 bits;  conditional E-value: 7e-57
                                                                                                                                      tubZ-C   1 ylkksNkkiasmLhelnvvTskpssdgtfDkaeleniLkt 40 
                                                                                                                                                 +++ sN++i+++++e+n++T  ++s++tfD ael+++L++
  WP-009622132.1|Bacteria___Firmicutes_B-Desulfitobacteriia___Desulfitobacteriales___Desulfosporosinus_sp000224515___99.23___GCF_000224515.1 295 WKTASNMEIVRIINEMNATT-GLPSPTTFDGAELTKVLTS 333
                                                                                                                                                 999*****************.******************* PP

                                                                                                                                      tubZ-C  41 pGvlvfaklkisendvdteneetlaeeikeslekgiladg 80 
                                                                                                                                                 +G+++f+k++is +d  ++  e+la e++++l++g+la++
  WP-009622132.1|Bacteria___Firmicutes_B-Desulfitobacteriia___Desulfitobacteriales___Desulfosporosinus_sp000224515___99.23___GCF_000224515.1 334 GGCVTFGKARISLPD--PALLESLALELSNILNQGYLAEY 371
                                                                                                                                                 *************88..*********************** PP

                                                                                                                                      tubZ-C  81 fdleeadrlalsivi..pdeaerllnmtflekietelkke 118
                                                                                                                                                 ++l ea+++++++++  + e+++++++t++++++    k+
  WP-009622132.1|Bacteria___Firmicutes_B-Desulfitobacteriia___Desulfitobacteriales___Desulfosporosinus_sp000224515___99.23___GCF_000224515.1 372 KNLAEARYAGVQLIMppNLEFGPMMERTIIDELK----KK 407
                                                                                                                                                 ****************999***************....9* PP

                                                                                                                                      tubZ-C 119 aPv.lelfvgayseen.keekvytivsGlglpeRvkeLke 156
                                                                                                                                                 +P+ l+++vg+++ e+ +e+ vytivsG+glp R++eL++
  WP-009622132.1|Bacteria___Firmicutes_B-Desulfitobacteriia___Desulfitobacteriales___Desulfosporosinus_sp000224515___99.23___GCF_000224515.1 408 MPTlLGTYVGHAQIEGqNELLVYTIVSGMGLPGRAQELSQ 447
                                                                                                                                                 **************************************** PP

                                                                                                                                      tubZ-C 157 eieelqekieeaeektsefklne..klnffskstqkksk 193
                                                                                                                                                  ++ + eki++a++k+++f++ne  ++n+f+ks +k++ 
  WP-009622132.1|Bacteria___Firmicutes_B-Desulfitobacteriia___Desulfitobacteriales___Desulfosporosinus_sp000224515___99.23___GCF_000224515.1 448 LLQVEVEKINAADAKRTQFTPNEvtVMNPFQKSAKKRTA 486
                                                                                                                                                 **********************9999****988444443 PP

>> WP-014826485.1|Bacteria___Firmicutes_B-Desulfitobacteriia___Desulfitobacteriales___Desulfosporosinus_acidiphilus___99.49___GCF_000255115.2  
   #    score  bias  c-Evalue  i-Evalue hmmfrom  hmm to    alifrom  ali to    envfrom  env to     acc
 ---   ------ ----- --------- --------- ------- -------    ------- -------    ------- -------    ----
   1 !  182.7   0.0   2.8e-55   2.2e-53       1     199 [.     304     494 ..     304     501 .. 0.94

  Alignments for each domain:
  == domain 1  score: 182.7 bits;  conditional E-value: 2.8e-55
                                                                                                                                      tubZ-C   1 ylkksNkkiasmLhelnvvTskpssdgtfDkaeleniLkt 40 
                                                                                                                                                 ++  sN++i+++++e+n++T  ++s++tfD ael++iL++
  WP-014826485.1|Bacteria___Firmicutes_B-Desulfitobacteriia___Desulfitobacteriales___Desulfosporosinus_acidiphilus___99.49___GCF_000255115.2 304 WKIVSNMEIVRIINEMNATT-GLPSSTTFDGAELTKILTS 342
                                                                                                                                                 8899****************.******************* PP

                                                                                                                                      tubZ-C  41 pGvlvfaklkisendvdteneetlaeeikeslekgiladg 80 
                                                                                                                                                 +G+++f+k++is +d  ++  et+a ei+e+l++g+la++
  WP-014826485.1|Bacteria___Firmicutes_B-Desulfitobacteriia___Desulfitobacteriales___Desulfosporosinus_acidiphilus___99.49___GCF_000255115.2 343 GGCVTFGKARISLPD--SALFETIALEISEILNSGYLAEY 380
                                                                                                                                                 *************88..9999******************* PP

                                                                                                                                      tubZ-C  81 fdleeadrlalsivi..pdeaerllnmtflekietelkke 118
                                                                                                                                                 ++l+ea+++++++++    e+++++++t++++++    k+
  WP-014826485.1|Bacteria___Firmicutes_B-Desulfitobacteriia___Desulfitobacteriales___Desulfosporosinus_acidiphilus___99.49___GCF_000255115.2 381 KNLSEARYAGVQLIMppDLEFGPMMERTIIDELK----KK 416
                                                                                                                                                 ****************889***************....9* PP

                                                                                                                                      tubZ-C 119 aPv.lelfvgayseen.keekvytivsGlglpeRvkeLke 156
                                                                                                                                                 +P+ l+++vg+++ ++ +e  vyt+vsG+glp R++eL++
  WP-014826485.1|Bacteria___Firmicutes_B-Desulfitobacteriia___Desulfitobacteriales___Desulfosporosinus_acidiphilus___99.49___GCF_000255115.2 417 MPTlLGTYVGHAQVKGqNEILVYTVVSGMGLPGRAQELSQ 456
                                                                                                                                                 **************************************** PP

                                                                                                                                      tubZ-C 157 eieelqekieeaeektsefklne..klnffskstqkkske 194
                                                                                                                                                  ++++ eki+++++k+++f+++e  ++n+f k        
  WP-014826485.1|Bacteria___Firmicutes_B-Desulfitobacteriia___Desulfitobacteriales___Desulfosporosinus_acidiphilus___99.49___GCF_000255115.2 457 LLQAEVEKINASDAKRTQFMPSEvtVMNPFLKG------- 489
                                                                                                                                                 *********************999889999543....... PP

                                                                                                                                      tubZ-C 195 kkkks 199
                                                                                                                                                 +++++
  WP-014826485.1|Bacteria___Firmicutes_B-Desulfitobacteriia___Desulfitobacteriales___Desulfosporosinus_acidiphilus___99.49___GCF_000255115.2 490 SRQRT 494
                                                                                                                                                 33333 PP

>> WP-099682655.1|Bacteria___Firmicutes-Bacilli___Bacillales___Bacillus_pumilus_M___98.89___GCF_002744245.1  
   #    score  bias  c-Evalue  i-Evalue hmmfrom  hmm to    alifrom  ali to    envfrom  env to     acc
 ---   ------ ----- --------- --------- ------- -------    ------- -------    ------- -------    ----
   1 !  180.3   0.3   1.6e-54   1.2e-52       1     204 []     172     365 ..     172     365 .. 0.98

  Alignments for each domain:
  == domain 1  score: 180.3 bits;  conditional E-value: 1.6e-54
                                                                                                    tubZ-C   1 ylkksNkkiasmLhelnvvTskpssdgtfDkaeleniLkt 40 
                                                                                                               +++k+Nk++++mL+e++++T+ pss++t+Dk++l++iL+t
  WP-099682655.1|Bacteria___Firmicutes-Bacilli___Bacillales___Bacillus_pumilus_M___98.89___GCF_002744245.1 172 LYQKVNKQFIDMLEEIEEYTNLPSSYSTLDKKDLNQILST 211
                                                                                                               5899************************************ PP

                                                                                                    tubZ-C  41 pGvlvfaklkisendvdteneetlaeeikeslekgiladg 80 
                                                                                                               pGv+v++k+++se++++++ +++l+++ik+s++++i+++ 
  WP-099682655.1|Bacteria___Firmicutes-Bacilli___Bacillales___Bacillus_pumilus_M___98.89___GCF_002744245.1 212 PGVTVVSKMDLSEYKKGKF-ANSLHDDIKQSWQQSIYSA- 249
                                                                                                               ***************9999.99*****************. PP

                                                                                                    tubZ-C  81 fdleeadrlalsivipdeaerllnmtflekietelkkeaP 120
                                                                                                                  +++d+l++++vi+d++++l++++++++++   +k++P
  WP-099682655.1|Bacteria___Firmicutes-Bacilli___Bacillales___Bacillus_pumilus_M___98.89___GCF_002744245.1 250 ---DTFDSLVKAGVIIDGNADLTDQISFKRLF---SKGEP 283
                                                                                                               ...*****************************...8**** PP

                                                                                                    tubZ-C 121 vlelfvgayseenkeekvytivsGlglp.eRvkeLkeeie 159
                                                                                                                l+lf+g+y++++  ++v++i+sGlg++ +R+k+L+e i+
  WP-099682655.1|Bacteria___Firmicutes-Bacilli___Bacillales___Bacillus_pumilus_M___98.89___GCF_002744245.1 284 -LDLFKGYYDTGK--NQVICILSGLGWInDRMKHLDELID 320
                                                                                                               .**********99..************************9 PP

                                                                                                    tubZ-C 160 elqekieeaeektsefklneklnffsks..tqkkskekkk 197
                                                                                                               +  +k e+++e+ +  k+++k +f++++  t+k +k+++k
  WP-099682655.1|Bacteria___Firmicutes-Bacilli___Bacillales___Bacillus_pumilus_M___98.89___GCF_002744245.1 321 S--RKVEPIKEEVYVPKFSSKSAFLRQQtnTNKGEKQVSK 358
                                                                                                               9..************************99999******** PP

                                                                                                    tubZ-C 198 kskldil 204
                                                                                                                s+ld+l
  WP-099682655.1|Bacteria___Firmicutes-Bacilli___Bacillales___Bacillus_pumilus_M___98.89___GCF_002744245.1 359 GSYLDKL 365
                                                                                                               9999975 PP

>> WP-021624050.1|Bacteria___Firmicutes_I-Bacilli_A___Aneurinibacillales___Aneurinibacillus_aneurinilyticus___99.22___GCF_000466385.1  
   #    score  bias  c-Evalue  i-Evalue hmmfrom  hmm to    alifrom  ali to    envfrom  env to     acc
 ---   ------ ----- --------- --------- ------- -------    ------- -------    ------- -------    ----
   1 !  179.0   0.2   3.8e-54     3e-52       1     201 [.     224     426 ..     224     429 .. 0.95

  Alignments for each domain:
  == domain 1  score: 179.0 bits;  conditional E-value: 3.8e-54
                                                                                                                              tubZ-C   1 ylkksNkkiasmLhelnvvTskpssdgtfDkaelen.iLk 39 
                                                                                                                                         ++++sN+k+as+Lhe+nvvT +++sd+t+D+++++n +L 
  WP-021624050.1|Bacteria___Firmicutes_I-Bacilli_A___Aneurinibacillales___Aneurinibacillus_aneurinilyticus___99.22___GCF_000466385.1 224 WDRYSNYKVASILHEWNVVT-TLESDKTLDAEDFKNkLLF 262
                                                                                                                                         99******************.******************* PP

                                                                                                                              tubZ-C  40 tpGvlvfaklkisendvdteneetlaeeikesle.kgila 78 
                                                                                                                                         t+Gvl+fak+ki+ ++ d ++e++l++ei  +++ +++la
  WP-021624050.1|Bacteria___Firmicutes_I-Bacilli_A___Aneurinibacillales___Aneurinibacillus_aneurinilyticus___99.22___GCF_000466385.1 263 TGGVLTFAKKKINLQSGDLKSENDLINEIVATYReRNVLA 302
                                                                                                                                         **************************************** PP

                                                                                                                              tubZ-C  79 dgfd.leeadrlalsivipdeaerllnmtflekietelkk 117
                                                                                                                                         +gfd  ++a ++++ iv+p++ e+lln ++leki+++l++
  WP-021624050.1|Bacteria___Firmicutes_I-Bacilli_A___Aneurinibacillales___Aneurinibacillus_aneurinilyticus___99.22___GCF_000466385.1 303 NGFDyKNDAIAFGINIVMPKNTEKLLNKDTLEKINRQLQE 342
                                                                                                                                         ****9999******************************** PP

                                                                                                                              tubZ-C 118 eaPvlelfvgayseenkeekvytivsGlglpeRvkeLkee 157
                                                                                                                                         e+  +  ++g++++++k++ vyti s++glpeR+k+Lk+e
  WP-021624050.1|Bacteria___Firmicutes_I-Bacilli_A___Aneurinibacillales___Aneurinibacillus_aneurinilyticus___99.22___GCF_000466385.1 343 ELEGVPVYYGRSTWDSKHALVYTICSLRGLPERAKNLKQE 382
                                                                                                                                         *99999********************************** PP

                                                                                                                              tubZ-C 158 ieelqekieeaeektsefklneklnffskstqkkskekkk 197
                                                                                                                                         +eel  k++e+e+++s+f ++ +l+  ++ t++++   + 
  WP-021624050.1|Bacteria___Firmicutes_I-Bacilli_A___Aneurinibacillales___Aneurinibacillus_aneurinilyticus___99.22___GCF_000466385.1 383 SEELLAKQKEREARQSGFAIDGDLSSRQERTSTRVRTGRA 422
                                                                                                                                         ********************99999998887777766655 PP

                                                                                                                              tubZ-C 198 kskl 201
                                                                                                                                         +++ 
  WP-021624050.1|Bacteria___Firmicutes_I-Bacilli_A___Aneurinibacillales___Aneurinibacillus_aneurinilyticus___99.22___GCF_000466385.1 423 AAPA 426
                                                                                                                                         5555 PP

>> WP-101188972.1|Bacteria___Firmicutes-Bacilli___Bacillales_A___Planococcus_B_sp002833405___95.18___GCF_002833405.1  
   #    score  bias  c-Evalue  i-Evalue hmmfrom  hmm to    alifrom  ali to    envfrom  env to     acc
 ---   ------ ----- --------- --------- ------- -------    ------- -------    ------- -------    ----
   1 !  176.6   3.4   2.1e-53   1.6e-51       1     171 [.     206     383 ..     206     430 .. 0.95

  Alignments for each domain:
  == domain 1  score: 176.6 bits;  conditional E-value: 2.1e-53
                                                                                                             tubZ-C   1 ylkksNkkiasmLhelnvvTs..kpssdgtfDkaeleniL 38 
                                                                                                                        yl+++N+ ia+ LhelnvvT+  kp ++++fD++e+en+ 
  WP-101188972.1|Bacteria___Firmicutes-Bacilli___Bacillales_A___Planococcus_B_sp002833405___95.18___GCF_002833405.1 206 YLSFTNQFIAESLHELNVVTAsyKPVGENHFDSSEFENLV 245
                                                                                                                        8899************************************ PP

                                                                                                             tubZ-C  39 ktpGvlvfaklkisendvdteneetlaeeikeslekgila 78 
                                                                                                                        ktpGvl+f+k+++ ++d++t+++e++++++ke++ +gil+
  WP-101188972.1|Bacteria___Firmicutes-Bacilli___Bacillales_A___Planococcus_B_sp002833405___95.18___GCF_002833405.1 246 KTPGVLHFSKFSKPTSDISTSKAEDQVNDFKENIVEGILS 285
                                                                                                                        **************************************** PP

                                                                                                             tubZ-C  79 dgfdleeadrlalsivi.pdeaerllnmtflekietelkk 117
                                                                                                                        dg+dl + +rla+si++ + ++ r++n+ f+++ie e++ 
  WP-101188972.1|Bacteria___Firmicutes-Bacilli___Bacillales_A___Planococcus_B_sp002833405___95.18___GCF_002833405.1 286 DGYDLGRTKRLAVSILAdEATSNRVFNFGFTNAIESEINH 325
                                                                                                                        **************************************** PP

                                                                                                             tubZ-C 118 eaPv.lelfvg..ayseen.keekvytivsGlglpeRvke 153
                                                                                                                        +aP+ +e++ +  +y+++n k++++y++++Gl+lpeRvk+
  WP-101188972.1|Bacteria___Firmicutes-Bacilli___Bacillales_A___Planococcus_B_sp002833405___95.18___GCF_002833405.1 326 IAPIaNEKPIAfyNYNYKNiKDTYFYSVFAGLQLPERVKA 365
                                                                                                                        ***********99999************************ PP

                                                                                                             tubZ-C 154 Lkeeieelqekieeaeek 171
                                                                                                                        +++e+++lqe +++a  +
  WP-101188972.1|Bacteria___Firmicutes-Bacilli___Bacillales_A___Planococcus_B_sp002833405___95.18___GCF_002833405.1 366 MIQESNRLQEAEKQAALP 383
                                                                                                                        ***********9998654 PP

>> WP-043063282.1|Bacteria___Firmicutes_I-Bacilli_A___Aneurinibacillales___Aneurinibacillus_migulanus___99.22___GCF_001274715.1  
   #    score  bias  c-Evalue  i-Evalue hmmfrom  hmm to    alifrom  ali to    envfrom  env to     acc
 ---   ------ ----- --------- --------- ------- -------    ------- -------    ------- -------    ----
   1 !  175.7   0.0   3.9e-53     3e-51       1     203 [.     224     428 ..     224     429 .. 0.96

  Alignments for each domain:
  == domain 1  score: 175.7 bits;  conditional E-value: 3.9e-53
                                                                                                                        tubZ-C   1 ylkksNkkiasmLhelnvvTskpssdgtfDkaelen.iLk 39 
                                                                                                                                   ++++sN+k+as+Lhe+nvvT +++sd+t+D+++++n +L 
  WP-043063282.1|Bacteria___Firmicutes_I-Bacilli_A___Aneurinibacillales___Aneurinibacillus_migulanus___99.22___GCF_001274715.1 224 WDRYSNYKVASILHEWNVVT-TLESDKTLDAEDFKNkLLF 262
                                                                                                                                   99******************.******************* PP

                                                                                                                        tubZ-C  40 tpGvlvfaklkisendvdteneetlaeeikesle.kgila 78 
                                                                                                                                   t+Gvl+fak+ki+ ++ d ++e++l++ei  +++ +++la
  WP-043063282.1|Bacteria___Firmicutes_I-Bacilli_A___Aneurinibacillales___Aneurinibacillus_migulanus___99.22___GCF_001274715.1 263 TGGVLTFAKKKINLQSGDLKSENDLINEIVATYReRNVLA 302
                                                                                                                                   **************************************** PP

                                                                                                                        tubZ-C  79 dgfd.leeadrlalsivipdeaerllnmtflekietelkk 117
                                                                                                                                   +gfd  ++a ++++ iv+p++ e+lln+++leki+++l++
  WP-043063282.1|Bacteria___Firmicutes_I-Bacilli_A___Aneurinibacillales___Aneurinibacillus_migulanus___99.22___GCF_001274715.1 303 NGFDyKNDAIAFGINIVMPKNTEKLLNRDTLEKINRQLQG 342
                                                                                                                                   ****9999******************************** PP

                                                                                                                        tubZ-C 118 eaPvlelfvgayseenkeekvytivsGlglpeRvkeLkee 157
                                                                                                                                   e+  +  ++g++++++k++ vyti s++glpeR+++Lk+e
  WP-043063282.1|Bacteria___Firmicutes_I-Bacilli_A___Aneurinibacillales___Aneurinibacillus_migulanus___99.22___GCF_001274715.1 343 ELEGVPIYYGRSTWDSKHALVYTICSLRGLPERARNLKQE 382
                                                                                                                                   *99999********************************** PP

                                                                                                                        tubZ-C 158 ieelqekieeaeektsefklneklnffskstqkkskekkk 197
                                                                                                                                   +eel  k++e+ee++s+f ++ +l+  +  t++++ + k 
  WP-043063282.1|Bacteria___Firmicutes_I-Bacilli_A___Aneurinibacillales___Aneurinibacillus_migulanus___99.22___GCF_001274715.1 383 SEELLAKQREREERQSGFDIGGELSSRQGRTSTRTRAGKA 422
                                                                                                                                   ********************99999887778887777777 PP

                                                                                                                        tubZ-C 198 kskldi 203
                                                                                                                                   +++ ++
  WP-043063282.1|Bacteria___Firmicutes_I-Bacilli_A___Aneurinibacillales___Aneurinibacillus_migulanus___99.22___GCF_001274715.1 423 AAPANP 428
                                                                                                                                   666665 PP

>> WP-077591203.1|Bacteria___Firmicutes-Bacilli___Bacillales_A___Planococcus_maritimus___98.84___GCF_001999905.1  
   #    score  bias  c-Evalue  i-Evalue hmmfrom  hmm to    alifrom  ali to    envfrom  env to     acc
 ---   ------ ----- --------- --------- ------- -------    ------- -------    ------- -------    ----
   1 !  168.3   0.2   7.5e-51   5.8e-49       1     193 [.     205     399 ..     205     410 .. 0.93

  Alignments for each domain:
  == domain 1  score: 168.3 bits;  conditional E-value: 7.5e-51
                                                                                                         tubZ-C   1 ylkksNkkiasmLhelnvvTs..kpssdgtfDkaeleniL 38 
                                                                                                                    yl++sN+ ia++Lheln+vTs  +p ++++fD +e+en++
  WP-077591203.1|Bacteria___Firmicutes-Bacilli___Bacillales_A___Planococcus_maritimus___98.84___GCF_001999905.1 205 YLSYSNNFIAETLHELNIVTSsfNPVGENHFDVSEFENLI 244
                                                                                                                    899************************************* PP

                                                                                                         tubZ-C  39 ktpGvlvfaklkisendvdteneetlaeeikeslekgila 78 
                                                                                                                    ktpGvl+fa+++ + ++ d++++ + a  +k+ +++g+l+
  WP-077591203.1|Bacteria___Firmicutes-Bacilli___Bacillales_A___Planococcus_maritimus___98.84___GCF_001999905.1 245 KTPGVLHFARFTSKASELDSAQSISHAGRLKDQINEGVLS 284
                                                                                                                    **************************************** PP

                                                                                                         tubZ-C  79 dgfdleeadrlalsivi.pdeaerllnmtflekietelkk 117
                                                                                                                    +g+dl++a rla+si++   +a rl+n++f+++ie e+++
  WP-077591203.1|Bacteria___Firmicutes-Bacilli___Bacillales_A___Planococcus_maritimus___98.84___GCF_001999905.1 285 EGYDLSDATRLAVSILAnKPTANRLFNFEFVNAIESEVNE 324
                                                                                                                    *****************999******************** PP

                                                                                                         tubZ-C 118 eaPv.lelfvg..ayseen.keekvytivsGlglpeRvke 153
                                                                                                                     aP  +e++v+   y+++   e+++y++++Gl lp+Rv e
  WP-077591203.1|Bacteria___Firmicutes-Bacilli___Bacillales_A___Planococcus_maritimus___98.84___GCF_001999905.1 325 LAPFaNEKPVAhyVYQNKDiSEVYFYAVFAGLKLPKRVGE 364
                                                                                                                    ***********555666667899***************** PP

                                                                                                         tubZ-C 154 Lkeeieelqekieeaeektsefklneklnffskstqkksk 193
                                                                                                                    L++e ++l++  ee+++++ + ++  +++ +s+s    ++
  WP-077591203.1|Bacteria___Firmicutes-Bacilli___Bacillales_A___Planococcus_maritimus___98.84___GCF_001999905.1 365 LVQEGKRLARMVEEKQSNEVDPFA--DMESLSPS---NEQ 399
                                                                                                                    ***************999999999..88899888...222 PP

>> WP-094594079.1|Bacteria___Firmicutes_I-Bacilli_A___Paenibacillales___Paenibacillus_sp002257645___99.84___GCF_002257645.1  
   #    score  bias  c-Evalue  i-Evalue hmmfrom  hmm to    alifrom  ali to    envfrom  env to     acc
 ---   ------ ----- --------- --------- ------- -------    ------- -------    ------- -------    ----
   1 !  166.4   1.8   2.8e-50   2.2e-48       2     204 .]     169     354 ..     168     354 .. 0.96

  Alignments for each domain:
  == domain 1  score: 166.4 bits;  conditional E-value: 2.8e-50
                                                                                                                    tubZ-C   2 lkksNkkiasmLhelnvvTskpssdgtfDkaeleniLktp 41 
                                                                                                                               l+++Nk+ +smL++++++T+k+s++g+fDk++l +iL++p
  WP-094594079.1|Bacteria___Firmicutes_I-Bacilli_A___Paenibacillales___Paenibacillus_sp002257645___99.84___GCF_002257645.1 169 LDMTNKSAVSMLNTIYSYTEKHSKNGNFDKEDLITILNNP 208
                                                                                                                               789************************************* PP

                                                                                                                    tubZ-C  42 Gvlvfaklkisendvd.teneetlaeeikeslekgiladg 80 
                                                                                                                               G++++++++i++ +++ t ++e++ae++++s++++i+a+ 
  WP-094594079.1|Bacteria___Firmicutes_I-Bacilli_A___Paenibacillales___Paenibacillus_sp002257645___99.84___GCF_002257645.1 209 GIALISETNITNLNQGlTLSSESVAEKVRTSWSQSIFAP- 247
                                                                                                                               **********987776378999*****************. PP

                                                                                                                    tubZ-C  81 fdleeadrlalsivipdeaerllnmtflekietelkkeaP 120
                                                                                                                                  +e+dr++++ +i+d++e+ll++ +++ i+    k++P
  WP-094594079.1|Bacteria___Firmicutes_I-Bacilli_A___Paenibacillales___Paenibacillus_sp002257645___99.84___GCF_002257645.1 248 ---IESDRISKAALIFDGQESLLEYVRHDLIF----KQMP 280
                                                                                                                               ...*****************************....9*** PP

                                                                                                                    tubZ-C 121 vlelfvgayseenkeekvytivsGlglp.eRvkeLkeeie 159
                                                                                                                                +elf+g+y+e+n   k+++i++Gl+++ +R+++++++i 
  WP-094594079.1|Bacteria___Firmicutes_I-Bacilli_A___Paenibacillales___Paenibacillus_sp002257645___99.84___GCF_002257645.1 281 -YELFEGNYHEHN--GKIISIITGLPWSlKRLHDIEKSI- 316
                                                                                                                               .***********9..************************. PP

                                                                                                                    tubZ-C 160 elqekieeaeektsefklneklnffskstqkkskekkkks 199
                                                                                                                                  ++++e+ e++++++++++++++ ++    +k++++ks
  WP-094594079.1|Bacteria___Firmicutes_I-Bacilli_A___Paenibacillales___Paenibacillus_sp002257645___99.84___GCF_002257645.1 317 ---SICKEQVEPIHNSRFQANVSTLVPQ----QKSTERKS 349
                                                                                                                               ...789999999***************9....99999999 PP

                                                                                                                    tubZ-C 200 kldil 204
                                                                                                                               +ldil
  WP-094594079.1|Bacteria___Firmicutes_I-Bacilli_A___Paenibacillales___Paenibacillus_sp002257645___99.84___GCF_002257645.1 350 VLDIL 354
                                                                                                                               98875 PP

>> WP-054029120.1|Bacteria___Firmicutes_I-Bacilli_A___Paenibacillales___Paenibacillus_C_sp001280845___99.73___GCF_001280845.1  
   #    score  bias  c-Evalue  i-Evalue hmmfrom  hmm to    alifrom  ali to    envfrom  env to     acc
 ---   ------ ----- --------- --------- ------- -------    ------- -------    ------- -------    ----
   1 !  160.9   2.8   1.4e-48   1.1e-46       1     192 [.     221     415 ..     221     437 .. 0.95

  Alignments for each domain:
  == domain 1  score: 160.9 bits;  conditional E-value: 1.4e-48
                                                                                                                      tubZ-C   1 ylkksNkkiasmLhelnvvTskpssdgtfDkaelen.iLk 39 
                                                                                                                                 ++++sN+kias++he+nv T +++s+ t+D+a+l + +Lk
  WP-054029120.1|Bacteria___Firmicutes_I-Bacilli_A___Paenibacillales___Paenibacillus_C_sp001280845___99.73___GCF_001280845.1 221 WDYYSNYKIASVMHEINVAT-SLESEITLDAADLSAhVLK 259
                                                                                                                                 99******************.**************99*** PP

                                                                                                                      tubZ-C  40 tpGvlvfaklkisendvdteneetlaeeikesle.kgila 78 
                                                                                                                                 t+G+l+fak+ki+  d+ + n+++l++ei+++++ k++la
  WP-054029120.1|Bacteria___Firmicutes_I-Bacilli_A___Paenibacillales___Paenibacillus_C_sp001280845___99.73___GCF_001280845.1 260 TGGILTFAKKKINI-DNYKNNKDDLINEIISTYKgKNVLA 298
                                                                                                                                 ************99.77999******************** PP

                                                                                                                      tubZ-C  79 dgfd.leeadrlalsivipdeaerllnmtflekietelkk 117
                                                                                                                                 +gfd  ++++++al +v+p+e+ +lln+++le+i+ ++++
  WP-054029120.1|Bacteria___Firmicutes_I-Bacilli_A___Paenibacillales___Paenibacillus_C_sp001280845___99.73___GCF_001280845.1 299 NGFDyQNDMKSMALIVVMPKERMDLLNQDTLEQIRSQMSE 338
                                                                                                                                 ****99********************************** PP

                                                                                                                      tubZ-C 118 eaPvlelfvgayseen.keekvytivsGlglpeRvkeLke 156
                                                                                                                                 e+P ++++ g+ ++++ +++ +yti s+ glpeR+k+L++
  WP-054029120.1|Bacteria___Firmicutes_I-Bacilli_A___Paenibacillales___Paenibacillus_C_sp001280845___99.73___GCF_001280845.1 339 ELPNVGFYPGFITTSSkRHAIIYTIASMGGLPERAKNLRQ 378
                                                                                                                                 **************************************** PP

                                                                                                                      tubZ-C 157 eieelqekieeaeektsefklneklnffsks.tqkks 192
                                                                                                                                 e+eel ++   +e++ s+f ++ekl + s+  t+k+ 
  WP-054029120.1|Bacteria___Firmicutes_I-Bacilli_A___Paenibacillales___Paenibacillus_C_sp001280845___99.73___GCF_001280845.1 379 EAEELLKIKMLKEQQASGFQMGEKLTISSQApTRKVG 415
                                                                                                                                 ********999*************9999988666654 PP

>> WP-068591232.1|Bacteria___Firmicutes_I-Bacilli_A___Paenibacillales___Paenibacillus_macquariensis___99.54___GCF_900156375.1  
   #    score  bias  c-Evalue  i-Evalue hmmfrom  hmm to    alifrom  ali to    envfrom  env to     acc
 ---   ------ ----- --------- --------- ------- -------    ------- -------    ------- -------    ----
   1 !  148.4   0.2   9.4e-45   7.3e-43       1     185 [.     219     404 ..     219     420 .. 0.95

  Alignments for each domain:
  == domain 1  score: 148.4 bits;  conditional E-value: 9.4e-45
                                                                                                                      tubZ-C   1 ylkksNkkiasmLhelnvvTskpssdgtfDkaelen.iLk 39 
                                                                                                                                 ++ +sN+k+as+Lhe++v+T +++s  t+D+a+l n i+ 
  WP-068591232.1|Bacteria___Firmicutes_I-Bacilli_A___Paenibacillales___Paenibacillus_macquariensis___99.54___GCF_900156375.1 219 WDLYSNYKVASILHEWSVLT-SLESAFTLDAADLLNhIIL 257
                                                                                                                                 889*****************.******************* PP

                                                                                                                      tubZ-C  40 tpGvlvfaklkisendvdteneetlaeeikesle.kgila 78 
                                                                                                                                 ++Gv++fak+ki+ ++   +n+e+l++ei+++++ +++la
  WP-068591232.1|Bacteria___Firmicutes_I-Bacilli_A___Paenibacillales___Paenibacillus_macquariensis___99.54___GCF_900156375.1 258 AGGVITFAKKKINLEE--VTNNEDLINEIISTYKgRNVLA 295
                                                                                                                                 **************88..9********************* PP

                                                                                                                      tubZ-C  79 dgfd.leeadrlalsivipdeaerllnmtflekietelkk 117
                                                                                                                                 +gfd  +++++lal +v p+ +++ +n+++le i+t++k 
  WP-068591232.1|Bacteria___Firmicutes_I-Bacilli_A___Paenibacillales___Paenibacillus_macquariensis___99.54___GCF_900156375.1 296 NGFDyEKDMRSLALVVVLPRDRKDRINQDTLEVIRTRMKV 335
                                                                                                                                 ****9999******************************** PP

                                                                                                                      tubZ-C 118 eaPvlelfvgayseen.keekvytivsGlglpeRvkeLke 156
                                                                                                                                 e+P ++ + g+ ++++  ++ vyt  ++ glpeR+++L++
  WP-068591232.1|Bacteria___Firmicutes_I-Bacilli_A___Paenibacillales___Paenibacillus_macquariensis___99.54___GCF_900156375.1 336 ELPNVDVYLGSVTYGSkTNAIVYTMANMGGLPERARNLRT 375
                                                                                                                                 **********999999999********************* PP

                                                                                                                      tubZ-C 157 eieelqekieeaeektsefklneklnffs 185
                                                                                                                                 e+e l++  ee+e++ s+f ++ k+++++
  WP-068591232.1|Bacteria___Firmicutes_I-Bacilli_A___Paenibacillales___Paenibacillus_macquariensis___99.54___GCF_900156375.1 376 EAETLKKLSEEREKAASGFDMGGKIEKKQ 404
                                                                                                                                 *********************99877764 PP

>> CDF43813.1|Bacteria___Firmicutes_A-Clostridia___Lachnospirales___CAG-45_sp000438375___94.11___GCA_000438375.1  
   #    score  bias  c-Evalue  i-Evalue hmmfrom  hmm to    alifrom  ali to    envfrom  env to     acc
 ---   ------ ----- --------- --------- ------- -------    ------- -------    ------- -------    ----
   1 !  138.8   5.2     8e-42   6.2e-40       4     199 ..     179     358 ..     177     362 .. 0.97

  Alignments for each domain:
  == domain 1  score: 138.8 bits;  conditional E-value: 8e-42
                                                                                                         tubZ-C   4 ksNkkiasmLhelnvvTskpssdgtfDkaeleniLktpGv 43 
                                                                                                                    k+N+++as+++++++++ ++s+dg++D ae+e++L tp++
  CDF43813.1|Bacteria___Firmicutes_A-Clostridia___Lachnospirales___CAG-45_sp000438375___94.11___GCA_000438375.1 179 KINSTFASLFASVLCIN-NKSQDGNMDLAEIEACLLTPSF 217
                                                                                                                    89***************.********************** PP

                                                                                                         tubZ-C  44 lvfaklkisendvdteneetlaeeikesle..kgiladgf 81 
                                                                                                                    +v++++++++         +++++i+++l+  ++i+a+  
  CDF43813.1|Bacteria___Firmicutes_A-Clostridia___Lachnospirales___CAG-45_sp000438375___94.11___GCA_000438375.1 218 SVITRANKNN---------GITANIIDVLNrdSNIFAK-- 246
                                                                                                                    ******8888.........9**********999*****.. PP

                                                                                                         tubZ-C  82 dleeadrlalsivi..pdeaerllnmtflekietelkkea 119
                                                                                                                      +e++++++++++  ++++e++++mt+l+k +    ++a
  CDF43813.1|Bacteria___Firmicutes_A-Clostridia___Lachnospirales___CAG-45_sp000438375___94.11___GCA_000438375.1 247 --REDKTITTMGISeaVSAKESKIDMTDLRKEI----GTA 280
                                                                                                                    ..*************9*****************....*** PP

                                                                                                         tubZ-C 120 PvlelfvgayseenkeekvytivsGlglp.eRvkeLkeei 158
                                                                                                                    P  ++f+g+ se+   e++++i+sGl++p +Rv++++e+i
  CDF43813.1|Bacteria___Firmicutes_A-Clostridia___Lachnospirales___CAG-45_sp000438375___94.11___GCA_000438375.1 281 P--TEFHGYLSES---EENVIILSGLTMPySRVDAMTESI 315
                                                                                                                    *..9*******97...8*********************** PP

                                                                                                         tubZ-C 159 eelqekieeaeektsefklneklnffsks..tqkkskekk 196
                                                                                                                    ++++++i++++++t+e+++++++++f+++  +q++s+++k
  CDF43813.1|Bacteria___Firmicutes_A-Clostridia___Lachnospirales___CAG-45_sp000438375___94.11___GCA_000438375.1 316 QKEADIIKNSRKATTEVRTGKNIDIFATPtvEQTVSTANK 355
                                                                                                                    ****************************9999*******9 PP

                                                                                                         tubZ-C 197 kks 199
                                                                                                                    +k 
  CDF43813.1|Bacteria___Firmicutes_A-Clostridia___Lachnospirales___CAG-45_sp000438375___94.11___GCA_000438375.1 356 PKG 358
                                                                                                                    997 PP

>> WP-081645620.1|Bacteria___Firmicutes_A-Clostridia___Lachnospirales___COE1_sp000403335___98.16___GCF_000403335.2  
   #    score  bias  c-Evalue  i-Evalue hmmfrom  hmm to    alifrom  ali to    envfrom  env to     acc
 ---   ------ ----- --------- --------- ------- -------    ------- -------    ------- -------    ----
   1 !  138.0   2.0   1.4e-41   1.1e-39       4     204 .]     190     366 ..     188     366 .. 0.97

  Alignments for each domain:
  == domain 1  score: 138.0 bits;  conditional E-value: 1.4e-41
                                                                                                           tubZ-C   4 ksNkkiasmLhelnvvTs.kpssdgtfDkaeleniLktpG 42 
                                                                                                                      ++N+ ++++++++++++s ++s +g++Dkae+e++Lk++G
  WP-081645620.1|Bacteria___Firmicutes_A-Clostridia___Lachnospirales___COE1_sp000403335___98.16___GCF_000403335.2 190 NLNSGFVEAFTAFLEIPSkHKSVKGNIDKAEIEETLKAHG 229
                                                                                                                      68************************************** PP

                                                                                                           tubZ-C  43 vlvfaklkisendvdteneetlaeeikeslekgiladgfd 82 
                                                                                                                      ++v++++k+++           +++++++++++++a+   
  WP-081645620.1|Bacteria___Firmicutes_A-Clostridia___Lachnospirales___COE1_sp000403335___98.16___GCF_000403335.2 230 MAVVVRQKAQD-----------SAGVIQAIKDNAFAP--- 255
                                                                                                                      *******9999...........78*************... PP

                                                                                                           tubZ-C  83 leeadrlalsivipdeaerllnmtflekietelkkeaPvl 122
                                                                                                                        eadr++++i++  +++++++m+++ek++     ++P l
  WP-081645620.1|Bacteria___Firmicutes_A-Clostridia___Lachnospirales___COE1_sp000403335___98.16___GCF_000403335.2 256 -LEADRAVKYITA--SMAGNVSMADIEKAI-----GTP-L 286
                                                                                                                      .************..***************.....9**.* PP

                                                                                                           tubZ-C 123 elfvgayseenkeekvytivsGlglp.eRvkeLkeeieel 161
                                                                                                                      ++f+++     ++e+++++vsGl++p +R++e++++++e+
  WP-081645620.1|Bacteria___Firmicutes_A-Clostridia___Lachnospirales___COE1_sp000403335___98.16___GCF_000403335.2 287 DNFQTF-----NDEETICCVSGLSYPqTRLDEIYNKVSEN 321
                                                                                                                      ******.....67889************************ PP

                                                                                                           tubZ-C 162 qekieeaeektsefklneklnffsks..tqkkskekkkks 199
                                                                                                                      +++i+++ ++t+e+++++++nf+s+s  ++kks+++k+k+
  WP-081645620.1|Bacteria___Firmicutes_A-Clostridia___Lachnospirales___COE1_sp000403335___98.16___GCF_000403335.2 322 KDTIKKNLAATHETRMKNDVNFLSESepPKKKSEAPKPKT 361
                                                                                                                      **************************************** PP

                                                                                                           tubZ-C 200 kldil 204
                                                                                                                      ++di+
  WP-081645620.1|Bacteria___Firmicutes_A-Clostridia___Lachnospirales___COE1_sp000403335___98.16___GCF_000403335.2 362 RRDIM 366
                                                                                                                      **986 PP

>> WP-013726725.1|Bacteria___Firmicutes_A-Clostridia___Clostridiales___Clostridium_H_botulinum_B___100___GCF_000204565.1  
   #    score  bias  c-Evalue  i-Evalue hmmfrom  hmm to    alifrom  ali to    envfrom  env to     acc
 ---   ------ ----- --------- --------- ------- -------    ------- -------    ------- -------    ----
   1 !  131.4   9.8   1.4e-39   1.1e-37       3     204 .]     173     355 ..     172     355 .. 0.97

  Alignments for each domain:
  == domain 1  score: 131.4 bits;  conditional E-value: 1.4e-39
                                                                                                                 tubZ-C   3 kksNkkiasmLhelnvvTs...kpssdgtfDkaeleniLk 39 
                                                                                                                            +++N ++a++++ ++++++   +++ ++++D++e+ n+ +
  WP-013726725.1|Bacteria___Firmicutes_A-Clostridia___Clostridiales___Clostridium_H_botulinum_B___100___GCF_000204565.1 173 EEINIEFARQFDIFMNMAKnipSKELKSRIDAEEIGNLAT 212
                                                                                                                            689*****************99****************** PP

                                                                                                                 tubZ-C  40 tpGvlvfaklkisendvdteneetlaeeikeslekgilad 79 
                                                                                                                            ++G +vf++l        ++++++l+ +i+e+l+++i+a+
  WP-013726725.1|Bacteria___Firmicutes_A-Clostridia___Clostridiales___Clostridium_H_botulinum_B___100___GCF_000204565.1 213 SVGSTVFYEL--------PSANSDLKVSIAEALNSSIFAT 244
                                                                                                                            **********........667899**************** PP

                                                                                                                 tubZ-C  80 gfdleeadrlalsivipdeaerllnmtflekietelkkea 119
                                                                                                                                +e+d +++++v + ++e+l+n++++e+++       
  WP-013726725.1|Bacteria___Firmicutes_A-Clostridia___Clostridiales___Clostridium_H_botulinum_B___100___GCF_000204565.1 245 ----SEEDVSKCEYVGIVTQEGLYNQKEIENMF------N 274
                                                                                                                            ....*****************************......5 PP

                                                                                                                 tubZ-C 120 PvlelfvgayseenkeekvytivsGlglp.eRvkeLkeei 158
                                                                                                                            P +e++vgays+    e+++++v+G++ + e++++Lke+i
  WP-013726725.1|Bacteria___Firmicutes_A-Clostridia___Clostridiales___Clostridium_H_botulinum_B___100___GCF_000204565.1 275 P-EEYTVGAYSK----EHNFIVVTGRPPQkESIETLKESI 309
                                                                                                                            *.*********9....79********************** PP

                                                                                                                 tubZ-C 159 eelqekieeaeektsefklneklnffsks.tqkkskekkk 197
                                                                                                                            ee +e+++++++  s++k+++++++++++ +qkk++++++
  WP-013726725.1|Bacteria___Firmicutes_A-Clostridia___Clostridiales___Clostridium_H_botulinum_B___100___GCF_000204565.1 310 EE-EEQNKTNDNVLSNLKVHTDIDTKQPEaVQKKTQQQIQ 348
                                                                                                                            99.************************************* PP

                                                                                                                 tubZ-C 198 kskldil 204
                                                                                                                            k k+++l
  WP-013726725.1|Bacteria___Firmicutes_A-Clostridia___Clostridiales___Clostridium_H_botulinum_B___100___GCF_000204565.1 349 KPKVETL 355
                                                                                                                            *999875 PP

>> WP-039258842.1|Bacteria___Firmicutes_A-Clostridia___Clostridiales___Clostridium_H_botulinum_A___100___GCF_001266905.1  
   #    score  bias  c-Evalue  i-Evalue hmmfrom  hmm to    alifrom  ali to    envfrom  env to     acc
 ---   ------ ----- --------- --------- ------- -------    ------- -------    ------- -------    ----
   1 !  131.4   9.2   1.5e-39   1.2e-37       3     204 .]     173     355 ..     172     355 .. 0.97

  Alignments for each domain:
  == domain 1  score: 131.4 bits;  conditional E-value: 1.5e-39
                                                                                                                 tubZ-C   3 kksNkkiasmLhelnvvTs...kpssdgtfDkaeleniLk 39 
                                                                                                                            +++N ++a++++ ++++++   +++ ++++D++e+ n+ +
  WP-039258842.1|Bacteria___Firmicutes_A-Clostridia___Clostridiales___Clostridium_H_botulinum_A___100___GCF_001266905.1 173 EEINIEFARQFDIFMNMAKnipSKELKSRIDAEEIGNLAT 212
                                                                                                                            689*****************99****************** PP

                                                                                                                 tubZ-C  40 tpGvlvfaklkisendvdteneetlaeeikeslekgilad 79 
                                                                                                                            ++G +vf++l        ++++++l+ +i+e+l+++i+a+
  WP-039258842.1|Bacteria___Firmicutes_A-Clostridia___Clostridiales___Clostridium_H_botulinum_A___100___GCF_001266905.1 213 SVGSTVFYEL--------PSANSDLKVSIAEALNSSIFAT 244
                                                                                                                            **********........667899**************** PP

                                                                                                                 tubZ-C  80 gfdleeadrlalsivipdeaerllnmtflekietelkkea 119
                                                                                                                                +e+d +++++v + ++e+l++++++e+++       
  WP-039258842.1|Bacteria___Firmicutes_A-Clostridia___Clostridiales___Clostridium_H_botulinum_A___100___GCF_001266905.1 245 ----SEEDVSKCEYVGIVTQEGLYDQKEIENMF------N 274
                                                                                                                            ....*****************************......5 PP

                                                                                                                 tubZ-C 120 PvlelfvgayseenkeekvytivsGlglp.eRvkeLkeei 158
                                                                                                                            P +e++vgays+    e+++++v+G++ + e++++Lke+i
  WP-039258842.1|Bacteria___Firmicutes_A-Clostridia___Clostridiales___Clostridium_H_botulinum_A___100___GCF_001266905.1 275 P-EEYTVGAYSK----EHNFIVVTGRPPQkESIETLKESI 309
                                                                                                                            *.*********9....79********************** PP

                                                                                                                 tubZ-C 159 eelqekieeaeektsefklneklnffsks.tqkkskekkk 197
                                                                                                                            ee +e+++++++  s++k+++++++++++ +qkk++++++
  WP-039258842.1|Bacteria___Firmicutes_A-Clostridia___Clostridiales___Clostridium_H_botulinum_A___100___GCF_001266905.1 310 EE-EEQNKTNDNVLSNLKVHTDIDTKQPEaVQKKTQQQIQ 348
                                                                                                                            99.************************************* PP

                                                                                                                 tubZ-C 198 kskldil 204
                                                                                                                            k k+++l
  WP-039258842.1|Bacteria___Firmicutes_A-Clostridia___Clostridiales___Clostridium_H_botulinum_A___100___GCF_001266905.1 349 KPKVETL 355
                                                                                                                            *999875 PP

>> WP-039222464.1|Bacteria___Firmicutes_A-Clostridia___Clostridiales___Clostridium_H_haemolyticum___97.93___GCF_000724225.2  
   #    score  bias  c-Evalue  i-Evalue hmmfrom  hmm to    alifrom  ali to    envfrom  env to     acc
 ---   ------ ----- --------- --------- ------- -------    ------- -------    ------- -------    ----
   1 !  126.0  11.4   6.7e-38   5.2e-36       3     204 .]     173     355 ..     172     355 .. 0.96

  Alignments for each domain:
  == domain 1  score: 126.0 bits;  conditional E-value: 6.7e-38
                                                                                                                    tubZ-C   3 kksNkkiasmLhelnvvTs...kpssdgtfDkaeleniLk 39 
                                                                                                                               +++N ++a++++ ++++ +   +++ ++++D++e+ n+ +
  WP-039222464.1|Bacteria___Firmicutes_A-Clostridia___Clostridiales___Clostridium_H_haemolyticum___97.93___GCF_000724225.2 173 EEINIQFARQFDIFMNMSKntpSKELKSRIDAEEIGNLAT 212
                                                                                                                               689***************998889999************* PP

                                                                                                                    tubZ-C  40 tpGvlvfaklkisendvdteneetlaeeikeslekgilad 79 
                                                                                                                               ++G +vf++l        + +++ l+ +i+e+l+++i+a+
  WP-039222464.1|Bacteria___Firmicutes_A-Clostridia___Clostridiales___Clostridium_H_haemolyticum___97.93___GCF_000724225.2 213 SVGSTVFYEL--------PNANSNLKISIAEALNSSIFAT 244
                                                                                                                               **********........44567899************** PP

                                                                                                                    tubZ-C  80 gfdleeadrlalsivipdeaerllnmtflekietelkkea 119
                                                                                                                                   +e+d  ++++v + ++e+l+n++++e+++       
  WP-039222464.1|Bacteria___Firmicutes_A-Clostridia___Clostridiales___Clostridium_H_haemolyticum___97.93___GCF_000724225.2 245 ----SEEDVYKCEYVGILTQEGLYNQKEIENMF------N 274
                                                                                                                               ....*****************************......5 PP

                                                                                                                    tubZ-C 120 PvlelfvgayseenkeekvytivsGlglp.eRvkeLkeei 158
                                                                                                                               P +e++vgays+    e+++++v+G++ + e++++Lke+i
  WP-039222464.1|Bacteria___Firmicutes_A-Clostridia___Clostridiales___Clostridium_H_haemolyticum___97.93___GCF_000724225.2 275 P-EEYTVGAYSK----EHNFIVVTGRPPQkESIETLKESI 309
                                                                                                                               *.*********9....79********************** PP

                                                                                                                    tubZ-C 159 eelqekieeaeektsefklneklnffsks.tqkkskekkk 197
                                                                                                                               ee +e+++++++  s++k+++++++++++ +qkk++++++
  WP-039222464.1|Bacteria___Firmicutes_A-Clostridia___Clostridiales___Clostridium_H_haemolyticum___97.93___GCF_000724225.2 310 EE-EEQNKKNDNVLSNLKVHTDIDTKQPKaVQKKTQQQIQ 348
                                                                                                                               99.************************************* PP

                                                                                                                    tubZ-C 198 kskldil 204
                                                                                                                               ksk+++l
  WP-039222464.1|Bacteria___Firmicutes_A-Clostridia___Clostridiales___Clostridium_H_haemolyticum___97.93___GCF_000724225.2 349 KSKVETL 355
                                                                                                                               **99875 PP

>> KUO52342.1|Bacteria___Firmicutes_B-Moorellia___Desulfitibacterales___Desulfitibacter_sp001515945___97.62___GCA_001515945.1  
   #    score  bias  c-Evalue  i-Evalue hmmfrom  hmm to    alifrom  ali to    envfrom  env to     acc
 ---   ------ ----- --------- --------- ------- -------    ------- -------    ------- -------    ----
   1 !  120.9   0.3   2.4e-36   1.8e-34       1     161 [.     212     375 ..     212     412 .. 0.90

  Alignments for each domain:
  == domain 1  score: 120.9 bits;  conditional E-value: 2.4e-36
                                                                                                                      tubZ-C   1 ylkksNkkiasmLhelnvvTs.kpssdgtfDkaeleniLk 39 
                                                                                                                                 +++ sN ++as++h+ln +Ts kp+++++fD +el  +L+
  KUO52342.1|Bacteria___Firmicutes_B-Moorellia___Desulfitibacterales___Desulfitibacter_sp001515945___97.62___GCA_001515945.1 212 WTSDSNLTVASLIHQLNLITSfKPYGNKHFDGQELLRVLN 251
                                                                                                                                 8999************************************ PP

                                                                                                                      tubZ-C  40 tpGvlvfaklkisendvdteneetlaeeikeslekgilad 79 
                                                                                                                                  +G+++fa+++++ ++   ++++ l+++i es+ +g+ a 
  KUO52342.1|Bacteria___Firmicutes_B-Moorellia___Desulfitibacterales___Desulfitibacter_sp001515945___97.62___GCA_001515945.1 252 VGGCITFARADLTLSE--FKDNNALIAKILESIDNGVVAG 289
                                                                                                                                 **************88..9999****************** PP

                                                                                                                      tubZ-C  80 gfd.leeadrlalsivi.pdeaerllnmtflekietelkk 117
                                                                                                                                 g++   ea++++ s+++  +++ ++l++  +e++e+ ++k
  KUO52342.1|Bacteria___Firmicutes_B-Moorellia___Desulfitibacterales___Desulfitibacter_sp001515945___97.62___GCA_001515945.1 290 GYNyKAEAKSIGFSVISpANKSDQVLDILAMEALEDSINK 329
                                                                                                                                 ***99************999999***************** PP

                                                                                                                      tubZ-C 118 eaPvlelfvgayseen..keekvytivsGlglpeRvkeLk 155
                                                                                                                                  +P  ++f g+y ++n   +++v++++sG+glp+R++e++
  KUO52342.1|Bacteria___Firmicutes_B-Moorellia___Desulfitibacterales___Desulfitibacter_sp001515945___97.62___GCA_001515945.1 330 LLPHADTFWGTYIDQNetDKVYVFSVISGMGLPNRIEEIV 369
                                                                                                                                 **********887777677899****************** PP

                                                                                                                      tubZ-C 156 eeieel 161
                                                                                                                                 e +   
  KUO52342.1|Bacteria___Firmicutes_B-Moorellia___Desulfitibacterales___Desulfitibacter_sp001515945___97.62___GCA_001515945.1 370 EYVRTS 375
                                                                                                                                 *99552 PP

>> WP-073589289.1|Bacteria___Firmicutes_A-Clostridia___Lachnospirales___Anaerocolumna_xylanovorans___99.11___GCF_900143645.1  
   #    score  bias  c-Evalue  i-Evalue hmmfrom  hmm to    alifrom  ali to    envfrom  env to     acc
 ---   ------ ----- --------- --------- ------- -------    ------- -------    ------- -------    ----
   1 !  102.0   1.0   1.5e-30   1.2e-28       4     204 .]     163     339 ..     161     339 .. 0.96

  Alignments for each domain:
  == domain 1  score: 102.0 bits;  conditional E-value: 1.5e-30
                                                                                                                     tubZ-C   4 ksNkkiasmLhelnvvTs.kpssdgtfDkaeleniLktpG 42 
                                                                                                                                ++Nk++a+ + +++ +++ ++s +g++Dkae+e++Lk++G
  WP-073589289.1|Bacteria___Firmicutes_A-Clostridia___Lachnospirales___Anaerocolumna_xylanovorans___99.11___GCF_900143645.1 163 ELNKEFAESFCSFLDIPEkHKSVKGNIDKAEIEETLKAHG 202
                                                                                                                                68************************************** PP

                                                                                                                     tubZ-C  43 vlvfaklkisendvdteneetlaeeikeslekgiladgfd 82 
                                                                                                                                +++++++k++e           ++ei+++++++ +a+   
  WP-073589289.1|Bacteria___Firmicutes_A-Clostridia___Lachnospirales___Anaerocolumna_xylanovorans___99.11___GCF_900143645.1 203 MALVVRQKATE-----------SAEIIKAIKDNHFAP--- 228
                                                                                                                                *******8888...........78*************... PP

                                                                                                                     tubZ-C  83 leeadrlalsivipdeaerllnmtflekietelkkeaPvl 122
                                                                                                                                 +eadr++++i++  ++ + + m++lek+      ++P +
  WP-073589289.1|Bacteria___Firmicutes_A-Clostridia___Lachnospirales___Anaerocolumna_xylanovorans___99.11___GCF_900143645.1 229 -IEADRAVKYITA--SMSGGVRMSDLEKAV-----GTP-I 259
                                                                                                                                .************..99999**********.....9**.* PP

                                                                                                                     tubZ-C 123 elfvgayseenkeekvytivsGlglp.eRvkeLkeeieel 161
                                                                                                                                ++f+++     ++e++++++sGl++p +R++  +++++ +
  WP-073589289.1|Bacteria___Firmicutes_A-Clostridia___Lachnospirales___Anaerocolumna_xylanovorans___99.11___GCF_900143645.1 260 DNFQTF-----NDEETICCISGLTFPqSRLDVVYNKVSDN 294
                                                                                                                                ******.....67889************************ PP

                                                                                                                     tubZ-C 162 qekieeaeektsefklneklnffsks..tqkkskekkkks 199
                                                                                                                                +e+i+++ ++t e+ +++ +nf+++   +q+k + kk++s
  WP-073589289.1|Bacteria___Firmicutes_A-Clostridia___Lachnospirales___Anaerocolumna_xylanovorans___99.11___GCF_900143645.1 295 EETIKKNLAATRETGMKKGVNFLDDLepVQRKAEPKKPQS 334
                                                                                                                                ***********************98889999999999999 PP

                                                                                                                     tubZ-C 200 kldil 204
                                                                                                                                k+di+
  WP-073589289.1|Bacteria___Firmicutes_A-Clostridia___Lachnospirales___Anaerocolumna_xylanovorans___99.11___GCF_900143645.1 335 KRDIM 339
                                                                                                                                99986 PP

>> WP-107922803.1|Bacteria___Firmicutes-Bacilli___Bacillales_A___Lysinibacillus_fusiformis___99.34___GCF_003049525.1  
   #    score  bias  c-Evalue  i-Evalue hmmfrom  hmm to    alifrom  ali to    envfrom  env to     acc
 ---   ------ ----- --------- --------- ------- -------    ------- -------    ------- -------    ----
   1 !   98.0   1.7   2.4e-29   1.9e-27       1     168 [.     195     387 ..     195     405 .. 0.84

  Alignments for each domain:
  == domain 1  score: 98.0 bits;  conditional E-value: 2.4e-29
                                                                                                             tubZ-C   1 ylkksNkkiasmLhelnvvTs..kpssdgtfDkaeleniL 38 
                                                                                                                        yl +sN+++a+++h  n++T+    +++++fD++el + L
  WP-107922803.1|Bacteria___Firmicutes-Bacilli___Bacillales_A___Lysinibacillus_fusiformis___99.34___GCF_003049525.1 195 YLAFSNEYVAKAIHDKNIITAnfDVYGSTNFDSSELGKML 234
                                                                                                                        7899*****************999**************** PP

                                                                                                             tubZ-C  39 ktpGvlvfaklkisend........vdteneetlaeeike 70 
                                                                                                                         tpGv +fa+++++ ++          + +++++++++ +
  WP-107922803.1|Bacteria___Firmicutes-Bacilli___Bacillales_A___Lysinibacillus_fusiformis___99.34___GCF_003049525.1 235 RTPGVFHFARMEMTVEEfkeldslkSMENQKAKFITNLHT 274
                                                                                                                        **********98765431111111045667899******* PP

                                                                                                             tubZ-C  71 slekgiladgfdleeadrlalsivi.pdeaerllnmtfle 109
                                                                                                                         +e+g+l+ g+d ++ +r+a+s++  ++ a++l+n  +++
  WP-107922803.1|Bacteria___Firmicutes-Bacilli___Bacillales_A___Lysinibacillus_fusiformis___99.34___GCF_003049525.1 275 QIENGVLSSGYDFKKTKRAAISVLChEQDAQNLFNGVMTN 314
                                                                                                                        **************************************** PP

                                                                                                             tubZ-C 110 kietelkkeaPv.lelfvg............ayseenkee 136
                                                                                                                        ++e+ l + aP  +e +v              ++ +n+ +
  WP-107922803.1|Bacteria___Firmicutes-Bacilli___Bacillales_A___Lysinibacillus_fusiformis___99.34___GCF_003049525.1 315 QLENLLLEVAPHaTESPVSfhtysatqfenvKNDAKNRPV 354
                                                                                                                        ************9999998876665665553333344889 PP

                                                                                                             tubZ-C 137 kvytivsGlglp.eRvkeLkeeieelqekieea 168
                                                                                                                        ++y  ++Gl lp eR+k+++e  + + e+i+ +
  WP-107922803.1|Bacteria___Firmicutes-Bacilli___Bacillales_A___Lysinibacillus_fusiformis___99.34___GCF_003049525.1 355 YFYVMLAGLDLPaERIKQMIELDKVATESIQSS 387
                                                                                                                        9********************998877766655 PP

>> WP_053488451.1_Eukaryota--Metazoa|55087|Bacillus  
   #    score  bias  c-Evalue  i-Evalue hmmfrom  hmm to    alifrom  ali to    envfrom  env to     acc
 ---   ------ ----- --------- --------- ------- -------    ------- -------    ------- -------    ----
   1 !   94.2   1.1   3.6e-28   2.8e-26       3     185 ..     174     351 ..     173     370 .. 0.85

  Alignments for each domain:
  == domain 1  score: 94.2 bits;  conditional E-value: 3.6e-28
                                            tubZ-C   3 kksNkkiasmLhelnvvTskpssdgtfDkaeleniLktpGvlvfaklkisendvdte..ne 61 
                                                       k++N+++++++ +l  +T+ +s+ g +Dk++l +i++t G++ +++++i++ d +++  ++
  WP_053488451.1_Eukaryota--Metazoa|55087|Bacillus 174 KETNETFVNLISSLPKYTDRHSKHGVLDKKDLRTIFSTKGISAISSAEITKLDEGQAdiSN 234
                                                       789***********************************************99987652279 PP

                                            tubZ-C  62 etlaeeikeslekgiladgfdleeadrlalsivipdeaerllnmtflekietelkkeaPvl 122
                                                       e+++e ik+s+e++i+a+     e++++ ++++i ++  +l+++++++     +k+++P +
  WP_053488451.1_Eukaryota--Metazoa|55087|Bacillus 235 EGITEVIKKSWENSIFAP----LEMQTIPKAGIIYEGPLDLFTIDSVQLFS-SFKGGEP-T 289
                                                       9*****************....*********************99986555.9******.* PP

                                            tubZ-C 123 elfvgayseenkeekvytivsGlglp.eRvkeLkeeieelqekieeaeektsefklnekln 182
                                                        lf+g+y+ +   +kv ti+sG+++  +R++ ++e+ie++q+  ee  + +++  ++ kl 
  WP_053488451.1_Eukaryota--Metazoa|55087|Bacillus 290 HLFEGTYEGDH--AKVTTILSGMPYYsTRLNIIEEKIEAQQKVTEELATIETGYESKLKLP 348
                                                       ******99975..************************996666666655555555443333 PP

                                            tubZ-C 183 ffs 185
                                                       + s
  WP_053488451.1_Eukaryota--Metazoa|55087|Bacillus 349 KAS 351
                                                       333 PP

>> WP-007085910.1|Bacteria___Firmicutes-Bacilli___Bacillales___Bacillus_W_bataviensis___98.02___GCF_000307875.1  
   #    score  bias  c-Evalue  i-Evalue hmmfrom  hmm to    alifrom  ali to    envfrom  env to     acc
 ---   ------ ----- --------- --------- ------- -------    ------- -------    ------- -------    ----
   1 !   90.7   0.2   4.2e-27   3.3e-25       4     187 ..     176     348 ..     174     365 .. 0.81

  Alignments for each domain:
  == domain 1  score: 90.7 bits;  conditional E-value: 4.2e-27
                                                                                                        tubZ-C   4 ksNkkiasmLhelnvvTskpssdgtfDkaeleniLktpGv 43 
                                                                                                                   +sN +  ++++ ++ vT+k+s +g+fD  +l niL t Gv
  WP-007085910.1|Bacteria___Firmicutes-Bacilli___Bacillales___Bacillus_W_bataviensis___98.02___GCF_000307875.1 176 SSNHQAMEAIKNVLQVTKKSSFYGNFDETDLMNILGTRGV 215
                                                                                                                   69************************************** PP

                                                                                                        tubZ-C  44 lvfaklkisendvdteneetlaeeikeslekgiladgfdl 83 
                                                                                                                   + ++++ i++    +++++++a +i++s+ ++i+ +    
  WP-007085910.1|Bacteria___Firmicutes-Bacilli___Bacillales___Bacillus_W_bataviensis___98.02___GCF_000307875.1 216 TIITSTAITD----AKTTADVASKIQQSWGSSIFCP---- 247
                                                                                                                   ******9999....66899*****************.... PP

                                                                                                        tubZ-C  84 eeadrlalsivipdeaerllnmtflekietelkkeaPvle 123
                                                                                                                    e+  ++ +++i ++ e++   + + +i+     ++P le
  WP-007085910.1|Bacteria___Firmicutes-Bacilli___Bacillales___Bacillus_W_bataviensis___98.02___GCF_000307875.1 248 VESAGVIRAGIIYEGPENMGKLINTPSIFA--RVGEP-LE 284
                                                                                                                   888999999999777777777777777774..5589*.** PP

                                                                                                        tubZ-C 124 lfvgayseenkeekvytivsGlglp.eRvkeLkeeieelq 162
                                                                                                                   lf+g+y  e+ +  + ti++Gl++p  R+++L+e++e+++
  WP-007085910.1|Bacteria___Firmicutes-Bacilli___Bacillales___Bacillus_W_bataviensis___98.02___GCF_000307875.1 285 LFEGTYISES-DPVITTILAGLPYPsRRMQALEESLEKNK 323
                                                                                                                   ****999987.99999**********************99 PP

                                                                                                        tubZ-C 163 ekieeaeektsefklneklnffsks 187
                                                                                                                   e  +   +k++  k ++ ++  s+ 
  WP-007085910.1|Bacteria___Firmicutes-Bacilli___Bacillales___Bacillus_W_bataviensis___98.02___GCF_000307875.1 324 ERLQGLVKKEHTQKYESRISWASNL 348
                                                                                                                   9866655555555555543333322 PP

>> WP-066271462.1|Bacteria___Firmicutes-Bacilli___Bacillales___Bacillus_AE_acidicola___98.36___GCF_001636425.1  
   #    score  bias  c-Evalue  i-Evalue hmmfrom  hmm to    alifrom  ali to    envfrom  env to     acc
 ---   ------ ----- --------- --------- ------- -------    ------- -------    ------- -------    ----
   1 !   90.0   5.0   7.1e-27   5.5e-25       2     195 ..     168     351 ..     167     358 .. 0.90

  Alignments for each domain:
  == domain 1  score: 90.0 bits;  conditional E-value: 7.1e-27
                                                                                                       tubZ-C   2 lkksNkkiasmLhelnvvTskpssdgtfDkaeleniLktp 41 
                                                                                                                  ++++N+++++ + ++ + T+  s++g++D++ l  ++++ 
  WP-066271462.1|Bacteria___Firmicutes-Bacilli___Bacillales___Bacillus_AE_acidicola___98.36___GCF_001636425.1 168 YRSVNESFVKDMVTIVEHTEMNSKYGNMDTNNLLSLFSAK 207
                                                                                                                  7899************************************ PP

                                                                                                       tubZ-C  42 Gvlvfaklkisendvd.teneetlaeeikeslekgiladg 80 
                                                                                                                  G+++++ ++is+ + + + ++et++e+i++s++++i+ + 
  WP-066271462.1|Bacteria___Firmicutes-Bacilli___Bacillales___Bacillus_AE_acidicola___98.36___GCF_001636425.1 208 GFAHISYADISKINESiKLSKETVTEKIIQSWQQSIFTK- 246
                                                                                                                  **********98765526789******************. PP

                                                                                                       tubZ-C  81 fdleeadrlalsivipdeaerllnmtflekietelkkeaP 120
                                                                                                                      + d++ + ++i++++e l+++ ++++   ++k ++P
  WP-066271462.1|Bacteria___Firmicutes-Bacilli___Bacillales___Bacillus_AE_acidicola___98.36___GCF_001636425.1 247 ---PSLDKIHKFGLIFNGQECLMDYLDIQSYCSQFK-NLP 282
                                                                                                                  ...***************************997775.69* PP

                                                                                                       tubZ-C 121 vlelfvgayseenkeekvytivsGlglp.eRvkeLkeeie 159
                                                                                                                   l++f+g+y++++    vyti++Gl++  eR++e+++ i 
  WP-066271462.1|Bacteria___Firmicutes-Bacilli___Bacillales___Bacillus_AE_acidicola___98.36___GCF_001636425.1 283 -LTTFEGYYNNRK--GDVYTILTGLQFNtERLNEIETNIV 319
                                                                                                                  .**********87..************************* PP

                                                                                                       tubZ-C 160 elqekieeaeektsefklneklnffskstqkkskek 195
                                                                                                                  ++ e+  +  ++++++ ++ ++ ++++     +k+k
  WP-066271462.1|Bacteria___Firmicutes-Bacilli___Bacillales___Bacillus_AE_acidicola___98.36___GCF_001636425.1 320 KQTEILSNVLTQSHSISIKPVAIKLKPV----EKKK 351
                                                                                                                  **************99997654444333....2222 PP

>> WP-099301851.1|Bacteria___Firmicutes-Bacilli___Bacillales___Bacillus_H_sp900197585___98.67___GCF_900197585.1  
   #    score  bias  c-Evalue  i-Evalue hmmfrom  hmm to    alifrom  ali to    envfrom  env to     acc
 ---   ------ ----- --------- --------- ------- -------    ------- -------    ------- -------    ----
   1 !   85.4   0.7   1.7e-25   1.3e-23       2     187 ..     172     349 ..     171     361 .. 0.85

  Alignments for each domain:
  == domain 1  score: 85.4 bits;  conditional E-value: 1.7e-25
                                                                                                        tubZ-C   2 lkksNkkiasmLhelnvvTskpssdgtfDkaeleniLktp 41 
                                                                                                                   ++++N  ++++L  l++ T+k s+ +++D+++l+ i+ tp
  WP-099301851.1|Bacteria___Firmicutes-Bacilli___Bacillales___Bacillus_H_sp900197585___98.67___GCF_900197585.1 172 YQQINTRVINQLMFLLSCTEKESKISNLDSKDLKSIFHTP 211
                                                                                                                   578************************************* PP

                                                                                                        tubZ-C  42 Gvlvfaklkisendvdteneetlaeeikeslekgiladgf 81 
                                                                                                                   G+l ++ l+++++d   en++ la+ +++sl+++ +++  
  WP-099301851.1|Bacteria___Firmicutes-Bacilli___Bacillales___Bacillus_H_sp900197585___98.67___GCF_900197585.1 212 GLLAIGDLQLTDDD--DENQQWLAKALQNSLSSSSYSA-- 247
                                                                                                                   ********999966..99**************888888.. PP

                                                                                                        tubZ-C  82 dleeadrlalsivipdeaerllnmtflekietelkkeaPv 121
                                                                                                                     ++   ++++++ +++ ++l+  +++ +i  +++ ++P 
  WP-099301851.1|Bacteria___Firmicutes-Bacilli___Bacillales___Bacillus_H_sp900197585___98.67___GCF_900197585.1 248 -SIDHGGVIKAGLLVNGTADLFRKATMSNILSKFN-NSP- 284
                                                                                                                   .68999999*********************98886.57*. PP

                                                                                                        tubZ-C 122 lelfvgayseenkeekvytivsGlglp.eRvkeLkeeiee 160
                                                                                                                   + lf+g+y+ ++    v++i+sGl+   eR++ Lk+ iee
  WP-099301851.1|Bacteria___Firmicutes-Bacilli___Bacillales___Bacillus_H_sp900197585___98.67___GCF_900197585.1 285 SHLFEGFYESKQ--RRVVSILSGLSPDvERIRSLKNAIEE 322
                                                                                                                   ********9965..************************99 PP

                                                                                                        tubZ-C 161 lqekieeaeektsefk.lneklnffsks 187
                                                                                                                     +kiee+  + ++++ +++ ++  sk 
  WP-099301851.1|Bacteria___Firmicutes-Bacilli___Bacillales___Bacillus_H_sp900197585___98.67___GCF_900197585.1 323 M-QKIEESSYDYHGVFeVEAPISHSSKD 349
                                                                                                                   5.55555555555544044344444444 PP

>> WP-053366506.1|Bacteria___Firmicutes-Bacilli___Bacillales___Bacillus_D_sp001273955___97.78___GCF_001273955.1  
   #    score  bias  c-Evalue  i-Evalue hmmfrom  hmm to    alifrom  ali to    envfrom  env to     acc
 ---   ------ ----- --------- --------- ------- -------    ------- -------    ------- -------    ----
   1 !   84.7   0.3     3e-25   2.3e-23       2     184 ..     174     345 ..     173     366 .. 0.90

  Alignments for each domain:
  == domain 1  score: 84.7 bits;  conditional E-value: 3e-25
                                                                                                        tubZ-C   2 lkksNkkiasmLhelnvvTskpssdgtfDkaeleniLktp 41 
                                                                                                                   ++ sN k++++++ ++ +T k+s +g+fD  +l niL+t 
  WP-053366506.1|Bacteria___Firmicutes-Bacilli___Bacillales___Bacillus_D_sp001273955___97.78___GCF_001273955.1 174 YRASNHKVVEAINHVLQITLKSSLYGNFDETDLMNILSTR 213
                                                                                                                   5789************************************ PP

                                                                                                        tubZ-C  42 Gvlvfaklkisendvdteneetlaeeikeslekgiladgf 81 
                                                                                                                   Gv+v++  ++++    ++++++++ +i++s+ ++++ +  
  WP-053366506.1|Bacteria___Firmicutes-Bacilli___Bacillales___Bacillus_D_sp001273955___97.78___GCF_001273955.1 214 GVTVISTSTVTD----AKTTAEVSLKIQQSWANSVFCP-- 247
                                                                                                                   ********9999....668899****************.. PP

                                                                                                        tubZ-C  82 dleeadrlalsivipdeaerllnmtflekietelkkeaPv 121
                                                                                                                      e+  ++ +++i ++ e++   + + +i+++   ++P 
  WP-053366506.1|Bacteria___Firmicutes-Bacilli___Bacillales___Bacillus_D_sp001273955___97.78___GCF_001273955.1 248 --VESPGVIRAGLIYEGPENVSKLINIPSIFER--VGEP- 282
                                                                                                                   ..*****************************84..578*. PP

                                                                                                        tubZ-C 122 lelfvgayseenkeekvytivsGlglp.eRvkeLkeeiee 160
                                                                                                                   lel++g+y  e+ + ++ ti++Gl++p  R++ ++e +++
  WP-053366506.1|Bacteria___Firmicutes-Bacilli___Bacillales___Bacillus_D_sp001273955___97.78___GCF_001273955.1 283 LELYEGTYISET-DPSITTILAGLSFPtRRLQVMEEMLTK 321
                                                                                                                   ******998886.9************************** PP

                                                                                                        tubZ-C 161 lqekieeaeektsefklneklnff 184
                                                                                                                   + +   e  +k++  + ++k++  
  WP-053366506.1|Bacteria___Firmicutes-Bacilli___Bacillales___Bacillus_D_sp001273955___97.78___GCF_001273955.1 322 NRDRLHELVQKEYTQRYESKISWA 345
                                                                                                                   999999998888888887766654 PP

>> WP-048824761.1|Bacteria___Firmicutes-Bacilli___Bacillales___Bacillus_D_sp000821085___97.22___GCF_000821085.1  
   #    score  bias  c-Evalue  i-Evalue hmmfrom  hmm to    alifrom  ali to    envfrom  env to     acc
 ---   ------ ----- --------- --------- ------- -------    ------- -------    ------- -------    ----
   1 !   83.1   0.6   9.3e-25   7.2e-23       2     180 ..     174     341 ..     173     369 .] 0.83

  Alignments for each domain:
  == domain 1  score: 83.1 bits;  conditional E-value: 9.3e-25
                                                                                                        tubZ-C   2 lkksNkkiasmLhelnvvTskpssdgtfDkaeleniLktp 41 
                                                                                                                   ++ sN k+ ++++ ++ +T+k+s +g+fD  +l niL+t 
  WP-048824761.1|Bacteria___Firmicutes-Bacilli___Bacillales___Bacillus_D_sp000821085___97.22___GCF_000821085.1 174 YRASNHKVMEAINHVLQITQKSSLYGNFDETDLMNILSTR 213
                                                                                                                   5789************************************ PP

                                                                                                        tubZ-C  42 Gvlvfaklkisendvdteneetlaeeikeslekgiladgf 81 
                                                                                                                   Gv+v+++ ++++    ++++++++ +i++s+ ++++ +  
  WP-048824761.1|Bacteria___Firmicutes-Bacilli___Bacillales___Bacillus_D_sp000821085___97.22___GCF_000821085.1 214 GVTVISSSTVTD----AKTTADVSLKIQQSWANSVFCP-- 247
                                                                                                                   ********9999....66899*****************.. PP

                                                                                                        tubZ-C  82 dleeadrlalsivipdeaerllnmtflekietelkkeaPv 121
                                                                                                                      e+  ++ +++i ++ e++   + + +i++    ++P 
  WP-048824761.1|Bacteria___Firmicutes-Bacilli___Bacillales___Bacillus_D_sp000821085___97.22___GCF_000821085.1 248 --VESAGVIRAGLIYEGPENVSKLINVPSIFE--RVGEP- 282
                                                                                                                   ..999999999999999999999999999997..4578*. PP

                                                                                                        tubZ-C 122 lelfvgayseenkeekvytivsGlglp.eRvkeLkeeiee 160
                                                                                                                   lel++g+y  e+ +  + ti++Gl++p  R++ +++ +++
  WP-048824761.1|Bacteria___Firmicutes-Bacilli___Bacillales___Bacillus_D_sp000821085___97.22___GCF_000821085.1 283 LELYEGTYISET-DPAITTILAGLSFPtRRLQVMEDMLNK 321
                                                                                                                   ******998886.9******************99999999 PP

                                                                                                        tubZ-C 161 lqekieeaeektsefklnek 180
                                                                                                                   + +   e  +k++  k ++k
  WP-048824761.1|Bacteria___Firmicutes-Bacilli___Bacillales___Bacillus_D_sp000821085___97.22___GCF_000821085.1 322 NRDRLHELVQKEYTQKYESK 341
                                                                                                                   88777766666665555442 PP

>> WP_040205283.1_Eukaryota--Metazoa|55087|Bacillus  
   #    score  bias  c-Evalue  i-Evalue hmmfrom  hmm to    alifrom  ali to    envfrom  env to     acc
 ---   ------ ----- --------- --------- ------- -------    ------- -------    ------- -------    ----
   1 !   81.9   0.5   2.1e-24   1.7e-22       4     193 ..     176     357 ..     174     366 .. 0.83

  Alignments for each domain:
  == domain 1  score: 81.9 bits;  conditional E-value: 2.1e-24
                                            tubZ-C   4 ksNkkiasmLhelnvvTskpssdgtfDkaeleniLktpGvlvfaklkisendvdteneetl 64 
                                                        sN + +++++ ++ +T+k+s +g+fD  +l niL+t Gv+ +++++i++    +++++++
  WP_040205283.1_Eukaryota--Metazoa|55087|Bacillus 176 ASNHQAIEAIKCVLQITKKSSFYGNFDETDLMNILSTRGVTIISSTTITD----AKTTSDV 232
                                                       59**********************************************99....66899** PP

                                            tubZ-C  65 aeeikeslekgiladgfdleeadrlalsivipdeaerllnmtflekietelkkeaPvlelf 125
                                                       + +i++s+ ++i+ +     e+  ++ +++i ++ e++   + + +i+++   ++P lelf
  WP_040205283.1_Eukaryota--Metazoa|55087|Bacillus 233 SSKIQQSWLNSIFCP----VESTGVIRAGLIYEGPEKMAKLINVPAIFER--VGEP-LELF 286
                                                       ***************....9***********9999999999999999974..578*.**** PP

                                            tubZ-C 126 vgayseenkeekvytivsGlglp.eRvkeLkeeieelqek....ieeaeektsefklnekl 181
                                                       +g+y  e+ +  + t+++Gl +p  R++ L++ +e++++      ++ +++ +e+ +  + 
  WP_040205283.1_Eukaryota--Metazoa|55087|Bacillus 287 EGTYISES-DPTITTVLAGLAFPtRRLQVLEDFLEKNKDRlqslVNKEQTQHYESQITWSS 346
                                                       **999987.9******************999988886655111155555555555554444 PP

                                            tubZ-C 182 nffskstqkksk 193
                                                       n ++++ q++++
  WP_040205283.1_Eukaryota--Metazoa|55087|Bacillus 347 NLKARP-QERKT 357
                                                       444333.33443 PP

>> WP-059170445.1|Bacteria___Firmicutes-Bacilli___Bacillales___Bacillus_D_sp001510665___97.15___GCF_001510665.1  
   #    score  bias  c-Evalue  i-Evalue hmmfrom  hmm to    alifrom  ali to    envfrom  env to     acc
 ---   ------ ----- --------- --------- ------- -------    ------- -------    ------- -------    ----
   1 !   80.4   0.3   6.3e-24   4.9e-22       2     180 ..     174     341 ..     173     369 .] 0.82

  Alignments for each domain:
  == domain 1  score: 80.4 bits;  conditional E-value: 6.3e-24
                                                                                                        tubZ-C   2 lkksNkkiasmLhelnvvTskpssdgtfDkaeleniLktp 41 
                                                                                                                   ++ sN k +++++ ++ +T k+s +g+fD  +l niL+t 
  WP-059170445.1|Bacteria___Firmicutes-Bacilli___Bacillales___Bacillus_D_sp001510665___97.15___GCF_001510665.1 174 YRASNHKAVEAINHVLQITRKSSLYGNFDETDLMNILSTR 213
                                                                                                                   5789************************************ PP

                                                                                                        tubZ-C  42 Gvlvfaklkisendvdteneetlaeeikeslekgiladgf 81 
                                                                                                                   Gv+v++  ++++    ++++++++  i++s+ ++++ +  
  WP-059170445.1|Bacteria___Firmicutes-Bacilli___Bacillales___Bacillus_D_sp001510665___97.15___GCF_001510665.1 214 GVTVISTSTVTD----AKTTSDVSLLIQQSWANSVFCP-- 247
                                                                                                                   ********9999....66899*****************.. PP

                                                                                                        tubZ-C  82 dleeadrlalsivipdeaerllnmtflekietelkkeaPv 121
                                                                                                                      e+  ++ +++i ++ e++   + + +i+++   ++P 
  WP-059170445.1|Bacteria___Firmicutes-Bacilli___Bacillales___Bacillus_D_sp001510665___97.15___GCF_001510665.1 248 --VESPGVIRAGLIYEGPENVSKLINIPSIFER--VGEP- 282
                                                                                                                   ..*****************************84..578*. PP

                                                                                                        tubZ-C 122 lelfvgayseenkeekvytivsGlglp.eRvkeLkeeiee 160
                                                                                                                   lel++g+y  e+ + ++ ti++Gl++p  R++ ++e + +
  WP-059170445.1|Bacteria___Firmicutes-Bacilli___Bacillales___Bacillus_D_sp001510665___97.15___GCF_001510665.1 283 LELYEGTYISET-DPSITTILAGLSFPtRRLQVMEEMLIK 321
                                                                                                                   ******998886.9*************99**999998877 PP

                                                                                                        tubZ-C 161 lqekieeaeektsefklnek 180
                                                                                                                   + +   e  +k++  k ++k
  WP-059170445.1|Bacteria___Firmicutes-Bacilli___Bacillales___Bacillus_D_sp001510665___97.15___GCF_001510665.1 322 NRDRLHELVQKEYTQKYESK 341
                                                                                                                   66665555555544444332 PP

>> WP-066254297.1|Bacteria___Firmicutes-Bacilli___Bacillales___Bacillus_W_drentensis___98.29___GCF_001591445.1  
   #    score  bias  c-Evalue  i-Evalue hmmfrom  hmm to    alifrom  ali to    envfrom  env to     acc
 ---   ------ ----- --------- --------- ------- -------    ------- -------    ------- -------    ----
   1 !   77.2   0.7   5.9e-23   4.6e-21       5     194 ..     177     356 ..     174     365 .. 0.89

  Alignments for each domain:
  == domain 1  score: 77.2 bits;  conditional E-value: 5.9e-23
                                                                                                       tubZ-C   5 sNkkiasmLhelnvvTskpssdgtfDkaeleniLktpGvl 44 
                                                                                                                   N +  +++  l+ +T+k+s +g+fD  +l niL t Gv+
  WP-066254297.1|Bacteria___Firmicutes-Bacilli___Bacillales___Bacillus_W_drentensis___98.29___GCF_001591445.1 177 ANHQTMEAICHLLKTTKKSSIYGNFDETDLMNILGTRGVT 216
                                                                                                                  5899999999******9*********************** PP

                                                                                                       tubZ-C  45 vfaklkisendvdteneetlaeeikeslekgiladgfdle 84 
                                                                                                                  +++++ i++    ++++++++++++ s+ ++i+ +     
  WP-066254297.1|Bacteria___Firmicutes-Bacilli___Bacillales___Bacillus_W_drentensis___98.29___GCF_001591445.1 217 LISSTAITD----AKTTADVSAKVQISWANSIFCP----V 248
                                                                                                                  *****9999....66899*****************....9 PP

                                                                                                       tubZ-C  85 eadrlalsivipdeaerllnmtflekietelkkeaPvlel 124
                                                                                                                  e++ ++ +++i ++ e++   + + +i +    ++P l+l
  WP-066254297.1|Bacteria___Firmicutes-Bacilli___Bacillales___Bacillus_W_drentensis___98.29___GCF_001591445.1 249 ESQGVIRAGLIYEGPENISKLINVPSIYE--RVGEP-LQL 285
                                                                                                                  99*********888888877777777776..3478*.*** PP

                                                                                                       tubZ-C 125 fvgayseenkeekvytivsGlglp.eRvkeLkeeieelqe 163
                                                                                                                  f+g+y  e+ +  + ti++Gl++p  R+  L++++e+++e
  WP-066254297.1|Bacteria___Firmicutes-Bacilli___Bacillales___Bacillus_W_drentensis___98.29___GCF_001591445.1 286 FEGTYISET-DPTITTILAGLPFPtRRLLSLEQSLEKNKE 324
                                                                                                                  ***998886.9***************************** PP

                                                                                                       tubZ-C 164 kieeaeektsefklneklnffsks.tqkkske 194
                                                                                                                    ++  +k++  k ++ ++  s+  ++k++k+
  WP-066254297.1|Bacteria___Firmicutes-Bacilli___Bacillales___Bacillus_W_drentensis___98.29___GCF_001591445.1 325 RLKNLVKKEHTQKYESTVSWASDLkVKKTEKQ 356
                                                                                                                  **************999988887744554444 PP

>> WP-045516605.1|Bacteria___Firmicutes-Bacilli___Bacillales___Bacillus_W_niacini_B___99.39___GCF_000759675.1  
   #    score  bias  c-Evalue  i-Evalue hmmfrom  hmm to    alifrom  ali to    envfrom  env to     acc
 ---   ------ ----- --------- --------- ------- -------    ------- -------    ------- -------    ----
   1 !   77.9   0.4   3.6e-23   2.8e-21       5     175 ..     177     336 ..     174     364 .. 0.91

  Alignments for each domain:
  == domain 1  score: 77.9 bits;  conditional E-value: 3.6e-23
                                                                                                      tubZ-C   5 sNkkiasmLhelnvvTskpssdgtfDkaeleniLktpGvl 44 
                                                                                                                  N + ++++  l+ +T+k+s +g+fD ++l niL t Gv+
  WP-045516605.1|Bacteria___Firmicutes-Bacilli___Bacillales___Bacillus_W_niacini_B___99.39___GCF_000759675.1 177 ANHQAIEAISFLLKITKKSSFYGNFDESDLMNILGTRGVT 216
                                                                                                                 699************************************* PP

                                                                                                      tubZ-C  45 vfaklkisendvdteneetlaeeikeslekgiladgfdle 84 
                                                                                                                 ++++++i++    ++++++++++++ s+ ++i+ +     
  WP-045516605.1|Bacteria___Firmicutes-Bacilli___Bacillales___Bacillus_W_niacini_B___99.39___GCF_000759675.1 217 MITSATITD----AKTTSDVSKKVQISWANSIFCP----V 248
                                                                                                                 *******99....66899*****************....* PP

                                                                                                      tubZ-C  85 eadrlalsivipdeaerllnmtflekietelkkeaPvlel 124
                                                                                                                 e++ ++ +++i ++ e++   + + +i+++   ++P l+l
  WP-045516605.1|Bacteria___Firmicutes-Bacilli___Bacillales___Bacillus_W_niacini_B___99.39___GCF_000759675.1 249 ESQGVIRAGLIYEGPENISKLINVPSIFER--VGEP-LQL 285
                                                                                                                 ****************************84..578*.*** PP

                                                                                                      tubZ-C 125 fvgayseenkeekvytivsGlglp.eRvkeLkeeieelqe 163
                                                                                                                 f+g+y  e+ +  + ti++Gl++p  R+   +e++e+++e
  WP-045516605.1|Bacteria___Firmicutes-Bacilli___Bacillales___Bacillus_W_niacini_B___99.39___GCF_000759675.1 286 FEGTYISES-DPTITTILAGLPFPtRRMLSVEESLEKNKE 324
                                                                                                                 ***999987.9**************************999 PP

                                                                                                      tubZ-C 164 kieeaeektsef 175
                                                                                                                   ee  +k++  
  WP-045516605.1|Bacteria___Firmicutes-Bacilli___Bacillales___Bacillus_W_niacini_B___99.39___GCF_000759675.1 325 RLEELVKKEQTQ 336
                                                                                                                 998887776554 PP

>> WP-066193964.1|Bacteria___Firmicutes-Bacilli___Bacillales___Bacillus_D_sp001685025___98.61___GCF_001685025.1  
   #    score  bias  c-Evalue  i-Evalue hmmfrom  hmm to    alifrom  ali to    envfrom  env to     acc
 ---   ------ ----- --------- --------- ------- -------    ------- -------    ------- -------    ----
   1 !   77.8   0.1   3.7e-23   2.9e-21       4     180 ..     176     341 ..     174     369 .] 0.81

  Alignments for each domain:
  == domain 1  score: 77.8 bits;  conditional E-value: 3.7e-23
                                                                                                        tubZ-C   4 ksNkkiasmLhelnvvTskpssdgtfDkaeleniLktpGv 43 
                                                                                                                    sN+k+  +++ ++ +T+k+s +g+fD  +l niL t Gv
  WP-066193964.1|Bacteria___Firmicutes-Bacilli___Bacillales___Bacillus_D_sp001685025___98.61___GCF_001685025.1 176 ASNQKVMGAINHVLQITQKSSLYGNFDETDLMNILCTRGV 215
                                                                                                                   69************************************** PP

                                                                                                        tubZ-C  44 lvfaklkisendvdteneetlaeeikeslekgiladgfdl 83 
                                                                                                                   +v++  ++++    ++++++++ +i++s+ ++++ +    
  WP-066193964.1|Bacteria___Firmicutes-Bacilli___Bacillales___Bacillus_D_sp001685025___98.61___GCF_001685025.1 216 TVISTSTVTD----AKTTSDVSLKIQQSWANSVFCP---- 247
                                                                                                                   ******9999....66899*****************.... PP

                                                                                                        tubZ-C  84 eeadrlalsivipdeaerllnmtflekietelkkeaPvle 123
                                                                                                                    e+  ++ +++i ++ e++   + + +i+++   ++P le
  WP-066193964.1|Bacteria___Firmicutes-Bacilli___Bacillales___Bacillus_D_sp001685025___98.61___GCF_001685025.1 248 VESPGVIRAGLIYEGPENVSKLINIPSIFER--VGEP-LE 284
                                                                                                                   *****************************84..578*.** PP

                                                                                                        tubZ-C 124 lfvgayseenkeekvytivsGlglp.eRvkeLkeeieelq 162
                                                                                                                   l++g+y  e+ + ++ ti++Gl++p  R++ +++ + ++ 
  WP-066193964.1|Bacteria___Firmicutes-Bacilli___Bacillales___Bacillus_D_sp001685025___98.61___GCF_001685025.1 285 LYEGTYISET-DPSITTILAGLSFPtRRLQVMEDMLIKNR 323
                                                                                                                   ****998886.9*************999998887766665 PP

                                                                                                        tubZ-C 163 ekieeaeektsefklnek 180
                                                                                                                   +   e  +k++  k ++k
  WP-066193964.1|Bacteria___Firmicutes-Bacilli___Bacillales___Bacillus_D_sp001685025___98.61___GCF_001685025.1 324 DRLHELVQKEYTQKYESK 341
                                                                                                                   555554444444444332 PP

>> WP-095251333.1|Bacteria___Firmicutes-Bacilli___Bacillales___Bacillus_W_sp002272245___99.21___GCF_002272245.1  
   #    score  bias  c-Evalue  i-Evalue hmmfrom  hmm to    alifrom  ali to    envfrom  env to     acc
 ---   ------ ----- --------- --------- ------- -------    ------- -------    ------- -------    ----
   1 !   74.5   1.1   3.9e-22   3.1e-20       5     177 ..     177     338 ..     174     367 .. 0.87

  Alignments for each domain:
  == domain 1  score: 74.5 bits;  conditional E-value: 3.9e-22
                                                                                                        tubZ-C   5 sNkkiasmLhelnvvTskpssdgtfDkaeleniLktpGvl 44 
                                                                                                                    N + +++++ l+ +T+k+s  g+fD  +l niL + G++
  WP-095251333.1|Bacteria___Firmicutes-Bacilli___Bacillales___Bacillus_W_sp002272245___99.21___GCF_002272245.1 177 ANLQAIEAINHLLKITKKSSFFGNFDETDLMNILGSRGIT 216
                                                                                                                   58999***********99999******************* PP

                                                                                                        tubZ-C  45 vfaklkisendvdteneetlaeeikeslekgiladgfdle 84 
                                                                                                                    +a++ i++    ++n+++++++++ s+e++i+ +     
  WP-095251333.1|Bacteria___Firmicutes-Bacilli___Bacillales___Bacillus_W_sp002272245___99.21___GCF_002272245.1 217 IIASAPITD----AKNTSEVSKKVQVSWENSIFCP----V 248
                                                                                                                   *****9999....77999*****************....* PP

                                                                                                        tubZ-C  85 eadrlalsivipdeaerllnmtflekietelkkeaPvlel 124
                                                                                                                   e++ ++ +++i ++ e++   + + +i++    + P l+l
  WP-095251333.1|Bacteria___Firmicutes-Bacilli___Bacillales___Bacillus_W_sp002272245___99.21___GCF_002272245.1 249 ESQGVIRAGLIYEGPENISKLINVPSIFE--RVGDP-LQL 285
                                                                                                                   ****************************7..45679.*** PP

                                                                                                        tubZ-C 125 fvgayseenkeekvytivsGlglp.eRvkeLkeeieelqe 163
                                                                                                                   f+g+y +e+ +  + ti++Gl++p  R+   +e+ie+++e
  WP-095251333.1|Bacteria___Firmicutes-Bacilli___Bacillales___Bacillus_W_sp002272245___99.21___GCF_002272245.1 286 FEGTYITES-DPTITTILAGLSFPtRRMLSVEESIEKNKE 324
                                                                                                                   ***999997.9**************************999 PP

                                                                                                        tubZ-C 164 kieeaeektsefkl 177
                                                                                                                     e+  +k+   + 
  WP-095251333.1|Bacteria___Firmicutes-Bacilli___Bacillales___Bacillus_W_sp002272245___99.21___GCF_002272245.1 325 RLENLVKKENTQNY 338
                                                                                                                   88877666654444 PP

>> WP-044940298.1|Bacteria___Firmicutes_A-Clostridia___Lachnospirales___Blautia_A_schinkii___99.37___GCF_000702025.1  
   #    score  bias  c-Evalue  i-Evalue hmmfrom  hmm to    alifrom  ali to    envfrom  env to     acc
 ---   ------ ----- --------- --------- ------- -------    ------- -------    ------- -------    ----
   1 !   67.2   0.0   6.6e-20   5.1e-18       4     185 ..     163     318 ..     161     337 .. 0.93

  Alignments for each domain:
  == domain 1  score: 67.2 bits;  conditional E-value: 6.6e-20
                                                                                                             tubZ-C   4 ksNkkiasmLhelnvvTs.kpssdgtfDkaeleniLktpG 42 
                                                                                                                        k+N  +++ + +++++++   s +g++Dkae+e++Lk++G
  WP-044940298.1|Bacteria___Firmicutes_A-Clostridia___Lachnospirales___Blautia_A_schinkii___99.37___GCF_000702025.1 163 KLNPVFVDDFCSFLEIPEtYTSEEGNIDKAEIEETLKAHG 202
                                                                                                                        6799999999*******99999****************** PP

                                                                                                             tubZ-C  43 vlvfaklkisendvdteneetlaeeikeslekgiladgfd 82 
                                                                                                                        ++v++++k+++           +++ +++l+++i+a+   
  WP-044940298.1|Bacteria___Firmicutes_A-Clostridia___Lachnospirales___Blautia_A_schinkii___99.37___GCF_000702025.1 203 MAVVVRKKADN-----------SAKAIDALKDNIFAP--- 228
                                                                                                                        *******8888...........67899**********... PP

                                                                                                             tubZ-C  83 leeadrlalsivipdeaerllnmtflekietelkkeaPvl 122
                                                                                                                         +ead+ +++i +  +  +++ m++++k+      + P +
  WP-044940298.1|Bacteria___Firmicutes_A-Clostridia___Lachnospirales___Blautia_A_schinkii___99.37___GCF_000702025.1 229 -IEADQTVKYIAA--ALPPKVAMIDVQKAA-----GVP-I 259
                                                                                                                        .********9999..88999**********.....9**.* PP

                                                                                                             tubZ-C 123 elfvgayseenkeekvytivsGlglp.eRvkeLkeeieel 161
                                                                                                                        ++f++ +++     +++ ++sGl++p +R++  +  ++e+
  WP-044940298.1|Bacteria___Firmicutes_A-Clostridia___Lachnospirales___Blautia_A_schinkii___99.37___GCF_000702025.1 260 DTFQTVSKD-----ETVMCLSGLSYPtTRLDSVYSRVDEN 294
                                                                                                                        ******777.....5799********************** PP

                                                                                                             tubZ-C 162 qekieeaeektsefklneklnffs 185
                                                                                                                         e+i ++ ++ +e+ l++++nf++
  WP-044940298.1|Bacteria___Firmicutes_A-Clostridia___Lachnospirales___Blautia_A_schinkii___99.37___GCF_000702025.1 295 RETILKNLNAAKETSLKKDVNFLT 318
                                                                                                                        *********************985 PP

>> OGL39190.1|Bacteria___Schekmanbacteria-GWA2-38-11___GWA2-38-11___GWA2-38-11_sp001790645___67.98___GCA_001790645.1  
   #    score  bias  c-Evalue  i-Evalue hmmfrom  hmm to    alifrom  ali to    envfrom  env to     acc
 ---   ------ ----- --------- --------- ------- -------    ------- -------    ------- -------    ----
   1 !   55.6   0.0   2.5e-16   1.9e-14       1     184 [.     178     366 ..     178     382 .. 0.84

  Alignments for each domain:
  == domain 1  score: 55.6 bits;  conditional E-value: 2.5e-16
                                                                                                             tubZ-C   1 ylkksNkkiasmLhelnvvTs.kps.sdgtfDkaeleniL 38 
                                                                                                                        +++++N +++++++e+n++ + +++    +fD+++l +++
  OGL39190.1|Bacteria___Schekmanbacteria-GWA2-38-11___GWA2-38-11___GWA2-38-11_sp001790645___67.98___GCA_001790645.1 178 FYEETNRTVVDIFDEINSISQnHLFfPLRSFDSEDLRKVF 217
                                                                                                                        6899*****************855515589********** PP

                                                                                                             tubZ-C  39 ktpGvlvfaklkisendvdteneetlaeeikesle.kgil 77 
                                                                                                                        + pGvl+ +  +i++nd   ++ ++l+  +++ +   g l
  OGL39190.1|Bacteria___Schekmanbacteria-GWA2-38-11___GWA2-38-11___GWA2-38-11_sp001790645___67.98___GCA_001790645.1 218 SFPGVLTYGLSRINSND--LKSDDSLSSVLRQQWDsGGLL 255
                                                                                                                        ***************66..9999************889** PP

                                                                                                             tubZ-C  78 adgfdleeadrlalsivipdeaerllnmtflekietelkk 117
                                                                                                                        a gfd ++a  +al ++ p++  +   ++++e+++    +
  OGL39190.1|Bacteria___Schekmanbacteria-GWA2-38-11___GWA2-38-11___GWA2-38-11_sp001790645___67.98___GCA_001790645.1 256 ASGFDYTSATICALILLVPKKVLEENPASIYENLIGAATE 295
                                                                                                                        ******************99999999999*****977777 PP

                                                                                                             tubZ-C 118 eaPvlelfvgayseen.keekvytivsGlglpeRvkeLke 156
                                                                                                                         +  +  + g  +    +    yt + Gl+lp+R+++L  
  OGL39190.1|Bacteria___Schekmanbacteria-GWA2-38-11___GWA2-38-11___GWA2-38-11_sp001790645___67.98___GCA_001790645.1 296 LTRGNAIYTGLFQIPDeEPIRLYTLLGGLPLPNRIDTLLS 335
                                                                                                                        7766999999999999999*******************99 PP

                                                                                                             tubZ-C 157 eieel.qekieeaeektsefklne..klnff 184
                                                                                                                         ++e+  +  e+   k  +++l+e  +lnff
  OGL39190.1|Bacteria___Schekmanbacteria-GWA2-38-11___GWA2-38-11___GWA2-38-11_sp001790645___67.98___GCA_001790645.1 336 LAKEEgVRLGEKLTRKAPGLNLGEikELNFF 366
                                                                                                                        9987523444444444445555545555555 PP

>> HBF36691.1|Bacteria___Firmicutes_G-UBA4882___UBA8346___UBA8346_sp003501335___76.71___GCA_003501335.1  
   #    score  bias  c-Evalue  i-Evalue hmmfrom  hmm to    alifrom  ali to    envfrom  env to     acc
 ---   ------ ----- --------- --------- ------- -------    ------- -------    ------- -------    ----
   1 !   54.7   0.0   4.5e-16   3.5e-14       4     183 ..     180     357 ..     177     378 .. 0.81

  Alignments for each domain:
  == domain 1  score: 54.7 bits;  conditional E-value: 4.5e-16
                                                                                                tubZ-C   4 ksNkkiasmLhelnvvTskpssdgtfDkaeleniLktpGv 43 
                                                                                                           + N++i+++L+e+n +++ pss   fD +++  +L+tpG+
  HBF36691.1|Bacteria___Firmicutes_G-UBA4882___UBA8346___UBA8346_sp003501335___76.71___GCA_003501335.1 180 MANETIVNTLDEVNQIPNRPSSMFVFDREDFFRLLNTPGC 219
                                                                                                           57************************************** PP

                                                                                                tubZ-C  44 lvfaklkisen.dvdteneetla.eeikeslekgiladgf 81 
                                                                                                            +  + +++ + ++d+++ +tl  +ei ++l+++ +    
  HBF36691.1|Bacteria___Firmicutes_G-UBA4882___UBA8346___UBA8346_sp003501335___76.71___GCA_003501335.1 220 FLPLRIELEIPeSNDPTKLATLCrQEIVRILSENSFQG-- 257
                                                                                                           *9988877764156777777764389**********99.. PP

                                                                                                tubZ-C  82 dleeadrlalsivipdeaerllnmtflekietelk..kea 119
                                                                                                              e+ r+a  +v p++    +n++++e + +e +  +++
  HBF36691.1|Bacteria___Firmicutes_G-UBA4882___UBA8346___UBA8346_sp003501335___76.71___GCA_003501335.1 258 ---ESTRVAALLVCPENYH--VNAESVELLYQECQtlTNT 292
                                                                                                           ...9999999999966654..5555555555555511577 PP

                                                                                                tubZ-C 120 Pvlelfvgayseen..keekvytivsGlglp.eRvkeLke 156
                                                                                                           P  +lf g y ++   ++      ++Gl  p +R++e+++
  HBF36691.1|Bacteria___Firmicutes_G-UBA4882___UBA8346___UBA8346_sp003501335___76.71___GCA_003501335.1 293 P--TLFRGLYIDKAiqRKMVLHLLLAGLEVPaSRLQEMRN 330
                                                                                                           8..*****88888775666667899*************** PP

                                                                                                tubZ-C 157 eieelqekieeaeektsefklneklnf 183
                                                                                                           +i+    +i ++ +++ +++++ +l  
  HBF36691.1|Bacteria___Firmicutes_G-UBA4882___UBA8346___UBA8346_sp003501335___76.71___GCA_003501335.1 331 KIQDMSPEIVNRVNRRVSTNFGDDLGE 357
                                                                                                           ****99999999999988888776655 PP

>> OGL44195.1|Bacteria___Schekmanbacteria-GWA2-38-11___GWA2-38-11___GWA2-38-11_sp001790715___68.58___GCA_001790715.1  
   #    score  bias  c-Evalue  i-Evalue hmmfrom  hmm to    alifrom  ali to    envfrom  env to     acc
 ---   ------ ----- --------- --------- ------- -------    ------- -------    ------- -------    ----
   1 !   54.3   0.0   5.9e-16   4.6e-14       1     184 [.     178     366 ..     178     382 .. 0.84

  Alignments for each domain:
  == domain 1  score: 54.3 bits;  conditional E-value: 5.9e-16
                                                                                                             tubZ-C   1 ylkksNkkiasmLhelnvvTs.kps.sdgtfDkaeleniL 38 
                                                                                                                        +++++N +++++++e+n++ + +++    +fD+++l +++
  OGL44195.1|Bacteria___Schekmanbacteria-GWA2-38-11___GWA2-38-11___GWA2-38-11_sp001790715___68.58___GCA_001790715.1 178 FYEETNRTVVDIFDEINSISQnHLFfPLRSFDSEDLRKVF 217
                                                                                                                        6899*****************855515589********** PP

                                                                                                             tubZ-C  39 ktpGvlvfaklkisendvdteneetlaeeikesle.kgil 77 
                                                                                                                        + pGvl+ +  +i++nd   ++ ++l+  +++ +   g l
  OGL44195.1|Bacteria___Schekmanbacteria-GWA2-38-11___GWA2-38-11___GWA2-38-11_sp001790715___68.58___GCA_001790715.1 218 SFPGVLTYGLSRINSND--LKSDDSLSSVLRQQWDsGGLL 255
                                                                                                                        ***************66..9999************889** PP

                                                                                                             tubZ-C  78 adgfdleeadrlalsivipdeaerllnmtflekietelkk 117
                                                                                                                        a gfd ++a  +al ++ p++  +   ++++e+++    +
  OGL44195.1|Bacteria___Schekmanbacteria-GWA2-38-11___GWA2-38-11___GWA2-38-11_sp001790715___68.58___GCA_001790715.1 256 ASGFDYTSATISALILLVPKKVLEENPASIYENLIGAAAE 295
                                                                                                                        ******************9999999999999999987777 PP

                                                                                                             tubZ-C 118 eaPvlelfvgayseen.keekvytivsGlglpeRvkeLke 156
                                                                                                                         +  +  + g  +    +    yt + Gl+lp+R+++L  
  OGL44195.1|Bacteria___Schekmanbacteria-GWA2-38-11___GWA2-38-11___GWA2-38-11_sp001790715___68.58___GCA_001790715.1 296 LTRGNAIYTGLFQIPDeEPIRLYTLLGGLPLPNRIDTLLS 335
                                                                                                                        7777999***999999999*******************99 PP

                                                                                                             tubZ-C 157 eieel.qekieeaeektsefklne..klnff 184
                                                                                                                         ++e+  +  e+   k  +++l+e  +lnff
  OGL44195.1|Bacteria___Schekmanbacteria-GWA2-38-11___GWA2-38-11___GWA2-38-11_sp001790715___68.58___GCA_001790715.1 336 LAKEEgVRLGEKLTRKAPGLNLGEikELNFF 366
                                                                                                                        9987523444444444445555545555555 PP

>> OGD53506.1|Archaea___Crenarchaeota-Bathyarchaeia___40CM-2-53-6___RBG-13-38-9_sp001775955___81.31___GCA_001775955.1  
   #    score  bias  c-Evalue  i-Evalue hmmfrom  hmm to    alifrom  ali to    envfrom  env to     acc
 ---   ------ ----- --------- --------- ------- -------    ------- -------    ------- -------    ----
   1 !   53.1   0.0   1.4e-15   1.1e-13       3     177 ..     182     348 ..     181     381 .. 0.90

  Alignments for each domain:
  == domain 1  score: 53.1 bits;  conditional E-value: 1.4e-15
                                                                                                              tubZ-C   3 kksNkkiasmLhelnvvTskpssdgtfDkaeleniLktpG 42 
                                                                                                                         +k+N+  ++++  l+ ++  ps   ++D +el  i+  pG
  OGD53506.1|Archaea___Crenarchaeota-Bathyarchaeia___40CM-2-53-6___RBG-13-38-9_sp001775955___81.31___GCA_001775955.1 182 EKVNQVAVQTFLDLIDLARMPSRADRIDESELASIFEYPG 221
                                                                                                                         799************************************* PP

                                                                                                              tubZ-C  43 vlvfaklkisendvdteneetlaeeikeslekgiladgfd 82 
                                                                                                                         ++++a ++ + n       e++a+ +++s+ ++ +a+   
  OGD53506.1|Archaea___Crenarchaeota-Bathyarchaeia___40CM-2-53-6___RBG-13-38-9_sp001775955___81.31___GCA_001775955.1 222 FATLANFRTQANM-----VEDVATTLRRSWDSSLFAE--- 253
                                                                                                                         *******999966.....679****************... PP

                                                                                                              tubZ-C  83 leeadrlalsivi..pdeaerllnmtflekietelkkeaP 120
                                                                                                                             d ++ s+vi  +++  +l++ +++++i++ l++ + 
  OGD53506.1|Archaea___Crenarchaeota-Bathyarchaeia___40CM-2-53-6___RBG-13-38-9_sp001775955___81.31___GCA_001775955.1 254 ---VDPSTASGVIfgVQGPTHLFTTIQVDSIRRALHELLA 290
                                                                                                                         ...7777777777789***********************9 PP

                                                                                                              tubZ-C 121 vlelfvgayseen.keekvytivsGlglpeRvkeLkeeie 159
                                                                                                                           +   g y  e  + ++ + i++G+  p+ +++L e+++
  OGD53506.1|Archaea___Crenarchaeota-Bathyarchaeia___40CM-2-53-6___RBG-13-38-9_sp001775955___81.31___GCA_001775955.1 291 GKDAMLGIYPSEHlRWASYIGILTGMDVPKKISALLEKAK 330
                                                                                                                         9******9999999************************** PP

                                                                                                              tubZ-C 160 elqekieeaeektsefkl 177
                                                                                                                          + ++ e++ e++ ++k 
  OGD53506.1|Archaea___Crenarchaeota-Bathyarchaeia___40CM-2-53-6___RBG-13-38-9_sp001775955___81.31___GCA_001775955.1 331 DEYRQHEKILEAKAKSKK 348
                                                                                                                         *******99998887765 PP

>> WP-075679162.1|Bacteria___Firmicutes_A-Clostridia___Lachnospirales___Roseburia_sp001940165___99.52___GCF_001940165.1  
   #    score  bias  c-Evalue  i-Evalue hmmfrom  hmm to    alifrom  ali to    envfrom  env to     acc
 ---   ------ ----- --------- --------- ------- -------    ------- -------    ------- -------    ----
   1 !   51.4   0.1   4.6e-15   3.6e-13       4     203 ..     163     337 ..     161     338 .. 0.79

  Alignments for each domain:
  == domain 1  score: 51.4 bits;  conditional E-value: 4.6e-15
                                                                                                                tubZ-C   4 ksNkkiasmLhelnvvTs.kpssdgtfDkaeleniLktpG 42 
                                                                                                                            sN  +a+ ++ + ++++  +s  g++D+ae+ ++L t G
  WP-075679162.1|Bacteria___Firmicutes_A-Clostridia___Lachnospirales___Roseburia_sp001940165___99.52___GCF_001940165.1 163 TSNRIFADSFDRFVSIPEkFHSELGNIDTAEIMETLRTRG 202
                                                                                                                           59****************889999**************** PP

                                                                                                                tubZ-C  43 vl.vfaklkisendvdteneetlaeeikeslekgiladgf 81 
                                                                                                                           v+ v+a+ ++              e+  ++l+++++a+  
  WP-075679162.1|Bacteria___Firmicutes_A-Clostridia___Lachnospirales___Roseburia_sp001940165___99.52___GCF_001940165.1 203 VAkVIARPQV-------------GENYLDALKDNVFAP-- 227
                                                                                                                           *834455544.............445678999******.. PP

                                                                                                                tubZ-C  82 dleeadrlalsivipdeaerllnmtflekietelkkeaPv 121
                                                                                                                              +++r++++i ++  ++ +  m+++ k       ++P 
  WP-075679162.1|Bacteria___Firmicutes_A-Clostridia___Lachnospirales___Roseburia_sp001940165___99.52___GCF_001940165.1 228 ---NEERAVKYIAAVLPEAAK--MEDIVKEV-----GTP- 256
                                                                                                                           ...555555665553333333..34444444.....89*. PP

                                                                                                                tubZ-C 122 lelfvgayseenkeekvytivsGlglp.eRvkeLkeeiee 160
                                                                                                                           ++ f++    ++   +++++v+Gl++p  R++ +++ +e+
  WP-075679162.1|Bacteria___Firmicutes_A-Clostridia___Lachnospirales___Roseburia_sp001940165___99.52___GCF_001940165.1 257 VDIFQTP---GK--SEFICCVAGLSYPqARLDGIYNFVEK 291
                                                                                                                           9999998...33..68************************ PP

                                                                                                                tubZ-C 161 lqekieeaeektsefklneklnffsks...tqkkskekkk 197
                                                                                                                           +++   ++ + +s++ +++++nf ++    t k +  +k+
  WP-075679162.1|Bacteria___Firmicutes_A-Clostridia___Lachnospirales___Roseburia_sp001940165___99.52___GCF_001940165.1 292 NKDDVLKNLSSSSKIQMKSDVNFIDDFekdTVKSTDDSKP 331
                                                                                                                           *******************999876653347777777888 PP

                                                                                                                tubZ-C 198 kskldi 203
                                                                                                                           ksk+d+
  WP-075679162.1|Bacteria___Firmicutes_A-Clostridia___Lachnospirales___Roseburia_sp001940165___99.52___GCF_001940165.1 332 KSKRDL 337
                                                                                                                           888775 PP

>> WP-008537784.1|Bacteria___Firmicutes_C-Negativicutes___Selenomonadales___Megamonas_funiformis___100___GCF_000245775.1  
   #    score  bias  c-Evalue  i-Evalue hmmfrom  hmm to    alifrom  ali to    envfrom  env to     acc
 ---   ------ ----- --------- --------- ------- -------    ------- -------    ------- -------    ----
   1 !   29.5   5.9   2.3e-08   1.8e-06       5     203 ..     171     333 ..     168     334 .. 0.83

  Alignments for each domain:
  == domain 1  score: 29.5 bits;  conditional E-value: 2.3e-08
                                                                                                                 tubZ-C   5 sNkkiasmLhelnvvTs.kpssdgtfDkaeleniLktpGv 43 
                                                                                                                            +N ++++ L e++ +++  +ss+g++D +e+++iL+   +
  WP-008537784.1|Bacteria___Firmicutes_C-Negativicutes___Selenomonadales___Megamonas_funiformis___100___GCF_000245775.1 171 INRYFVDDLMEFLKIPDeDKSSKGNIDIEEMNTILSCNLM 210
                                                                                                                            8***********************************9999 PP

                                                                                                                 tubZ-C  44 lvfaklkisendvdteneetlaeeikeslekgiladgfdl 83 
                                                                                                                            + ++ ++ ++                   + +il d    
  WP-008537784.1|Bacteria___Firmicutes_C-Negativicutes___Selenomonadales___Megamonas_funiformis___100___GCF_000245775.1 211 INISVTDENN----------------HKVKPSILVD---- 230
                                                                                                                            9999996666................4467899***.... PP

                                                                                                                 tubZ-C  84 eeadrlalsivipdeaerllnmtflekietelkkeaPvle 123
                                                                                                                            +e d ++++i   +++     ++ l+ i+t  + + P l+
  WP-008537784.1|Bacteria___Firmicutes_C-Negativicutes___Selenomonadales___Megamonas_funiformis___100___GCF_000245775.1 231 TECDGFVKYIALSNAK-----QNLLKDIQT--SVGYP-LD 262
                                                                                                                            ******9998884444.....344445553..44789.** PP

                                                                                                                 tubZ-C 124 lfvgayseenkeekvytivsGlglp.eRvkeLkeeieelq 162
                                                                                                                             f+++++       ++++++Gl+lp ++++e+ + +++  
  WP-008537784.1|Bacteria___Firmicutes_C-Negativicutes___Selenomonadales___Megamonas_funiformis___100___GCF_000245775.1 263 AFYTFNNR----KINVIVLAGLSLPsSSMNEIFDLVNQ-R 297
                                                                                                                            ****9655....68**********************88.8 PP

                                                                                                                 tubZ-C 163 ekieeaeektsefklneklnffskstqkkskekkkkskld 202
                                                                                                                            ++  ++e+ t+e+kln   ++fs   +kk+ke++k+s+ d
  WP-008537784.1|Bacteria___Firmicutes_C-Negativicutes___Selenomonadales___Megamonas_funiformis___100___GCF_000245775.1 298 STMITRESTTKELKLN---DIFSS--NKKKKEEIKRSRKD 332
                                                                                                                            999999999******5...57764..47788888888777 PP

                                                                                                                 tubZ-C 203 i 203
                                                                                                                            i
  WP-008537784.1|Bacteria___Firmicutes_C-Negativicutes___Selenomonadales___Megamonas_funiformis___100___GCF_000245775.1 333 I 333
                                                                                                                            6 PP

>> OIP61606.1|Bacteria___CG2-30-53-67-CG2-30-53-67___CG2-30-53-67___CG2-30-53-67_sp001873285___90.46___GCA_001873285.1  
   #    score  bias  c-Evalue  i-Evalue hmmfrom  hmm to    alifrom  ali to    envfrom  env to     acc
 ---   ------ ----- --------- --------- ------- -------    ------- -------    ------- -------    ----
   1 !   37.0   0.0   1.2e-10   9.2e-09       1     157 [.     226     384 ..     226     417 .. 0.92

  Alignments for each domain:
  == domain 1  score: 37.0 bits;  conditional E-value: 1.2e-10
                                                                                                               tubZ-C   1 ylkksNkkiasmLhelnvvTs..kpssdgtfDkaeleniL 38 
                                                                                                                          y+   N+ i++ ++ +n      k  s  +fD++++ +++
  OIP61606.1|Bacteria___CG2-30-53-67-CG2-30-53-67___CG2-30-53-67___CG2-30-53-67_sp001873285___90.46___GCA_001873285.1 226 YYVRANERIVKSFDDFNRADHayKIRSLISFDSEDFRKVF 265
                                                                                                                          56678*************9999999999************ PP

                                                                                                               tubZ-C  39 ktpGvlvfaklkisendvdteneetlaeeikesle.kgil 77 
                                                                                                                          ++ G+l  ++++++    ++ +e+ l+e++k +++    +
  OIP61606.1|Bacteria___CG2-30-53-67-CG2-30-53-67___CG2-30-53-67___CG2-30-53-67_sp001873285___90.46___GCA_001873285.1 266 SSRGLLIYGSTSFNM--TGPLTEDLLMEQMKAIWKgGDLF 303
                                                                                                                          ***********9999..679*9*************888** PP

                                                                                                               tubZ-C  78 adgfdleeadrlalsivipdeaerllnmtflekietelkk 117
                                                                                                                          a g+d ++a  +a+ + +p++    + ++ +e+i++ lk+
  OIP61606.1|Bacteria___CG2-30-53-67-CG2-30-53-67___CG2-30-53-67___CG2-30-53-67_sp001873285___90.46___GCA_001873285.1 304 ASGYDYTTAAVIAMILYAPKSVLASTPAEVYERINRSLKN 343
                                                                                                                          *************99999********************** PP

                                                                                                               tubZ-C 118 eaPvlelfvgayseen.keekvytivsGlglpeRvkeLke 156
                                                                                                                          ++     + g y+ e+ + + + t +  + +p+Rv +L  
  OIP61606.1|Bacteria___CG2-30-53-67-CG2-30-53-67___CG2-30-53-67___CG2-30-53-67_sp001873285___90.46___GCA_001873285.1 344 QTHGAAVYTGVYELEEgRPTRISTMIGKMNFPDRVVNLLS 383
                                                                                                                          **99**********999*****************998855 PP

                                                                                                               tubZ-C 157 e 157
                                                                                                                          +
  OIP61606.1|Bacteria___CG2-30-53-67-CG2-30-53-67___CG2-30-53-67___CG2-30-53-67_sp001873285___90.46___GCA_001873285.1 384 Q 384
                                                                                                                          4 PP

>> tbn..21317..22312..DFCM01000094.1|Bacteria___UBP3-UBA3054___UBA3054___UBA3054_sp002366995___58.91___GCA_002366995.1  
   #    score  bias  c-Evalue  i-Evalue hmmfrom  hmm to    alifrom  ali to    envfrom  env to     acc
 ---   ------ ----- --------- --------- ------- -------    ------- -------    ------- -------    ----
   1 !   33.9   0.5     1e-09   8.1e-08       7     148 ..     146     278 ..     141     288 .. 0.88

  Alignments for each domain:
  == domain 1  score: 33.9 bits;  conditional E-value: 1e-09
                                                                                                               tubZ-C   7 kkiasmLhelnvvTskpssdgtfDkaeleniLktpGvlvf 46 
                                                                                                                            ++s+L+ + v+T ++ s  ++D +e+ n+ +tpG +++
  tbn..21317..22312..DFCM01000094.1|Bacteria___UBP3-UBA3054___UBA3054___UBA3054_sp002366995___58.91___GCA_002366995.1 146 RNVISLLEMIKVIT-SSASTVSLDFSEFLNVASTPGNAMI 184
                                                                                                                          5799**********.99**********************9 PP

                                                                                                               tubZ-C  47 aklkisendvdteneetlaeeikeslekgiladgfdleea 86 
                                                                                                                          +  +++      e++ ++a ++++s ++  + d + l++a
  tbn..21317..22312..DFCM01000094.1|Bacteria___UBP3-UBA3054___UBA3054___UBA3054_sp002366995___58.91___GCA_002366995.1 185 GIGEADG-----EQAVSVAISLARSPKNMSYGD-YSLKDA 218
                                                                                                                          9886665.....667788888888888777777.999999 PP

                                                                                                               tubZ-C  87 drlalsivipdeaerllnmtflekietelkkeaPv.lelf 125
                                                                                                                           ++al i       + +++++++ ++t+l++e  + +e f
  tbn..21317..22312..DFCM01000094.1|Bacteria___UBP3-UBA3054___UBA3054___UBA3054_sp002366995___58.91___GCA_002366995.1 219 AKMALVIMG----NGSISYKQIKDARTTLQNEIGYqTEVF 254
                                                                                                                          999988877....7789*********************** PP

                                                                                                               tubZ-C 126 vgayseen.keekvytivsGlglp 148
                                                                                                                           g y ++  +++kv+   +G+  p
  tbn..21317..22312..DFCM01000094.1|Bacteria___UBP3-UBA3054___UBA3054___UBA3054_sp002366995___58.91___GCA_002366995.1 255 NGLYVNNDlENVKVIMFATGMNDP 278
                                                                                                                          **999999999********99877 PP

>> WP-050002551.1|Archaea___Euryarchaeota-Thermococci___Thermococcales___Thermococcus_eurythermalis___100___GCF_000769655.1  
   #    score  bias  c-Evalue  i-Evalue hmmfrom  hmm to    alifrom  ali to    envfrom  env to     acc
 ---   ------ ----- --------- --------- ------- -------    ------- -------    ------- -------    ----
   1 !   32.2   0.0   3.5e-09   2.7e-07       3     171 ..     178     339 ..     177     354 .. 0.82

  Alignments for each domain:
  == domain 1  score: 32.2 bits;  conditional E-value: 3.5e-09
                                                                                                                    tubZ-C   3 kksNkkiasmLhelnvvTskpssdgtfDkaeleniLktpG 42 
                                                                                                                               + +N++i++ +++l+++    ++++t+D+++l+ +Lk+ G
  WP-050002551.1|Archaea___Euryarchaeota-Thermococci___Thermococcales___Thermococcus_eurythermalis___100___GCF_000769655.1 178 ERINYTIVERIASLLALV-DVPGEQTLDASDLKFVLKAFG 216
                                                                                                                               679***************.9*****************976 PP

                                                                                                                    tubZ-C  43 .vlvfaklkisendvdteneetlaeeikesle.kgiladg 80 
                                                                                                                                +++++ +k++ +     + ++l+  i++s e +g + d 
  WP-050002551.1|Archaea___Euryarchaeota-Thermococci___Thermococcales___Thermococcus_eurythermalis___100___GCF_000769655.1 217 sFATVGYAKAEAS-----KVKSLSRLIIKSFEsEGLYLD- 250
                                                                                                                               2678888877774.....4779999*******8888888. PP

                                                                                                                    tubZ-C  81 fdleeadrlalsivipdeaerllnmtflekietelkkeaP 120
                                                                                                                                   + +++   +v++ +  ++l + ++ ++ + l ++  
  WP-050002551.1|Archaea___Euryarchaeota-Thermococci___Thermococcales___Thermococcus_eurythermalis___100___GCF_000769655.1 251 ---ANIESALYGLVAVHGPPEVLKAGDIFEALDYLTNKIR 287
                                                                                                                               ...7777777777778888888888888777778888888 PP

                                                                                                                    tubZ-C 121 vlelfvgayseen.keekvytivsGlglpeRvkeLkeeie 159
                                                                                                                                 + f g+y +   +e++v+t +sG   +++++e++  ++
  WP-050002551.1|Archaea___Euryarchaeota-Thermococci___Thermococcales___Thermococcus_eurythermalis___100___GCF_000769655.1 288 GKQIFRGFYPDPReREVEVVTLLSGIYDSKSIEEIVRTAK 327
                                                                                                                               89*************************9*******99998 PP

                                                                                                                    tubZ-C 160 elqekieeaeek 171
                                                                                                                               e +++  +a+++
  WP-050002551.1|Archaea___Euryarchaeota-Thermococci___Thermococcales___Thermococcus_eurythermalis___100___GCF_000769655.1 328 EYAKSFMQAKKE 339
                                                                                                                               865544433322 PP

>> WP-088867458.1|Archaea___Euryarchaeota-Thermococci___Thermococcales___Thermococcus_radiotolerans___100___GCF_002214565.1  
   #    score  bias  c-Evalue  i-Evalue hmmfrom  hmm to    alifrom  ali to    envfrom  env to     acc
 ---   ------ ----- --------- --------- ------- -------    ------- -------    ------- -------    ----
   1 !   31.8   0.0   4.7e-09   3.7e-07       3     173 ..     178     345 ..     177     355 .. 0.81

  Alignments for each domain:
  == domain 1  score: 31.8 bits;  conditional E-value: 4.7e-09
                                                                                                                    tubZ-C   3 kksNkkiasmLhelnvvTskpssdgtfDkaeleniLktpG 42 
                                                                                                                               + +N++i++ +++l+++    ++++t+D+++l+ +Lk+ G
  WP-088867458.1|Archaea___Euryarchaeota-Thermococci___Thermococcales___Thermococcus_radiotolerans___100___GCF_002214565.1 178 ERINYTIVERIASLLALV-DVPGEQTLDASDLKFVLKAFG 216
                                                                                                                               679***************.9*****************976 PP

                                                                                                                    tubZ-C  43 .vlvfaklkisendvdteneetlaeeikesle.kgiladg 80 
                                                                                                                                +++++ +k++       + ++l+  i++s e +g + + 
  WP-088867458.1|Archaea___Euryarchaeota-Thermococci___Thermococcales___Thermococcus_radiotolerans___100___GCF_002214565.1 217 sFATVGYAKADAG-----KVKSLSRLIIKSFEsEGLYLE- 250
                                                                                                                               2678888866664.....46799999******7777777. PP

                                                                                                                    tubZ-C  81 fdleeadrlalsivipdeaerllnmtflekietelkkeaP 120
                                                                                                                                   + +++   +v++ +  ++l ++++ ++ + l ++  
  WP-088867458.1|Archaea___Euryarchaeota-Thermococci___Thermococcales___Thermococcus_radiotolerans___100___GCF_002214565.1 251 ---ANIESALYGLVAIHGPPEMLKAADIFEALNYLTNKIR 287
                                                                                                                               ...7777777788888898888888888777778888888 PP

                                                                                                                    tubZ-C 121 vlelfvgayseen.keekvytivsGlglpeRvkeLkeeie 159
                                                                                                                                 + f g+y +   +e++v+t +sG   ++++++++  ++
  WP-088867458.1|Archaea___Euryarchaeota-Thermococci___Thermococcales___Thermococcus_radiotolerans___100___GCF_002214565.1 288 GKQIFRGFYPDPReREVEVVTLLSGIYESKSIEDIIITAK 327
                                                                                                                               8**********************************86665 PP

                                                                                                                    tubZ-C 160 elq....ekieeaeekts 173
                                                                                                                               + +    e  eeae+k++
  WP-088867458.1|Archaea___Euryarchaeota-Thermococci___Thermococcales___Thermococcus_radiotolerans___100___GCF_002214565.1 328 QYAqsfmEAKEEAENKKK 345
                                                                                                                               554000044455555544 PP

>> WP-011250620.1|Archaea___Euryarchaeota-Thermococci___Thermococcales___Thermococcus_kodakarensis___100___GCF_000009965.1  
   #    score  bias  c-Evalue  i-Evalue hmmfrom  hmm to    alifrom  ali to    envfrom  env to     acc
 ---   ------ ----- --------- --------- ------- -------    ------- -------    ------- -------    ----
   1 !   31.6   0.0   5.4e-09   4.2e-07       2     170 ..     177     338 ..     177     350 .. 0.84

  Alignments for each domain:
  == domain 1  score: 31.6 bits;  conditional E-value: 5.4e-09
                                                                                                                   tubZ-C   2 lkksNkkiasmLhelnvvTskpssdgtfDkaeleniLktp 41 
                                                                                                                              ++k+N++i++ +++l+++    ++++t+D+++l+ +Lk+ 
  WP-011250620.1|Archaea___Euryarchaeota-Thermococci___Thermococcales___Thermococcus_kodakarensis___100___GCF_000009965.1 177 YEKINYTIVERIASLLALV-DVPGEQTLDASDLKFVLKAF 215
                                                                                                                              579****************.9*****************97 PP

                                                                                                                   tubZ-C  42 G.vlvfaklkisendvdteneetlaeeikesle.kgilad 79 
                                                                                                                              G +++++ +k++      ++ + l+  i++s e +g + d
  WP-011250620.1|Archaea___Euryarchaeota-Thermococci___Thermococcales___Thermococcus_kodakarensis___100___GCF_000009965.1 216 GsFATVGYAKADA-----SKVKNLSRLIIKSFEsEGLYLD 250
                                                                                                                              6267888886666.....4567889999999998888888 PP

                                                                                                                   tubZ-C  80 gfdleeadrlalsivipdeaerllnmtflekietelkkea 119
                                                                                                                                   + +++   +v++ +  ++l ++++ ++ + l  + 
  WP-011250620.1|Archaea___Euryarchaeota-Thermococci___Thermococcales___Thermococcus_kodakarensis___100___GCF_000009965.1 251 ----ANIESALYGLVAIHGPPEVLKASDIFEALDYLTSKI 286
                                                                                                                              ....777777888888999999999888877777888777 PP

                                                                                                                   tubZ-C 120 Pvlelfvgayseen.keekvytivsGlglpeRvkeLkeei 158
                                                                                                                                 + f g+y +   ++++v+t +sG   ++++++++  +
  WP-011250620.1|Archaea___Euryarchaeota-Thermococci___Thermococcales___Thermococcus_kodakarensis___100___GCF_000009965.1 287 RGKQIFRGFYPDPReRDVEVVTLLSGIYESKSIENIVRTA 326
                                                                                                                              77*************************************9 PP

                                                                                                                   tubZ-C 159 eelqekieeaee 170
                                                                                                                              +e +++  +a++
  WP-011250620.1|Archaea___Euryarchaeota-Thermococci___Thermococcales___Thermococcus_kodakarensis___100___GCF_000009965.1 327 KEYARSFMQAKS 338
                                                                                                                              887666554433 PP

>> WP-012572866.1|Archaea___Euryarchaeota-Thermococci___Thermococcales___Thermococcus_onnurineus___97.52___GCF_000018365.1  
   #    score  bias  c-Evalue  i-Evalue hmmfrom  hmm to    alifrom  ali to    envfrom  env to     acc
 ---   ------ ----- --------- --------- ------- -------    ------- -------    ------- -------    ----
   1 !   31.6   0.0   5.4e-09   4.2e-07       3     170 ..     178     338 ..     177     351 .. 0.86

  Alignments for each domain:
  == domain 1  score: 31.6 bits;  conditional E-value: 5.4e-09
                                                                                                                   tubZ-C   3 kksNkkiasmLhelnvvTskpssdgtfDkaeleniLktpG 42 
                                                                                                                              + +N++i++ +++l+++    ++++t+D+++l+ +Lk+ G
  WP-012572866.1|Archaea___Euryarchaeota-Thermococci___Thermococcales___Thermococcus_onnurineus___97.52___GCF_000018365.1 178 ERINYTIVERIASLLALV-DVPGEQTLDASDLKFVLKAFG 216
                                                                                                                              679***************.9*****************966 PP

                                                                                                                   tubZ-C  43 .vlvfaklkisendvdteneetlaeeikesle.kgiladg 80 
                                                                                                                               +++++ +k++ n+      ++l+  i +s e +g + d 
  WP-012572866.1|Archaea___Euryarchaeota-Thermococci___Thermococcales___Thermococcus_onnurineus___97.52___GCF_000018365.1 217 sFATIGYAKADANK-----VKSLSRLIMKSFEnEGLYLD- 250
                                                                                                                              37899999888866.....56899999999998999999. PP

                                                                                                                   tubZ-C  81 fdleeadrlalsivipdeaerllnmtflekietelkkeaP 120
                                                                                                                                  + +++   +v++ +  +ll +t++ ++ + l ++  
  WP-012572866.1|Archaea___Euryarchaeota-Thermococci___Thermococcales___Thermococcus_onnurineus___97.52___GCF_000018365.1 251 ---ANIESALYGLVAIHGPPELLKATEIFEALDYLTNKIR 287
                                                                                                                              ...88888888889999*******9999888889999998 PP

                                                                                                                   tubZ-C 121 vlelfvgayseen.keekvytivsGlglpeRvkeLkeeie 159
                                                                                                                                + f g+y +   +e++v+t +sG   +++++e++  ++
  WP-012572866.1|Archaea___Euryarchaeota-Thermococci___Thermococcales___Thermococcus_onnurineus___97.52___GCF_000018365.1 288 GKQIFRGFYPDPReREVEVVTLLSGIYESKSIEEIVLTAK 327
                                                                                                                              8**********************************99988 PP

                                                                                                                   tubZ-C 160 elqekieeaee 170
                                                                                                                              + +++  +a++
  WP-012572866.1|Archaea___Euryarchaeota-Thermococci___Thermococcales___Thermococcus_onnurineus___97.52___GCF_000018365.1 328 RYAQSFMKAKK 338
                                                                                                                              86665544433 PP

>> WP-062371956.1|Archaea___Euryarchaeota-Thermococci___Thermococcales___Thermococcus_guaymasensis___100___GCF_000816105.1  
   #    score  bias  c-Evalue  i-Evalue hmmfrom  hmm to    alifrom  ali to    envfrom  env to     acc
 ---   ------ ----- --------- --------- ------- -------    ------- -------    ------- -------    ----
   1 !   31.6   0.0   5.5e-09   4.3e-07       2     168 ..     177     336 ..     177     351 .. 0.81

  Alignments for each domain:
  == domain 1  score: 31.6 bits;  conditional E-value: 5.5e-09
                                                                                                                   tubZ-C   2 lkksNkkiasmLhelnvvTskpssdgtfDkaeleniLktp 41 
                                                                                                                              ++k+N++i++ +++l+++    ++++t+D+++l+ +Lk+ 
  WP-062371956.1|Archaea___Euryarchaeota-Thermococci___Thermococcales___Thermococcus_guaymasensis___100___GCF_000816105.1 177 YEKINYTIVERIASLLALI-DVPGEQTLDASDLKFVLKAF 215
                                                                                                                              579****************.99****************96 PP

                                                                                                                   tubZ-C  42 G.vlvfaklkisendvdteneetlaeeikesle.kgilad 79 
                                                                                                                              G +++++ +k+  ++      ++l++ i +s e +g + +
  WP-062371956.1|Archaea___Euryarchaeota-Thermococci___Thermococcales___Thermococcus_guaymasensis___100___GCF_000816105.1 216 GsFATVGYAKARADQ-----VKSLSKLIVKSFEsEGLYLE 250
                                                                                                                              626889888777744.....45777778888885666666 PP

                                                                                                                   tubZ-C  80 gfdleeadrlalsivipdeaerllnmtflekietelkkea 119
                                                                                                                                   + +++   +v++ +  ++l ++++ ++ +el ++ 
  WP-062371956.1|Archaea___Euryarchaeota-Thermococci___Thermococcales___Thermococcus_guaymasensis___100___GCF_000816105.1 251 ----ANVESALYGLVAVHGPPEVLKAKEIFEALDELTERI 286
                                                                                                                              ....666666666666889999999988888888999998 PP

                                                                                                                   tubZ-C 120 Pvlelfvgayseen.keekvytivsGlglpeRvkeLkeei 158
                                                                                                                                 + f g+y +   +e++v+t +sG   +e+++ ++  +
  WP-062371956.1|Archaea___Euryarchaeota-Thermococci___Thermococcales___Thermococcus_guaymasensis___100___GCF_000816105.1 287 KGKQIFRGFYPDPRtREVEVVTLLSGIYDSESIESIIRTA 326
                                                                                                                              88999***********************99*******999 PP

                                                                                                                   tubZ-C 159 eelqekieea 168
[truncated: 1,889,831 more chars]
