# Supplementary material for: Early origin and evolution of the FtsZ/tubulin protein family
Source: Front Microbiol. 2023 Jan 10;13:1100249. doi: 10.3389/fmicb.2022.1100249 (PMC9871819; doi:10.3389/fmicb.2022.1100249)
Supplement: Supplementary file 2 [file Data_Sheet_2.ZIP › DATA/fig4-5/C-terminal_HMM/msa_C-terminal/artub-C.afa]

>OLC36913.1|Archaea___Crenarchaeota-Nitrososphaeria___Nitrososphaerales___Nitrosotalea_sp001917995___80.91___GCA_001917995.1/230-462
QLAHKYEKRLDKLQSIIDDLPKEHEIGWKDYRGMNLIAANAMSMFIASFARETEWDMSNYRTWLATKRPRFA
IPWVIPIIPEDRPWGSDLIPGGKANTMEAIVEHIHKREDAILFDIDENDIRDKGGPKDSCCALVKVKGEFDL
KEREILKNVIKDRFHIEEARMVFVKIPILESEQANVTILVNTKAISPKILEIASEAEGSWDAYKEEYGKWGL
TTEEFKQSLMDVVHQFS-
>WP-100182312.1|Archaea___Crenarchaeota-Nitrososphaeria___Nitrososphaerales___Nitrosotenuis_sp002787055___99.68___GCF_002787055.1/231-464
EVAHKYEKRVDKIPSIIDDLPKEHEVGWKDYKGMNLIAANAISMFISSFARETEWDMSNYRTWLATKRPKFA
IPWVIPVLPDEDQWNLNTITGNKHNTMDSIIENLNKKQDAILFDVDETDIRNYGGPKDSCCALVKVKGEFDI
KERELLKRIIKERFNIEDSRMIFVKIPILDKEQANITILVNTKAVGPKVLEIAREAEEAWDAYKDEYGRWGL
TTEDFKQSLMDVVHQFSQ
>WP-007550732.1|Archaea___Crenarchaeota-Nitrososphaeria___Nitrososphaerales___Nitrosoarchaeum_koreensis___100___GCF_000220175.1/229-461
KLAHQHDKKLQKIPSIIDDLPKEHEVGWKDYKGMNLIAANTISMFISSFARETEWDMSNYRTWLATKKPKFA
IPWIMPVSPSESQWGKDMLTSTKNNTMEDVLNKLGKKEDALLFDIDENDIRNNGSSRDSCCVLVKVKGEFDI
KEREAIKRIIKDKFNIEESRMIFVKIPIMDGEQASIAVLVNTKAIGPKILEIAKEAEEAWDGYKDEYGRWGL
STEEFKQGLMDVVHQFS-
