# Supplementary material for: Early origin and evolution of the FtsZ/tubulin protein family
Source: Front Microbiol. 2023 Jan 10;13:1100249. doi: 10.3389/fmicb.2022.1100249 (PMC9871819; doi:10.3389/fmicb.2022.1100249)
Supplement: Supplementary file 2 [file Data_Sheet_2.ZIP › DATA/fig4-5/C-terminal_HMM/msa_C-terminal/Asg.Tub-C.afa.fa]

>OLS26264.1|Archaea___Asgardarchaeota-Heimdallarchaeia___LC-3___LC-3_sp001940645___91.59___GCA_001940645.1/219-454
-----NFTKENKK-QKDKQKQLKSESEFIDLINPLAMEAIDYMLSPGIAEVGKTVSPTTDLADYSRKLDSVV
VPVLFKDVPFFPEVGDLENQFQTIMNFSVTKQSLTDMGKKPDAESVYAIFSGSKEISRVEYSPILKKTLKNY
IAKGAAVTHSFISYDHE-VN-PALLMLFGLPKVPEIKDILEEAKALIRLHSGRSNLKEHWFQRSKGVGKDVL
EQAVTDLEQLFGAYIKEGTDQKSLSALD
>PWI48967.1|Archaea___Asgardarchaeota-Heimdallarchaeia___B3-JM-08___B3-JM-08_sp003144275___93.69___GCA_003144275.1/222-459
ALDS-NVTRPNVLGQTNTPLPVQMEEAFVELVNPLALESIAEMLSPGVPELGKEVLPTTDIGDFALKLDSVV
VPAMFDDLSIFPEVGDVGNQLAAAVEYTAAHCSLTNMGTNPAASSVFSVLSGPKEIARVEFDPLLKKALSPF
LAKGASISPTYCAYDDEKAR-ASLLLLFGLPRIPELYDILEEAKSLIRLHSGDSELKQHWFKRSKGTTKQEL
EDAVSDLEKLFGYYITPEQTQANK----
>KXH77455.1|Archaea___Asgardarchaeota-Lokiarchaeia___Thorarchaeales___SMTZ1-83_sp001563325___90.19___GCA_001563325.1/224-461
NVEQIEHMVPSTL-DEGGELEARTEQAFVELVNPLALDVVEAMLSPGVYEPNKDVFPTTDLADYARKLDPVV
VPALYTDVGLIPDAGSMPKQLRTMMDYAVKECSYADVGEQPNAESVYYVFSGPRHISKAEYGMHLKEALDGF
IAPGAAITPCYVQYFYPDPK-TDLLVLLGLPKIPELVQIINEATQLVNLHSGSSPLKQGWFMRAKGTTRKEL
VDAIADFRELFSYYMAPGDTAEPM----
>OLS30664.1|Archaea___Asgardarchaeota-Lokiarchaeia___Thorarchaeales___AB-25_sp001940705___90.12___GCA_001940705.1/228-464
DIDSIETMVPSTL-EDSTAADARTEHAFVELVNPLALDVVEAMLSPGVWERSKDVFPTTDLADYARKLDPVV
VPALYTDIGLIPDAGSMPKQLRTMIDYAVTECSYADVGDEPNAESVYYVLSGPRHVAKAEYGMHVKEALDKF
IAPGAAITPCYVQYLTQDDSMTNLLLLLGLPKIPELVQIINEATQLVNLHSGASPLKQGWFMRSKGTTRKEL
VDAINDFRELFSYYMTPGDTME------
