# Supplementary material for: Early origin and evolution of the FtsZ/tubulin protein family
Source: Front Microbiol. 2023 Jan 10;13:1100249. doi: 10.3389/fmicb.2022.1100249 (PMC9871819; doi:10.3389/fmicb.2022.1100249)
Supplement: Supplementary file 2 [file Data_Sheet_2.ZIP › DATA/fig4-5/C-terminal_HMM/msa_C-terminal/cetZ_C-terminal.afa]

>MAX59202.1|Bacteria___Chloroflexota-Dehalococcoidia___UBA3495___UBA11650_sp002710215___90.34___GCA_002710215.1/216-379
--PQEVFSSSE-----------ITATMGNI--GDISTIGYCGE---EINLK---------------------
-S--RPW----------------------------------SKKMDPGTHELESIIERSVEKS---------
----------ALTFPCDVSGARTAALIVKGRPQHLFTQAI-----------AKGKSRLEEMTTV-GKVRYGD
------YPD---------------RSSKYLSAITLVSGITDF-SRLDQMKRRVQELG---EQQDVPQ-----
--------------------------------------TTYGNGVAEPTAV---------------------
--------------------------------------------
>WP-012940802.1|Archaea___Halobacterota-Archaeoglobi___Archaeoglobales___Archaeoglobus_B_profundus___99.84___GCF_000025285.1/208-386
SIGEMVVDSSE-----------VINTLRG---GGISSIGYATT---LVEEK---------------------
-KR-----GFSLFR----------------RKNVD------EFAENDKATKIASLVRRAA-LG---------
----------RLTIPCNIRSAERALVLVAGPPEHLDRKGL-----------EKAKLWLEEQIAG-VEVRAGD
------YPT---------------RRTKHVAALVVLANVTDV-PRVKQLQRLAAEAK---EE--IES-----
VEKERIEKTLEIF------------------------D-----EDIEPLI----------------------
--------------------------------------------
>WP-013684173.1|Archaea___Halobacterota-Archaeoglobi___Archaeoglobales___Archaeoglobus_C_veneficus___99.35___GCF_000194625.1/208-392
MVGEMVVDSSE-----------VINTLRG---GGISSIGYATS---LAEPE----S-------------KKK
-AK-----LLPFFK--------------ARKKEEE------PIMEDDKAMKIASLVRRAA-LG---------
----------RLTIPCNIRSAERALVLVAGPPEHLDRKGL-----------EKAKLWLEEQIAG-VEVRAGD
------YPT---------------RRTKYVAALVVLANVTDI-PRVRELQRMAAEAK---EE--VED-----
AERMRIEKTLSLF------------------------D-----EDIEPLI----------------------
--------------------------------------------
>WP-048064350.1|Archaea___Halobacterota-Archaeoglobi___Archaeoglobales___Archaeoglobus_fulgidus___100___GCF_000008665.1/208-391
VVGEMVVDSSE-----------VVNTLRG---GGISSIGYATT---LAESS------------------EKK
-RK-----GFRLFG--------------RKEEEEI------EALENDKPMKIATLVRRAA-LG---------
----------RLTVPCNIHSAERALVLVAGPPEHLDRKGL-----------EKAKIWLEEQIAG-VEVRAGD
------YPT---------------RRTKYVAALVLLANVTDI-PRVKELQRLAAEAK---EE--AEE-----
AEKMRMTKTIELF------------------------D-----EDIEPLI----------------------
--------------------------------------------
>WP-015591518.1|Archaea___Halobacterota-Archaeoglobi___Archaeoglobales___Archaeoglobus_A_sulfaticallidus___100___GCF_000385565.1/208-389
MVGEMVVDSSE-----------VINTFKG---GGISSIGYATT---TAEPE------------------KKK
-KF-----GFSLFK----------------KSREE------ASFEEDKSMKIASLVRRAA-LG---------
----------RLSVPCNIRSAERALVLVAGPPEHLDRKGI-----------EKAKLWLEDQIAG-VEVRAGD
------YPT---------------RKTKYVAALVVLANVTDI-PRVKQLQKLAVEAR---EE--VED-----
AEKIRLEKTLELF------------------------D-----EDIDPLF----------------------
--------------------------------------------
>WP-048096892.1|Archaea___Halobacterota-Archaeoglobi___Archaeoglobales___Geoglobus_ahangari___100___GCF_001006045.1/207-390
LVGEMVVDSSE-----------VINTLRG---GGISSIGYATL---PIQEK------------------KKG
-GG-----LFGFLK---------------KKEEQV------VTAEEDRSTRISSLVRKAA-LG---------
----------RLTIPCNIGSAERALVLVAGPPEYLDRKGL-----------EKAKLWLEEQIAG-VEVRAGD
------YPT---------------RRTKHIAALVVLANVTDI-PRVKQLQKLAAEAK---EE--VEI-----
AEKERIEKTISLFE-----------------------E-----EDLEPLF----------------------
--------------------------------------------
>WP-109969138.1|Archaea___Halobacterota-Methanomicrobia___Methanomicrobiales___Methanospirillum_lacunae___99.54___GCF_003173355.1/207-393
HVGEMVVDSSE-----------IINTLKG---GGISSVGYAIS---EVGGQ----TP------------EPE
-VG-----LLGRMLRRNQ---------VEERRPED------KLMGEDRTSRVLSLVRRAM-LG---------
----------RLTLPCEYSTASRALVLVAGPPDELDRKGI-----------EKAKSWVEENIAG-VEVRGGD
------FPA----------------QSRFVAAVVLLASIADA-PRVTNLLEIAKETK---AT--SER-----
IDVENKIKLD---------------------------------ESIEPLFE---------------------
--------------------------------------------
>WP-042698049.1|Archaea___Halobacterota-Methanomicrobia___Methanomicrobiales___Methanocorpusculum_parvum___98.21___GCF_002287215.1/207-397
-VGEMVVDSSE-----------IINTLRG---GGISSVGYAIS---EAIPKGGRSSS------------KSG
-GG-----LLGGLL-------------GKKDKRQEPHI--DITSSEDKSAKIIGLVRRAM-LG---------
----------RLTLPCDYSTAERALVLVAGPPTELDRKGV-----------EKSKSWVEENIAG-VEVRGGD
------YPV----------------DSGYVAAVVLLATIGNA-PRIRELMELAKEAK---EE--VVR-----
SRERATSSMFE--------------------------------DGIDPLFE---------------------
--------------------------------------------
>WP-007314297.1|Archaea___Halobacterota-Methanomicrobia___Methanomicrobiales___Methanolinea_tarda___99.02___GCF_000235685.2/207-392
-VGEMVVDSSE-----------IINTLRG---GGITSVGYAIT---EVVTK----KS------------KPS
VSS-----LIGGIKGTL----------RKREATEE------GLLGEDRTAKIISLVRRAM-LG---------
----------RLTLPCDYSTAERALVLVAGPPDELDRKGI-----------EKAKSWVEENIAG-VEVRGGD
------YPV----------------NSSYVAAVVVLATIANA-PRIRELMDIARTTK---ED--VAK-----
SQERKPITLD---------------------------------EEIEPLFE---------------------
--------------------------------------------
>WP-004039240.1|Archaea___Halobacterota-Methanomicrobia___Methanomicrobiales___Methanofollis_liminatans___99.54___GCF_000275865.1/207-392
-VGEMVVDSSE-----------IINTLRG---GGISSVGYAVT---EVVSD----RT------------KQK
-RG-----FFGGLKESF----------SKKEKAEE------VLMGEDKSAKVIALVRRAM-LG---------
----------RLTLPCDYSTAERALVLVAGNPNEMDRKGV-----------EKAKSWVEENIAG-VEVRGGD
------YPV----------------DSNYIAAVVVLATIGEA-PRVRELFEIAKETK---ED--VIR-----
SKEKRASMFDD--------------------------------QDIDPLFE---------------------
--------------------------------------------
>WP-048148415.1|Archaea___Halobacterota-Methanomicrobia___Methanomicrobiales___Methanolacinia_paynteri___98.37___GCF_000784355.1/207-391
-VGEMVVDSSE-----------VINTLRG---GGVSSVGYAIS---DKVTQ----SV------------KQK
-KG-----LLGGL--SV----------KKKENTEE------VLTGEDKSAKIIGLVRRAM-LG---------
----------RLTLPCDYTTAERALVLIAGPPGEMDRKGV-----------EKSKSWVEENIAG-VEVRGGD
------YPL----------------ESSKVAAVVVLATIGDA-PRIRELLEIAKETK---ED--VIK-----
SKERRVTMFDD-------------------------------GEGIDPLFE---------------------
--------------------------------------------
>WP-012106235.1|Archaea___Halobacterota-Methanomicrobia___Methanomicrobiales___Methanoregula_boonei___99.54___GCF_000017625.1/207-396
-VGEMVVDSSE-----------IINTLRG---GGITSVGYAIS---EVIST----RT------------KQQ
-RG-----LLGGIQKNIKD-----TFGGKKEANEE------VLMGEDRSAKIVGLVRRAM-LG---------
----------RLTLPCDYSTAERALVLLAGPPDEMDRKGV-----------EKAKSWVEENIAG-VEVRGGD
------YPV----------------NSEYVAAVVMLATVGNA-PRIKELLDIAKETK---EE--VIK-----
SKEKKSTMFE---------------------------------EGIEPLFE---------------------
--------------------------------------------
>WP-012617210.1|Archaea___Halobacterota-Methanomicrobia___Methanomicrobiales___Methanosphaerula_palustris___99.84___GCF_000021965.1/204-388
-VGEMVVDSSE-----------IINTLRG---GGITTVGYAKT---EAIST----RS------------KQN
-KG-----LFGNLIGSL----------KKREASEE------VLLGDDRSAKIISLVRSAM-LG---------
----------RLTLPCDFKTAQRALILLVGPPGEMDRKGV-----------EKARSWVEENIEG-EEIRSGD
------YPI----------------ESNYVAAVVVLASIGEV-PRIRALLDMAKETK---VE--LAR-----
AKTDGMTMFE---------------------------------DGIDPLFE---------------------
--------------------------------------------
>WP-089816435.1|Archaea___Halobacterota-Halobacteria___Halobacteriales___Halomicrobium_zhouii___99.93___GCF_900114435.1/208-397
EVAESVVDSSE-----------IINTLSG---GGVSTVGYAAE---DVERS-------------------AQ
-GG-----LLARVGSDR----------LSDRGSDD------GLDSANTTNRITALVRKAA-LG---------
----------RLTLPCDIQGAEKSLVVVGGPPEHLDRKGI-----------ERGRQWLEEETGS-MEVRGGD
------YPL---------------PSSDTVASLVLLSGVHHV-PRFKELQQVAIEAQ---DN--IAQ-----
RDARSEENLQQLVH-----------------------DGA---EELTSLF----------------------
--------------------------------------------
>PXF51557.1|Archaea___Halobacterota-Syntrophoarchaeia___ANME-1___ANME1a_sp003194425___87.91___GCA_003194425.1/205-405
EVGQMVVDAAE-----------VMNTLRG---GGISTIGYAAE---EIKGR----GKGGGNGGGSGSGGGGG
-RG-----LLKRLFGR--------------GKSDE------SMEKMDATTRITSLTRRAA-AG---------
----------RLTIPCDVTTAERALVIAAGPPGELNRKGV-----------EKSKERVEDLIRG-TEVRGGD
------FPL---------------VKSRYVSTVVLFSGVSNI-PRVKEIQELGAGAL---EK--IEE-----
ISSEKEKDYEELL------------------------DT---KGTIKPLFK---------------------
--------------------------------------------
>OFV68251.1|Archaea___Halobacterota-Syntrophoarchaeia___Syntrophoarchaeales___Syntrophoarchaeum_caldarius___96.08___GCA_001766815.1/207-386
DVGQVVVDSSE-----------IINTLRG---GGISTVGYAVE---EVGNT-------------------SS
-KG-----LFKRL-----------------KKEKS------SLDSLDTTTKITSLTRRAV-MG---------
----------RLTLPCDITSAERALLVIAGPHDALNKKGI-----------EKSKLWIEEMIHG-TEVRGGD
------YPV---------------PRSNYVAAVAVFSGVTDV-PRIKQLQEMATEAQ---KN--IQE-----
FDETKNEKHKSLW------------------------H-----DDLKPLF----------------------
--------------------------------------------
>OFV66764.1|Archaea___Halobacterota-Syntrophoarchaeia___Syntrophoarchaeales___Syntrophoarchaeum_A_butanivorans___88.89___GCA_001766825.1/205-384
EVGQVVVDAAE-----------IINTLRG---GGISTVGYAVE---EVSKK-------------------KK
-GG-----LFKRV-----------------KRDKS------SLETLDATTKITSLTRRAV-MG---------
----------RLTLSCDISSAERGLIVVAGPPEELSRKGI-----------EKAKLWVEEMIRG-TEVRGGD
------YPV---------------PKSDYVAAVTVFSGVTDV-PRIKELQELAVNAQ---KT--IQE-----
FDSKKEEKHESLW------------------------R-----DDIKPLF----------------------
--------------------------------------------
>WP-092536862.1|Archaea___Halobacterota-Halobacteria___Halobacteriales___Halopelagius_longus___99.38___GCF_900100875.1/208-394
--DDGAVETAD-----------VRRTLNA---GGVSTIGYASV---EVRRP----K----------------
-RG-----LVARLL----------------GSTP-------DRDEGKVTNRVTSLVRRAA-LS---------
----------RLTVPCDIESADRGVVVVAGPRAEVSRQGV-----------ERGREWVREETET-TEIRGGD
------CPM----------------NSESVAAAVLLSGLDDV-PRLNELRRTAVEMR---RD--ILE-----
KDSVSGHRYRSLIRASGG-----------------DGDDG-DEESIEPLF----------------------
--------------------------------------------
>WP-006055899.1|Archaea___Halobacterota-Halobacteria___Halobacteriales___Halogeometricum_borinquense___99.92___GCF_000172995.2/208-392
VVAESVIDSSE-----------IINTLRG---GGVSTIGHASS---TLPTD-------------------DS
-SG----FSLGNLF----------------GSSDN------EPDEIEAMNRITTAARKAT-RG---------
----------RLTLPCDVSSSQRALVVTSGPPQWLSRKGI-----------EQSRQWIEEETES-MEIRGGD
------DPR---------------SDSDRVSVTVLFAGVTDI-PRIEQLRERALKAA---ES--SGD-----
SDDLSETELDDFA------------------------D-----SSVDGSDL---------------------
------------------------------------------KR
>WP-058566444.1|Archaea___Halobacterota-Halobacteria___Halobacteriales___Haloferax_sp001469875___99.44___GCF_001469875.2/208-395
TVGESVVDSSE-----------IINTLRG---GGISTIGYAAS---ELPES----D--------------DD
-GG----FSIKGLL----------------GGGSS------SVDELDSINRITTQTRKAV-LG---------
----------RLTLPCDVDSASRGLVVVSGPPEWLNRKAI-----------ERSRTWVEEQTAS-MEVRGGD
------YPL---------------PESDHVGVLVLLGDVSRS-DRVAEVRSTAVEAE---RD--RRDREAND
AGADSEDDSEAVV------------------------D-----DRLDTLF----------------------
--------------------------------------------
>WP-082230738.1|Archaea___Halobacterota-Halobacteria___Halobacteriales___Haloprofundus_marisrubri___99.24___GCF_001469955.1/208-374
TVAESVIDASE-----------IINTLHG---GGVSVLGYSST---TVETT------------------ESN
-PG-----LLSRLL----------------GRSEPE-----PVDATKAISVLETGFRKAI-HQ---------
----------GLTAPCSLASTERALAVVGGPPAWLNRQGV-----------ERGRQYIESETEC-MEVRGGD
------YPQ---------------PDRESVEIDILFSGVSLD-SRIDALQNAASKSE---PV--QEL-----
PESRR-------------------------------------------------------------------
--------------------------------------------
>WP-011322783.1|Archaea___Halobacterota-Halobacteria___Halobacteriales___Natronomonas_pharaonis___99.29___GCF_000026045.1/209-396
DIAESVVDASE-----------IINTLE-----GLVSVGYASE---ELPDD----A-------------GDD
-GG-----LLGRVL----------------GGSDD------DSIGSDAVVQIPALVRRAA-LG---------
----------KLTLPCNLASTSKALLIVAGPPEHLSRKGI-----------DNARSWLESEIDC-REVRAGD
------YPL---------------PDADRVAALVVLSGVTDV-PRIDRMQSQAVDAE--T----AET-----
SEAESEDAMQDLIEYG---------------------DDSDGDGATDGHT----------------------
--------------------------------------------
>GBE54005.1|Archaea___Hydrothermarchaeota-Hydrothermarchaeia___Hydrothermarchaeales___BMS3B_sp002897955___97.2___GCA_002897955.1/208-392
HVPELVVDASE-----------IANTING---MEICTIGYASE---KLPRK----NI---------------
-LG------LSSLL----------------GKK--------TEAKQDKASRVLQLVTGAV-KS---------
----------HLLLPCDFRYVRKALVVIAGPPEELSRVGM-----------ENSKEWLETTIKG-KEVRGGD
------YPA---------------PGSDYIAVCVLISGLTGS-KKINDLFERAKDMQ---EI--IAKGMT-E
EEYERLKQTAQLM------------------------------GDIDFLPLD--------------------
------------------------------------------ED
>GBE17889.1|Archaea___Hydrothermarchaeota-Hydrothermarchaeia___Hydrothermarchaeales___BMS3ABIN16_sp002923215___90.22___GCA_002923215.1/208-390
AVAEMVVDTSE-----------IINTMRT---GGICSIGYASE---RVTVR----K----------------
-KG-----FLSKLLSIFL------------GGG--------KKENIGKASRILSVVKRAT-KG---------
----------RLLMPCDYRSANKALIVLAGPPSELDRKGI-----------EKSRQWLEQNITG-AEVRGGD
------YPL---------------PKSGYVGCVVLLAGISNA-PRVRVLLERAKIVQ---EK--VAE-----
-EPIGVKNIESLL------------------------------SDIDKLGG---------------------
------------------------------------------KK
>GBE54331.1|Archaea___Hydrothermarchaeota-Hydrothermarchaeia___Hydrothermarchaeales___BMS3B_sp002897955___97.2___GCA_002897955.1/208-379
RVGEMIVDASE-----------VINTLNA---GGICSIGYASE---AVKRE----S----------------
--------FLTKFVKR-------------------------KEYEIGKASRVLSVTKRAI-KG---------
----------RLLLPCDYTTSQKALIIIAGPHEQLDRKGI-----------EKARKWLETTISG-TEVRGGD
------YPL---------------PKSNYVGCVVLLAGIGNA-PRVKRMLQRARDVQ---KK--IAE-----
-EPVKEKDIDYLL------------------------------GDIENL-----------------------
--------------------------------------------
>PSQ16966.1|Archaea___Halobacterota-Halobacteria___Halobacteriales___SW-7-71-33_sp003023195___88.72___GCA_003023195.1/209-396
RVSENAMDSSD-----------IRRTLGT---GGVSTIAYAET---GVEAT----T-------------RAG
-QG-----LLGRFRTN--------------GSEDGT-----PREDADLATKVDGLVRQAV-GT---------
----------RLTCPARVDSAERSLIVVSGPPRELSWKGV-----------ESARRWVERETGS-SEVLAGD
------DPR---------------ETADTLSAVVLLSNVTDL-PRVDDLQEQAVEAE---RT--IEA-----
QAHRRETEIRDLIT-----------------------DEY---DELDPI-----------------------
--------------------------------------------
>WP-004041953.1|Archaea___Halobacterota-Halobacteria___Halobacteriales___Haloferax_volcanii___98.68___GCF_000025685.1/210-370
DVGASVVDASE-----------IMNTLRG---GGLATLGYSER---PLPPR----D----------------
-TS-----VVGRLKRLV-------------GDDAE------SVDQIDSLNRITTQTREAV-RG---------
----------QLTLSCDIGSASRGLLVITGRPAWLNRDAI-----------SQNQGWIEEQTGS-LEVRNGD
------DPR---------------PDADALSVLVLLGGINPT-AQLTALQAVADAGD---SG----------
-------------------------------------DA---------------------------------
--------------------------------------------
>WP-092734160.1|Archaea___Halobacterota-Halobacteria___Halobacteriales___Halopenitus_persicus___98.11___GCF_900107205.1/207-400
PIAENAVDSSD-----------VVRTLAP---GGIASIGHATT---EVDSG---------------------
-TG-----LLARLLSWF-------------GYGPE------EPERTTDAAKVNSLVQRAT-SS---------
----------RLTVPCDVSSAERVLVVLSGPPSELSRRGF-----------ESARQWIEQEADT-VEVLAGD
------DPR---------------TGSSTLEALVVLSNVTDV-PRIDELQRAALEHE---AE--RSA-----
DETREAERSADETDHP--------------------VDEA-HGSADDPVAADDA------------------
--------------------------------------------
>PSP28373.1|Archaea___Halobacterota-Halobacteria___Halobacteriales___Halovenus_sp003021285___68.07___GCA_003021285.1/212-386
EIAENTLDSSD-----------IFRTLTT---GGVASIGYAST---ELDVN---------------------
-SG-----FFSRLLSKLRN-----------GEKKY------ETEGRTVAMRTNDLIKRAA-TR---------
----------QLTLPCSIASADRALIVLSGPPEECSRKGF-----------ESGRHWLEEETGA-VEVFAGD
------EPR---------------PNASSVSATILFSNVTEV-PRIDELQRRAVAAK---SG--TPQ-----
SHGQDQRHSRQ-------------------------------------------------------------
----------P---------------------------------
>WP-005579460.1|Archaea___Halobacterota-Halobacteria___Halobacteriales___Natronobacterium_gregoryi___99.62___GCF_000230715.2/226-401
TIAENRADASD-----------LARTLKT---GGVSSIGQATQ---EIDRS---------------------
-SG-----LLSRLVAFVP------------FVGDD------EGPEPTDAVKVKRLVKDAV-GG---------
----------RLSLPCAVDSTERTLVVLSGPPSAVSRKGF-----------ESARHWLENATDT-VEVMAGD
------EPR---------------PKASSMTATVLLSNVTAV-SRIDEMQQRAVSVT---DE--FDD-----
EDEVDPAESEFEFV----------------------------------------------------------
--------------------------------------------
>WP-023392765.1|Archaea___Halobacterota-Halobacteria___Halobacteriales___Halobaculum_tyrrellensis___97.54___GCF_000495475.1/241-432
SAPENVMDPSD-----------IARTLDT---GGVSTVGYAST---DLPPN---------------------
-GG-----VRSWLRAVRGW-----------LPWSS------DDEEPTDAARITHLVRRAA-GS---------
----------ALTVSCESSSADRALVSLSGPPRALSRKGF-----------ESGRHWLEREADV-VDVKAGD
------DPI---------------DGSTTLSAVVLLSNVTDV-PPVEAMQTRALDYL---DD--AES-----
ERGRDDPAADRDSRER-------------------DADWG-RFETADPR-----------------------
--------------------------------------------
>WP-007542513.1|Archaea___Halobacterota-Halobacteria___Halobacteriales___Haloferax_larsenii___99.19___GCF_000336955.1/287-471
SADEYRMDPSD-----------IIRALDT---GGVSTIGYASF---DLPQP---------------------
-SG-----IRSWVRSLTDRFAWIPEPSWVSAPPHS------DEDTPTDAAKINRLVREAA-RS---------
----------KLTLPCEISSAERALVVLSGPSKTLSRQGF-----------EGGRYWLEKEADI-VDVMAGD
------ELN---------------ERATALTAVVLLSNVTDV-DRIAEIQETAVEHQ---QS--LRT-----
DGKQYGTARSE-------------------------------------------------------------
--------------------------------------------
>WP-089672397.1|Archaea___Halobacterota-Halobacteria___Halobacteriales___Halohasta_litchfieldiae___99.19___GCF_900109065.1/230-454
RLSELQMDPND-----------VRRVLEI---GGLATVGYAET---ELEVV----T----------------
-ES-----WLTRLRRLL-------------GREVP------EPEPQTDAVSIKNLVQRAV-ES---------
----------ELTLPCDIETADRVLLILSGPPEELSRKGF-----------ETGRYLLEDKTGT-VEVLAGD
------EPL---------------PAATRITATVLLSNVTGV-PRIEALQKRAVAFQ---QE--RNS-----
QPVDDNDHGFQFQQES--------------------VDEADTTDEIDAEAADEIDAVDNSVDED--------
-------------------ETTAHDETDSETEEP------TQEQ
>WP-049910763.1|Archaea___Halobacterota-Halobacteria___Halobacteriales___Halorubrum_coriense___98.73___GCF_000337035.1/264-479
PLSEMRIDPAD-----------ITRTLNL---GGVSTIGHSTM---TLDTQ----S----------------
-VG-----LLRRVLSLL-------------RRSSS------SVSTPVDATQIKTLISQAV-QS---------
----------KMTLPCEITSADRVLLILTGPPDTISRKGF-----------ETGRYLLEEKTET-VEVLAGD
------EPV---------------QKSTELTATVVLSNVTSV-PRIDNLQQRAVAAQ---SD--PDA-----
DTSVASSAHSQQSYTLSVTDQNSTQSHRDTQRT--EFDFGEATTDLDTTDSPDNET----------------
--------------------------------------------
>PSQ28462.1|Archaea___Halobacterota-Halobacteria___Halobacteriales___QS-9-68-17_sp003023565___95.65___GCA_003023565.1/202-398
GVAESVVDSSE-----------VINTLRS---GGIAALGYASA---EASED---------------------
-SG-------------------------------------------ENVNTVTSVTRKAL-LT---------
----------GTSLP-DAVTADSALLVVAGDADRIPRKGV-----------ERARSWVEEETGS-MQVRGGD
------FPL----------------DSESLASLVLLGGVERG-QRVQEFMDRAREAQ---KE--QQQ-----
ATQDHADRFQN--------------------------------DELDDLFWRTARFARGCCLRKRRLRRRIL
ACVTAYTMLAP---------------SNSPRS------------
>WP-059055393.1|Archaea___Halobacterota-Halobacteria___Halobacteriales___Halobacterium_hubeiense___98.65___GCF_001488575.1/207-364
TVGQRVVDASE-----------IIATLNE---GGLATIGYAEQ---RLQSE----QQ---------------
-SG--LESMLDRIRGLV-------------GSADG------AVDEITAIKGVETTLRRAT-RG---------
----------RLTFDCPLDGAASALLIVAGPPAWLHQSAI-----------SDGQSWLAEEIGS-VQLRTGD
------NPL---------------PNSDSLGVLVVFAGVRDA-PRIEALRTTGQ------------------
------------------------------------------------------------------------
--------------------------------------------
>WP-004514857.1|Archaea___Halobacterota-Halobacteria___Halobacteriales___Haloarcula_vallismortis___99.93___GCF_000337775.1/207-368
AVGQSVVDASE-----------IINTLSD---SGFTTLGYASQ---ELQAN---------------------
-AGSDSETVIDRLRNRVL------------GGEAD------AVDEIEAYNAVETTLRRAV-RG---------
----------KLTAECELDSADRALAVFAGPPAWLMRDAV-----------TDGRRWLTEELQS-PEVRSGD
------VPT---------------PGRGTLSVLVVLSGVTEL-PRLAELKTLVEEST---------------
------------------------------------------------------------------------
--------------------------------------------
>ESS11727.1|Archaea___Halobacterota-Halobacteria___Halobacteriales___J07HR59_sp000496235___90.17___GCA_000496235.1/208-365
TVPESVVDASE-----------VINTLAG---GQFSTIGHGSQ---QVREV----E----------------
-SG-----LRSWVKSLFDS-----------SAGRE------DVDTVESIKAVDTTVRRAA-LG---------
----------KLTLECDLETVSRGLLIIAGPPNWLNRQAI-----------ADSRGWLSRETNA-IQLRGGD
------VPR---------------PDATHVSVTVLLSGVAS--DRISELTPDCDYSP---------------
------------------------------------------------------------------------
--------------------------------------------
>PSQ48309.1|Archaea___Halobacterota-Halobacteria___Halobacteriales___Halovenus_sp003022725___82.47___GCA_003022725.1/216-369
PVGESVLDETD-----------VAATLDA---GGLATIGHASA---PVSKF----R-------------DVE
-DS-----LVGRLK----------------GSLLE------DASDMERREAVTSTLQWAV-RG---------
----------QLTLDCDPAESTSALVLFSGPPDWLHRGAV-----------ADGRDWVAELSTN-AELRSGD
------APV---------------PGGDSISVLVVFAGIERA-PRIEDLQ----------------------
------------------------------------------------------------------------
----------------------------------------WYGG
>WP-089671286.1|Archaea___Halobacterota-Halobacteria___Halobacteriales___Halohasta_litchfieldiae___99.19___GCF_900109065.1/222-376
RVAESVVDASE-----------VINTLSS---GGIVSLGHASQ---EVDRP---------------------
-TE-------SRFGLGL-------------FMQDK------ELDETTAIKAIETTVRRAV-NG---------
----------KLTVDINRGSVQRGLLVTGGPPEWLNRQAI-----------ADARSWLAQETGS-VEIRGGD
------IPT---------------PDTDTIVALVVLAGVGDC-QRVSELRAAAANNT---------------
------------------------------------------------------------------------
--------------------------------E-----------
>WP-098726317.1|Archaea___Halobacterota-Halobacteria___Halobacteriales___Natrinema_sp002572525___99.35___GCF_002572525.1/230-382
QSAETVIDASD-----------IHRILGET--TGIATLGYGEQ---AINTA---------------------
-SG-------SRFGLGL-------------FSSDT------AVETTTAISAMTTVIQKAI-HR---------
----------TLTLECDRANATEALLIVGGPPAWLNRQAI-----------ADGRTELEATIES-PMILAGD
------APQ---------------PDRDTVFAVVLFAGVEPV-TRLQELQASTDR-----------------
------------------------------------------------------------------------
--------------------------------------------
>WP-090385925.1|Archaea___Halobacterota-Halobacteria___Halobacteriales___Natronobacterium_A_texcoconense___99.57___GCF_900104065.1/230-384
DVAETVIDASD-----------LARILDSTDETVVATLGYGHQ---NVETD----D----------------
-GG-------SRFGLGL-------------IPTES------SVDTTEAVSAVETTINKAL-HG---------
----------KLTLECERANVNRAMVVVGGPPDWLNRKAI-----------ADGRRTVQSATGS-AEILGGD
------APR---------------PDSDHVFTVVLLAGLESV-DRLESLWRSRR------------------
------------------------------------------------------------------------
--------------------------------------------
>PSQ05572.1|Archaea___Halobacterota-Halobacteria___Halobacteriales___Halobaculum_sp003020945___94.4___GCA_003020945.1/204-392
DSAEMYVDVAD-----------LQAVLEM---GGVSVLGYAAK---RAEAA----G----------------
-GG-----LLDRLRTNGH-----------------------GVDRDTATRNLVETV-KTA-TN---------
----------DLTMDAELGSAEGVVLLVSGPPAELTQRGI-----------DEARRYLAERTGA-KRIAHGD
------APR---------------ENAREVSAAVLFSNVGTA-RRIDDLKQRARTVK---RD--MEE-----
RRDERERKQRELFT---------------------DAD-----DELESLDPDGLS-----------------
--------------------------SDD---------------
>KYH38952.1|Archaea___Crenarchaeota-Bathyarchaeia___B25___B25_sp001593855___74.3___GCA_001593855.1/213-420
MVGGKVVDTSD-----------ILNSL-----NGFTVYGYSEA---WARK----------------------
--G---WI--------------------FKKKD--------KFYRLNPKDKCRAVLQDAV--T---------
----------RLSTECRLSSAKKALLMLAGPSNELNRDGL-----------NEAIRWYENNLKG-AEIRCGD
------YPV---------------PKSDRITGIVFISGLYDI-PRIRELMAAAAKHQ---KT--IEEK----
-------------------------------------------GRIEPLVLVSCPE-CGS---------KDL
QILKSWE-VAPKTRKGPAIRVTMYLCKNGHKFRKVTK----LEG
>ESS06595.1|Archaea___Halobacterota-Halobacteria___Halobacteriales___A07HB70_sp000496195___85.2___GCA_000496195.1/210-414
SIGANTIDSSD-----------LVRTLSP---GGVASVGRATT---ELDTD---------------------
-GG-----LLSLLRALLP-----------GRHGED------GSDERTDAGKIQSLVSRAT-NS---------
----------RLTLPCEVSSAERVXXXXXXXGA---SRAL-----------ASGSRRRPTRLRS-SPATTRD
------PARRLSRRPCCSPTSPASPGSTRCSA---RPSTTSA-PTRRCGLSTSRTDPLSPPDGVVSRL----
-----------------------------------------HGDGPRPRPRPGAP-----------------
---------AP-TRPGRRARTTC---------------------
>WP-079978638.1|Archaea___Halobacterota-Halobacteria___Halobacteriales___Halolamina_sediminis___96.58___GCF_001282785.1/272-425
AVGESVVDASE-----------IIATLGE---GGYATMGYWRQ---QVREK---------------------
-PS-----LFDRLRSKTE-----------------------SPDEIESYSTIETAVQRSL-FR---------
----------QRSAGGDLSRATRALLVTMGPPEWLNREAI-----------ADARRTLDETIGG-GAVRGGD
------APM---------------EDGLHLTVLSVCAGMDRP-DRVVSLIEASSPAN---ED----------
------------------------------------------------------------------------
--------------------------------------------
>WP-089694735.1|Archaea___Halobacterota-Halobacteria___Halobacteriales___Halogranum_gelatinilyticum___99.57___GCF_900103715.1/236-440
DAASNNSNSEEIAVFRPDVAATVSSVLAA---GRLSVLSEARL---PAERR---------------------
--------LFARLRG--------------------------RRPTGRETMAVVRVVRDAA-FGVSPSHVGRW
SVRRVATG-EDTSLASRPPVAEAAWLVLDGPPETRPRHGV-----------DYADRWLRDEVG--VSLVGGD
------VRD---------------TGGDTLTCTLLLSGVRHV-PRLDDLWTAAAAQS---RR--AGDLRL-P
GPDTSVPPTLDAVA-----------------------------ETVDPLF----------------------
--------------------------------------------
>WP-089869303.1|Archaea___Halobacterota-Halobacteria___Halobacteriales___Halogranum_rubrum___99.38___GCF_900114455.1/257-462
DGDSLPVDSDP---------VGLESVLEA---GGVSLLGHAAA---TSPQR---------------------
--G-----LIERVWNPT------------------------AQTPKPDDEETLRLVQAAA-HG--GIRTGRR
TQTQNRNSADTATESPPVPQAQSAWVVTTGLQQQESQESEGSRESPGTLVDERSRRWLCDETN--VRTVGGR
------RVT---------------ATDGSHSVTLLLAGVRDA-PRLTDLWERAVHEG-------CGDPC--D
DPTRTSPETATERD-----------------------------KAFEPLF----------------------
--------------------------------------------
>WP-089385912.1|Archaea___Halobacterota-Halobacteria___Halobacteriales___Halorubrum_vacuolatum___98.92___GCF_900188065.1/208-409
------VDSDD-------------NLLST---NGLSSVGLTSESAVHIPLT------------------KEN
-RG-----LFSRLWSPS------------TEQSEANPIGTDEATPSMRRDQIEEVLHEAA-SP---------
----------PYSIRVEPNKIRQVELFVIAPESYLSETDL-----------SAL-----ELTTA-IQLDLTD
LHICEPSPS---------------GASDRVSALCILTD-DCF-DCVSELMEEAIAMQ---ND--TSCV----
EVSEALDRLPDLLKDRST----------DTEVTSVDGD-----GDLEPLF----------------------
--------------------------------------------
>GBE54334.1|Archaea___Hydrothermarchaeota-Hydrothermarchaeia___Hydrothermarchaeales___BMS3B_sp002897955___97.2___GCA_002897955.1/199-371
ELGSNVLTASD-----------IINTL-----KGISTIGIGKR---KIDIE---------------------
------------------------------------------DENLDKPEMVVSLTEKSV------------
---------RNTLTPVDFRSSNSALVVVSGPKRYLDFLGS-----------IPSRLWVEKNIAG-VEVRGGD
------LP----------------GNKDSLEVTVLLSGIRKS-EKLKYLYKLGESLE---SG--KLD-----
ASGKVYEKMKVLLAKI---------------------------DELKTISSDIVEDI---------------
---------------GSE--------------------------
>GBE17886.1|Archaea___Hydrothermarchaeota-Hydrothermarchaeia___Hydrothermarchaeales___BMS3ABIN16_sp002923215___90.22___GCA_002923215.1/197-376
DIGENAVDFSD-----------FAKTL-----KGLSVVGLKGQ---DLLLN---------------------
------------------------------------------PE-IDKPEAVIDLTKAAS------------
---------KMTTLQVELGDVQSALVTVLGDRDHIDFLGS-----------IPARLWVEKNIGG-REVRGGD
------MPL---------------SRRGNVEVLLIFSGVKRS-EEMAGLYKKVE------------------
-----------LLGKA---------------------------QQMDETITEVIDRI---------------
---------------GGMRRTLNELEREMDETYQKLKGKVEKKE
>GBE17888.1|Archaea___Hydrothermarchaeota-Hydrothermarchaeia___Hydrothermarchaeales___BMS3ABIN16_sp002923215___90.22___GCA_002923215.1/201-338
----RMIDESF-----------LERCL-----GERTSIAYYKP-----------------------------
-----------------------------------------SSDHLSIKDAVETMLRD--------------
----------SFYLKFELESADKIVFIARGNLSYLYGHDF-------------AQGWAQNRFGVELEYEFYD
-----------------------EPGSNSLELGLLVIGTKDLNGRFDEVKEVAGKKE--TSE--LDDLL---
-------------------------------------------KDIHSIF----------------------
--------------------------------------------
>GBE54332.1|Archaea___Hydrothermarchaeota-Hydrothermarchaeia___Hydrothermarchaeales___BMS3B_sp002897955___97.2___GCA_002897955.1/201-338
----NTAEAHE-----------ISQAVK----GKVAGFGYMRV-----------------------------
-----------------------------------------KNESMSAKDAIQKLIRD--------------
----------KMYINLDNAKPEEFYLILRGNLNSFYGENF-------------AREWIKNKYDAGLNIRMKD
-----------------------ASGSKNLDIATMVTGIENI-FNVEEETNIEKEKSI-PPD--LEDLL---
-------------------------------------------SDIQSL-----------------------
--------------------------------------------
>WP-094531742.1|Archaea___Halobacterota-Halobacteria___Halobacteriales___Halorubrum_halodurans___94.17___GCF_002252985.1/221-415
ELPGAVADQDD-----------ITSVLGT---GGLSTVSFVEK---SLPRP----AR---------------
-PG--VVGRAARFLNTLTS----------GVRAGS------VRDWPHPTDLVEYVASTDA------------
----------SMLPPVTPDDAARTLTLLTGPRDHLHASHV-----------TDTADWAVEAFENELTVVKAD
-------PR---------------RRAKAVSLLTVCSGIGIP-PRVEDLLSDAEHVA---RE--VQQQQQ-Q
QSRERDPKSVNVFD-----------------------D---DSTRIPPAF----------------------
--------------------------------------------
