# Supplementary material for: Early origin and evolution of the FtsZ/tubulin protein family
Source: Front Microbiol. 2023 Jan 10;13:1100249. doi: 10.3389/fmicb.2022.1100249 (PMC9871819; doi:10.3389/fmicb.2022.1100249)
Supplement: Supplementary file 2 [file Data_Sheet_2.ZIP › DATA/fig4-5/C-terminal_HMM/msa_C-terminal/Halo.Tub-C.afa]

>WP-089698615.1|Archaea___Halobacterota-Halobacteria___Halobacteriales___Halogranum_gelatinilyticum___99.57___GCF_900103715.1/337-560
LHAEIDFDGAPEGQKFGHKKQNQSLVRFLEAFTLTSNV-------GIDASGDGLDVRDTYQPIKRYYPKRRS
VDYVPATICAPVLNSTSAGEINESVVETLVDRTLESGKLLDFDPKTAWGGAFLLFGPEEKMKPVRDLQSRGD
IEAMINSY-----VTDQDHPTLRMDVKMLTSESLDELYLWGVLWNPQIPALEQARDQLEMF---SHMDIYDD
LKKRMNDIDAICDHLGIGRVLDQ
>PSQ38650.1|Archaea___Halobacterota-Halobacteria___Halobacteriales___Halovenus_sp003022845___53.37___GCA_003022845.1/361-596
LAVDVNQQWLQTYNPPKYRDINQLLVAFLEGFTMSSTPISYDASATKRISGDVFDVPDSIRPAVQKYPATNE
LDYDPAVMMVPVLGRHN-SPTDENDLDTLVRSTLLQGQFIDFKPNTAWGGTFMVYGPEDKMDELSGLLMDNR
LKEIIGGEDFLDRGSTEPGESVDIYVDQLVVPQVDSVHLWGLIWNPRLPTLEQMYEHAEQLVSNSNSRQAEA
LDDIWNYVETVFSHLG--RENMG
>WP-014555346.1|Archaea___Halobacterota-Halobacteria___Halobacteriales___Haloquadratum_walsbyi___99.3___GCF_000237865.1/392-628
FAVDIDQAALEHYNPPMYTDVNRLLVTFLEAFTMSSTPQSADTTGTERISGEVFDVPDSFRPVQRKYSVASE
RAYTPAVVMAPVIGTTSASRFDRARLDTLARSTLLQGQLVDFDPKSAWGGTFMAYGPAEKMEELEPLLQDGE
LTSILSGQDFLAREQYDGPSSVDIYVNQLVVPHVDNVYLWGLIWNPNLPTLERMYKHARELVEQSENKEAQE
LREAWETIEPLFDCLG--RENMG
>WP-089806311.1|Archaea___Halobacterota-Halobacteria___Halobacteriales___Halogeometricum_rufum___99.36___GCF_900112175.1/305-538
IHPEIA--DLTKYNPPQYASLNRPLVAYLEAFTLTSTPQLLSQEHDIRAKGDVFDVSDSFRPAQDKYPASIP
LDETPAVVLAPVLGRLRGSEMTESSLDLLVRNTLLQNKLADFDPSTAWGGQFLVYGPDSKMERIRRHVTDGT
MQEILNREEFLDGANTDSVETVDVQINQLSVPYLDDVYLWGALWNPEMPALESMYEHARD-IKEGGSRQGES
LREVWPHVESLFDCLG--RENMA
>WP-092734419.1|Archaea___Halobacterota-Halobacteria___Halobacteriales___Halopenitus_persicus___98.11___GCF_900107205.1/338-571
ITPRID--GLQEYNPPHYADLNRPLVAFLEAFTMSSTPQFVKQDASMSIHGDVFDVADSFRPVEDKYPLDLD
ADHRPAVILAPVLGRARGETINRSQLETLISNALYQNRLAKFDPETAWGGTFLLYGPERKMDEVSRLVSDGV
ARDILASEDFLDAANQPGTESVDIHVEQLVTPDLDDVYLWGTLWNPRMPSLERMYDHAKN-IKEGNSQQAEN
LREIWEYVEPLFSCLG--RENMA
