# Supplementary material for: Early origin and evolution of the FtsZ/tubulin protein family
Source: Front Microbiol. 2023 Jan 10;13:1100249. doi: 10.3389/fmicb.2022.1100249 (PMC9871819; doi:10.3389/fmicb.2022.1100249)
Supplement: Supplementary file 2 [file Data_Sheet_2.ZIP › DATA/fig4-5/C-terminal_HMM/msa_C-terminal/tubZ-C]

>WP-081645620.1|Bacteria___Firmicutes_A-Clostridia___Lachnospirales___COE1_sp000403335___98.16___GCF_000403335.2/190-366
---NLNSGFVEAFTAFLEIPSK-HKSVKGNIDKAEIEE-TLKAHGMAVVVRQKAQD-----------SAGVI
QAIK-DNAFAP-----LEADRAVKYITA----SMAGNVSMADIEKAI-----GTP--LDNFQTF--------
NDEETICCVSGLSYPQTRLDEIYNKVSENKDTIKKNLAATHETRMKN--DVNFLSESEPPKKKSEAPKPKTR
RDIM
>CDF43813.1|Bacteria___Firmicutes_A-Clostridia___Lachnospirales___CAG-45_sp000438375___94.11___GCA_000438375.1/179-361
---KINSTFASLFASVLCIN---NKSQDGNMDLAEIEA-CLLTPSFSVITRANKNN---------GITANII
DVLNDSNIFAK-----REDKTITTMGISEAVSAKESKIDMTDLRKEI----GTAP---TEFHG--YLSES--
--EENVIILSGLTMPYSRVDAMTESIQKEADIIKNSRKATTEVRTGK--NIDIFATPTVEQTVSTANKPKG-
LTAL
>WP-094594079.1|Bacteria___Firmicutes_I-Bacilli_A___Paenibacillales___Paenibacillus_sp002257645___99.84___GCF_002257645.1/168-353
LLDMTNKSAVSMLNTIYSYTE--KHSKNGNFDKEDLIT-ILNNPGIALISETNITNLNQGTLSSESVAEKVR
TSWS-QSIFAP-----IESDRISKAALI--FDGQESLLEYVRHDLIF----KQMP--YELFEG--NYHEHN-
--GKIISIITGLPWSLKRLHDIEKSI----SICKEQVEPIHNSRFQA--NVSTLVPQ------QKSTERKSV
LDIL
>WP-095298044.1|Bacteria___Firmicutes-Bacilli___Bacillales___Bacillus_AY_sp002271785___98.2___GCF_002271785.1/172-368
LYKEINNKFVKMIKELISYTD--KSSKNGVLDKNDLKQ-IFNTPGICTIASTNLIDISNLEIDTNYFTNAIQ
KSWK-KTIFSQ-----IQYDKVIRAGVI--FDGNESLMEYIRYDKLFDVFGNSMP--LDLFEG--SYSQEG-
--LKVITILSGLSWINDRVREIDEIIEK-QSSNRPQQTEIYKSKNIN--KGHFFEKS--ISKIETKPKQRSF
QDIL
>WP-099682655.1|Bacteria___Firmicutes-Bacilli___Bacillales___Bacillus_pumilus_M___98.89___GCF_002744245.1/172-365
LYQKVNKQFIDMLEEIEEYTN--LPSSYSTLDKKDLNQ-ILSTPGVTVVSKMDLSEYKKGKF-ANSLHDDIK
QSWQ-QSIYSA-----DTFDSLVKAGVI--IDGNADLTDQISFKRLF---SKGEP--LDLFKG--YYDTGK-
--NQVICILSGLGWINDRMKHLDELIDS--RKVEPIKEEVYVPKFSS--KSAFLRQQTNTNKGEKQVSKGSY
LDKL
>WP-039258842.1|Bacteria___Firmicutes_A-Clostridia___Clostridiales___Clostridium_H_botulinum_A___100___GCF_001266905.1/171-352
--EEINIEFARQFDIFMNMAKNISKELKSRIDAEEIGN-LATSVGSTVFYEL--------PSANSDLKVSIA
EALN-SSIFAT-----SEEDVSKCEYVG--IVTQEGLYDQKEIENMFN------P--EEYTVG--AYSK---
--EHNFIVVTGRPPQKESIETLKESIEE-EEQNKTNDNVLSNLKVHT--DIDTKQPE-AVQKKTQQQIQKPK
VETL
>WP-024634174.1|Bacteria___Firmicutes_I-Bacilli_A___Paenibacillales___Paenibacillus_sp000499205___99.26___GCF_000499205.1/192-389
FLKSCNEYIAVMLHEMNTVTSSYNPTGPFHFDTSEWLK-ILQTPGIMLVGRTTLDERSVDAENEGTFLPKLK
QSIE-EGVLSGGYN-LENAERCALSLLAS-PSGAKRIFTIGMMNTLEQLLITYAPYANERPVA--TYGDQNI
KQLHIYSVFAGLSLP-NRVLQIIESSKKLERKNEVV----DEAWA----VLQNYS-------VVTKKTNDDL
ETLL
>WP-090822920.1|Bacteria___Firmicutes_I-Bacilli_A___Paenibacillales___Paenibacillus_E_sp900103825___99.19___GCF_900103825.1/202-405
YLDYSNKYIATALHEINVVTASFNPIAGYHFDSSELLN-TLKTPGLISIGKLEFASNAIDTANQATFLPDFK
RSIE-RGTLSDGYN-LGKAARVAVSMVAH-PGTAKRIFSMSFINSIETTIEGLSPMATEKPVA--AYEDPKG
EDLSIYTIVAGLGFP-NRVNQLVTKAKEAQEKAEDFLGQEDSALS----ALSGFTRK-----KQSEQTGSIS
DDPF
>WP-071314473.1|Bacteria___Firmicutes-Bacilli___Bacillales___Anaerobacillus_arseniciselenatis___79.74___GCF_001865995.1/216-421
YLKFSNQYVAETLHELNIVTASFKPYGEYHFDSSEFEN-LIKTPGILHLSKFSVPANSVDTEQSLTYVKKLE
ENIH-NGVLSDGFK-IDKASRLAISIVSN-ENNAKRIFNMQFNNAIEHKVKEISPIASERPVAQYQYDIRNR
NEVYFYAVFAGLSLP-SSIKELIVENQKLEELENAINEDEDDVLS----ALSGFSRS-----TKKEIIEDDP
FNSL
>WP-084242426.1|Bacteria___Firmicutes-Bacilli___Bacillales_A___Planomicrobium_A_okeanokoites___99.34___GCF_900176575.1/205-412
YLKFTNQFVAETLHELNVVTSSYKPVGENHFDSSEFEN-LIKTPGVLHFSKFSKSTSDISTSTAATQAEGFK
ENIV-KGILSDGYD-LTRSSRLAISILAD-EQTSERVFNFGFTNAIETEINQIAPVATEKPVAFYNYNYKNI
KDTYFYAVFAGLQLP-ERVKELVEESTRLQQAAEEAQKPTDDIFANF--EVKKENKE-----TVEEVSFEDM
FNLN
>WP-000918313.1|Bacteria___Firmicutes-Bacilli___Bacillales___Bacillus_A_cereus_AD___98.61___GCF_002214725.1/202-407
YTSYSNKYIADALHEINLVTSSFTPFSDTHFDASEFAQ-VINTPGVLSLAKLELKSNQLDTENPLGYLTQLG
NALE-KGVLYDTEE-LESAKKSALSIVTS-PLRAGRLYNFSFLNQMENFLKERTPYVDERPIAPYVNKHTTK
KEVKFYSVVAGLPLP-KRVSDIIDEITRIKEEREQANSKKSNAVLN---KLFAFDDS-----VQEEKPKKKK
LN-F
>WP-014826485.1|Bacteria___Firmicutes_B-Desulfitobacteriia___Desulfitobacteriales___Desulfosporosinus_acidiphilus___99.49___GCF_000255115.2/291-486
WKIVSNMEIVRIINEMNATT---GLPSSTTFDGAELTK-ILTSGGCVTFGKARISLPD--SALFETIALEIS
EILN-SGYLAEYKN-LSEARYAGVQLIMPPDLEFGPMMERTIIDELK----KKMPTLLGTYVG--HAQVKGQ
NEILVYTVVSGMGLP-GRAQELSQLLQAEVEKINASDAKRTQFMPSEVTVMNPF---------LKGSRQRTA
GNPF
>WP-009622132.1|Bacteria___Firmicutes_B-Desulfitobacteriia___Desulfitobacteriales___Desulfosporosinus_sp000224515___99.23___GCF_000224515.1/288-483
WKTASNMEIVRIINEMNATT---GLPSPTTFDGAELTK-VLTSGGCVTFGKARISLPD--PALLESLALELS
NILN-QGYLAEYKN-LAEARYAGVQLIMPPNLEFGPMMERTIIDELK----KKMPTLLGTYVG--HAQIEGQ
NELLVYTIVSGMGLP-GRAQELSQLLQVEVEKINAADAKRTQFTPNEVTVMNPF---------QKSAKKRTA
RNPF
>WP-095268037.1|Bacteria___Firmicutes_I-Bacilli_A___Paenibacillales___Paenibacillus_campinasensis___99.85___GCF_002272015.1/219-418
WDYYSNYKLASTLHEWSVLT---SLGSDYTVDAADLYNHILFGGGVITFAKKRINLDE--VTNKDDLIQEII
STYRGKNVLANGFDYVNDMRSMALVVVI--PREREHELNHDTLEIIRTEIKNELPQ-INFYPG--LATHGSK
RHAIVYTIANMAGLP-ERAKNLREEAEALQREREERENRSSGFNLGEKIQ---------TSNRVGGKRGAAG
INPY
>WP-103110606.1|Bacteria___Firmicutes_I-Bacilli_A___Brevibacillales___Brevibacillus_reuszeri_A___99.73___GCF_002897295.1/220-428
WDRYSNYKVASILHEWNVVT---TLESDKSLDAEDFKNKLLLTGGVLTFAKKKINIQDNDLKSESDLINEIV
STYRGRNVLANGFDYENDAKAFGIHVVM--PKHREDLLNANTLEKINRRLQEELPG-VPVYYG--RSTWDS-
RYALVYTITSLRGLP-ERARKLKEESEELISQQRERENKSSGFGIDGELSANPFKPS-TTRNRSTSSAPSNP
FATA
