# Supplementary material for: Early origin and evolution of the FtsZ/tubulin protein family
Source: Front Microbiol. 2023 Jan 10;13:1100249. doi: 10.3389/fmicb.2022.1100249 (PMC9871819; doi:10.3389/fmicb.2022.1100249)
Supplement: Supplementary file 2 [file Data_Sheet_2.ZIP › DATA/fig4-5/trees/MSAs/Tubulin_CetZ_FtsZ_linsi_trimal_gt20.afa]

>PZO87686.1|Bacteria___Proteobacteria-Alphaproteobacteria___Micavibrionales___Micavibrio_A_aeruginosavorus_B___86.84___GCA_003240795.1
IN--LR--IQ-A-PE--------VNRLSPKITVVGVGGAGGNAVNNMISSGLEGVEFLVCNTDAQALDGSLCETRIQLGSHVTGGLGAGAKPEMGMKAAEESIEDVMSRLQGANMVFITAGMGGGTGTGAAPVIARACRDSGILTVGVVTKPFTFEGTHRMRQADAGILEMQDVVDTLIVIPNQNLFRVANERTTFAEAFRMADSVLQSGVRGVTDLITKEGLINLDFSDVRSAMLEMGKAMMGTGEAEGERRAIEAAEAAINNPLLDISMKGARGVIINVTGGADMTLFEVDEACNRIRDEVDANANIIFGSTFDDRMEGRMRVSVVATGIDAGEAKQAGSNN-GGRPITNTTQDEPERE-APVPQPV-APAPVQ-PKKSLF-ERISPQQ-AAEGDLDIPAFLRRQAN-
>OUT90845.1|Bacteria___Proteobacteria-Alphaproteobacteria___Micavibrionales___TMED27_sp002167715___91.43___GCA_002167715.1
--------MQ---PE--------AVTLSPRIAVIGVGGAGGNAVNNMISSSLEGCEFIVCNTDAQALDKSLSMTKVQLGEHVTGGLGAGSKPEVGRAAAEESLDEVMRHLEGANMAFITAGMGGGTGTGAAPVIAKAXREHGILTVGVVTKPFHFEGSHRMKSAEAGIEEIQDYVDTLIVIPNQNLFRVANEKTTFAQAFEMADSVLQAGVRGVTDLMVRPGLVNLDFADIRTAMLEQGKAMMGTGESDGDKRAVEAAESAINNPLLDVSMKGAKGVIINVTGGYDMTLFEADEACNRVRDEVDPDANIIFGTAFDENLEGRMRVSIVATGIDKENGELQGPND-LEQPNTVDSQSDPADE-AXTPKPMESSAPASLKRRSLF-ERIGPAA-EGDDQLDIPAFLRRQAN-
>WP-081463076.1|Bacteria___Proteobacteria-Alphaproteobacteria___Micavibrionales___Micavibrio_aeruginosavorus_B___90.81___GCF_000226315.1
--------MQ-H-KE--------VKKLSPKITVVGVGGAGGNAVNNMITSGLEGVEFVVCNTDAQALDGSLCENKVQLGMAVTGGLGAGARPEVGGAAAEESLDDVLRFLDGANMAFITAGMGGGTGTGAAPVIAKACRDKGILTIGVVTKPFHFEGALRMKMAEAGIAEMQDYVDTLIVIPNQNLFRVANEKTTFADAFKMADGVLQSGVRGVTDLMVMPGMINLDFADIRTAMMEMGKAMMGTGEATGERRAVEAAEAAINNPLLDVSMKGAHGVIINVTGGYDMTLFEVDEACNRIRDEVDPNANIIFGSTFDGTLDGVMRVSVFATGIDVEAVAKSRPKN-VTRPADAVDQEQPVRQ-TPTPRAV-SPAPMHVKKRSIF-ERFRPG-LQNDEDLDIPAFLRRQAN-
>PJB71027.1|Bacteria___Proteobacteria-Alphaproteobacteria___Micavibrionales___UM-FILTER-47-13_sp002789675___92.11___GCA_002789675.1
M---IN--VR-M-PE--------VQKLSPKITVLGVGGAGGNAVNNMISSGLQGCEFVVCNTDAQALGGSLSENKVQLGVSVTGGLGAGAKPEIGCAAAEESIEEVAAYLEGSNMAFITAGMGGGTGTGAAPVIAKICRDLGVLTVGVVTKPFHFEGTHRMKMAEAGIHEMQQYVDTLIVIPNQNLFRVANEKTTFAEAFKMADSVLQSGVRGVTDLMVMPGLINLDFADVRSAMLEMGKAMMGTGEAEGDRRAIEAAESAINNPLLDVSMKGARGVIINVTGGLDMTLFEVDEACNRIRDEVDPNANIIFGSTFDEKLDGMMRVSVVATGIEAEIQKSSGKNY-TGQPNVSTKKDEPEAA-APQPKAAETQRPVYIKKKSLF-ERFNGPE-TSEDELDIPAFLRRQAN-
>MAH83282.1|Bacteria___Proteobacteria-Alphaproteobacteria___Rhodospirillales_A___TMED8_sp002690705___95.85___GCA_002690705.1
MS--IS--LS-V-PE--------NTELKPRITVVGVGGAGGNAVNNMIKRELEGVDFVVANTDAQALLQSTSQRRIQLGATLTEGLGAGSKPEIGAAAAEEARDEMLEQINGAHMAFIAAGMGGGTGTGAAPVIAQAAKEAGILTVAVVTKPFQFEGSHRMRLAESGIEELAKYVDTLIIIPNQNLFRVATENTTFADAFGMADEVLYSGVRGVTDLMVMPGLINLDFADIRSVMSEMGKAMMGTGEAEGDRRALEAAESAIANPLLDTSMKGAKGVLINITGGSDITLFEVDEAASRIRSEVDQDAYIIIGSAFDAALDGKMRVSVVATGIDAKDSTLNQPRM-MQSPSVPLKEQEPTED-DPAPVPHEKPEPF-MG-ATLF-ERVRPLT-DETDLLDIPAFLRRQAN-
>HBN22415.1|Bacteria___Proteobacteria-Alphaproteobacteria___Caedimonadales___UBA9215_sp003503995___75.27___GCA_003503995.1
MTS-SS--LN-N-PE--------NKSLGPKITVIGVGGAGNNAINNMIRYDLQGVEYLACNTDAQHLSSSEDERRIQLGLDVTQGLGAGSHPEVGRAAAEESLDEIVRFLKGSNMVFITAGMGGGTGTGAAPVIAQAAREMGILTIGVVTRPFSFEGPHRTRMAESGISEMEQYVDTLIVIPNQNLFRIATDKTTFADAFKMADDVLYSGVRGVTDLMIMPGLVNLDFADVRAVMTEMGKAMMGTGEAKGENRAIIAAESAISNPLLDVSMRGAKGVLINITGGMDMTLFEVDAAANRIREEIDADTNIIFGSTFDETLDGEMRVSVVATGIDSEAIKRRLAE--LAQESAQEDEAQPAYE-LPA-SPLEAYDPHA--QKGFL-GRFSPDEFDNTDVQDIPAYLRRKSK-
>MBB53690.1|Bacteria___Proteobacteria-Alphaproteobacteria___Rhodospirillales_A___UBA3470_sp002709525___85.85___GCA_002709525.1
MS--IN--LS-I-PA--------IPDLKPKLTVIGVGGAGGNAVNNMIRRELEGVDFVVANTDAQALDQSQAEARIQLGANLTQGLGAGSQPDVGRAAAEEAIEEVLASLNGSHMAFIAAGMGGGTGTGAAPAIARAAKEAGILTVAVATKPFQFEGAHRMRLAEAGIKELEQYVDTLIIIPNQNLFRVATENTTFADAFAMADEVLYSGVRGVTDLMVMPGLINLDFADIRSVMSEMGKAMMGTGEAEGERRALDAAEAAIANPLLDTSMRGAKGVLINITGGTDITLFEVDEAASRIRAEVDQDAYIIIGSAFDQDLQGKMRVSVVATGIDNVTGILPQPKM-LRQPTSAATEQEPSLG-EPASKPAD-DVPLVLEEMSLF-ERVRPEE-DADDLLDIPAFLRRQAN-
>MBM10247.1|Bacteria___Proteobacteria-Alphaproteobacteria___Rhodospirillales_A___TMED8_sp002721825___76.68___GCA_002721825.1
MS--IN--LS-I-PE--------HTELKPRITVVGVGGAGGNAVNNMIRKELAGVDFIVANSDAQALLQSRADRRIQLGATLTEGLGAGSKPDVGAAAAKEAHEELLNELSGAHMVFLAAGMGGGTGTGAAPVIAKAAKDAGILTVAVVTKPFHFEGTHRMSLAESGIDELAQYVDTLIIIPNQNLFRVATENTTFADAFATADEVLYSGVRGVTDLMVMPGLINLDFADIRSVMIEMGKAMMGTGEATGERRALEAAEAAIANPLLDTSMKGAKGVLINITGGPDITLFEVDEAATRIRAEVDQDAYIIIGSAFDSELDGVMRVSVVATGIDGGGYVMPQSSI-LQ------KEKEPDWE-APRTEPEDKPDPF-MEKDSLF-ERVRPTS-DEDDLLDIPAFLRRQAN-
>PCJ98536.1|Bacteria___Proteobacteria-Alphaproteobacteria___Micavibrionales___UBA1672_sp002747015___98.28___GCA_002747015.1
IN--IK--MQ---PE--------VSQTSPRIAVIGVGGAGGNAVNNMIASNLEGCEFLVCNTDAQALSTSLSENKVQLGVNVTGGLGAGSKPEIGQAAAEESLEDVLRYLDGANMAFVTCGMGGGTGTGAAPVIAKACRQQGILTVGVVTKPFHFEGAHRMEQAERGIEEMQQYVDTLIVIPNQNLFRIANEKTTFAEAFKMADTVLQSGVRGVTDLMVRPGIVNLDFADIRTAMLQMGKAMMGTGEATGDKRAIEAAEAAINNPLLDVSMKGANGVIINVTGGYDMTLFEADEACNRIRDEVDPNANIIFGATFDDSMDGFMRVSIVATGIDNEVSKGKI-GG-SSKPMTVDSDSSPAEE-SPPPKPLESAVPVSLPQRSLL-ERIGPAV-TLDDELDIPAFLRRQAN-
>HBH26354.1|Bacteria___Proteobacteria-Alphaproteobacteria___Micavibrionales___UBA10425_sp003499545___78.17___GCA_003499545.1
--------MH-D-PA--------AARLSPNIAVIGVGGGGGNAVSNMISSGLEGCHFLACNTDAQALENCLAEAKIQLGTAVTGGLGAGSRPEVGRAAAEESMEDILSCLEGANMVFVTAGMGGGTGTGAAPVIAKACRDRGILTVGVVTKPFHFEGAHRMRLAEAGLEEMQGYVDTLIVIPNQNLFRIANEKTTFAEGFRMADSVLQSGVKGVTDLIVRPGLVNLDFADIKTAMQEMGKAMMGTGEASGDKRAVQAAEAAINNPLLDVSMKGARGVIINITGGLDMALFEVDEACNRIRDEVDPGANIIFGATFDEGLEGLMRVSIVATGIDREVGAGHDGEQ-GSAPVTPAEQAEPAP--GPQPSPV--PAPVV-QRRNFF-ERLGPA-----------AW---A---
>WP-089758468.1|Bacteria___Firmicutes_F-Halanaerobiia___Halanaerobiales___Halarsenatibacter_silvermanii___96.93___GCF_900103135.1
M---FD--IG---T---------ETENFADIKVVGVGGGGNNAVNRMIAEGLDGVEFLAVNTDAQVLMESNAGVTIRIGEQITQGLGAGSDPEIGREAAEQNKDEIAEALSGSDMVFITAGMGGGTGTGASPIVARAAREQGALTVGVVTKPFSVEGQKRMDNALQGIGDLKEEVDTLIVIPNDRLLEVAEEKTSLMEAFKIADNVLRQGVQGISDLITITGIINLDFGDVKTIMKDAGTALMGIGQARGEERAEEAARQAIESPLLEASVDGARGVLLNITGGEELGIHEAYEAASIVKDVSDPGANIILGAVIDEEMEEDVMVTVIATGFDKDGMPSAGDVQ-----------QT---------EDMS-SR------MGV---D--TF---DEDDLDVPAFLRKNED-
>PUU88056.1|Bacteria___Firmicutes_F-Halanaerobiia___Halanaerobiales___Halanaerobium_sp003070825___90.37___GCA_003070825.1
M---FD--IG---T---------EIEQFANIKVVGVGGGGNNAVNRMIEEGLDGVEFIAVNTDAQALMASNAGVTIRIGEKITRGLGAGSDPQIGFEAAEENVEEIAQAIDGADMVFITAGMGGGTGTGAAPVVAEAAKKQGALTVGVVTKPLTVEGKKRMNNAISGIEELKNKVDTLIVIPNDRLLEVAEKQTSLMDAFKIADNVLRQGVQGISDLITITGIINLDFADVKTIMTDAGSALMGIGKADGENRATEAAKLAIASPLLEASIDGARGVLLNITGGMDLGIHEANEAARVIQEVADPDANIILGAVIDEELDSEVKVTVIATGFDSGSPKKRIENS-----------SS---------EMPE-EE------FEM---E--SF---SGDDLDIPAFLRNKKG-
>OIO84648.1|Bacteria___Actinobacteriota-UBA9087___UBA10029___CG2-30-50-142_sp001871795___94.55___GCA_001871795.1
M-------LD---A---------GANYLAVIKVVGVGGGGTNAVNRMIEAGLRGVEFIACNTDAQALLMSDADYKVHIGANLTKGLGAGADPEIGFQAAEESREDIKEALQGADMVFITAGKGGGTGTGAAPVIAGIAKDIGALTVGVVTRPFSFEGRKRSMQADEGIMKLREKVDTLIIIPNDRLLHVAEKKTSIIEAFRMADDVLRQGVQGITDLITVPGLINLDFADVRTIMSDAGSALMGIGVSSGENRAVEAANSAIASPLLEASIDGAQGVLLNISGGSDLGLFEVNEAAEVIANATHPEANIIFGAVIDDTLGDEVRVTVIATGFDLRKQDK-LEFV-------------QK---A---TPEE-SSST----------I--PF---DTEDLDIPTFLRRR---
>OFW34871.1|Bacteria___Actinobacteriota-UBA9087___UBA10029___UBA10029_sp001767575___80.88___GCA_001767575.1
M-------LD---A---------GANYLAVIKVVGVGGGGTNAVNRMIEAGLRGVEFIACNTDAQALLMSDADYKVHIGANLTKGLGAGADPEVGYQAAEESREDIKEALQGSDMVFVTAGKGGGTGTGAAPVIAGIAKEIGALTVGVVTRPFSFEGRKRSMQADEGIMRLRETVDTLIIIPNDRLLHVAEKKTSIIEAFRMADDVLRQGVQGITDLITVPGLINLDFADVRTIMTNAGSALMGIGVSSGDNRAVESARAAISSPLLEASIEGAQGVLLNISGGSDLGLFEVNEAAEVIANAAHPEANIIFGAVIDDTLGDEVRVTVIATGFDIRKHEK-LEFV-------------PK---S---MDE---SLS----------M--PF---DTEDLDIPTFLRKK---
>HAW60012.1|Bacteria___Actinobacteriota-UBA9087___UBA9087___UBA9087_sp003491635___72.17___GCA_003491635.1
M-------RE---P---------KSSYLAVIKVVGIGGGGTNAVNRMIEAGLKGVEFVAINTDAQALLMSDADCKLHIGANLTKGLGAGSDPELGYQAAEENRQEIKEVLQGADMIFITAGKGGGTGTGAGPVVAEIAKELGALTVGVVTRPFSFEGRKRSMQADEGIMKLQEKVDTLIIIPNDRLLQVVERKTSILDAFRLADDVLRQGVQGITDLITVPGLINLDFADVRTIMASAGSSLMGIGVAGGDNRAPEAAKAAISSPLLEASIEGAKGVLLNISGGSDLGLFEVNEAAEVIANAAHPDANIIFGAVIDDSLGDEVKVTVIATGFDIRRRQEKLEFV---------------------------AERE------I------PLE-TETPDIDIPTFLQKKES-
>HAL29827.1|Bacteria___Actinobacteriota-Coriobacteriia___OPB41___UBA7930_sp003453535___93.75___GCA_003453535.1
M-------LE---T---------GANYLAVIKVVGVGGGGTNAVNRMVEAGVKGVEFIAVNTDMQALLMSDADYTVHVGVGLTKGLGAGADPDVGLNAAEENRGEIKEALQGADMVFITAGEGGGTGTGAAPVIAEIAKEIGALTVAVVTRPFAFEGRKRAIQAEEGIKRLRDHVDTLIIIPNDRLLQVAEKKTSILDAFRIADDVLRQGCQGITDLITVPGLINLDFADVRTIMKDAGTALMGIGVATGDNRAHEAAKAAIASPLLESSIEGANGVLLSISGGSDLGLFEVNEAAEVVQAAAHPDANIIFGAVIDDSMMDEIRVTVIATGFGQRKKQETMEFEN---------DEGPR--------------------------I--PFDLAQEDDLDIPAFLKRRSY-
>OFW59607.1|Bacteria___Actinobacteriota-RBG-13-55-18___RBG-13-55-18___RBG-13-55-18_sp001768645___96.58___GCA_001768645.1
M-------PE---T---------ATNYLAVIKVVGIGGGGTNAINRMIDAGLKGVEFVAINTDAQALLMSDADVKVYIGGNITRGLGAGSNPEVGEQAALENKDAVGEAIKGADMVFITAGKGGGTGTGASPIIAEIAKEQGALTIGVVTRPFSFEGRKRAQQAEQGIDKLREKVDTLIIIPNDRLLEVAEQKTSILNAFRMADDILRQGVQGITDLITVPGLINLDFADVRTIMSNAGSALMGIGVGSGENRSSEAARMAISSPLLESSIEGAKGILLNISGGTDLGLFEVNEAAEIIASVADGDANIIFGAVIDDSLGDELRVTVIATGFEYGTADRAGRKA-----------TKPE---S---APE----------------KT--MV-FESEELDIPVFLRNK---
>GBE57948.1|Bacteria___Actinobacteriota-Thermoleophilia___BMS3ABIN01___BMS3ABIN01_sp002897715___79.24___GCA_002897715.1
M-------LD---P---------GNSYLAVIRVVGVGGGGTNAVNRMVDAGLKGVEFVAVNTDAQALLMCDADVKLHIGGKITQGLGAGANPEVGREAAEESRDEIREAIKGSDMVFVTAGKGGGTGTGAAPVIAEISRELGALTVGVVTRPFSFEGKRRSDQAEEGIQVLREAVDTVIIIPNDRLLQVVEKRTSIIDAFRVADDILRQGVQGITDLITVPGLINLDFADVKAIMKDAGSALMGIGVANGENRATEAAKAAISSPLLESSVEGATGILLNITGGTDLGLFEVNEAAEVISGAADANSNIIFGAVIDDSVKDEVKVTVIATGFDKQIKPARVNRA----------AGTPS----PV-TPGE-EPEE----------K--PFE-INEDVLDIPTFLRDEE--
>OFW61033.1|Bacteria___Actinobacteriota-Thermoleophilia___RBG-16-64-13___RBG-16-64-13_sp001768675___86.21___GCA_001768675.1
M-------SD---T---------GSGYLAVIKVVGVGGGGTNAVNRMVDAGLKGVEFIAINTDAQALLMCDADVKLHIGGKVTRGLGAGANPEVGREAAEESRDEIREALKGADMVFVTAGKGGGTGTGAAPVIAELARELGALTVGVVTKPFTFEGRKRASQAEAGIEALSKKVDTLIIIPNDRLLQVVEKRTSIIEAFKVADDVLRQGVQGITDLITVPGLINLDFADVRTVMRGAGSALMGIGMASGENRGVEAAKQAISSPLLEASIEGATGILLNISGGPDLGLFEVNEAAEVIADAADTEANVIFGAVIDESLGDQMRVTVIATGFDELRRPEAAMDR-SA-------RVVPH-------PPAN--------L-DIL--KT-HFE-MDDDILEIPRFLRDKD--
>OLB24951.1|Bacteria___Actinobacteriota-Thermoleophilia___20CM-4-69-9___13-2-20CM-68-14_sp001914705___59.47___GCA_001914705.1
M---SV--RD---Q---------TGNFLAVIKVVGVGGGGTNAVNRMVDAGLTGVEFIAVNTDAQALLMCDADVKIHIGSQATRGLGAGADPVVGKAAAQESRDELKEALKGADMVFVTAGEGGGTGTGGAPILGELAEELGALTVGVVTRPFAFEGRKRAQQAERGIEDLRDTVDTLIVIENDRLLQVVEKRTSIVDAFKLADDVLRQGVQGITDLITIPGLVNLDFADVRTIMRGAGSALMGIGAASGENRATEAAQAAVSSPLLEASIEGATGILLNVTGGREIGLFEVNEAAEVVTGAADQNANVIFGAVIDESLGEEVRVTVIATGFGPHRTRRRRPAQ-AA-------ESE-----Q---EPQ-----------PV---RN-EFD-VPDDVLEVPSFLRDN---
>PVX27465.1|Archaea___Crenarchaeota-Bathyarchaeia___B26-1___BIN-L-2_sp003096255___71.03___GCA_003096255.1
MRA------------DQEKLESLAAASKPSVMAVGIGGAGCNIITWVKQEGVTGGRLISVNTDATHLAISEADRRILIGEKTCHGLGCGGYPKVGEQAMNESFEEVYSEVAKSNILFIVAGLGGGTGTGG---IVELAKELHALVIGVATLPFQIE-TARMSAAKAAIGQLKQYCDTVVIIDNDRLNHLAGN-LPFKEALGVANTTIGKFVKGVTETITTASLINLDYADLRAIMHDAGLASIGIGQGKDDGKVEHAVERALNERLLDVDITKARGVLIHISGGDDMTLEEVHRGGELIKRYMPPNSKVIWGAKVDPNLKGRANVMVVITGVDSAFLKTQKKR------------------------------------------------------LG--GFL------
>SPU57686.1|Bacteria___Proteobacteria-Alphaproteobacteria___Caulobacterales___Brevundimonas_vesicularis_A___99.68___GCA_900445985.1
MGI--E--FE----D-----SRSETGSPVLIRVVGVGGGGCNAVKHMSDFDLQGVELICANTDLQALRNSPVQQKLQLGVETTRGMGAGSQPEVGRAAAEEDRKRIREVLEGADMIFIAAGMGGGTGTGAAPVIAEVAREIGITTLAIVTKPFDFEGSRRMRIAEQGVEALKANVDCLVVIPNERISEVMSDDMPMNEAFRAVDDVLKNGVRSIVGVIQKHGQLNIDFADIKTIMSARGIAILGSGEAQGPDRAATATHKAISSPLLNIDISRATGIMFSVSA-RKVTKKDFTTAGKLIESALHPDPLVIAGMYDDESIEDVVRVTLLATGISDEEDADSNPN-----------NAQPAA--EPI-NPAE----------N--TQKV-----QKDSGLNIPSILRRKAK-
>HBO33197.1|Bacteria___Chloroflexota-Anaerolineae___Anaerolineales___T78_sp003532515___77.27___GCA_003532515.1
M----Q--SK---S---------QFESTPSIKVIGVGRGGCNAVNHMTEEGLKGIEFIAVNRDSQVLSQSKASKRLFIGELVHHGLDGGEDPKRAEKAAENSADELSKVIRDADMIFIVSTMGDGTGTGAAPVVARIAKQAGALTIGVVTQPFTFEGTRRMQKAVEGINNLRKHVDTLIVFSNDQIKEI-DKHASLVEAFKVVDHKIFQGIKGISDLLTAPNLICLNLADLRSIMNGGKLAQMTVGKASGEDRARVATEKAISSCPMDFPMNKADGILVNFTCSPDLALIEIKLAIDLIRKSARPNVNILFGALINPDLIDEFQVTVFTNGYESLDARRVN-R-------------------------------------SFF-------------DLDI----------
>MAV62490.1|Bacteria___Proteobacteria-Alphaproteobacteria___Rhizobiales___MED-G09_sp002704345___56.59___GCA_002704345.1
MTX-IT--LE-T-PE--------VQKLRPRISLIGVGGGGGNALKTMVEQGLDGVELFAVNTDVQDLENLSGVTSIPXGSHSTQGMGAGADPKVGKKAAEESQEEIRRYLEGTHMLFITACLGGGTGTGAAPVIAQLAKDMGILTVGIVTTPWKFEGKKRMSSAKSGVDELCSILDTVIVIPNQNIFRVINEKTPMKECEDLVNKTLHDGVSAISALIMKNGSINIDFADVKTIMQHRGKAVFGVGTASGEDRAILSAEAAISNPMLDLSLKGTKGLLVSLTAGSDINPFEIDSALSLIQKDVGEDCEVIFGVFPDEEIGDSFRTAVIATGMDQSVDETSKQDDETS------TNDKPLR--APD-IPHDTEEDFSL-EEDLFNDRF--DQ-EDESQLEIPALQRRK---
>WP-022859563.1|Bacteria___Actinobacteriota-Actinobacteria___Actinomycetales___Bifidobacterium_magnum___96.23___GCF_000741255.1
MVS-IN--FK-S-PD-----GMMPFEEETIIKVIGVGGAGGNAINRMIDDGLSNVGFVAINTDKKDLFYSKADAKIALVDKNSRGLGAGADPSRGERAAEAHKQEITECVQGTDMVFITCGEGGGTGTGASPVVARAAKEAGALTIAVVTRPFSFEGPQRAGAAAGGIEALSHEVDALIVIPNDRLLELGDRSITVMNAFKAADSALLAGVQGITDLITMDNYIHVDFADVTAVLHDSGSALFGIGSEQGEDRAIKAAEKAINSPLLESSIEGASGVLVNVAGPTDLGMFEVNDAVSMVRKAAHPEAQIIWGMSLNDSYGDEVSVTVIAAGFDANSNVDHKKEQTNEQPAATQQQQQPQQ--QPVPQPVQ-AQPTQ----N-F-------N--DAGDLDLPDFLR-----
>WP-006292756.1|Bacteria___Actinobacteriota-Actinobacteria___Actinomycetales___Scardovia_inopinata___99.3___GCF_001042695.1
MTD-----LD---PE--------EINSKTIIKVVGVGGGGGNAVNRMIDEGIAGVEFVAVNTDMKDLNKSDADVRIALTDSSSRGLGAGADPERGAKAAQDHQSEIEQVLKGADMVFVTAGEGGGTGTGASPIVARAARQQGAVTIGVVTKPFSFEGGRRAASAEDGIEKLRKEVDALIVIPNDRLRNMDIKGMNIREVFQMADTSLMSGVRCITDLISSTNTINVDFQDVSSVLQNAGTAMFGIGRARGEDRAVQAAEIAVNSPLLDTPIDGATSLLVNIAGPTDMGFEEFTQASDLVNRYAAKGANIIIGLVNDDAYGDEVVVSVIATGFDGNARRQDSDESVTQQAVVTRQESQPET---PS-QPSQQQQPQV----S----QPRP-EIADDDGL-IPDFLR-----
>WP-014555346.1|Archaea___Halobacterota-Halobacteria___Halobacteriales___Haloquadratum_walsbyi___99.3___GCF_000237865.1
MTD-IE--IQEDSNQSNSTIESVNSATGNKWQMIGVGGAGNHILDAILEQN-DGLDYAGLNTNIAELGNTQQDEKLIIGYR-HNYSGAGRNWKVGRTLMQKDFEDEKNAVEASQAVMLIHSVTKGTGCGSTPVLAKNIRNLSKPILSSVVLPSTEFGASEMVRGVVGMAYLSKHVDGIIPFDNSKLDAQRTDFIDLEHMYTDVNRLLVTFLEAFT-MSSTPGTESGEVFDVPDSFVAEAVAVIG--TTSASDRLDTLARSTLQGQLVDFDPKSAWGGTFMAYGPAEME--ELEPLLDELTS-------ILSGL--ADS-SD-IYVQLVVVGIN-PNL-ER--KHA-E------VE-----------------------Q-S------N-----KEQELEIELFLREN---
>PSQ38650.1|Archaea___Halobacterota-Halobacteria___Halobacteriales___Halovenus_sp003022845___53.37___GCA_003022845.1
MPD-IE--LEETEPQSKQALTDTQTGTSKKWLIIGVGGAGNHILDAILDQN-DGIGYLNLNTNRNEVLETRVDEALVIGHN-HAYSGAGRDWKRGRDFIEYDFEDERNAVGGAQAVMLVHSVTKGTGCGATPVLADNLREMTKPILSSVVLPSDEFGGSEMIRGVIGMARLSKSVDGIIPFNNAQLEQIRSDLVNLQTKYRDINQLLVAFLEGFT-MSSTPATKSGDVFDVPDSIATEAMVVLG--RHN-SDELDTLVRSTLQGQFIDFKPNTAWGGTFMVYGPEDMD--ELSGLLDRLKE-------IIGGL--DEE-SD-IYVQLVVVGIN-PRL-EQ--EHA-Q------VS-----------------------N-S------S-----RQEALDVEVFLREN---
>WP-092734419.1|Archaea___Halobacterota-Halobacteria___Halobacteriales___Halopenitus_persicus___98.11___GCF_900107205.1
M---IQ--LREADPDTDAS-TDVESSYGKKWFMIGVGGAGNNILDAVLDNN-EGLGYGILNTNIAELEQTQEEQQLMIGQG--HGQGMGRRWDHGKQVMERDFEDGRNPMQDAQAIMFVHSVTKGTGCGSTPVLARKIREESKALLSSVVIPSGMSGGKARVNGVVGLARMSAAVDAIVPFDNERLEAAGADIIDLQEHYADLNRPLVAFLEAFT-MSSTPASMHGDVFDVADSFLDDAIAVLG--RARGENRLETLISNALQNRLAKFDPETAWGGTFLLYGPERMD--EVSRLVDVARD-------ILASL--DPE-SD-IHVQLVTVGLN-PRL-ER--DHA-N------IK-----------------------E-G------S-----QQENLEVELFLREN---
>WP-089806311.1|Archaea___Halobacterota-Halobacteria___Halobacteriales___Halogeometricum_rufum___99.36___GCF_900112175.1
MTE-IE--LK--DPD----------TYGKKWYVIGVGGAGNNIVDAILRRD-QGLGYGMLNTNISELEQTSEVNDLLIGMG-HDGTGMGYRWDTGAKVVEYDFEGEKNALRDSQAVMFVHSVTKGTGCGSTPVLAEKLREHGKPVLSSVVLPSSRQGGRPKTNGVVGLARLSQAVDAVIPFTNDRLERAEGDIIALTKQYASLNRPLVAYLEAFT-LTSTPHDIKGDVFDVSDSFASPAVAVLG--RLRGSTELDLLVRNTLQNKLADFDPSTAWGGQFLVYGPDSME--RIRRHVDTMQE-------ILNRL--DDE-TD-VQIQLSVVGLN-PEL-ES--EHAD-------IK-----------------------E-G------S-----RQESLEVELFLREN---
>WP-006561136.1|Bacteria___Chloroflexota-Chloroflexia___Chloroflexales___Oscillochloris_trichoides___98.74___GCF_000152145.1
MLT-IN--LE-V-PD----IPITHGLQPITIKVIGVGGAGGNVVIRLLGSGMQGADLIAVNTDYQALQVAHAATQICLGESTTRGLGAGGDPAVGQLAAQESQSYIREALAGADMVFVVAGMGGGTGTGAAPVVAQIARELGALTVGIVTRPFKFEGNRRAKVAEDGINQLRSITDTIITIPNDRIVQASARNTSITQAFGMADQVLHYGIQGIIDLITRHGMINVDFADIRAIMSEAGSALLGIGVGSGPNRTADAVRRAMACPLLEGRIEGASRLLLNIAANDDVGLFEIHHGAEMVAKTVDTNANIIFGAMIDPSLPGMVKATLVATGFRPTPPEAPQP-----KPTRLL--RQPSV---PFPAPVS-PQPVA----S-F-----P-A-SEAAQYELPPFLMRANRR
>WP-097654263.1|Bacteria___Chloroflexota-Chloroflexia___Chloroflexales___Chloroploca_asiatica___99.69___GCF_002532075.1
MAE-ID---Q-T-PD-----VLTVSPPELRIRVIGVGGAGGNVINCLVKHRMAAIDTLAANTDRQALSGGRAGGLICLGENLTRGLGAGGNPEVGRHAAEESLKALTAALRGADMVFIAAGMGGGTGTGAAPIVAEVARELGALTVALVTRPFSFEGRRRARTAEEGLEALRAVADTVIVVPNDRLLQVAGRSTTVRESFSMADAVLRHGVQGIADLVTNHGLINVDFADVRAIMSEAGPALLGIGSAQGADRAVEAARRAMACPLLEGRLEGASRLLLHVSGNEDLGLFEVQRVAEMVARTIDPDANIILGATIDPTLSGSVKVTLVATGFSLQESV---P-----QPYAML--NQPR----PA-EPV-----------SI----------REQDALDIPPFLKR-RQA
>OGD53506.1|Archaea___Crenarchaeota-Bathyarchaeia___40CM-2-53-6___RBG-13-38-9_sp001775955___81.31___GCA_001775955.1
----------------------------MRFLTIGLGHCGGKIADDFKRAAIDGIDVCAINSDIATHKNIPEDNKLLIG----SGRGAAKNWKEGKDAALQNDTNIKSLIADTDVILLTLGEGGGTGSGVAPTIAEIIND-GKTCIAIVTLPFETESVRSKVNAAMGIDMLQESVKAIICIENDKLTAHYPNK--LTEAYEKVNQVAVQTFLDLIDLARMPSRARIDESELASIFEYPGFATLANFRTQA-NDVATTLRRSWDSSLAEVDPSTASGVIFGVQGPTHLTTIQVDSIRRALHELL-AGKDAMLGI---EH---RASYIGILTGMD-PKI-SA--EKADE------LEKKPSQ-K---------QRT--L-K-A--SNKVN--NI-QDEELDLEGYVKKN---
>PKP61415.1|Archaea___Altiarchaeota-Altiarchaeia___GCA-002841105___GCA-002841105_sp002841105___77.41___GCA_002841105.1
----------------------------MVQVVVGVGHCGTKIVDEI-----NEEYPIALNSEAMQLHNLKEDKWVGITST--KGGGFGNDPERAEEVINKNKDYFKNCLDKINYAYIFLGLGSGTGAGVSPEIAKYLKNRTTKVIAVGVMPGKSEGGRRAYAARYGMEQIAEFADSFILVDNERIFKE-KN---IELAYTKYNKFVANFFYHQIFAW---SGKVVDNADLLTATM-KYVSAISSEPIIG-APTSDGMKKYFDAVSLTVTVDNVEKGFCNLVIPDKANKE-IQDKVDKLAEIC-KT-EYHFG---AKG-Y-VMYLNLCLTNVENGRL-HE--E-A---------KFK-------------------------------------------P---------
>sp|Q42545|FTSZ1-ARATH|Eukarya_.._3702_.._Arabidopsis_thaliana
MAI-IR--ISR--SDKSMR-CSFSPMESARIKVIGVGGGGNNAVNRMISSGLQSVDFYAINTDSQALLQSSAENPLQIGELLTRGLGTGGNPLLGEQAAEESKDAIANALKGSDLVFITAGMGGGTGSGAAPVVAQISKDAGYLTVGVVTYPFSFEGRKRSLQALEAIEKLQKNVDTLIVIPNDRLLDIADEQTPLQDAFLLADDVLRQGVQGISDIITIPGLVNVDFADVKAVMKDSGTAMLGVGVSSSKNRAEEAAEQATLAPLIGSSIQSATGVVYNITGGKDITLQEVNRVSQVVTSLADPSANIIFGAVVDDRYTGEIHVTIIATGFSQSFQKTLLP---RA-------KDKSSG-NSPH-SPST----------S------------TKS--SSP---RR----
>tr|Q70ZZ7|Q70ZZ7-PHYPA|Eukarya_.._3218_.._Physcomitrella_patens
MSS-LK--LK-V-PEHAGR-VVMASMSGAKIKVIGVGGGGNNAVNRMIGSGIQGVDFWAINTDVQALQKSQAEHRVQIGEALTRGLGTGGKPFLGEQAAEESIEIIAQAVVDADLVFITAGMGGGTGSGAAPVVARVAKEAGQLTVGVVTYPFTFEGRRRSQQAVEAIENLRKSVDSLIVIPNDRLLDVSGDKTPLQEAFSLADDVLRQGVQGISDIITTPGLVNVDFADVRAVMSNSGTAMLGVGSSSGKNRAEEAAVQAASAPLIERSIEQATGIVYNITGGPDLTLQEVNTVSEIVTGLADPSANIIFGAVVDDKYTGEIHVTIIATGFSHSFQKSLVPS--RS-------ERQPSN--EPW-TPTS----------S----RF-------RQGLNSKGFL------
>tr|A8JGS6|A8JGS6-CHLRE|Eukarya_.._3055_.._Chlamydomonas_reinhardtii
MLA-LSRAVQRV-PQRPGR-VVASTGGDARIKVIGVGGGGGNALNRMINSGLQGVEFWAINTDAQALAAHQALNKVQIGSELTRGLGCGGNPELGRRAAMESEEALRRMVQGADLVFITAGMGGGTGTGAAPVVARLSKELGILTVGVVTYPFNFEGRRRAGQALEGIEALREAVDSVIVIPNDRLLDVAGASTALQDAFALADDVLRQGVQGISDIITVPGLINVDFADVKAIMSNSGTAMLGVGAASGPDRAEQAAVAATSAPLIQRSIEKATGIVYNITGGRDLTLAEVNRVSEVVTALADPSCNIIFGAVVDEQYDGELHVTIIATGFAPTYENELL-N--NA------QQNQPAA--APAPAPA--VQPTT----N-------P----NRAKL---DFLGRS---
>PZS05436.1|Bacteria___Chloroflexota-UBA5177___UBA5177___QHBP01_sp003244175___84.82___GCA_003244175.1
MDP-VSRGFTRV-PD-----TEQLAKGFTEIKVLGLGGAGNNTLDRMIEAGVQGIDFIAVNTDTQALERTLARKQVQLGQGLTHGRGTGGDCKLGERAAEAARNALGEALSGADMVFITAGLGGGTGTGTAPLVAGLAQEIGALTVAVVTMPFTFEGTRRHATAVEGLERLRGLVDSIIVISNDRLLQAAPVNTGINEAFRRADETLNQGIRGIADLILTPGLINLDYADVRSVMHRAGPALMAMGRASGEGRARRAAELAMGNPLADSSIHGARAVLLNITGGPDLTLFEVNEAANDVAAQVGPNCNIIFGAVVHPRIGDEVRITVIATGFKD----------------------------------------------------------------------------
>PIV45484.1|Bacteria___Patescibacteria-Paceibacteria___Paceibacterales___GCA-002790695_sp002780915___67.7___GCA_002780915.1
MK--IN--LSRI-P---------ARYKKCGIKVIGVGGAGTNAIARLTRSGIKNIELIALNTDAQDLKKKNAHFKLRIGERITQGLGTGMNPKIGKLAAEESYQEISEILNNTDLVFLTAGLGGGTGSGAMPVIAEIAKNLGILTIGVVTLPFSFEGKKRRKVALTSLKELRKKIDTLVVIRNDKLLKTVPLDLPVEFAFSKCDEILKEAVESISNVILNPGILNLDFADIKAILKQGGTAFFGIGKAQGKGRAQKAARIALFSPLSRFPLKRTEGVLFNVASYQNSSLNEIAKIGQLIKKEVPSEAKIIFGASLDRNLKDELRVTVIAAGFK----------------------------------------------------------------------I------
>tr|M2Y4A3|M2Y4A3-GALSU|Eukarya_.._130081_.._Galdiera_sulphuraria
MCH-LQ--LKRIRPDETNR-PVNLPQQQCKIKVVGVGGAGGNAVQRMLESGLQDVEFLCANTDAQALARKTHHQVIQIGKQSCRGLGAGGNPEAGRVAAEESKEDIAKALQGGDLVFVTAGMGGGTGTGAAPIVADVARELGCLTVGVVTKPFAFEGRRRLQQAIDGLASLREKVDTLIVISNDRLLETVPKDTPLTEAFIFADEVLRQGVGGISDIITKPGLVNVDFADVRTVMAEKGFALLGIGTASGDSRARNAATAAISSPLLDFPITSAKGAVFNITGGADMTLSEVNQAAQVIYDSVDSDANIIFGAVVDETFKGKVSVTVVATGFS-----------------------------------------------------------------------------
>tr|M1UUD7|M1UUD7-CYAM1|Eukarya_.._280699_.._Cyanidioschyzon_merolae
MSG-LDRALSRVRPD-----PVDTDTP-PVVKVFGVGGGGCNAISRMLEDGFRGVRFAIANTDHQALQNAVLETVVPLGESICRGLGAGGNPEVGCAAAEESHDRIAQAIGGTDLLFITAGMGGGTGTGAAPVVARIAKSLGALTVGVVTKPFSFEGRHRMQQALDGVAALRENVDTLIVVSNDRLMHVVPKNMPLKRAFRVADDVLKNGVRGISELITRPGLINVDFADVRSVMAEKGYALLGLGTGSGERRAKEAALAAVSSPLLDFPLNSAKGAVFNICGGPDMTLSEVNQCAEVIFQHLDPDASIIFGATVDPTLRADISVTVVATGFAS----------------------------------------------------------------------------
>tr|D7FW93|D7FW93-ECTSI|Eukarya_.._2880_.._Ectocarpus_siliculosus
MVW-INTALS-A-PDEEEE-EEEALVSPVSIKVVGVGGGGGNAVDGMITTKLSGVEFVAMNTDTQALTKSHAEVKIALGSKVTRGLGAGGKPEVGLAAATESLPEIEKTLAGADLVFVTAGMGGGTGTGAAPVIASAAKGMGCVTVAVVTEPFGFEGRQRSRQAAAGLAELREAADTVLVVANDKLLEIVPGRMTMKDAFLVADDVLRQGVIGTSELIVRPGLINVDFADVRQVITNSGTALIGIGMGSGKTRAEDAAVGAIVSPLLEFSIDQAAGVIFNIVGGADMSLTEVNAAASIIQRNVHPDANIIIGALVDERCGKEVSVTVLATGFKGPPVLT------------------PTK------RPQ-----------------------------D--ST-RR----
>KKR06038.1|Bacteria___Patescibacteria-Dojkabacteria___SC72___GWF2-39-15_sp000993565___79.15___GCA_000993565.1
M----L--VT---T---------NVNPIAKIKVVGVGGAGGNTVNTMISENIQGVEFMAFNTDQQALKNSLAPVTLQLGEELTQGLGVGGVHTLGAQAAEESLDQIHEHLAGAHMVFITAGMGGGTGTGAAAVVAGVAKNMGALTIAVVTKPFSFEGKHRAEIADEGIAALRDKVDTLIVIPNQKLLDILEENISFFEAMKRVDNVLAEGVQGISSLVTGTGFINVDFADVKTIMLNAGTALMGIGKASGENRAEEAARSATTNPLLELSIEGATGVLYNITGGLNLTMQEVDKAAELIKEAVDPSANVIFGVTIDEAAGDEMSITIVATGFDENKQVYSKTKS-LN------GEKKPEV--K---D--ET---------SLLDDSI-P-D-DDND-LDVPAFMRKMRN-
>KKP41785.1|Bacteria___Patescibacteria-Dojkabacteria___SC72___UBA12044_sp000989675___73.82___GCA_000989675.1
M----L--VT---T---------NVDPVAKIKVVGVGGGGCNAINTMISDDITGVEFMAFNTDAQTLKLSKAPVTLQLGEELTKGLGVGGNHEVGAQAAEESLDQIQEHLEGADMVFITAGMGGGTGTGAAPIIAGVAKNMGALTVAVVTKPFDFEGNRRREIAEEGIASLRDKVDTLIVVPNQRLLEIAEANMSFIDAMKMVDSVLAEGVNSISNLISQTGYINADFNDAKSVMLNAGSALMGIGRASGEKRAELAARAATTSPLLDMSIEGATGVLYNIVGA-DLSLPEISMVSGLIQEAVDPAANIKFGAQIDPSLGDEIVITIVATGFDENKQVYTKQQK-SD-------EKAPV--KEPV-EDESEEEP------DVFSKKI--EE-DFEDPLDKPAFMRRMFKG
>OJU94300.1|Bacteria___Actinobacteriota-Thermoleophilia___Solirubrobacterales___67-14_sp001897355___96.98___GCA_001897355.1
M---LD--LE---PDEPSS-PGAGVPHNPVIRVIGVGGGGVNAINRMIEAQIPGVEFMAVNTDLQSLQLCMADLTVHIGGDETRGLGAGADPSLGFRAAFDEQDRIKRLLKGSDMVFIAAGAGGGTGTGAAPVIARLARDIGALTVGIVTKPFTFEGSRRQKQAEQGIEALAGEVDTLIVIPNDRLLEVLDQSTPMVDAFQVADDVLRQGVQGISDLVTLPSVINLDFADVRSIMSDAGRALLGIGMGSGPDRALIAAEKATSSPLLETPMDGAKSILLSVTGGPDLSLIEVSEAARAVGEAAHPDANIIFGANIDDDLDDQVWITVVATRFDSKGTPARRVER-SE------RESRPSR---------E----------SL------P----AVGGGDIPEFLS-----
>KXK27054.1|Bacteria___Patescibacteria-Dojkabacteria___B142___OLB20_sp001567355___67.81___GCA_001567355.1
M----L--VK---P---------QSSNVARIKVVGVGGAGGNAINNMIQNDIEGVEFVAVNTDSQALANNSAEVKLKIGEEITRGLGSGGNPQIGRKAAEESVDLLHENLAGSDMVFITAGMGGGTGTGASPVVAGISKNLGALTVGIVEKPFNFEGKRRMSVALEGITQIKEKVDTLIVIPNQRLLDVIDRNISFFDAMRMVDDVLAQAVKSISQLITQHGIINLDFADVRSVMSNAGTALMGMGTASGDDRATEAMKQAMNSPLLEMTINGATGVLFNVIGGKDLAMYEIDEAAKLISEAVDPDANVIFGAHIDPEMQDEIMITVLATGFDLDETGTPIPMR-QSQQTQGA-QQSPA---RPV-DSDDSSEDDL----SLV-SK--PAD-EDEDDLETPSFLRRKKDY
>KXK08285.1|Bacteria___Patescibacteria-Dojkabacteria___B142___OLB21_sp001567305___65.2___GCA_001567305.1
M----L--VK---P---------QTSNIAKIKVVGVGGAGGNAINNMIQNEIEGVEFVAVNTDSQALGNNSAEIKLKIGEEITRGLGSGGNPQIGKKAAEESVDVLHEHLAGADMVFITAGMGGGTGTGASPVIAGISKNLGAITVGIVEKPFSFEGKRRMQTALEGIAQIKDRVDTLIVIPNQRLLDVVDRNISFIDAMKMVDDVLAQAVKSISQLVTQSGMINVDFNDVKSIMLNAGTALMGMGKASGEDRAAEATKMAMNSPLLEMSIQGATGVLFNIVGGKDMALFEVNEAAKLISESVHEDANVIFGAHIDDSLEDEVHITVLATGFELDEKGTPVPIG-QVEPTPKV--SEPS---RPK-SSFETDDFSD----DII-NR--PND-DDEGTYETPSFLRKKKY-
>PJA12358.1|Bacteria___Patescibacteria-Dojkabacteria___SC72___GCA-002793355_sp002793355___62.77___GCA_002793355.1
M----L--VQ---P---------TTNVAANIKVVGVGGGGCNAINTMISDNIEGVEFIAVNTDAQVLKNSRASVKLQIGQNLTSGLGAGGDPTIGLKAAEESVEEINQALEGADMVFVTGGMGGGTGTGAIPVISGIAKNLGALTVAVVTKPFSFENRKRMDVAMEGISRLKENVDAMIIIPNQRILEIIDKNLTFHDAMRKVDEVLANAVLSIANLVTQTGFINLDFADVRSILKNSGTAMMGIGSASGENRAEQAARQAITSPLLEMSIQGAKGLLFNIRGGSSLTMSEVAEAAEMITNMVDTTAVVKIGATIDESAEEELNVTVLAAGFPDIIYKPEVQQRPVS------DQDMPG--QQPTATPAQ--------------------D-AADDELDIPAFLRRK---
>WP-007578743.1|Bacteria___Actinobacteriota-Thermoleophilia___Solirubrobacterales___Patulibacter_medicamentivorans___96.58___GCF_000240225.1
MSP-LD--LDR--PSWGER-QPMHMTGGPSIRVVGVGGGGTNAVNRMVEAGITGVDFLSINTDAQSLQESLAGTTIHVGRTSTRGLGAGANPDVGRSAAMEQYDEIKDALRGSDMVFIAVGEGGGTGTGAAPVVARIARELGALTVGIVTKPFAFEGRRRAESADAGVQELSNEVDTLIVVPNNRLLSVLERNTSMVDAFKVADDILRQGVQGISELVTVPGLINLDFADVRTIMADRGAALLGIGHGTGESRAIQAAERAVSSPLLETSMDGAKAILLSITGGGDLSLWEINEAAETIREAAHPEANIIFGAMVDEKLGDEVWVTVVATGYEHQPHLQGGGVE---VPERRR-DGEPR-VRAPR-QAVSA---------S----R--P-A-AATSGWSVPEFHHDR---
>WP-084269968.1|Bacteria___Actinobacteriota-Thermoleophilia___Solirubrobacterales___Patulibacter_minatonensis___96.55___GCF_000519325.1
MTP-LD--LDR--PTWGER-QPIHNAYGPVIRVVGVGGGGTNAVNRMVEAGITGVEFIAINTDAQSLLDSAADATIHIGQASTRGLGAGANPGVGRTAAMEEYDEIKTTLRGADMVFIAAGEGGGTGTGAAPIVARIARELGALTVGIVTKPFAFEGKRRAESAEVGIRELSEEVDTLIVVPNNRLLSVLERNTSMVDAFRVADDVLRQGVQGISELVTVPGLINLDFADVRTIMQDRGAALLGIGHGTGESRAVQAAERAVSSPLLETSMDGAKAILLSVVGGGDLSLWEINEAAEAIGAAAHPDANIIFGAQVDEKMGDEVWVTVVATGYDHQPHLHAADVE----PTTVR-RQTPREARRTR-EPVSA---------S----RG-P---GGGGGWGVPEFAPRR---
>OFW57515.1|Bacteria___Actinobacteriota-Thermoleophilia___RBG-16-64-13___RBG-16-64-13_sp001768675___86.21___GCA_001768675.1
M---LS--LK---PDAGRR-IPQSSSFPAVIRVVGVGGAGTNAINRMLEAGIAGVEFIAVNTDAQALAMCEADHKLRIGRDLTKGLGGGSDPKVGRDAALAAYDEIKSILKGSDMVFITAGEGGGTGTGAAPVVAEIARSLGALTIGVVSRPFAFEGRRRGLQALEGARALKQRADTVIVVPNDKLLQVADKSTTMVEALRLADDVLRQGVQGICDLVTVPGLINLDLADVRTIMSGAGTAHMGIGHARGEGRGQKAAEMALNSSLLETSIEGARGILLNISGGEDMSLHEITEVAETVSEAAERDANIIFGAVVDKSLGDTLWVTVVATGFDATSEEKLTQQV-VD-------RHAPV---QPA-VPKER---------N---GRN---K-PADDELEVPTFLR-----
>GBE58119.1|Bacteria___Actinobacteriota-Thermoleophilia___BMS3ABIN01___BMS3ABIN01_sp002897715___79.24___GCA_002897715.1
M---LN--LKR--P------ARAETAYIASIKVVGVGGGGTNAVKRMIDAGIMGVEFIAVNTDAQALQACEVDVKIHVGGELTRGLGGGADPNVGIEAMERSRDEVKQVLRGADLVFITAGEGGGTGTGAAPVIAGLAREVGALTIGIVTRPFSFEGTRRNIQAEEGIRRLREEADTVIIVPNDRLLQVVNKETSLLEAFSLADDVLRQGVQSICDLINLTGLINLDFADVRTIMSGAGSALMGVGDASGENRATEAARAAIGSPLLETSIDGARGILLNIRGGSDVALHEANEAAGIVAAAAAEDANIIFGTTVDEDLGDTLRVTVIATGFDRDTEARR---------------RQPE-------------------------------K-RSRETLDAPGL-ED----
>WP-069702815.1|Bacteria___Firmicutes_J-Desulfuribacillia___Desulfuribacillales___Desulfuribacillus_A_stibiiarsenatis___96.03___GCF_001742305.1
M---LE--FD---V---------DTHQLAQIKVIGVGGGGSNAVNRMIEAGIQGVEFLAVNTDGQALQSSLANNKMQIGEKLTRGLGAGANPEVGKKAAEESKEEIKHLLKGADMVFVTAGMGGGTGTGAAPVIAEIAKEIGALTVGVVTKPFSFEGKRRTTHANIGIANLKEKVDTLIVIPNDRLLEIVDRNTPMLEAFREADNVLRQGVQGISDLIAIPGLINLDFADVKTIMAERGSALMGVGVATGENRAAEAAKKAICSPLLETSIQGAKGVLLNITGGTNLSLFEVNEAADIVQSASDPEVNLIFGAVINENLTDEIIVTAIATGFEQMDEDYPRRKA-QA-------TSA---------ATGS-KL------QGI---T--PFSTSSNSDIDIPAFMRKRQNI
>WP-069643989.1|Bacteria___Firmicutes_J-Desulfuribacillia___Desulfuribacillales___Desulfuribacillus_alkaliarsenatis___96.92___GCF_001730225.1
M---LE--FD---I---------DTHQLAQIKVIGVGGGGSNAVNRMIEAGIQGVEFLAVNTDAQALQSSLAASKMQIGEKLTRGLGAGANPEVGKKAAEESREDIMNLLKGADMVFVTAGMGGGTGTGAAAVIAEIAKEIGALTVGVVTKPFSFEGKRRSTHANIGIANLKEKVDTLIVIPNDRLLEIVDRNTPMVEAFREADNVLRQGVQGISDLIAIPGLINLDFADVKTIMAERGSALMGVGVATGENRAADAAKKAICSPLLETSIQGAKGVLLNITGGTNLSLFEVNEAADIVQSASDPEVNLIFGAVINENLKDEIIVTAIATGFDQVESEDNTRK-----------------------KENS-KM------QGI---S--PFSNSGGADIDIPAFMRKKKS-
>WP-072331713.1|Bacteria___Firmicutes_I-Bacilli_A___Thermoactinomycetales___DSM-45891_sp900119485___99.23___GCF_900119485.1
G---FE--FD---L---------DHEMIAQIKVIGVGGGGSNAVNRMIDAGVQGVEFIAVNTDAQALHRSKAPIKLQIGEKLTRGLGAGAKPEVGKKAAEESREQIENALRGADMVFVTAGMGGGTGTGAAPEIALIAREIGALTVGVVTKPFAFEGKKRSVQAESGVTSLKENVDTLIVIPNDRLLEIVDKNTPMLEAFREADNVLRQGVQGISDLIAVPGLINLDFADVKTIMTERGSALMGIGSASGENRAAEAARKAICSPLLETSIDGARGVLMNITGGNNLSLYEVNEAADIVMRASHADVNMIFGAVINEDLKDEIRVTVIATGFDSAKNDPRVGR-----------------------PQMN-STNGM-RMEDA---Q--SNQTKQPKTYDIPTFLRNQIKK
>HBE80480.1|Bacteria___Firmicutes_G-UBA4882___UBA8346___UBA8346_sp003501365___78.5___GCA_003501365.1
M---LE--FG---V---------ANEQFASIKVIGVGGGGSNAVNRMIEAKIQGVEFIAINTDGQALNRSNADIRLRIGDKLTKGLGAGANPSIGEQAALESKDELTGVLQGADMVFITAGMGGGTGTGAAPIIAQMAKDLGALTVGVVTKPFLFEGRVRLGQADKGLVSLKESVDTLITIPNERLLQIVDKNTSIIDAFRMADDVLRQGVQGISDLITITGLINVDFADVKTIMSQAGSALMGIGVASGENRAVEAAKAAVQSPLLETAIEGSKGVLLNITGSSNLGLHEVNEAAAVVTEAADQDANIIFGAVIDESLGEEIRVTVIATGFEQRRSKRMG----------------------------L-DE------LDL---R--PF---MSDDLEIPAFLRKK---
>HBR29333.1|Bacteria___Firmicutes_G-UBA4882___UBA10575___UBA11021_sp003511465___85.96___GCA_003511465.1
M---LQ--FE---V---------ANQQFASIKVIGVGGGGTNAVNRMIEAGLQGVEFVAINTDGQALLRSKADVRLRIGDQLTKGLGAGANPEVGRQAAEESKEEINGVLEGADMVFITAGMGGGTGTGAAPPIAEMAKQAGALTVGVVTKPFNFEGKVRMAQAEEGVKALKDRVDTLITIPNERLFQIVDKKTSFIEAFKFADDVLRQGVQGISDLITITGLINVDFADVKTIMNNAGSALMGIGVAKGDNRAAEAAKAAISSPLLETTIAGAKGILLNVTGSSDLGLFEINEAASIVTEAADPDANIIFGAVIDDKQGEEIRITVIATGFRQKKQRLG-----------------------------L-EE------LEL---K--SLV--DGEELEIPSFLWKKGKR
>WP-078809036.1|Bacteria___Firmicutes_F-Halanaerobiia___Halobacteroidales___Selenihalanaerobacter_shriftii___97.41___GCF_900167185.1
M---FE--FC---A---------ETEQFADIKVVGVGGGGNNAINRMIESDLQGVEFVAINTDAQALVSSEASITLQIGEKLTKGLGAGANPEIGHDAAEESRDMIAENLKGSDMVFITAGMGGGTGTGAAPVVAEVAKELGALTVGVVTKPFTVEGRKRMDKAEYGVNNLKEKVDTLIVIPNDRLLEVVEKQTSLLEAFEVADDVLRQGVQGISDLITITGLINLDFADVKTIMTDAGSALMGIGTADGENRAAEAAEKAIDSPLLEASIDGAKGVLLNITGGVDLGLHEANEAAKIVSEVADSNANIILGAVVDEEMENQVKVTVIATGFDEVNQNEVKTAE-AG-------NADQD---D--------EL------NDI---K--SF---ADDDLDIPAFLRKNKE-
>WP-089748629.1|Bacteria___Firmicutes_F-Halanaerobiia___Halobacteroidales___Frackibacter_sp900114655___78.01___GCF_900114655.1
M---FE--FS---A---------ETEQFADIKVVGVGGGGNNAVNRMIESDLQGVEFISINTDAQALVSSEANMTLQIGEKLTKGLGAGADPKIGEEAAEESREMIAETLRGSDMVFITAGMGGGTGTGAAPVVAEVAKESGALTVGVVTKPFTVEGRQRMEKAEYGVENLKEKVDTLIIIPNDRLLEVVEKQTSLMEAFQIADDVLRQGVQGISDLITITGLINLDFADVKTIMTDAGSALMGIGTASGEDRAIEAAKQAIASPLLEASIDGAKGVLLNITGGADLGLHEANEAVKVVSEVADSNANIILGAVVDEEIEEAVKVTVIATGFDQVKKEKPKVQE-ES-------KKEDN---D--------DV------DNI---K--SF---ANDDLDIPTFLRRNKG-
>WP-013277739.1|Bacteria___Firmicutes_F-Halanaerobiia___Halobacteroidales___Acetohalobium_arabaticum___97.41___GCF_000144695.1
M---FE--FC---A---------ETDQFADIKVVGVGGGGNNAINRMIESQLKGVEFVAINTDAQALVSSAANSTVQIGEKLTEGLGAGANPELGQKAAEESREMIAETLKGADMVFITAGMGGGTGTGAAPVVAEVAKELGALTVAVVTKPFTVEGRKRMEKAEYGVDNLKEKVDTLIVIPNDRLLETVEKQTSLMEAFEVADDVLRQGVQGISDLITITGLINLDFADVKTIMTDAGSALMGIGDAEGEDRAAEAARQAIASPLLEASIEGAKGVLLNITGGVDLGLHEANEAAKTVSEVADANANIILGAVVDEDLEKEVKVTVIATGFDETEEQEVQVEE-SK-------DVDTN---D---G--R-DL------DNI---E--SF---ANDDLDIPAFLRQKEG-
>WP-015327414.1|Bacteria___Firmicutes_F-Halanaerobiia___Halobacteroidales___Halobacteroides_halobius___98.23___GCF_000328625.1
M---FE--FG---S---------EEPQFADIKVVGVGGGGNNAVNRMVESGLNGVEFIAVNTDGQALVSSRAEVTLQIGEDLTDGLGAGANPEVGANAAEESREMIKEALQGADMVFITAGMGGGTGTGAAPVIANIAKETEALTVGVVTKPFTVEGRQRMSKAQKGIEKLKEKVDTLIIIPNDRLLDVVEKQTSLVDAFKTADDVLRQGVQGISDLITITGLINLDFADVKTIMTDAGSALMGIGKAAGDERAVDAAKAAIASPLLEASIEGAKGVLLNITGGVDLGLHEANEAAKVISEVADPEANIILGSVVDEEIENEVKVTVIATGFNSQQTSSSKETA-SI-------EETPD---Q---KQTE-DD------FNI---Q--PF---NDNDLDIPAFLRKNKDI
>WP-018247693.1|Bacteria___Firmicutes_F-Halanaerobiia___Halobacteroidales___Orenia_marismortui___99.13___GCF_000379025.1
M---FE--FG---S---------EMGQFANIKVVGVGGGGNNAVNRMIESGLKGVEFIAVNTDGQALVASRAEVTLKIGEKLTNGLGAGANPEIGQEAAEESREMIAEALSGSDMVFITAGMGGGTGTGAAPVVAEVAKESGALTVGVVTKPFTVEGRQRMQKAQLGIKNLKDKVDTLIIIPNDRLLEVVEKQTTLIDAFKTSDDVLRQGVQGISDLITITGLINLDFADVKTIMTDAGSALMGIGRATGDNRAADAAKAAIASPLLEASIEGAKGVLLNITGGKDLGLHETNEAAKVISEVADPEANIILGTVVDESLENEIKVTVIATGFDQEDKTNNKEAQ-PN-------KKEEE---E---VVSN-ND------LNI---K--PF---SNDDLDIPAFLRRNRKI
>OYW73546.1|Bacteria___Verrucomicrobiota-Verrucomicrobiae___Verrucomicrobiales___Prosthecobacter_sp002279765___93.43___GCA_002279765.1
M-------VE-----YDRSQPEGASTAAPRICIVGVGGAGSNVVDRITLDRIVDATLVCAHTDVRVLGHSMAPVKIQLGAELMKGIGAGGDPDLGREATLFSRDQIRQAIENHDIIFISAGLGGGTGSGAAPVIAEIAKNTGALVLVVATMPFSFEGRRRLAQAEEALELLQKRADALVLFENNRMGELTLPKDGIQKAFNQADQLIAQSLRAISTITTTPGLVKLGLDDLTSALANNGRCLFGFGEARGQNRGTEALKKALKSPLIDSLLHQTKNLLVHVAGGESLTLVEVEGVMKQLGRHVPDQTHILFGLGVDAKLGDAIAVTLISSL-GNQLNAHATAEMFPRSP------------EEPDATPELTRKSTALDR-G-FTE---P-SI-QGEDLDVPTWMRLKKKL
>HAL70394.1|Bacteria___Verrucomicrobiota-Verrucomicrobiae___Verrucomicrobiales___Prosthecobacter_sp003453085___67.2___GCA_003453085.1
M-------VE-----YDRHSREEPNKPALRTCIVGIGGAGSNVLDRITLDRTVEAHLVCMHTDIRVLGHAMAPVKIQLGAELMRGIGAGGDPDLGREAAMFSREEIRQAIEGHDIVFICAGLGGGTGSGAAPVIAEIAKASNALVFVTATMPFSFEGRRRLTQAEEALNQLQKRAAALILFENNRMGELILPKDGIQKAFAQADQLIAQSLRAVSTIVSTPGLVKLGLDDLTSALSTNGRCLFGFGEARGQNRGAEALKRALKSPLIDQLLHQTKTLLVHIAGGETLTLMEVDAVMKQLGRHVPDHTHILFGVAVDARLGDAVSVTLISSL-GSQLNTIAAANMLPMAP----EPEAPAQ-EFPESAPAVAKKPTNFDR-G-FTE---P-AL-SGEDLDVPTWMRLKRKL
>WP-078811296.1|Bacteria___Verrucomicrobiota-Verrucomicrobiae___Verrucomicrobiales___Prosthecobacter_debontii___100___GCF_900167535.1
M-------VE-----YDRQSREEPNKPALRTCIVGIGGAGSNVLDRITLDRTVDAQLVCMHTDIRVLGHAMAPTKIQLGAELMRGVGAGGDPDLGREAAMYSRDEIRQAIEGHDIVFICAGLGGGTGSGAAPVVAEIAKSTNSLVYITATMPFSFEGRRRLNQAEEALQQLQKRADALILFENNRMGELTLPKDGIQKAFAQADQLIAQSLRAVSTIVSMPGLVKLGLDDLTSALSTNGRCLFGFGEARGQNRGTEALKRALKSPLIDQLLHQTKTLLVHIAGGETLTLMEVDAIMKQLGRHVPDHTHILFGVAVDAKLGETISVTLISSL-GAQLNTIAAANMLPLTPPVAAAPVAPASAEYP-PAPAMPKKLAGFDR-G-FTE---P-AL-SGEDLDVPTWMRLKRKL
>WP-050027792.1|Bacteria___Verrucomicrobiota-Verrucomicrobiae___Verrucomicrobiales___Verrucomicrobium_sp000739635___100___GCF_000739635.1
M-------VE-----FERTDRELAPSMRMKICVAGVGGGGLNVLDRISLDRMMDATLVSMHTDVRVLGHAMTPVKIQLGSERMRGIGSGGDPENGYAAAIDTREQIRAALQGHDMVFVCCGLGGGTGSGAAPVVAEVAKEIGAMVFVFATMPFSFEGRRRIQQAEVALEHLGQVADALILFENNRMGELTLPKEGIQKAFSQADQLIGHSVRAIATMVMQPGIVRMGIADLLTALRGNSRCLFGFGEARGTNRVADALKRALKSPLVNQLLQNARNLLVHVAGGESLTLAEVESLMKQLGKYVPEDTQIMFGLAVEPKLGDMISVTLVSSL-SYEMSPDSVGRSAPVAP----SAPAPAPQNYP-PAPA--KPGSDLEV-A-FTD---K-TI-EGEDLDVPTWMRMRQKL
>WP-018970883.1|Bacteria___Verrucomicrobiota-Verrucomicrobiae___Verrucomicrobiales___Rubritalea_marina___100___GCF_000378105.1
M-------IE-----FQRDKQTIP---NSQVKIVGVGGAGLNMIDRVMLDGMQGVELLALTCDSRSLSSSVASEKIQLGAKLTMGLGCGGDPELGAKAAGVHEQEISDALREHHMVFICVGLGGGTGSGAAPVVARIARELGAFVVVFATMPFAFEGKRRRDQAESALNELSVISNALVTFENSKMGEMVLAAQGIHEAFAAADRMISESIKAVTRLVVRPGLINVGLDDLIKALDVRSRCLFGSGIASGENRSHAALKNALSSPLLDKLLKQASSALIHICGGEGMTLYEVELLMRELSKNVPENAHILFGAAVDAEMGDSLSVTILSAL-PGSEVEDDD------LPVI--IEEYPEEQAEPETEPESGASEASLKK-G-FED---P-YV-DGEDLDLPPFMRK----
>MBL47427.1|Bacteria___Verrucomicrobiota-Verrucomicrobiae___Verrucomicrobiales___Roseibacillus_sp002721695___88.58___GCA_002721695.1
M-------IP-----YEKTRQTIP---NSAVKIIGVGGAGANMLDRIALDGMEGAELLACNTDVRTLTSSVAPEKIQMGRNLTKGLGTGGDPALGKQAAEEAELEIRDALRDRKIIFICVGLGGGTGSGAAPLVARLAREEGAFTVVFATTPFNFEGGRRREQAEVALNELSVLSNALITFDNTRMGELVLAKQGVHEAFSAADRMVSESIRAVTRIVMRPGLVNIGLDDLMAALSSKSRCLFGSGIAHGENRAQQALKNALVSPLLDRLLHDTETVLVHICGGEDMTLYELELLMRGLSKHVPETAQILFGTSVDPAMAESLSVTLVSSL-PDRLLAGMGA--AEAPPAAGRPEPEPEPEL---DEWIEAVAEAILAR-A-AEC---P-YV-EESGMRVPRILHCGHSA
>OYW73674.1|Bacteria___Verrucomicrobiota-Verrucomicrobiae___Verrucomicrobiales___Prosthecobacter_sp002279765___93.43___GCA_002279765.1
M-------VE-----YDRSQSEGASAAAPRICIVGIGGAGSNVVDRITLDRIVDATLVCAHTDVRVLGHSMAPVKIQLGAELMKGIGAGGDPDLGREAALFSREQIRQSVENHDIIFISAGLGGGTGSGAAPVIAEIAKNTGALVLVVATMPFSFEGRRRLAQAEEALELLQKRADALVLFENNRMGELILPKDGIQKAFNQADQLIAQSLRAISTITTTPGLVKLGLDDLTSALANNGRCLFGFGEARGQHRGTEALKKALKSPLIDSLLHQTKNLLVHVAGGESLTLVEVEGVMKQLGRHVPDQTHILFGIGVDAKLGDAVAVTLISSL-GNQLNAHATAEMLPRSP------------KEPAATPELARKAT-LDR-G-FTE---P-SI-QGEDLDVPTWMRLKKKL
>HBJ86638.1|Bacteria___Verrucomicrobiota-Verrucomicrobiae___Verrucomicrobiales___Prosthecobacter_sp003506995___82.54___GCA_003506995.1
M-------VE-----YDRSQREGTSQTGPRICIVGIGGAGSNVVDRITLDRIVEATLICAHTDVRVLGHSMAPVKIQLGAELMKGIGAGGDPDLGREAALFSREQIRQAVENHDIIFISAGLGGGTGSGAAPVIAEIAKGTGALVLVVATMPFSFEGRRRLAQAEEALELLQKRADALVLFENNRMGELILPKDGIQKAFNQADQLIAQSLRAVSTITTTPGLVKLGLDDLTAALATNGRCLFGFGEARGQNRGTEALKKALKSPLIDQLLHQTQTLLVHVAGGESLTLVEVEGVMKQLGRHVPDQTHILFGLGVDAKLGDAVAITLISSL-GSQLNAHATAEMLPR---------------------------------------------------------------
>WP-108061825.1|Bacteria___Verrucomicrobiota-Verrucomicrobiae___Chthoniobacterales___Terrimicrobium_sp003054655___100___GCF_003054655.1
M-------IS-----YPRSEGEPA---SVQALVLGLGNAGVHLVDRLTMSGIAEAEFIALNTDAQSLASSITQTKIALGQKVTRGLGTGGDPEVGYEAAQESLGEIRSALEGAQIVFLCTGLGGGTGSGVAPVIAESAREAGAIVISIVTSPFSFEGKRRSAQAREGLAGVAEFSHAVLHFENDRMSELASPRAGIEETFSISDNFLGSAVISLLEILRGGAPLPVGLADVLSVLGGSAAALFGRGEATGDNRAHEALERALKSPLLDRLLAESHAIISHISGPASLSFAEVAAIMRELGKHVADTAQLFLGVTTLRDTNSPVTVTLVGNY-AGDLDAQ--PHHAERAPQH--TESAPAPAEEPEPTP-GPPTAPKFAR-G-FSE---P-TI-EGEDLDVPTFLRMRGKT
>WP-062100409.1|Bacteria___Verrucomicrobiota-Verrucomicrobiae___Chthoniobacterales___Xiphinematobacter_sp001318295___89.86___GCF_001318295.1
M-------LE-----IQKASAYSG--EGIKVKIVGIGNAGIDLVDRFTTGRAAQWETVAINTDFQSLAYSMADSKIPIGTKTTHGLGTGSNPELGREAAIESQAAFQAVGESTTMIIVCAGLGGGTGSGVVPVLLETVRAHGALTVALLTLPFDFEGTRRTRQAMDALEKVRSSTDAILVFENNRMSEVTQSRANIGETFSQSRGFLVQACTTIARLIFGTGPMQTTLGDLAVVLRPDSISLFGFGAAEGSNRAHDALSYALENPFMDHLLTDVERLLVYIDGPSNLLLSEVQTIVQKVSKSCNDSARILLGIQAAGLSSVPVTVSLLGTC-RTHSILLPKRSD---PPVT----------TTPE----ACKHSMKFTH-G-FTE---P-TL-EGEDIDVPTFLRMKIRL
>WP-048134605.1|Archaea___Thermoplasmatota-Thermoplasmata___Methanomassiliicoccales___Methanomassiliicoccus_A_intestinalis___98.79___GCF_000404225.1
MRSLIDEALSRGTSQIDDELSRFLDQLKTNIKIVGCGGGGTNTIGRIVEEGITGAELYAANTDAQHLLAVNAPHKILLGRRCTRGLGAGALPRVGEEAAAEADDELRRSLMDAHIVFVTAGMGGGTGTGSAPYVAKLAKSMGALTIAVTTMPFEGEGRMRMENAIWGLDRLRESADTVIVIPNDKLLKVCPN-VSINVAFKVADELLMRAIKGITEIITKPGLVNLDFNDIKTIMKGAGVALIGLGESESDDRATEAIEDALNSPLLEVDISDATGVLINVVGGTNMTLMEAEKVASTIQSRVSPNARIIWGAAVDPALSNKMRVMLIITGVKSEQIFDKKPVD-------------------------------------------------EEYD-GIP-TVR-----
>ODS38255.1|Archaea___Altiarchaeota-Altiarchaeia___WOR-SM1-SCG___WOR-SM1-SCG_sp001723835___58.28___GCA_001723835.1
MKSIVQEALSRNLNQVDAELEQMLRKLKTNIKIIGCGGGGSNTINRLAEEGIVGAELVATNTDAQHLLSIQAPRKILLGRRATRGLGAGALPQVGEEAAREAEDEIRSVITGSHIVFIACGLGGGTGTGSAGVIGGIAKDTGALTIAFATIPFKGEGKLRMENAHYGLDKLRDVVDTVVVIPNDKLLELVPR-LSLNAAFKVADEILMRSIKGLTEIITKPGLVNLDFNDLKTIMKSAGVAMIGLGESSMEDRAMEAVNEALNSPLLEMDISNANGVLVNVTGGRDMTVSEAERVAEEVHARVNPNARIIWGAAIDPTLENTVRVMLVVTGVKSKQVLGKKKF----------------------------YE--------------------GVENIGVD-FVR-----
>sp|P04688|TBA1-SCHPO|Eukarya_.._284812_.._Schizosaccharomyces_pombe
---------------------------MREVISVHVGQAGVQIGNACWEEGIEGVRSIYVDLEPNVIDQVRTGP-DLFPEQV-TGEDASNNYARGKEMIDS-LERIRRMASGLQGFLVFHSFGGGTGSGLGALLLERLNMEKKSNLQFSVYPAVSTSVVEPYNSVLTTHATLDNSDCTFMVDNEACYDICRRNLDIERTYENLNRLIAQVVSSITASLRFAGSLNVDLNEFQTNLRH----FPLV-TSK-ES-VQEITNQCFYNQMVKCDPRGA--TCLLYRG--DVIPRDVQAAVTSIKSTIDPT-GFKIGIC-YPSIAKNRAVCMLSTSIE---W-SR--HKF-L------YSKR----H---------VGE------G--MEE-G--EF-SEEDLAERDYVQDS---
>tr|A0A0L0D0T1|A0A0L0D0T1-THETB|Eukarya_.._461836_.._Thecamonas_trahens
MPP-LE--LEESSPDVADAMLAGTSEMMRECISIHIGQAGVQIGNACWEEGIEGVRAVFVDLEPTVIDEVRTGT-QLFPEQI-TGEDAANNYARGKEIVDL-LDRIRKLATGLQGFLMFHAFGGGTGSGFGSLLMERLSVDKKSKLEFTIYPAISTAVVEPYNTILSTHTMLEHSDCAFMVDNEALYDICRRNLDIERTYTNLNRLIGQIVSSITASLRFDGALNVDLTEFQTNLRH----FPMA-TAK-ES-VAEITNAVFANQMVKCDPRGA--CCMLYRG--DVVPKDVNAAIATIKTTIDPT-GFKVGIN-YPGLAKQRAVCMLSTAIE---W-AR--HKF-L------YAKR----H---------VGE------G--MEE-G--EF-SEEDLAEKDYVVDS---
>tr|W4GD80|W4GD80-9STRA|Eukarya_.._112090_.._Aphanomyces_astaci
---------------------------MREILSIHLGQGGVQLGNSCWEEGIEGVRAVFVDLEPSVCDEIRTGT-QLYPEQI-SGEDAANNYARGKEVVDV-LDRIRKLATGLQGFMIFNAVGGGTGSGLGSLLLERLSVDRKSKLGFTIYPSVSTAVVEPYNSVLATHGLLEHTDVAIMLDNEAIYDICKRSLDIDRSYTNLNRLIAQVISSLTTSLRFDGSLNVDVTEFQTNLRH----FMLS-SAK-ES-VAEITNSCFASMMAKCDPRGA--ACLMYRG--DVVPKDVNAAVATIKTTIDPT-GFKCGIN-YPGLARQRAVAMISSAIE---F-SR--HKF-L------YAKR----H---------VGE------G--MEE-G--EF-SEEDLAEKDYVAET---
>tr|A2R599|A2R599-ASPNC|Eukarya_.._425011_.._Aspergillus_niger
---------------------------MREVCHIHIGQAGIQLGNSAWEEGLEGVRSIFVDLDPSPVDEIRTGQ-QLFPETI-SGEDAANNYARGKELVEA-ADRIRRVSNSLQGFLVFHSFGGGTGSGFGALLLERLSTDKKSKLEFAVYPSVSTAVVEPYNAVLSTHSTIENADCTFLVDNEAVYDICRRNLDIPRGYEHLNRLIAQVVSSITSSLRFDGALNVDLTEFQTNLRH----YPLI-SAR-EK-VQDLTFQCFNNQMVVCDPRGA--VALLYRG--DVVPRDCTQAIASLKASFEPT-GFKLGIN-YKTLAPDRSVSMLSTSIE---W-GR--HKF-L------YSKR----H---------VGE------G--MEE-G--EF-SEEDLAEKDYVNDS---
>sp|P09734|TBA3-YEAST|Eukarya_.._4932_.._Saccharomyces_cerevisiea
---------------------------MREVISINVGQAGCQIGNACWEEGIEGVRAIYVDLEPNVIDEVRTGR-ELFPEQI-NGEDAANNYARGREIVDE-EERIRKMADGLQGFLFTHSLGGGTGSGLGSLLLENLSYEKKSKLEFAVYPALSTSVVEPYNTVLTTHTTLEHADCTFMVDNEAIYDICKRNLGISRSFSNLNGLIAQVISSVTASLRFDGSLNVDLNEFQTNLRH----FPLV-SAR-ES-VSEITNACFGNQMVKCDPTGA--NCLLYRG--DVVTRDVQRAVEQVKNTVDPT-GFKIGIC-YPSLANDRAVCMLSTAID---W-KR--QKF-L------YAKR----H---------VGE------G--MEE-G--EF-TEEDLAERDYVADS---
>sp|A6NHL2|TBAL3-HUMAN|Eukarya_.._9606_.._Homo_sapiens
---------------------------MRECLSIHIGQAGIQIGDACWEEGIEGVRALFVDLEPTVIDGIRTGQ-SLFPEQL-SGEDAANNYARGSEVIDL-LERTRKLAGGLQGFLIFRSFGGGTGSGFTSLLMERLTGERKTKLEFSVYPAISTAVVEPYNSVLTTHSTTEHTDCTFMVDNEAVYDICHRKLGVECSHASINRLVVQVVSSITASLRFEGPLNVDLIEFQTNLRH----FPMT-AAK-ES-VSDITTACFSNQLVKCDPRGA--CCLLYRG--DVVPKEVNAAIAATKSSVDPT-GFKVGIN-NPGLAKHRSICMLSTAIE---W-AR--HKF-L------YAKR----H---------LRE------G--MEE-A--EF-LEEDLAERDYVQSF---
>WP-011011642.1|Archaea___Euryarchaeota-Thermococci___Thermococcales___Pyrococcus_furiosus___99.5___GCF_000007305.1
LEKLLEQALD-GEEE-SE-IVDEFSGYKINIAVVGVGGSGNNTISRLYDLGVQGADLIAMNTDAQHLAITKAHKKVLLGKHITQGKGSGGDPKVGYLAAEASAQEIAAAVDGYDLVFITAGMGNGTGTGAAPVVARIVKEQEPLVVSVVTFPFKTEGTVRIEKAKWGIQRLLEYSDTVIIIQNDKLLELVPK-LPLQSAFRFADELIARMVKGIVETIKLNSIVNIDFADVYSIMKGGGPALIGIGESDSNNRAVDAVNNALTNKMLDVEFGSGEKALVHFTIGPDVSLEEINKAMEVVYEKLSEKSEIKWGAMVDPEMGKTVRAMVIMTGVRSPYILGNVNAL----------TDSPK----D---RRPRIEK--M-N-S--AGR---GD-AILKELGFK-EL------
>WP-088853123.1|Archaea___Euryarchaeota-Thermococci___Thermococcales___Thermococcus_pacificus___100___GCF_002214485.1
VFKLLEQALDDDAKT-FEGFSDENE-DLIRIVIVGVGGSGNNTITRLFELGVQGAELIAMNTDAQHLARTKAHKKLLLGKEITQGKGSGGNPEVGYRAAEASAHEIAETIGDADLVFITAGMGNGTGTGAAPVVAKVIKEREPLVVSVVTYPFKNEGKVRIEKAKAGIKALMYYSDTVIIIENDKLLKLVPK-LPINAAFRFADEIIARMVKGITETIKLPSMVNIDFADVYSVMHNGGAALIGIGESDSSNRAVDAVKNALENKMLEVEYGSGDKALVHFTVGPDVSIGEINDAMNIVYEKLGEKSEIKWGARIDEDMGKVVRAMVIMTGVKSPHILGGEHAL----------QVGAE----PV--PFDDYDR--IGR-E--KGK---AK-RVLDDF-LD--IA-----
>WP-088857590.1|Archaea___Euryarchaeota-Thermococci___Thermococcales___Thermococcus_profundus___100___GCF_002214585.1
VFKLLEQALDEGPKV-REDFFDEND-DFIKISIVGVGGSGNNTITRLYELGVEGAELIAMNTDAQHLSRVKAHKKLLLGKEITHGKGSGGDPTVGYKAAEASAHEIAKTIGDVDLVFITAGMGNGTGTGAAPVVAKVIKEREPLVVSVVTFPFKTEGTIRLEKARAGIKALLQYSDTVIIIENDKLLKLVPN-LPISAAFRFADEIIARMVKGITETIKLPSMVNIDFADVYSVMKDGGAALIGIGESDSKNRAVEAVKAALENKMLDVKFGSGNKALVHFTVGPDVNLGEINEAMEIVYNNLGAKSEIKWGARVDEDMGKVVRAMVIMTGVESPHILGGETAL---------TTEKPK----PT-FPFSRGSKD-IGQ-D--KDRA--IE-EIFANSGIE-EL------
>WP-052649090.1|Archaea___Euryarchaeota-Thermococci___Thermococcales___Palaeococcus_A_pacificus___99.5___GCF_000725425.1
F-KLLEQAIDDEENG-------SNR-SPVNIKVIGVGGSGNNTITRLYDIGVNGAELIAMNTDSQQLQRTKAEKKILLGPNITYGKGAGGSPMVAYRAAEASAQEIADVVKDADLVFITAGMGGGTGTGAAPVVARVTKEQEPLVVGVVTFPFKMEGQIKLEKARAGVRELMKYADTVIVVDNNKLLDLVPN-LPITQAFRVADEVIARMVKGLSETINQDSMVNIDYADVYTVMKKGGTALIGIGESNSKNRAVDAVLDALNNKMLDVEYDGGKAALVHFTMGPDVKLDEINKAMEEVNKRLGSRSEIIWGARIDDELEGYVRVMVIMTGVRSPYIYGSAEAL----------QEEPT----PN--EYAYIDRD-ISE-Q--------RQ-FRLDN--IP-EL------
>WP-020449555.1|Archaea___Thermoplasmatota-Thermoplasmata___Methanomassiliicoccales___Methanomassiliicoccus_A_intestinalis___98.79___GCF_000404225.1
MKSFINDAISRASMQEDQLLLEVLESLRTNIKIIGCGGGGTNTIDRLSEVGVTGAEVYAANTDAQHLLAVHSPNKLLLGRRITRGLGAGALPRVGEDAAREAELELRGALDRSDIVFVTAGMGGGTGTGSAPYVAKLAKDMGALTVAVVTYPFKAEGNIRSENAEWGLERLRESADTVIVIPNDKLLEICPR-LAINEAFKVADEVLVRAIKGITELITKPGLVNLDFNDVKTIMKGAGVAMIGLGESDSKNRVEEAIDAAINSPLIDVDISEATGVLVNITGGNNMSISEAERVASVIQSRVSPNARIIWGAAVDPELGDAVRVMVVITGVKSNNILGPDRN----------------------------RV--------------------KTTAEDVD-FID-----
>WP-019178308.1|Archaea___Thermoplasmatota-Thermoplasmata___Methanomassiliicoccales___Methanomassiliicoccus_luminyensis___98.39___GCF_000308215.1
MKSFLSDAISRAGAQADQELVKILESLKTNIKIVGCGGGGTNTIDRLSEVGIVGADIFAANTDAQHLLAIRSPHKILLGRRSTRGLGAGALPQVGEEAAREAEEDLRKMLTGADIVFVTAGMGGGTGTGSAPYVAKIAKDMGALTIAVVTYPFKAEGAIRSENAEWGLERLRQTADTVIVIPNDKLLEICPR-LALNAAFKVADEVLVRAIKGITELITKPGLVNLDFNDLKTIMKGAGVAMIGLGEGDDDDRVEHAINEAINSPMIDVDVSDATGALVNVTGGDNMSISEAEKVAEIIQSRISPNARIIWGAAVDPSLKDTVRVMVVITGVKSKNIIGPTRQ----------------------------DR--------------------SAKAVDVD-FIK-----
>WP-019178307.1|Archaea___Thermoplasmatota-Thermoplasmata___Methanomassiliicoccales___Methanomassiliicoccus_luminyensis___98.39___GCF_000308215.1
MKSLVEEALARESAAADEELLALLQKLKTNIKIIGCGGGGTNTINRIAQEGITGAELYAANTDAQHLLAIQAPHKILMGRRSTRGLGAGALPKVGEEAAMEAEDDIRKSLVESHIVFVTAGMGGGTGTGSAPYVAKIAKDMGALTIAVTTLPFKGEGKMRMENAEWGLERLRNAADTVIVIPNDKLLELVPR-LSINAAFKVADEVLMRAIKGITELITKPGLVNLDFNDVKTIMKGAGVAMIGLGESNTDDRATEAIEDALNSPLLDVDVSSASGVLVNVVGGADMTIAEAQKVAEILQTKVSGSARIIWGAAVDPAIDHKIRVMVVITGVKSKQILGRGNDG---------------------------PS--------------------RLKDTDVD-FIK-----
>KQM12510.1|Archaea___Thermoplasmatota-Thermoplasmata___Methanomassiliicoccales___DTU008_sp001421185___96.61___GCA_001421185.1
MKSLVEEALAREGS-VDADLLEILQKLRTNVKIIGCGGGGCNTVDRIAQEGIVGAELYAANTDAQHLLAVRSKHKILLGRRSTRGLGAGALPQVGEDAAKEAEPELRNALADAHIVFVTAGMGGGTGTGSAPYVAKLAKDMGALTVAVTTLPFRGEGNLRRENAEGGLERLREAADTVIVIPNDRLLDICPR-LGINAAFKVADEVLMRSIKGITELITKPGLVNLDFNDVKTIMKGAGVAMIGLGESGTDDRAADAINDALNSPLLDVDISGATGVLVNVVGGGDMTISEAEKVAGIIRSRVSPNARIIWGAAVDPSLQHKIRVMVVITGVSSNQILGRQRG----------------------------SA--------------------RLDDSEVD-IIR-----
>PKP60842.1|Archaea___Altiarchaeota-Altiarchaeia___GCA-002841105___GCA-002841105_sp002841105___77.41___GCA_002841105.1
MAE-IKQGI----------IGDIGTYAAPKIMVVGAGGAGSNNIERLAIAGLEGVKLIATNTDKVHLMNLKGNTRILIGAKTTGGMGAGGFPDVGEAAAIESNQLLAQQMEGVDLLFLTAGMGGGTGTGAAPVIAKIAKDMGALVVAVITFPFKLE-RARTQKAREGIENLRKYADTVVIIDNNKLLEYAPN-VPINDAFAAADKITATSVRGISKTILEPSLINMDFADLKAVMTNGDISTISVGRGAGPDKINQATDGVLYHPLLNMEINKGRGALIHITGGPNTSLNDVTKVGELITQNFPQDANVVFGARVEQGMGDELEAIAILTGISAPDMVKSPSH-----------GQT-----------------------G-Y----------EKSNIGIR-MI------
>PXF56857.1|Archaea___Halobacterota-Methanosarcinia___Methanosarcinales___UBA203_sp003194445___95.92___GCA_003194445.1
---------------------------MLNILVLGLGQCGNRILDAMNREAFQSVKTIAINTAIKGLVDTRARDRLHVPH-L---HGVGANRTIGKRVFEENKEIIMSEIGTFDLIFIITSAAGGSGSSFAPLLIRELKETNAPVVCITVLPFREEGSIFLQNAAFCLKDVIDEPTGVLLVDNQYLKKYAGD---IKSAYDKINNTTARRLLFLIEALNSEMLMVTDLGDLKTVMNGGGIGTMGFYEASKDSTIKSAILGSFPSGLLPTNVKEGARAMLIIKGDKKLDLDLITKTIEELSTEI---GQVFKGVLV--Q-RGRPRVLSLFT-LNSPEL-EK--ATA-E------IREK--------------ERR------D--RN-----QL-DSSHIDEPIY-------
>WP-015053203.1|Archaea___Halobacterota-Methanosarcinia___Methanosarcinales___Methanolobus_psychrophilus___99.84___GCF_000306725.1
---------------------------MLNILIIGNGQCGNRILDAINRDAFQNVHTIAINTAVKEMKFTKAKDRIHTPH-L---HGVGANRNVGKHVFEDNKTLIMKNIGNFDVAFVITSASGGTGSSFTPMLIKELKQKNYPIYSIVVLPFREEGTLYLQNAAFCLKDLRESADGIILADNQFLKQMGGN---VESAYNGINDMIARRLLFLLDALDSEMMMVTDLGDFKTVMSGGGLATIGFYEADSEMPIRAVIKKALPEGLLATDAQEASRSMIIIRGDRKMSIDEVSSEVEQLSSSV---GQVFKGIIV--R-NDEPQVLTVLT-LESVEL-EK--AIA-E------INER--------------HKK------E--DSMK---EM-DKSQIGDPSY-------
>WP-048144169.1|Archaea___Halobacterota-Methanosarcinia___Methanotrichales___Methanothrix_A_harundinacea___99.34___GCF_000235565.1
---------------------------MLNVLMLGIGQCGNRILDAVNREAFQRVETLAINTAVKELRFTAAKDRLHVPN-L---HGVGANRGIGKQGFWENREMIMEEIGDFDIAFVMTSASGGTGSSFTPLVVHELRERKITVIPVMVLPFREEGSIYLQNAAFSMRDIMEVSDGIILVDNQYLKRLSGD---IKTAYDKINEMVAERLLFLIESLDSEMLSVTDLGDFKTVMKGGGMGTLGFYESDKKTSLTSAIESSLPSGLLPADVEDAARAMIIIQGSRDLDVDEITKSVEKLSTKI---GQVFKGIVI--K-KGRPKILSVFT-LGQPDL-EM--AQA-Q------IQEK--------------SRK------T--KK-----QL-DDAYIDEEVY-------
>ABK14036.1|Archaea___Halobacterota-Methanosarcinia___Methanotrichales___Methanothrix_B_thermoacetophila___100___GCA_000014945.1
---------------------------MLNVLMLGVGQCGNRILDAVNRQAFQRVETIAINTAIKELKFTAAKDRLHVPN-L---HGVGANRSKGKQGFWENQEMILEEIGDFDLIFVMTSVSGGTGSSFSPLMIHELKKRNATIVPIAVLPFREEGTIYLQNAAFCLREMIEVADGMILVDNQYLKRFSGD---IASAYDRINTMVAQRLLFLIEALDSEMLSVTDLGDFKTVMNGGRMGTLGYYQADKKSSIRAAIKNSLEVGLLPANVGEAGRAMIVIQGSRELNVDEITKEIESLTETI---GHVFKGIVI--K-KGEPRVLSVLS-LERPGL-VE--EKA-W------IQER--------------ERK------D--RS-----EL-YEEQIDEEIY-------
>PTD94697.1|Archaea___Halobacterota-Methanonatronarchaeia___Methanonatronarchaeales___PZKD01_sp003034855___94.58___GCA_003034855.1
--------------------------MALDVLLLGVGQCGNRILDEINKQAFQNVTTIALNTSKRELDFTKARDRIHTPH-L---HGVGANREEGKECYKDNRDVIFNAIDSYDVCFIINSAGGGTGSSFSPLLVNDLKERDFQLYNIVVLPFRSEGTIFLQNTAFSLRELSDSSDGLFLVDNEFLKRSERES--IHSAYERINRMVAERILFLLKALDSEMMLVTDLGDFKTVMEAGGFATMGFFDSSDNVAISQAIKKSLPSGLLDADINEAARAMVTIQGKKELDMEGITKEIDKLADEI---GHVFKGVVV--S-EGNPKILSVVS-LDDETL-DD--DKA-E------IKEK--------------KKK---------REKS------EEDKIGEPEY-------
>OYV08946.1|Archaea___Halobacterota-Methanosarcinia___Methanotrichales___Methanothrix_sp002256595___90.2___GCA_002256595.1
---------------------------MLNVLMLGVGQCGNRILDAMNKEAFPRVETLAINTAVKELRFTTAKDRLHVPN-L---HGVGANRNVGKQAFMENRDMIMGEIGDFDIAFVITSTSGGTGSSFSPLLINELKRQDIAVITVAILPFREEGSIYLQNAAFSMRELMEVAEGIILADNQYMKRFSGD---IASAYDKINNMIAQRLLFLIESLDSEMLSVTDLGDFKTVMNGGRIGTMGFYQADSKNSIRDAIENSLPGNLLPANVDDAARAMIIIQGSRELDVDEITKAVEKLSASA---GHVFKGIMV--K-KGRPKILSVFT-LASPEL-EG--AQA-R------MQEK--------------EKR------T--RK-----QL-DDAHIDEEIY-------
>WP-058938321.1|Archaea___Euryarchaeota-Thermococci___Thermococcales___Thermococcus_celericrescens___98.77___GCF_001484195.1
----------------------------MRALIIGVGQCGTKIADLFSLVD---FEALAVNTSREYLKHVPHERRILIGESLTGGKGVNANPILGREAMKRDLPLVMRKIEDVDIFFLTFGFGGGTGAGGTPVLAEALKEEDSLVVAIGALPLKEEGIRPTINAAITIDKLSKIADSIIAIDNNKLKEGGDD---ISKAYERINYTIVERIASLLALVDVPGEQTLDASDLKFVLKA-GFATVGYAKADG--SLSRLITRSFSEGLLEANIESALYGLVAIHGPPELKAADIFEALNYLTNKI-RGKQIFRGF---PR-EREVEVVTLLSGI-ESRI-ED---TA-R------AQ------E---------AKE---------ENKK---EL-DDSELDFPEYLREK---
>OKY77342.1|Archaea___Halobacterota-Methanonatronarchaeia___Methanonatronarchaeales___Methanohalarchaeum_thermophilum___97.71___GCA_001914405.1
--------------------------MALNVLLIGVGQCGNRILDEINKQAFQNVKTVAINTSRKELEYTKAKDRLHITH-L---HGVGANREEGKKVYEKNKDSIFKKLDHYDLCFIISSTGGGTGSSFSPPLAQDLKEKDFQVHSISVLPFRSEGTIFLQNTAFTLRELSDSLDSIILVDNEFLRKGKED---IHSAYSRINQMVAERMLFLLKALDSEMMLVTDLGDFKTVMDSGMFATIGFCNAGENMRVESAIKKSLPNGLLDSNINEASRAMVTIQGEKDLDMDGITRIIDKLSDEI---GHVFKGVVV--T-DSNPRVLSVVS-LDSEEL-DD--DKA-E------VEEK--------------KKK---------QEEN------DESKIGEPEY-------
>WP-096712920.1|Archaea___Halobacterota-Methanosarcinia___Methanosarcinales___Methanohalophilus_euhalobius___99.51___GCF_900215215.1
---------------------------MLNILMVGNGQCGNRILDSINRQAFQNVQTLAINTAVKEMKYTKAKDRIHIPH-L---HGVGANRNVGRKVFDENKSQIMRNLGSFDIAFVITSASGGTGSSFTPSLIRELKEQDYPVYAVVVLPFREEGTLYLQNAAFALRDIRGSVDGIILADNQYLKQMGGD---VESAYDSINEMIAKRLLFLLDSLDSEMMMVTDLGDFKTVMSGGGIATIGYYEADGEVPIRTAIQKAVPSGLLNTNVEEASRSMIIIKGDKSLSIDEISTEVEKLSDSV---GHVFKGIIV--R-KGEPRVLSVLT-LESSEL-EE--HLA-G------INEK--------------EKK------E--QEDK---EV-DKSQIGEPQY-------
>WP-011499721.1|Archaea___Halobacterota-Methanosarcinia___Methanosarcinales___Methanococcoides_burtonii___99.35___GCF_000013725.1
---------------------------MLNILIVGNGQCGNRILDAINKEAFQKVETIAINTAIKELSFTKAKDRMHIPH-L---HGVGANRTLGKSVFEENKSHIMRNIGNFDVGFVITSASGGTGSSFTPPLIKEIKENDFPVYAVVVLPFREEGTLYLQNAAFCLKEIRDSVDGIILADNQFLKQIGGN---VQSAYNTINDMIARRILFLLDALDSEMMMVTDLGDFKTVMSGGGLATIGFYEAEKGMNIKTTIQKALPNGLLSTDVKEGSRAMVIIKGDKSLSIDEISSEVEKLSSSV---GHVFKGIIV--R-KGEPQVLVVLT-LEAEEL-EN--SVA-D------IHER--------------EKK------T--EEQK---EI-DKSQIGEPNY-------
>PXF53320.1|Archaea___Halobacterota-Syntrophoarchaeia___ANME-1___G60ANME1_sp003194435___88.24___GCA_003194435.1
MREMVE--VEYS-EA-----EEDELFGVPKLAIVGVGGAGNNSMNRLELLGLNGVDRVAINTDKLHLDSIECKTKLLIGKSLTRGLGAGGSPEVGRKAAEMDKEKIRALVTGKNFVFLTAGMGGGTGTGASPVVAEVAKEEGAIVVAMVSFPFAAE-RRRRLRAAEGIEELRKATDTVIVLENDKLLEHAGD-RPVNEAFKVMDMLIATTIQGITETITKPSLVNLDFADLTAVMAEGGVAVMLVGETKSDNKPEAVVSDALSHPLLEADYQGARGALIHITGGEDLQLKETNDIVELLTYDLNPDANVIWGARINDDFDGKVRVTAILTGVEPKWVFGGMYNK----------KGQ-------------N-------------------N-RASSRIGIP-IIK-----
>EQB64528.1|Archaea___Thermoplasmatota-Thermoplasmata___Thermoplasmatales___GCA-001856825_sp001856825___97.13___GCA_001856825.1
MKSIIKSALGEEGDQDDEELAKIVEQLKVGIKIVGCGGGGSNTVNRCMEEGVFGAEMVAANTDAKHLLTIKAHRKVLLGKRITRGLGAGALPQVGEEAAKEAEDDLVNALGRVDIAFVTAGMGGGTGTGSAPIVADIAKRQKALVISVVTLPFSSEGRVRMENALFGLEKIRRNSDTTIVIPNDKLLQLVPR-LPLDQAFKVADGILMEALKGLTEIITKPGLVNLDYADIKTIMAGGGVAMIGIGESEGQNKIEQAVQEAIASPLIEADISEAKGALVRVVGDDQMSVAEAEGAVRMVQQKVSPTARIIWGASIDPSMKGAIRVLVVLTGVKSPYMLGAKGEL----------STI------------AKAA--------------------GAKDWNID-SV------
>WP-015282969.1|Archaea___Thermoplasmatota-Thermoplasmata___Acidiprofundales___Aciduliprofundum_sp000327505___100___GCF_000327505.1
MKLL-KE-FN-T--NEDEYLRQLVEKLRVNIKIIGCGGGGSNTINRMMEEGIYGAELIAANTDAQHLLHIRANRKILLGRRRTRGLGAGSNPLVGEDAAREANEELEKILQGADMVFVTAGLGGGTGTGSAPYVAKLAKESGALVLSVVTLPFKAEGKLRMENAMWGLERLRRYSDTTIVIPNDKLLELVPR-LPLNEAFKVADTVLMITIKGITEILTKPGLVNVDYADLRTVLGSGGVAMVGIGESDSQDRVKEAVEEAINSPLIDADISNATGALVRIVGDEHMSVSEAQMAVDLVQKKINPMAKIIWGASVDPEMDNMVQVLVVLSGVKSPYFIEKGGSL----------KAA------------KSAG--------------------ET-DADID-VID-----
>ERG96384.1|Archaea___Halobacterota-Halobacteria___Halobacteriales___Haloquadratum_walsbyi_B___97.78___GCA_000415985.1
MDSIVDDAIDEAEKDTDEELQDVLEDLQTDITVVGCGGAGGNTVDRMQQEGIEGATLVAANTDVQHLVEIESDTKILMGEQKTQGRGAGSLPQVGEEAAIESQEEIYNSIEGSDMVFVTAGLGGGTGTGSAPVVAKAARESNALTIAIVTTPFTAEGEVRRTNAEAGLERLRDVADTVIVVPNDRLLDAVGK-LPVRQAFKVSDEVLMRSVKGITELITKPGLVNLDFADVKTVMQRGGVAMIGLGESDADLKAQESVKSALRSPLLDVDISSANSALVNVTGGSDMSIEEAEGVVEEIHDRIHPDARIIWGTSVDEELDGEMRTMIVVTGVESPQIYGASDTA----------KQPIDT--RNT--PEDSADN--------------P----TTQDEDVN-FID-----
>PSP49792.1|Archaea___Halobacterota-Halobacteria___Halobacteriales___QS-1-69-70_sp003021745___77.89___GCA_003021745.1
MDSIIEDAIGEAEEDTDEELADVVDNLDTEITVVGCGGAGGNTVTRMSEAGIHGATLVAANTDAQHLATVEADTKILIGRQRTGGRGAGSVPKIGEEAAQENLEDISRHVDDSDMVFITAGLGGGTGTGSAPVVAQAAQDAGALTIAIVTIPFTAEGERRRANADAGLERLRAVADTVIVIPNDRLLDYAPN-MPLQDAFKICDRVLMRSVKGMTELITKPGLVNVDFADVKTIMENGGVAMIGLGESD-------------------------TSALVNVVGGPDMAIEEAEGVVEEIYERIDPDARIIWGASVDQEFDGKMETMIVVTGVESPQIYGKSEVE----------A--------------ERAA--------------------TTTGDEID-YVE-----
>PMP74585.1|Archaea___Thermoplasmatota-Thermoplasmata___ARK-15___ARK-15_sp002878135___98.39___GCA_002878135.1
MKSLVENALKGIQQDDEEELKRIVEQMKVNIRIVGCGGGGSNTVTRIMREGIVGADLIAVNTDAPHLLQVLANRKILLGERLTRGLGAGADPRIGEEAAREADEKLRNVLQRSHIVFITAGMGGGTGTGAAPYIAQVAKEVGCLVIGVVTLPFSAEGKVRMEQALYGLDRLKKYCDTTIVIPNDKLLAIVPR-LPLDQAFKVADEVLMEALKGLTEIITKPGLVNIDYADIKSVMADGGVAMIGIGESGSGDRVTEAVNEAINSPLIEADIKQARGALVRIVGDTKMSVMEAQKAADIIQKQISPNAKLIWGASIDPELDNGVKVLIVVTGVKSPYILDEKASV----------SEM------------KKAA--------------------HISDSSID-SL------
>EQB65240.1|Archaea___Thermoplasmatota-Thermoplasmata___Thermoplasmatales___GCA-001856825_sp001856825___97.13___GCA_001856825.1
MPN--DN-F------DDEELAKLVESMKVNIKIVGCGGAGTNTINRCAKSGIFGAELIAMNTDAPHLLTVQANRKILVGKRTTRGLGAGAIPQVGEEAAREDYGDIQSSLGNSEIVFITSGMGGGTGTGVAHVVAEAAKQQKSLVISIVTLPFSAEGRVRMDNAIYGIEKLRKTSDTTIVIPNDKLLEIVPR-LPLDQAFKVADEILMESLKGLTEIITKPGLVNLDYSDIQTVMKEGGVAMIGIGESTGKASVEEAVTEAITSPLIEADISTTRGALVRIVGGEDMTVSQAETAVRMVQEKVNPMARIVWGASVDPTLAGEFKVLVVLTGVNSPYFLSSNKGV----------S----------------MS--------------------GAKDAEID-SV------
>WP-014406643.1|Archaea___Halobacterota-Methanocellia___Methanocellales___Methanocella_conradii___100___GCF_000251105.1
TEAVLKQAFEKSGDETDEDIMKVMEGLRTNVIVVGCGGGGSNSITRMSQEGIVGAKLYAINTDAQHLLHTRADKKFLIGKKLTRGFGAGSLPEVGESAAKESLMEIKAAISNSDMVFVTCGLGGGTGTGSAPVVAQVAKESGALTIAVVTTPFKVEGAVRKANAEKGLEKLRKSADTVIVVPNDKLLEVVPN-LPLQEAFKVADEVLTHAVKGITELVTKAGLVNLDFADVKTVMSNGGVAMIGLGEGKGENAASSSVRNALMSPLLDVDISSAKAAIVNVIGGEQMTISEAEAVVEEVYNAIDPEARLIWGASVDPDLGDAIRTMVIITGVTSTQILGKPPDE----------QQP------------QKAF--------------------KTQKFGLD-FIG-----
>BAI62208.1|Archaea___Halobacterota-Methanocellia___Methanocellales___Methanocella_paludicola___100___GCA_000011005.1
TDDVLRQAFEKSGDETDEDIMAVMEGLRTNVIVVGCGGGGSNSIARMADEGIIGARLFAMNTDAQHLLHTRADKKFLIGKKLTRGFGAGSLPEVGENAAKESLIEIKAAISSSDMVFVTCGLGGGTGTGSAPVVAQVAKEGGALTIAVVTTPFKVEGAVRKANAEKGLERLRKAADTVIVVPNDKLLEVVPN-LPLQQAFKVADEVLTHAVKGITELVTKAGLVNLDFADIKTVMSNGGVAMIGLGEGKGDKAAELSVRNALLSPLLDIDISGAKAAIVNVTGGSHMTIGEAEAVVEEVYNAIDPEARLIWGASVDPDLGDVIRTMVIITGVASTQILGKPQSE----------QQP------------QKAL--------------------KTQKFGLD-FVG-----
>WP-052309866.1|Archaea___Halobacterota-Methanocellia___Methanocellales___Methanocella_A_arvoryzae___100___GCF_000063445.1
LEAIIEQAFERSGEQSDEEIMQMMKEMKTNVVVVGCGGGGSNSIARMAREGISGAKLYAVNTDAQHLLHTHADKKFLIGKKLTRGFGAGSLPEVGEGAAKESLNEIKAALIKSDMVFITCGLGGGTGTGSAPVVAQAAKESGALTIAVVTTPFKAEGAIRKRNADWGLAKLRESADTVIVVPNDKLLEVVPD-LPVQKAFRVADAVLTHAVKGITELVTKPGLVNLDFADIRTVMSNGGVAMIGLGEGSGENRAIDSINAALESPLLDVNISTATAAIVNVTGGEDMSISEAESIVEQVSNKIDPEARIIWGAHVDPELENAIRTMVIITGVKSDQILGKTDPL----------AQA------------GKTV--------------------RTQKFGID-FIS-----
>PSP61784.1|Archaea___Halobacterota-Halobacteria___Halobacteriales___QH-8-64-26_sp003021725___92.98___GCA_003021725.1
MGSTIDEAIERSEEETDEELAAIVEDLETSITVVGCGGAGSNTVTRMSRAGIEGATLVAANTDAQHLAQARADSKLLLGRRRAGGRGAGADPDVGEDAAEETIEDVIDAVRDEDMVFVTAGLGGGTGTGAAPVIAEAARDAGALTVAVVTMPFAAEGTERRTNADSGLEALRSVTDTVIVVPNDRLLDVAGD-VPLREAFEIADRVLERGVTGMTELVTKPGLVNVDFADVRTIMEDGGVAMIGLGESRM-NNGDHSIWSALRSPLLDVEFEGANAALINVVGGPAMTIEQAEGIVEEIHDRISADARIIWGASVDPALEGTIETMVVVTGVESPQIYGQRGSE--------------------------------------------------RDGDDLD-VLE-----
>MBE36286.1|Bacteria___Verrucomicrobiota-Verrucomicrobiae___Opitutales___Cephaloticoccus_sp002713695___98.63___GCA_002713695.1
MNL------------NELPLQELLEDRNIAIKVVGVGGAGGNAVDRLKMENLERLQLALLNTDRQALASSPVQEKVLLGASVTRGLGAGGDPDIGRLAAESDQEAIKEVIKDCDLVFLMAGMGGGTGSGAMPTIAEIASESGALVVAFVTMPFSFEGGRRCKQAEEGLQNLRSVCDAVIPLPNDILLQEGEDDTTVLDAFACANEWMGRGVKSIWAILFKNGLINLDFASLRQAFQFGGKTLFGLGAGAGENAAAAAMESLSLCPLLHTNARRADRLLVNIIGGTDLTLPRVNELMNDIAAKFGRNSHIIMGAVIDEDMHERVDICVIGTT-ESGSRRQAAQPMSRR--------VAPIE-----IPHK-KELALKFSR-G-FTG---R-NI-QGHDLDVPTYMRKGIKI
>WP-091054777.1|Bacteria___Verrucomicrobiota-Verrucomicrobiae___Opitutales___Lacunisphaera_sp900104925___99.32___GCF_900104925.1
MSL------------PPNELLEALTDRNVGIKLIGVGGGGSNAVDRLKMENLDRLQLAVINTDLKALSTSPVQDKILIGTSLTRGLSAGGDPELGRKAAEADADKIAEIVKGTDLIFLVAGLGGGTGSGATPAVAEIAAEAGATVIAFVTLPFSFEGGRRRKQAEEALAELRRVCDAVIPLANDMLLQEGTEQTSVLDSFARADEWIGRGVKSIWGMLSRTGLINVDFTALRQVFQHGGKTLFGLGVGTGDNPAAAALADLKQCPLLHTYARKADRLLVNITGGADLSLTKVNELMSALTEEFGREAHVVMGAAIDEALAGRVEICLIGTT-DGSRNFVRRAA--RK-PSERT--AAPTA-----VAPR--VHPAKFNR-G-FSD---R-IL-EGQDLDVPTYLRKGIKV
>MBL58320.1|Bacteria___Verrucomicrobiota-Verrucomicrobiae___Pedosphaerales___UBA1096_sp002721375___82.26___GCA_002721375.1
MNQ----------P------TKEINEPKPKICLIGVGDTGVKLVETLAMVAPEEVEAYSLDTDSRSLTRCHQSRTILLGQAIPCGLGTGGDSALARAAVKSDKKALLDLVEGTDLVFILTGLGGGTGTGAAPFIADLAKRAGALVVGVAASPFDCEGVQRANQAIGGLRDLKQVADAVFHFPNEDILRMEGDQLSLNRALDIANRHLCEAVLGVSRMLLESGMLNVSFADIQALLRDHSLGVVVHIESVGEDRADDLIRKLLIHPSIRGILEESKNILVYISGGGT-TLEEMNTITASIRSHA-SSAGLVIGASSEEN-GESLQLTVIMAG-KEPSI-SKDSDNIGS------NETEPPA-------PTERTKRRKLSK-G-FSE---P-TI-QGEDLDQPTYIRRGTIL
>MAD24199.1|Bacteria___Verrucomicrobiota-Verrucomicrobiae___Pedosphaerales___UBA1096_sp002684915___88.68___GCA_002684915.1
MKN----------P------DYPDN---PVIRFIGIGGTGVNLVEKLAMIGLQGVESHSVDTDNRSLSNCHQSKTLLLGKAIPCGLGAGGDVALARAAVESDRDHLLRLVSCADLVFVIAGMGGGTGTEAASFVARLAKEAGALVVGVAATPFNCEGSRRGNKAAGGIRDLKQSADIVFHFSNEEVMHITGTEISLNNALEIANRHLCESVLGLSRMLIEPGLLNVSFSDLRDSMTGHSLGSTLCVEGVGENLAADAMGKILSHPAARMALSEATTLLVHLSGGDNLSLAEINTFVESISSHA-PDIDLVIGASGTGS-NNVLQVILIIVS-NSTNL-SKEPENFNS------AESKPPA-------PTERKKRKELSK-G-FIE---P-TI-KGEDLDQPTYIRRGRML
>MBI97580.1|Bacteria___Verrucomicrobiota-Verrucomicrobiae___Pedosphaerales___UBA1100_sp002718935___62.12___GCA_002718935.1
MQT------K--------------SDNAVNTRVIGVGAAGLRVVDKLAVLDFPAAQFLALDTDCQELQRCQLAERLQLGETTRLGWGCSGDAGEGAKAVRSSRELIAAHFAETDLAIIVAGLGGGMGGGGAAVVAEIAAECGALVMVVAIEPFALEH--HRNDADLSLQRLSQVADTVVRLSNQAVLEQQRDGCSLPECLEAANNLILESLLGLGRLMRSDGLLNANFAHLQSIVQGHGESTMATIDVAGDARSRAXMDAILAHPFLRAHLRQAKGLIISLAGSESLAMAEVEXXMXLLKAAA-PEARXVLGVHEDPGXXQYLSAMILLP-FSDPMLTQT--Q----------XEXEPMP--TPL-GPT-------XXK-G-FGE---P-TL-AGXDLDVPTXLRRNMIL
>HCE06462.1|Bacteria___Verrucomicrobiota-Verrucomicrobiae___Pedosphaerales___UBA1100_sp003517285___72.72___GCA_003517285.1
MNP----------------------ESNLCVKMVGVGCAGLRLLDRVAAAGFPASSFLALDSDCEQLQRCQIAERVQLGETNRRGWGCSGDEGEGANCVRAARDRIAGKLMGADLVVIVAGMGGGMGGGGAPVVAEIASEGGALVVALAIEPFDLEG--HNETAQIAVNRLTQVADTVVRMPNQNVMETLGKGASVPECMEAANGHVLEALMGLSRLARADGELNVDFAHVRRLMTGHGESSLVTVEVAGDARPRALLEAILKHPYLNTELRNCEGLIVSLVGDEYMSMEEVNEFVTHLKATA-ARAKLILGVHVDNAMGKGMGA-------------------------------------------------------------------------------------
>WP-068768826.1|Bacteria___Verrucomicrobiota-Verrucomicrobiae___Opitutales___Ereboglobus_sp001650175___97.95___GCF_001650175.1
MSM------------DELPLTEILTDRDIAIKLVGIGGAGSNAVDRLKMENLDRLQMAVINTDYQALSSSPVQDKVLIGRGITRGLGAGGDPELGREAAEADREKIAAVVKDCDLVFLVAGMGGGTGSGAAPIVAEVATEAGAIVIAFVTMPFSFEGGRRGKQAEEGLIALRKVCDAVIPLPNDMLLQEAGDGEGVLDSLANADQWIGRGVRAIWAMMNRTGLINLDYATLQRAFIRCGKTLFGLGSGAGENAAQDAIDSLNACPLLHAFSRKADRLLVNIIGGTDLTLPKVNEIMTAVSEKFSRESHIIWGAVIDEAMQSRIEVCVIGTT-DGTRMVRP--RTGERQPSVSK--AAPGG-G--------KPSVPPFNR-G-FTD---R-NL-EGQDLDVPTYFRKGIKI
>WP-046297337.1|Bacteria___Verrucomicrobiota-Verrucomicrobiae___Opitutales___IMCC26134_A_sp000972765___98.63___GCF_000972765.1
FSE------------MPLPLADLLTDRRIAIKVIGLGGAGANAVDRLKMENLDRLQMAVLNTDAQALAASPVQDKVLFGAAVTRGLGAGADPDLGRQAAESDREKIAAVVKDCDLVFLIAGMGGGTGSGAAPTVAEVAAEQGALVIAFVTLPFSFEGGRRAKQADEGLAALRKVCDAVIPLPNDLLLQEASEGETALDSFARADEWIGRGIKSVWSMLFRTGLINLDFATLRQAFHTGGKTLFGLATGSGSDPVAAALDNLKLCPLLATFARKADRLLVNIVGGTDLTLPKVNEIMGAVTEQFGKDAHVIMGAVIDENCQGRVELTVLGTS-DGSRIYAPRGAAR----------AAPELS----SAPVKKSSTAPFTR-G-FSD---R-NL-EGADLDVPTYLRNGLKL
>OGV59548.1|Bacteria___Verrucomicrobiota-Kiritimatiellae___UBA8416___YA12-FULL-60-10_sp001803315___59.12___GCA_001803315.1
------------------------TLQSTRILVTGIGGAGCRILDTMAQSGMTGPFYAAVSTDSKALAGCRVGTRQRIGTQRDVSFGTGEDVERGRQAAEESQADLVRLFSNLDLAFMVGGLGGGTGSGAMPVACRIAREQGAMVMAVVALPFEFEGQARADLARSALDAVRAESDLMVVIPNDRVTDGNASR--LKDAFARSSDLMANLVFGLWRSLSKPGHLNFDFDDLRAMVREGGTCTAGFGDAVGRDRSIEALNALMQGRLLDGRLQDASAAIISMVGGPDLSVGEVDGVMTGITARLPATARSLLGVMIDDGWRNRLTVTVLVSE-AGT------------------------------PRPRKRPPKPPLED-G-FAP---A-TH-GGQNLDTPTYLRRSISI
>PAW68721.1|Bacteria___Verrucomicrobiota-Verrucomicrobiae___Opitutales___Opitutus_sp002288455___79.45___GCA_002288455.1
MNL------------NELPLHGLLTDRNIAIKLVGVGGAGSNAVDRLKMENLERLQMAVINTDYQALSSSPVQDKVLIGMGVTRGLGAGGDPDLGREAAEADREKIAAVVKDCDLVFLVTGMGGGTGSGASPVVAEIAAETGALVIAFVTMPFSFEGGRRLKQAEEGLRALRQACDAVIPLPNDILLQAGAENESVLDSFSRADEWIGRGVKSIWSMLFKTGLINLDFATLRQAFHQGGKTLFGLGSGQGENAVGDAVASLKLCPLLHTFARRADRLLVNIIGGADLTLPKVNELMTSITDQFGRDSHIIMGAVIDEDLAGKVEVCVIGTS-DGGRGVPSRSPARRL-PAGSN---APA-PG---ALPE-KGANLGFTR-G-FTD---R-NL-DGQDLDVPTYLRKGIRI
>WP-097299789.1|Archaea___Halobacterota-Methanosarcinia___Methanosarcinales___Methanoperedens_sp002487355___99.35___GCF_002487355.1
MQV--REA-----P-LTVDLRKIVKAAKPSIAVIGLGGAGCNIINWIAQKGMAGGRIIAANTDINHLAIRKADKLILLGKKLCKGYGCGGSPEMGAEATKENLPEIKAALHDANLLFLVAGMGGGTGSGAIPVVAGVARELGILTIACVTIPFKLE-MARREKAREAIKAIVESCDSTIVIDNIKLSEVAGD-LPLNDALSVANALVGDFVRNITETITQPSLVNIDFTDLRTVMEQGGICAIGIGEGDGEDRITRAVSWAMEVPLLDIDISETYGLLIHIAGGEDMTLEEVAVAGERIVDKVPNTKRVIWGAKVDSSLTGRVRIMAVLTGIKSTSLKASDNGI----------TNH---------LPINK---------------------------------------
>WP-096204932.1|Archaea___Halobacterota-Methanosarcinia___Methanosarcinales___Methanoperedens_nitroreducens_A___97.71___GCF_900196725.1
M--------------LAVDLRELVKAAKPSIAVIGLGGAGCNIITWIAQKGMAGGRIIAANTDANHLSMSMADKLILLGEKLCKGYGCGGYPKMGAEATKENLPEIKAYLQGVNLLFLVAGLGGGTGSGAIPVVAGVARELGILTIACVTIPFKIE-MARREKAREAIKALTESCDSTIVIDNSKLSEIVGD-LPLKDALAVANALVGAFVRNITETITQPSLINLDFADLRAVMERGGLGAIGIGEGDGEDRIIKAVSQALAVPLLDIGISETYGVLIHIVGGEDMTLEEVAVAGELIMDKVPKTKRVVWGARVDSSLTGRVRIMAVLTGVKSPLIEGK----------------------------------------------------------------------
>WP-096204160.1|Archaea___Halobacterota-Methanosarcinia___Methanosarcinales___Methanoperedens_nitroreducens_A___97.71___GCF_900196725.1
MV---------------TDLKEFAKTAKPSVAVVGLGGAGCNITTWIAEKGMTGGRIIAANTDVNHLHVQKADKLVLLGEKLCKGHGCGGYPEMGAQATRENVTELRAELEGTNLVFLVAGLGGGTGTGAIPVAAEITREMGALTIGCVTIPFTIE-MARREKAREAINLLASSCDSVVIIDNSKLREVAGN-LPLKEALNVANALVGAFVKNLTDTITQPSLVNLDYADLRAVMERGGVSSIGIGEGDGMDRVGKAVAQAISTPLLDVDISASYGVLVHIVGGEDLTLEEVAVAGELIMDKVPNTKRIIWGAKVDNTLTGKVRVMAVLTGVESPFIAGESSHA----------KKEPEP--EPK-KPVEK----------------------EKEE-SIWILL------
>WP-096207209.1|Archaea___Halobacterota-Methanosarcinia___Methanosarcinales___Methanoperedens_nitroreducens_A___97.71___GCF_900196725.1
MV--------------NEKLAELVKTSKPSVAVVGLGGAGCNITTWIAEKGMAGGKIIAANTDVNHLSMSKADKLILLGEKLCKGHGCGGYPEMGSQATKENISEIKTELEGTNLVFLVAGLGGGTGTGAIPVVAEVTREVGALTIACVTIPFKIE-QFRREKAREAIQALTESCDSTIVIDNSKLREVAGN-LPLKEALAVANALVGAFVKNITETITQPSLINLDYADLRAVMERGGISSIGIGEGDGEERVTKAVSQALAVPLLDIDMSATYGVLIHIVGGEDMTLEEVAVTGELIMDKVPNTKRVIWGAKVDDQLTGRVRVMAVLTGVKSPFMEGQ----------------------------------------------------------------------
>WP-097299483.1|Archaea___Halobacterota-Methanosarcinia___Methanosarcinales___Methanoperedens_sp002487355___99.35___GCF_002487355.1
M---------------NGEFTEIIEASRPSVTVIGLGGAGSNIITFLSEKNIAGAKIIAANSDISHLILQRADKLLLLGKDRGKGKGCGGFPEVGAECAWESKEDIQKELEGANIVFIVAGLGGGTGTGSAPVVAEISRSMGALTIACLTMPFEIE-SLRRENAKKAIRALSQTCDSVVLIDNTKLRQVAGN-LPLKTAFAVANSLIGAFIKSITETITLPSLMNLDFADLKAVLENKGISSFGIGESEGPDRVKKAVLKAVSAPLLDIDLGSAHGLLIHISGGQDLTLEEVAHVDELMAQQVPGTKRIIWGANVDETMTGRIRIMALFASVGNPF--E-----------------------------------------------------------------------
>WP-096203414.1|Archaea___Halobacterota-Methanosarcinia___Methanosarcinales___Methanoperedens_nitroreducens_A___97.71___GCF_900196725.1
M---------------KAELADIMKAVRPSVAVIGLGGAGCNIITYLADKGIAGARIIAANSDISHLVLQRADKLMLIGKERGKGKGCGGFPEIGAECARESADEIRKELEGINIVFVVAGLGGGTGTGSAPVVAEISNSLGALTIACLTMPFEIE-YLRRENAKKAIRALEETCDSVVLVDNTKLRKVAGN-LPLKTAFAVANGLIGALIKGITETITVPSLMNLDFADLKAVLEEGGVSSFSIGDAEGPDRVEKAVARAVSAPLLDIENSTPHGLLISITGGQDMTLDEVAKVGELMAQHVPNTRKIIWGARVDETMTGRIRVMALFASVGNPF--G-----------------------------------------------------------------------
>WP-082336112.1|Bacteria___Firmicutes_C-Negativicutes___Selenomonadales___Selenomonas_A_ruminantium_F___99.53___GCF_900113715.1
MEE--N--MT-V---KNENIENDYNKATVNIKIVGAGGGGTSVLESLAANKLDNIEMVAINTDSRALNGLSGISTIQVGSNITDGYGTGGDMKKGEISALRDEHILREMMQNINMLFITAGLGGGAGSGIAPVVAKLAKEQGILTVAIVTMPFSFEGCKRNRTAMTSLNELEKEVDALIVIQNDKLMTLPAKQLTVSNAFKLTDSVLERAVTLITKIIMTTGDVNIDFADISTILRQSSDAVFSVGVSEG-D-VAEALEKACNSPLLKRSVKGAQGAILYIIGADDMSMYDINTAIMKLKAEMTDAANIIWGYMGTPDKAGTVEVMLIATDF-----------------------------------------------------------------ID-----------
>WP-096204184.1|Archaea___Halobacterota-Methanosarcinia___Methanosarcinales___Methanoperedens_nitroreducens_A___97.71___GCF_900196725.1
M--------------LDSRIIELAKAAKPTVAIIGLGGAGCNIVSWMAQKELLGSKIIAADTDATHLMGVKADVKILMGEQTYRGKGCGGFAERGTEAARENIKEIIQELKDSNLIFLIAGMGGGSGTGAAPVIAEATREAGILTVGCVMLPFGYE-VLRRKKAIVGVKPLANRCDSLVAIDNSRLRNIAGN-MPLREGFAVANEFVGNFIKNITETITQPSLVNLDYSDLRSVVERGGVSAIGFGDAEGENRIQKAVEQALSTPLLDVDLSSTYGVLIHIAGGVDMTLGEVTQAGELILQKAPNTGRIIWGAKVDESLAGHVRVTAVLTGVMDP---G-K--------------------------------------------------------------L------
>WP-018154582.1|Archaea___Euryarchaeota-Methanococci___Methanococcales___Methanothermococcus_thermolithotrophicus___91.19___GCF_000376965.1
-MKFLKNFAEEEF--VDKELLALIEDAKARITVVGCGGAGNNAIHRLTIEGIDGAKTVAINTDAQHLIKTKTDEKVLIGKNLTRGLGAGGDPAKGEESAKENADDVKKALQDSDLVFITCGLGGGTGTGSAPVVAEISKKLGALTVAVVTLPFSMEGKIRMNNALAGLNKLKEVADTIVIIPNDKLLEIVPN-MPLRTAFKVADEVLINSVKGMVELVQNAGDIHVDFADVRAVMSNGGIAMMGIGESDSEKRAKEAINEALNSPLLCVDVDGATGALIHITGPEDMSLEETKEIVSTVSERLDENAIIIWGTTIDESIENSLRVLLIITGTKSEGTYTIDVTK-------------------------KKYL--------------------VD----IP-KI------
>WP-011972555.1|Archaea___Euryarchaeota-Methanococci___Methanococcales___Methanococcus_vannielii___99.5___GCF_000017165.1
-MKFLKNIAQTDF--IDRELLELIEQSKARITVIGCGGAGNNAINRLLAESISGARVIAINTDAQQLVKTHADHKVLIGKNLTKGLGAGGNPVKGEESAKENAEEIKKSIQDSDLVFITCGLGGGTGTGSAPVVAEISKKIGALTVAVVTLPFSMEGKVRMSNALAGLNKLKEIADTIVIIPNDKLLEIVHN-VPLRTAFKVADEVLMNSVRGMVELVNNAGDIHVDFADVRAVMNNGGIAMMGIGESDSEKRAREAIQIALNSPLLCVDVDGATGALIHITGPEDMSLDEAKEIVSTVSDRLDDKATIIWGTTIDETLENSLRVLLIVTGTKSTGNYAIDTTK-------------------------KRYL--------------------ID----IP-KI------
>WP-013866709.1|Archaea___Euryarchaeota-Methanococci___Methanococcales___Methanothermococcus_A_okinawensis___99.05___GCF_000179575.2
-MKFLKNIVEDNP--VDKELLELINESKVRITVVGCGGAGNNAINRLTIEGIKDAKTIAVNTDAQQLIKTKADEKVLIGKNLTRGLGAGGDPTKGEESAKENAEDIKKALQDSDMVFITCGLGGGTGTGSAPIVAEISRKMGALTVAVVTLPFSMEGKVRMDNAITGLNKLREVADTIVIIPNDKLLEIVPN-MPLRTAFKVADEILMNSVKGMIDLVQNVGDIHVDFADVRAVMCNGGIAMIGIGESDSEKRAKEAINMALNSPLLCVDVEGASGALIHVTGPEDMSLEEAKEIVSTVSERLDDNAKIIWGTTIDENSENTLRVLLIITGTKSSGICPFNTPK----------G--------------KKVF--------------------ID----LP-RI------
>WP-011973722.1|Archaea___Euryarchaeota-Methanococci___Methanococcales___Methanothermococcus_A_aeolicus___99.03___GCF_000017185.1
-MKFLKNIVEEPA--VDKELLELIKDSKVKITVVGCGGAGNNAINRLTVEGVEDAKTVAINTDAQQLIKTKADNKVLIGKNLTRGLGAGGDPLKGEESAKENAEDVKKALQDSDMVFITCGLGGGTGTGSAPVVAEISKKMGALTVAVVTMPFGMEGKIRMDNALSGLNALKDAADTIVIIPNDKLLDIVPN-MPLRTAFKVADEILINSVKGMIDLVQNVGDIHVDFADVRAVMCNGGIAMMGIGESDSEKRAREAINMALNSPLLCVDIEGATGALIHITGSEDMSLEEAKEVVSTVSDRLDENAKIIWGTTIDENLENSLRVLLIITGTKSTGMAPTSSNA-------------------------KKFY--------------------ID----IP-KI------
>WP-013180869.1|Archaea___Euryarchaeota-Methanococci___Methanococcales___Methanococcus_voltae___99.05___GCF_000006175.1
-MKFLQNIAENDF--VDKELLELIEGSKARITVVGCGGAGNNAINRLADEQVEGAKVVAVNTDAQQLVKTKAENKVLIGKNLTRGLGAGGNPEKGEESARENAEDIKSAIQDSDLVFITCGLGGGTGTGSAPIVAEISKKMGALTVAVVTLPFSMEGKVRMTNALNGLEKLQEVADTIVIIPNDKLLEIVRN-VPLRTAFKVADEVLMNSVRGMVELVNNAGDIHVDFADVKAVMDDGGIAMMGIGESDSEKRAKEAINMALNSPLLCVDIEGATGALIHVTGPEDMSLDEAQDIVSTVSERLSENATIIWGTTIDDKLENSLRVLLIITGTKSTVNHNLSLKR-------------------------NKVI--------------------ID----IP-KI------
>MAF89608.1|Archaea___UAP2-UBA543___UBA543___UBA55_sp002687935___87.85___GCA_002687935.1
MDSTTENK-------SDSGLEEVVQAKKTAIKVLGAGGAGNNTINRLMEVGIDGAECIAVNTDAQDLLYTEADQKVLIGKDVTGGLGAGSNPDLGMEAAKEDEKELKELIKGSDLVFVTCGLGGGTGTGSLPVLSEFAKKEKALTIGIVTMPFSIEGAVRWENAQAGLKQLREHTDTVIVIPNDKLLEIVPE-LPLNAAFKVADEVLVNAVKGITELVTKEGLVNLDFADIRTIMRDGGTAMIGLGESDTDDRARDAVEKALSNPLLDVDITGATGALINVIGDPDMSLQDARIVMETVSDKLDPNAKIIWGSRIDPDFQNTLRAMLVITGLKPQQVLGPETSE----------EKK------------YKSK--------------------MEKEYGIE-FL------
>WP-067089571.1|Archaea___Euryarchaeota-Methanobacteria___Methanobacteriales___Methanobrevibacter_D_curvatus___97.6___GCF_001639295.1
-MKFIDEAIKESEKRIDEDLIETITIAHPKIFAIGTGGAGNNTITRLNEKGVENLETITINSDAQDLLYSQADKKILIGRETCKGLGAGGKPEIGELCAEESIELIKDELSDANMVFITCGLGGGTGSGSAPVIAKTAKKLGALTIVVVSTPFISEGPQRVKNAVESLKKLKESADSVIVVPNEKLLEVAPN-LPIITAYMVSDEILGKSVKGITDLIMKHGATNLDFSDVKSTMSDSGMSMIGMGESESGDRALESVYEALNSPLLDLDISEAQKAIVDIVGSNELTTEEVNKITSTISDYLAPGADIIMGIRVDNELQHTIRTTVIISGVKSQDLLSPAREV----------PEK------------QEES--------------------IQEDAVDD-FLD-----
>WP-013499630.1|Bacteria___Firmicutes_A-Clostridia___Oscillospirales___Ruminococcus_D_albus___77.08___GCF_000179635.2
MSY--E--FEE--P-----------LVGASIKVIGVGGGGGNALNGIAEAGIQGVEYIAVNTDIQALKKSLADRQIQIGAKLTHGLGAGAKPEIGEASAQESQDEIAEAIKDADMVFITAGMGGGTGTGAAPVVAEIAQSLDKLTIAVVTKPFKFEGVKKMQRAESGIEQLVKHVDALIVIPNQNLITS-DMRLTMKQSYQIADEVLKTDVIAIAEIITRHDEINVDFADVTTILKGAGRAHIAIGHGEGKDKVQDIVDQVIASRILETSIRGARRLIVNVNMSEDLLISDMDELTAAIADAADDGAEIIFGNGTNPDTKDCMDVTVIAADFVDGIPSAAN-QE-AA-------QSQPA----PS----EADKKAD----EMY--KA---KAADKTDIDIFNVFKNK---
>PIU21957.1|Archaea___Iainarchaeota-Iainarchaeia___0-14-0-20-30-16___0-14-0-20-30-16_sp002779075___71.57___GCA_002779075.1
MRSLIR-ATN-----PDKDLLSVLENAKPRIVVIGAGGAGGNTIVRLKEMSITGTVLIGLNTDAQALAHLDCDKRVLLGKKLTKGLGAGSDPAVGEGAAKESKGEIEKIIKESDLVFITCGLGGGTGTGSAPVVCEIAKEGDCLSVGVVTLPFTVEGKTRMDYALDGLTKLRKSVDTVIVIPNDKILEIAPD-LPLDAAFKVADEVLANAVKGITDMIIKVGLINLDFADLKTILKSGGAAMIGLGESDPDTRALQAAEDALSSPLLDVNISTANRALINVVGGADMTIKEAQTVVEAVASKIDPESHIIFGAMIDPEIKTQIKAMVVIVGGYFQYLDAEKQS-----------KRK------------PVSE--------------------FDDELDIK-YTG-----
>MAG22116.1|Archaea___Iainarchaeota-Iainarchaeia___Iainarchaeales___GCA-2688035_sp002688035___74.69___GCA_002688035.1
MESIVKKAVKRAK--NDEELVKLLETAQAKIRVVGVGGGGGNTITRMTEVGITGAETLAVNTDAQDLLKAVANKKMLIGKELTRGLGSGSDPSVGEGAARESIEDLTETLSDADLVFITCGMGGGTGTGAAPTISEIAKEVNALTIGVVTLPFTVEGRKRMENALHGLGNLRKNCDTVIVIPNDKILEIAPD-LPVNAAFKVADEVLTNAVKGITEMVTKPGLINLDYADLKTILSRGGAAMIGLGESRGEARALEAVENALTSPLLDVDISGANRALVNVIGGTDMTLREAEMIVETVSAKISSNAHIIWGAMIDDNMRNQIQAMVVIAGGKFPYLDGDVDKM--------------------------DLS--------------------EP-DLGIE-FTG-----
>MBV44625.1|Bacteria___Proteobacteria-Alphaproteobacteria___Rhizobiales___GCA-002731945_sp002731945___79.08___GCA_002731945.1
MSI--E--LS-A-PE--------AEKLKPRLAVLGVGGGGGNVLRTMIKCGLTGVDLYSVNTDAQALEENENTTRIQIGSQITRGLGAGADPKIGKKAAQESAEEIKDHLRGINMIFISACMGGGTGTGAAPIIAQIAKEMGILTVGVVTTPWRFDGTKKMKMAEEGVKELSKCVDTLIVVPNENVFRVANIETNFNECNEIINRTLYDGVSAISSLXVQKGRXNIDFADVKTVMAFVGKAXFGVGKSSGENRSVMAAEMSISNPMLEVNLRDAQGLLISITASTEITLAEMDSAVHAVKDQNNQECEIITGLFEDDDLGDEIIVSTVATGMTNKTSDEDKPD--QKQTTDENVERQPET-------PRENENDLDI-EEDLFSDRF---NIDDDSQLEIPAFQRKKNN-
>AFU60298.1|Archaea___Crenarchaeota-Nitrososphaeria___Nitrososphaerales___Nitrososphaera_gargensis___100___GCA_000303155.1
--------M------EEESIRAAMEMAKPTVCVIGAGGAGSNIVSWIKERGLSGGKLIAVNTDAAHLGITRADRRILIGPKITQGRGCGGYPEKGMQAARESMSEIVREVQGSNIIFLCAGLGGGTGTGAIQILAELKQETQALIIGVVTLPFAVE-RYRYDLAKEALDNLQRSCDTLVTIDNNKLTRLAGN-LPLQQALGVANELVGQFIKGITETITTASLINIDFADLTAIMEGRGLAAIGVGLSEGMERIEQATRMALETQLLDIDMSMASGVLVHVCGGDDITLEEVTRAGELVTRSLPHEVRIIWGARIDPSLRGKARVMVVLTGVDTNFIGASKQQE----------QAEP------------------------------------EQKWG-----------
>OGB85337.1|Bacteria___Patescibacteria-Kazan-3B-28___Kazan-3B-28___2-01-FULL-49-10_sp001771275___74.09___GCA_001771275.1
MP--AV--RD-F-M---------GEDVFARIKVVGVGGSGSHAVNRMVESKIKGVEFVAINTDAQDLHYCDAPSKVHIGQTTTRGLGAGADPELGKKAAEENKEDIYNALKDADMVFVTYGAGGGTGTGAGPIVAEIARELGALTVAVVTKPFSFEGLRRKKISDEGIEELRSRVDTLIVIPNDRLLQVIDKKTSLYDAFSVVDDVLRQGVQGISDLITQHGMINVDFADVKAIMANSGSALMGIGRGTGDSRTLEAAKQAIDSPLLELSIDGAKGILFNITGGPDLGMYEIDEAARIITEAADPDANIIFGAVIDEAMQGEVKITVVATGFDDATYGVGSSRK------------------RP--EQ----------RKK---EE--A-E-EGRSELDVPAFIRKKIKS
>HCR41987.1|Bacteria___Patescibacteria-Kazan-3B-28___Kazan-3B-28___UBA10110_sp003524745___66.83___GCA_003524745.1
M----T--TD-F-S---------GEGIFARIKVVGVGGGGSHAINRMIDANIKGVEFVGVNTDAQDLHYCGASTKIHIGQTTTRGLGAGADPEKGKKSAEENKEDIYNALKDADMVFVTYGAGGGTGTGAGPVVAEIARELGALTVAVVTKPFSFEGLRRRKIAEEGIEELRSRVDTLIVIPNDRLLQVIDKKTSLYDAFSVVDDVLRQGVQGISDLITQHGMINVDFADVKAIMSNSGSALMGIGRGTGDSRTLEAAKQAVDSPLLELSIEGAKGILFNITGGPDLGMYEIDEAARIITEAADPDANIIFGAVIDEAMQGEVKITVVATGFDDDVYSVAPGRR------------------RM--EQVGARAG----QQK---EA--E-A-EDKDEIDVPA--------
>OGJ63337.1|Bacteria___Patescibacteria-Gracilibacteria___Peribacterales___2-02-FULL-51-10_sp001788965___75.56___GCA_001788965.1
------------------------------MRVIGIGGGGSNAVARMITGKVVGVEFIAVNTDAQALFHSPAQTKVNIGRGTTRGLGAGANPDIGLQAAKESSEELKKAIEGADLVFITAGLGGGTGSGAGPYIAELARSMGVLTVGVVTRPFSFEGLRRRKQAEEALDALKGKVDTLITIPNDKILSLIDKTTPLTEAFQIVDEILRHGIEGIASLITVHGLVNVDFADVRSVMQDAGSALMGIGYGTGDSRAAEAARAAIDSPLLELSISGAKGILFNITGGNDLSMFEVDEAARIITEAADPEANIIFGAVIDDAYTGQIKCTVIATGFEEKKDNMMSGSA---MLKT---KKANE-Q-ER-----T-DEAVI---K-L--AG--Q-Q-LNEEELEVPTFMRKKIGK
>OGJ70407.1|Bacteria___Patescibacteria-Gracilibacteria___Peribacterales___01-FULL-54-110_sp001789045___54.49___GCA_001789045.1
------------------------MLPGAVIRVLGVGGGGCNAVARMVNGKVPGVEFIAVNTDVQALYHSPAPRKITIGRGTTRGLGAGANPEIGKRSAEESTEEIKAALDGTDMLFITAGLGGGTGGGGAPIMAELARSMGILTVAVVTKPFNFEGFRRRKQAEDALENLKGKVDTLITIPNDKILSLIDKTTPLTEAFEIVDEVLQHAIEGISSLITQHGLVNVDFADVKAIMQDAGTALMGIGYGTGDSRAAEAARAAVESPLLELSIGGATGILFNITGGNDLSMFEVDEAARVITENAAPEANIIFGAVIDESYTGQVKCTVIATGFDSAPLSPVSTSA---AQRFVK-REE-----KP------VE------NGK---RN--L-P-ISEEELEVPAFMRKKIEG
>ALM13267.1|Bacteria___Patescibacteria-Gracilibacteria___Peribacterales___Peribacter_riflensis___79.08___GCA_001430885.1
S---RE--VR---P---------EATPGARLVVLGTGGGGSNAVKRMIDSKVQGVEFIALNTDMQALYHNPAPRKITIGRGTTRGLGAGANPDVGKKAAEESSAEIQAALEGADMIFITAGLGGGTGSGSIHVIAEIARSMGILTVAVVTKPFSFEGLKRKQQAEDAIANLKGKVDTLITIPNDKILSLIDKTTPLTEAFQVVDEVLQHAIEGISNLITEHGLINVDFADVKSIMQDAGTALMGIGYGTGDSRAAEAARAAIDSPLLDLSISGAKGVLFNITGGNDLSMFEVDEAARIITEAADPEANVIFGAVIDEKFTGEVKVTVIATGFDEAHLDGLPAI----RGIKPG-ESFDA---EP-AKTSFLE-----PAKT---ST--L-G-LSEEELEVPAFMRKPISK
>PIQ75702.1|Bacteria___Patescibacteria-Gracilibacteria___Peribacterales___GWB1-54-5_sp002787035___78.62___GCA_002787035.1
S---RE--VR---P---------DVSPGADIRVLGSGGGGANAVKRMLDSKIQGVEFIAVNTDVQALYHNPAPKKITIGRGTTRGLGAGANPDVGKKAAEESSEEIKAALEGADLLFITAGLGGGTGSGSIPVIAEIARSLGILTVGVVTKPFSFEGLKRKQQAEQALENLRGKVDTLVTIPNDKILSLIDKTTPLTEAFAVVDEVLQHAIEGIASLITVHGLVNVDFADVKSVMQDAGTALMGIGYGTGDSRASEAARAAIDSPLLELSISGAKGVLFNITGGNDLSMYEVDEAARIITEAADPEANIIFGAVIDENYTGEVKCTVIATGFETVSDTMRMQSA-PGLGSAPS-RSMDG---KS-----LLE------AKS---TA--A-D-FNEEELEVPAFMRKPISK
>OGJ75626.1|Bacteria___Patescibacteria-Gracilibacteria___Peribacterales___GWB1-54-5_sp001787755___80.09___GCA_001787755.1
--------MR---P---------DVSPGADIRVLGAGGGGANAVRRMLEAKVQGVEFIAVNTDVQALYHNPAPKKITIGRGTTRGLGAGANPAVGKKAAEESSEEIKSALEGADMLFITAGLGGGTGSGSVPIIAEIARSMDILTVAVVTKPFSFEGLKRKHQCDEALENLRGKVDTLITIPNDKILSLIDKTTPLTEAFAVVDEVLQHAIEGIASLITVHGLVNVDFADVKSIMRDAGTSLMGIGYGTGDNRAAEAARAAVDSPLLELSITGAKGVLFNITGGNDLSMYEVDEAARIITEAADPEANIIFGAVIDENFTGEVKCTVIATGFEPAPDITSFKAA-PGSFASPH-EDLDA---RP-----FLE------AKS---TA--M-E-LNEEELEVPAFMRKPISK
>HAS33727.1|Bacteria___Patescibacteria-Gracilibacteria___Peribacterales___UBA9631_sp003483925___84.65___GCA_003483925.1
------------------------MSPGADIRVLGTGGGGANAVKRMVEAKIAGVEFVAVNTDIQALYHNPAPKKITIGRGTTRGLGAGSNPEIGKKAAEESSEEIKAALDGTDMLFITAGLGGGTGSGSAPVIAELARSMGILTVAVVTKPFSFEGLKRKRQADEAIENLRGKVDTLITIPNDKILSLIDKTTPLTEAFQVVDEVLQHAIEGISTLITVHGLVNVDFADVKFIMQDAGTALMGIGYGTGDSRAAEAARAAVDSPLLELSINGAKGVLFNITGGNDLSMFEVDEAARIITEAADPEANIIFGAVIDDAYTGQVKCTVIATGFEVESDSRLPTIG---ALRGVR-KATIE---RP-----SFE------ARS---TS--L-D-LNEEELEVPAFMRKPISK
>PIR48877.1|Bacteria___Patescibacteria-Gracilibacteria___Peribacterales___1-14-0-10-55-24_sp002772745___79.17___GCA_002772745.1
------------------------MSPGATICVLGTGGGGANAVKRMVDQKIHGVDFIAVNTDIQALYHNPAPRKITIGRGITRGLGAGSNPDIGKKAAEESSEEIKANLEGTDMLFITAGLGGGTGSGSVQVIAEIARSMGVLTVAVVTKPFSFEGLKRKKQADEALQNLQGKVDTLIVIPNDKILSLIDKTTPLTEAFQVVDEVLQHAIEGISSLITVHGLVNVDFADVKSIMQDAGTALMGIGYGTGDSRAAEAARAAVDSPLLELSINGAKGVLFNITGGNDLSMFEVDEAARIITEAADPEANIIFGAVIDEQYTGQVKCTVVATGFDTVPLSGEHMHR---TGKMVG-RERIR---VS-----AFE------ARS---TA--V-Q-LNEEELEVPAFMRKPISK
>OGJ62252.1|Bacteria___Patescibacteria-Gracilibacteria___Peribacterales___2-12-FULL-55-11_sp001787585___67.67___GCA_001787585.1
T---QE--VR---P---------DMSPGADIRVLGTGGAGSNAVKRMVENKVQGVEFIAVNTDIQALYHNPAGKKITIGRGTTRGLGAGANPDIGKRAAEESSEEIKAAIDGADMLFLTAGLGGGTGGGSIAVMAELARGMGILTVGVVTKPFSFEGLKRKKQAEEALANLRGKVDTLITIPNDKILSLIDKTTPLTEAFAIVDEVLQHAIEGISSIITVHGLVNVDFADVKAVMSDAGTALMGIGYGTGDSRAAEAARAAVDSPLLELSINGAKGILFNITGGTDLAMFEVDEAARIITEAADPEAMIIFGAVIDDAYTGQIKCTVVATGFDAEPISTVQSIN---RMKSFG-KREDG---RS-----VAN------VAK---TT--L-G-ITEEELEVPAFMRKPISK
>ODS39765.1|Archaea___Altiarchaeota-Altiarchaeia___WOR-SM1-SCG___WOR-SM1-SCG_sp001723835___58.28___GCA_001723835.1
----------------------------MAHAFIGVGQCGCGILDAIFAHP--NVNPIAVNSATMNLKHVKRKHW--VGISKTRGGGFGKNPVRGSEIIASHYSNLKDVLRGASFVFIILGMGGGTGSGTAPFIARAIKELDVPVIVVGILPAVKEGSRPAWNAWRCLNEIFDYVDSFILIDNERIGHM-KA---MESLFKKYNTYVARGMVDLIIGA---NPPVIDVQDIISATSSGGFATLGRFS-RGKD-TVSMVKQTF-ARLLN-DAEDSIKNLAVLR-PPYLQKKEINTDGDFLDEYT-P-HETHFGISL-KR-N--ASITSLLTGV--RRL-KN--KLA-E--------EK---SQKPL--PE--QEEPK--E-G----K----DI--D-NMDVPSYLRK-EKA
>ODS40774.1|Archaea___Altiarchaeota-Altiarchaeia___WOR-SM1-SCG___WOR-SM1-SCG-A_sp001723845___79.06___GCA_001723845.1
----------------------------MAHAFIGAGQCGCGIVDAMFSHK--NITPIVINSATMNLENLNK--KYWIGVSKTHGGGFGKDPVKGSEIIKSHYSNLKKTLRSAPVVFLAVGLGGGTGSGTSPFVARAIKELDIPVIAIGVLPAVKEGDITAWNAWRCLNELFDYVDAYILVDNERISHL-ES---MESMFKQYNMYVAQSLIDILIAL---NPPVIDIQDIITAITSKGFATLSRVSDRGQN-VDSLIERSF-KRMLK-DVDDCMKSLAMLR-PSYLKRKGINTNAQLLKERT-ESHETHFGIAI-KK-N--ASITLLVTSV--KRL-KE--ELA-E--------EK---EKKVT--PS-KQEETAI-K-G-VKEKLEP-EI-KEESLDTPAYIRK-EEL
>PIR39892.1|Bacteria___Proteobacteria-Alphaproteobacteria___Rickettsiales___1-14-0-20-39-49_sp002787635___98.9___GCA_002787635.1
MA--LN--IH-L-PE--------NTVMKPEITVFGVGGAGGNATNNMIKENLEGVNFVVANTDAQALENSATEKRIQLGQITTQGLGAGAMPEVGAAAAEEAIEEIKEHLSSCNMVFITAGMGGGTGTGAAPVIARTAREKGILTVGVVTKPFHFEGPRRMKLAEAGLEEMQRNVDTLIVIPNQNLFRLANEKTTFADAFKLADNVLHRGVRGVTDLMVMPGLINLDFADVKAVMSEMGKAMMGTGEAEGESRAQDAAEAAISNPLLNVSMKGARGVLINITGGSDMTLFEVDVAANRIREEVDESANIIFGSTFNDELQGKIRVSVVATGIDYKPVTETKSY----KPVQKDQESE---E-SEKPSPVESYEPVQ--ARGLF-QRMNPKK-EDEDLMDIPAFLRRKA--
>OUT77046.1|Bacteria___Proteobacteria-Alphaproteobacteria___Rhodospirillales_A___TMED23_sp002168115___92.44___GCA_002168115.1
MS--IN--LT-L-PS-----GALKSELKPRITVIGVGGAGGNAVNNMIQSGLEGVEFVVANSDAQALSLSKSERRIQMGINVTQGLGAGANPNIGEAAAEESLEEILSHIRDTNMVFITAGLGGGTGTGAAPVIARAAREHGILTVGVVTKPFQFEGANRMKMAEAGLEELQQYVDTLLIIPNQNLFRVANEKTTFSDAFKMADDVLYSGVRGVTDLMVMPGLINLDFADIKSVMSEMGKAMMGTGEAEGERRATEAAEQAIANPLLDTSMSGAKGVLINITAGNDITLFEVDEAANRIRDEVDGDVNIIFGSTFDEGLEGRVRVSVVATGIESAIGMKREPII-RKIPAIQE--AEPEID-EPADEPAE-IDPF-MKTGSLF-ERVGSSN-IDDDILDIPAFLRRQAN-
>WP-106159936.1|Bacteria___Proteobacteria-Alphaproteobacteria___Rhodobacterales___Hasllibacter_halocynthiae___97.12___GCF_003003095.1
LT--LT--MS-S-PD--------GEELKPRITVFGVGGAGGNAVDNMIAKNLDGVEFVVGNTDAQALSQSDAQHRVQLGVKATEGLGAGARPQVGQQAAEETLEQIIDHLAGAHMCFITAGMGGGTGTGAAPVIAQAARELGVLTVGVVTKPFQFEGSRRMKQAEEGIEALQKHVDTLIIIPNQNLFRLASEATTFTDAFGMADDVLYQGVKGVTDLMVRPGLINLDFADVRSVMDEMGKAMMGTGEADGSERAKRAAEAAIANPLLGISLAGAKGALINITGGPDMTLYELDEAANVIRETVDEEANIIVGSTLDPEMEGRIRVSLVATGIDANAETQPAPVP-RRRPVADE--AEPAPE-PPAPAPAE-GRPVLVPRRGLI-GRMGPEE-PEDERIEIPAFLRRQAN-
>MAP00609.1|Bacteria___Proteobacteria-Alphaproteobacteria___Rhodobacterales___GCA-002705045_sp002703515___62.82___GCA_002703515.1
MA--IN--IR-I-PE--------HQELKPRILVFGIGGAGGNAVNNMMLKNLEGAEFIAANTDAQALQQSNAQTKLQLGLKRTQGLGAGAKPEVGNDAAIESTEQIADILDGANLCFITAGMGGGTGTGAAPIVAELAREKGILTVGVVTKPFQFEGTTRMKQADHGISALQKVVDTLIVIPNQNLFRLATEKTTFTEAFSMADDVLYQGVKGVTDLMVKPGLINLDFADVRSVMDEMGKAMMGTGEASGEDRALQAAEKAIANPLLEISLKGATGVLINVTGSNDMTLFEVDEAANRIRDEVDPEANIIVGSTFDSDLTGSIRVSVVATGIDVSEFSKPSSQV-LNKPNRIE--SE---E-IPV--PRQ-SEPN----GNLI-RRMGIDR-EDESKLEIPAFLRRQAN-
>PQM57221.1|Bacteria___Proteobacteria-Alphaproteobacteria___Rhodobacterales___GCA-002705045_sp002699695___86.2___GCA_002699695.2
MT--FT--LR-V-PD--------QQDLKPRIIVFGVGGAGGNAVDNMIIKNLEGANFVVANTDAQALQQSSAQKKIQMGIKITEGLGAGAKPEIGTLAAEESLEEVVDSLRDSHMCFITAGMGGGTGTGAAPVIAQAARELGVLTVGVVTKPFQFEGLKRMEQAQIGIETLQDVVDTLIVIPNQNLFRIANEKTTFTQAFELADDVLYQGVKGVTDLMVRPGLINLDFADVRAVMDEMGKAMMGTGEASGEDRAQQAAEKAIANPLLEISLKGARGVLINVTGGNDMTLFELDEAANRIRDEVEGDAKIMVGTTLDPNMDGLLRVSVVATGIEANIQEVEATSN-LMRPENNR-SNKPQ--TAPLTKKEKEPTPEIRKGKSIL-QRMSPST-EQRHKEEVPAFLRRQAN-
>WP-085376743.1|Bacteria___Proteobacteria-Alphaproteobacteria___Rhodobacterales___Paracoccus_contaminans___98.17___GCF_002105555.1
MN--LN--LM-M-SD--------DQELRPRITVFGVGGAGGNAVNNMIEKQLDGVEFVVANTDAQALAQSRSESRIQLGPKVTEGLGAGAKPSIGAKAAEETIEDIVDHLMGAHMCFITAGMGGGTGTGAAPIIAQAAREMGILTVGVVTKPFQFEGSKRMRQADEGVEALQKVVDTLIIIPNQNLFRIANERTTFTEAFAMADDVLYQGVKGVTDLMVRPGIINLDFADVRAVMDEMGKAMMGTGEGTGDNRAVEAAEKAIANPLLEISLNGAKGVLINIVSGGDMTLFEFDEAANIIRDKVDDDANIIVGSSVDETLDGAIRVSVVATGIDMGAAAEAPP-R-RGEPLTQH-EPEPAYQ-TPSPAPRDQPAPEA--RAGMM-ERLGPPD-AGKDNVEIPAFLRRQAN-
>PHS27946.1|Bacteria___Proteobacteria-Alphaproteobacteria___Caulobacterales___Robiginitomaculum_B_sp002733495___92.34___GCA_002733495.1
MP--IS--LS-A-PK--------VLELKPRIVVFGVGGAGGNAVNNMIEADLQGVEFVVANTDAQALHFSKAECTIQMGPTITGGLGAGADPEKGAQSAEDSCDDICAQIEGAHMVFITAGMGGGTGTGAAPVIARMARERGILTVGVVTKPFRFEGDRRMRIAEEGIEDLQSAVDTLIIIPNQNLFRITNDKTTVTDAFSMADEVLHSGVRGLTSLMVQPGLINLDFADVRTVMSEMGKALMGTGEAGGEDRAVEAARAAIANPLLDVAIRGAQGVLINITGGADLTLHEVDEAAELIRAEVDEGANIIVGATFDDSLNGVMRVSVVATGIDMAQTMKSTRET-ARAPIAAA--NEPAE--APM-APV--DPPFI-KQSGLF-RRKGP-G-H-DEELEIPAFLRRQAN-
>WP-045366350.1|Bacteria___Proteobacteria-Alphaproteobacteria___Rhizobiales___Methyloceanibacter_caenitepidi___97.78___GCF_000828475.1
MT--IN--LK-V-PD--------LTELKPRITVFGVGGAGGNAVNNMIERGLNGVEFVVANTDAQALASSSAERRIQMGNNVTEGLGAGSKPEIGAAAAEEAMADIKAHLVGCHMAFITAGMGGGTGTGAAPVIARASREEGILTVGVVTKPFQFEGARRMRAAEAGIEELQKYVDTLLIIPNQNLFRVANEKTTFTDAFGMADDVLRSGVGCITDLMVKEGLINLDFADVRTIMAGMGKAMMGTGEASGDRRAIDAAEAAISNPLLDVCMKGASGLLVSITGGSDLTLYEVDEAASRIRTEADEDANIIVGATYDDELDGLIRVSVVATGIGTLSAEEQSSD--MAQPQADR----PQAK-EPRPKPV--DLPMVLQKKGFL-ERLSPES-LGDDDLEIPAFLRRRAN-
>WP-076400449.1|Bacteria___Proteobacteria-Alphaproteobacteria___Rhodospirillales___Insolitispirillum_peregrinum___99.5___GCF_900156605.1
IN--LN--VP-Q-PD--------EPQLKPCITVIGVGGAGGNAVNNMIADNLQGVDFVVANTDAQALSFARTDRRIQLGATTTQGLGAGAKPDVGRAAAEESVESIAEQIQGANMVFITAGMGGGTGTGAAPIIARTAREMGILTVGVVTKPFQFEGAHRMRLAEAGIEELSQFVDTLIIIPNQNLFRVANEKTTFADAFRMADNVLNAGVRSITDLMIMPGLINLDFADVRTVMSDMGRAMMGTGEADGERRALEAAEAAIANPLLDTCMKGAKGVLINITGGPDITLFEVDEAANRIRDEVEGEAHIIFGSCFDPDMQGKMRVSVVATGITAGAAVAARPTT-SSRPVQQPSQQQPQ-QTQPMAAPV-EPRPAM-PRQGFL-KKLPPSR-QDEDALEIPAFLRRQAN-
>OJU10500.1|Bacteria___Proteobacteria-Alphaproteobacteria___UBA1301___UBA6038_sp001896865___78.85___GCA_001896865.1
MA--IN--LK-A-TE--------THELRPRITVLGVGGAGGNAVNNMIEARLDGVDFVVANTDAQALAQSRATRRIQLGASTTEGLGAGAQPDVGRAGAEESLPEIMEQLAGSHMVFITAGMGGGTGTGAAPVIARAVREAGILTVGVVTKPFAFEGGKRMQAAERGIADLQQYVHTLIVIPNQNLFRVANDRTTFAQAFAMADEVLHAGVRGVTDLIVMPGLINLDFADIKSVISEMGKAMMGTGEAEGEDRAQKAADMAISNPLLDVTMKGARGVLINITGGPDLMLFEVEQAANRIRAEVDPDANIIFGNTILEDMEGRIRVSVVATGIDAELSRMPIPEK-VVRPFTLA--TNPV-D-APAPEPM-SYRPL-LQKRGFF-GRRSPDH-KRDEQFEIPAFLRRQAN-
>WP-081777524.1|Bacteria___Firmicutes_A-Clostridia___Lachnospirales___NK4A136_sp000621425___96.79___GCF_000621425.1
MIE-----IS---PD---------TDRLAKIIVVGVGGAGNNAVNRMIEDGVRDVDFIGANTDKQALVLCKADKHIQLGEKETRGLGAGAKPEVGEAAAEESAEEIEEALKGADMVFVTAGMGGGTGSGAAPVVARIAKQIGALTVAVVTKPFLFEQKKRMQNALAGIDKLRENVDTMIVIPNEKLLQIVAADTSIRDAFHKADEVLTQSVRSITDLINKVSLVNLDFADVTTVMKDKGVAHIGIGAGSGEDGMIKAVKAAVESPLLETSLEHATDIILCMFG--NVSLLNARDASEYIESITGNDCNFIWGVNDDDALNGNCFAILIATGIDEPNDTHST-RSSRSRPATAPVQNQPAD--APAAAPQE-GAPAG--R-NI-TNRVN--TVRRSEQV-IPDFLRRRGND
>PKP60843.1|Archaea___Altiarchaeota-Altiarchaeia___GCA-002841105___GCA-002841105_sp002841105___77.41___GCA_002841105.1
MEPFVEEVMQSSNKNQRSTLAEGVSTENPKICVVGVGGGGCNTIRRLSEMGVHEVELIAINTDIKQLRMID-DKKILIGAKLTGGQGAGGYPNIGEEAAVASNQDIVQALEGARIVFISAGMGGGTGTGGAPIVAKIAKQAGAIVVGIVTYPFNLE-RARKEKAKEGIARLMQYCDTVVVIDNEKLRTVVPN-MPMNEAFMFADKVIQDAVQGITETIMTPSLINLDFADIRSTMGNKEISLICVGEGDGPDKVKQAISSTLNRPLLDVDYSDIKGALIHITGGANMTLNEAHAIGDGISKSVKKDANVVWGARIDEKLGDKIKVVAILTGVKSP-VAGSKSR----------YASSPI---------------------------------SI-DDLGIT-YL------
>OJU73091.1|Bacteria___Proteobacteria-Alphaproteobacteria___Holosporales___40-19_sp001898075___92.31___GCA_001898075.1
MDN-LE--VT-V-PE--------VSFKGPRIVVMGVGGAGGNAVNNAIRQELDNVLFLSCNTDQQALNHSSPNNRLQLGFEITKGLGAGACPEVGEEAAKASLDEVMQRLEGAHMLFLTAGMGGGTGTGASSIIAAAARAKGILTIGVVTKPFFFEGAKRMKSAERGIEQLRTSVDTLLVIPNQNLFCLAQEDTSFEEAFRKADDVLYNGMDMIISLMTRPGLINLDFADVGTVMRNSGKAMMGSGKSSGENRALDAAKEALSCMLLDVSIAGAKKVLVNVIGNTDLRLSEVDEALNYIKKQIDGEANIIFGATFDASLEGFLRISVVATDIDRTTSVPAAP-T-AS-------QESPSE--TPGDVPVKEEKPVR----SLF-QKLGPTS-ASEEDLTIPAFLRQKSDN
>PXF51226.1|Archaea___Halobacterota-Syntrophoarchaeia___ANME-1___ANME1a_sp003194425___87.91___GCA_003194425.1
MERM----LGNN-AE-----GEGDCFGVPSISIVGVGGAGNNSMDRLEQLGLNNIDRIAVNTDKLHLDSITCKKKILIGKSLTHGLGAGGSPEIGRKAAEIDRQELEQLLAGRNFVFLTAGMGGGTGTGASPVVASVAKEAGAIVVAMVSFPFEAE-RIRRQRAADGIEELRNTTDTVIVLENDKLLKYSGN-LPVNDAFKTMDMLITSTIQGIAETVTKPSLVNLDFADLKAVMSEGGVAVMLIGETKSENKPEAVVSDALSHPLLEADYRGAKGALIHITGGSDLTMKETTDIVELLTYDLNPDANVIWGARINDDYNGRARVTAIMTGVEPKWIFGGRYEV----------REE-------------K-------------------E-RETTNLGIKSFIH-----
>KYK26864.1|Archaea___Thermoplasmatota-Thermoplasmata___SG8-5___SG8-5_sp001595885___72.24___GCA_001595885.1
MDKLVETAKEYTS-------EFETLIADPRIAVIGCGGAGCNSIDRLHSIGVWGAETIALNTDKAHLTNIRADKKVLLGKRVTHGHGAGGRPEVGEYCAEESREELERLLRGVDMAFITVGMGGGTGTGTAPVVAEVAKELGSVVVSMATLPFKAEGLMRNQKANIGLGKLRASSDSTIVLDNDRLVRIVPN-LPIDQAFSVMDQLISEVIKNVSEAITQPSMINLDYADLRTVMCNGGASTIIYGESSA-HRPEDVVAEALSNPLIEMEYDGANNALVHLTVGPEMNIRSANRVMQEMTEFLGPSANVIFGARIDEDYTGQIKIMSIINGVESSNM-G-V-A----------FEPEPV--------------------------------------LNVS-MVR-----
>KQM12507.1|Archaea___Thermoplasmatota-Thermoplasmata___Methanomassiliicoccales___DTU008_sp001421185___96.61___GCA_001421185.1
---MVD-----S---RGADIELSAEAAQLRIHVIGCGGGGCNSINRLMAMGIRGVETVAINTDKSHLQTINSHRRLLIGAGLTRGLGAGGMAEVGEACMENALEPLNDILRDSDLTFITVGMGGGTGTGVAPVVAKQAKRRGAIVISIATTPFEFERTHRMEVARRGIRKLNEHSDMMLLLDNNRLLDMVAN-LPVDQGLGVMDQLISEVIRGLVEAITLPSLVNLDYADLRTIIGHRGVSTILFGESNDPD---GAVQDALSNPLLEVDYEGATGALIHITGGPNLTTRKVTKVLNGVSEQLDPHAQVIFGARVDPSIGENIRVMAVITGIRD----------------------------------------------------------------------------
>OJI07750.1|Archaea___Micrarchaeota-Micrarchaeia___Micrarchaeales___Micrarchaeum_acidiphilum___81.78___GCA_001889985.1
MNNF---DM------------DDEDLFKAKIAVVGAGGQGSNLVNRLYNNGLKSAATIAINTDAKHLNMIKADKKLLIGKEITRGLGAGGFPEIGMKSAEASQGEILEAIKGYDMVFVSAGMGGGTGGGSAPVIAKLAKEEGALVIGFVTYPFSLE-RSRKTKADWSLEQLRKNADTTIIVENDRLLSYAPN-LPVEKSFELVDNIAYNAVKGITDVITLPSLINIDFADLRAVLRDGGTAVINLGFGNGTDRVQKAIKSTLSHPLLNVDITNGKNAMIHVTGGTSMTIDEATRIGRGVTEGMDAKANVIFGSRLSPEMNDQIRVMSIVTGV-TPNLSGSVPKS----------VSTE-----------------------------------YNSELGVD-RIY-----
>WP-088820334.1|Archaea___Micrarchaeota-Micrarchaeia___Micrarchaeales___Mia14_sp002214165___82.4___GCF_002214165.1
MPA-----------------DDRIDDLSAKIGIVGLGGMGSNAINHLFNAGIKSADTIAMNTDIKHLSIINAQKKLLLGKSITRGLGAGGFPEVALKAAESSEDEVRSAIKGYDILFLIAGMGGGTGSGTIPYLAKLGKEQGSLVVSFVTYPFHLE-RSRRISADASIEKLSKNSDSTIIIENEKLLSYAPN-LPIDKALGIVDNVILNSVKGITDTISLPSLINLDFADLKSVLGNSGTALISIGYGSGVDRVEKAIRSNKEHPLLNAELENARSALVHVTGGPDLTIADATRLGEGVTEGMDNKANVIFGARLSNDLGDQVKVVSVITGVK-PKLYDSANKS----------KPA-------------------------------------SSEF-LSNLI------
>KKU11219.1|Bacteria___Patescibacteria-Paceibacteria___UBA6257___GWF1-45-5_sp001001795___58.8___GCA_001001795.1
--MKID--LK-VRPD---------RAVLPRMKIIGIGGAGGNALSRM-HGVIKGIGTIALNTDAQDLRFTQADYKIQVGKNVTFGRGAGMNPEMGKKSVEESKDEVIAALQGTELAFITCGLGGGTGSGAAPVVAELCRSLNMVTIAVVTMPFTFEGKERMQIAQGAWNALVTHVDALITVHNDRVFSIIEANTSLKKAFWHVDEILREGIQAVSDLIIKPGLINVDFSDLKAIVQRAGPALLGIATAQGKDRAERAAEHAITNPLVESSIDNARRVLLNITACGDLSMIEVQRVAQVITERVHPDAKIIFGANFDSTLKGTMKVTVVACDFEGSMQTS--END-ND----------------------QRKQNTE----T---SRT---N-VQENSEDQPAFLRKKKRE
>PID83166.1|Bacteria___Patescibacteria-Paceibacteria___UBA9983_A___GCA-2747955_sp002747955___70.6___GCA_002747955.1
MAEKVQKSLE---KR----LSKKQELILPKITVVGIGGSGNNAINYMIRKDVKNVKFIAINTDLQDLNQTKASKKIKIGESLTNGSGAGMNPEIGKKSALESADDIADALKDTQMVFLACGMGGGTGTGATPIIAQIAKDLGILTIAVVTKPFSFEGKVRTDLAKEGIENLSTNVDSYIVIENDKILETSGEDASLEEAFALSDEVLKQAVEGISDLITKPGIINIDYADIKSVLEESKLSLIGIGSARGEDRAKQSASAAINSPLIETSTKGAKSILFSIASGGDLKMSEVHEIANFITEEASEEAIIKSGTVKNPKLKGELKVTVIASNFDNMEED---PQ-----------DKSPIA---------DKKEEVE---ED--EE-----N-TEDNDVTLGAWLRKKDKK
>OJU95246.1|Bacteria___Actinobacteriota-Thermoleophilia___Solirubrobacterales___67-14_sp001897355___96.98___GCA_001897355.1
M------------M---------ETTYLAVIKVVGCGGGGTNAVSRMVDAGVRGVEFIAVNTDAQALQACDADIKISIGQELTRGLGAGGRPEIGAGAAAETRDEIKEALKGADMVFVTAGEGGGTGTGSAPVIAEIAKEIGALTVGAVTKPFEFEGKKRMQQAMEGIEKLRNHVDTLIIVPNEKLLQAVERRTSVLDAFKMADDILRQGVQGITDLITIPGLINLDFADVRTIMRDAGSALMGVGAGQGENRAIDAAKAAITSPLIEESIKGATGMLLNITGPEELGLFEVNEAAQLVQSEADPNANIIFGSVVDQSLVDEVRVTVIATGFEGFELLARTPQR-VR-------RRYES-R-K---RVSS-ED------TDI------SLR-VGDSDIEVPPFLRD----
>GBD45987.1|Bacteria___Actinobacteriota-Thermoleophilia___Solirubrobacterales___Thermoleophilum_sp002898855___67.82___GCA_002898855.1
M----D--IA---G---------TGSYLAVIKVVGVGGGGTNAVNRMVDAGLRGVEFIAANTDAQALQMCDADVKLQIGAQLTRGLGAGANPEVGLAAANESRDEIKEALKGADMVFVTAGMGGGTGTGAAPVIAEVAKEVGALTVGVVTKPFEFEGAQRMRQAEQGIERLREEVDTLIVIPNEKLLAVVERRTSILEAFREADNVLRQGVQGITDLITTPGLINLDFADVRTIMQDAGSALMGIGEASGENRAAEAAKLAISSPLLEQSVEGAKGILLNITGPQDLGLFEVNEAAEIIQQAADRESNIIFGAVVDEEAGDAVRVTVIATGFDAQRGGPLFSED-ST-------RREPR-------DVRL-DERE----------R--SLE-ISDDEIDIPSFLKD----
>WP-096207215.1|Archaea___Halobacterota-Methanosarcinia___Methanosarcinales___Methanoperedens_nitroreducens_A___97.71___GCF_900196725.1
MT--------------REDLLEKVKTARPSVAVVGLGGAGCNIATWIADKKLAGGKIIAANTDAGHLSMTRADKIMLLGEKLCKGHGCGGFPERGAEAARENLAEMREELNGTNLLFLVAGLGGGSGTGAIPIVAGIGREIGALTIACATIPFTIE-MTRREKARDAIKALAEVSDSIVVIDNSKLREVAGN-LPLRDALAVANALIGSFVKNLTDTITQPSLVNLDYADLRAVMERGGISSIGIGEGDGENRVEKAVSQALSTPLLDIDVSTAYGVLIHIVGGEDMTLDEVAVAGEQIMEKVPNTKRVIWGAKVDQSLTGKVRVMAVLTGVTCPFLSGEVKQK----------A--PQ-------IPRKR-------------------QAEMQQE-EISVF-KEK---
>WP-081810242.1|Archaea___Halobacterota-Methanosarcinia___Methanosarcinales___Methanoperedens_nitroreducens___99.02___GCF_000685155.1
MT--------------REELLEKVKTARPSVTVVGLGGAGCNIATWIAEKKLAGGKIIAANTDAPHLSMTRADKIILLGEKLCKGHGCGGFPERGAEAARENLDEIREELKGSNLMFLVAGLGGGSGTGAIPVFAEAGREAGALTIACVTIPFTIE-MIRREKARNAIKELAENCDSIIVIDNSKLREVAGN-LPLKEALAVANALVGSFVKNLTDTITQPSLVNLDYADLRAVMERGGISAIGIGEGNGENRIEKSVSQALSTPLLDIDISTAYGVMIHIVGGEDMTLDEVAIAGEQIMQKVPYTKRVIWGAKVDPALTGSVRVMSVLTGVTCPFLSGEIKET----------A--PV---QPK-IPVKR-------------------EAEMKQELEIHVL-KEK---
>WP-089698615.1|Archaea___Halobacterota-Halobacteria___Halobacteriales___Halogranum_gelatinilyticum___99.57___GCF_900103715.1
MSD-IQ--LEETEDETDSS-YETDSDYS-KWFVFGIGGAGNGILDSILERRLPGLGYLMMNTNDSELQKTQNDEQAVLG----SGSGKGRDPIAGEETARSDEPDIGFFVNTAQAVLLLHSIENGTGTGVSPVVAEFLRKNDKAMVSAAVIPN--DPLAEPINLMYGLGGLSPHVDSIILFQNKKLGAKSLDHLHIDDGHKKQNQSLVRFLEAFTSNV---GDASGDGLDVRDTYKRSAIAVLN--STSGENEVETLVDRTLSGKLLDFDPKTAWGGAFLLFGPEEMK---V----D-LQS----DIEMINSVT-D-T---RMDVKMLTSGLN-PQL-----EQADQ------LE------H-------------------M--------DI--D-DLDIDAILRQ----
>WP-096206420.1|Archaea___Halobacterota-Methanosarcinia___Methanosarcinales___Methanoperedens_nitroreducens_A___97.71___GCF_900196725.1
---------------------------MLNVLLIGVGQCGNRILDAINKEAFQHVETIAINTAVKELRFTKARDRIHVPY-L---HGVGANRSVGKNCFDENKELLLSTIGDFDVAFVIASASGGTGSSFLPLLIEAMKERKFNVYGVLVLPFREEGAIYLQNAIFCLKEVMDGADGNLIVDNQFLKHLGKD---IKTAYDGINSTIANRFLFLLKALDSEMMMVTDLGDFKSVMSGGRLATMGYGEGDKNTPVKSVIKHSLHAGLLELDPSEANRAMIILEGDQKLNINDITSEVEKLACEV---GQVFKGVLL--H-KGEPRVLTILS-IGASEL-DR--KIG-G------VEQR--------------EKK------E--SEQN------RLERLGEPVY-------
>PWB51706.1|Archaea___Halobacterota-Methanosarcinia___Methanosarcinales___Methanoperedens_sp003104905___98.69___GCA_003104905.1
---------------------------MLNVLIIGVGQCGNRILDSINKEAFQHVETLAINTAVKELKHTKAKDRIQVPH-L---HGVGANRNVGKKTFEDNKELLLRIIGDFDVAFVMASSSGGTGSSFAPLLINAMKERKYNVYGIIVLPFREEGSIYLQNSIFCVKEIMDGSDGTILVDNQYLKHLGKD---IKNAYDEINSTVARRFLFLLKALDSEMMMVTDLGDFKTVMSGGKLATMGFGKGDKNMPIKSVIQHSIYAGLLKLEPKESNRAMIIIEGDPKLNITDITSEVEKLSTEI---GQIFKGILL--R-NGEPRVLTLLS-ISTTEL-DK--EIG-D------VHEK--------------DKK------E--TGLN------QENRLGEPQY-------
>PHP45973.1|Archaea___Halobacterota-Methanosarcinia___Methanosarcinales___EX4572-44_sp002254825___75.82___GCA_002254825.2
---------------------------MLNILLLGVGQCGNRILDAVNHLSLQNVQTIAINTALKEMKHTRAKDRVHIPY-L---HGVGANRNIGKQCFTENRDMLLRTIGNFDVAFVITSASGGTGSSFTPSLIKELKERSFPIYAIIVLPFREEGTLYMQNAAFCLQEMRETVNGIILVDNQFLKQTGKD---IKTAYDGINRMVAERFLFLMRALDSEMMMVTDLGDFNTLMASGRLATFGFAKGERDQSIKDVIKHSMPRGLLSMLPKEAVRAMIIIQGDKKLDINEITDEVETLSSEV---GHVFKGVLI--R-NKEPQVLTVLS-LSTEEL-DK--RAA-D------INEK--------------EQK------E--ASQK------EEDLLGEPEY-------
>PKL54634.1|Archaea___Halobacterota-Methanosarcinia___Methanosarcinales___Methanoperedens_A_sp002839545___96.41___GCA_002839545.1
---------------------------MLNILLIGVGQCGNRILDSINREAFQNVQTIAINTAVKELRYTKSRDRIHVPY-L---HGVGANRNVGKDCFEDNKELLLRAIGDFDVAFVIASASGGTGSSFTPPLIEAMKERNFNVYGILVLPFREEGSIYLQNSIFCLKELMSGGDGTIIADNEFLKNLGKD---IKAAYDGINHTIAQRFLFLLKALDSEMMMVTDLGDFKTVMAAGKLATIGYGEASNNLTIKSTIKQSLHGGLLQIDPKEATRAMMIIEGDKKLNINDITTEVDRLSSDI---GHVFKGVLL--R-DGVPRVLTVLS-IGAVEL-DR--NIG-E------IEER--------------GKK------E--AMQN------LSNKMGEPMY-------
>WP-011020991.1|Archaea___Halobacterota-Methanosarcinia___Methanosarcinales___Methanosarcina_acetivorans___95.92___GCF_000007345.1
MQP-I----E---P------KNVEKSFLLNILIIGNGQCGNRILDSINRHALQHVETLALNTAIKEMKFTKAKDRIHIEH-L---HGVGANRNVGKQVFEEKKEIIMRQIGNFDMAFVITSASGGTGSSFTPLLVKEMKKRNYPVYCLVVLPFREEGTLYLQNTAFSIQEIRQNADGIILADNQYLKNIGGS---IQEAYDGINDMIAERILFLLDALDSEMMMVTDLGDFQTVMSGGGLATMGFFRADKEIPIKTAIQNSLPSSLLSTDVEEASRAMIVIKGDRKLSIDDISTEIEKLSGAV---GHVFKGIIV--R-SGEPQVLSVLT-LETREM-EN--SVA-Q------INEK--------------AKK------Q--EEGS---KM-EKSQIGEPEY-------
>PPA80196.1|Archaea___Halobacterota-Methanosarcinia___Methanosarcinales___HR1_sp002926195___95.42___GCA_002926195.1
---------------------------MLNILIIGAGQCGNRILDSINNKAFQRVETIAVNTAIKEMQYTKAKDRLHIPH-L---HGVGANRIIGKQCFIDNKDLIMRTIGDFDVAFVITSSSGGTGSSFSPPLIEELKNTDFPVYGVVILPFREEGTIYLQNTAFCLKEMHNSVDGIILGDNQFLKYAGTD---IQSAYDGINSMVAERILFLLEALDSEMMMVTDLGDFKTVMSGGGIATIGFAKGDGTNSIKSIIQQSLPNGLLSSNIEEGSRAMIILRGDRKLNIDDISSQIDKLSSHI---GHVFKGVII--R-NGEPKILSVVT-LETVEL-DN--TLA-E------IQEK--------------EKH------D--ALEK---ET-GASKIGEPQY-------
>OGO02384.1|Bacteria___Chloroflexota-Dehalococcoidia___UBA2777___RBG-13-53-26_sp001795035___59.08___GCA_001795035.1
MEE-I---MK-A-GD--------GGRTIARIKVVGVGGGGCNAVRRMMQHQIKGVEYVVINTDVKSLEMSSSVHSIQIGSHLTQGFGAGGDARVGEQAAKETFMALQKVVRGADLVFVAAGMGGGTGTGSAPVVAEIAREAGALVVAVVTTPFSFEGAKRAEVALSGLRRLIEKVNSTIIVPNDHLLRLGDHDVPVREAFAAADRVVSEGILSISELINIPGEINCDLADVKRVMSIPGIAIMTTGQGEGPNSAEQAAEEVIFEPLLETHVNGAKGVLFTFSGGPDLTLGSVQRAATLISKHVDPRALIFFGMNLREELTGRVKINLVATGIGNSADSS------------------------------------------WF----G-----KQN-LSQPSKLRK-AN-
>OGO02389.1|Bacteria___Chloroflexota-Dehalococcoidia___UBA2777___RBG-13-53-26_sp001795035___59.08___GCA_001795035.1
MDE------R-------------TMRVPAPIKVIGVGGGGCNAVRRMLKKATPGVQYIVCNTDIKSLDSCPTDLSVQIGEHLTRGFGAGGDVRVGEKAAEEGRFLLKRALKDAELVFITAGMGGGTGTGAAPVVAQITKESHALVIGVVTTPFSFEGKRRFSLALSGVRRLRPEVDNLIIIHNDRLLQFVEQNSPTGHAFAVADEAVSEGILAVSSLINVPGEINVDLADVKSVMGIPGGALMAIGKADAQSRAQEAAEQAISNPLLDIDIKGAKGVLFNFSGGPDLTLGEVNDAANLIAREVHPDCTMFFGMSTSEEMRNSVKLTLVATGINPAL---------------------PS---------------------NWL----------AEETIEV---LRRR---
>OGO02386.1|Bacteria___Chloroflexota-Dehalococcoidia___UBA2777___RBG-13-53-26_sp001795035___59.08___GCA_001795035.1
MID-MR--MR-S--D--------RARTPALIKVIGVGGGGCNTVRRMMRQHIPGVEYIVANTDVKSLDLTSGALSLQIGEHLTHGFGAGGDPKVGSKAAAEADFLLKRALKDAELVFVTVGMGGGTGTGAAPVVAEVARAGGALVLAVVTTPFSFEGRKRFDVAMDGVDRLKAMVDNMIVVHNDRLLQYSDHNASIGQAFSMADEVVSEGILSVSQLVNVPGEINVDLADVKGVMRLSGTAIMAIGSGEGPHPAMDAAEKAISNPLLDITMKGARGLLVSFSGGLDMSLGEVNEAATLISREADPNCNFKFGATLSEELKGKAKVTLIATGIRTPGSSSSSSSS-SS--------SH---------TTS-----------SWF----------SNDKLK--AT-RK----
>MAX18455.1|Bacteria___Chloroflexota-Dehalococcoidia___SAR202___UBA1123_sp002710885___71.29___GCA_002710885.1
RRK-IN--LT-V-PD--------GTTGQVNIKVVGVGGGGGNATLRMADAKMRGVKFLAINTDIQALRMLKGMQTFAIGPDTTHGLGSGGQPEKGRKAIRESQQQVRELLKDADMVFVTAGMGGGTGTGAAAVVADMARKSGALTVGVVTLPFSFEGPERRKIAENGLRQLRAKVDTLITIENDRLLASLGGDSRLERAFDLADTVLKQGVQGISDIITVPGVINVDFADVKAIMADGGPAYMAMGEGKGRTGAVQAAESALSNPLFGGSLEGASGILFNVTGGSDLTLAQVHEVADLIRRASNPDANVIFGLVQDRRMKKKVRITLVATGIDGNDESIA-----------------PS-------S--E----------AL------------DKTVKLAKIVRNKAKM
>MBM04725.1|Bacteria___Chloroflexota-Dehalococcoidia___SAR202___GCA-002723415_sp002721445___95.38___GCA_002721445.1
MS----------------------KSSIIKIKIIGVGGGGGNAVNRMSKNLPEGNSLLAINTDIQALESIKDIQTFAIGPNITRGMGTGGNPEIGKNSIKESYDQIEELIVGNDMVFITAGMGGGTGTGASSIIAEMCKKHGILSIGIVTLPFSFEGADRRKIALSGLKKLNQKLDALITIDNDTLLPALKESTSLIKSFEKVDEILEEGVKGISEVINLPGLINVDFADLKTIMKNAGKSLMSVGYGDGKEAAMEAIESALSNPLINETIDEANGILFYIKGGNEITLGQIHEIANKIKKITLHEPKIMFGVVRQKNMKRKVNITLIATGIEKPKLK-NNEK------------DKPSN--------------------N-F----------NKQ-LKLPQII-N----
>tr|Q70ZZ6|Q70ZZ6-PHYPA|Eukarya_.._3218_.._Physcomitrella_patens
MIT-VNRALKRVAPDFAKS-KQRSLSGCASIKVFGVGGGGCNAVDEMVRSELLNVEFWAVNTDKQALNKSLAPNKIQIGQDTTAGRGAGGRSATGEEAATESLAELSMALEGADLVFIASGMGGGTGSGAAPVVARLAKAMGALTIGIVTEPFTFEGFTRARQARKAIEDMRHAADTVVVVPNDRLLQTVAPDTSMLEAFHLADDVLRQGVQGISDIITIPGLVNVDFADVKAIMSNAGSAMLGIGAGFGKNRAEEVARSAIMSPLLR-SVSRPMGIVYNVTGGSDLTLHEVNIAAEIVHDMADPNANVIFGAVIDESFKGMIRMTVIATGFREPGEEKVV-S--RT--------DD-----------------------DIFEQ-----N-KNRSDLKVPDVLRRKDRR
>RAQ95956.1|Bacteria___Chloroflexota-Ktedonobacteria___Ktedonobacterales___Thermogemmatispora_tikiterensis___98.18___GCA_003268475.1
MQSI-NRALE-VEEDDAEE--RCDEPRHVDIVVAGVGGGGTNAVNRMIDMNVRGVRFIAMNTDAQVLELSQAPLRISLGYHYTKGLGAGGNAAVGMRAATESAAEIRAALKDADLVFITAGLGGGTGTGAAPVVASIARKLGALTIGIVTLPFSFEGSRRRRVAQEGLAELSKEVDALITVPNDRLLMSSTRDRSLAEAFKVADDVLRQGVQGIAEVINVPGLVNVDFADVRNVLRDAGSALMSIGEGKGRNRAQIAAQQAIAGGFLNVTIKGAHRVLFNISGGEDLTLFEVNEVAECIRGVVDEAADITFGAVIDPTLQDSLRVTLIAAGMGEPLTAQTPAA----RPAQLQAQSNPAR--MPMPRPSQ-GTPAA-PRQDLRARRY-----EQEREISAPPFLRRR---
>OLE32537.1|Bacteria___Chloroflexota-Ktedonobacteria___Ktedonobacterales___UBA11361_sp001920235___56.11___GCA_001920235.1
MSH-IDQALE-VEDDPTQSPALEQGLHHVDIVVAGVGGGGMNAVNRMISTRVRGVRFIAMNTDAQVLSLSEAQGRIYLGQHYTKGVGAGGNSGIGMRAATESAAEIRAALGETDLVFIAAGMGGGTGTGAAPVVASIAKKIGALTIGIVTLPFTFEGSRRRRIAEEGLAELSAEIDALITIPNDRLLATTGQDHSLSDAFKLADEVLRQGVQGIAEVITVPGMINVDFADVRSVLHEAGRALMSIGQGQGRNRAQHAADEAVAGGFLNVSIRGAKRVLFNISGGEDMTLFEVNEVAERISQAIDDMADITFGAVIDPMLKDTIRVTLIAAGMEERSTSRIPAQ----RSTPGS--STPAV---PNPPPS----------RD-----------GQKRPLSQAAYMKKE---
>WP-111320265.1|Bacteria___Chloroflexota-Ktedonobacteria___Ktedonobacterales___Thermosporothrix_hazakensis___98.68___GCF_003253565.1
MQPIIDQALE-VETDSNNQ--EVQSPHNVDIVVVGVGGGGMNAVNRMINTNVRGVRYVAMNTDAQVLGLSQAPTRICLGEHHTKGLGAGGIAAVGMRAATESTPEIRAALGKADMVFIAAGMGGGTGTGAAPVIASLAKKLGALTIGIVTLPFTFEGTRRRRAAEQGLSELSSEVDALITVPNDRLLTTVARDFSLNDAFKVADDVLRQGVQGIAEVINVPGMVNVDFADVRNVLHNAGTALMSIGQGVGRNRAQLAAEEAIAGGFLNVTIRGAKRVLFNISGGEDMTLFEINEVAERIGVAIDDAADITFGAVVDPTLHDTIRVTLIAAGMEEVPTARIEAQ----RPARPM-QTNPS----PAPPQTPQRTPYA-PRQDPR--RTG-----EDDIIDVPPFLKRE---
>WP-052568114.1|Bacteria___Chloroflexota-Ktedonobacteria___Ktedonobacterales___Ktedonobacter_racemifer___99.67___GCF_000178855.1
MQPL-DQALE-VQQDSSSSSGAVDPEYDVDIVVVGVGGGGMNAINRMINTNVRGVRYMALNTDAQVLALSQASERICLGQHHTKGLGAGGNSAVGMRAATESAAEIRAALGEADMVFIAAGMGGGTGTGAAPIVASIAKKIGALTIGIVTLPFSFEGTRRRRIADQGLAELSKEVDALITVPNDRLLTTVARDYSLSDAFKVADDVLRQGVQGIAEVINVPGMVNVDFADVRSVLHEAGTALMSIGQGQGRNRAQLAAEEAIAGGFLNVTIRGAKRVLFNISGGEDMTLFEINEVAERIGAAIDDAADITFGAVIDPTLRDTIRVTLIAAGMEEIPTARLQAH----AARSNS-QQNPAARQQPEPMPSRQGQPIR-QRQDLRGRRQG--D-NDEDIIDVPPFLKRH---
>OLB24161.1|Bacteria___Actinobacteriota-Thermoleophilia___20CM-4-69-9___13-2-20CM-68-14_sp001914705___59.47___GCA_001914705.1
M------------P------RGETAAYLAVIKVVGVGGAGLNAVDRMIDAGLAQVEFIAVNTDIQQLRMSDAPVKIHIGRELTEGLGSGADPDLGRSAAEEAYDQVKNALRGSDMVFVTAGEGGGTGSGAAPVVARIARELGALTVGIVTTPFRFEGTRRRGTAEQGVEELRRNCDTVIVIPNERLLEVLDKSTSMLDAFRIADDVLRQGVQGICDLITLPGLINLDFADVRTIMKEAGTALMGIGFSTSENRAREAAERALRSPLIDQQILGAKGILLSIAGGDDLSLYEVNEAAEVIRSASTDDTNIIFGATVDERLTGQVWVTVIATGFGFQGARQRV-G------------ERPL----------------------------------SDDSLEPPSFLQT----
>WP-107569160.1|Bacteria___Actinobacteriota-Thermoleophilia___Solirubrobacterales___SEOHO-28_sp003044185___98.72___GCF_003044185.1
MES-LA--LA---PTRGSA-GSAQPVGQPVIRVVGVGGAGVNAVNRMVEAEVEGVEFIAVNTDVQSLQQSTADITLHIGPQITRGLGAGSNPELGRASAMEEYDKVKALLKGSDMVFIAAGAGGGTGTGAAPVVARIAREIGALTVGIVTKPFGFEGNRRMKAADMGVEALGDEVDTLIVVPNNRLLDVLDKKISMVDAFRVADDVLRQGVQGISDLVTLPGLINLDFADVRTIMSEAGNALLGIGMGDGEDRALEAAQQAVSSPLLETSMEGARKILLSITAGRDLSLWEVNEAAKAVAEAAHPEANIIFGAMVDEKLEDQVWVTVVATGFGDTPGRPAARRP-----------EEPRG--EPR-RP-GSSGGL------------------GVGELDVPEFIPRG---
>PZS14759.1|Bacteria___Actinobacteriota-Thermoleophilia___Solirubrobacterales___Palsa-465_sp003244035___87.34___GCA_003244035.1
MAT-LA--LE---PSSGEV-GVAKPVGTPVLRVVGVGGAGVNAVNRMVQAEVEGVEFLAINTDLQSLQQSAAHETLHIGDAITRGLGSGSDPELGRLAAREEHDRIKALLRGADMVFIAAGAGGGTGTGAAPIVAQIARELGALTVGIVTRPFQFEGSRRREQAEAGIDALAEEVDTLIVVPNNRLLSVLDRNVSMVEAFRVADDVLRQGVQGISDLVTLPGLINLDFADVRTIMSDAGNALLGIGMGTGDRRAIDAAEQAVASPLLETSMEGARSILLSITGGRDLSLWEVNESAKTVAEAAHPDANIIFGAMVDDKLDDQVWVTVVATGYGDHRPRRRDGER-SG-------RHEEHW--EPRP-PERSTAPAE---SS-------P-T-SLPLELDIPEFIPRR---
>PZR69619.1|Bacteria___Actinobacteriota-Thermoleophilia___Solirubrobacterales___QHBW01_sp003244205___95.31___GCA_003244205.1
MPS-LA--LE---PTHHDI-SAPQPVGSPVLRVVGVGGAGVNAVNRMIEAEIEGVEFVAINTDLQSLQQSSATTTLHIGDGVTRGLGSGSNPDLGRQAAMEGSDKIKASLKGSDMVFITAGAGGGTGTGAAPIVARIARELGALTVGIITKPFGFEGSRRREQAEDGVAALGQEVDTLIVVPNNRLLTVLDKQTSMVDAFRVADDVLRQGVQGISDLVTLPGLINLDFADVRTIMSEAGSALLGIGMGTGERRAVDAAEAAVASPLLETSMDGARSILLSITGGRDLSLWEVNEAAKAVAEAAHGDANIIFGAMLDEKLEDQVWVTVVATGYVESTAPRGAARS-----------REPVG--EPR-DSA-QHRPAL-----------------SVTELDVPEFIPRG---
>WP-037396719.1|Bacteria___Actinobacteriota-Thermoleophilia___Solirubrobacterales___Conexibacter_A_sp000688095___100___GCF_000688095.1
MAS-LA--LQRA-PTFDES-WGAKVAGSPVIRVVGVGGAGVNAVNRMVEAEVQGVEFLAINTDLQSLQQSTADITLHIGPQVTRGLGAGSDPDLGRQAAMEEYDRIKSLLKGSDMIFIAAGSGGGTGTGAAPIVARIAREIGALTVGIVTKPFGFEGSRRAQQANIGIDALHAEVDTLIVVPNNRLLSVLDKHTSMVDAFRVADDVLRQGVQGVSDLVTLPGIINLDFADVRTIMAEAGAALLGIGMGVGDKRALEAAEQAVSSPLLETSMDGARSILLSITGGRDLSLWEVNEAAKAVAAAAHPDANIIFGAMVDDKLEDQVWVTVVATRYGDAPRRRR--EP-----------EEPAG--EPR-TPSSESAPQR----E----RI-T-G-GVVSDLDVPEFLPRR---
>WP-081686517.1|Bacteria___Actinobacteriota-Thermoleophilia___Solirubrobacterales___Solirubrobacter_sp000425945___99.14___GCF_000425945.1
MGS-LA--L----PT-----VHEDGVGTPQIRVVGVGGGGVNAVNRMIEAEIGGVEFVALNTDAQSLQQSAAHVTLQIGADITRGLGSGSDPERGRNAAMEDYDRIKALLKGSDMVFITAGEGGGTGTGAAPVVARIAQELGALTVGIVTKPFGFEGSRRLQAAETGITGLAEEVDTLIVVPNNRLLSVLDKQTSMVEAFRVADDVLRQGVQGISDLITLPGLINLDFADVRTIMADAGNALLGIGMGTGERRAIEAAAQATSSPLLETTLEGAKAILLSITAGRDLSLWEVNEAAKTVQEAAHPDANIIFGAMIDEKLEDEVWITVVATGYGDPKPAARERES-----------REPAG--EPR-EPVRAAA-------------------SRGVDVEVPEFIPRF---
>WP-064750534.1|Bacteria___Actinobacteriota-Thermoleophilia___Solirubrobacterales___Solirubrobacter_soli___98.71___GCF_000423665.1
MGS-LN--LT---PT-----VREPAPGQPQLRVVGVGGGGVNAVNRMIEADVSGVEFIALNTDAQSLQASDAHVTLQIGADITRGLGSGSDPERGRAAAMEDYDRIKSLLKGSDMVFITAGEGGGTGTGAAPVVARVARELGALTVGIITKPFGFEGTRRLQAAETGIKALAEEVDTLIVVPNNKLLSVLDKQTSMVEAFRVADDVLRQGVQGISDLITLPGLINLDFADVRTIMSEAGNALLGIGMGSGEKRAVEAAVQATSSPLLETTLDGAKSILLSITGGRDLSLWEVNEAARQVQETAHPDANIIFGAMVDEKLEDEVWVTVVATGYGDAPAVRTERSS-----------REPIG--EPR-EPERTRA--------------------RATDVDVPEFMPRF---
>WP-012936131.1|Bacteria___Actinobacteriota-Thermoleophilia___Solirubrobacterales___Conexibacter_woesei___98.29___GCF_000025265.1
MAA-LA--LT---PSLPSG-YSASRASGPVLRVVGVGGGGVNAVNRMVEAEVNGVEFLAVNTDLQSLQQSAAHLTLHIGANVTRGLGSGSDPSLGRQAAMEEYDKIKALLKGSDMIFITAGEGGGTGTGAAPVVARIARELGALTVGIVTKPFGFEGTRRREQADEGVEALAAEVDTLIVVPNNRLLSVLDRGTSMVEAFRVADDVLRQGVQGISDLVTLPGLINLDFADVRTIMADAGNALLGIGMGTGERRAIDAAEQAVASPLLETSMEGARSILLSITGGRDLSLWEVNEAAKAVSEAAHPDANIIFGAMVDEKLDDQVWVTVVATGYGEPRAQRPAREE-RGKPRDEY-RADPAG--EVR-EPRRERAPVS---PS-------P-S-RDRGELDVPEFIPHR---
>WP-093115446.1|Bacteria___Actinobacteriota-Thermoleophilia___Solirubrobacterales___Thermoleophilum_album___95.26___GCF_900108055.1
MAS-LE--LE---PSLAER-AAAETPTEPVLKVVGVGGAGVNAVNRMVEAGVEGIEFVALNTDLQSLEHSRAHQRLHIGSEVTRGLGSGSNPELGRLAAIEDQDRIKALLKGADMVFIAAGAGGGTGTGAAPVVARIAREVGALTVGIVTKPFPFEGSRRARQAEAGIEELAAAVDTLIVIPNARLLEVLDRRVSMLDAFRVADDVLRQGVQGISDLITLPGLINLDFADVRTIMSDAGQALLGIGMGTGERRALDAVEHAIESPLLETRLEGARSILLSVTGGPDLSLWEVNEAAKAVRAAAHPEANIIFGAMVDEKVGDQVWVTVVATGYGERSDRRA--RS-----------DVPDA--EPR-RS-EPLA-------------------AELAEVRVPEFLPRG---
>GBD46536.1|Bacteria___Actinobacteriota-Thermoleophilia___Solirubrobacterales___Thermoleophilum_sp002898855___67.82___GCA_002898855.1
M---LD--V----P-ATER-LVDERLAEPVLKVVGVGGAGVNAVNRMVEAGVEGIDFVALNTDLQSLEHSRAHHKLHIGAEVTRGLGSGSNPELGRMAAIEDYDRIKALLKGADMVFIAAGAGGGTGTGAAPVVARIAREVGALTVGIVTKPFPFEGSRRARQAEQGIEELAAAVDTLIVIPNARLLEVLDRRVSMLDAFRVADDVLRQGVQGISDLITLPGLINLDFADVRTIMSDAGEALLGIGMGSGERRALDAVEHAIASPLLETRLDGARSILLSVTGGPDLSLWEVNEAAKAVRQAAHPEANIIFGAMVDEKVADQVWVTVVATGYGESSSRKR--AT-----------DVPDA--EPR-R--RIAS-------------------SDLADVRVPEFMPGR---
>WP-072905559.1|Bacteria___Firmicutes_D-Proteinivoracia___Proteinivoracales___Anaerobranca_californiensis___98.31___GCF_900142275.1
M---FE--FD---F---------DMEQFAHIKVIGVGGGGSNAVNRMISSGLKGVDFIVANTDAQALHNSQADVKIQLGGKITKGLGAGANPEIGRQSAEETREEIAKALKGADMVFVTAGMGGGTGTGAAPIIAEIAKEQGALTVGVVTKPFSFEGRKRQGFAEKGIENLKEKVDTLIVIPNDRLLQVTDKNVTMLEAFKIADDVLLQGVKGISDLIAVPGLINLDFADVKTIMKETGSALMGIGIASGENRASVAANQAVSSPLLETSINGAKGVLLNISGGTNLGLHEVQEAAAVVEKYVDADANIIFGAVIDESMGDEIKVTVIATGFDAPKGDKTKY---------------------------I-SE------LEV---E--SF---DGEDFDIPAFLRKRMSK
>HAN86087.1|Bacteria___Firmicutes_G-SHA-98___DTUO25___UBA10085_sp003456765___67.13___GCA_003456765.1
M---FE--LE---L---------EVDHLANIKVIGVGGGGSNAINRMIGAGLKGVEFVALNTDAQALRMSNASQKIQIGEKLTKGLGAGANPEIGKKAAEESRDMLSETMDGADMVFITCGMGGGTGTGAAPIIAEIAKELGALTVGVVTKPFSFEGRRRMAQADQGIDALREEVDTLIVIPNDRLLQVAEAQTSILDAFRIADDVLRQGVQGISDLITVPGLINLDFADVRTIMTDAGSALMGIGVASGENRALEAARSATASPLLEASIHGAKGVLMNITGSSNMGLFEVNEAAETVADAADPDALVIFGAVIDDSMGDEIKVTVIATGFDAIQADQPV-------------------------RTRV-DR------VQI---K--PLA--GSNDLDIPPFLRRVR--
>WP-012447766.1|Bacteria___Firmicutes_D-Natranaerobiia___Natranaerobiales___Natranaerobius_thermophilus___98.31___GCF_000020005.1
M---LE--FD---I---------ETDQFAQIKVIGVGGGGSNAVNRMISSGLKGVEFIAVNTDSQALNMSEANLKLQLGQNLTKGLGAGADPEIGKKAAEESRDEIEQSLKGADMVFVTAGMGGGTGTGAAPVIAKISRELGALTVGVCTKPFTFEGKKRKKQAEAGIDEIKENVDTLIVIPNDRLLQVVEKKTTMVEAFRVADEVLLQGVQGISDLITVPGLINLDFADVKTIMTDTGTALMGIGSSTDDNRAVDAAKSAILSPLLETSIEGAQGILLNITGGSNLGLVEVNEAADVVAEAAAEDANIIFGAVIDDNLEDEVKVTVIATGFDDDDRQPKQTES----------------------TQTK-EE------LAS---S--SF---VGDDINIPAFLRRKKKS
>WP-041695095.1|Bacteria___Firmicutes_K-Alicyclobacillia___Alicyclobacillales___Alicyclobacillus_acidocaldarius_A___100___GCF_000219875.1
M---LE--FD---F---------ETDSLANIKVIGVGGGGCNAVNRMIESGVKGVEFIVVNTDAQALKLSKAETKLQIGEKLTRGLGAGANPEIGKKAAEESREMLANALKGADMVFVTAGMGGGTGTGAAPVIAEIAKELGALTVGVVTKPFRFEQRRRMIQAEQGVNELKQKVDTLIVIPNDRLLEIVDRNTPVLEAFREADNVLRQGVSGISDLIATPALINVDFADVKAIMTERGSALMGIGIASGENRAAEAAKKAISSPLLETSIDGARGILMHVAGGTNLSLWEVNEAADIVSMTADPDVNMIFGAAIDPNLEDEIVVTVIATGFDGSNQQQQQARQ-NQ-------HHEPH---D---HPSA---------QD-------PI--NTGNPWEIPAFMRRQNSR
>WP-029420606.1|Bacteria___Firmicutes_K-Alicyclobacillia___Alicyclobacillales___Alicyclobacillus_H_macrosporangiidus_B___97.53___GCF_000702485.1
M---LE--FD---V---------DYEPLARIKVIGVGGGGCNAVNRMIESGIEGVEFIVVNTDAQALQLSKAPTKLQIGEKLTRGLGAGANPEIGKKAAEESREVLVNALQGADMVFVTAGMGGGTGTGAAPVIAEIAKELGALTVGVVTKPFRFEQKRRMQQAEVGVTNLKEKVDTLIVIPNDRLLEIVDRNTPMLEAFREADNVLRQGVSGISDLIAVPGLINVDFADVKAIMAERGSALMGIGVATGENRATEAAKKAISSPLLETSIDGAMGVLMHIAGGANLSLWEVNEAADIVSTAADPEVNMIFGAHINPELGDEIVVTVIATGFENQPKPTQQPSG-QA-------QTAP--------TPSP-RS-------RV-------LTDVTQNYLDIPAYQRFKRER
>WP-087457664.1|Bacteria___Firmicutes_K-Alicyclobacillia___Tumebacillales___Tumebacillus_A_avium___97.69___GCF_002162355.1
M---LE--FD---L---------DVEALAQIKVIGCGGGGCNAVNRMIEAGIKGVEFITVNTDAQALHLSKAEHRLQIGEKLTRGLGAGANPDIGKKAAEESKELIMNALRGADMVFVTAGMGGGTGTGAAPVVAEIAKELGALTVGVVTKPFTFEGRRRMNQAETGIANLKEKVDTLIVIPNDRLLEIVDKNTPMLEAFREADNVLRQGVQGISDLIAVPGLINVDFADVKTIMTERGSALMGIGVHSGENRAAEAAKKAICSPLLETSIDGARGVLMHIAGGTNLSLFEVNEAADIVSSAADPEVNMIFGAVINPDLKEEIVVTVIATGFEHKERPAQP-------------------------KPAL-NK------TDI---K--SFGTAGSDNLDIPAFLRRNNR-
>WP-109430440.1|Bacteria___Firmicutes_K-Alicyclobacillia___Alicyclobacillales___Acidibacillus_A_sulfuroxidans___98.08___GCF_003144315.1
M---LQ--FD---F---------ESETLAHIKVIGVGGGGCNAVNRMIEAGVRNVDFITVNTDAQALHLSKAPERIQIGEKLTRGLGAGANPDIGKRAAEETREVVMNALRGADMVFVTAGMGGGTGTGAAPVIAEIAKELGALTVGVVTKPFTFEGRRRLNQAENGIAALKEKVDTLIVIPNDRLLEIVEKNTPMLDAFREADNVLRQGVSGISDLISETGLINVDFADVKAVMTERGSALMGIGVASGEKRAAEAAQKAIRSPLLETSIDGARGVLIQVAGGENLTLFEVTEAADIVAEAADPEVNLIFGAVIKPELKDELVVTVIATGFENHGGTTP--------------------------KPLS-RR------QE-------PHAGAQSGDLEIPAFLRNRQNH
>WP-026961672.1|Bacteria___Firmicutes_K-Alicyclobacillia___Alicyclobacillales___Alicyclobacillus_G_herbarius___98.56___GCF_000430585.1
M---LE--FD---L---------EVDSLARIKVVGVGGGGCNAVNRMIDSGIAGVEFIVVNTDAQALRLSKAETRIQIGEKVTRGLGAGANPEIGKKAAEESREALANVLQGADMVFVTAGMGGGTGTGAAPIIAEISKELGALTVGVVTKPFRFEQKRRMTQAEMGIANLKEKVDTLIVIPNDRLLEIVDRNTPVTEAFKEADNVLRQGVSGISDLIAVPGLINVDFADVKAIMTERGSALMGIGTASGENRATEAAKMAISSPLLETSIDGARGVLMHVSGSENLSLWEVNEAADIVSAAVDPEVNMIFGANINPDLQDSIVVTVIATGFEAKPNTAETGAT----------------------GSAA-GVAAT-SVAD----N---FT-VPSNAWDVPAFIRRREER
>WP-072873777.1|Bacteria___Firmicutes_K-Alicyclobacillia___Alicyclobacillales___Alicyclobacillus_I_montanus___97.38___GCF_900142255.1
M---LE--FD---F---------ETDALANIKVIGVGGGGCNAVNRMIESGVKGVEFIVVNTDAQALKLAKAETRLQIGEKLTRGLGAGANPEIGKKAAEESREHLANALRGADMVFVTAGMGGGTGTGAAPVIAEIAKELGALTVGVVTKPFRFEQKKRMMQAEQGVSQLKEKVDTLIVIPNDRLLEIVDRNTPVLEAFREADNVLRQGVSGISDLIATPALINVDFADVKAIMTERGSALMGIGIASGENRATEAAKKAISSPLLETSIDGARGVLMHVAGGTNLSLWEVNEAADIVSTTADPDVNMIFGAAIDPELDDEIIVTVIATGFENHASAQT--------------------------SHQL-RENSP-ALSDI---A--ATSSPSSNGWDVPAFIRRREGK
>tr|D2VYW1|D2VYW1-NAEGR|Eukarya_.._5762_.._Naegleria_gruberi
---------------------------MREIVSLFIGGCGNRIGNCFWKENIE-VRVVMADLEAETIESMIKNE-NLLSKFS-FQCGNGNCFSRGALLIRN-MDQARKSVDFFEGFQMFHSIIGGSGSGLGSLVVSKLREEDKMMATATVLPSYGSRSLSHYNAGLSMHYLVENTDFVTCLNNEALGNICNSKLGLENGYEHMNNLITQAICGFTSPLRFSGILNSSYRKLSTNLRH----FFTV-SS--TT-VEGLTSDVFTNLLISMDPSGT--NIITYRD--NENISMIEEYVRKFKKEAEPN-NIHTSVC-KS---PKSSATMVSSAIT---F-NK--DQF-V------FRRR----H---------LED------G--MDE-M--EF-TESNFDQSEY-DDA---
>tr|A0A0G4ED06|A0A0G4ED06-VITBC|Eukarya_.._1169540_.._Vitrella_brassicaformis
MHTTVS--LT-APPEFAAALTSTAASNNREIIHVQVGRAGNNISHEFWREHIEGVRSILVDLDKMFIDNLMTTD-RLYPENF-YTEGSGNCYARAPDICDA-TEGVRRMVDCLQGVQFAHSLAGGTGSGLTSLMLNSMRDFRNILQTFTLFTSASDILVEPYNAVLGFKDLIECCDQVFAFDNHALSNICQRTLNINVRFQHMDDLVARVMSGITCNLRFPGILDADLRKMCTNLKH----FLIT-CAK-RS-ILDLTQQMMENCVVDCDPRSA--SFAAFRG--KLATSEINDVLSTVPHDRDPT-CLSSCIC-TP--EQDLSVTYLTTAFE---L-ER--EAW-K------YRAK----Y---------EAE------G--MEV-E--EM-KEEALDLNRYYKDEEKT
>WP-013467558.1|Archaea___Euryarchaeota-Thermococci___Thermococcales___Thermococcus_B_barophilus___99.5___GCF_000151105.2
VWKLLEQALDENTKE-GE--YEENE-GLIKIAIIGVGGSGNNTITRLYELGVQGAELIAMNTDAQHLARTKAHKKILLGKNITHGKGSGGDPRIGYLAAEASAQEIAEVVRDVDLVFITAGMGNGTGTGAAPVVARIIKEQEPLVVSVVTFPFSTEGTRRIEKAKAGIQALLQYSDTVVIIENDKLLELVPN-LPLSAAFRFADEIIARMVKGITETIKLPSIVNIDFADVYSVMKNGGAALIGIGESDSKNRAVDAVVNALNNKMLEVEFGSGEAALIHFTVGPDVKLGEVHEAMKIVYEKLGTKSEIKWGAMIDEDLGKTVRAMVIMTGVNSPHILSGVNAL----------QDNPT----DT--KMTKLER--IKS-K----K---VE-RIFRD--IY-QF------
>WP-048058144.1|Archaea___Euryarchaeota-Thermococci___Thermococcales___Pyrococcus_yayanosii___100___GCF_000215995.1
VFKLLEQALDDGEKT-GE--YLGGD-DLIKIAIIGVGGSGNNTISRLYDLGVQGAELIAMNTDAQHLAQTKAHKKILLGKNITHGKGSGGDPRIGYMAAEASAQDIAEAVKDVDLVFITAGMGNGTGTGAAPVVARIVKEQEPLVVSVVTFPFKNEGTIRTEKAKAGIKLLLEYSDTVIIIQNDKLLELVPK-LPINAAFRFADEIIARMVKGITETIKLPSMVNIDFADVYSVMKGGGPALIGIGESDSNNRAVDAVMNALNNKMLDVEFGSGDKALVHFTVGPDVSLGEINAAMNVVYERLGEKSEIKWGAMVDEDMGKTVRAMVIMTGVRSPQILGNVNAL----------VDSPS--------RESKVDK--IPR-E--QLR---LD-YIFAD--FY-EL------
>tr|D2W0C0|D2W0C0-NAEGR|Eukarya_.._5762_.._Naegleria_gruberi
---------------------------MGEVIHVQVGGCGNHIGYQFYEESIEGSRAVLADLEPYSIDQIQQLE-RIFSEYA-IYYGAGGNWAKGAECVDN-MEVVRKQAGNLQGFQLMHSLGGGSGSGWGTLVISKLREEDKIVSSCSVFPSASSTPVEAYNCVLAFHQLIENTDFVSCFDNEALIEI-QSKLNLTNGFSAINRIIAKVMSDVTCSFRFPSHLGYNLRKLATNLRH----FATI-STN-SN-ISELFQNLTNNVMCGCDPRGA--AIALFRG--SMTLKEVNDVASSVSNSSDPP-NLKSNVC-KK--D--ESATLIATSIF---L-TN--NRF-N------FKRK----H---------CYE------G--MDE-M--EF-SEHNLDITEYYDEI---
>sp|Q9VRX3|TBBP-DROME|Eukarya_.._7227_.._Drosophila_melanogaster
---------------------------MREIVTLQIGGAGNAIGDSFWHEGVAKYRTILIDTEASTIQRLNAS--QLYPENV-AGESAGNNFARGAAILDQ-LENTRREVDSLQGFQLLHSIGGGTGSGLTSLIMEALVEQDNLLCNYVTIPSMSQVVVEPYNALLSTPALVNNSHLTFCLDNEALFQICNRNLKLKMGYEHINHIVALTMSGITTCLRFPGQLNAGLRKIYVNMRH----FLIP-GAQ-ST-VSELVQQIFNNLLCAIDLRGT--AAGIFRG--RMSPREVDQLMTGVRNINDPN-NIKTAIC-DP---GKMSATFIGTAIT---F-QR--DAS-S------LRRK----H---------TGE------G--MEE-Q--EF-QDQELAIDDYSEGEEAH
>tr|Q227Z6|Q227Z6-TETTS|Eukarya_.._312017_.._Tetrahymena_thermophila
------------------------KSKMREILNIQIGQAGNQIGTAYWEEGIQDVRAILIDLDPALLNSINTSQ-QLFPENI-IGDPAENNWAIGPQYIDQ-METVRKEADCLQGFQMIHSIGGGTGSGMGTLLLQKLKEEDRITETFSIFPSISDKIIEPYNALLSINQLIEYADQTMVIDNEALYDICFRVAKLYNNLKDLNYYISSAISSITCTLRFPGLFNSDLRKIALNLRH----FLMS-AAS-YK-FPEIKNLVYRTMLCSTDWRGA--ASAIFRG--RIPYKDFFEQVVNSSNNSQPN-NLKYSKC-DP---SRLSGVLIGTAID---F-NR--NQF-A------FQNK----S---------TNK------G--MEE-I--EF-KESNVDISEYCNLFEEK
>tr|G5EF01|G5EF01-CAEEL|Eukarya_.._6239_.._Caenorhabditis_elegans
---------------------------MKEIINVQVGQCGNQIGAKFWEEGLERVRAILVDLDPESINYVRSTQ-KLFPENV-SGSGAGNNWSRGAEIVDK-LSVIRREADSLEGFQLIHSLGGGTGSGLGSLLISKLREEDKTLSTCSIIPSVSDTVVEPYNAILSMPHLMDNCDENFCIDNEAIFDICQYNLKLENTYGDLNHLASLALSGITTFQRFKGNLKTDIRKL--NTRH----FFMT-SAI-QS-ISDLTQQVLKNIM-TCNHNGS--SAIIYRG--QQTEKKDAEQIISVENPSEPK-STNTDVC-DP---GKTSATFIATAIE---L-KR--KQF-G------FRRK----H---------T-----------MEE-S--EF-TDNKVDISEFYKVH---
>KYH42730.1|Archaea___Crenarchaeota-Bathyarchaeia___B26-1___B63_sp001593845___59.81___GCA_001593845.1
IKGIVSQAL--SGK----SIEEIAKEAIPRIVVFGVGGAGCNIVSWMKEKGISGAKIYALNSDAKHLSITKADERILLGYNICGGLGCGGFPEQGVKATEEAAEEIEKAISGSGLVFITAGLGGGTGTGGSPVIARIAKDLGALTISVVTIPFQVE-RARLVKAKEGLSRLVEVCDAVIVIDNNRLRRVAGN-LPLTEAFGVANELIATFIKNISETIAVPSLVNLDFADLKAIMTGSGVCAIGVGEGQGDTKIEDAVERALNTQLLDIELSKCEGALVHIEGGDDMTLEDVTKAGEIVVSRIAPNAKVSWGARVNSKMQGAVKVTVVLTGVDSPFLVQGLK---------------------PF----RRAG---V-A-E--------AE-KGKERKGLF-GMGKG---
>OGD44414.1|Archaea___Crenarchaeota-Bathyarchaeia___TCS64___RBG-16-57-9_sp001776015___71.56___GCA_001776015.1
MTV--E--LE-V-P-PDKSIEDIAREATPKIAILGVGGGGSNIITWMD-KKIIGARTVALNTDAKHLATCKADERVVLGYGLTGGLGCGGFPEQGAKAAEESALEIEASIGDANLVFVAAALGGGTGTGAAPVVARVARELGALTVGVVTIPFDVEG-TRVGKAKEGLRQLVDVCDSVVVIDNNRLRKVAGK-LPVREAFAVANERVTDFINNITETLSVPGIMNLDFADIKAIMMGGGICAIGFGEGHGGTKVEDAVTKAIDNQLLDVDVTKAQGALVHVEGGDDMTLEDINRAGEMVLESVSKDARVVWGSKINSNLEGKIRATVVLAGVDSMFLMKHNGGTV--------SQAKPKV----------K----------------------IKSQKSVD---------
>KYH40857.1|Archaea___Crenarchaeota-Bathyarchaeia___B26-1___B26-1_sp001593935___92.99___GCA_001593935.1
MSV-TED-FQR---EEQERIEEIAILSRPSIAVVGLGGAGCNIVSWIKQRGIVGGKLLALNTDANHLATVMADKRILIGEKICKGLGSGGYPETGERALRENLDQIMKELAGTSIVFIVAGLGGGTGTGASCALAEALRDSGKLLIGVVTLPFEVE-RVRSRTAKKGLLRLMKSCDTVVAIDNNKLVRVAGD-LAFRQALGVANELIGVFVKDITETITTASLINLDYMDLRVIMEKRGLAAIGVGYGTGEDKIEKAVKIALEGQLLDIDVTKSHGVLIHVSGGRDMTLEEVTKAGEMVMRSLPPETKIVWGARVDPEMEGKAHVMVILTGVESKFLSREKRR----------FR--------------------------------------------FP--LR-----
>AFU59883.1|Archaea___Crenarchaeota-Nitrososphaeria___Nitrososphaerales___Nitrososphaera_gargensis___100___GCA_000303155.1
--------M------EQETIRAAMEMAKPTVCVIGAGGAGSNIVSWIKSKGISGGKLIAVNTDAAHLGISKADRRILIGPKLTQGRGCGGYPEKGMQATRESMSEITREVQGSNIIFLCAGLGGGTGTGAIQILAELKRATGALVVGVVTLPFAVE-RFRYSMAKEALLSLQRSCDTVVAIDNNRLTRVAGN-LPLQQALGVANELVGQFIKGTTETITTASLINIDFADLTAIMEGRGLAAIGVGFNDGIDRIEQATRMALDTQLLDVDMSMAHGALVHVTGGDDITLEEVTRAGELVTRSLPQDVRIVWGARVDPAMKGKARVMVVLTGVESTFGEVPK--------------AQPV-----------------------------------QEELG----M------
>WP-010884860.1|Archaea___Euryarchaeota-Thermococci___Thermococcales___Pyrococcus_horikoshii___100___GCF_000011105.1
FDKLLEQALED-KEI-SD--YLGDS-DLIKIAVIGVGGSGNNTISRLYDLGVQGADLIAMNTDAQHLHQIKAHKKLLLGKSITHGKGSGGDPRIGYRAAEASASEIADIVKDYDLIFLTAGMGNGTGTGATPVIARIIKEQEPLVISVVTFPFKMEGKVRIEKAKAGIEMLLEYSDTVIIIQNDKLIELVPK-LPIQVAFRFADEIIARMVKGIVETIKLPSMVNIDYADIYSVMKGGGPALIGIGESDSNNRAVDAVMEALNNKMLDIEFGSGDKALVHFTVGPDVSLEEITKAMEIVYERLGEKSEIKWGAMIEEDMGKTVRAMVIMTGVRSPQILGNVNAL----------TSSPR----D---SKSKVDE--IPR-S--LRK---IN-KIFKDLGFY-EL------
>WP-068320989.1|Archaea___Euryarchaeota-Thermococci___Thermococcales___Pyrococcus_kukulkanii___100___GCF_001577775.1
FKKLLEQALD-GEKV-SE--FFGDE-DLIKIAVIGVGGSGNNTISRLYDLGVQGADLIAMNTDAQHLHQIKAHKKLLLGRSITQGKGSGGDPRIGYRAAEASANEIAKMVKDYDLVFITAGMGNGTGTGAAPVVARIIKEQEPLVISVVTFPFKMEGRVRIEKARAGIKMLLEYSDTVIIIQNDKLIDLVPN-LPIQTAFRFADEIIARMVKGIIETIKLPSMVNIDYADIYSVMKGGGPALIGIGESDSNNRAVDAVMEALNNKMLEVEFGSGDKALVHFTVGPDVSLKEITSAMEIVYEKLGEKSEIKWGAMVDPDMGKTVRAMVIMTGVKSPQILGYVHAL----------TDSPS----EI----SKIDE--IPR-K--LSK---VK-KVFKDLGFY-EL------
>WP-014733835.1|Archaea___Euryarchaeota-Thermococci___Thermococcales___Pyrococcus_sp000263735___100___GCF_000263735.1
FKKLLEQALENGEDS-SE--LLDVQ-DLIKIAVIGVGGSGSNTISRLYDLGVQGADLIAMNTDAQHLHQVKAHKKLLLGRSITQGKGSGGDPRIGYRAAEASANEIAKIVKDYDLVFITAGMGNGTGTGAAPVIARVIKEQEPLVISVVTFPFTMEGKVRIEKAKAGIDMLLEHSDTVIIIQNDKLLDLVPN-LPVQTAFRFADEIIARMVKGIVETIKLPAPVNIDYADIYSVMKGGGPALIGIGESDSNNRAVDAVMDALNNKLLDVEFGSGDKALVHFTIGPDVSLKEITDAMKIVYERLGEKSEVKWGVMVDPDLGKTVWAMVIMTGVKSPQILGNIHAL----------TDSPR----DI----SKVDE--IPR-R--YSK---YN-KFFKNFGIY-EL------
>WP-055283954.1|Archaea___Euryarchaeota-Thermococci___Thermococcales___Thermococcus_A_sp001317345___98.51___GCF_001317345.1
VFKILEQALN-NNDD-QETLSDLDSKAFIKIAIIGIGGSGNNTITRLYELGVEGAELIAMNTDAQHLARTKAHRKILLGKNITHGKGSGGNPRIGYLAAEASRDEIADVVRDVDLVFLTAGMGNGTGTGAAPVIAKIIKEQEPLIVSVVTYPFRNEGTKRIEKAKAGIQALLKYSDTVVIIENDKLLELVPK-LPISAAFRFADEIIARMVKGITETIMLPSMVNIDFADVYSVMKNGGAALIGIGESDSNRRAVDAINNALNNKMLEVEFGSGESALVHFTVGPDVSLGEINDAMQIVYEKLGAKSEIKWGARIDKELGKVVRAMVIMTGVRSPHILSSIHAL----------SEESN----PI--RRSELEN--LGE-K----S---VE-RIL-D-GID-YLS-----
>PIN79041.1|Archaea___Nanoarchaeota-Nanoarchaeia___Woesearchaeales___CG1-02-33-12_sp002762865___73.83___GCA_002762865.1
MDFIVENALKNKAKN----EFQGIEVKQANIKVFGAGGAGNNMVSWLYRKGIKGAEIIAANTDQQHLDISEADRKILIGKDITKGLGCGGYPEKGAEAARESIQDIKDSLKGVDMAFICAGMGGGTGTGSAPVIAKVAKELGSIVIGTVTMPFKIE-RARVDKAEFGLQQLREVSDTVIVIDNNRLVEIAGN-LPVKQAFAVANELISTMIKGIVETIALPSLVNLDYADVKAIMTNGDVAAIGVGSSGTNNRVEEAVHGALNNPLLDISYKGATGVLIHISGGPDMTLDEVTRVGELVTESMDQDANVIWGARISEEMKGKLTVMTIMTGVKSPWILGKARER----------EETV-----------EM-------------------K-EINDELGIE-IVQ-----
>WP-093287918.1|Bacteria___Verrucomicrobiota-Verrucomicrobiae___Methylacidiphilales___GAS474_sp900105685___99.32___GCF_900105685.1
MIE-----------D-----DENNATPE-ALTVIGLGQAGIHVIDQLVMRG-ERFEAIALDADATAVDGSIAPEKATLGMALCRGLGCYGDMALGRAVWKCEAERVKARLREVRQAVLAVGLGGGAGSMLAVEAVREIKRNEGRVIVVASLPFSFEPESRQTAARRTLAELRKEADAVLVFAADRADAWQEARQNIKKGLHGVNLAMARAVEAAAQIMSLGGMSSVSFADLRSLYGRGG-CWLGRGEAEG-QSLEMLVSQVLESPLLDAVFEQADSGMACIMAGHEFSLTDLKVLRQALEAVL-PSI-LSFGTRTD-RHEGRITLSLLLTAIQEPEL-EE--EATAE------VSAKPQP-E-----PA-NTKAAKFSR-G-FSE-----TI-NGENLDQPTFLRRRLPV
>ODS42766.1|Archaea___Altiarchaeota-Altiarchaeia___IMC4___IMC4_sp001742785___79.12___GCA_001742785.1
MESIVQEAIARADAKSDEELRKIIENIKTSIKVIGAGGAGSNTIDRLMEMGVDSGDVIAINTDALHLLRCTAPKKVLIGAKLTRGIGAGNDPVVGEQCAETDVEKIAETLHGADMVFITCGLGGGTGTGSVPVVAEIAMDIQALTVGIVTLPFTVEGKFRAANALKGLKKLKKHSDTVIVIPNDKLLELAPN-LPLNVAFKVADELLANAVKGITDMVTKSGLVNLDFADVRAILKNGGTAMIGMGESNMEARAEESVRRALKSPLLDVDMSGATGALVNITGSPDMTLEEAQQIVRIVSEN------------------------------------------------------------------------------------------------------------
>OYT53875.1|Archaea___Altiarchaeota-Altiarchaeia___SCGC-AAA252-I15___EX4484-2_sp002254565___81.8___GCA_002254565.1
MEAIIQDVVTKEEGRTDEELKRIVDSIKTSIKVVGTGGAGNNTINRLADMGLEGGDIVAINTDALDLLYTKANTKVLIGASITGGIGAGNNPEVGEQCADVDVAKISDVLTNSDMVFITCGLGGGTGTGSAPVIAEAVRDLGALSIAIVTLPFTVEGKKRAKNALAGLKKLRKYADTVIVIPNDRLLDIAPN-LPIDEAFKVSDELLANAVKGVTEMVTKAGLVNLDFADVRAVMSDGGTAMIGLGSSTMDERSRESVEKALRSPLLDTDISSAQGALINIIGSKDMTLEEAEDIVKIVSENIDPEAEIIWGAQIDESVDNVIKTLLILAGVKVPTFERELEER----------IES------------GERD--------------------SHADIGLR-EV------
>WP-088820514.1|Archaea___Micrarchaeota-Micrarchaeia___Micrarchaeales___Mia14_sp002214165___82.4___GCF_002214165.1
MGE-----F------DDEDILKFIESSKPKIYIVGTGGSGSNTIDRLYDLGVEGATLMAMNTDAPHLIKVRAERKLLLGKKVTKGLGAGSDFTVGEEAAKESKEEIKHMLADANMVFVTCGLGGGTGTGSIDTIAREAKELGALTIAIVTLPFSSEGKTRMKNALEGLAKLKKTADTTIIIHNDKLLSIAPD-LPLNMAFKVSDEVLANAAKGIVEMITKPGMVNIDFADLKMVLKSSGYAVISSGESSKKNRALVALENAVKSPLLDVDLGTAKKALINVVGGESLTLREAESIFQEVSSMINTDALIKWGARIDKDMKESLKVMVVISGVEFTEYSDENIE--------------------------KKVD--------------------ELSNLDLD-EVEKKINL
>ODS40038.1|Archaea___Altiarchaeota-Altiarchaeia___WOR-SM1-SCG___WOR-SM1-SCG-A_sp001723845___79.06___GCA_001723845.1
MVM-ITEPMGQAGSKVDEELRRIVENIKTSIKIIGTGGAGNNTLNRLLNMGIHSGEIVAINTDAQDLLYTRADKKVLIGLKTTRGIGAGNNPEIGEKCAKEDVDKIVNALEGADMVFITCGLGGGTGTGSAHVIAEMAQDAGALTVGVVSLPFAVEGRVRAANALMGLKKLQQYADTVILIPNDKLMHLVPK-LSLNDAFKVSDEVLANAVKGITEMVTREGLINLDFADLNAILRKGGTALIGLGHSSADDRAAESVEKALRSPLLDTDVSDATSALVNIVGGKDMTLEEAQSIVKKVSESIDPNAQIIWGAQVDEEIDNLIKTLLVIAGVKSPSFLAELRER----------AAE-------------KAD--------------------ILDDLDVA-WIK-----
>PIN84851.1|Archaea___Iainarchaeota-Iainarchaeia___Iainarchaeales___UBA493_sp002762975___85.98___GCA_002762975.1
MKTVVSKAIKRAKDEDDEELIALLESSKAKIKVIGVGGGGCNTIQRMTEVGILGAETLAINTDAQDLLKVKADRKILIGKKLTRGLGSGSDPSVGEASAQESIEDLVELLADTDLVFITCGMGGGTGTGAAPVVAELVKKIKALTIGVVTMPFTVEGKKRMENALHGIESLRSHADTVIIIPNDKILEIAPD-LPVNAAFKVADEVLTNAVKGITEMITKPGLINLDFADLRTILERGGAAMIGLGESGSESRALEAVENALTSPLLDVDISNASKALINVVGGSDMTLREAEMIVEAVSSKINSNAHIIWGAMIDDNLRNSIQAMVVIAGGKFPYLDEVDFS----------------------------GG--------------------GP-DLGIE-FAD-----
>MAG18104.1|Archaea___Iainarchaeota-Iainarchaeia___Iainarchaeales___UBA493_sp002687735___72.43___GCA_002687735.1
--------MKRVRDDDDESLVKLLENSKARIRVVGVGGGGCNTIQRMTEVGILGAETFAINTDAQDLLKVKADRKILIGKKLTRGLGSGSDPSVGEASAQESIDDLADLLSDADLVFITCGMGGGTGTGAAPVVAELVKKIKALTIGVVTLPFTVEGKKRMENAMNGISNLRTHADTVIVIPNDKILEIAPD-LPVNAAFKVADEVLTNAVKGITEMITKPGLINLDFADLRTILERGGAAMIGLGESTADARALEAVENALTSPLLDVDISNAGKALINVVGGSDMTLREAEMIVEAVSVKINSNAHIIWGAMIDDSVKNQIQAMVVIAGGKFPYLDGAELP----------------------------ED--------------------GT-DLGVQ-FAD-----
>PIU21007.1|Archaea___Iainarchaeota-Iainarchaeia___Iainarchaeales___0-14-0-20-34-12_sp002779065___81___GCA_002779065.1
MKE--KN--K-----GDEDLQAFLESAKANIKVVGVGGGGGNTIQRMKEVGIEGVEIIAINTDAQDLLHTNADKRILIGKDTARGLGAGSDPSIGEAAAKETVEELTNVLAGTDLLFITCGLGGGTGTGASPIVAEIGKEINALTVAVVTLPFNVEGKQRMLNAMEGLAKLQENVDTIIIIPNDKILEIAPD-LPINAAFKVADEVLTNAVKGITELITKPGLINLDFADLRTILRKGGGAMIGLGESKSDDRALEAVENALTSPLLDVDISKAKRALINVIGGSDMTLREAEMIVETVSSKIDKDAHIIWGAIMDDTLKNQIQSMVIIAGGRFPFLDKGKVI----------------------------KG--------------------SD-DLGIE-FTG-----
>AJF60000.1|Archaea___Iainarchaeota-Iainarchaeia___Iainarchaeales___GW2011-AR10_sp000830275___90.65___GCA_000830275.1
MKTVVDKALKRVRDQEERELLKILEVGQAKIRVIGVGGGGGNTITRMSEIGVSGAETYAINTDAQDLLKAKADRKILIGRKLTRGLGSGSDPMVGESAAQESLEELKELLKQSDLVFITCGMGGGTGTGASPVVAEIAKSIKALTIGVVTLPFTVEGRKRTENALEGLARLKENVDTVIVIPNDKILEIAPD-LPVNAAFKVADEVLTNAVKGITELVTKPGLINLDFADLRTILQKGGAAMIGLGESDTDARALEAVENALTSPLLDVDISGANRALVNVVGGSDMTLREAEMIVEAVSAKIHPNAHIIWGAMIDDNVRNQIQAMIVVAGGRFPYLDSVAEP--------------------------KGYE--------------------GQ-DLGIR-FAD-----
>PIT84597.1|Archaea___Micrarchaeota-Micrarchaeia___UBA10214___1-14-0-10-45-29_sp002778455___91.04___GCA_002778455.1
ANALPKEVI------EDEELLQFLEDTKPKIWVIGTGGSGCNTMTRMAEVGIEGVKFSAMNTDVRHLVKMKADRKVLLGKKTTKGMGAGSNPLVGESAAKESIEEIKGIVGGANMVFVTCGMGGGTGTGSAHVIAEAAKASGALTIAVVTLPFASEGKIRMQNAIEGLDKLRKHADTVVVIPNDKLLTLAPD-LPLNTAFKVCDEVLAGSVKSIAELITRAGLVNLDFADLRTILSGAGCAVVGVGESSSEQRAVLAVEMALNSPLLDVDISSAHRALVNVVGGEDMTLKEAELIVAEVAKRIDPTAHIIWGARVERTTKSSIRVLVVIAGTKFPQYEQVGVQ--------------------------RQEV--------------------YVENLDLD-LIS-----
>OJI07803.1|Archaea___Micrarchaeota-Micrarchaeia___Micrarchaeales___Micrarchaeum_acidiphilum___81.78___GCA_001889985.1
MSE-----F------DDEEILRFIEGAKPKIYVVGTGGSGSNTVNRLATLGIEGATLIAMNTDAPHLIKTRAERKLLLGKKVTKGLGAGSDIKVGEEAAMESKDEIKHMLSDANLVFMTCGLGGGTGTGSISTIAHEAKENGALTVAIVTLPFSSEGRTRMHNALEGLSKLKKMCDTVIIIHNDKLLSVAPD-LPLNMAFRVSDEVLSSATKGIVEMVTKPGMVNIDFADLRMVLKDSGYAVIGSGEGMQSNRALIALENAIKSPMLDADMATAKKALINIIGGESLTLREAETIFQEVASRISSDALIKWGARIDDEMKDSIRIMLVVSGVEFPEYTDTNIK--------------------------KEIK--------------------NLEKVELD-DM------
>WP-097300649.1|Archaea___Halobacterota-Methanosarcinia___Methanosarcinales___Methanoperedens_sp002487355___99.35___GCF_002487355.1
M--------------LDSRISELAKAAKPTVAIIGLGGAGCNIVSWIAQKEMAGIKIIATDTDAPHLLEVKADMKILMGEEAYGGKGCGGYAERGTEAARKSIQEIKKELAGSTLIFIIAGMGGGTGTGAASIVAEAAQEAGILTIGCVMMPFNYE-LSRRKKAITGIKSLADNCDSLVVIDNSRLRDIAGA-LPLREGFAVANEFVGAFIKNISETITHASLVNLDYSDLRSIVERGGISAIGIGEAQGEKRIQKAVELALASPLLDVDISGTYGVLIHITGGEDMTLGEVTQAGEIILQKAPNTGRIVWGAKIDESLEGTVKVTAVLTGVLDP---K-K--------------------------------------------------------------L------
>PIT97526.1|Bacteria___Patescibacteria-UBA1384___UBA1384___1-14-0-10-41-12_sp002778735___75___GCA_002778735.1
M----N---K---D---------DLETFATIRVIGVGGSGNNSVKRMIDAKLRGVEFIAVNTDAQALVNNPAPVKIQIGKETTRGLGAGSDVEIGKKSIEENKDEVFEALKGSDMVFVSYGAGGGTGTGGGPTIAAISRELGALTVGIVTKPFSFEGIRRKKVADQGIEELKTNVDTLIVIPNDRLLQVIDKKTSLNDAFYVVDDILRQGVQGISDLITLHGIINVDFADVKTIMANAGSALMGIGRGSGDNRAIEAARAAIDSPLLELSIDGAKGILFNITGGPDLGMYEIDEAAKAITEAADPDANIIFGSIIDEAMSGEVKITVIATGFEEERIERKPSLS----------FSTPS---QP--QPQAQVEE--V-EEE---SE--E-I-QPEDELEIPSFIRRKLK-
>PJB51054.1|Bacteria___Patescibacteria-UBA1384___GWA2-35-9___CG2-30-39-44_sp002789815___70.41___GCA_002789815.1
M---NE--QE---S---------PIETFAVIRVVGVGGSGGNGVKRMIGAKMRGVDFVVINTDAQDLANNPSQTKIQIGKDTTRGLGAGADIEKGRKAIEENKEEVYESLKGSDMVFITYGAGGGTGTGAGPMVASIAKELGALTVGVVTKPFAFEGMRRKKVADLGVEELKDKVDTLITIPNDRLLQVIDKKTSLFDAFGVVDDVLRQGVQGISDLITLHGVINVDFADVRTIMEDAGSALMGIGRATGDNRAIEAARMAIDSPLLELSIDGAKGILFNITGGPDLSMYEIDEAAKAITEAADVDANIIFGAIIDEAMAGEIKITVIATGFEHETEKKFSRH--IH---------------KP--EPQEIESP----EPE---IE--D-E-EENEEIEVPAFIRRKLK-
>PIS07630.1|Bacteria___Patescibacteria-UBA1384___XYA2-FULL-43-10___1-14-0-10-43-13_sp002773985___69.44___GCA_002773985.1
M---IE--KN---S---------DLANFANIKVVGVGGSGGSAVTRMINSKLRGIEFIAVNTDSQALAFNEAPVKIQIGKETTRGLGSGADPEIGRKSIEENKEEVYEALKGADMVFVTCGMGGGTGTGAAPFVTDIAKELGALTVGVVTKPFSFEGVRRKKIAEQGIAEMKERVDTLITIPNDRLLQVIDKKTSLFDAFGIVDDVLRQGVQGIADLIIYHGLINVDFADVKAIMLDAGSALMGIGHGTGDNRAIEAARAAIDSPLLELSIDGAKGILFNITGGPDLGMYEIDEAAKAITEAADPDANIIFGAIIDEAMQGEVKITVIATGFESEQGKTQKKI-----------PSEGR---SS--QILRRQDRSFIQAET---QK--K-D-DEEDELEVPAFIRRKLK-
>OGD61985.1|Bacteria___Patescibacteria-UBA1384___XYA2-FULL-43-10___XYA2-FULL-43-10_sp001776195___65.24___GCA_001776195.1
M---VE--KK-L-S---------DLENFATIRVIGVGGSGGSALGRMINSKLRGVDFVAINTDAQALAHNESPIKIQIGKDTTRGLGAGADPEIGRKAIEENKEEVYEALKGSDMVFVTCGMGGGTGTGAAPFVAEIAKELGALTVGVVTKPFSFEGQRRKRIAETGISEMKDKVDTLITIPNDRLLQVIDKKTSLFEAFGVVDDVLRQGVQGIADLITLHGIINVDFADVKAIMADAGSALMGIGHGTGDNRAIEAARAAIDSPLLELSIDGAKGILFNITGGPDLGMYEIDEAAKAITEAADADANIIFGAIIDEAMQGEVKITVIATGFESEHAKPHKIP-----------PNESR---AS--QMIRRDES--V-ESD---EK--P-V-NDEDELEVPAFIRRKLK-
>PIP21494.1|Bacteria___Patescibacteria-UBA1384___UBA12157___GCA-002773005_sp002771215___78.45___GCA_002771215.1
M----E--KS---T---------DIESFANIKVIGVGGSGCNAVNRMIQGKIRGVEFIAINTDAQALMHTESPIKIQIGKEATGGLGAGSDVEVGRKSIEENKDEVYEILKGADMVFVTYGAGGGTGTPAGPIVGAIAKELGALTVAIVTKPFSFEGQRRMKVAEVGIDELRDKVDTLITIPNDRILQIIDKKTSLLDAFGIVDDVLRQGVQGISDLITLHGIINVDFADVRTIMSDAGSALMGIGRATGDNRAIEAARAAIDSPLLELSIDGAKGILFNITGGQDLSMYEIDEAAKAITEAADPDANIIFGALVDDAMSGEVKITVIATGFENGGRKKPPIK-----------------------------------------------------TLENP---------
>AKM81827.1|Bacteria___Patescibacteria-UBA1384___UBA12157___GWE1-39-12_sp001029735___68.7___GCA_001029735.1
M----E--KG---A---------EIETFATIRVVGVGGSGGNAINRMIAYKLKGVEFIAINTDAQALVHNQAPIKIQVGKETTRGLGAGSDVELGRKSVEENKEEVYEALKGSDMVFVTYGAGGGTGTGAGPMVAAIAKELGALTVGVVTRPFSFEGARRMKVAGMGIEELKDKVDTLITIPNDRLLQVIDKKTSLFDAFGIVDDVLRQGVQGISDLITLHGIINVDFADVRTIMSDAGSALMGIGRASGDNRAIEAARAAIDSPLLELSIDGAKGILFNITGGTDMGMYEIDEAAKAITEAADADANIIFGAIIDEAMSGEIKITVIATGFDVERLADRPKAKMITLQQRMQ-GQDPT----P------------M-MPE---PQ--E-Q-DSEEELDVPAFIRRKLK-
>OGB74381.1|Bacteria___Patescibacteria-Kazan-3B-28___Kazan-3B-28___RBG-13-50-9_sp001772255___70.79___GCA_001772255.1
MP---K--HD-F-M---------GEDVFARIKVVGVGGSGSHAVNRMLESKIKGVEFVAINTDAQDLHHCDAPVKVHIGQTTTRGLGAGSDPELGKKSAEENKEDIYNALKDADMAFVTYGAGGGTGTGAGPIVAEIARELGALTVAVVTKPFSFEGLRRKKIAEEGIEELRSKVDTLIIIPNDRLLQVIDKKTSLFDAFSVVDDVLRQGVQGISDLITQHGMINVDFADVKAIMANSGSALMGIGRGTGDSRTLEAAKQAIDSPLLELSIDGAKGILFNVTGGPDLGMYEIDEAARIITEAADPDANIIFGAVIDEAMQGEVKITVVATGFDEVALGSGAHRR------------------RP--ER----------RAT---KD--E-E-EEKEELDVPAFIRKKIKS
>AKM84570.1|Bacteria___Patescibacteria-Kazan-3B-28___Kazan-3B-28___Kazan-3B-28_sp001029795___72.44___GCA_001029795.1
MS--TS--SE-F-K---------EEDVFARIKVVGVGGSGCHAINRMISSRIKGVEFVAINTDAQDLHYCEAPVRVHIGQTTTRGLGAGSDPELGKKSAEENKEDVYNALKDADMVFITCGLGGGTGTGAAPIVAEIARELGALTVAVVTKPFSFEGLRRKKVAEEGLSELQPRVDTLITIPNDRLLQVIDKKTSLYDAFTVVDDVLRQGVQGISDLITMHGMINVDFADVKAIMQNAGSALMGIGRGTGESRTLEAAKMAIDSPLLELSIDGAKGILFNITGGPDMSMYEIDEAARIITEAADPDANIIFGAVIDEAMQGEVKITVIATGFDENYGQRRKGGK------------------AP--MAR---------EET---NG--D-M-DEKDTLDVPAFIRKKIR-
>OGB78136.1|Bacteria___Patescibacteria-Kazan-3B-28___Kazan-3B-28___Kazan-3B-28_sp001771185___72.77___GCA_001771185.1
MT--TS--SE-F-K---------EEDVFARIKVVGVGGSGCHAVNRMIGSRIKGVEFVAVNTDAQDLHYCEAPVRVHIGQTTTRGLGAGSDPELGRKAAEENKEDIYNALKDADMVFITCGLGGGTGTGAAPIVAEIARELGALTVSVVTKPFSFEGLRRKKVAEEGLSELQPRVDTLITIPNDRLLQVIDKKTSLYDAFSVVDDVLRQGVQGISDLITMHGMINVDFADVKAIMQNAGSALMGIGRGTGESRTLEAAKMAIDSPLLELSIDGAKGILFNITGGPDMSMYEIDEAARIITEAADPDANIIFGAVIDEAMQGEVKITVIATGFDENYAQRRKGGK------------------AP--MAR---------EES---SN--D-I-EEKDTLDVPAFIRKKIR-
>OGD64832.1|Bacteria___Patescibacteria-UBA1384___2-12-FULL-50-11___2-12-FULL-50-11_sp001774395___66.5___GCA_001774395.1
M----N---K---E---------ALETFASIKVCGIGGSGGNALARMIAARVRGVEFIAINTDAQALSNNPAPVKVQIGKETTKGLGSGADTEVGRKSAEENKDEIYEVLKGADMVFVTCGAGGGTGTGAAPLVAQIARELGALTVGVVTKPFSFEGLRRKKVAELGIEDLRDKVDTLITIPNDRLLQVIDKKTSFTDAFGIVDDILRQGVQGISDIIVNPAIINVDFADVRTIMKDAGSALMGIGRAGGENRAIEAARQAIDSPLLELSIDGALGILYNVTGGTDMTMYEVEEASKAITEAAHPEANIIFGVTVDEAMSGEVKVTVIATGFESEMIKAPAKRR----------GSLPT--PEP--PMR--HEPDR--FEK---KA--E-E-PEDEQLDVPAFIRRKLR-
>WP-073955891.1|Bacteria___Proteobacteria-Alphaproteobacteria___Rhodospirillales_A___Thalassospira_sp001907695___100___GCF_001907695.1
MPT-IN--FS-V-PE--------AENLKPKITVIGVGGAGGNAVNNMIASELEGCDFVVANTDSQALNQSKSSRKLQLGRQITQGLGAGARPDAGSAAAEESIEEIQAQLEGSHMVFITAGMGGGTGTGAAPVIARAAKEAGILTVGVVTKPFHFEGTRRMRTAEQGIEQLQQYVDTLIIIPNQNLFRVANEKTTFADAFQMADDVLRNGVRSITDLMMVPGLVNLDFADIRTVMSEMGKAMMGTGEASGEKRALEAAEAAIANPLLDASMKGARAVLINITGGMDMALYEVDEAANRIREEVDPEANIIFGSTFDPTIEGGLRVSVVATGIDAEEVRRPKPTT-IPKPAAAKQQGEPAQN-SPRPAPT--GEPDV-PRGNLF-GKNEPSS-ASDDLLEIPAFLRRQAN-
>WP-028878833.1|Bacteria___Proteobacteria-Alphaproteobacteria___Rhodospirillales_A___Terasakiella_pusilla___100___GCF_000688235.1
MA--IN--FQ-A-PE--------HTQTGPRISVIGVGGAGGNAVNNMIQSQLEGVEFVVANTDAQALTQSKSDHRIQLGANLTSGLGAGSKPEIGRDAALESIDDIMQQISGSNMVFITAGMGGGTGTGAAPVIAHAAREAGILTVGVITKPFQFEGVHRMRLAEAGIEEMQKYVDTLIVIPNQNLFRIATENTTFAEAFKMADAVLHSGVRSVTDLMIRPGMINLDFSDIKTVMSEMGKAMMGTGEAEGERRAIEAAEAAISNPLLDSSMKGAKGVLINITGGMDISLFEVDEAANRIREEVDSDANIIFGTTLDESLEGKMRVSVVSTGIDSMEARAPKPRV-LEKPQTAP--QQPVQE-SQQPAAA--HNPF--PSASLF-DRVGPQQ-AEDDLLDIPAFLRRQAN-
>WP-038462761.1|Bacteria___Proteobacteria-Alphaproteobacteria___Paracaedibacterales___Paracaedibacter_acanthamoebae___83.52___GCF_000742835.1
MA--MD------------------TELRPRITVVGVGGAGGNAVNNMIRAKLEGVEFVVANTDAQALAQSLPDHRIQLGLGVTQGLGAGSKPDVGRSAAEESHEEIIGLIKGSNMVFITAGMGGGTGTGAAPVIARAARELGVLTVGVITKPFHFEGSHRTRTADKGIDELQQYVDTLIIIPNQNLFRIANERTTFADAFKMADDVLYSGVRGVTDLMIMPGLINLDFADIRAVMAEMGKAMMGTGEAQGDRRALDAAEAAISNPLLDVSMKGARGVLINITGGFDMTLYEVDEAANRIRDEVDPDANIIFGSTFDEKLNGTMRVSVVATGIGDFK-----PSH-ANAPKSEPQQSTPEAE-SPS------PSPIE-KKKSLF-ERFGPAD-EDSDVLEIPAFLRREG--
>OYZ38224.1|Bacteria___Proteobacteria-Alphaproteobacteria___16-39-46___16-39-46_sp002257235___95.7___GCA_002257235.1
MNP-LK--LK-H-AS--------FSDLKPRITVVGVGGAGGNAVNNMIRSKLEGVDFIVCNTDAQALAQSLSEKRIQLGLGATRGLGAGSRPDVGRVAAEEALEDVVETIKGSHMLFITAGMGGGTGTGAAPVLARAARELGILTVGVVTKPFHFEGAQRMRSAEKGLEDLQQFVDTLIVIPNQNLFRIANEKTTFSDAFKLADDVLYSGVRGVTDLMIMPGLINLDFADVRSVMSEMGKAMMGTGEAKGERRAIEAAEAAISNPLLDVSMQGARGVLINITGGFDMTLFEVDEAANRIREEVDTDAQIIFGSTFDEKMEGLMRVSVVATGIDLQALNLYGPQ------------AE---Q-EPLSAPS-EPEPQK--ERGFF-ERLGE-E-TPEEDLQIPAFLRR-GNP
>MAK75742.1|Bacteria___Proteobacteria-Alphaproteobacteria___TMED26___TMED26_sp002694075___66.57___GCA_002694075.1
MT--IN--IT-V-PK--------DLSLKPRITVIGVGGAGGNAVNNMIQSNLHGVDFIVANTDAQALEXSHADQRIQLGQTVTQGLGAGSKPDVGRAAAEEAISQIMAKLEDQNMVFITAGMGGGTGTGAAPVVAQACRESGILTVGVVTKPFHFEGRHRMNTAEAGIEELQRYVDTLIIIPNQNLFRVANDKTTFADAFNMADDVLHSGVRGVTDLMVMPGLINLDFADIRSVMSEMGKAMMGTGEATGDTRAVDAAEAAINNPLLDSSMKGARGVLINITGGHDMTLYEVDEAANRIRDEVDPEANIIFGSTFDERLEGVMRVSVVSTGIAAEGAAAVPPAR-PAQPKSAD-EGQPQDD-APAAAPV--TGPLQITPKNLF-RQIRPGE-TDDGLLDIPAFLRRQAN-
>OUS13579.1|Bacteria___Proteobacteria-Alphaproteobacteria___Kiloniellales___Kiloniella_sp002162915___75.11___GCA_002162915.1
MA--LN--LD-V-PP--------ISELTPQITVIGVGGAGGNAVNNMIQSNLEGVEFLIANTDAQAIAQSSCNRTIQLGRNITQGLGAGSRPDIGQAAAEEAMDEILGHLEGSNMVFITAGMGGGTGTGAAPVIAKSARDAGILTVGVITKPFHFEGMHRMRLAERGIEELAQYVDTLIIIPNQNLFRIANEKTTFADAFKMADDVLRSGVSGVTDLMVMPGLINLDFADIRAVMTEMGKAMMGTGEAEGESRAMDAAEAAISNPLLEVSMKGARGVLINITGGPDLTLFEVDEAANRIRDEVDPEANIIFGSTYDPNMEGTMRVSVVATGIDAESMKNIRPPQ-ARAPPAPL----PVTQSSPQ--PA-KADPF-LSRKGLF-GRIGPAP-TDEDLLDIPAFLRRQAN-
>MAR56826.1|Bacteria___Proteobacteria-Alphaproteobacteria___UBA998___UBA3002_sp002697725___69.02___GCA_002697725.1
MT--IN--LH-L-PA--------HDTLKPKITVIGVGGAGGNAVNNMIAANLEGVDFVMANTDAQALESAMTDRTVQLGVSVTRGLGAGASPQTGRAAAEEAIDDIADHIQGSNMVFITAGMGGGTGTGAAPVIAQLAREQGILTVGVVTKPFQFEGTHRMRLADSGIEELQQYVDTLIVIPNQNLFRIANEKTTFAEAFRMADEVLHSGVRGVTDLMVKPGLVNLDFADIRAVMSEMGKAMMGTGEASGDKRAVDAAESAISNPLLDVSLRGARAVLINITGGPDMTLFEVDEAANRIREEVDQEANIIFGSTFSDSLEGMMRVSVVATGIEQGQMAEQ-PTP-LQRPAQQTSEAEPAAE-IPE-QPSE-EQPAFMESGSFF-KKIGPAR-EDEEYLDIPAFLRRQAN-
>WP-106874518.1|Bacteria___Proteobacteria-Alphaproteobacteria___Rickettsiales___Phycorickettsia_trachydisci___89.65___GCF_003015145.1
----MY--MS-V-IN--------QENLKPKIVVFGVGGAGGNAVNNMISSNLQGVTYVVANTDAQALENALADNKIQLGINTTQGLGAGAKPEVGEAAAEESLHEIRDYLNGANLVFITAGMGGGTGTGAAPVVAKIAKEMKILTVGVVTKPFSFEGSHRMKVADSGLEKLAASVDTLIIIANQNLFLIANENTTFMEAFKIADNVLRDGVCGIVELIIVDGLINLDLADISTIMKNGGPAMMGTGSASGEKRAIIAASRAIANPLLRITISGASKVLINITGGMDMTLMEVDAAANRIREEINPSANIIFGSTFRQELEGKIVVSVFATGLQNAPQTVSRPKM-QE-------------E-------------------NI--Q--GP-S-YDDQDTEVPAFLRNKAAV
>HCM83577.1|Bacteria___Proteobacteria-Alphaproteobacteria___Micavibrionales___UBA11073_sp003536545___74.36___GCA_003536545.1
M---IN--PS-I-PQ--------SDQLKPRITVIGVGGAGGNAVNNMISANLEGVEFLVCNTDAQAMQQSLASRKIQLGANITRGLGAGARADVGRAAAEEAMDEIMQSIEGSNMVFITAGMGGGTGTGAAPVIARAAREHGILTVGVVTKPFHFEGSLRMRQAESGIDALQDHVDTLIIIPNQNLFRVANEQTTFADAFNMADQVLHSGVRGVTDLMVMPGLINLDFNDIRSVMSEMGKAMMGTGEADGSRRAVEAAEAAISNPLLDVSMKGARGVLINITGGMDMTLFEVDEAANRIRDEVDPDANIIFGSTFDASMNGKMRVSVVATGIEAEAAQRTRPEG-LRNPFTAAQQ--PQAQ-APAPAPME-PQPAPQKKKSLF-ERVGPSQ-ADEDLLEIPAFLRRQAN-
>HCU07252.1|Bacteria___Proteobacteria-Alphaproteobacteria___Paracaedibacterales___UBA11393_sp003542655___78.01___GCA_003542655.1
MAP--N---Q-H-DK--------TA-LGPRISVVGVGGAGGNAINNMIRAKLEGVDFFAANTDSQALSNSTADKRLTLGMNITQGLGAGSKAEVGKASAEESIDEMIAYLQGSNMVFITAGMGGGTGTGAAPVIARASRESGILTVGVVSKPFHFEGSHRMRTAEKGIEELQKHVDTLIIIPNQNLFRIANEKTTFADAFKMADDVLYSGVRGVTDLMIMPGLINLDFADIRSVMGEMGKAMMGTGEAEGDRRALDAAEAAISNPLLDVSMKGARGVLINITGGYDMTLYEVDEAANRIRDDIDSDANIIFGSTFDEKLNGRMRVSVVATGIGEIKQTVSVPQ----FPMHQDQESEPTAE-LKS-K--E------LKEKSLF-ERFGAMD-ENTDYLDIPSFLRRNNS-
>BAN02264.1|Bacteria___Actinobacteriota-Acidimicrobiia___Microtrichales___Ilumatobacter_coccineus___99.15___GCA_000348785.1
M-------VG---T---------PQNYLAVIKVVGVGGGGVNAVNRMIDAGLKGVEFIAVNTDAQALLMSDADVKLDIGRDLTRGLGAGSDPEVGREAAESHRDEIEEMVRGADMVFITAGEGGGTGTGAAPVIAEISREAGALTIGVVTRPFSFEGRRRSVQADNGVQRLKEKVDTLIVIPNDRLLTVANDKTSVLNAFKMADEVLLQGVSGITGLITTPGLINTDFADVKAVLADAGTALMGIGQASGDERAVSAAKAAISSPLLESAIDGARGVLLNITGPSSMGLFEMNAAAEIIHGVAHQDALIIFGTVVDDEMGDEVRVTVISAGFDRVDGTGYTPAA-SS-------SSEPA----PD-QPRT-------RITELFEPD--PLD-DDDDDFDVPSFLK-----
>MBJ45367.1|Bacteria___Actinobacteriota-Acidimicrobiia___Microtrichales___MedAcidi-G2A_sp002719235___73.79___GCA_002719235.1
--------ME---S---------PHNYLAVIKVVGVGGGGVNAVNRMIDAGLRGAEFLAINTDAQALLLSDAEVKIDIGRELTRGLGAGSDPEIGRQAAEDHRPEIEQALSGADMVFITAGEGGGTGTGAAPIVADIAKGLGALTIGVVTRPFGFEGRRRAVQADQGITRLREKVDTQIVIPNDRLLSVADEQTTVVEAFAKADEVLLDGVRGITELITTPGLINTDFADVKMIMNDAGSALMGTGEGNGEQRATSAARKAVSSPLLESPIDGARGILLSITGSSNLTLNEVNEAAELVLGVAHPDANIIFGTVVDESMGDTVRVTVIAAGFDRWDSASRPQSS-AL--------GSPN----------------------VF--E--TLE-EVHGDLDVPDFLQD----
>WP-081903072.1|Bacteria___Firmicutes_A-Clostridia___Lachnospirales___NK4A144_sp000746015___99.28___GCF_000746015.1
MYC-IE--IT----------EKEARRKVPNIIVVGIGGGGNNAVNRMIESGFEHVKFISVNTDIQVLEDSNAEVKLQIGRKLTGGYGAGANPSIGEAAARESEEDIHNALQDANMVILTCGLGGGTGTGAISVIAKICHEMGILTVAVVTLPFEFEGMPRTQAAQRGIECLKKQVDTLLVIPNDKLLTLSDKPFYLEEAFQIADNVLRWTISGITNIIFNKGIINLDFNDLCTILKDKGMAHLGIGIAKEGTSILDAVKQAIESPLLDTSIKGADTMMLNTSG--RVNLIELKEAVSYIKSIVGAESNIIWGTVTDSKQESSVVVTLIATGIGEIEVSEKEED--SA------KEQKPPV--KPD-NPG-------------F--RE------DSRTLEIPGFLKNYSEK
>WP-090076488.1|Bacteria___Firmicutes_A-Clostridia___Lachnospirales___Lachnobacterium_sp900113385___99.03___GCF_900113385.1
MEI-----L-----------ANQNYNKEPKIIVIGIGGGGNNAIGRMIEAGYSRVDFAAINTDKQILGSSKANYTIQIGEKLTKGYGAGANPSVGESAAVESEDEIKELVENYDMVILTCGMGGGTGTGATPIVAQICKKLGILTIGVVTIPFTFEGGPRIKAAKLGVEALEKHVDTLLVIPNDKLLKISTKPLMLNDAFSLADNVLRYTISSITNIIYNSGTINLDFNDLRTTLENKGIGHLGIGIADSSSQIIDAFKQALESPLLDTNIEGSSNILINTSG--PINLLDLNDATSYVQALAGEDVNVIWGTVNDAANNDKIVVTIIATGMDQNRSENAIPSKKVQNPLATSQQNQPDM-TEPS-QPL--REPVI----N-YNQRVGP-S-NSTKEIKIPDFILNKNR-
>HAY85890.1|Bacteria___Chloroflexota-Anaerolineae___Anaerolineales___UBA11579_sp003486225___66.84___GCA_003486225.1
-----N---T-Q-I---------DSTRQPVLKVFGLGGGGGNAVNRMIALGLKGVKFVAANTDHQDLASNLAPIKIQLGPRSTRGLGAGGNPEIGRIAAEESHKEIRAALEGTDMVFLTAGMGGGTGTGSIGVVGRIAKEMGIVTIAVVTTPFSFEVGRRQANARDGLAALRPNTDTLIAIPNDRLLDQWSQNISLETAFQLADDVLRQAVMGISELVTEPGIINVDFSHIREVMRRGGGALMTIGQASGEEKALKAINQALNHPLLTINLENAAGVIANFTGSQDLSLYDIGEALGHIQNMAGKDVDVILGFNNDNRLDDKVQVILVVTGLGAQTLEDPGSET-LEFMFDVP-EPTPVI-DQPV------------------------HR-ATQSDLDIPAFMRRKNRY
>WP-062278127.1|Bacteria___Chloroflexota-Anaerolineae___Anaerolineales___Flexilinea_flocculi___81.82___GCF_001192795.1
----MQ---K-I-E---------IVYNKPVIKVIGLGGGGGNAVSRMISRNFTEVDFIAANTDSQALKSNSAPTKLLIGPGITRGMGCGGNPEIGELAALESESLIREALQGADIVFLTAGMGGGTGSGAIGVAAKIAKDLGAVTISVVNTPFSFESGKRITNARTYLNKLAAHSDTLIAIPNDQLLKIVPRDLSLKESFEIADDVLRQGVLGISQLLTGVGEINVDFSHIRNMMMNGGGSLLTIGYGKGPNKVSMAMYQALNHPLLHLPIENATGMIVNFTGDENLSFREVVEGMGYLQQLSNHQAEIIPGQIVDNRLQDEVEIILIVTGMASTPLESLNTKP-E-NSLERE-KTSPKTDLEPMPTPNTEKKEFS----SAF-ETFSPDT-DKIQDLDIPTFIRRKM--
>MAM32359.1|Bacteria___Actinobacteriota-Acidimicrobiia___Microtrichales___UBA11606_sp002694825___70.09___GCA_002694825.1
--------MS---D---------PQNYLAVIKVVGVGGGGVNAVNRMIDAGLKGVEFIAANTDAQALLMSDADEKLDIGRDLTRGLGAGSDPEVGRQAAEEHVDEIRESLAGADMVFITAGKGGGTGTGAAPVIAEVAKSQGALTIGVVTRPFAFEGRRRSVQAEQGIQKLKEKVDTLIVIPNDRLLSISTNDTSMLNAFKMADEILLQGVQGITDLITTPGLINTDFADVRTVMVDAGSALMGIGHGSGEGRAIAAARAAISSPLLEASIENARGILLNICGGPDLGLLEVNEAAEIIHGVAHQDANIIFGTVIDDEMGDDVRVTVIAAGFDRWDESIARTGQ-A-----------PA-R-----EPME-GGDPT-PIVDVFEGD---LD-LGDPDFDVPSFLK-----
>HAF61642.1|Bacteria___Chloroflexota-Anaerolineae___Anaerolineales___UBA4781_sp003446605___80.45___GCA_003446605.1
MD--IS--NN-PGE---------FTEDLPVIKVMGLGGAGCNTINRMLALGLDHVDYIAANTDHQVLQTSKAQHTILLGPDLTKGLGAGGNPQIGKLAAEESFREIAQALEGADMVFLTAGMGGGTGTGAISIAARIAKSMNMLVIAFVTTPFSFEFGKRKSNADEGIAQLRPYTDTLVTIPNDKLLQVAPRDLPLDMAFRLSDDALRMGIQSISELVSKPGLINIDTAHVLRMMEMGGGTYLAIGSGSGENRTMQALNKALNHPMLSVALEQARGVIVNFHSSNELAVDELSDALNLIKRSAADDCEIITGIMLDEAMGEESEITLIVTGIGSTAISDPGMAY-LH--------------VAPL------------KL-N--RTSL---E-HNSDYLEVPAFLRNRQIP
>WP-081675854.1|Bacteria___Firmicutes_A-Clostridia___Lachnospirales___Butyrivibrio_sp000424145___99.58___GCF_000424145.1
MQI-IE--VK-A-K---------GNEKMPKVMVIGIGGGGNNAVTRMVSDASEYVEYAALNTDSMTLDRCPANKRLQLGSKLTQGYGAGGDPVIGESSAKESEEEISNLVEDANMVILTCGMGGGTGTGAIPVVAQICKSLNILTVAVVTMPFSFESQPRVLAAQTGLKKLEQNVDTLLVIPNDKLLTITDKPFYMDEAFTLADSVLKYTIEGMTNIIFNHGTINLDFNDLKSTLKDKGYGLFGIGIAGEEETIIDAVEKAMCSPLLETNITGASNILLNTSGKID--IVALNKAVAYIRDQAGENVNIFWGTVGSDSASSEVVVTLIATGMKQVKSAVAAP-P-VPQPTQAMPQTKPL----PTPVPQNTSETEV----NIL--RVGP-EIRSQRTLEIPPFLKNRDRQ
>WP-089990977.1|Bacteria___Firmicutes_A-Clostridia___Lachnospirales___UBA3766_sp900100245___95.2___GCF_900100245.1
MS--IE--IK---PN--------EFNVVARIIVVGVGGAGNNAINRMIDDNVQGVEFIGINTDKQDLACCKAPKLIGIGERLTKGLGAGGDPTIGEGAAKESVDELEAALTGADMVFVTCGMGGGTGTGAAPIVAQIAKELGILTVGIVTKPFSFEGAVRERYAEEGIAKLRECVDSIIIIKNDNIFKVADDDMDAKMAMKKADEILEHSLSGITDIINRQGDFNLDFADLKKAMTDKGDIYIGIGQASGDNKGIDACNMAIENQILETDIVGASDVVYYVQG--KVKFKDFTGVGKRLLEKCGSQANVFGGFLSEDNGQDSCTVTVIATGLHSEPIISKHPDTATA------PERQPLQ--VPT-KPVQ----------N------A--SIREQGKITVPTFVKKTNRE
>MBT69751.1|Bacteria___Actinobacteriota-Acidimicrobiia___Microtrichales___MedAcidi-G1_sp002729765___72.38___GCA_002729765.1
M---I---VT---T---------PQNYLAVIKVVGIGGGGVNAVNRMIDVGLKGVEFIAINTDAQALLMSDADVKLDIGRELTRGLGAGSDSSVGRQAAEDCRGDIEECLEGADMVFITAGEGGGTGTGAAPIVAEVAKSLGALVIGVVSRPFTFEGRRRSMEADAGIAALREVVDAQIVIPNERLLSVSDENTSLIDAFAMADEILLHGVQGITSLITTPGLINTDFADVKQVMHEAGSAIMGVGESSGDSAALHAARKALSSPLLEASIEGAQRVLLNITGSSELGIIEVSQAADEIHGVSHPDANIIFGTVIDDEMATNVRVTVIAAGFDRWDSDRVRK---------------PS-R--------STDEK---LLADVF--E--EF--DDEDGLEVPDFLK-----
>MBA50749.1|Bacteria___Actinobacteriota-Acidimicrobiia___Microtrichales___MedAcidi-G3_sp002708935___95.73___GCA_002708935.1
--------MA---S---------PQNYQAVIKVVGVGGGGCNAVNRMIESGLTGVEFIAVNTDAQALLMSDADIKLDIGRELTRGLGAGSDPDVGRQAAEEHTDEIHETLAGADMVFITAGEGGGTGTGAAPVIADIARECGALTIGVVTRPFMFEGRRRAVQADAGISDLRERVDTQIVVPNDRLLSVTNENTTMVDAFQMADDVLREGVQGITTLITTPGLINTDFADVKMIMSNAGSALMGIGRAHGDNRAENAARQAVSSPLLEASIEGARGILLNVTASNALGLHEVRDAADVIHDVAHPDANIIFGTVIDDSMGEEIRITVIAAGFDRWDDGTAGSTR-SS-------TSTPI------------------EMADIF-SDE-ALD-DDDDEFDVPSFLK-----
>WP-013302180.1|Bacteria___Firmicutes-Bacilli___Mycoplasmatales___Mesomycoplasma_hyorhinis___100___GCF_000383515.1
MS-------N----------NN-QNSEVIKAKIIAIGGCGANIVDFLKHRQLQDISYLLVTTKTNTLRFFNPSQTMLLDDK-SSESGFELNPIQAERAALLAEQDIKKQLVDTKLLFILAGMGGATGTGASHIFAKVAKTLKSLTIAIAIQPFDFEDSKRLSRASEGIKKLQENSDALIVVSNSKIAELYNG-ISISDSFTKANQIIFDIIQTIIDLISKQAFVEIDFSILRKAIRNHKKLFINSGLGFGKQRAKRAAQQALIDSVIDFDFKLTKQVIIIISAKNSYSEEEINTIVQFLESKGARNFEYSCGIYLAPELDENIKVGLIISG-ESHLTLTS--Q--HK------IQEEPR--------------------------KHN--EF-EDDDLSNPDF-------
>WP-009622132.1|Bacteria___Firmicutes_B-Desulfitobacteriia___Desulfitobacteriales___Desulfosporosinus_sp000224515___99.23___GCF_000224515.1
MQI-LE--MK-AE-EAEKSVEQESSTVSINFGILGLGQAGGKITDSFAVCRLPGYPAIAVNTCLNALRNIPDSQRVAL--N----LGAMRQPELGYAAISQDTNRVPRVFEQVDHVIVSAGIGGGTGTGGIQTVCEALAEKGYSVTAMITLPRNLDSVEEKQNANVFLGTLQELVSSVIVVDNNLLYNRYVNQSGIDDWKTASNMEIVRIINEMNATTGLPSPTTFDGAELTKVLTSGGCVTFGKARISAES-LA-ELSNILNQGYLEKNLAEARYAGVQLI-PPNLEMME-RTIIDELKKKM-P---TLLGTYVQEG-QNELLVYTIVSGMG-PRA-QE--QQV--------VEKRPNE-N---------QKS------A--KKRTN--PF-KEKE-N--PF-NK----
>WP-071314473.1|Bacteria___Firmicutes-Bacilli___Bacillales___Anaerobacillus_arseniciselenatis___79.74___GCF_001865995.1
MIN-VE--LQ----------KDSQVDISMKFGFLGLGMGGCSIAAACADIEMGNYTSLLINTNKDKIEAKNSLKKMIIG----NGKGAGRNLSVGEEIFKDNLNEVKTQFEGSDFIWIVAGLGGGTGTGSIIQAAELLYRNGFQFGLILTLPRKSEGRTVLSNALERLQTITKLLGSVIVVDNQKLYDYYTDYASVSDYLKFSNQYVAETLHELN-IVKPYGEYHFDSSEFENLIKTPGILHLS--K-SANSDTEQKLEENIHNGVLDFKIDKASRLAISIVSNENINMQN-NAIEHKVKEIS-PEAQ----Y--DRN-RNEVYFYAVFAGLS-PSI-KE---EN-K--------EE--------------LENAI----SLSKKEIDP-SL-KEDDVD--PFI------
>WP-090822920.1|Bacteria___Firmicutes_I-Bacilli_A___Paenibacillales___Paenibacillus_E_sp900103825___99.19___GCF_900103825.1
MRN-----------------LRNDLSLSLKFGFLGLGMGGCSIAYECATIRTQNYTALLINTNERKFKEHSNVRKMQLG----FEKGAGRDIAIGEAAFKQHRDIIQREIADRDFVWVTGGLGGGTGTGSILEAIRMLYANGFKCGLMITLPRDNEGTTVIENALDRLQMLAKALGCILAVDNQKLYNDFIKEASISEYLDYSNKYIATALHEIN-VVNPIAGYHFDSSELLNTLKTPGLISIG--K-ESNADTANDFKRSIERGTLDYNLGKAARVAVSMVAHPTISMS-INSIETTIEGLS-PEAE-------DPK-GEDLSIYTIVAGLG-PRV-NQ--TKA-E--------QE--------------KAEDF----SLSQSEQDP-EV-KNDDLD--PFLK-----
>WP-024634174.1|Bacteria___Firmicutes_I-Bacilli_A___Paenibacillales___Paenibacillus_sp000499205___99.26___GCF_000499205.1
M-------------------------VGLKYGFLGVGLGGTSIASACASIRTSNYSAFLVNTNENKIPDASNVTKFLLG----YEKGAGRDIDLGEEAFLTHIEKIQSYFSDRDYVFLMVGMGGGTGTGAVIEAAKLLHANGFQFSLVLTLPRDQEGKVVLDNAIQRLQLIARALGSIILVDNQQLFENYLQHGSVEEFLKSCNEYIAVMLHEMN-TVNPTGPFHFDTSEWLKILQTPGIMLVG--RTT-DSDAENKLKQSIEEGVLGYNLENAERCALSLLASPGITIG-MNTLEQLLITYA-PEV-ATYG---DQNI-KQLHIYSVFAGLS-PRL--Q--ESS-K--------ER--------------KNE------ALQKK--D--DL-SDENVD--PF--DN---
>WP-000918313.1|Bacteria___Firmicutes-Bacilli___Bacillales___Bacillus_A_cereus_AD___98.61___GCF_002214725.1
MAG--E--------------IESQGNISLKFGFLGLGMGGCAIAAECANKETQNYRAILVNTNSNKIKNTGNVRKIQLG----YEQGAARNPQVGEEAFVKHFEAVKQEFEDRDFIWITCGLGGGTGTGALLKAIEMLYEHDYNFGLLLTLPRDAEALKVLENATSRIRSIQEAFGSIVLIDNAKLYRKFEEEALANEYTSYSNKYIADALHEIN-LVTPFSDTHFDASEFAQVINTPGVLSLA--K-ESNQDTENQLGNALEKGVLD-ELESAKKSALSIVTSPRLNFS-LNQMENFLKERT-PEA-----V--NKT-KKEVKFYSVVAGLP-PRV-SD--DEI-R--------KE--------------EREQA----NLFQEEKK--KL-EEED-DQPSF-------
>WP-014826485.1|Bacteria___Firmicutes_B-Desulfitobacteriia___Desulfitobacteriales___Desulfosporosinus_acidiphilus___99.49___GCF_000255115.2
MAI-IE--MQ-KEPE----ADQESSTVSINFGIIGLGQAGGKIADSLAACRLPGYQAIAVNTCLHALKNIPESQRVAL--N----LGAMRQPELGYAAINQPLNRVPRVFENVDHVIVSAGIGGGTGTGGIQAVCEALAEKGYSVTAMITLPRNLDSVEEKQNANVFLGTLQELISSVIVVDNNLLYNRYVNHSGIDDWKIVSNMEIVRIINEMNATTGLPSSTTFDGAELTKILTSGGCVTFGKARISAET-IA-EISEILNSGYLEKNLSEARYAGVQLI-PPDLEMME-RTIIDELKKKM-P---TLLGTYVQKG-QNEILVYTVVSGMG-PRA-QE--QQA--------VEKRPSE-N---------LKG------S--RQRTN--PF-KEKN-N--PF-NKQ---
>WP-103110606.1|Bacteria___Firmicutes_I-Bacilli_A___Brevibacillales___Brevibacillus_reuszeri_A___99.73___GCF_002897295.1
MSK-IN--LE----------KQRSAAIGTQFGFIGIGQGGSKIVDAFAGIR-SNYPVLCFNTNLESLKNVDKHNRVALGKEFE--RGAGMVPEKGRQAVEANFTAIQRTMKNAEVVCIVASLGGGTGTGALNIMIDVVAD-GKPVIAIVSLPNPH----ENINAYNALKELYRALESLIILDNKKIIEDHDTEAAIS-WDRYSNYKVASILHEWN-VVTLESDKSLDAEDFKNKL-TGGVLTFA--KKK-NSEINEIVRNVLANGF-DEDAK----AFIHVV-PKHLNANTLEKINRRLQEEL-PGVPVYYGRSTD---S-RALVYTITSGL--PRA-RK--EES-E------ISQQ-------------RENKSS----G-FRNRSN--PF-KEDQSN--PF-RKS---
>WP-095268037.1|Bacteria___Firmicutes_I-Bacilli_A___Paenibacillales___Paenibacillus_campinasensis___99.85___GCF_002272015.1
MVL-IN--LE----------TQLNAEPGLNIGLIGTGQGGGKMVDAMASIR-PNIPAMVINSNLKNLKNIPAKYKFPLGE-----KGVGKDPETGRQAFLENFDAIAELMQDVDVVVVAASMGGGTGTGSINELTDAISR-GKPVIAITSLPRPNEV--ESLNAYNALAELFRLLESLIMLDNEKIIQDHEPEVPIS-WDYYSNYKLASTLHEWS-VLSLGSDYTVDAADLYNHI-GGGVITFA--KKR-DNKIQEIIKNVLANGF-DVDMR----SMLVVV-PRELNHDTLEIIRTEIKNEL-PQINFYPGLAT--G-SKRAIVYTIAAGL--PRA-KN--EEA-A------QRER--------------ENRSS----G--SNRVA--GI-KQEETEINPF-KK----
>WP-084242426.1|Bacteria___Firmicutes-Bacilli___Bacillales_A___Planomicrobium_A_okeanokoites___99.34___GCF_900176575.1
MNL------K----------SSSRINTSLKFGFIGLGMGGNSIAAACAEIATNNYSALLVNTNQDKIEVSNPKEKLLIG----NGRGAGRNIEIGQEMYLSDEDQIKKQFNETDFLWVVAGLGGGTGTGSIVHAIGSVMKSGFKFGLILTLPRKNEGATVLANALMKLQQINQALGSIILVDNQKLFDYFTETSTLSDYLKFTNQFVAETLHELN-VVKPVGENHFDSSEFENLIKTPGVLHFS--K-STSDSTSTGFKENIVKGILDYDLTRSSRLAISILADETVNFG-TNAIETEINQIA-PEAN----Y--NKNI-KDTYFYAVFAGLQ-PRV-KE--EES-R--------QQ--------------AAEEA----A-FVEEVDM-NL-KEEDLD--IF-RK----
>AKM80791.1|Bacteria___Patescibacteria-Saccharimonadia___Saccharimonadales___2011-GWC2-44-17_sp001029695___64.25___GCA_001029695.1
M---PE--VT---PS--------EIQTFASIKVIGVGGAGGSAVNRMKDAGLSGVQFIAMNTDAQALHNSKADIKLHLGHETTGGLGAGANPSTGEQAANESRAEIAEALQGADMIFVTIGAGGGTGSGAGHVVAEIARELGILVVGVATKPFSFEGEKRRTNADWAINRLGRQVDTLITIPNDRLLQTIDRRTPLLETFKIADDVLRQGVQGISELITEHGLINLDFADVKAIMSNAGSALMGIGRASGDDRAAQAAQQAIESPLIEVSIDGAKGVLFNVTGGYDMSMSEIQEAAEIITSAVSPDANIIFGATLKPDLEDELIITVIATGFDSEFFHEQEVTL-EP-------QEVES--RDD-LDLDRADAAA-FPTQNIW-VQ------EDDDESDTPAFLRRRKKN
>WP-039326937.1|Bacteria___Patescibacteria-Saccharimonadia___Saccharimonadales___TM7x_sp000803625___65.38___GCF_000803625.1
M---PQ--IQ---PS--------EVQTFASIKVVGVGGAGGSAINRMKDAGLNGVQFIAMNTDAQALHNSKADIKIHLGHDVTNGLGAGADPTVGEAAANESREEIKKSLEGADMVFVTIGAGGGTGSGAGYVVAEVARELGILVVGVATRPFSFEGEKRRVNADWAISHLGREVDTLITIPNDRLLQTIDRRTPLLETFKIADDVLRQGVQGISELITEHGLINLDFADVKAIMSNAGSALMGIGRASGDDRAVQAAQQAIESPLIEVSIDGAKGVLFNVTGGYDMSMAEIQEAAEIITSAVSPNANIIFGATLKPEMEDELVITVIATGFDSDTFHQQDVSL-TV-------Q--AE--EEE-LELDKEEAAE-FPETNMW-ATE-----VEDEEDDTPAFLRRRKKN
>WP-104944753.1|Bacteria___Patescibacteria-Saccharimonadia___Saccharimonadales___PMNU01_sp002952755___71.29___GCF_002952755.1
M---PQ--VA---P---------AIETFARIKVIGVGGAGGAAVQRMMDAGVEGVEFIIINTDAQALHHSNAPVKIHIGKDETRGLGAGADPLVGQKAAEESIDEIKKALEGADMIFVTIGAGGGTGSGAGHVVARAAKEMNILVVGFATKPFAFEGEKRRKNAELAIENLRKSVDTLIIIPNDRLLQTIDRQTPLLEAFKVADDVLRQGVQGISDLITVHGLINLDFADVKAVMSNAGSALMGIGRASGENRAVQAAQQAIESPLLEVSIDGARGILFNVIGGNDLSMHEINMAAETITNAADADANIIFGATISPDLDGEVIITVVATGFDASYFTNRRADA-GG-------PPTPT-P-D--TSLDEQQDAATFGMPNIW-DSDSSTA-DSDPELEKPSFLRRLTKR
>HBO64508.1|Bacteria___Patescibacteria-Saccharimonadia___Saccharimonadales___UBA1547_sp003545655___52.2___GCA_003545655.1
M---PE--VI---PS--------DIQTFASIKVVGVGGAGGSAVNRMKEAGLTGVQFIAMNTDAQALHNSKADVKIHLGHSTTGGLGAGADPTKGEAAANESREDIKAALEGADMVFVTIGAGGGTGSGAGYVVAEIAREMGILVVGVATRPFSFEGEKRRTNAEWAIGNLRRHVDTLITIPNDRLLQTIDRRTPLLETFKIADDVLRQGVQGISELITEHGLINLDFADVKAIMSNAGSALMGIGRASGDNRAAQAAQQAIESPLIEVSIDGARGVLFNVTGGYDMSMSEIQEAAEIITSAVSPDANIIFGATLKPEIEDELVITVIATGFDSAYFQDEAPGI-EQ-------AEKMS--AET-MNLDHTEAAA-FPTESMW-TQ------EQEEESDTPAFLRRRKKR
>PKL31697.1|Bacteria___Patescibacteria-Saccharimonadia___Saccharimonadales___UBA1547_sp002839415___63.39___GCA_002839415.1
M---PE--VK---PS--------DIQTFASIKVVGVGGAGCSAVKRMKDAGLSGVQFIAMNTDAQALHNSPADVKIHLGRETTNGLGAGANPSVGEAAANESRDEIRDALEGADMVFVTIGAGGGTGSGAGYIVAEIARELGILVVGIATKPFSFEGEKRRTNAEWAIAQLGRQVDTLITIPNDRLLQTIDRRTPLLETFKIADDVLRQGVQGISELITEHGLINLDFADVRAIMSNAGSALMGIGRASGDNRAAQAAQQAIESPLIEVSIDGAKGVLFNVTGGYDMSMSEIQEAAEIITSAVSPDANIIFGATLKADLEDELIITVIATGFDSAYFHEQPSLD-NN-------QDM-----DE-LDLDKNETPTAFPQGNIW-A-------EEEDESDTPAFLRRRRKN
>PLS81969.1|Bacteria___Patescibacteria-Saccharimonadia___Saccharimonadales___GCA-2861585_sp002861585___55.99___GCA_002861585.1
M---PE--VK---PA--------DIQTFANIKVVGVGGAGGAAVNRMKEAGLHGVEFIAVNTDAQALHNSKADVKIHIGRDTTRGLGAGADPNVGENAAHESREEIKKAIDGADMLFVTIGAGGGTGSGAGHVVAEVAREQNILVVGVATKPFSFEGEKRRVNADWAIAHLGKQVDTLITIPNDRLLQIIDKRTPLLETFKVADDVLRQGVQGISELITEHGLINLDFADVKAIMSNAGSALMGIGRASGDNRAVLAAQQAIESPLIEVSIDGARGVLFNVTGGYDMSMSEIQDAAEIITSAVAPDANIIFGATLKPELEDELVITVVATGFDSAYFHEKAAMM-NEIPASSN-APAPA--TDD-MDLDTKPKGT-HEQKNIW---------YDDDESDTPAFLRRRKKK
>KKW02669.1|Bacteria___Patescibacteria-Saccharimonadia___Saccharimonadales___UBA10027_sp001003725___60.4___GCA_001003725.1
M---PE--VK---PS--------EVQTFASIKVVGVGGAGGSAVNRMKEAGLNGVQFIAMNTDAQALHNSKADVKIHLGKDATGGLGAGADPSVGERAASESREEIKEALAGADMVFVTIGAGGGTGSGAGHVVAEIARELGILVVGVATKPFSFEGEKRRQNAEWAIAHLGRQVDTLITIPNDRLLQTIDRRTPLLETFKIADDVLRQGVQGISELITEHGLINLDFADVKAIMSNAGSALMGIGRANGEERASLAAQQAIESPLIEVSIDGAKGVLFNVTGGYDMSMSEIQEAAEIITSAVSPDANIIFGATLKPELEDELIITVIATGFDSEYFHEQVSAL-GA-------QQAPE--RLDEMDLDQTDAAA-FTPQNIW-APV-----EEDDESDMPAFLRRRKKS
>AGL62424.1|Bacteria___Patescibacteria-Saccharimonadia___Saccharimonadales___Saccharimonas_aalborgensis___67.13___GCA_000392435.1
M---PE--VK---PS--------EIQTFASIKVVGVGGAGGSAVNRMKDAGLVGVQFIAMNTDAQALHNSKADVKIHLGHNTTNGLGAGADPTVGEAAARESVTEIRDALEGADMVFVTIGAGGGTGSGAGHVVAEIARELGILTVGVATKPFSFEGEKRRTNAEWAIAQLGKQVDTLITIPNDRLLQTIDRRTPLLETFKIADDVLRQGVQGISELITEHGLINLDFADVKAIMSNAGSALMGIGRASGDDRAAQAAQQAIESPLIEVSIDGAKGVLFNVTGGYDMSMSEIQEAAEIITSAVSPDANIIFGATLKPELEDELIITVIATGFDSAYYHQQATPS-LA-------QDAAQ--DDE-MNLNHTDAAE-FTDHNIW---------QEQDEDDTPAFLRRRKKR
>OGH51542.1|Bacteria___Patescibacteria-Microgenomatia___Levybacterales___GWB1-37-8_sp001782645___50.03___GCA_001782645.1
MP---Q--IK---P---------DVEAFARIKVLGVGGSGKNALNHMINSKVKGVDFIAVNTDSQDLHHSLSKKKIHIGKNLTRGLGAGMNTELGKRAVEETKEEVQEAVKGADMAFITYGLGGGTGTGAGPIIAKIAKEMGALTVGVVTKPFFFEGQQRMKIAETGLEELRQAVDAIIVIPNDRLLSTIGKETTAKTAFAMCDDVLKSAVEGISDLITIPGIINIDFADIKAIMTDAGSALMGIGTASGEKRAEEAAKMAINSPLLEISINGAKGVLFSIAGGADLGMFEIQDAAKIITESVDPNAKIIFGTVNDESLKGEVKITVIASNFPENFTKKTL-QS-TQ-------EEKPT-------TGSD----------D---KKT---D-EDDE-WAVPAFLRRSKLK
>KKW10207.1|Bacteria___Patescibacteria-Paceibacteria___UBA9983_A___UBA10002_sp001004005___67.82___GCA_001004005.1
MP---Q--IT---P---------DVEAFARIKVFGCGGSGKNALNHMINSKVKGVEFIGVNTDAQDLHNTQSKKKIHIGKNLTRGLGTGMNPEIGKRAAEETREELQEAIKGADMVFIAGGEGGGTFTGSAPIVAKTAKEMGALTVAVTTKPFFFEGTQRLRLAEQGLEELRKVVDAIIVIPNDRLLAAVSKETTAK------------------------------------------------ASATGEKRAEEAAKQAINSPLLELSINGAKGVLFSIAGGDDLTMFEIQDAAKVITESIDPNAKVIFGTIKDEKLKGEVKITVIASGFPDGARSKPL-TP-EK-------EDK--------PSGKETPKP---------------ED-VDDD-WAVPAFLRRAKK-
>tbn..595..1722..DFGN01000029.1|Bacteria___Patescibacteria-Saccharimonadia___Saccharimonadales___UBA2866_sp002371235___61.03___GCA_002371235.1
---------K---PT--------EVESKASIKVVGVGGAGGSAVERMKEVGLSGVEFVAVNTDAQALHHNPADVKVHIGK----GLGAGGDPEKGREAAEESREAIDKALDGADMVFITLGAGGGTGSGAGPVVAEEARKKDILTVGVATKPFTFEGARRKANADVAIDKLARQVDALITIPNDRLLQTIDPRTPLLETFKIADDVLRQGVQGISELITEHSLINLDFADVKAIMKNAGSALMGIGRASGENRAVIAAQQAVESPLIEVKIEGARGVLFSVAGGYDMSMSEIQEAAEVITGAVSPDANIIFGASIRPELDDEIVVTVVATGFDSDYYNEPEPEA-EQ-------DEKPT-T-----------EAK-FSKTNMW-KKE-P-V-MNDDDMDIPPSLRER---
>PSO42915.1|Bacteria___Patescibacteria-Saccharimonadia___Saccharimonadales___QS-5-54-17_sp003022365___71.76___GCA_003022365.1
M---PE--VV---P---------SVETFARIKVLGLGGGGGEALNRMIDMGVENVEFVAVNTDAQALDNAKATTKLHIGKETTRGLGAGADPQIGQQAAEESMEDIKQSLEGTDMAFIMMCAGGGTASGAAPLVAEAARQQGILTVGFATRPFAFEGETRRANADSAIERMRKSVDTLITIPNDRLLQTIDRKTPLLEAFSVVDDVLRQGVQGISNLITVHGLINLDFADVRSVMDNAGSALMGIGSASGEDRAVTAAREAIESPLLEVSIDGARGVLFNVTGGRDMGMHEINEAAETITSAIDPDANIIFGATIDENLEDELRLTVVATGFDAAVADREPAGG-LA--------NKPN--EE---DPEQS---------NL-DEET-PFS-GDDDDFDVPAFVRNRDRG
>WP-079651607.1|Bacteria___Firmicutes_A-Clostridia___Peptostreptococcales___Peptoanaerobacter_yurii___99.3___GCF_900167215.1
MKY--E---S-V-----------ISNADRRLVIIGVGGAGGNAVNRMVEDGVDGVEYISANTDNQALNSSLADNKIQLGEKLTGGTGAGARPEVGRKSAEESYDKIKEEIQGTDMLFIAAGMGGGTGTGAAPVIAQIGKEINALTVGIVTMPFRFEGAKKKEVAENGLEELKKYLDAIIVIPNDKILEISPKGTTLKEAFAKGNEVLKKGVKGIVDIIKKEGMVNIDFADVSTVIKNDGVCHMGFGVSKGENRAVDSVKMAVTSPLLETSIRKAKRVLVNITSTMDATISDLELIGDFINDTVGENENNIIGYTFSDDMGDDLSVVVIATGIEDYQKEEETQKS-GS--------SEPDD-------PK---------K-NLFIEEI--KD-KKEPPLDIPDFLRNNKKR
>WP-093122257.1|Bacteria___Firmicutes_A-Clostridia___Saccharofermentanales___Saccharofermentans_sp900111435___88.98___GCF_900111435.1
MSD--N--F--V-----------DEEHFATIKVIGCGGGGCNAVDRMLDSGVQGIDFISINSDNQALARSKAPIRIQIGEKVTRGLGCGADPSVGERAAEESKDEIAEAISNTDMLFITAGMGGGTGTGAAPVVAQIAQELGILTVAVVTRPFGFEGARRAANAERGIRELEKYVDSLVVVSNDKLLEVVDEDTSFEDAFNMADQVLKFGVAGISDLVAIPGLINLDLADVRRVMTKAGVCHMGIGRASGEGRATAAVKQAINSPLLDTTIEGANGVIVNFTGGRNMKLQEIDMAAKLVREAVSPEAEIIVGAVIDTSLEDEIMITVIASGFDNSVNASAG-RA-STAPRAQANQPQPA---PPAPAPAQ-TQPIP---QAI-QQQA-PPA-PEQPK-SKPWFMR--DNE
>KUO55815.1|Bacteria___Proteobacteria-Alphaproteobacteria___Rhizobiales___Filomicrobium_sp001516065___81.46___GCA_001516065.1
MN--IK--LE-L-PQ--------LTDLKPRLTVIGVGGAGCNAVNNMIAAGLTGVEFVVANTDAQTLEVSSAEHRIQLGMNLTEGLGAGANPEIGAAAAEEAIDEIKSQISGSHMLFLAAGMGGGTGTGAISIIARASREMGILTVGVVTKPFQFEGSRRMRMAEAGIQELRQNVDTLIVIPNQNLFRVANEKTTFAEAFLLADQVLYSGVACIVDLIVREGLINLDFADVRAVMRNMGTAMMGTGEGTGERRAITAAEEAIANPLLDVSLQGAKGLLLSITGGPDLTLYEVDEAASRVRKEVDPEANIIVGATFDDTMEDRVRVSIVASGMSSTDTSAFAPSA-QSRPTPASDQQQPEAS-PPA--PQQRAKRDS-PRRGFF-ERLGPSS-DTNQDVDLPVFFSADQGR
>PPD08856.1|Bacteria___Proteobacteria-Alphaproteobacteria___Rhizobiales___Hyphomicrobium_sp002928735___97.18___GCA_002928735.1
MNA--K--LP---PN--------IPDLKPRITVIGVGGAGCNAVNNMIDASLDGVDFVVANTDAQSLVASNAPHKIQLGARLTEGLGAGSRPDIGEAAAIETLEEIRDLVRGSHMVFVAAGMGGGTGTGAAAVIARAAKEQNILTVAVVTKPFQFEGARRMRIAEAGIAELKKHVDTLIVIPNQNLFRIASERTTFAEAFVLADQVLYSGVACIVDLIVKEGLINLDFADVRTVMSGMGSAMMGTGEASGEGRAVRAAEEAITNPLLDVTLAGAKGLLLSITGGTDLTLYEVDEAATRVRQEVDPEANIIVGATYDPTLGDRVRVSIVASGMDRSSAAAQPPSR-SGEPAAQE--SAPSSE-APAAPPAQRAKTQR-E-KGFF-ERLGPEP-QRQEKPELPVFFSKSRR-
>MAI48262.1|Bacteria___Proteobacteria-Alphaproteobacteria___Rhizobiales___GCA-2689605_sp002689605___96.09___GCA_002689605.1
MN--IK--LE-L-PD--------VSDLXPRISVIGIGGAGCNAINNMIATGLEGVEFVAANTXAQALAMSSAEQQIQLGAELTEGLGAGARPEIGRGAAEEAIDEIRAQIEGCHMVFLAAGMGGGTGTGAISVIARIARXMDXLTVAIVSKPFQFEGSRRMRXAEDGIKELRDQVDTLIVIPNQNLFRIANQKTTFAEAFILADQVLYSGIACIVDLIVKDGLINLDFADVKAVMKGMGSAMMGTGEATGEDRATLAAEKAXANPLLEISLRGARGLLISIIGGQNLTLFEVDEAASRVKSEAHPDANIIVGASFEDDMDNKIRVSIVAAGLDGASAQNAQPSM-AASPTSTS--PEPASPDDPAPSPSQAQQPAD--RRSIF-ERK-P-A-GQSQSRGVPGLLRRQQNQ
>WP-013419718.1|Bacteria___Proteobacteria-Alphaproteobacteria___Rhizobiales___Rhodomicrobium_vannielii___97.77___GCF_000166055.1
MG--IN--LQ-L-PG--------LTELRPRITVIGVGGAGGNAVNNMVEAGLEGVEFIAANTDAQALASSGAYTTIQMGIGITEGLGAGSRPEIGAAAAEEAIEEIRSHLDGVHLLFITAGMGGGTGTGAAPIIARTAKELGVLTVAVVTKPFEFEGQRRMRTADAGIAGLAQHVDTLIVIPNQNLFLVASERTTFADAFSRADDVLRSGVSCITDLMVKEGLINLDFADVRTVMQNMGTALMGTGEAEGEKRALQAAEAAISNPLLEVSMRGAKGLLVSITGSFDMTLYEVEEAASRIRREVDPDVNIIVGATFDQSLQNRLRVSVVATGIHSGVAPHHAP-----PPVEKD--EQPARD-APAP-PA--RRPLTLSRKGFF-DWMGPRQ-NGDEAIDIPKFFRKPAS-
>MBI04378.1|Bacteria___Proteobacteria-Alphaproteobacteria___HIMB59___AG-337-I02_sp002718135___70.43___GCA_002718135.1
ML--FE--FD----S--------LSEQKANLKVVGVGGAGGNAVNRMITSGMQGVDFIAINTDAQDLDNNPAEHKIQIGKNLTKGLGAGANSSVGKNAAEADSEIIYNLLEGADMAFITGGMGGGTGTGAAPMIAQISRELGILTVGIVTLPFKFEGPKRYNRALEGIAEMKKSCDTLIAIPNQKLLSVVDKSTTLPEAFKMADGILHQAAKGISDLINVHGMINLDFADVETIMKNMGEAIMGTGIAQGEERAALAAQQAISSPLLNASIAGAQGVLVNITGGDNITLHEIDEATSIILEEAGESANIIVGAVIDPNMKDDIQVTVISTGFNTMSIDAEA-KT-VEVPTRELDQNEPL--KE------EE---------D--DQRL-P-----EKRLEVPAFLRKQQDG
>WP-040747263.1|Bacteria___Proteobacteria-Alphaproteobacteria___Pelagibacterales___HIMB114_sp000163555___98.81___GCF_000163555.2
MA--IN--IT-A-PE--------LRELKPRIVVLGVGGAGGNAINNMIDSGIQGVEFVAANTDAQDLKKNKADCKIQLGANLTRGLGAGAKADIGQAAADESMNEIINLLQGANMVFVTAGMGGGTGTGAAPVIAKAAKDLNILTVAVVTKPFMFEGPGRIRVAEAGLENLFKVVDTSIIIPNQNLFKIADDKTTFPQAFRMADNVLMHGVRGITDLIVQPGLMNLDFADIETIMSGMGKAMMGTGEAEGEKRAELASEAAINNPLIDYTLKGAKGLLVNITGGNDITLFEVDEAANKIRAEVDPTADILIGSTIDESMNGKVRVSIVVTGLGGEVVKNK-PTSVQNTPYSNY--SAPISQQSPV-S--E-DQNFDL-SESLIIENV-PN--DDKDDLEIPAFLRRQTN-
>PDH19885.1|Bacteria___Proteobacteria-Alphaproteobacteria___Pelagibacterales___Pelagibacter_A_sp002457475___57.8___GCA_002457475.1
MS--IN--IG-G-GE--------LKELKPRILVLGVGGAGGNAINAMIESGMTGVEFVAVNTDAQDLKMSKADAKIQIGMNLTKGLGAGAKHDIGQAAADESMNEITSYIQGANMVFITSGMGGGTGTGASHVIARAARELNILTVGVTTLPFSYEGPKRMRRALEGLEEFKKHLDTVIVVPNQNLFKIANETTTFEQSFNLSNNVLKHGVQSVTDLMVRPGMINLDFADVETVMTASGKAMMGTGEAEGENRAMAATEMALNNPLIEYSLQGAKGLLINITGGNDLTLFEVDQSVNKIRAEVDPEAELIFGAIKDENMTGKIRVSIVATALDGHKTENKTSQN-RNNPRVDNSEEAPA---NPS-MPKS---------EDLT-DEIED-DINEEEDFEIPAFLRKQKF-
>WP-051188451.1|Bacteria___Firmicutes_A-Clostridia___Peptostreptococcales___Proteocatella_sphenisci___99.3___GCF_000423525.1
MF---D--ID-M-ND--------SLLSREVIKVIGVGGGGGNAVNRMIQAGIAGVEYIVMNTDAQALRQSEAPIKIQLGEKTTRGLGAGANPEVGAKSAEESEEDIKKCIEGSDMIFITAGMGGGTGTGAAPIVSRIAKSMNILTVGIVTKPFFYEGKMKAKKAEAGIAEMQKYVDTLIIIPNEKILEITDKNTRLDDAFEMANQVLKQGVKGITDIIKVPGMINVDFADVRTTMSNKGIAHMGIGNAQGENRALVAAEEAIMSPLLETTVEGASAVLINISASREFTISEFNEVSRFVNESVNSESEVIIGTSLNDDLGDILSITVIATGFSEEAPAKT-PK-----------KEE---------K--E--------KES--QEKI--DE-ENEPFFVIPKWLEKKK--
>tr|A0A058ZEW1|A0A058ZEW1-9EUKA|Eukarya_.._691883_.._Fonticula_alba
---------------------------M------------------------EGVRAVFVDLEPSVIDQTRTGA-QLYPEQI-TGEDAANNYARGKEILEN-VDRIRRLASGLQGFLIFHSFGGGTGSGFTSLLLERLSAEKKSKLEFAVYPSVSSSVVEPYNSILTTHTSMEHADVTFLVDNEAIYDLCRRNLDVESSYVNLNRLISQVVSSITASLRFDGALNVDLTEFQTNLRH----FPLV-NSK-ES-VAEISYACFHSQMVKCDPRGA--CCMLYRG--DVVPKDVNTAIANIKSTVDPT-GFKVGLN-YPGLARPRSLCLLSTAIE---W-QR--DKF-L------YAKR----H---------VGE------G--MEE-G--EF-AEEDLAERDYVNDS---
>sp|P52274|TBA8-CAEEL|Eukarya_.._6239_.._Caenorhabditis_elegans
---------------------------MRECVSIHIGQAGAQIGNACWEEGLEGVRAIYVDLEPTVLDEIRNGV-NLFPDQI-NGEDAANNYARGKELIDV-LDRIRKQTEGLQGFLVFHSFGGGTGSGFSSLLMERLSVEKKSKLEFSVYPAVSTSVVEPYNSILTTHTTLELSDCSFMVDNEAIYDLCRQKLHVERSYSNLNRLIAQVVSSITASLRFDGALNVDLNEFQTNLRH----FPLA-TAR-ES-VQDITHMCFANQMVKCDPSGA--VCLLYRG--DVVPKDVNAAISSVKAGIDPT-GFKVGIN-YAGLAKHRAVCMLSTAIE---W-AR--HKF-L------YSKR----H---------VGE------G--MEE-G--EF-MEDDLAEKDYVRDT---
>tr|Q24D63|Q24D63-TETTS|Eukarya_.._312017_.._Tetrahymena_thermophila
---------------------------MREIVCISAGQCGNQIGYKFWEEGVEGVRSVMVDLEPGVLDSIRASK-QLFPDNI-HASSASNNWAKGAELQQE-LDIVRREVDSLQGFQFTHSIGGGTGSGMGTLLIQKLREEDRIFSSFSVFPSVSDVVIEPYNATLSIHQLIENVDQCMVIDNEALYNICMKNLKIEHTYGDLNHIVSVAMSGVTCSMRFPGQLNADLRKLSVNLRH----FFTV-GAQ-SD-VPEILQQAFHNMMCAADVSGT--AALAFRG--KVSSYEIEKQLLNFQQSNEPN-SMKLSMC-DS---QPRSAVLISTSIE---F-KR--AQY-S------FRRK----H---------LDE------G--MDE-M--EF-NEANMDVSEYYDSTNKK
>tr|Q22ED2|Q22ED2-TETTS|Eukarya_.._312017_.._Tetrahymena_thermophila
---------------------------MREIINLQVGSCGNQIGSKFWEEGIEAVIAVLVDLEPGTLDSVKAST-SLFPDNV-SGTGAENNWAIGVQYLDQ-KEIVRKQADSFQGFQITHSLGGGTGSGMGTLIIKSMKEENRIIQAFSVFPSVSDTVVEPYNAILSINQLIDQVDECMAIDNEALYEACVRLLKMMSTYNTINTLISSVMSCITCTMRFPSQINSDLRKFGVNLRH----FLMT-SAN--T-VSYLHDQMFANMTCSADLRGS--AFASFRG--KMSYKEVDECVLNVSNSYEPN-NLKHSVC-ET---NLNSVSLIGTAIE---F-MR--EQF-A------FRRK----Q---------TNQ------G--MDE-M--EF-AESNVDVSEYYDMFQTC
>sp|P02557|TBB-YEAST|Eukarya_.._4932_.._Saccharomyces_cerevisiea
---------------------------MREIIHISTGQCGNQIGAAFWEEGLEGVRSINVDLEPGTIDAVRNSA-NLFPDNI-FGSSAGNVWAKGAELVDS-MDVIRREADSLQGFQITHSLGGGTGSGMGTLLISKIREEDRMMATFSVLPSTSDTVVEPYNATLSVHQLVEHSDETFCIDNEALYDICQRTLKLNQSYGDLNNLVSSVMSGVTTSLRYPGQLNSDLRKLAVNLRH----FFMV-GAS-RT-VPELTQQMFKNMMAAADPRGT--VAAFFRG--KVSVKEVEDEMHKVQSSDEPN-NVQTAVC-SA---GDMAATFIATSIE---F-KR--DQF-A------FKRK----H---------TSE------G--MDE-L--EF-SESNMDVSEYYEATNFE
>tr|A0A0G4G2S2|A0A0G4G2S2-VITBC|Eukarya_.._1169540_.._Vitrella_brassicaformis
MSHLLQESLQEKSPQCEESVNATRTKIMREIVHIQGGQCGNQIGAKFWEEGIEGVRAVLMDLEPGTMDSVRAGP-QLFPDNV-FGTGAGNNWAKGAELIDS-LDVVRKEADCLQGFQITHSLGGGTGSGMGTLLISKIREEDRIMETFSVFPSVSDTVVEPYNATLSVHQLVENADEVQVIDNEALYDICFRTLKLTTTYGDLNHLVSAAMSGVTCCLRFPGQLNSDLRKLAVNLRH----FFMI-GAS-RT-VPELTQQMFKNMMCASDPRGT--ASAMFRG--RMSTKEVDEQMLNVQNSSEPN-NIKSSVC-DP---GKMSVTFIGTAIE---F-KR--EQF-A------FRRK----H---------TGE------G--MDE-M--EF-TESNMDVSEYYDATEA-
>sp|Q9H4B7|TBB1-HUMAN|Eukarya_.._9606_.._Homo_sapiens
---------------------------MREIVHIQIGQCGNQIGAKFWEEGIERVRAVLVDLEPGTMDSIRSSK-ALFPDSV-HGSGAGNNWAKGAELIEN-LEVVRHESDCLQGFQIVHSLGGGTGSGMGTLLMNKIREEDRIMNSFSVMPSVSDTVVEPYNAVLSIHQLIENADACFCIDNEALYDICFRTLKLTTTYGDLNHLVSLTMSGITTSLRFPGQLNADLRKLAVNMRH----FFMP-GAS-RS-VAELTQQMFRNTMAACDLRGT--VACIFRG--KMSTKEVDQQLLSVQTSSEPN-NVKVAVC-DP---GSMAATFIGTAIE---F-NR--EHF-A------FKRK----H---------TSE------G--MDI-N--EF-GENNIDVSEYFDAKEDK
>tr|A0A0B4J269|A0A0B4J269-HUMAN|Eukarya_.._9606_.._Homo_sapiens
MAVLLNEGL---S--CQHAVFKNFRS--QELLPQQKGLCDQKASSTFWEEGIEHVRAILVDLEPGTMDSVRSGA-HLFPDNI-FGSGAGNNWAKGAELVDS-LDVVRKECDCLQGFQLTHSLGGGTGSGMGTLLISKVREEDRIMNTFSVVPSVSDTVVEPYNATLSIHQLVENTDETYCIDNEALYDICFRTLKLATTYGDLNHLVSATMSGVTTSLRFPGQLNADLRKLAVNMRH----FFMP-GAS-RT-VPELTQQMFKNMMAACDPRGT--VATVFRG--RMSMKEVDEQMLAIQSSSEPN-NVKVAVC-DP---GKMSSTFIGTAIE---F-KR--EQF-A------FRRK----H---------TGE------G--MDE-M--EF-TESNMDVSEYYDATPK-
>tr|F0Y8A1|F0Y8A1-AURAN|Eukarya_.._44056_.._Aerococcus_aanophagefferens
---------------------------MREIVHIQGGQCGNQIGAKFWEEGVEGVRAILMDLEPGTMDSVRAGP-QLFPDNV-FGTGAGNNWAKGAELIDS-LDVVRKEADCLQGFQLTHSMGGGTGAGMGTLLISKIREEDRVMSTYSVIPSVSDTVVEPYNATLSVHQLVENSDQCFTLDNEALYDICFRTLKLTTTYGDLNHLIAAALCGTTCSLRFPGQLNCDLRKLAVNMRH----FFMV-GAS-RT-VPELTQQQFKNMMCAADPRGT--CSCLFRG--RMSTKEVDEQMLNVINSSEPN-NVKSAIC-DP---GKMSTTFIGTAIE---W-KR--EQF-A------FRRK----H---------TGE------G--MDE-M--EF-TESNMDVSEYTRSVPTG
>tr|A0A177WHL9|A0A177WHL9-BATDE|Eukarya_.._684364_.._Bratachochytrium_dendrobatidis
---------------------------MREIIHAQIGQCGNQIGTEFWEEGIEGVRCVLVDLEPGTMDAIRSSP-NLFPDNV-YGSGAGNNWAKGAELVES-LDIIRREADSLQGFQIVHSLGGGSGAGLGSLILSKIREEDRMICTYSVMPSVSDTVVEPYNATLTLHQLLENSDETFCIDNEALYDICLRTLKIPSSYRDLNHLVSCVMSGVTTCLRFPGQLNADLRKLAVNMRH----FFMV-GAS-NS-VQELVSQMFRNIMTACDPRGT--VASIFRG--KLSTKEVEQQILNIQNSSEPN-NMKTAIC-DP---NKMACTFIGTCIE---F-RR--DQF-S------FRRK----H---------TAE------G--MDE-I--DF-TESNMDISEYYSATQES
>tr|A2FPA6|A2FPA6-TRIVA|Eukarya_.._5722_.._Trichomonas_vaginalis
--------------------------MVREIVHIQAGQCGNQIGTKFWEEGVESVRAVLVDLEPGTMDSVRAGQ-QLFPDNI-FGSGAGNNWAKGQELCDQ-IDIIRKEAEYLQGFQLVHSLGGGTGSGLGALLLNKLREEDRILNTYSIIPSVSDTVVEPYNCMLSVDQFVEASDEVFCIDNEALYDICFRTLKLTNTYGDLNHLVSMVMSGTTCSLRFPGQLNSDLRKLAVNLRH----FFVV-GAS-IS-VCEISSQLFKNLLAACDPRGT--ASAHFRG--RVSPLTVDEQLACIQSSSDPS-NFKSAIC-DP---GKMAATFIGTAFN---F-KR--SQF-K------YSRR----H---------VNE------G--LDA-V--EF-DESNMDIQEYYTPG---
>tr|L8HE63|L8HE63-ACACA|Eukarya_.._1257118_.._Acanthamoeba_castellanii
---------------------------MREIVHVQVGQCGNQIGAKFWEEGIEGVRAVLVDLEPGVMDQIKGNK-KIFPDNV-HGSGAGNNWAKGAELVEE-MDVVRREVDLMQGFQLCHSLGGGTGSGLGTLVMSKLREEDRMICTFSVVPSVSEVVVEPYNATLSVHQLIENADEVMCIDNEALYDICFRTLKLNNNYSELNGLVSHVMSGITCSLRFPGQLNADLRKLAVNLRH----FFLV-GAS-LS-VLELTQQMFLNMMAACDPRGT--ASAIFRG--KLRTKEVEDELLKVQGSSEPN-NIKSSVC-SP---GDISATFLGTCIQ---F-KR--EQS-V------FKRK----H---------TEE------G--MDD-M--EY-TESNLDVQEYYTAGDE-
>tr|L8H9T9|L8H9T9-ACACA|Eukarya_.._1257118_.._Acanthamoeba_castellanii
---------------------------MREIISLHVGQAGVQVGNACWEEGIEGVRALHFDLEPSVIDQIRNGP-QLYPDQL-NAEDAASNYARGKENIEM-SERVRKLTDGLQGFFLFHSVGGGTGSGFGSLLLERLSFDKKSKLDFCVFPSASTSVVEPYNAMFSTRFLLEHANMAFMFDNEALYDICKTKLNVERTYSNLNRLIAQV-----------------------GLRH----LLLC-SAN-ET-VEELTSAAFSSIMAKCDPRGA--VCMMYRG--DIVAKDVHASVAKIKTTVDPT-SPKCGVN-KPGLAQPRACCMVSTAIE---F-SR--RQY-L------LAKR----H---------VGE------G--IDE-G--EF-TEEIITASDYLNAA---
>tr|L8GIC4|L8GIC4-ACACA|Eukarya_.._1257118_.._Acanthamoeba_castellanii
---------------------------MREIISLHLGQAGVQVGNACWEEGIEGVRAVHFDLEPSVIDQIRSGS-KLYPDQL-NTEDAANNYARGKEHVEM-SERVRKLADGLQGFFLFHSVGGGTGSGFGSLLLERLSVDKKSKLDFCVFPSVSTSVVEPYNAVLSTHSLLEHTDVAFMLDNEAIYDICKTRLNVERTYSNLNRLIAQVISSLTASLRFEGALNIDINEFQVNLRH----FLLC-SAK-ES-VAELTSAAFSSMMAKCDPRGA--VCMMYRG--DIVPKDVQASIAKIKTTVDPT-GFKCGVN-KPGLAKPRACCMLSTAIE---F-SR--HKF-L------FAKR----H---------VGE------G--MEE-G--EF-SEEDIAEKDYLLDT---
>OLS17546.1|Archaea___Asgardarchaeota-Lokiarchaeia___LCB-4___LCB-4_sp001940665___96.26___GCA_001940665.1
MRTLIKSALSKAR--EDSEIEDTLRDAKAKITVIGVGGAGNNTITRLKMEGVEGATTVAVNTDAQGLLHTISDQKILLGKQLTKGLGAGNDPKIGEAAAKEAIEELREVVK-SDMIFITCGLGGGTGTGAAPVIAELAKEEKALTVSIVTLPFKAEGVKREANARWGLEQLLKVCDSVIVIPNDRILEIAPE-LSLNEAFRLADEILIGGVKGITELIFKPGLINLDFADVKKVMNNKGTAIIGMAESASNNSAVEAVELAISNPLLDVDVSKASAALINLCGGPNLTIKHAEEAIRCVAKKIREDAEIIWGVIIDQDMGKLTRATVILSGLQPRQLDENQI---------------------------DKKV--------------------ISAKLALD-EL------
>OIR21645.1|Archaea___Thermoplasmatota-Poseidoniia___MGIII___CG-Epi1_sp001875365___51.6___GCA_001875365.1
MNEDLQEAL------DESELQALVSRLQTNILIIGSGGAGNNTLLRLYKEGMTSLELLAVNTDAQHLLNTHVPHRMLIGKVLTKGLGAGSEPNVGEGAAEEARNDILEACRDADIVFLTGGLGGGTGTGSLPVIAKLAKESGALTIAIVTLPFSNEGARRSRNARIGLEKLRKCADTVIVIPNDKLLEDIAQ-LPLNLAFRQADEILGNAIKCMTEITSHSGLVNIDFADMRSIMSSGGVAMIGMGEGQGANRASDAVTAALTSPLLELDIEDSKGALVNVTGGDDMTLQEAHEVVREVHSKINKDARIIWGASIDSTLEHQIRVMLVVTGVKSSQILGPPDG--------------------------VDDG--------------------MQSKYGID-FVH-----
>PIZ91080.1|Archaea___Micrarchaeota-Micrarchaeia___UBA8480___UBA93_sp002792915___85.83___GCA_002792915.1
MFGSKREVL------EDAELLQFLKDSTPKVYVIGAGGSGSNTINRMTQTGITGAKLVAMNTDAQHLLTVKCYKKLLLGKKKTKGMGAGSNPTIGEAAAQESEQEIKELLSDSDLVFVTCGMGGGTGTGAAPLIARAAKAAGALVIGVVTLPFTSEGAKRMRNALEGTEKLKKEADTVIVIPNDKLLYFVAD-LPLDAAFKASDSVLTSAVKGITELITVPGLINLDFADMRTILEGSGTAMIGVGEADQRNRVVEAAQKALSSPLLDLDISQANKALVNITGGKDMTLGEAEAAVQAISSAMAKDSHIIWGARLDDSLENQVRVLAVVTGLKE----GANE----------------------------K----------------------GEEAIDLD-FVG-----
>OIO24768.1|Archaea___Micrarchaeota-Micrarchaeia___UBA8480___UBA97_sp001871595___83.8___GCA_001871595.1
MFQF-KD-ID-----DDAELMEFLQDSMPKIVVVGTGGSGCNTINRMMDIGIYGASFVAMNTDAQHLLKTHAEKKLLLGKKRTRGLGAGSNPTVGEEAAMESETAIKEILEGADMVFVTCGMGGGTGTGSAHIISKMAKEAGALTVGVCTSPFTSEGRQRKENANVGLDKLRRNADTTIAIPNDKLLYFVPD-LPLNAAFKASDLVLTNAVKGIAELVTKPGLVNLDFADLRTILEKSGNAMIGLGEVDEENRVLVAAEKALSSPLLDVDVSDANRALINITGSENMTLGEAEGAVNAISSRISQNSHVIWGATVDSELDNSVRVLTVLAGVRNVE----------------------------------ESD--------------------AKTDLGLD-FVE-----
>OIO24151.1|Archaea___Micrarchaeota-Micrarchaeia___UBA8480___UBA8480_sp001871495___79.44___GCA_001871495.1
MFGSSKNAI------EDQQLMEFLKESAPRILVIGTGGSGSNTINRLQEIGIAGTTLVATNTDAQHLLRIKSHKKLLMGKKKTKGLGAGSNPEVGEAAAQESEQEIRQLLEGVDLVFITAGMGGGTGTGSAHVIAKAAKEAGAIVIAIVTTPFTSEGKRRMINANSGLDKLRKQADTTIAISNDKLLYFVPD-LPLNAAFKVADTVLANAVKGIAELITKPGLVNLDFADIRTILERGGMAVIGLGEVEGKDRVAQAAEKALASPLLDVDYGAADRALINVTGADDLTLGEAESAVSAIAAKIHKDAHIIWGATVDNSMDKAVRVMCVLAGIKEAPAPEQQKQA-------------------------------------------------ALE--DVE-FI------
>PIO06218.1|Archaea___Micrarchaeota-Micrarchaeia___UBA8480___0-14-0-20-59-11_sp002763345___75.92___GCA_002763345.1
MFGSKNTAV------EDADLLKFLESSTPKVCVVGAGGSGSNTITRMTEIGIAGAKLVAMNTDAQHLIYTKAEKKVLLGRIKTKGMGAGSNPEVGEAAAEEAVPEIKQVTSDTDLVFVTCGLGGGTGTGGAHVVARVAKEGGSLVIGVVTLPFTSEGTKRMRNALDGLEKLKREADTVIVIPNDKLLLFVPD-LPLNSAFKTADMVLANSVKGITELVTKPGLVNLDFADIRTILEKSGTAMIGVGEVESRDRVIAAAEKALASPLLDLRIEEANKALINITGGSDMTLGEAEAAVQAISARIAKDSHIIWGATVDDGLEHGVRVLAVLAGIKSNGSAAAAGM--------------------------EKDE--------------------PLE--DLD-FVS-----
>OIO21777.1|Archaea___Micrarchaeota-Micrarchaeia___UBA10214___CG1-02-47-40_sp001871475___92.21___GCA_001871475.1
VNDLPQDII------EDEELLKFIETTRPKIYVVGTGGSGCNTLTRMYQIGIEGVSFIGMNTDVRHLVKIKADKKILLGKKVTKGMGAGSCPKVGEEAAKESEGEIANALSEGTLVFVTCGLGGGTGTGSAAVIARKAKDNGALVVSVVTLPFTSEGRHRMDNALEGLERLRKNSDTTIVIPNDKLLSIAPD-LPLNTAFKISDEVLAGSVKGIAELITKAGLVNLDMADLRTILSNAGCAVVGIGEASPESRAMIAVETALNSPLLDVDISEADRALINVIGGEDMTLKEAELMVAEVSRRISPSSHIIWGARIEKTNKRSIKVLAVIAGAKFPDYGRVGGE--------------------------RGAP--------------------NIEELDLD-LIN-----
>OIO23277.1|Archaea___Micrarchaeota-Micrarchaeia___UBA10214___UBA8471_sp001871535___75.96___GCA_001871535.1
MESTIKNAIEQISSEEDKELMTFIETSKPRIYVVGTGGSGSNTATRLSDLRVEGATIIAMNTDVQHLLRTRAHKKLLLGRTITKGLGAGSDPKVGEQAAQEAAGGIKGILKDASLVFITCGLGGGTGTGSAHVIAEQAKANGVLTVAVVTLPFASEGRVRMQNAIDGLNKLRKNADTVVVIPNDKLLTIAPD-LPLNIAFKVCDEVLAGAVKGIVELVTKAGLVNLDFADLRTILTNAGCAVVGIGEASAEQRALIAVETAMNSPLLDVDISTSNRALVNVIGGEDMTLKEAELVVSQISHRISPTAHIIWGARVEDNMKSSMRVLVVLAGAKMPQYSIDSMK-----------Q--------------DESD--------------------IIAE--LD-SI------
>MAE56526.1|Archaea___Thermoplasmatota-Poseidoniia___MGIII___UBA8886_sp002687355___64.8___GCA_002687355.1
MSDAAEPETSRTQE-NEQELQELVAGLQTNILILGAGGAGNNTLERLYREGIDGVELLAVNTDAQHLLNARVPHRLLIGRQLTKGLGAGSDPRKGEGAAEEARDELLNACHGADIVFLTGGLGGGTGTGSLPVLARTAKEQQALTIAIVTLPFSNEGARRVKNAQQGLERLRKVADTVIVIPNDRLLEEIAQ-LPLNEAFRRADGILGGAIRCMSEITTRSGLVNIDFADLRSIMESGGVAMIGMGEAQGSDRAAEAVHAALSSPLLEVDISESQGALINVTGGDDMTLQEAHAVVREVYGKINKEARIIWGASIDSSLEHSVRVMLVVTGVRSPQILGPPAG--------------------------VEDE--------------------LEARYGID-FVQ-----
>OIR14426.1|Archaea___Thermoplasmatota-Poseidoniia___MGIII___UBA102_sp001875425___83.71___GCA_001875425.1
MTDL-EES-S-----EEEILQELISDLKTNILIVGCGGGGNNTLTRLSEEGVEGVEMLAANTDAQHLLSTIAENKMLIGRECARGMGAGSDPVIGQAAADESRSEILEACTDADIVFLTAGLGGGTGTGSLPVFAKLAKQQKALTIAVVTMPFTNEGAKRMENARQGLERLRKVVDTVIVIPNDRLLDDISQ-LPLNQAFREADDILAGAIKCMSEITTATGLVNIDFADLRSIMTESGVAMIGTGEGSGADRASEAVKAALSSPLIEVDIEGASGALVNVTGGSDMSLKEAETVLEEIYSKINKEARIIWGASVDPELDNSIRVMLVVTGVKSEQILGPPSSI--------------------------EED--------------------LETRYGID-FVQ-----
>MAG91379.1|Archaea___Nanoarchaeota-Nanoarchaeia___Woesearchaeales___GCA-2688775_sp002688775___68.69___GCA_002688775.1
MDFLVEGAVNQLKD-----TSLGFEVGRANIKVLGAGGAGNNMVGWLYKKGIKGAEIIACNTDKQHLTIIDADRKFLIGKGVTRGLGCGGFPEKGAEAAKESLPELKESLKGADMVFVCAGMGGGTGTGSAPIVAHLAQDTGAIVIGTVTMPFKIE-RARVDKAEFGLQQLRQVTDTVIVIDNNRLVQIAGN-LPIQHAFAVANELIATMIKGIVETIAVPSLVNLDYADVKAIMQNGGVAAIGVGSSDTNSKVEEAVKGALANPLLEVDYAGATGALIHIVGGPDMTLEDINKAGEMVTESLDQDANVIWGARVQDDMKGRITVMTIVTGVKSPWILGKVDYS----------KPSP-----------EA-------------------V-AVSEELGIE-LVRQ----
>HAL60776.1|Bacteria___Chloroflexota-Anaerolineae___UBA7937___UBA7937_sp003453555___70.95___GCA_003453555.1
M------------------------KSGTRIKVIGIGGGGSNAVDRMIQVGIAGVEFIAANTDAQALYLSEAPCKILLGPDCARGLGTGGDPTLGAQATEESREDLVQALRGAEIIFIAAGLGGGTGSGGAPLVAEIARQEGALSIVVVTKPFAFEGKLRMGVAQEALETLQGRADAVIAIPNDRLVELIDATISLDIAFRIADDVLRQGVQGISELLTGPGLINLDFAHIKNILHGAGVALMSIGHGQGEDRAVAAAEAAVVSPLTDISIAGAKGLLINVTGGNDLTLWDIDQAVEAIAQAAHPGANIFVGATVDPKLTGRIQVTLIAVGMEGDEWAYE-PQ--VD-------KEQPP--EEPA-----------------F---------VTETDLDIPAFIRRRRAG
>AJF61083.1|Archaea___Nanoarchaeota-Nanoarchaeia___Woesearchaeales___GW2011-AR15_sp000830295___86.92___GCA_000830295.1
MEHIIDNALKSKSS-----DFAGVETHQATIKVIGSGGAGNNMVNWLYQKGVKGAEIIACNTDQQHLSVTEADRKFLIGRETTRGLGCGGFPEKGHEAAHEQMNEIKEALKGSDMVFICAGMGGGTGTGSAPVIAEVARDLGSIVIGTVTMPFKIE-RARVDKAEFGLQQLRKVSDTVIVIDNNRLVQIAGN-LPIRQAFAVANELIATMIKGIVETIALPSLVNLDYADVKAIMTNGGVAAIGVGASDTNNRVEEAVKGALSNPLLDINYEGATGALIHVVGGPDLTLEEINTIGELVTDSLDEDANVIWGARISEDMKGKLTVMTIVTGVKSPWILGKHDQR----------LGRQ-----------QM-------------------A-DVSEELGIE-IVR-----
>PIN86390.1|Archaea___Nanoarchaeota-Nanoarchaeia___Woesearchaeales___1-14-0-10-44-13_sp002762985___85.98___GCA_002762985.1
MDFVVQEALKSQEQ-----DQPEFEVTQASIKVIGVGGAGNNMVSWLHRKGISGAEILAVNTDAQHLSITKADKRFMIGKDLTRGLGCGGFPQKGAEAAKESMQALRESLKEADMVFVCAGLGGGTGTGAAPVVAKIAKDMGAIVIGTVTMPFKIE-RARIDKAEFGLTQLREVSDTVIVIDNNRLVNIAGN-LPVQQAFAVANELISTMIKGIVETIAIPSLVNLDYADVKAIMTDGGVAAIGVGASDTSNKVEEAVRGALTNPLLDISYQGATGAIIHVAGGPDMTLDEISRIGELITEAMDPDANVIWGARVDEKMKGKITVMTIITGVKSPWILGKRDYS----------RPSP-----------QS-------------------M-HLSEELGIE-MVK-----
>PIU29913.1|Archaea___Nanoarchaeota-Nanoarchaeia___Woesearchaeales___0-14-0-80-44-23_sp002779235___84.11___GCA_002779235.1
MDYIIQNALESGRSN--D-RRVEGLEGQANIKVIGVGGAGNNMVSWLYQKGIRGAEIIACNTDTQHLNITEADKKFIIGKDVSRGLGCGGYPEKGAEAAKESLQEIKEALKDADMVFVCAGMGGGTGTGASPVIAKLAKDGNAIVIGTVTMPFKIE-RVRVDKAEFGLQQLRTVSDTVVVIDNNRLVQIAGG-LPIQQAFAVANELVATMIKGIVETIAVPSLVNLDYADVKAIMANGGVAAIGVGSSDTNNKVEEAVNGALSNPLLDINYKGATGALIHVTGGPDMTLEEVSRIGELVTESMDADANVIWGARIQEDMKGKLTVMTIITGVKSAWLLGKGENR----------SSMP-----------KA-------------------A-HVSDELGIE-IIQ-----
>PIN81446.1|Archaea___Nanoarchaeota-Nanoarchaeia___Woesearchaeales___21-14-0-10-32-9_sp002762915___69.19___GCA_002762915.1
MVY----G-K---------EFEQVEVGHANIKVIGCGGAGTNMTNWLYLKGVQGAEIIACNTDQQHLNIIEADKKFLLGRDVTRGLGCGGYPEKGAEAANESLGAIKESLKSSDMVFVCAGMGGGTGTGSAPIVAQVAKDMGAIVIGTVTMPFKIE-RARVDKAEFGLQQLRKVSDTVIVIDNNRLVQIAGN-LPVQQAFAVANELVATMIKGIVETIAVPSLVNLDYADVRTIMTNGDVAAIGVGASDTANRVEEAVKGALSNPLLDISYEGASGAIIHIHGGTDMTLDEINKIGEIVTEAMDEDANVIWGARVSDEMKGKITVMTIITGVKSPWILGKPSAK----------HAES-----------AR-------------------Q-KLSSELGIE-IVR-----
>MAE43177.1|Archaea___Nanoarchaeota-Nanoarchaeia___Woesearchaeales___GCA-2686855_sp002686855___74.3___GCA_002686855.1
MDFLVENAIKTSEQN--K-EFESLNVGQANIKVIGIGGAGNNMVGWLYNKGIKGAEILACNTDQQHLNIIDADRKFLLGKDVTRGLGCGGFPEKGAESAKESLQEVKDCLKSSDMVFVCAGMGGGTGTGAAPVVAEVAKGTGAIVIGTVTMPFKIE-RARVDKAEFGLQQLRDVSDTVIVIDNNRLVNIAGN-LPIQQAFAVANELISTIIKGIVETIAVPSLVNLDYADVKAIMSNGGVAAIGVGASDTTNKVEEAVNGALQNPLLDINYKGATGALIHIIGGTDMTLDDINKAGELVTDSLDTDANVIWGARVSDDMTGKLTVMTIITGVKSPWILGKEKPL----------ESSP-----------EI-------------------A-QITEELGIE-IIDQ----
>MAG15465.1|Archaea___Nanoarchaeota-Nanoarchaeia___Woesearchaeales___UBA492_sp002688315___86.21___GCA_002688315.1
MDFIVQDALKSAEQQ----PELKAAIGQANIKVAGVGGAGNNMVSWLHRKGVKGAEIIACNTDKQHLDISHADQKFIIGKELTRGLGCGGFPEKGAEAAKETMQEIKEAMKESDMVFVCAGMGGGTGTGAAPVVAKVAKENNAIVIGTVTMPFKIE-RARIDKAEFGLQQLRQVCDTVIVIDNNRLVQIAGN-LPIQQAFAVANELIATMIKGIVETIAVPSLVNLDYADVKAIMTNGGVAAIGVGASDTNSKVEEAVQGALSNPLLDINYKGASGALIHVSGGPDLTLDEINKIGELVTESLDDDANVIWGARISDEMKGKITVMTIITGVSSPWILGSGTNE----------NKAP-----------AK-------------------T-VVDSDLGIE-IVS-----
>tr|W4FB90|W4FB90-9STRA|Eukarya_.._112090_.._Aphanomyces_astaci
MLRLVNRAME-ARPK-----SHKLKNGRPVITVIGVGGAGSNAVNSMITSQLEGVDFVVANTDCQALARSLTPRQITLGKELTKGLGAGSKPSLGKSAAELSHDGIVAQLEGSNMLFVTGGMGGGTCTGAAPIIANIARDMGILTVAVVSTPFRSEGPNRTRLAIQGLAALAQSVDTLIVVPNQNLLALSNASTTLVEAFRYADAVLLEGVKGVTDLIVKPGLINLDFADINTILSKAGRAMMGSGQAAGANRAEEAAYAAMSTPLLDLPTEHATGLLVTIRGGEDMTLYEVDTIMGVIRDKVAESANVIFGTCYDPSIEGSIHVSVIVSGIKMDQFTPPA-K----------VRKTPTT------EPA-------------------------KESL---GFFK-----
>tr|A0A151Z865|A0A151Z865-9MYCE|Eukarya_.._361077_.._Dyctiostelium_lacteum
MIK-IQ--LN-SVSQQQQSINYKLELFKPKISIVGVGGGGGNAINHMIQQQLSEVEFYAFNTDRQDLNKSKSINKIQLGPLLTRGEGAGASPDKGRKAAEESRELIKHTLADTDLLFLACGLGGGTGTGSSPIIAQTIKQKNTIIVAVVTVPFAFEGKRKQDIAKKGLEELGKYVDTLVCISNENLLHYTGKETQLLEAFLYVDEILHSGIKSITNIIHTPGMINLDYSDLVHILQNKGLSRIGFGEASGEDRAYRAVYDALNNPLVDNNTQKFTGLLVNISGGSDVTLKEINRITTFLQENTDPDVQIFVGHCIDESLQGNIRIFALFV--------------------------------------------------------------------------Q-----
>MBM73294.1|Archaea___Thermoplasmatota-Poseidoniia___Poseidoniales___MGIIa-L3_sp002723635___68.51___GCA_002723635.1
---MREATMRESRTA--DEDLSGLSVPDPRILIVGCGGSGNNTLNRITHLGVNGASTVAINTDKQHLDNTRALQKLLVGRHITRGLGAGGDPATGRRCAEAGREMIQRIVSGADLVFIACGLGGGSGTGIAPVVAEEAKSAGALVVGIVTTPFHVERNHRKARALEGLEALRRVADAVLVLDNNRLLDYVPN-LPVEEAFSIMDQLVAEIVKGIVETITLPSLINLDFADVRTIMADGGVTMMLYGESD--RGAEEVVHEALNHPLLDVDVTGASGALVHVTGGRYMTLDEANQVVRLLTSRIKEDANVIIGARQDPAFGDTIKVMAIFTGVGGDEVHEPKVEI----------DQLA-----------KALS---LAR-N---------A-SRGETADFH-RFE-----
>OGS45811.1|Archaea___Thermoplasmatota-Thermoplasmata___RBG-16-68-12___RBG-16-68-12_sp001800745___77.47___GCA_001800745.1
MGL---DAVQRNG---NQTFLDSYAFGRPKVLVVGCGGAGGNSVSRLHRLGVHGARTLVVNTDAVHLDSIQCDRKLLIGGPVTRGMGAGGRPEVGERCAELAEDELRNQIADADLTFITVGLGGGTGTGVAPHIAELAQAAGGVVITLATTPFKAE-RGRMRNAQAGIQRLKPVSDSLIILDNNRLLDLVPN-LPVEQAFAVMDHLISEVIKGVTESITLPSLINLDFNDVRTILQAGGTSTIFYGENTDED-PEAIVQETLDNPLLDVDYRGARGALIHISAGPSLQLRTANEVVEGLTKRMRSEANVIFGVRVDRKYEGIMRVLAIMTGVRSPILESVAQPV----------SLS-------------S---------------------AAADEL-LP--MSRK---
>sp|Q54Z54|FTSZA-DICDI|Eukarya_.._44689_.._Dyctiostelium_discoideum
MSQMLK--LT-TT-------DDSNWISTPNITVCGIGGGGCNSVNNMINKELYGIDFVVANTDAQALAISCSRKMVQLGKTLTRGLGAGAVPEVGKKATEESIEELMNQIGDTQMLFVTAGMGGGTGTGGAAVIASAAKAKGILTVGIVTKPFHFEGKHRMKLAEQGLIELEKSVDSLIVIPNEKLMEQ-SQELYIGNAFQMVDDVLYNSIRGISDILVKPGLINLDFADVRSIMCNSGKALMGVGEGEGKGRDAIAANIALNNPLLNINISGAKGVLLNIAG-SDLKLQEVDHIVSLVSSKVDPSANIIFGSTFDQQLEGKIRVTLIVTGMDQLIQQQQQQQK-QTSQVEQK-DQEPI-ETTPSPQQQQ-QQPSI----N--YQQL--YQ-QQQQQLQQPSFLKRKSNY
>HCS02624.1|Bacteria___Firmicutes_A-Clostridia___Oscillospirales___CAG-115_sp003531585___91.39___GCA_003531585.1
MA--FEDFMD----D--------DFEDQTKIMVIGVGGGGGNAVSHMVEGDMTGIDYVVANTDVKALRSKSRMRRIQIGKKRTRGQGAGNNPSVGQDSAEENRDDLKNVMESESMVFIAAGMGGGTGTGAAPVVASIAKEMGKLTVGVVTKPFTFEGQAKMNQALKGIAEMRKYVDSLIVIPNERVKEISNAKLSMADAFKAVDNVLYKAVKSISDLVKGVGFISLDFADVTMALKDSGIAHMAIGQGKGDNKNADALDQVLHSPLLETSISGARRLLISIGIPMTTSADEVDIIATEITKNAAPDAEIKMGMQFDDNLADEVSIIVIATDFLDDEHGE---------------EAQPA-------QPAASSDA--V---TTM-HKP--DG--TDADIDLINLLNNNNN-
>MAT86589.1|Archaea___Thermoplasmatota-Poseidoniia___Poseidoniales___MGIIa-K2_sp002699425___78.93___GCA_002699425.1
-----------------DEDMGSFGVPNPRILIVGCGGSGNNTLNRITHLGVEGAITVAINTDKQHLDHTRSLQKLLVGRHITRGLGAGGDPSTGRRCAEAGREMIKRIVTGSDLVFIASGLGGGSGTGICPIVAEEAKAAGALVVGIVTTPFHVERRQRMSRALEGLESLRRVADAVLVLDNNRLLQYVPN-LPLDEAFSIMDQLVAEIVKGIVETITLPSLINLDFSDIRSIMSNGGVTMMLYGESD--RGPEEVVHEALNHPLLDVDISGATGVLIHVTGGQYMTLESASQVVDLMTSRVSDDANVIWGARQDPGFGDTIKVMAIITGVGGSDLRDARVAP----------DKLG-----------DALK---LTR-R-----------KPGGNIDFQ-RFD-----
>MBJ64292.1|Archaea___Thermoplasmatota-Poseidoniia___Poseidoniales___MGIIa-K1_sp002720115___74.93___GCA_002720115.1
VASLAQEAVEKGSTA--DEDMGGFGVPNPRILIVGCGGSGNNTLNRITHLGVEGAITVAINTDKQHLDHTRALQKLLVGRHITRGLGAGGDPSTGRRCAEAGREMIQRIVNGADLVFIASGLGGGSGTGICPIVADEAKKAGALVVGIVTTPFHVERRQRMKRALEGLESLRQVADAVLVLDNNRLLHFVPN-LPLDEAFSIMDQLVAEIVKGIVETITLPSLINLDFADVRAIMANGGVTMMLYGESD--RGPEEVVHEALNHPLLDVDISGATGVLIHVTGGKYMTLENASQVVDLMTANVSDDANVIWGARQDPGFGDTIKVMAIITGVGGSEMRTARMAP----------DKLG-----------DMLK---LTR-K-----------QSGGSVGFQ-RFD-----
>WP-094410570.1|Bacteria___Proteobacteria-Alphaproteobacteria___Elsterales___Elstera_cyanobacteriorum___99.13___GCF_002251735.1
MQ--IG--LS-N-PA--------DHELRPRITVVGCGGAGGNAVNNMIRANLQGVEFVVTNTDNQALAHNLASRRIQLGTNLTRGLGAGAKPDVGRAAAEECIEEIMQQLDGSNMVFITAGMGGGTGTGAAPVIARAARERGILTVGVVTKPFQFEGAHRMRLAEAGIQDLQQYVDTLIIIPNQNLFRLANERTTFADAFKLADDVLHAGVRGVTDLMMMPGLINLDFADIRTVMSEMGKAMMGTGEATGDRRALDAAEAAISNPLLDASMKGARAVLINITGGLDMTLFEADEAANRIREEVDPDANIIFGSTFDEGLEGRIRVSVVATGIESEAAAEPRP-Q-IARPALHNVQPQPVVE-APAPRPVE-SQPTSLKARSLF-ERFNPSA-SDDDLLEIPAFLRRQAN-
>WP-062141044.1|Bacteria___Proteobacteria-Alphaproteobacteria___Caedimonadales___Caedimonas_varicaedens___76.84___GCF_001192655.1
MPI-IS--TS-N-PS--------DIELRPKITVVGIGGAGGNAVNNMIKSGLQGVEFVVCNTDAQALGQSLAERRIQLGHRVTQGLGAGSRPEVGRAAAEESLEQILHSIEGSNMVFVTGGMGGGTGTGSAPVIAQAAREQGILTVAVVTKPFTFEGKHRMRNAENGIEELAQYVDTLIIIPNQNLFRIANEKTTFADAFGLADQVLHAGVRGVTDLMIMPGLINLDFADIRAVMMEMGKAMMGTGEASGEGRSIAAAEAAISNPLLDVTMKGARGVLINITGGMDMTLFEVDEAANRVREEVDPDANIIFGSTFNEAMEGKIRVSVVATGIEQVSILQKTKVN-EAFPSSPS-E--PEVQ-ESL--------------RSFF-ERVEPNN-HEQDALEIPAFLRRRVK-
>WP-027133979.1|Bacteria___Proteobacteria-Alphaproteobacteria___Geminicoccales___Geminicoccus_roseus___99.25___GCF_000427665.1
MT--IN--LT-M-PV--------AHDLKPRISVVGVGGAGGNAVNNMITAHLEGVEFVACNTDAQALDRCLTDRKIQLGNTVTHGLGAGARPEIGRAAAEEARNEIIDALSGSHMVFITAGMGGGTGTGAAPVIAKAVKEQGILTVGVVTKPFQFEGGYRSRLAESGIEELEQWVDTLIVIPNQNLFRIANERTTFTEAFQMADQVLHMGVRGVTDLIVMPGLVNLDFADIRTVMSEMGKAMMGTGESEGERRAIDAAESAISNPLLEVSMKGARGVLINITGGPDMTLFEVDAAANRIREEVDQDANIIFGSTFDESMHGKIRVSVVATGIAMQERKR-RPQH-SAAPAGNP--PAPTTR-SPE-AAV--YEP--LEDRNLF-SKMKPTA-GSDPVAEIPAFLRRDRSR
>MBL24718.1|Bacteria___Proteobacteria-Alphaproteobacteria___UBA8366___UBA8366_sp002722095___72.69___GCA_002722095.1
MT--IK--LS-M-PS--------SQQLKPRITVIGVGGAGGNAVNNMINTNLEGVDFLVCNTDSQALEQSVAENKLQLGVSITQGLGAGARPEVGQAAAEEVLDTILDQVVGSHMCFVTAGMGGGTGTGAAPVIARAARENGMLTVGVVTKPFHFEGAQRMRVAEQGIEELAQYVDTLIIIPNQNLFRIANEKTTFAEAFNMADEVLNSGVRGVTDLMVMPGLINLDFADIRTVMSEMGKAMMGTGEAEGDTRAIDAAESAISNPLLDITMEGARGVLINITGGPDITLFEVDEAANRIRQEVDENANILFGSTFEEEMEGKIRVSVVATGIEANAAAQPLPQS-RPRPMPSM--HEPVDQ-SPPPEPV--PDPF-FKKKSLF-KRLGPSQ-ADEEMLEIPAFLRRQAN-
>PJI40164.1|Bacteria___Proteobacteria-Alphaproteobacteria___Ferrovibrionales___Ferrovibrio_sp002796975___98.59___GCA_002796975.1
MG--IN--LS-M-PT--------TRELKPRIVVFGVGGAGGNAVNNMIAAQLEGVEFVAANTDAQSLNMSLTERRIQLGTALTQGLGCGARPEVGRGSAEESIDQIIEHMQGSHMAFVAAGMGGGTGTGAAPVIARAAKEMGILTVGVVTKPFSFEGSQRMKLAEAGIRELQQYVDTLIIIPNQNLFRVANEKTTFADAFKMADNVLQSGVRGITDLMVMPGLINLDFADVRSVMSEMGKAMMGTGEAEGDHRAIEAAERAIANPLLDISMKGARGVLINITGGPDLTLFEVDEAANRIREEVDPEANIIVGSTLDAHMEGRMRVSVVATGIDAAAQQAGQPQQ-ASAPVAAP--PEPAAD-APRPAPA-QPDPF-MPKKSLF-DRIGPTR-PQDDLLDIPAFLRRQAN-
>WP-083809587.1|Bacteria___Proteobacteria-Alphaproteobacteria___Rickettsiales___Midichloria_mitochondrii___98.9___GCF_000219355.1
MS--IE--VA-I-PH--------QTDLKPKIVVFGAGGAGGNAVNNMVTANLEGVDFWAANTDAQALANALASNKIQLGIDSTKGLGAGSHPEVGRNAAEESIDEIRAAVSGCHMLFITAGMGGGTGTGAAPVIARVAKEEGALVVAVVTKPFHFEGARRMKVAELGLEEISKYVDTLIIIPNQNLFHIVNEKTTFIDAFKMADNVLHSGVRSVTDLITMPGLINLDFADIRTVMHEMGKAMMGTGEAEGEDRAIKAAEAAISNPLLNSSMKGAKGVLINITGGLDMTLFEVDEAANRIKEEVEPGANIIFGSAFSSELQGKLRVSVVATGIGSPTSAVQASAN-LGKQVLNA----PLQE-SPNPQAVE-DEPFP--R--------NPPK-NSDNLFEIPAFLRKKSNK
>MAL80343.1|Bacteria___Proteobacteria-Alphaproteobacteria___Sneathiellales___Sneathiella_sp002694385___98.7___GCA_002694385.1
MS--IN--LS-V-PE--------QTELKPKILVLGVGGAGGNAVNNMISAELQGVEFVVANTDAQALRQSLAEHRIQLGAELTEGLGAGSKPQIGAAAAEETLDEIAGHLDGVHMCFITAGMGGGTGTGAAPVVARLAREKGILTVGVVTKPFQFEGNHRMRIADAGIEELQRYVDTLIIIPNQNLFRVANEKTTFADAFNMADEVLHSGVRGVTDLMVMPGLINLDFADVNTVMSEMGKAMMGTGEASGENRAIEAAEAAISNPLLDVSMKGARGVLINITGGMDLTLYELDEAANRIREEVDPEANIIVGSTFDTQMEGSMRVSVVATGIDALEVQKANPNV-MSRPTKGE----PVAD-ADR--PA--LNPDAVRKRSLF-ERMGPKQ-EDEDLLDIPAFLRRQAN-
>WP-092823625.1|Bacteria___Proteobacteria-Alphaproteobacteria___Reyranellales___Reyranella_sp900110395___97.22___GCF_900110395.1
MT--IN--LS-L-PQ--------KSEIKPRITVIGVGGAGGNAVNNMISAALEGVEFIVANTDAQALGQSLADRRVQLGITITQGLGAGARPEVGRQAAEEALPEILQLLDGANMVFVTAGMGGGTGTGAAPVIAAAAREQGILTIGVVTKPFHFEGRRRMQSAEQGITELEKVVDTLIVIPNQNLFKIANEKTTFADAFKMADDVLHMGVRGVTDLMVMPGLINLDFADIRTVMGEMGKAMMGTGEAEGQDRSRVAAESAISNPLLDHSMKGAKGVLINITGGLDMTLHEVDEAANRIREEVDADANIIFGSTFDATMQGRMRVSVVATGIAAMAAQQPAPNY-LSQPALSR--PQPVAP-APAP-PI-APRPLVVESRNLF-QRIGPA--RDDDDLQIPAFLRRQAN-
>OYX49585.1|Bacteria___Proteobacteria-Alphaproteobacteria___Caulobacterales___UBA7672_sp002280725___94.75___GCA_002280725.1
MA----------------------VELRPRIVVIGVGGAGGNAVNNMIDANLQGVEFVVANTDAQALTRSKAPTQIQLGIGKTSGLGAGANPEVGMEAAKESSDEIKKILNGAHMCFIAAGMGGGTGTGAAPIIARIAKEQKVLTVGVVTKPFDFEGKRRMQVAERGIVDLRAEVDTLLIIPNQNLFRIANKDTTFAEAFGLADKVLYSGVRGITDLMVMPGLINLDFADVRTVMAGMGSAMMGEGEGEGENRALKAAQAAIANPLLDVSMRGAKGVLINITGGYDMTLFEVDEAANEVRREVDVDAHIILGSTFDERMNGKIRVSVVAAGLQQLPARSAQPVRDLQSPASQLAE--PVQ--LPAP-PV-APAPQPVPKRSLF-GKA-PED-SFDDDLEIPAFLRRSGNA
>MBN03997.1|Bacteria___Proteobacteria-Alphaproteobacteria___Caulobacterales___Ponticaulis_sp002723155___68.71___GCA_002723155.1
MS--L--------------------DLQPRIVVFGVGGAGGNAVDNMIKAQLQGVEFVVANTDAQALARSSCEHKIQLGLETTSGLGAGARPEVGTAAAEESIEEINLHLDGAHMVFIAAGMGGGTGTGSAPVIARMARERGILTVGVVTKPFGFEGKRRMNLAEQGLEDIKQHVDTLIIIPNQNLFRVANEQTTFADAFQMADRVLYSGVRGITDLMVMPGLINLDFADVRTVMAEMGAAMMGTGESAGESRALEAAQAAVANPLLDISLKGAKGVLINITGGYDMTLYEVDEAANEIRNLVDPEANIILGSTFDENIEGKMRVSVVATGIDDEAPAA-KPES-ISRPAPAE--SEPAK--EPV-EPVD-TAPYDVSEQSLF-GRRGPMP-ADDSDLEIPAFLRRSANN
>PWH14679.1|Bacteria___Chloroflexota-Anaerolineae___Anaerolineales___NAK19_sp003130835___90___GCA_003130835.1
MN--TE---T-E-S---------WKIYQPVIKVMGLGGGGGNAIARMMEFGVHGVDFIAANTDFQALSQNPAPYKIQLGPNTTRGLGAGGRPEVGRAAAKESAREIAEVLQGADMVFLTAGMGGGTGTGAIPVVAEVARYLGIVTIAVVTTPFSFELGRRQSNAAEGLTLLNKHTHTLITIPNDRLLYVVPKGQPITVAFHIADDVLRQAIQGITELVTQTGLINVDFAHVRRMLLMGGGALMSMGQGNGEHKAIDAIEQALNHPLLAVPLDHASGLIINFCGGHDLTLFEVDEAVKYLQKQCNPDVDIVMGVMNSERMSNRVQVILVITGIGATPLEEAFALP-QK-P------KAAAT-PTPI-RPPA-------------------PA-IDPNNLDVPAFLRRRTR-
>OQY90379.1|Bacteria___Chloroflexota-Anaerolineae___Anaerolineales___UTCFX2_sp002050125___74.91___GCA_002050125.1
MFE-IG---P-A-D---------ASYPLPVLKVIGLGGGGCNAVERMMELNLRGIDFIAANTDSQALKTNPAPKKVLLGPNTTRGLGAGGNPERGQAAAEESRKELAAVMSGADMVFLTAGMGGGTGTGSIPVAAEIARSQGAVTIAIVTTPFSFEMGRRQKNAVEGLNSLREHTHTLVAIPNDRLLYVAPRNLPMETAFRLADDVLRQSVQGITELVTEPGLVNVDFAHIRRLILLGGGALMAIGHGQGEHKAEQALEQALHHPLMTVSLANARGVIVNFTGGNDLSLFEIQSALANLQAQTGPQAEIVFGVITDERMRDRLQVILMITGLGSLTLEETM-H--------------PAR-EEPR-LPVQ-------------------GG-HSYRERDLPPFFRNRIR-
>OGO36662.1|Bacteria___Chloroflexota-Anaerolineae___Anaerolineales___RBG-16-57-11_sp001795165___86.36___GCA_001795165.1
MNS-IS---N-N-D---------LGASQPVLKVIGLGGGGCNAIERMMTLQLRGVDFIAANTDAQALASNPAPTRVLLGPRVTRGFGCGGDPLRGHEAADESRRELAAALAGADMVFLTAGMGGGTGTGSIPVAAEIAREQGAVTIAIVTTPFSFEMGRRQKNASEGLERLRQHTHTLISIPNDRLLYVAPRNLPMEQAFHLADDVLRQAVQGITELITEPGLINVDFAHVRRLILLGGGALMSIGHGQGEAKASQALEQALHHPLLDVPLSSAAGVIANFSGGEDLSLFDVQTGLSSLQERTGLQTEIVFGVINDERMEGRAQVILMITGLGSSTMEEALPN--------------PAK-AAPV-APL--------------------PS-SDNFRRNLPPFFRPRLQD
>HCU56854.1|Bacteria___Chloroflexota-Anaerolineae___Anaerolineales___Brevefilum_sp003542325___60.91___GCA_003542325.1
MD--EK---T-T-P---------IEAPLPKIKVVGLGGGGCNAVNRMIENGMTGVEFIACNTDRQALESSLADVKLQLGPICTRGLGAGGRPEVGEAAAEESFQALADALDGADMIFLTAGMGGGTGTGSIPVAARVSKHIGAVTIAVVTTPFSFEMGRRQKNAFIGLSKLRQYTHTMLTVPNDRLLEVAPENLPLEMAFKLADDVLRQGVQGIAELLTQNGVINVDFAHIRHVMELGGGALMAIGTGEGENKSKKALEQALHHPLLEINLSGAAGIIANFSGGSDLTFAEVAETLSQLHAEAGGETEIIPGVINDPNLNGRVEVILIVTGLGSLPIEKPGAET-EK-PVQIR-QPEYAE-QSSH------------------------SP-VASSNLDVPAFLRKRMRG
>WP-087862293.1|Bacteria___Chloroflexota-Anaerolineae___Anaerolineales___Brevefilum_fermentans___91.82___GCF_900184705.1
MD--TK---Q-T-P---------MNVPKPKIIVVGLGGGGCNAVNRMIEFGVKGVEFIACNTDQQALQSSLADKRIQLGPKCTRGLGAGGFPSIGEKAAEESVQVLANALEGADMVFLTAGMGGGTGSGAIPVVARISQTIGAVTIAIVTTPFSFEMGRRQKNAAIALQKLRQYTNTMITVSNDRLLEVAPPDIPLETAFKLADDVLRQGVNGISELMTETGMINVDFAHIKRVMALGGGALMAIGTGEGEDKAFQALQKALHHPMLEVRLDEAAGIIANFSGGNDLTFSEVAETLAYLQQESGNQAEIIPGVINDPNLNNRAQVILIVTGLGALPIEKPGSES-EKLPEQRN-TLDPVK-QSPV------------------------PT-MMSSDLDLPAFLRKRIKG
>PWB54493.1|Bacteria___Chloroflexota-Anaerolineae___Anaerolineales___FEB-25_sp003105035___89.09___GCA_003105035.1
KS--PD---T-E-P---------LNIHKPSLKVLGLGGGGSNAINRMIELGLTGVDFIVANTDAQALHNSLAPTKIQLGPKTTRGLGAGGNPEVGQAAAEESTKLIAAALEGADMVFLTAGMGGGTGTGSIAVAAKIARSIGAVTIAVVTMPFSFELGRRQRNASEGIMRLSPNTDTLISIPNDRLLDVAPRDLPLDTAFRLADDVLRQAVQGITELITTPGMINVDFANVRNLMKMGGGALMSIGQGDGEGKAMQAVEQALHHPLLTTSIENAAGMLVNFTCGGELALYDVQAALSHLQAQAGGRAEIVLGVVNDERLQDRVEVILVITGLGSTTLEESRLDT-RQ-T-PLE-RKAPVA-FEP-------------------------VS-VGSNDLDIPAFLRRGRKI
>WP-082142735.1|Bacteria___Chloroflexota-Anaerolineae___Anaerolineales___Levilinea_saccharolytica___92.73___GCF_001306035.1
HA--TA---P-A-L---------QAPHQPIIKVMGLGGAGSNAVNRMIELGLTGIDFIAANTDAQALRNSLAPTRLQLGPAYTRGLGAGGNPEVGHAAAEESAREIKKALEGADMVFLTAGMGGGTGTGSIPVAAQIAKEMGIVTVGVVSTPFSFEIGRRQVNARDGLARLRPHTHTLITVPNDRLLTIA-GNLSLDLAFRLADDILRQGIQGITELITQTGLINIDFAHVRQMMQMGGGSMLSIGIGEGPSKALKAVQNALNHPLLSAYIGHATGMIANFTAGRGLSFQEIAEALSYLQAETGNHCDLIPGVILDENMGDRTQVILIITGLGATPVDPAMLRP-KA-A------AQPAA-PQPL-RTVIPFT---------------PLP-ASAANLDLPAFMRRRR--
>WP-081420050.1|Bacteria___Chloroflexota-Anaerolineae___Anaerolineales___Leptolinea_tardivitalis___99.09___GCF_001050275.1
MI--VS---Q-P-A---------FETRKPVLKVVGIGGGGSNAINRMIELGIEGIDFIAANTDGQALKSSLAPVKIQLGPNLTRGLGAGGKPQVGESAAEESAKEIHAALYGADMVFIAAGMGGGTGTGAASIVARVAQAIGAVTIAIVSLPFSFEAGRRQVNAREGLAKLRQFTDTLITVPNDRLLQIAPHDLPLEMAFRLADDVLRQGIQGISELVLQPGVINVDFAHVRQMIQSGGGALLAIGQGEGEEKAHQAVERALHHPLLSVPLDQATGIIVNFTGGNDLTFLEVADAMESLQRRTNKRANIIPGIINAPQMHDRVQVILIITGIGSTPVSGTVLQT-LQ-GIAAT-PPARATQIEP--EDIQQLQ---------------QYT-GVSNNLDVPAFIRRRMR-
>HBO34110.1|Bacteria___Chloroflexota-Anaerolineae___Anaerolineales___T78_sp003532515___77.27___GCA_003532515.1
----MN---S-S-H---------ISSAAPKIVVIGMGGGGSNAVNRMIEGGMQGVTFVAANTDAQALAINLAPNKIQLGPKLTRGLGAGGLPTVGESAAEESSKELANYLQGADMVFLTAGMGGGTGTGSIPIAAKVAKACGAVTVGIVTKPFSFELGRRQSNANTGIEKLKEFTDTLIVIPNDKLLEVAPRDLPLEMAFTLADDVLRQGVQGISELVTETGLINVDFSHVKNIMTRGGGALMSIGTGSGPDKVHQAIEKALHHPLLDIDLFSASGMIANFTGSEDMSFRDVTDALKTLQNATGGHADIIPGIITDQRMEDRVQLILIVTGIGAPKANFRPESF-NG-QNQVE-EPRPIE-QEP--APRNE------------------QI-DSRDNLSVPAFLRRRVKK
>HAE85936.1|Bacteria___Chloroflexota-Anaerolineae___Anaerolineales___49-20_sp003445715___88.18___GCA_003445715.1
MS--TS---R-T-P---------ISSPLPKIVVMGLGGGGCNAINRMIESGMQGVTFVACNTDAQVLATNLAQNKIQLGPKATRGLGAGGIPEIGEAAAEESYRDLAAIMDGAEMVFLTAGMGGGTGTGAISIAAKVAKAVGAVTIAIVTKPFSFELGKRQKNCEIGLQKLRQYADTLIAIPNDKLIEVAPRDLPLEMAFTLADDVLRQGVQGISELITETGLINVDFSHIKSVMQRGGGSLMAIGTGSGPDRVKQAIDKALHHPLLEIDLYSATNMIANFTGSANLSFRDVTDALQILQEASGYHADIIPGVITDPRMEDRVQLILIVTGIGNKPGEMREEKI-HNLPFEQK-TPDESF-QT--FHPVNE------------------KV-EPENNLDVPAFLRRRSYN
>PWU80503.1|Archaea___Crenarchaeota-Nitrososphaeria___Nitrososphaerales___UBA10452_sp003176995___98.06___GCA_003176995.1
MED----------------------AIEKPILVIGIGGAGSRIAREACKA-I-N-ECVLISNDTKDL--VSSS--ILIPKSV-NP----SSYKL-RFYAQDSAVRIRSVLRGFNTVVVVANLAGRGGSAIAPVVCRLAKEESKTVVSFVIMPFKFEK--RVFQAAISLKRVREASDATVVIDNEAFLENNPE-LSAEECYQITNRALSQTIGLICS-----G--TYTYSDLSLLCNNGG-AEFS---AK--DSVA-MLQNAY------A--GSVKSAMLYVMGGKNVPLG-LNSLFNTLQEIF-DDGN--AGVAI-ES-SDKTTVHLLAS-FETTRF-DD--R----------IPNR---------------------------------NV--DDDMDIEAIL------
>WP-039258842.1|Bacteria___Firmicutes_A-Clostridia___Clostridiales___Clostridium_H_botulinum_A___100___GCF_001266905.1
M-------------------------EKKDILFVGIGEAGGKLLNEILKKD----RYVYINSNYSDLETAN-DN-MYI---ITAGQGTGKNRQKSKALLKSNINSIMDEIRTSEVVHFLFSLGGGTGGGSTPTIVKALGKLNKIINITCILPAYDEGKRYRKNAIECWNEIAELINSIYMLDNNSKK-----------DEEEINIEFARQFDIFMK--NIPSELRIDAEEIGNLATS-G-TVFY--ESS--D-LK-SIAEALNSSIAE-DVSKCEYGIVTQEG---LDQKEIENMFN-------PE-EYTVGAS---K-EN----FIVVTG--RPKI-ET--ESIEE------LKKQPE--K---------QKP----K--V-LEEKD--DL-EDDDLD--IF-------
>PCI41449.1|Bacteria___Proteobacteria-Alphaproteobacteria___Rhodospirillales_A___Magnetovibrio_sp002401565___75___GCA_002401565.1
MPP-VQ--TK-T-SS--------EVDITNNITIIGVGGTGRIAVNNMIQTGAMGTDFFVVETDAXSLKESKAKHNVLLEMHSSQNLATLFNDQSXSGHAVDTLQGLEKKIEQSDAVIIVAGMGRYTGTYLAPEIAKIAHGMGVHTFCVVXEPFYSEGSLIMGIAEKGIEDLHSSADVVVALSNQNLFHISTENTSFEEALEISNKSLCASAQAFVDVMSHSNTPSLNPSVILAALKNNKAVFVGTGQANGERRNLDAVELALTSSLSDLSIGEAKSIFINITGHHDLSLYEIDEAVNRLRDDAHEDAAILYGYTSNETADSEMRISIIATDTK----------------------------------------------------------------LD-----R-----
>KUK10440.1|Bacteria___Firmicutes_B-Moorellia___DTU086___41-269_sp001508005___91.24___GCA_001508005.1
MFG------K-A------------SSRKTNIKIVGIGSGGNLVINQMISQGIKGPQYINLDTNYHFLSLCRAHQKLTMS------QNSGSPIEISEEAARNNRDYFLKMLKGSDVVIIVAALGGSVGSSLAPIVAEAAVEVNAVTIGAVTKPLTFGLKDRLIMAEKRVAVLKERVHTLIMVQNDVLQEKMGRTAVPADIFRLGDEMLIRGIQALITTLINSGRSSIAFTEVRSFSKKGSTAFIGTGSASGKRKTIEAAKAAIIHCLTEKQSREADYIILNVTRGKESWLLDVNLLLKMAKKAFSEEAKIFFADTINRDMGGEVNVTVIA-G--T----------------------------------------------------------------------RE----
>OFX17920.1|Archaea___Crenarchaeota-Bathyarchaeia___40CM-2-53-6___RBG-16-50-20_sp001768965___72.26___GCA_001768965.1
MTL-----LE----------RKLDGKSHSRAVALGFGGAGNDLLTHLMDADLSDVHCIAVDTDRYHLQIAKAHSKLSIPPEADNW----TSSEFGRKFGQYASRELRSVLNDVDIVFLLAGMGGGTGGAVAPFVAETARKAGALTVGLVTNPFHFEL--RFRTAIDSIRQMLSACDTVILIDNHLLESSSMT-LPFR-AIDSPGQTCCSVVESIIHTFAHSALSNADLGEFRTMLRRGAFAKVGVGHSSG---AEEATLKALRNTML-GELGDANGIFVNIAGSSRVRHTHLASTLDLLSRKINPSAQLLYGHRVDARMQGLTRVTLLATGIS-PRL-E---E----------LE--PDS----------------------------------EEDLEIESYL------
>MBQ04028.1|Archaea___Crenarchaeota-Bathyarchaeia___TCS64___GCA-2726865_sp002726865___92.99___GCA_002726865.1
MNA--T---E---P------EPTKMVSSEKTICIGIGTAGCRIGTEIVSAKVP-IQFLMVSTDKEDFSDSQQADKILVP--F-RGMSVS-----G--LAHSHLNQIRNMLSDAGVVIIVSGLGGAVGSALTPAISQIVHDCGKMLVAVVVMPFKFEK--RHFYSALSLNKLKKLADAVIAIDNDMFLEYSPR-TPLLSAYAAINTKIVAALSALLT--TTNGPQNVGLAKVAETNSSTGYSVLGLGSSTA-NRVEAAVMEAIQSVGI-GNIDDAESAILHLSSDASISTADVASSVAHVHSLL--KVGVQYGLSTN-S-KSSTTAVLLASGLSRTKF-DS--E----------LK-------------------------G----K----EI--DDSMD--SFLRE----
>PAW79451.1|Bacteria___Verrucomicrobiota-Verrucomicrobiae___Methylacidiphilales___UBA1321_sp002304345___91.89___GCA_002304345.1
MREKIE--------------SQSNGSPANRLRVIGLGQAGIGALDQIVMYGMDRYDMLVVDTDQQSIEGSVVKQRLLLGAEITRGLGCGGDHEVAAEIATACSDKLTEAVSGCNHLILSVGLGGATACMVAPELVIQASKQGIRTIVVATMPFSFESRRRQTMANKSLERLRRCADSVLVFANDRITTLPQASGNIRQGFHVINQLAGHSIEALAQILSKPGLIQLSFADVRSLY---GLTAITAGEVSSTKDIKRLVDDALSSPLFE-EVSQADHAIVCLSGGGDLSLVQVQNMLAELQKRL-PDFPVATGATLEETCKSKLRLTVLLTAIEEPRL-AE--ENAEE------FEAEPLR-A----IPG--TKKYIFHR-G-FIE-----TI-KGENLDQPTF-RRKLAI
>OLB47099.1|Archaea___Crenarchaeota-Bathyarchaeia___40CM-2-53-6___40CM-2-53-6_sp001915065___73.05___GCA_001915065.1
----------------------------MQIAIVGVGGAGNSLLSRAISEGVSPKNCVAVNTDRGQLSESNAQNKVLFGSS-SSRVGSS-----GRSRIQS-AQRVAPFTRESDFTILLTGLGGVTGTSAAPLIAQLNRDE-RPVVSIVALPFIHER--RRFVALRGLKQMVEACDCTVVIDNAAEFRR------VSDSERAADETAGFAVRGLSEVVGRP-LV---SHRILKILS--GIATVCFAPVISNERVQSAVIDALRTPSASLPVSKARGAVLLYRGVEPLSTGQASRAYEAVSSLI-HDVEFVHVSTM--S-AASSSLSIFLTGYS-DML-GA--E----------IE-----------------------------------DL-DEDEL-VRLY-QEG---
>OLD56107.1|Archaea___Crenarchaeota-Bathyarchaeia___40CM-2-53-6___40CM-2-53-6_sp001919285___56.23___GCA_001919285.1
MST--E---E----T-----HQPISSHGSQVAIVGVGGAGNNLLSQAIDGGISPRNCVAVNTDRSQLSESRAQNKVLLDSS-TNSQLSR-----RGAQGQL-AYRVAPFTQESDFTILLAGLGGATGTKAAPLIAQWHRNQ-RPVVSVVALPFIHER--RRFVALRGLKKMVEACDCTVIVDNSVQKPA------LLDSERVADETAALAVRGLSEVVSSP-MI---SQQILNILS--GVATVCIAPVESRERVQSAVVDALTTPSASLPLSKAKGAVLLFRGIESLNNGQAAQAYEAIASLV-HDVDFVHVSTK--C-QAKSSLSIFLSGYS-DML-GT--D----------IE-----------------------------------DL-DEERV-MPLY-EEL---
>OLD14643.1|Archaea___Crenarchaeota-Bathyarchaeia___40CM-2-53-6___40CM-2-53-6_sp001918745___88.79___GCA_001918745.1
MLS--E---E----S-----DERLANPALRVSVVGVGGAGNNLLSHAIGGGVSPSRCVAVNTDRGQLSRSLARNKVFLDQA----AGQTGTKLVGQRTFQSAAHRVTSYTDGSDFTIVVTGLGGGTGTESAPIIAQRSRTP-RPVVSVVAIPFIHER--RRFIALRGLKRMVEACDCTIVIDNGLDRDY------LSTATRTTDETASIAVRSLTELL---GAEDVEARDILEILSK-GLATVCNFALRG-DTLQFSVIQALRTPSANLPLKNAKGALLLYRGPATLSTAQFAQAYDALVSLVGHDVTFIHGSVY--T-QSEPSVCLFLTGYA-GTL-N-----------------------------------------G-F--DF---QL-DEEEL-VPLY-QEQ---
>OHA66914.1|Bacteria___Patescibacteria-Paceibacteria___Paceibacterales___O2-12-FULL-45-9_sp001823215___54.83___GCA_001823215.1
M------------------------DAHTTIKVIGIGGAGGNAVDRMAQCKIKGIDLIAVNTDAQDLKKIKADVKIRIGKESTQGLGAGMNPDVGRRAALESKEELQAVLNGADMVFLAAGLGGGTGSGAIPVIAEMAKAQDILTIAVVTRPFSFEGAWRARLADRALEELKGKIDTLLVIPNDQALKLINQDTSVISAFWKVDEILRQAVQGISDLIVLPGIINVDFADLRSIMRNSGKAVFGLGQAKGEKRIEAALDSALNSPLLNMSIKGAKGALFNIAGNDDLSLTEIEEAAQKMKSELSPQAKIIFGAVQDKSLKGEVRITVIATGFPE----------------------------------------------------------------------------
>KKS38470.1|Bacteria___Patescibacteria-Paceibacteria___Sungbacterales___GWA2-42-14_sp000998135___64.32___GCA_000998135.1
MAT--N--IN-L-P---------ESTFGARIKVVGVGGSGSNAVDHMINSGVRGVDFIVVNCDTQDLHHNKAEKKIHIGKNLTRGLGAGMNPEVGRRAAEETKNELQDALKGADMVFITCGLGGGTGTGASPIIAEIARTQGALTLAVVTKPFSFEGAERSRIAEDGLRELIGVVDTVIVIPNDRLLEISDKKTTLQNAFALCDDVLKNAVQGISELIVMPGIVNLDFADVKTIMGDAGPAIMGIGSAQGDERAVEAARKAISSPLLDISINGARGILFAVAGGEDLTLHEINEAAKVITESADPQAKIIFGAFRDDAINGSIKITVIAAGFANPGPNAS-P-----RPRIFEEEDKPAF--SPS-SPQEKENPHR----SL-NASVGP-NYKDEDDFDTPNFLRKRQRT
>KND49382.1|Bacteria___Patescibacteria-Paceibacteria___UBA9983_A___C7867-001_sp001189215___75.29___GCA_001189215.1
MSK--R--VT---P---------EIETFARIRVVGVGGSGNNAVNHMINSKVKGVEFIAINTDAQDLHRSLAKRKIHIGKNLTRGLGAGMNPELGRRAADETRQEIQEALQGSDMVFITCGMGGGTGTGSAGVVAKIAKELGALTVAVVTKPFTFEGQQRTEIAEHGLALLKKEVDAYLVIPNDKLLSIVEAQTSAKSAFALCDEILRQAVEGVSDIITTPGEINTDFNDIKAIMEGAGPALMGIGIADGDNRAKEAAAAAVNSPLLDVSITGAKGILFVVAGSEDLGILEVQEAAKVIGESVDKTAKVIFGIMRDEKLKGQIRIIVIATGFPEQDGGSAFSE--RSMPAKEQRREEPAA--PPAPTPIE-EGPIL---------RR-PDD-EDDA-WAIPSFLRRHKK-
>OGG62126.1|Bacteria___Patescibacteria-Paceibacteria___UBA9983_A___HO2-49-34_sp001781205___85.48___GCA_001781205.1
ME---H--IK---S---------DVESFARIRVVGVGGSGNNAVNHMVNAKVKGVEFVAINSDAQDLHHSQAKRKIHIGKNITKGLGAGGNPDMGRRAAEETKEEIANALKGSHMTFITGGMGGGTGTGAAPIVAKASRDLGALTIGVVTKPFLFEGQERMRSALEGIEELKKEVDALIIIPNDRLLAIIDKNTTIQQAFGICDEVLRQAVVGISDLITMPGIVNLDFADIRSVMENAGSALMGVGIGAGEKRAEDAARMAINSPLLEVSITGARGVLFAVAGGDDLGMLEVQEAARIITESVDPHARIIFGAFKDDTLKNELKITVIATGFPESDSAKARDQS-DRQPMTVR-EEEPAP---PRPRPREAPAPEP---KE-FIEQA-PDD-ENDE-WAVPSFLRRTKGQ
>PIR88547.1|Bacteria___Patescibacteria-Paceibacteria___UBA6257___1-14-0-10-44-23_sp002773475___57.26___GCA_002773475.1
MKKAVK--VS-A-PK-----IKPQTKDRVRIKVFGVGGGGGNAISRMRNSDIRGIDFIAINTDSQDLEKTDARKKVHIGRNLTRGLGTGMDPVLGQQAAEENRAEIVDSIKGSDLVFITAGMGGGTGSGASPIVAEAAREHGALTIAIVTRPFSFEGAQRAQVAEEAISRLKDKVDALIVVPNDKIFDVIQKETPILKAFERIDDVLKDAIQGITELISTTGMINVDFADINAVMREAGSALVGVGHAGGQNRAAAAAALALNSPLLEFSIDGAKGILFGISGGRDVRMSEINEIAKHITANIDPSAKVIFGAYHDRRIKGHIKVTLIATGFEASSSGGTNPER-IS--------NTPE-ESEKVSEPVSTRKERK---HEL---RL--EK-VKDNIWDIPAFLRKKKKN
>PIR86706.1|Bacteria___Patescibacteria-Paceibacteria___UBA6257___1-14-0-10-49-15_sp002773415___56.1___GCA_002773415.1
MATK-K--LK-L-PNRSKK-AKNTARSSVAIKVFGVGGGGGNAISRMHESHLRGVDLIGINTDAQELEKCLVKKKIHIGKNLTRGRGTGMNPELGRQAAEENKSEIVEAVKGADLVFITSGLGGGTGSGATPIVADAAKEAGALTVAIVTKPFTFEGTQRARVAEDALAKIRERVDALIVVPNDRVFNVIKKDTPTVKALERIDDILREAIAGISELISSSGIINVDFSDIQTIMREAGSTLIGVGLASGQNRAVTAASQAVNSPLLEFSIEGAQGILFGVSGGRDMKMSEINEIAKTITATIDPGAKIIFGAYQDRRLKGQIKVTLIATGFSGTVTKAAMDES-VS------AESEPES--GSA-EPVSSKKPVR--DKS-FKKEL---K-KKEDLWEIPAFLRKKRRG
>PIR05225.1|Bacteria___Patescibacteria-Paceibacteria___UBA6257___1-14-0-20-35-14_sp002796205___60.69___GCA_002796205.1
MAVKIK--LN-K-ED--------KNTNIVNIKVVGVGGGGGNAISRMSLDFPRGVEFVAINTDVQDLEFSSAKKRIHIGKSVTGGLGAGMNPELGAKSAEENKPEIVDALAGADLIFLTAGFGGGTGTGALPIVAEVAREQGALTIAVVTKPFAFEGAHRARIAQEGLMKMRDKVDALIVIPNDRIFSVINKDTPIIKAFEEIDNVLKSAVQGIVDLIVSVGIINVDFADIKAIIKNAGSAIVGVGIGSGQERCTDAVRQALNSPLLGVSSEGARGILFGVSGGRDLKMTEINEAASLISESVDPGAKIIFGAYNDKRLKGQVKVTLIATGFNDASNRSSIGSS-SG-------QKDPAV--RPE-EAAQKRDPLS--DREV--ESVD-EE-IKDSMWDIPTFLRRKKRE
>MAF80206.1|Bacteria___Patescibacteria-Paceibacteria___UBA6257___GCA-2686365_sp002686365___66.48___GCA_002686365.1
MAKNLK--LK---PK-----YSTSAHGITTIKVIGIGGGGGNAVSRMMEERMRGVEFIAANTDAQDLDQTLGHKKIYMGKALTRGLGSGMNPDVGKQAAEENRSELGDVLEGADVVFITCGMGGGTGTGASPVVAEIAREKGILTIGIVTKPFSFEGTQRANIAQEGLLRLKDKVDALVVIPNDRIFSMIEKETSISKAFSFVDEVLKNAVQGIAELINSPGIINVDFADIRAIIKDAGTTIIGIGLSQGPDRAAKAVTAAINSPLLEASIEGAKGVLFSIAGTKDLKMTEINEVAKVISGNVDPSARIIFGAYHDRKLRKQLKVTVIATGFNGSSMGAPK-E----VPSLFSEEKEPAR--APA-QAGEEEKPIR---------KV--ER-EERSPWDIPAFLRRKKKK
>PIR98374.1|Bacteria___Patescibacteria-Paceibacteria___UBA6257___1-14-0-10-41-28_sp002773755___60.12___GCA_002773755.1
MAKSIK--IK-A-PDNAPK-KKGQSKSVVRIKVIGVGGGGGNALTRMSKDPLRGVEFIAVNTDVQDLESCGARKKIHIGKLITRGMGAGMNPELGQQSAEESRDDIENAIKDADMLFITAGMGGGTGTGAAPVIAEIARDMGILTVAVVTKPFTFEGSARMKIAEDGLMRLRDKVDTLLVIPNDKIFNIIDDETPVLKAFDKIDEVLKNSVTNIAEGIASSGLVNVDFADVSAVMKDAGMAVVGVGVAKGKDRAVKAVNDAVNSPLLEISVDGARGVLFIVSGGRDMRMSEINEVARMITETVDVAAKIIFGAYYDRKLNNELKVTVIATGFNNSQLGSRDRDG-FG------AEDR-----SPE-SSEEREDKKR--DKS----EV--EG-EEEDVWEIPAFLRKRKRR
>OHB22016.1|Bacteria___Patescibacteria-Paceibacteria___UBA6257___WO2-01-48-18_sp001824435___58.69___GCA_001824435.1
MGKS-K--FQ-V-P------------SPARIKVVGVGGGGGNVVSRMSTSSFKGVEFIAINTDVQDLNSIVAKKKIHIGKNLTRGLGAGMNPELGRQAAEENLDEITAALEGADMIFVTAGLGGGTGSGASSVIADAARKTGALTIGVVTKPFFFEGSQRMKIAEDALLRLREKVDAAITIPNDRIFAIIDKDTPLLKAFERIDDILRQAVQGISELVTAPGVINVDFADVKAIMQDAGTAIVGTGIGSGEDRAVAAAKTAITSPLLEIGVDGARGILFSVAGSRDMRMNEINDAAKLIADMADPASKIIFGAYHDRRLKGTMKITVIAAGFDGHDTAKSNQS--LGNPVRVE--DKPSS---PA--PLSTAKGAN--DK--YAEEL---S-DDDAKWEIPAFLRRKKNK
>PIZ62178.1|Bacteria___Patescibacteria-Saccharimonadia___Saccharimonadales___UBA5150_sp002792275___70.66___GCA_002792275.1
M---PQ-VVE---P---------AIETFAQIKVVGVGGAGGAAINRMVEAGIENVQFIAVNTDAQALHHSKANKKIHIGKDATRGLGAGADPAVGEAAAKESRDDIRQAIQGADMVFVTIGAGGGTGSGGGHIVAEVAAEMGILVVGFATKPFAFEGEKRRKNAEVAIEKLRSAVDTLIIIPNDRLLETIDRDTPLTEAFKVADDVLRQGVQGISDLITVHGLINLDFADVKTVMTKAGSALMGIGRATGENRAVEAAKQAIESPLLEVSIDGARGILFNVIGGNDLSMHEINAAAEAITTAADPDANIIFGATINPELEGQVIITVVATGFDASYYAKRDGKP-SA-------A--PVVT-EK-MDLGDDQDHLAFPMPNIW-EDD-NTS-SLEDELEKPSFLRRLGRR
>PID98829.1|Bacteria___Patescibacteria-Saccharimonadia___Saccharimonadales___GCA-2746885_sp002746885___71.79___GCA_002746885.1
M---AQ-AVD---P---------AIETFAKIKVVGVGGAGGAAINRMIEAGVEGVEFVAVNTDAQALHNSKASTKIHIGRETTRGLGAGADPAVGEQAASESREEISDALRGADMVFVTIGAGGGTGSGAGHIVASIAKDMGVLVVGFATKPFAFEGDKRRRNADVAIEKLRSAVDTLIIIPNDRLLQTIDRATPLLEAFKVADDVLRQGVQGISDLITVHGLINLDFADVKAVMNDAGSALMGIGRASGENRAIQAAQQAIESPLLEVSIDGARGILFNVIGGQDLSMHEINTAAEAITAAADPDANIIFGATISPELDGEIIITVVATGFDASYFANRRAVS-AA------TDNQPA--AEK-MSIKENSRQSDFPMPNIWHDDDQSAD-HDDDELEKPSFLRRLSRR
>WP-027423211.1|Bacteria___Firmicutes_A-Clostridia___Lachnospirales___NK4A144_sp000621405___98.21___GCF_000621405.1
MF---E--MK---SD--------ASEYACKIMVIGVGGAGNNALNRMVDVGIRGVELMAVNTDLKDLRSCKAPNYVQIGQKLTKGLGAGADPDRGEKAAEETIDEIKSRIEGYDMVFITCGMGGGTGTGAAPVIARAAKEMGILTTAIVTKPFSFESRGRMKKAEAGIAKLANSVDTYTVIPNDKL-RALDPKLPFEESFKKADEVLQQSVQGITDLITGEALMNVDFADVRTTMHDKGVAHIGMGSGKGESRAMDAVKKAVENPLLDTKIDGAKNLIFNITG--NVTNEDVYSISDFLNNLIDPEADVIFGTDNSGDVDDTISVTVIATGLLDVGAEVPQPKAPMSRPVAPQ-QASPQQ--QPV-RPQQ-TQPVS----SVI-SRV------EPKSINIPDFLKRH---
>HCM92899.1|Bacteria___Firmicutes_A-Clostridia___Lachnospirales___UBA2868_sp003535955___75.22___GCA_003535955.1
ML---E--IK---TD--------VMEAAAKILVIGVGGAGNNAVNRMVEEQIGGVEFLGVNTDKQALQMCKAPRLLQIGDKLTQGLGCGAQPEIGEKAAEESAEDIANAIRGAHMVFVTCGMGGGTGTGAAPVIARLAKEQGALTVGVVTKPFRFEAKTRMQNALGGIEKLKQNVDTLIVIPNDKLLELVDRRTTMADALKLADEVLQQSVRGITDLINVPALINLDFADVKTVMENKGIAHIGIGSAKGDDKAIEAVKMAVNSPLLETTLAGASHIIVNVSG--EITLLDVDDAVSFVRDLTGDDVNLIMGAQEDDRDPDTCTVTVIATGIDESRIQKQDA-----KPVSAL--RQPATN-SPVPAPMQTTQPQF--QAN-FTQQMGPSR-VESRQIKIPDFLKK----
>HCG67761.1|Bacteria___Firmicutes_A-Clostridia___Oscillospirales___CAG-390_sp003523225___72.26___GCA_003523225.1
MA------FE-H-DD--------LLESGVSIKVVGVGGGGNNAVNRMISTNIRGVEFIAVNTDKQALRSSNAPNQIVIGEKITRGHGAGANPEIGQRAAEENTEEIKAALAGADMVFIATGMGGGTGTGAAPVVARIAKEMDILTVAIVTKPFIFEGSRRMRQAEEGIRQLSQYVDSLVIIPNERLKQVSDTRITLYNAFEIADDVLRRGVQSISELINVPGFINLDFADVTSVMHDAGFAHMGVGSATGKDKAELAAKAAISSPLLETSIKGATGILVSISISPDVGLEDADLASTMIANEASPDANVIWGVAFDPDLDDEMKITIIATGFEKDAEDELQ-RT-QTQPATAA--AKPAE-EAPAPTPVEQPQPVR---QA--AQAV-P-ELKDDD--EIMSILRSRKRR
>HAG13573.1|Bacteria___Firmicutes_A-Clostridia___Oscillospirales___Firm-04_sp003446315___80.45___GCA_003446315.1
MT---D--F--V-ED--------SFDPQVNIKVVGVGGGGGNALDCMVQADVKNIEYIAVNTDAKALLNSKATTRIQIGAKLTKGRGAGNRPEVGRQSAEENRDEISNALKGADMIFITAGMGGGTGTGAAPVVAQIAQELGILTVAVVTKPFAFEREQKMAQAVRGIDTLKKYVDSLVVIPNERLLVGVDKPLTMRQSFAMADDILRTGVQSISDLIVEDGYINLDFADVSTIMKGAGYAHMAIGHGAGKNKADEAATTVISSPLLETSIKGAKRLLINIAMSEDVLSSEVDMATQKITETAAPGVEVILGTAFKEDMSDEMVITVIAAGYDEKDSPA-DP-----LPASNA-QSEPV---KPLRKPAA-QRPS-----SAI--RL---D-DDDD-LEIFKILDKK---
>WP-018979703.1|Bacteria___Proteobacteria-Alphaproteobacteria___Acetobacterales___Saccharibacter_floricola___99.25___GCF_000378165.1
MT--LN--LT-T-PG--------SAVSPPRITVIGVGGGGGNAVDNMISTDLKNVEFIVANTDAQQLGNSKAPTRLQLGPSLTRGLGAGAKPEIGRQSAEEVEEEIRQHLSGVDLVFVTAGMGGGTGTGAAPVMARIARENGALTIGVVSKPFQFEGARRCRAADAGIAELQKHVDTLIVIPNQNLFSCATQTTTLIDAFKMADDVLYRGVRSVTDLMIVPGLINLDFADVKTVMGEMGKAMMGTGEADGQDWAITAAERAISNPLLETSIRGARGLLINVTGGPDLGLHDYTNIMERIREEAHEDAEIIGGLLTRDDMTGSIQVSVVATGIDSLTPQHELASSPSTEPATDA-KEEPAR--EPHPSPQQ-TQPAQ-EQRGLF-SRFRPDQ-QDSADLDIPAYLRRQ---
>WP-068169107.1|Bacteria___Proteobacteria-Alphaproteobacteria___Acetobacterales___Neokomagataea_thailandica___99.25___GCF_001598495.1
MT--LN--LT-T-PS--------HVELAPRITVIGVGGAGTNAVNNMIASELKGVEFVVANTDAQQLAHSKSERRVQLGPHLTRGLGAGAKPEIGREAAEEAAQEIDRQLEGANLIFITAGMGGGTGTGAAPVVARMARERGILTVGVVSKPFNFEGRRRATLADSGIAELQKHVDTLIVIPNQNLFNSANQNTTFREAFQMADNVLNMGVRGITDLMVSPGLINLDFADVKAVMENMGKAMMGTGESSAEDRAIAAAERAISNPLLDASMAGARGLLINITGGEDLTLYEVNAAADRIREEVAEDANIIFGTSIDDNLNGRIRVSVVATGLDTQAAHNATATS-QEAPAQNPLEPQPQQP-EPYPQPAQTQQPQA--EQSLF--LVGPDS-PDDGTLDIPTYLRR----
>WP-084554752.1|Bacteria___Firmicutes_A-Clostridia___Lachnospirales___Eubacterium_F_xylanophilum___98.66___GCF_000518685.1
MVS-IE--VS----N--------GSQYAAKILVVGVGGAGNNAVNRMVDEGVQGVDFVCINTDKQHLQRCKAPENIQIGEKLTKGLGAGAKPEVGAKAAEENHEEIEKLVQDYDMVFITCGMGGGTGTGAAPVIARISKECGALTVGVVTRPFTFEGMTRKKNADAGIDEIKKNIDTLIVVQNDKLLANCDRHTRMDDAFAMADSILQQSVQGITDLINLPALINLDFADVETVMRDKGIAHIGVGSGRGENKCIDAVQAAISSPLLETSIDGATDVIIGISG--DLGMLEVNDAITYVGDRLGEDANIIFGARIEGEESEEVVVTVVATGIKETEQVKRGPS--RAAPTLDF--NRPTFE-SPTPSPA-SSSPAP----SV------PAS-SENDGIKVPASLMKKRK-
>OKZ77409.1|Bacteria___Firmicutes_A-Clostridia___TANB77___CAG-269_sp001916035___73.79___GCA_001916035.1
MY---N---E---PQ--------EMLNTPKIKVIGVGGAGNNAVNRMIEDNIKGVTYYLLNTETGTLKRAKTKNILQIGIETTKGLGAGANENVGERAAIENKEQIKDIVRGADMVFIVAGMGGGTGTGAAPVVAEIAKEMGILTIGVVTKPFMFEGKARKLRADYGTQKLKENVDDLIVILNDKLLKTTDTKITLNSAFSLADEVLEQAISGITDLLTTIGEVNIDFADISTTVRYRGKAYMGVGKASGEKKVEEAVRQAIANPLTESKINGAKGVIFNVKGDESLSLLEINSAIAIINDQISEDANVIFGTVIDNNMKDNVSVTIIATGVEET--------------------------------------------------------------IE----VK-----
>HBH95934.1|Bacteria___Firmicutes_A-Clostridia___Oscillospirales___Ruminiclostridium_E_sp003508605___83.53___GCA_003508605.1
MGV-IN--LD----D--------TAVYDVKIKVVGVGGGGCNALEYMAKSGLDKMEFIAVNTDVAALKSKDKNRRIQIGKKTCKGRGAGGRPEVAAEAAKENSEDIKAAIEGASIVFISAGMGGGTGTGAAPVVAEIAQEMNIITVGVVTKPFEYEREYKMNQAIKGIDEMRKHVDSLLIIPNEKLLKTNEKMLSFKQAFAMVDDVLYRSAKIISDAVSTTATIGTDFADLCSILSNSGDAHIALGTGTGENKIQDAVSQVVNSPLLETSINHATKLLVNVTLSSDSAINDLNDIVRMISDAADPSVEMIQGVSQDESLSDTISIAVIATGFKPDA-----PK--STNPGSSS--SSPAQ--KDS-ASAESSDNVG----N--NEEIT--S-KNSDDLKIQRFLRNNKNN
>HBW65232.1|Bacteria___Firmicutes_A-Clostridia___Oscillospirales___Ruminiclostridium_E_sp003512525___95.97___GCA_003512525.1
MN--FD--FD---DE--------EFERDVKIKVVGVGGGGGNAVENMVRNNVEGVDFIIINTDVAALKSKDGNERVQIGRKTTKGRGAGGKPPVAAESAKENSDDIAEVLKGASLVFVAAGMGGGTGTGAAPVIAQIAKDMGILTVGVVTKPFDFEREFKMNLALQGIAELRKYVDALIIVPNQRLLSIKEKNISIKAAYAMVDNVLYQAVKGISDLITHDGVINIDFEDVRTTLEGAGDAHMAIGHGSGDTRAEDAVAEVVNSPLLETSIKNAGKLLVNLTMSEDTPLDDVEKVMQLLTQSAAPDVQVIHGVDLDSSLSDEMVITVIATCFKDNAGHSMVTSD-EAKTVLASSETEPE-------TPA-----------N------G--DTAEDDPFELSELLNNRGN-
>WP-072788795.1|Bacteria___Actinobacteriota-Acidimicrobiia___Acidimicrobiales___Ferrithrix_thermotolerans___100___GCF_900128965.1
M-------AS---D---------AQNYIAVIKVVGVGGGGGNAVNRMIEAGLKGVEFIAVNTDAQALLMSDADVTLDIGRQLTRGLGAGSNPAVGAAAAEEHREEIEEALKGADMVFITAGEGGGTGTGGAPVVAQIAKSLGALTIGVVTRPFAFEGRVRARQANEGIEKLKEHVDTLIVVPNDRLMDIANEKTTMVSAFKMADDILMQGVQGITDVITTPGIINTDFADVKTIMESAGTAIMGIGTATGENKALTAARNAITSPLLESSIEGAKGILINIAGGPDLTLYELNDAAKIIHDASDSDANIILGSVIDDYLADSVRVTVIAAGFEGAGQIDITGGS-RN-------KKSPD-------EPKK--------IVST---Q--S-S-FDDDDDDVPPFLR-----
>WP-035389665.1|Bacteria___Actinobacteriota-Acidimicrobiia___Acidimicrobiales___Ferrimicrobium_acidiphilum___96.58___GCF_000745905.1
M--------N---D---------AQNYIAVIKVVGVGGGGGNAVNRMIEAGLKGVEFIAINTDAQALLMSDADIRLDIGRQLTRGLGAGSNPDIGRSAAQEHKDEIQEALTGADMVFITAGEGGGTGTGGAPVVAEIARGIGALTIGVVTRPFGFEGKRRATQADEGIERLREHVDTLIVIPNDRLLTIANEKTSMIAAFRMADDILLSGVKGITDLITTPGVINTDFADVRAIMASAGTAIMGIGIASGENRATTAARNAITSPLFETSIDGAQGILLNVAGGTDLGIFELNEAANIIQNAASSDALIIVGSVIDEAMEDEVKVTVIAAGFDVWGEGTPNLRV-TP----------PA---S---QPAN-DDLDF-PVAEV---D--P-D-EDPDDGDVPFFLR-----
>WP-077016810.1|Bacteria___Actinobacteriota-Actinobacteria___Propionibacteriales___Kribbella_sp001984195___100___GCF_001984195.1
M--------A---A---------PQNYLALIKVVGIGGGGVNAVNRMIEHGLKGVEFIAINTDAQALLMSDADVKLDIGREETRGLGAGANPAIGQKAAEDHAEEIEEALKGADMVFVTAGEGGGTGTGGAPVVSRIARSLGALTIGVVTRPFSFEGKRRATQAEDGIAALREEVDTLIVIPNDRLLTISDRAVSVLDAFKQADQVLLQGVSGITDLITTPGLINVDFADVKAVMSNAGSALMGIGSSRGEDRAVAAAEAAISSPLLEASIEGAHGVLLSIAGGSDLGLFEINEAAQLVSESAHTDANIIFGAVIDDALGDEVRVTVIAAGFDGGMPKRREQAM-NS-------RSAPQ-RSQPA-TPQS-SSNPP-PTADVFENRPRPYSTDPEEELDIPDFLK-----
>HAN08213.1|Bacteria___Actinobacteriota-Acidimicrobiia___Microtrichales___UBA9040_sp003452475___73.09___GCA_003452475.1
--------MA---S---------PQNYQAIIKVVGVGGGGCNAVNRMIEADLKGAEFIAVNTDAQALLMSDADVKLDIGRDLTRGLGAGSDPEVGEQAAEAHREEITNVLQGADMVFITAGEGGGTGTGGAPVVAEIARECGALTIAVVTRPFGFEGRRRSVQADQGIQKLRDKVDTQIVIPNDRLLSVANERTTMVDAFNMADDVLREGVQGITTLITTPGLINTDFADVKMIMSNAGSALMGIGRAHGEQRSENAARQAVASPLLEASIDGARGILLNITAATGLGLYEVNEAASVIQDVAHPDANIIFGTVIDDSLGEEIRVTVIAAGFDRWEDGAKSA------------------------TFDS-DPLLE-LITDIF--D---DD-DGGDDIDVPSFLR-----
>GBC86496.1|Bacteria___Actinobacteriota-UBA4738___UBA4738___HRBIN12_sp002898915___66.9___GCA_002898915.1
--------MD---A---------PSNYLAVIKVVGIGGGGVNAVNRMIEAGLRGVEFIAINTDAQTLLMSDADVKLDIGRETTRGLGAGSDPEVGRRAVEEHAEEVEEVLKGADMVFVTAGEGGGTGTGGAPIVAEIARNLGALTIGVVTRPFGFEGRKRAMQADMGISELKKAVDTLIVVPNDRLLQVADPSTPIVDAFRMADQVLYQGVEGITSLITTPGLINLDFADVRSVMAGAGSALMGIGVGSGEDRAEEAAKAAISSPLLESSIEGARGVLLSIAGPTDLTLHEVNKAADTITRVAHPDANIIFGAVVDDALGDEVRVTVIAAGFDKLLASPGA-EG-RI-------REEPE-R-EPA-EPPSREDEE-----EVF--R--PF--DAEEDLDIPDFLKS----
>PHX94469.1|Bacteria___Actinobacteriota-Acidimicrobiia___Microtrichales___BACL27_sp002737635___69.06___GCA_002737635.1
M-------VG---Q---------PQNYLAVIKVIGVGGGGVNAINRMMESGMRGVEFVAINTDAQALLLSDASVKIDIGRELTRGLGAGADPEVGRAAAEQHRDEIQEVVAGADMVFITAGEGGGTGTGAAPVIAEIAKAEGALTVAIVTRPFAFEGRRRSVQADAGIAALKEKVDTLVVIPNERLLAISTDKTSMLDAFKKADEVLVQGVSGITGLITTPGLINTDFADVKTVLANAGTALMGTGAASGDNRAVLAANAAINSPLLEASLEGARGIVVNITGPSDVGLFEVTSAMEIVRGVAHQDANIIHGLVIDDDINDEVRVTVVAAGFERWDSAAQRTAT-RG-------RSTAT--S----RPDS-------RLKDLF--D--PLS-GADDDDDLPSFLK-----
>GBE24948.1|Bacteria___Actinobacteriota-Acidimicrobiia___UBA5794___BMS3BBIN02_sp002898115___71.28___GCA_002898115.1
M----D--LN---A---------PQNYLAVIKVVGVGGGGVNAVNRMIDAGVSGVEFIAINTDAQALLMSDADIKLDIGRDSTRGLGAGANPEVGRDAAESHRDELEDALQGADMVFITAGEGGGTGTGAAPVVADISRSLAALTVGVVTRPFGFEGRRRSVQAEQGIQELRAAVDTLIIIPNQRLLEIADPKTSVLDAFRMADDVLTNGVRGITDLITTPGLINVDFADVKTVMSDAGSAVMGIGNSTGENRAEQAANKAISSPLLETSMEGARGVLLSVSGPSDMSLYEVSVAASLIADHTDADANIIFGAVIDDTLGDEMRVTVIAAGFDRDSRPRGAVGH-TS-------SARPD-S-----TPPA---------PET------PTP-GDDDALDIPGFLQG----
>GBD84684.1|Bacteria___Actinobacteriota-Acidimicrobiia___UBA5794___BMS3Bbin01_sp002897675___95.73___GCA_002897675.1
MSG--S--AT---S---------PQSYLAVIKVVGVGGGGVNAINRMVDAGVRGVEFIAVNTDAQTLLMSDADVKLDLGRDITRGLGAGADPDVGRSAAESHREEVEEVLKGADMVFVTAGEGGGTGTGAAPIVAEIAKEVGALTVGVVTRPFGFEGRRRSVQAEQGIQNLREAVDTLIVIPNDRLLELTDPKTPMVEAFKMADEVLTGGVAGITGLITTPGLINVDFADVRTILTDAGTAVMGIGRSSGEGRAAQAAQRAISSGLLETSMEGARGVLLMVAGPEDMTLHEVNEAATLVADKSDDQADIIFGAVVDGALGDEVRVTVIAAGFDRSRGPAGFASG-----------------------------------------R---L---HGDD-DIPSFVQG----
>WP-015798658.1|Bacteria___Actinobacteriota-Acidimicrobiia___Acidimicrobiales___Acidimicrobium_ferrooxidans___94.87___GCF_000023265.1
--------MD---A---------KANYIALIKVVGVGGGGGNAVNRMIQSGLRGVEFIAINTDAQALLMSDADVRLDIGRQLTRGLGAGSDPEVGRQAAEEHREEIEEALKGADMVFITAGEGGGTGTGGAPVVAEIARGLGALTIGVVTRPFGFEGRRRAQQAEDGISRLREYVDTLIVIPNDRLLTIANEKTSLVQAFRMADDILLSGVRGITDLITTPGVINTDFADVRTIMRSAGTAIMGIGQASGDGRAETAARQAMNSPLLETSIDGAKGILMNIAGGQDLGLHEVTKAAQIVQAAASDEANIIFGSVIDDALEDQVKVTVIAAGFNTWSESDATRRV------------------------AV-DDAE--PVAEP---E--P-D-PDDDDGDVPFFLR-----
>PZN34626.1|Bacteria___Actinobacteriota-Acidimicrobiia___UBA5794___ZC4RG35_sp003242515___92.31___GCA_003242515.1
M----S--KS---G---------SGGYLAVIKVVGIGGAGVNAVNRMVEAGVRGVEFIALNTDAQALLMSDADIKLDIGREVTRGLGAGANPEIGRAAAEEHRAELEEVLKGADMVFITAGEGGGTGTGGAPVVAEVARSLGALTVGVVTRPFGFEGRRRAAHAEQGIEALKDAVDTLIVIPNDRLLEVGDPSAPIRETFRLADEVLMSGVTGITDLITTPGLINVDFADVRTIMADAGSAVMGIGRATGENRARQAAERAISSPMLESSMDGAKGVLLSVAGPSSMSLHEATEAAKVVSDHADPDAEIIFGAIIDDNLGEEMKVTVIAAGFEGRRRPNRPTTA-TT----------PT---T---TPAS-TS------TE----R----R-DFDDDLEIPSFVQG----
>sp|P05219|TBB-SCHPO|Eukarya_.._284812_.._Schizosaccharomyces_pombe
---------------------------MREIVHIQAGQCGNQVGAAFWSEGLEGVRAVLVDLEPGTMDAVKSGK-NLFPDNI-YGSGAGNIWAKGAELADA-LDVVRREADALQGFQLTHSLGGGTGSGMGTLLLSKIREEDRMMATFSVAPASSDTVVEPYNATLSMHQLVENSDETFCIDNEALSSIFANTLKIKSSYDDLNHLVSAVMAGVTTSFRFPGELNSDLRKLAVNMRH----FFMV-GAS-QS-VPELTQQMFNNMMVAADPRGT--VAALFRG--KVSMKEVDEQIRSVQTSAEPD-NVLKAVC-SP---DKMSATFIGTSIE---F-RR--DQF-A------FRRK----H---------TGE------G--MDE-M--EF-TESNMDVSEYYEAG---
>tr|D2VXR9|D2VXR9-NAEGR|Eukarya_.._5762_.._Naegleria_gruberi
---------------------------MREIVSISVGQCGNQIGQHFWEEGLENVRSVLVDLESSVLDTVKSSK-TLFPDNI-ASGSAGNNWAKGAELADQ-MDVLRKEVECLQGFQLTHSLGGGTGSGLGTLLLSKLKEDDRMLAAFSVLPSMSETVVEPYNATLSLHQLIESADEVFCLDNEALFDICTRTLKLPQSFADLNNLVAGVMSGVTSSLRFPGQLNSDLRKLAVNLRH----FFVV-GAS-SS-IAELTSQMFKNMMAACDPSGA--ASATFRG-LNLSTNEIDEQMLGMQRSQEPN-NIKSSVC-DP---GKVSGTFIGTAIE---F-KR--TQF-Q------YKRK----H---------IDQ------G--MDE-M--EF-TESNLDVNEYYDAT---
>WP-078814221.1|Bacteria___Verrucomicrobiota-Verrucomicrobiae___Verrucomicrobiales___Prosthecobacter_debontii___100___GCF_900167535.1
---------------------------MREILSIHVGQCGNQIADRFWREGLKGVRAVLVDLEPGVIARIEGGD-QLFESSV-RKPGAANNWARGERVIDQ-MNVIDSAVKGLQGFLMTHSIGGGSGSGLGSLILERLRQAKKRIFTFSVAPSISDSAVEPYNAILTLQRILDHADGAVILDNEALFRIAKAKLN--SNYMDLNHIIALIVSSVTASLRFPGKLNTDLSEFVTNLGH----FLTA-SAQ-LN-FPELARETFDNFTAAIDWQGA--ASALFRG--DVKAKEVDENMASIRKSLSPASGLKLGYA-EA---GASSGLALVTGIA---F-ER--SQF-I------FDNH----H---------ENA------G--VSR-E--MM-AQNQIQAQSYA------
>OYW71780.1|Bacteria___Verrucomicrobiota-Verrucomicrobiae___Verrucomicrobiales___Prosthecobacter_sp002279765___93.43___GCA_002279765.1
---------------------------MREILSIHVGQCGNQIADRYWREGLKGIRAILVDLEPGVIARIEGGD-QLFESCI-RKPGAANNWARGERIIDQ-MNVIDAAVKSLQGFLMTHSIGGGSGSGLGSLILERLRQAKKRIFTFSVVPSISDSAVEPYNAILTLQRILDNADAAVLLDNEALFRIAKSKLH--SNYMDLNHIIALIMSSVTASLRFPGKLNTDLSEYVTNLGH----FLTA-SAQ-VN-FPDVARETFDNFTAAIDWTGS--ACALFRG--DVKAKEVEENMAAIRKSLSPT-GVKLGVA-EA---GASSGLALVTGIA---F-ER--TNF-I------FDNH----H---------ENN------G--VSR-D--MM-AHNTINAKSYA------
>tr|D2VDA8|D2VDA8-NAEGR|Eukarya_.._5762_.._Naegleria_gruberi
--------------------------MTREIISISVGQCGNQIGQQFWREGLEDVRAVLVDLESGVLDSVKSSS-QLFPDNI-NASGAGNNWAKGTELIDE-IDTIRKESDSLQGFQLTHSLGGGTGSGLGTLLVSKIKEEDRMLATFSVFPSVSDTVVEPYNATLSIHQLIENADQVFTIDNEALFDICTKSLKLATNFEDLNQLIASVMSGVTCSLRFPGQLNSDLRKLSVNLRH----FFMV-SAN-HS-IAELTSQMFKNMFAACDPTGA--ASAIFRG-ANLSTSDIDQQMLSLQTKDSPN-NIKSSVC-DA---NPVSGTFIGTAID---F-KR--TQF-Q------YKKK----H---------INE------G--MDQ-M--EF-TEANMDINEYYDATQE-
>tr|R1DZ10|R1DZ10-EMIHU|Eukarya_.._2903_.._Emilania_huleyi
MWC----------PQPPSSAKATRARTTREVIAVSVGGAGNSVGTQFWEEGIEGARAVIVDLEPGTRDSVLARP-GLFPSNV-FGTGSGNNWAKGAELIGT-LDVIRKEADALEGIQLNHAIGGGTGGGLGTLLISKFREEERFVCTFSIAPSVSDTVTEPYNAVLSFIQLVENVDATFMFDEQRLYDVCFRALNITATYRDLNQLTSGAMAGITTCVRFPTALN--FRDVANSL---------------------LTSEMFRNKLGSYDAPSA--AAGFFRG--GISAAELDEQMLRVRSSSNPN-NIQHSHC-EP---GVASAGYAVTGIT---F-GS--EYY-L------LRRR----H---------TGN------G--MEE-A--EF-GEANMDIGEYADSE---
>WP-078814051.1|Bacteria___Verrucomicrobiota-Verrucomicrobiae___Verrucomicrobiales___Prosthecobacter_debontii___100___GCF_900167535.1
MHD-I--------P-----------RTVREILSIHVGQCGNQIADSFWREGLRGVRAVLIDLEPGVIGRIESGD-KLFESCV-RKPGAANNWARGKRVIDQ-MNVIDSAVKGLQGFLLTHSIGGGSGSGLGSLILERLRQAKKRIFTFSVVPSISDSAVEPYNAILTLKRLLDHADGSVLLDNEALFRIAKTKLN--STYMDLNNIIALIVSSVTASLRFPGKLNTDLSEFVTNLGH----FLTA-SAD-VS-FPELARETFDNFTAEIDWQGA--ASALFRG--EVKAKEVDENMATIRKELSPASGLKLGYA-EA---GASSGLALVTGIA---F-ER--GQF-I------FDNH----H---------ENA------G--VSR-D--QM-AVDQINALSYA------
>sp|P53378|TBG-YEAST|Eukarya_.._4932_.._Saccharomyces_cerevisiea
--------------------------MGGEIITLQAGQCGNHVGKFLWSEAIENTRAIMMDSEPSVIADVENT--GFFPRNW-VAASAGNSWANGTRNQDD-LNKIDKEIDNFEGFQLLHSVAGGTGSGLGSNLLEALCDRKKILTTYSVFPASSEVVVQSYNTILALRRLIEDSDATVVFDNASLLNISGKVFRNPNDLQHTNQLISTIISSVTNSIRFPSYMYSSMSSIYSTLEH----FLSP-STD-KS-SYDVMLDLLSNSLVSTAMNPN--VYNTIIG--NVEPRQISRAMTKLQQ-ISSS-AMHVNIG-RSP--EEVSGMMLSSTVN---F-EN--NTF-K------FAKG----N---------NVG------DLFMQQ-D--EF-AEEVVSMEDYAQDS---
>OYW71807.1|Bacteria___Verrucomicrobiota-Verrucomicrobiae___Verrucomicrobiales___Prosthecobacter_sp002279765___93.43___GCA_002279765.1
---------------------------MREILSIHVGQCGNQIADRYWREGLKGVRAVLIDLEPGVIARIEGGD-QLFESCI-RKPGAANNWARGERIIDQ-MNVIDAAVKSLQGFLITHSIGGGSGSGLGSLILERLRQAKKRIFTFSVVPSISDSAVEPYNAILTLQRILDNADAAVLLDNEALFRIAKSKLH--SNYMDLNHIIALIMSSVTASLRFPGKLNTDLSEYVTNLGH----FLTA-SAQ-VN-FPDIARETFDNFTAAIDWTGS--ACALFRG--DVKAKEVEENMAAIRKSLSPT-GIKMGVA-EA---GASSGLALVTGIA---F-ER--TNF-I------FDNH----H---------ENN------G--VSR-E--MM-AHNTINAQSYA------
>HBJ85674.1|Bacteria___Verrucomicrobiota-Verrucomicrobiae___Verrucomicrobiales___Prosthecobacter_sp003506995___82.54___GCA_003506995.1
---------------------------MREILSIHVGQCGNQIADRYWREGLKGIRAVLIDLEPGVIARIEGGD-QLFESCI-RKPGAANNWARGERIIDQ-MNVIDAAVKSLQGFLITHSIGGGSGSGLGSLILERLRQAKKRIFTFSVVPSISDSAVEPYNAVLTLQRILDNADAAVLLDNEALFRIAKSKLH--SNYMDLNHIIALIMSSVTASLRFPGKLNTDLSEYVTNLGH----FLTA-SAQ-VN-FPDIARETFDNFTAAIDWQGS--ACALFRG--DVKAKEVEENMAAIRKTLSPT-GVKLGVA-EA---GASSGLALVTGIA---F-ER--SNF-I------FDNH----H---------ENN------G--VSR-D--MM-AHNTINAQSYA------
>KXH77455.1|Archaea___Asgardarchaeota-Lokiarchaeia___Thorarchaeales___SMTZ1-83_sp001563325___90.19___GCA_001563325.1
MSR-----L-----------SDDELTKAAEVFAVGIGECGSNIVGSYLKSSVDKVGYLLMNTDRADLTKVRQKEHMLYGA---SEIGVGGRFMDGYNAVHESKDIIFNQLEGVSGFCIFTSLGGGTGCGGTPAIIELLKQREIFVYVIGILPFEGQS--EALNSIWAVSKLLRAADLTILLSNRTMLKRVQRELEAREFVELVNPLALDVVEAMLSGV---NDVTTDLADYARKLAT--VGLIPAGS----KQLRTMMDYAVECSYADVQP-NAESVYYVFSGPRHISKAEYGMHLEALDG-------IAPGAAITQY-PDKTDLLVLL-GL--PKL-VQ--NEA-Q------VNKQ--------------MRA----K-G--TT--K--EL-VDADFEFSYYM------
>CRX37340.1|Bacteria___Firmicutes-Bacilli___Mycoplasmatales___Hepatoplasma_crinochetorum_A___92.36___GCA_001179805.1
MNF--E--FK-T-AD---------EDRGARIKIFGIGGGGSNAVNKMIEAKITGLDFYVANTDVQALNDSKAENRIALGKNLTKGLGAGANPDIGTKAAQESIDDLKKIIKDTDLVFIAAGMGGGTGTGAAPIIAKAAKDLGCLVVGIVTTPFDFEGKARSLNAKIGLKALKENVDSIIVVSNNRLLAE-LGDFSITDAFKFSDATLKNAVRTITDLINKHSLINLDFADVKAVLANQGLSLIGTGKASGEDGAVEAAINAIQSPILESSIEGAKNAIVNVLGSTSLTLKQAQEAVQTIKEAANSNVDVIFGVTINEDMGEEIVVSVIATGLSQIKDFD---D-----------NNSPIQ---------D----------N-F----------EDSDLE--TFLRKKSKK
>MBA88363.1|Archaea___Thermoplasmatota-Poseidoniia___Poseidoniales___MGIIa-K1_sp002710015___80.48___GCA_002710015.1
MHGQIE--IR----DIKQNHVLVTYMEGAQILIAGIGGLGCAWAKRAHEKTGQGVDLVLIDSDEKSFQNS-ESHKIRLGSE-LDSSGCAALPPLGEQRMRQATGVSRTLLEGVELVILLTGLGGGTGTGAAPEFARQAKLSNAIVISVAAIPFEAQ-ETRLKVSNEGLSKLESNSDVCVRLDLDRLAQ-ARER---GTDWRTGASWVEELVEGLVRTLMRLGLINLDMMDLKTIVGHSGGSTLMVGQGDPDD-ADGLLRDALSAPLANLSMEGAKACLLQIEGGPGMTVGQVGLIADAFTGKFDPDAQVILGARVSDDLQGRIRVVAVVSGLE--------------------------------------------------------------E-IE--LSIV-----
>RAH16766.1|Archaea___Thermoplasmatota-Poseidoniia___Poseidoniales___MGIIb-O5_sp002718995___86.4___GCA_002718995.2
MT-----------------------MEEGAILIVGVGGVGCIWATQAHSRCQELSELLLIDADESSFEGASTANCLFLDAG-GEGKGSAALPMMATHRLREGLDSVMPLIEKAEIMLILTGLGGGMGSGASSEIASVAKNRGCLVLSIAGLPFAEQ-PLRCSIANEAISSLDSNSHVCIRVSMERLAQA-RQR---KTDWITGSGWIEELIEGLVTTIAEVGTINLDLMDMRSIIEKPGNATLIVGTGTTEI-PGSVVEMARNSPLSELEIQGAKGCLVQLEGGPDMTLSHLDQITDAFVSSMDPDCQVIMGARTSDDMVGRLRLVAVVSGL------------------------------------------------G-----------------------------
>tr|D2V7X5|D2V7X5-NAEGR|Eukarya_.._5762_.._Naegleria_gruberi
---------------------------MKELIFLHFGNCGCEIGIDL-NEKLENHRCLFFDTDSQIQRLTKASS-SQFEENVSYAYDASSNFGKGGEMWDY-KERVRKMVDSMGTVLVTHSLGGGTGSGSTSSLIYDLAHEMVSKSCFSIFPTYSTSILEPYNAVIALHYIHDNVQSIFSYDNYALSNACV-ESGIKNNFKEMNHLISQNISTLTSQIRF-----GSLRDVCETLNN----IICN-SV---S-MTESIKDIFNTSMNMAN--GA--MNIAMRG--DFSKNHTSLLSEKLKTKF--TEKAQYQIS-NGEF-NSNVMHIANTSIS---L-EN--KQF-L------YSKR----H---------VGDG-----G--FEE-D--GF-YEEQLTIECYFHN----
>tr|D2VQL5|D2VQL5-NAEGR|Eukarya_.._5762_.._Naegleria_gruberi
---------------------------MHELIFLHVGGAGSQIGLEL-EEMVEGSRSLFVDSDPEVLDSLGVSS-KIHKDNIR-GESAASIYSRGKEKSDD-ENRLRKLLDSPQGVMMTHSLSGGTGSGWAESLCTKLANE---TSTFSVLPCYANEVVASYNVLLSISAIREAVDASFFFDNTSLYNLSK-MHGLENQYKDINFLIAQAISSLTSSQRFGIRSGKSMKSIYEHLRN----FISN-HS---E-IGKNPSELVSNRMNNIDLAGA--LNVSWRG----SGY---SLRNIIDTYF--DAS---SIF-SYSF-KSNTAHVAHTAIN---F-IE--KAY-P------YTKR----H---------VGE------G--MES-E--EF-PMFNFEKSDYLENAEES
>PWI48967.1|Archaea___Asgardarchaeota-Heimdallarchaeia___B3-JM-08___B3-JM-08_sp003144275___93.69___GCA_003144275.1
MSD-----------------VKLE-GSEASVFAIGIGECGSNLVGSYLAKS-EGIEYLVMNTDRGDLLKARKKKRLLYSD---AEIGVGGKFSAGYESVIDSEDIILNQLEGISGFCIFTSFGGGTGCGGTPALIRLLRKREIFIYVFGVLPFVNQS--EAVNSVWALSKLLRLPDLILLLSNNTMLSRATRELPVQEFVELVNPLALESIAEMLSGV---GEVTTDIGDFALKLAD--LSIFPVGD----NQLAAAVEYTAHCSLTNMNP-AASSVFSVLSGPKEIARVEFDPLLKALSP-------LAKGASISAD-EKRASLLLLF-GL--PRL-YD--EEA-S------IRKQ--------------KRS----K-G--TT--Q--EL-EDSDLKFGYY-K-----
>CDA37259.1|Bacteria___Firmicutes-Bacilli___RFN20___CAG-568_sp000434395___98.88___GCA_000434395.1
LS--IK--Y----------------EDHCKIIVIGAGGAGCNAVNKMIKDKIEHVEFWVMNTDAQALNQSMCSNKLLLGSGEKRGRGAGGIPRMGEIAASQSLSEIKQIVKGADMVFLAAGMGGGTGTGASPIIAKAAKEAGALTVAVITKPFSFEGLSRHNNAVEGINKLKQNVDSYIVVPNDRLFLKEA-DQGVYGAFRKSDSVLSLAVKTIADLIQNSGVINLDFADVKSVMQNSGIALISFGSAKGEKKALKAAINAVSSPLLECSIKGAQSLIVNISGGNDLSLEDTQEAVNYIKKACGTQANIIFGLATSEEQNPEVSVGVVACHFEDEKKNEEINKQ-REIPQLKD-NSNSSNSRNSTLNKSEKDKNIV-KV-NI-NDQLGSID-SLKGDDNN----------
>tr|D2VC66|D2VC66-NAEGR|Eukarya_.._5762_.._Naegleria_gruberi
---------------------------MSELIFFHVGQCGNQIGSRL-KEHVENHRCLFIDTDECTVEQVKKDP-GLLEENIK-GEDSASNFARGGAFKGY-KERVRKMIDSPDGFVMTHSMEGGTGSGTSSFIVEILEDDELNKTSFSVFPSFQTEVVEPYNTALTLADLRNNMTNIFNLDNESLYNVCR-SYGNPSNYRDVNDVISQTISTFTLPTRFH-------NSTCPILNN----IIAS-TK---V-SSENFTDLFDCKMSATDHFSL--MDIALRG--NFSPD---LAFKFLEQEL--TDNFHHQIF-SKSL-SSDYIQVYNSSID---L-TK--TRF-E------FYKR----F---------VGE------G--MEE-G--EF-HEDEVQMEDYVKNGPSA
>tr|D2VT10|D2VT10-NAEGR|Eukarya_.._5762_.._Naegleria_gruberi
---------------------------MKELIFLHIGNCGTQIGTDLWQEGLENHRCLFFDSDPQQLQSSHNDHQVQFEENI-CGEDAASNFGKGSCEINY-EERVRKMLDSVESILITQALGGGTGSGSTSRIVWGLANE-K-------LP-YSTSMLDTYNSVIGLNYIYDRMKCIFAFDNCSLLDACVE-CGIENNFKDMNHLISQSISTLTSQIRFSN--EGSLNNVIDYLEN----IIS--SV---S-STENIKDLFKSSLNSVNKAGA--MNTSMRG--DFSHHHTDSLSKVLKT----NEQAQYQIS-RATF-HKNVMHIANSSIS---L-NN--LQF-K------YSKR----H---------VGE------G--FEE-R--GF-SEDQL-TECYINN----
>WP-033178709.1|Bacteria___Firmicutes-Bacilli___Mycoplasmatales___Metamycoplasma_anseris___100___GCF_000702805.1
MSN--N---N---QD--------IYNPVAKIKVVGVGGGGNNSIKTLLDTKLSGLEFIIANTDRQVLEQFDQSFILQLGDK--KGLGAGAKPEIGKKAALDSVDDIKARLKGADLVIITAGMGGGTGTGASPVIAKIAKECGAIVVAIVTTPFDFEGSRRIKIANEGIKELVKEVDSYIIISNNKLLLQ-YGNIAFNDAFKCADNILKQTIRTLIDVIALPGIINLDFADLETIIKNSGEAVVGIGTASGQDRATKAITSAISSPILESSIVGATDAIVYFNASNEVTLNEINKAIMTMRELVGQDINIIFGLTNESNL-GELYVSVIATGLRKNAPKETN-Q--KEKAILNALEKE-----KPY-VPS-----------D-FDE-----N-KNEND-DMADIFKT----
>OFV66764.1|Archaea___Halobacterota-Syntrophoarchaeia___Syntrophoarchaeales___Syntrophoarchaeum_A_butanivorans___88.89___GCA_001766825.1
----------------------------MKIFLIGIGQGGGKIADLFLEYD-RRIRAIAINTARLGLKNIPMEDRILIGESIVKGHGVGADNELGARVAAEDIYTIQSAIHEIDAFLIVAGLGGGTGSGGAPVIARRLKKLVEPVYGLGILPARDEGGLYSLNAARSLMTFVKEVDNLFLFDNEPWKKEGES---LEDAYAFMNEEIVRRFGILFE-V---GQVVVDAAEIINTLRGGGISTVGYAVEEGEDKITSLTRRAVMGRLLSCDISSAERGLIVVAGPPELSRKGIEKAKLWVEEMI-RGTEVRGG---DPK-SDYVAAVTVFSGVTDPRI-KE--ELA-N------QKQE---------------FD------S--EEKH---SL--RDDIK-PLF-------
>WP-109969138.1|Archaea___Halobacterota-Methanomicrobia___Methanomicrobiales___Methanospirillum_lacunae___99.54___GCF_003173355.1
----------------------------MKVFFIGFGQAGGKIVDKFIEFD-RS-RAIAVNTARMGLQNLDFEDRVLIGQTTVKGHGVGTDNDTGAQITFDEIDIVMNAIGETEAFIIVAGLGGGTGSGGAPVLARHLKKITEPVYVLAILPAPEEGRLYSYNAARSLATLVKEADNVILFDNSAWKNEGES---IKGAFDRLNEEIVRRFGLLFEHV---GEMVVDSSEIINTLKGGGISSVGYAISEGMDRVLSLVRRAMLGRLLPCEYSTASRALVLVAGPPDLDRKGIEKAKSWVEENI-AGVEVRGG---D-Q-SRFVAAVVLLASIADPRV-TN--EIA-E------KAER---------------ID------V--K------IK--DESIE-PLF-------
>PXF51557.1|Archaea___Halobacterota-Syntrophoarchaeia___ANME-1___ANME1a_sp003194425___87.91___GCA_003194425.1
----------------------------MRVFVIGYGQAGGRVADAFYEYA-RGIRALAINTARLGIKSIPMRDRLLVGDAMTKGHGIGADNEMGAKVATDELYTIQTAIHEVDAFLIIASLGGGTGSGGAPVLARRLRSLDEPVYGLGILPAKEEGSLYSLNAARSLMTFVNEVDNLFLFDNDAWKTSGET---LKEAFQGINEEIVRRFGILFE-V---GQMVVDAAEVMNTLRGGGISTIGYAAEEGEDRITSLTRRAAAGRLIPCDVTTAERALVIAAGPPGLNRKGVEKSKERVEDLI-RGTEVRGG---DVK-SRYVSTVVLFSGVSNPRV-KE--ELG-G------LEEE---------------IS------S--EKDY---EL--DGTIK-PLF-------
>WP-094254327.1|Bacteria___Firmicutes-Bacilli___Mycoplasmatales___Mycoplasmopsis_B_testudinea___98.46___GCF_002245785.1
MQE------K-------------QFVPTASIKIIGVGGSGTNSVNNMIQSNLQGAEFYVANTDKQALENSLTENRIHLGKDSARGLGAGADPKIGEAAAQNSLAEIKAVVKGSDMVIITAGMGGGTGTGAAPIVAEAAKSAGALVVAIVTTPFMFEGNKRKNNALEGIDKLKSKVDSIITISNDKLLEQ-FGDVPLNDSFVYADTILKQTVKTLTDIIGVPARINLDFADVKTVMANKGNAIVGIGRATGKDRAASAAVHAISSPIIENSIKGASDAIINISG-SNVTLKEINTAVAVITEATGKDTNIIFGTKINDSNDDEMYVSVIATGIDTSRKITSVEQK-TEELVKTL-EKESTK--DP--LPAEK---------SL-TSKIH-T--NKAKK-KLPNWFSKKDN-
>GBE54331.1|Archaea___Hydrothermarchaeota-Hydrothermarchaeia___Hydrothermarchaeales___BMS3B_sp002897955___97.2___GCA_002897955.1
----------------------------MKIMIIGLGQAGSKIADLFIKDD-KHTESIVVNTAVMGLQYIPREDRILLGETLLKGHGVGADNKKASRIAEDEIEIILNKISDFDAFFVVAGLGGGTGSGSISVVARHLKEVDEPVYAIGILPAENEGDIYTLNTARCLKSLLPSCDATILVDNGAFLHSGES---VRQAYDRINMEIVKRLGIICERV---GEMIVDASEVINTLNAGGICSIGYASEA-YGRVLSVTKRAIKGRLLPCDYTTSQKALIIIAGPHELDRKGIEKARKWLETTI-SGTEVRGG---DPK-SNYVGCVVLLAGIGNPRV-KR--QRA-D------QKAE----------------E------P--EKDI---YL---GDIE-N---------
>WP-092536862.1|Archaea___Halobacterota-Halobacteria___Halobacteriales___Halopelagius_longus___99.38___GCF_900100875.1
----------------------------MNVALIGVGLAGGRIVESLLAYE-DGVDALAVNTARVELERLPEDRRVLVGQSRVKGHGVGADNELGAEVTREDIGDVLSVVHEVDAFLVVAGLGGGTGSGGGPVVAEELGRVAEPVFGLGVLPGRDEDGINTLNAARSLPTFVREVENLVLFDNDAWRQSGEN---VSTGYESLNRELARRLGVVLE-----DDGAVETADVRRTLNAGGVSTIGYASVEGDKRVTSLVRRAALSRLVPCDIESADRGVVVVAGPRAVSRQGVERGREWVREET-ETTEIRGG---D-N-SESVAAAVLLSGLDDPRL-NE--RTA-E------RRLE---------------KD------S--GHRY---SL-RDESIE-PLF-------
>GBE54005.1|Archaea___Hydrothermarchaeota-Hydrothermarchaeia___Hydrothermarchaeales___BMS3B_sp002897955___97.2___GCA_002897955.1
----------------------------MKCMLIGLGQAGGKITDRFMEYD-GRIMGVAVNSARVGLKNIPEQNRVLIGETIVKGHGVGADNRLGAEIARKDMDRIMNTIENVDAFVIVSSMGGGTGSGSAPIVAKYLKKTSENVYIIGVLPADNEGGIYLLNAARSLKTLSKYADALILVDNGVFLNPGES---LKEAYSRINNEIVKRFDVLFEHV---PELVVDASEIANTINGMEICTIGYASEK-ADRVLQLVTGAVKSHLLPCDFRYVRKALVVIAGPPELSRVGMENSKEWLETTI-KGKEVRGG---DPG-SDYIAVCVLISGLTGKKI-ND--ERA-D------QEAK--------------EEE------Y--LKQT---QL--DIDFL-PLD-------
>GBE17889.1|Archaea___Hydrothermarchaeota-Hydrothermarchaeia___Hydrothermarchaeales___BMS3ABIN16_sp002923215___90.22___GCA_002923215.1
----------------------------MKTLVIGLGQAGGKIADSFLADD-KPTECIAVNSALAGLIQIPQEDRIVIGETVVKGHGVGADNKLGADIAEDEVDVILNRIADFDAFLLVAGLGGGTGSGVIPVLSKHLKQVDEPVYALGILPAENEGDIYTLNAARSLKTLLPNADAVILVDNGTFLRGGES---VREAYARINKEIVKRMGIVAEAV---AEMVVDTSEIINTMRTGGICSIGYASERGEGRILSVVKRATKGRLMPCDYRSANKALIVLAGPPSLDRKGIEKSRQWLEQNI-TGAEVRGG---DPK-SGYVGCVVLLAGISNPRV-RV--ERA-I------QEAE----------------E------P--VKNI---SL---SDID-K---KK----
>PSQ16966.1|Archaea___Halobacterota-Halobacteria___Halobacteriales___SW-7-71-33_sp003023195___88.72___GCA_003023195.1
----------------------------MKLGVIGFGNAGSKIADRLLQYE-EGTSVVAVNTARAKLEYVPQENQYLIGQTQAKGHGVGGDPELGAQLAREDFPEIKRALYEIDAFLIVAGLGGGTGSGGAPVLAERLRDLGEPVYGLAVLPSEEEGGRASLNAARSLPSFTESTDNLLLFDNETWRRSEDS---FQSGYEATNREIVKRVGTLLERV---SENAMDSSDIRRTLGTGGVSTIAYAETGGEDKVDGLVRQAVGTRLCPARVDSAERSLIVVSGPPRLSWKGVESARRWVERET-GSSEVLAG---DET-ADTLSAVVLLSNVTDPRV-DD--EQA-E------EREA---------------QA------H--ETEI---DL-TDDELD-P---------
>OKZ89062.1|Bacteria___Firmicutes-Bacilli___Acholeplasmatales___CAG-307_sp001916215___97.33___GCA_001916215.1
ML------FD---ED--------TLSLKPIIKVIGVGGAGGNAVDRMIDYDVRGVEFVAVNTDAQDLKTSKADTRVIIGRNSTRGLGAGAKPEVGRNAALEDEDSIREVVKDANMVFIACGMGGGTGTGAAPVIARVCKESGCLTVGIVTKPFFFEGPERMNNAVAGLEELKKFVDALIVIPNQRLFSIIDPGTPMLQAFREVDDILRQGVQGISEIVNFQGLINIDFADIKTVMKDSGAALMGIGVGSGPNRAVEAARNAIHSNLLEVSIDGATTAIVNIASAEQIALTETEAILSEIRNNCDKNLNVIYGAYINNDLGEEIVVTIIATGYELKAKENGIEN--ASQNMSDE-QDE----E-------E-EEDSI----DLFMERIKP-S-SSKTKISLPDWLTK----
>MBH52145.1|Bacteria___Chloroflexota-Dehalococcoidia___UBA1127___GCA-2717925_sp002717925___79.87___GCA_002717925.1
MTS-LN--L----PN--------FQEAPARICAVGVGGGGTNAIIRMMERPVPGVEYICINTDIKSLGQANGAKVLQIGDVLTRGHGAGGNPEVGYAAAEQSKKELESSLSGADLVFLAIGMGGGTGTGAAPLVADIAKKSGALVVAVATTPFAFEGVRRMETAHSGLTELRSHVDNMIVIHNDRLLELFKSETTMESALRMADDAVMLGVLSVAELVNRPGEINVDLADVKSIMGLPGHALMAIGEGTGKDAPLQAAKQAVSNPLLDLSIEGAQGVLFNVTGGTSMTLGEVNAAGEFVQSQVNSHAMIFFGMANNGNKKEHAQVTIIATGIPEENSQS---N------------SEPNK-------------------------RY---DL-ASEDLDIPPFLRRK---
>CDD23362.1|Bacteria___Firmicutes-Bacilli___RFN20___CAG-345_sp000433315___97.75___GCA_000433315.1
MND-FE--FD---P----------FESYAKIVVIGVGGAGSNAVNKMLEDKSESISYWVFNTDAQALSTSPCEHRLVLGKNTTRGLGAGGNPSVGKEAALDSIDDIKEIVSGANMVFIAAGMGGGTGTGAAPIVAKVAREAGALTLAIVTRPFDFEGQSRKVKAIEGINDLKQNADSIIIISNNSLMNS-NGDRPFSDAFSESDRVLGQCVKTITDLIILPGIINLDFADIKNTLANKGMAMIGFGMGEGEKKSIEAATNAFSSPLLEASIRGAHTAIINISGGPGVTLNDASEAVEYIREAAGNNINIIFGVQQNPQLKDSMLVSVIATDFDAEYDETK-PS--TT------DNSK----KTPVINPH-----------D------------DEKNI-LPDFLRKKQNS
>WP-025251145.1|Bacteria___Firmicutes-Bacilli___Mycoplasmatales___Spiroplasma_B_sabaudiense___99.25___GCF_000565215.1
MSE-IN--LN--------------VNQTAKIRVIGVGGGGCNAVNRMVEENVQGVEFIVANTDAQVLAASKAETKIVIGAEISKGLGAGANPDVGRQAAIESENKLKEVLAGSDLIFIAAGMGGGTGTGAAPEIARIAKETGALVIGIVTKPFRFEGRMRNSYAVQGISELRKYVDSIIIISNDRLLDII-GGIPVAESFREADNILKQGVQTITDLIAVPSVINLDFADVRTVMQGKGNALFGIGIGKGPDKAIEAANKAITSSLLETSVRGAKDAIVNVTGGKNVSLNDAYDAVDIVQQASGEDLNIIFGIAINENLDDELIVTVIATGFEDEYRNSEVNQQNSQNPSAIN-ESQPTRE-SPI-TPLERQDPKR----S-FQNRMEPAD-NSDDD-DFPTFLRKK---
>MAG39834.1|Archaea___Nanoarchaeota-Nanoarchaeia___Pacearchaeales___ARS1160_sp002688415___69.24___GCA_002688415.1
----MEENNQEVGGNVDRELEEIIKKHTARIKVVGVGGAGNNTLTRMHQIGIRGGEMIAINTDAQDLLYASADQKILIGREISKGLGAGSNPAVGREAAKESLTEIKKKLQNSDMVFITCGLGGGTGTGAAPVVAELAKKQGALTIGVVTLPFSVEGAKRIENAQEGLERMQAIVDTLILIPNDRLLDLATD-LPLPTAFKIADEILTNAVKGITELITSSGLVNLDFADIKTVMGDGGVSLIGVGESDTNERAREAVDKALNNPLLDVDVKNAKGALINVIGGNDLSLDEYKEAVQLIGEQLSPDARIISGAKISPDMEKSLKVMVIITGVHSAQISGEKVSI----------EEG------------RRQD--------------------IEKELGIE-FFE-----
>PIU62786.1|Archaea___Nanoarchaeota-Nanoarchaeia___CG07-land___CG07-land_sp002779595___76.25___GCA_002779595.1
MEGIIEAALGREQKTVDAELEEFLATKRASIKVVGVGGAGNNTILRMSEVGIKGAELVAVNTDAQDLLCTIADTKVLIGRDLTAGLGGGADPNVGREAAKESEHDLRKALEGADMVFITCGLGGGTGTGAAPVIAELAKKMKALTVGVVTLPFSVEGNTRMNNAQEGLERLQENVDTLIVIPNDKLLEIAPN-LPLHTAFKVADEILTNAVKGIAELVTKPGLINLDFNDIRAVMKEGGVAMIGVGESDSENRACEAVEKAIENPLLDVGITGAKGAIVNVSGGPNMTLEEAKTVVHTISERLAPDAKIIWGANISNDLNNTIKTMLVVTGVESPQIFGRQKTM----------KQA------------RKKE--------------------IENELGIE-FIK-----
>PIO00152.1|Archaea___Nanoarchaeota-Nanoarchaeia___PEZQ01___PEZQ01_sp002763265___82.71___GCA_002763265.1
MDILSSGSGSLFQPPVDAELEELLATKRATIRVIGVGGAGNNSLTRMSEIGIKGAELIVVNTDAQDLLVALADKKILIGKEASSGMGAGSNPKVGEEAARESESELKKSLAGADMVFITCGLGGGTGTGAAPVIAEIAKKNGALTVAVVTLPFTIEGNKRIENALYGLERMEGIVDTLIVIPNDKLLEIAPD-LPLQTAFKVADEILTNAVKGIAELVTKPGLINLDFADIRAVMGQGGVAMIGVGESDSENRAVEAVEKAVNNPLLDVDITGAKGALINVSGGPTMTLDEAKEVVEAVSSRLDENAQVIWGAHITDDMDTVIRTLLIVTGVKSPQIFGPRTRT----------TDR------------RKKE--------------------IENDLGIE-FI------
>OIO65260.1|Archaea___Nanoarchaeota-Nanoarchaeia___Woesearchaeales___CG1-02-57-44_sp001871415___79.91___GCA_001871415.1
---------------LDAELESLLSQQTASIKVVGCGGAGNNTITRITEVGVAGAETIAINTDAQDLLYTTCDKKILIGRELTKGLGAGSIPKIGEEAARETEAEIKSVIQGSDLVFVTAGLGGGTGTGSAPIVAEIARKQGALTVGIVTMPFAMEGTRRYENASLGLERMEKTVDTLIVIPNDKLLLLAPD-LPIHTAFKVADEILTNAVKGIAELVTRPGLVNLDFADIKTVMGNGGVALIGVGESDTENRALEAVEKAIGNPMLDVDISGANGALINITGGMDLTLEEARSIVEAVSAKVDPEARIIWGAQVNEDMQKAIRVLLIITGVHSSQITGSTRNQ----------PVK------------KRKN--------------------MENELGIE-FVD-----
>KHO53246.1|Archaea___Nanoarchaeota-Nanoarchaeia___SCGC-AAA011-G17___GW2011-AR18_sp000806155___76.87___GCA_000806155.1
MEGILRSANERASQAVDEELEELLTKQKAKIKVIGCGGGGNNTINRMSEVGIAGTETVAINTDAQDLLYTNANIKILIGRELTSGLGAGSIPKVGEDSARENEKEIRDAIHGSDIVFITCGLGGGTGTGAAPVVAELAKKQGILTVAIVTLPFAMEGQRRYANAIAGLEKLETTVDTLIVIPNDKLIELCHD-LPLHTAFKVADEILTNAVKGIAELVTKPGLVNLDFADIKTVMGKGGVAMIGVGESDSDNRAVESVEKAIQNPLLDVDITGANGALINILGGPSMTLDEARKIVETITERLDEDARVIWGAQISEDLENTIRTLLIVTGVTSPQIFGARKNA----------HKG------------KKKT--------------------IESELGID-FIE-----
>PIU29931.1|Archaea___Nanoarchaeota-Nanoarchaeia___Woesearchaeales___0-14-0-80-44-23_sp002779235___84.11___GCA_002779235.1
MKK-L--A------PIDAELEELVAKQKATIKVVGCGGGGNNTINRITEVGITGAETIAINTDAQDLLYTTSDHKILIGRDLTKGWGAGADPKVGEQAARENEQEIKEAVKGADMVFVTCGLGGGTGTGSAPIVADLAKKTGALTVGIVTMPFSMEGKRRFENALTGLERLENVVDTLIVIPNDKLLELAPD-LPVQTAFKIADEILTNAVKGIAEMVTKPGLINLDFADIRAIMTNGGVSLIGMGESDTQDRATESVDKAVKNPLLDVDITGANGALINICGGPDFTLQEAKKVVENVAEKMDENARIIWGAQISEDLGKTVRTMIIITGVKSLQILGPIRSK----------SDE------------HKKQ--------------------IERDLGIE-FIN-----
>PIN74810.1|Archaea___Nanoarchaeota-Nanoarchaeia___Woesearchaeales___1-14-0-10-37-12_sp002762795___78.5___GCA_002762795.1
MDFIRRSENIDVPRPIDAELEQILAKQRASIKVIGCGGGGKNTINRITEVGVHGAETIGINTDAQDLLYTNADKKILIGRETTKGMGAGSDPKVGEAAARENEHDIKQSLSGADMVFVTCGLGGGTGTGSAPVVAEIAKKNGALTVGIVTMPFTMEGNKRYENAVIGLEKLQANVDTLIVVPNDQLLELAPD-LPLHTAFKVADEILTNAVKGIAELVTKTGLVNLDFADIRAVMKNGGVSLIGVGESDSENRAIESVEKAINNPLLDVDISGATGALINVAGSKDMTLNEARKVVEAVSEKLSDDAKIIWGAQIYEDLGSTIKTMLIVTGVKSPQIFGRGRSL----------SKA------------TKEE--------------------LSTELGID-FVE-----
>PIN70365.1|Archaea___Nanoarchaeota-Nanoarchaeia___Woesearchaeales___CG08-08-20-14_sp002762705___73.69___GCA_002762705.1
MDSFIKTVTERSNIELDAELEDFISKQRATIKVVGCGGGGGNTINRIAEVGIAGVETLAMNTDAQDLLYTSADHKILIGKEITRGLGAGSNPKLGEDAARENEQDIKKSISGCDMIFITCGLGGGTGTGGAPVVAEVAKKLGALTVGVVTMPFSMEGQRRYENAVIGLEKLESIVDTLIVIPNDKLLELAPD-LPLHTAFKVADEILTNAVKGIAELVTKAGLVNLDFADIRAVMGNGGVALIGVGESDSENRAVEAIEKAISNPLLDVDISEANGALINVIGGQDMTLEEARKVVETISARIDEEARIIWGAQISDDLANTLRVMLIITGVKSSQIFGPGRSI----------AKR------------NKND--------------------MENELGIE-FL------
>EGQ40458.1|Archaea___Nanohaloarchaeota-Nanosalinia___Nanosalinales___Nanosalinarum_sp000220355___78.58___GCA_000220355.1
MEERIQKARRKDDG-IDEELRELIEQRQAEIKVIGTGGAGNNTISRLVEVGIEGCETLAMNTDAQDLLYAKADRKELIGKELTGGLGAGADPKVGEESAKESQKEIKSSVEGADMVFITCGLGGGTGTGSAPVIAQQAKKEGALTVGIVTLPFEMEGDQRRENAEYGLEMLEETVDTLIVIPNDKLLEIVPD-VSLNTAFKIADEILVNAVKGVTELVTKPGLVNLDFADIRAVMGEGGIAMIGMGQSDTESRATEAVQKALSNPLLDVQIDGGKGSLVNVTGGEGLSLNEAQEVVNTVSDKLDNSAKVIWGAQIRDDMDTTLRSMIIVTGVQSPQIYGPEKTH----------SDE------------REXX--------------------XXXNLGLR-LVQKQ---
>MAH49420.1|Archaea___Nanoarchaeota-Nanoarchaeia___Pacearchaeales___ARS10_sp002690445___52.96___GCA_002690445.1
MEEIMQNEVQDITQPIDRELEEILKVQSARIKVVGVGGAGGNTVSRMREIGIKGGEIISVNTDAQDLLYTNADKKILIGREISKGLGAGSNPRIGAEAAREQTQDIKKALANPDMVFITCGLGGGTGSGAAPIIAEVAKKLGALTIGVVTLPFTVEGRKRIENAVEALEKMESIVDTLIVIPNDKLLELAPD-LPLPTAFKVADEILTNAVKGITELVTRSGLVNLDFADVKTVMADGGVSLIGMGESDSNSRAQEAVEKAINNPLLDVDIKDASGALVNVLGGEDLALEEYKQIVQTIGEQLAPDAKLISGAQISKDLSGTIKVMVIITGVHSAQISGEKLPI----------EKQ------------KIQE--------------------MEDELGIE-FLE-----
>MBK64372.1|Archaea___Thermoplasmatota-Poseidoniia___Poseidoniales___MGIIb-O3_sp002719615___75.33___GCA_002719615.1
MKHIIDRVLELQEDEEDLNLQDLLKSLQPKIRVFGCGGAGSNAVARLEAESLFDDEYVAINTDAQHLLKVAVENKILIGR-TARGRGAGGDPEKGEQAAYESERILKTEVEGCDLAFITAGLGGGSGTGSAPVISRLAKQAGALTIAVVSYPFLSEGSLRKQNADWGLERLKETADTVIVLPNERLLEIVKQ-LPLDAAFRVADELLVRSISGVSEMISREGIVNLDFQDLKSVLSNGGIGVIGLGEGE---TAEIATNEAIENPLLDMDISDARGALINVVGGPGLTLGEAEKCADIIRKKINTYAKIIWGVTTDESLGNNIRVLLVLTGVKSEQIHGASMH--------------------------TQMR--------------------NLRSRTVE-FIS-----
>MBT86126.1|Archaea___Thermoplasmatota-Poseidoniia___Poseidoniales___MGIIb-O5_sp002730095___51.47___GCA_002730095.1
VKHLINRVLELDEESSDPELQNLLMSLQPKIRVFGCGGCGSNTVARLEHEDLFDDEYVAVNTDAQHLLRVAVRNKILIGR-SARGRGAGGDPEKGEQAAYESERALKAEIEACDLAFITAGLGGGTGTGSAHVVARLARAAGALTIAVVSYPFLSEGALRRQNAEWGLERLREVCDTVVVLPNERLLEVVRE-LPLDAAFRVADELLMRSIKGVSEMIAKEGVVNLDFQDLRSVMENGGVAMIGLGEARGEGMAAAATEEALQSPLLDIDVSDARGALVNVVGGPSLSLGDAESCAKIIRDKINPYARIIWGATTDPNMGDGIRVLLVLTGVKSEQIHGAALN--------------------------AQMR--------------------NLKSRTVE-FVG-----
>AKA49079.1|Archaea___Thermoplasmatota-Thermoplasmata___Thermoplasmatales___GCA-965745_sp000965745___97.94___GCA_000965745.1
MDS--D-GFQ-----SDDELLSVIERLKVHIKIFGAGGAGSNSISRLMKEGIKEARLIACNTDAPHLLRIRSHNKILLGKNLTRGLGSGADPKIGEEAARESEQEILKYVSGSDIMFITAGLGGGTGTGSAHYIARIARNLGALTIGVVTLPFKSEGVVRKQNADWGLNKLINSSDTVIIIPNDKLLELVPD-LPLEKAFKYADEIIVKAIVGLTDLVTNPGLINLDFNDLKTIMQNSGVAMIGIGVSKEETRIIDAVDKAVNSPFLQMDMSTATGVIVNVKGGRDLQLQEANNAAEEVQKRVGKNTKIIWGANIDDSYEGQVEILIVATGLASEYNKGRGGQA-------------------------------------------------TKPEDDLD-FVA-----
>KXH77811.1|Archaea___Asgardarchaeota-Lokiarchaeia___Thorarchaeales___SMTZ1-83_sp001563325___90.19___GCA_001563325.1
MHPLLEEVLRNQGAKTDDELADLLESVTARILVVGVGGAGNNAVTRIMEVGVEGAETLAANTDAQDLYFCSSNHKLLLGKETCGGLGAGNDPDVGEAAALESYDVIKDVIRG-DLVFITAGMGGGTGTGAAPLIAKAAKENGSLTVAIVCLPFEVEGETRRRNATRGLTALMEHVDTLIAIPNEKLLEIAPD-LSLPEAFMVADEVLVRAVKGIAELISKPGLVNLDFADVRTTMKNGGVSIIALGEGQGENRAEEAVINALRNPLIDVSIENARNILVNVSGSTDLQLAEAKRVVELVTEQVHPGAEIIYGALISQELEDRLRVTIIASGVNSPYVFDNAERV----------TPL-------------ADD--------------------LKTDLGLP-RLE-----
>OLS26346.1|Archaea___Asgardarchaeota-Lokiarchaeia___Thorarchaeales___AB-25_sp001940705___90.12___GCA_001940705.1
MHPLLEEVLKSSGGKTDEELAALLESVNARILVVGVGGAGNNAITRLMEVGVEGAETLAANTDAQDLYFCNSHHKLLLGKETCGGLGAGNDPDIGEAAAIETYDDMKDVVRG-DLVFITAGMGGGTGTGAAAHIAKAAKENGALTVAIVCLPFDVEGATRKKNATRGLNALMEHVDTLIAIPNEKLLEIAPD-LSLPEAFMVADEVLVRAVKGIAELISKPGLVNLDFADVRTTMKNGGVSIIALGEASGEDRAEDAVINALRNPLIDVSIENARNLLVNISGNADLQLSEAKRVIEIVTEQVNPGAEIIYGALIVPELDDRLRVTIIASGVNSPYVFDNTEPF----------TPL-------------VED--------------------LKSDLGIP-KLT-----
>MBM47277.1|Archaea___Thermoplasmatota-Poseidoniia___Poseidoniales___MGIIb-O3_sp002722735___66.93___GCA_002722735.1
VKHLIERVLELQGDDDDPDLEGLLRSLQPKIRVFGCGGCGSNTVARLEQEGLFDGDYVAVNTDAQHLLRVSVENKVLIGR-SARGRGAGGDPEKGEQAAYESERVLKNEVDECDLAFITAGLGGGTGTGSAHVVARLAKSSEALTIAVVSYPFLSEGAVRRQNAEWGLERLREVCDTVIVLPNERLLEVVRD-LPLDAAFRVADELLMRSISGVSEMIAKEGVVNLDFQDLRSVMENGGVAMIGLGEATAEEGAEKATREALESPLLEIDISDARGALVNVVGGPGLTLGEAEQCAKIIRDSINPYARMIWGVTTDNSMGNEIRVLLVLTGVKSEQIHGASMH--------------------------TQMR--------------------SLRSRTVE-FIS-----
>EQB65799.1|Archaea___Thermoplasmatota-Thermoplasmata___Thermoplasmatales___GCA-000496135_sp000496135___94.72___GCA_000496135.1
MSN----SFD-----SDEELLKFIEERKVKIKLFGAGGAGSNTINRIMRDPLSKVRLIALNTDAAHLRMIAAHNKVILGRNLTKGRGSGADPKVGEEAAKESERDIQKFIDGTSIAFITTGLGGGTGTGSGPYIASKAKKAGILTISVVTWPFADEGEKRTLNAREGLEKLVYYSDCVIVIPNDKLLELVPD-VPIQKAFKLADEIIMKAISGISDLITKPGLINLDFNDLVRVTKDSGMAMFGLGLSSAPQRITEATEQAVNSPFLDVDLSTSKAVIVSIQGGKDLMLDEAASALDIIKKKVGEKAEIIMGTSLEPQLNGKIQIMVLATGVKTKFDVTPRQG----------------------------------------------------KGFGVD-IIS-----
>WP-010917050.1|Archaea___Thermoplasmatota-Thermoplasmata___Thermoplasmatales___Thermoplasma_volcanium___97.97___GCF_000011185.1
MDNSNN---------NDEKLQKIIEELNFRIKVFGFGGSGSNTINRLMRENLSGVKLIACNTDAAHLLRIRAHSKILLGKNLTRGLGAGADPSVGEMAAKESESEILKQIDETSIVFITAGLGGGTGTGAAPYVAKLAKDRGALTISFATLPFSTEGFVRMKNAYEGVRKLVKNSDAAVIIPNDKLIEKFND-VPVYKAFKFEDEVIATGIKGITDLIMSTGTINLDFNDLRKVMKDAGYSAIGMGSSSQNDRIVEALEKALDSPFMDVDISKAKGAIINVTGGRDLQLQEAQQAADILKKKIARDATIMWGTVVDESIRSSVKILVIVAGVKPNF----------------------------------------------------------KFEPGIE-EVG-----
>OWP55281.1|Archaea___Thermoplasmatota-Thermoplasmata___Thermoplasmatales___B-DKE_sp002204705___98.61___GCA_002204705.1
MDS--E--IN-----SDDELRQIIEKRSPKIKIFGTGGAGSNTITRLAREKIAGVELIACNTDAQHLLRTKANGKVLLGENLTRGLGSGANPLVGEEASKESEGEIIRRLKGSDLVFITAGMGGGTGTGSAPHIAKIAKSLGAISISIVTLPFRSEGSGRMQNARWGLRKVINYSDTTIIIPNDKLLELVPK-LSLQKAFRYADEIIVRAIKGIAELITKPGLINLDFNDLKTVLKNSGMAMIGIGIGNGDARVKSAIQNALDFPFIKADLSTASGVIINITGGRDLQIQEASIASEMIKAVSNKSTKIILGINIDPSLESKVQVMLVVTGVSSDVISGGNGK---------------------------------------------------EGDSGID-IVR-----
>HCG24563.1|Bacteria___Verrucomicrobiota-Lentisphaeria___Victivallales___UBA11452_sp003526375___93.89___GCA_003526375.1
MSD-----MD---P----------AGSDKKIIIIGIGGNGARIIRSFSHLGSA-VDTAAIDTDRESLGISGAKSTIQAESDWTSGLGCGGDIMKGERAIARERSRITQMITGYDYIIVTGGLGGGTATGGIRTVASVAKGLAVPTLFLLTTPFSFESYTKRKNAEDCIGELLPITEALITLPNDLLFSTLPPDSPADEAFAKASEEMAASVFGAAEILRSRKLIGSDFAEFSAILQKRTSCAIGIGRADG-DRCSLALERMLESPFLGARLESSNAVILTVTGGPDLQIDEMKRAIENASAILPQGVNLMTGTSINPDYAEQVQLSVLAVRYDQPEL-Q---QKS-S------WSTSPQK----------------LSK-GIF--KS---AVYRDEDLDVPTF-RRGIAI
>OGV37670.1|Bacteria___Verrucomicrobiota-Lentisphaeria___Victivallales___GWF2-45-14_sp001804785___93.52___GCA_001804785.1
MEN---------------------SDLASKITVLGIGSSGVKIAERLFHMEMLGLEIIGMDTDANSLGKSSLANKTAIDSEWRGGYGCGGDVIKGQRSFSRERARIRSIIESASLLIVTGGLGGGTVTGGAPIIASEARACKKPVIFVLSIPFVFEGYNKNKLAEDGIKELLPMADILICVPNDLLFSSLSADAPVEEAFRKADEEISRAILGISELVRCGNLLSTDFSDLRSVLARRSTCGVGVGLADGLNRCHMALERVLSSPLLGGKIKNAHALFISVTGGSDLQIGEVKKALESVQSLARKNARMIIGANTDDAYNGKIQITLITVNFED-AV-EE-EQES--------ITSSPEP---------SE-----LSR-GIF--NSP--SMYDG-DLDIPTF-RLNLVV
>MBT98490.1|Bacteria___Chloroflexota-Dehalococcoidia___UBA3495___UBA9611_sp002730485___73.71___GCA_002730485.1
MTS-LQEALSDTEPQ-----ITALAEAGTSIKVIGIGSAGCNRIRSMIHSSNPPMTFAMVNTDDSLLA-TN-DPRIDIDETKARAWESGGVQELA--GTDGSTDRLRQFLSGSDLVFVTAGMGGSIGTGVVPYVARVAREQGALVLGFVTAPFSFEGRRRMGQAVAGIDRLRPLVDNSIVIHNDRLSSPVKWEPDSVKAFRMSDEVATEGIMGLSDLINVSQKMSVDFSDIKQMMKHRGRSLMSIGRGSKTNGPMAAAIQAVDNPLLDLSIEHAASVLIVVKGRAALTLSGINAARQVVADAAPNAEKIMVSVRVDDAMGEDVNLILFATGIRQTQTEST--Q-----------------------------------------------RV--DQD-DLASFIRKG---
>PCJ78725.1|Bacteria___Chloroflexota-Dehalococcoidia___UBA3495___UBA9611_sp002746355___78.88___GCA_002746355.1
MAI------QDTNP----------DQEPARIKVVGVGNAGCKRVERMMRRAVPGMTFAMVNTKANGTETGEAGDVIRIGANNTRAWGAPGNHQXGDDSPDETSQELRQSLADADLVFVTAGMGGGTGTSAAPNVARLAKEQGAFVVGLVTAPFSFEGRRXMGLXVAGIERLRPQVDNLILVHNDRLLGYIDHSSHMASAFQKVDEVVAQAMIDLSEVINAPQEVNLEFAGVRYIMXLRGGTLMAIGRGSGTAGPAEAARQALANPLLDLSFDDASGVLMMFNGGSXMTLGXVNAARQVLKGTVRDHSHVFIGVRIXEGMGEEVSLTLIAAGLQQP---D---EKA--------TK----------------------------------------E--------R-----
>MBC47085.1|Bacteria___Verrucomicrobiota-Kiritimatiellae___Kiritimatiellales___GCA-2712105_sp002712105___77.98___GCA_002712105.1
MIP------S---S----------QKNLKRILVLGVGGSGCSCVANYSKF-NKSLSYMLVDSDEASLSNFNSENIFLIGKKLTLGGSTGGDVEIGRQVIEKDASKLRVILEVVDLVIIIGGLGGGLASGAIPVITRIAKECLTRSIVLSTFPYFFEGKNRINIAKDSVKRIRSHADVVIKLHNDKLKKRINENR-YEQSFKESHFYFENAINSIWIMCNKPGICGLDYSSLQTIIKFCGFCHYVHTRCEDCNRSKKIINDLKNHPLTSLILKDAPGAIILIRGDKNLKLLEIEEIMNFLNDEFVDNAWINFGIQHDKSIDGIFVDVFVAETWNEPL------S-D---------SQR-------------------LN---VF-SDMP--TVHKNQDLDIPTYRRK-IKL
>OYT64106.1|Archaea___Crenarchaeota-Nitrososphaeria___EX4484-205___EX4484-205_sp002255045___91.75___GCA_002255045.1
MMP-I-------------------SKVPFKVTLIGVGGGGINSVTTIYDSKV-PVITIAIDTDKKQLNIANAHHTILIGEKLTGGRGTGGDMKVGEEALRNDIDIVMEHVRESDFFLLINSLGGGTGGGAGPALIDELRAENSIIGSVSSIPFRHEGRVRWENASLALSRMLEKSDFVLVSLNDMLLDKFGN-LPVRECFNRYDYLVAEYVKGVIDMIPENSVKHVDFSDFKIATQKTGVSAFGVGRH---H-LNSAVDDALETTFLDFDPSTVQSMLVIFRT-REVSMKDVGSLRK-LNKGV---GRLLWGMRV-SN-SS-RNLVIITAGTKS-RV-EE--E-----------------------------------R-G------A--SV------------------
>WP-052881148.1|Bacteria___Verrucomicrobiota-Kiritimatiellae___Kiritimatiellales___Kiritimatiella_glycovorans___92.74___GCF_001017655.1
MAE-V--------P----------EVNMPRIMLLGVGGAGLNILGRARALWPEGLRLAAIDTDAQHLSCCGVPETRLIGETVTRAFSTGSSPDLGRRAAQSDASGIRAMIGDLDLLFVIAGLGGGTASGALPQIIRWARADNIMTMTFAVMPFEFEPEAARRHAEQALQELRAASNVVVPVRNDLLAEENDE-RTIQESLALADRWILPGVAALARIFCEDGVINLDFGAVGAMLQGGGQAVFACTEVD-REAASGAVEQLFRHPLLDESIGRARGGLIGLTAGNDFRLTELRSMVSEWSARL-PEAVRNWGVSLNEGMSARLGLVTLLM-L-APE--EE--EEAEE------RQERPV-----------------IPR-G-F--KL-P-TL-RGQNLDEPTYLRRNIRI
>MAI20158.1|Bacteria___Verrucomicrobiota-Kiritimatiellae___Kiritimatiellales___UBA1859_sp002691095___70.57___GCA_002691095.1
MRR--E------------------QNQAVSFLLVGVGGSGCKAVXTAVGRS-QGMPYLLIDTDERSGG--EDEHFFLIGKNVTNGLSSGGDIELGRQSVEKDSARLRARFESVDMILMVVGLGGGTGTGAIPVLTRIAREANAQTMVLLSLPFAFEGKQRRKMAEAAIRRLRSHTDAIVQLPNERLKREVNTD--AADAFLVSHRYMTDAAAALWRICLSEGCCGLDFASIHTLLRACGFCHIASVEADGEDRVKQAASALMVHPLLNRGLEGAAGVVLSIQGDESLTLHEVESVMELLTDKLSDEARINFGVYTDRNQPG-ISLIALVTE-KEP-V-EA--E--VS------FSQR-------------------LSR-GIFMD-----TV-NQENLDVPTYIRKKIKL
>OGV51214.1|Bacteria___Verrucomicrobiota-Lentisphaeria___Victivallales___GWF2-44-16_sp001803225___95.41___GCA_001803225.1
MAD-------------------------SKVTVCGIGNSGIKIISRLSALEASWLSVSAIDTDESSLERCATDNKFTAATEWRNGKGCGGDMLNGQRALARERSKINDMLKDSSLLIVTGGLGGGTATGGAPIIASVAKHAKIPSIFIMTMPFALEGHSKRRVAEEGVRELLPVADVLLCLPNDLLFSSLPTDTPVAAAFEQADMEVARAIIGVSELIRCNNLISADFSDLRAVLHEKSSCSIGVGSADG-NRCHIALEKMLCSPFLGSQMNTADALFITLTGGADLQIGEMKKALEAAERLAGKKTRLIAGTNTDPAYEGMVQLTAITVHYDKSALTKD-P-KS--------FKKK------------AE-----LSK-GIF--NT-P-SIYEGKDLDIPTF-REMIII
>OGV61003.1|Bacteria___Verrucomicrobiota-Lentisphaeria___Victivallales___GWF2-50-93_sp001804815___93.81___GCA_001804815.1
MAA------D--------------ADITARATVIGLGNAGTRIIKELSLMASSWLSIAAADTDKASLEKSAIPNCFPVGFEWTQGLGCGGNVIKGERAFAHSRNVINDFIKESSLLVVAGGMGGGTATAGCSSLARTAKKMGIPSIFIVTAPFSFEGHSKREISEAGIKMLLPDADVVISIPNDILYSSIPSHTPAEEAFRKSDIEIARAILGITEIIRCRNILSSDLSDFKNVLQKRSMCCIGLGTAEGENFCHLALERLMASPLLGDSLKEANAAILTLTGGPELNIGEMRHTLEAVQRYTGPETKLIVGANTDQLYAGFIHITLVSVRYEMP-I-GE--ESA----------SDPEQ----------------LSK-GIF--NTR--NIYASQDLDIPTFLRQGIHL
>PID84119.1|Bacteria___Patescibacteria-Gracilibacteria___BD1-5___GCA-2747975_sp002747975___89.66___GCA_002747975.1
E---VN--VG---N---------YISPVANIKVVGIGGGGNNAVNRMIESGIEGIEFIAINTDAQALFTSKASTRINIGRATTRGLGAGANPDVGKKAAEESSEEIKNALTDADMVFITCGLGGGTGTGAAPVVAEIAKSLGSLVVGVVTKPFAFEGAKRTNQAVEGYEYLKEKVDTLITIPNDRILSIIDKKTPLLEAFSVADDILKQGVQGVSDLITRPGLINVDFADVRSVMENAGSALMGIGYGSGENRATEAARGAIESPLLELSIDGAKGLLLNITGGNDLSMFEVDEASRLITESCDPEASIIFGTSIDEAYTGEIKITVIATGFSEETNAKIGSMS----------RTKPAG--QP-----AIRQS----APK---AA--Q-E-EPKEDYEVPAFLRNKIGK
>RAL56560.1|Bacteria___Patescibacteria-Gracilibacteria___BD1-5___GN02-873_sp003260345___64.62___GCA_003260345.1
M--------G-------------NISPVANIKVVGVGGAGNNAVNRMIESGVEGIEFIAINTDAQALFTSKASTRINIGRATTRGLGAGANPDVGKKAAEESSEEIKNALSGADMVFVTCGLGGGTGTGAAPVVAEIAKSVGALVVGVVTKPFSFEGARRTAQAYEGFGHLRDKVDTLITIPNDRILTIIDKKTPLTEAFSVADDILTNGVQGVADLITRPGLINVDFADVRSVMENAGSALMGIGFGSGENRAIDAARGAIESPLLELSINGAKGLLLNITGGNDLSMFEVDEASRMITESCDPNANIIFGTSIDDAYTGEIKITVIATGFSEETNAQIASNS----------KTPPVGSQRP-----AAPNS----AAQ---PT--M-P-NPQNDMEIPAFLRNRMGR
>PIQ41051.1|Bacteria___Patescibacteria-Gracilibacteria___BD1-5___UBA1545_sp002771035___80.52___GCA_002771035.1
E---IN--VS---E---------YISPVANIKVVGVGGAGSNAINRMIQSGLEGVEFIAVNTDAQALFTSKAQIRINIGRATTRGLGAGANPEMGKKAAEESSEEIKQALAGADMVFVTCGLGGGTGTGAAPIVAEIAKGLGALVIGVVTKPFAFEGQRRFVQAIDGYDRLKEKVDTLITIPNDKILSIIDKKTPLLDAFNIVDEVLNQGVQGVSDLITLPGLINVDFADVRSVMENAGSALMGIGYGSGENRAVEAARAAVDSPLLELSIAGARGLLFNITGGSDLSMFEVDEAARIITEACDPEANIIFGATINENYTGEIKITVVATGFNEETNQRYQEAP----------KHAPMQ--NP-----S-NQG----SMG---TA--N-T-APQSDLDVPAFLRNKMK-
>PIE85567.1|Bacteria___Patescibacteria-Gracilibacteria___BD1-5___PDTW01_sp002749055___75.09___GCA_002749055.1
E---VN--IG---D---------SISPVAKIKVIGVGGGGQNAVNRMIEAGLDGVEFIAINTDSQALYNALAPNKIHIGKIVTSGLGAGSNPEVGKKAAEESREDIKAALTGADMVFITCGLGGGTGTGAAPIVAEVAKELGALTVGVVTKPFSFEGQNRMSKSIDGFETLREKVDTLITIPNDRILSIIDKKTPLLDAFSIVDEVLSQGVQGISDLITQPGLINVDFADVRSVMNSAGSALMGIGYGSGENRAVEAARGAIDSPLLELSIAGAKGLLFNITGGTDLSMFEVDEAAKIITESVDTEANIIFGATINEDYNGELKITVVATGFDENSNKNFIEKK----------KSGPFG-DTP--------------------GT--N-K-KTDDDLDIPTFLRKKM--
>PIV90281.1|Bacteria___Patescibacteria-Gracilibacteria___1-14-2-50-48-13___1-14-2-50-48-13_sp002783265___70.29___GCA_002783265.1
----ME--VT---P---------AMHTVARIKVVGVGGAGNNAVNRMVEAGVEGVEFIAVNTDAQVLLSSQADIKINIGKATTRGLGAGANPEIGEKSAQESSEELKAALDGADMVFITCGLGGGTGTGAAPVIAQLAKEMGALTVGVVTKPFTFEGKRRMMSAVSGFDSLKNKVDTLITIPNDKILTIIDKKTPLTDAFLVVDEILRQGVQGISDLITVAGLINVDFADVRSVMGNAGSALMGIGYGTGENRAMEAARNAVDSPLLELSIGGARGILFTVTGGNDLSMYEVEEAAKIITEAADPEANIIFGAVINESYTGEMKISVIATGFDEESNKVHSGRA-PV-------QKQPAA-RTP-----ATNNPFA--SLA---PT--T-A-PATDELDVPAFLRNKLNK
>PID70016.1|Bacteria___Patescibacteria-Gracilibacteria___UBA4473___OLZORAL124-38-8_sp002747745___75.47___GCA_002747745.1
------------------------MTPVANIKVVGVGGGGTNAVNRMTDSDFNNVEFVVVNTDSQSLFHSKAEEKVHIGMEATRGLGAGANPEVGKAAAEESLEELKSALKGADMVFVTCGLGGGTGTGAAPVVAQVARELGALTVGVVTKPFSFEGHQRMTKAQEGYDELAKNVDTLITIPNDRILSIIDRKTPITDAFSVVDEVLRQGVQGIADLITLHGLINVDFADVRSVMKDAGTALMGIGYGAGENRAADAAKAAIESPLLEQSIHGAKGILFNITGGTDLSMFEVDEAAKIITEAADPEANIIFGSVINEKYNGEMKITVIATGFSESEKKKPGHAS-IM----------------------GV--------NT---GN--D-S-DGGVDLETPAFMRKNLR-
>PIZ73603.1|Bacteria___Patescibacteria-Gracilibacteria___UM-FILTER-43-11___UM-FILTER-43-11_sp002792495___77.31___GCA_002792495.1
S---VE--VT---P---------DITPLASIKVIGVGGGGSNAINRMIIAKVEGVDFIAINTDAQALYHSQASHRINIGKAATRGLGAGSDPGIGKKSAEESSEELKAAIDGADMVFITCGLGGGTGTGAAPVIADLARELGILTVGVVTKPFSFEGARRSQVAQEGLDELKEKVDTLITIPNDKILSIIDKKTPLTDAFIVVDDVLRQAIQGIADLITTHGMINVDFADVRTIMRNAGSALMGIGYGTGENRAVDAARAAIESPLLEMSIAGAKGILFNITGGNDLSMFEVDEAAKVITEAADANANIIFGTVINENYTGEIKCTVIAAGFDEQEQQRQHGAT-AV--------QR-----SP-----TSTNVRI--QQT---NG--V-K-KMEEDLEIPAFLRKTLRK
>PCI24918.1|Bacteria___Patescibacteria-Gracilibacteria___GCA-2401425___GCA-2401425_sp002401425___73.15___GCA_002401425.1
M----T--VT---PS-----RTAELNPTARILVIGVGGGGGNAINSMISAKVEGVEFIAANTDAQALVVSQAVHKINIGKAMTRGLGAGADPAIGKASAEESSEEIKTLMEGADMVFVVCGLGGGTGTGAAPVIAQLAREMGILTVGVVTKPFSFEGVKRKKQAEEGHIELKESVDTLITIPNDRILSIIDKKTPILDSFMLIDDILRQGIQGISNIITESGLINVDFADVKSVMSNAGSALMGIGYGSGENRAIEAARAAVDSPLLELKINGAKGLLINITGGSDLSMYEVDEAAKIISDSADADANIIFGAVIDENYTGEIKCTVIATGFSEDTQDVTPSSA-SA---------------------------------G---GA--E-G-KMEEDLEVPAFMRKTLK-
>OGJ58580.1|Bacteria___Patescibacteria-Gracilibacteria___Peribacterales___2-02-FULL-49-16_sp001788955___70.75___GCA_001788955.1
------------------------MFAGATIRVLGAGGGGCNAVARMVSAKIHGVDFVVANTDVQSLYHNPASHKITIGRGTTRGLGAGSNPDIGKRAAEESTEQIKAELEGTDMLFITAGLGGGTGSGSLPIIAELARSMGILTVGVVTKPFSFEGFKRKKNAEDALENLKGKVDTLITIPNDRILSLIDKTTPLTEAFEVVDEVLQHAIEGISSLITQHGLVNVDFADVKSVMQDAGTALMGIGYGTGDSRAAEAARAAIDSPLLELSINGAQGILFNVTGGTDLSMFEVDEAARIVTETAAPEANVIFGAVIDDNYTGQVKCTVIATGFDAQETSSSPMLS---IQRHLK-QYQER-Q--P-----K--------DDS---SR--S-Q-SREEELEVPAFMRKKLGK
>PIR51815.1|Bacteria___Patescibacteria-Gracilibacteria___Peribacterales___2-02-FULL-49-16_sp002772605___66.98___GCA_002772605.1
S---RE--VR---P---------DVLAGATIRVLGAGGGGSNAVARMVNAKLKGVDFIVVNTDVQALYHNPAAQKITIGRGTTRGLGAGSNPDIGKRAAEESTEQIKAELEGTDMLFITAGLGGGTGSGSIPIIAELARSMGILTVGVVTKPFSFEGFKRKKNADDALENLKGKVDTLITIPNDRILSLIDKTTPLTEAFEVVDEVLQHAIEGISSLITLHGLVNVDFADVKAIMQDAGTALMGIGYGTGDSRAAEAARAAIDSPLLELSINGAQGILFNVTGGSDLSMFEVDEAARIVTETAAPEANVIFGAVIDEAYTGQVKCTVIATGFDAHETSSSPMLS---VQKYMK-QAQYQ-E-------------------S---GR--S-G-GRQA--------------
>WP-013462228.1|Bacteria___Proteobacteria-Alphaproteobacteria___Rhizobiales___Liberibacter_solanacearum___96.39___GCF_000183665.1
MV--EK--HS-N-VD--------ITELKPRITVFGVGGGGGNAVNNMVSSGLQGVNFIVANTDAQALTMSKADRIIQLGTGITAGLGAGSHPEVGRAAAEECIDEITNILEKTHMCFVTAGMGGGTGTGAAPIIAKIARNKGVLTVGVVTKPFHFEGSRRMRVAEAGIEALQETVDTLIVIPNQNLFRIATDKTTFVDAFSMADQVLYSGVSCITDLMIREGLINLDFADVRSVMRNMGRAMMGTGEASGHGRGIQAAEAAVANPLLEASMKGSQGLLISITGGSDLTLFEVDEAATRIREEVDSEANIILGATFDEALEGVIRVSVVATGIDNRFHRDKDDDD-QKEPFENSIQ-----D----SSPHE-NYPIE--RGALI-KRIHPFN-HEKDQLEIPAFLRRQSH-
>WP-062554147.1|Bacteria___Proteobacteria-Alphaproteobacteria___Rhizobiales___Root149_sp001427345___99.61___GCF_001427345.1
MT--IK--LQ-K-PD--------ITELKPRITVFGVGGGGGNAVNNMITAGLEGVDFVVANTDAQALMMSKAERIIQMGVQVTEGLGAGSQPEVGRAAAEECLDEIMDHLSSTHMCFVTAGMGGGTGTGAAPVVAQAARSKGILTVGVVTKPFHFEGGRRMRLAEQGIQELQKSVDTLIIIPNQNLFRIANDKTTFADAFAMADQVLYSGVACITDLMVKEGLINLDFADVRSVMREMGRAMMGTGEASGEGRAMQAAEAAIANPLLETSMKGAQGLLISITGGRDLTLFEVDEAASRIREEVDPDANIILGATFDEALEGVIRVSVVATGIDRAHNANDLGAD-MRKPIIRPQQPQPVAE-APAPAPQ--DFPPVMERGGLL-KRINPHH-QDDDQLEIPAFLRRQST-
>PCI05496.1|Bacteria___Proteobacteria-Alphaproteobacteria___Rhizobiales___GCA-2401155_sp002401155___64.94___GCA_002401155.1
MT--IN--LK-K-PD--------ITELKPKITVFGVGGGGGNAVNNMINGGLEEVEFVVANTDAQALRMSSAEKVIQLGVDVTQGLGAGSQPEVGRAAAEECIDEIRDYLDGTHMAFVTAGMGGGTGTGAAPVVARAAREMGVLTVGVVTKPFHFEGARRMKTAEAGIQELQDNVDTLIVIPNQNLFRIANEKTGFADAFGMADQVLYSGVACITDLMVKEGLINLDFADVRSVMREMGKAMMGTGEASGEGRALAAAEAAISNPLLETSMRGAQGLLISITGGADLTLFEVDEAATRIREEIDEEANIILGATFDESLEGVIRVSVVATGIDKGVAAPALSDS-TQTPIGQA----PVKE-LPLAEPG--DFPPIMDRGGLL-RKLQPSI-SEDDQLDIPAFLRRQTN-
>WP-026379526.1|Bacteria___Proteobacteria-Alphaproteobacteria___Rhizobiales___Afifella_pfennigii___99.4___GCF_000688515.1
MG--IN--LH-M-PD--------LTELKPRITVFGVGGAGCNAVNNMIEAGLQGVDFVVANTDAQALTMSRAERVVQMGVAVTEGLGAGSQPEIGRAAAEETIDEINDHLSGAHMVFITAGMGGGTGTGAAPIVARAAREAGILTVGVVTKPFQFEGQRRMRLADAGITELTEHVDTLIVIPNQNLFRVANEKTTFADAFAMADEVLYSGVACITDLMVKDGLINLDFADVRSVMRSMGKAMMGTGEASGDKRAVEAAEKAIANPLLEVSMRGAQGLLISITGGKDMTLFEVDEAASRVREEVDGDANIIFGATFDDSLEGVIRVSVVATGIDREERSIENDNE-ERSPSGPG--ARPAAG-EPVPEPR--DFPAIIDRRSLL-ARIHPAH-GEDDQLEIPAFLRRQSS-
>PHR60429.1|Bacteria___Proteobacteria-Alphaproteobacteria___Caulobacterales___Robiginitomaculum_A_sp002733905___98.38___GCA_002733905.1
MS--IN--FS-L-PK--------ATELKPRIIVIGVGGAGGNAVNNMIDSGLEGVEFIVANTDAQALALSKAERRIQMGSSITQGLGAGMRPDVGADAAQSSLEDIMGHLDGAHMLFVAAGMGGGTGTGAAPIIAQAARERGILTVAIVTKPFQFEGSRRMKLAEAGIEDLYSSVDTLLVIPNQNLFRIATENTTMADAFALADEVLNSGVRSISDLMVVPGKINLDFADVRTVMGEMGKAMMGTGEATGERRAIEAAEAAISNPLLDVSLKGAKGVLINITGGSDLTLYEVDEAANLIRAQVDPDANIIVGSAEDTALDGIVRVSVVATGVDSDELTAQTPRQ-VEVPVSQERQPEPTQ--EPIPAPV--PVPAVV-KRGFF-GRKTPGA-NMDDELEIPSFLRRLNK-
>WP-008040134.1|Bacteria___Proteobacteria-Alphaproteobacteria___Rhizobiales___Bartonella_tamiae___99.56___GCF_000279995.1
MT--IN--LH-Q-PD--------ITELKPRISVFGVGGGGGNAVNNMINAGMRGVDFVVANTDAQALTMSKADRVIQLGAAVTEGLGAGALPEVGQAAAEECLDEIKDYLGNSHMVFITCGMGGGTGTGAAPVVARAAREKGILTVGVVTKPFHFEGARRMKTAEAGIEELQKSVDTLIVIPNQNLFRIANEKTTFADAFMMADQVLYSGVASITDLMIKEGLINLDFADVRSVMHEMGRAMMGTGEASGEGRALAAAEAAIANPLLETSMRGARGLLISITGGRDLTLFEVDEAANRIREEVDSDANVIFGAIDDESLEGVVRVSVVATGIDRVAADGIQPGD-FAKPVAASQQAQPAGSMEPASAPA--DFPSVMQPGSLW-QKLQPNM-SEEDQLEIPAFLRRQSH-
>WP-015273016.1|Bacteria___Proteobacteria-Alphaproteobacteria___Rhizobiales___Liberibacter_crescens___100___GCF_000325745.1
MT--TK--LQ-K-PD--------ITELKPRITVFGVGGGGGNAVNNMISAGLQGVDFVVANTDAQALTMTKAQRILQLGINVTEGLGAGSQPDVGRAAAEECIDEIMEHLNNTHMCFVTAGMGGGTGTGAAPVVAEAARNKGVLTVGVVTKPFHFEGARRMRLAEAGIQELQRCVDTLIVIPNQNLFRIANDKTTFADAFAMADQVLYSGVACITDLMVKEGLINLDFADVRSVMREMGRAMMGTGEASGQGRAMQAAEAAVANPLLETSMKGSQGLLISITGGRDLTLFEVDEAATRIREEVDPDANIILGATFDEALEGIIRVSVVATGIDRSYLHDDLGKD-FRQDVKSS----PVQH-DPAASPS--DFPPLIDRGGLI-RRLNPAM-YEDDQLEIPAFLRRQSS-
>WP-017930970.1|Bacteria___Proteobacteria-Alphaproteobacteria___Caulobacterales___Robiginitomaculum_antarcticum___99.51___GCF_000365025.1
MGD-IS--LS-I-PK--------SVELKPRIVVFGVGGAGGNAVNNMIHSGLNGVEFVVANTDAQALALSSADRRIQLGADITQGLGAGMRPEVGQESAEDSLTEIMEQLDGAHMLFIAAGMGGGTGTGAAPVIARAARERGILTVAIVTKPFMFEGTNRMAIAEDGIANLQPNVDTLITIPNQNLFRIATETTTMTDAFGMADEVLYSGVRSVTDLMVVPGIINLDFADVRTIMARMGKAMMGTGEATGDRRAVEAAEAAISNPLLDVSLRGAQGVLINITGGSDLTLFEVEEAASLIRGQVDEHANIIVGSALDNDLQGIVRVSVVATGVESEDFDAKTAQT-SRTSVGVGAEPEPLAA-SPQPAPA--PAPVRV-RGGIF-GRRSP-G-SDDAELEIPSFLRRQNR-
>AQS41999.1|Bacteria___Proteobacteria-Alphaproteobacteria___Rhizobiales___Tokpelaia_hoelldoblerii___96.96___GCA_002005325.1
MT--IN--LQ-R-PD--------ITELRPRISVIGVGGGGGNAVNNMINAGLEGVDFIVANTDAQALTLSRADRVIQLGVAVTRGLGAGSHPEVGRAAAEECLDEILDHLADSHMVFVTAGMGGGTGTGAAPVIARAAREKGILTVGVVTKPFEFEGQGRMRAADAGVMELQKSVDTLIVIPNQNLLRIVTNQTALTDSFAMADHVLYDGVASITNVMMKPGLINLDYADVKSIMHDMGKAMMGTGEATGEDRALKAAEAAIANPLLETSMNGARGLLISITGGRDITLFEVDTAVSRVREEVDSSANVIFGTIIDEALEGEFRVSVVATGVDSSMADN-RPEK-EDQPIITT----PQST-EPAAKPV--DFPPA-TQGSLW-QKIQPAE-MEDEKLEIPAFLRRQVN-
>WP-018699958.1|Bacteria___Proteobacteria-Alphaproteobacteria___Rhizobiales___Amorphus_coralli___98.1___GCF_000374525.1
MPS-IN--LK-T-PD--------LTELKPRIQVFGVGGAGCNAVNNMIQAGLEGCDFLVANTDAQSLALSKAERIIQMGIAVTEGLGAGSQPDVGRAAAEEVIDEIADHLSGAHMAFITAGMGGGTGTGAAPVIARAARDQGILTVGVVTKPFQFEGHRRMKLADQGIEELSHHVDTLIVIPNQNLFRIANERTTFADAFAMADQVLYSGVACITDLMVKEGLINLDFADVRSIMRGMGKAMMGTGEASGEGRAMQAAEAAISNPLLETSMKGARGLLVSVVGGYDLTLFEVDEATTRIREEVDPDANIIFGATFDESMEGMMRVSVVATGIDKPFEQTGDHDEDDRQPAGGGDEAEPLDE-APA------DLPPVVNRRGLL-RRLNPGY-SEDDQLEIPAFLRRQAT-
>WP-044992720.1|Bacteria___Firmicutes_A-Clostridia___Lachnospirales___AC2028_sp000702085___99.52___GCF_000702085.1
MY---E--IK-E-ST--------KPNGKARIIVVGVGGAGNNVVDRMIEDNVTGVEFVAMNTDLQDLELSLAPDKVPLGEKETQGLGAGADPEVGERAAQESVDEIREHIKDANMLFIVCGMGGGTGTGAAPVIAHEARDMGILTVGVMTTPFSIERAVRRENAELGISKIRDDLDTILVIPNDKLFNLASKSTPIKQMFKLADEVVKQAVRGITDIINEDGDLNLDFADIKKAMKDKGTALIGIGEAEGEGRASAAVKAAVESKLLDSKINSASAVIANVVG--NVTAGDIQEVDDYLKELLGDRVEFFLGMRSDESLGEKLSVTIIATGIDDNTSIHGGP---RSVPSAAS-TSHPVE---PSPAPK-----------S--TERT-PSRV-KDVHMEVPSFLRKKNDE
>tr|F0XWY8|F0XWY8-AURAN|Eukarya_.._44056_.._Aerococcus_aanophagefferens
MA--LG--LA---P---------E-LRPCSIKVIGVGGGGSNAVNRMVESSIRGVEFWVVNTDAQALAGTRGTSGLHIGKVLTRGLGAGGEPSVGRAAADESRDDIEAMVAGADLVFITAGMGGGTGSGAAAVVANAARGRGALTVGVVTKPFGFEGRKRSRQAIEAIERLEGEVDTLIVVSNDKLLSIVPANAPLADAFLVADDVLRQGIVGISEIIVKPGLINVDFADVRAVMKDAGAALIGIGTGRGPTRAEDAAVAAISSPLLEVPVLNAKGIVFNIIGGPTMTLAEVDRAAQIIYENVDADANIIFGALVQDGMEDELSITVLATGIASTFVQRVVKAP-VD--------IKPL----PKPAPGE------------------P-----PGRRGMPGFLRRK---
>tr|M2Y495|M2Y495-GALSU|Eukarya_.._130081_.._Galdiera_sulphuraria
MLS-VE--VK---PEGTKFVSSGGAVNPCVIKVVGVGGGGSNAVNRMCGM-VEGVEFWCINTDAQALSRVKTSNSVTIGSEITRGLGAGGKPEVGRQAAEESQAAISSAVQGGDLVFVTAGMGGGTGSGAAPIVAKIAKEQGCLTVGVVTKPFSFEGRRRMQQAEEAIEALRKEVDTLIVVSNDKLLEIVPENTALEKAFSVADDILRQGVVGISEIIVRPGLINVDFADVRSIMADAGSALMGIGSGSGKSRAKDAAVAAISSPLLDFPIERAKGIVFNITGGNDMTLHEINAAAEVIYEAVDLNANIIFGALVDDSMENELSITVIATGFPQPSDSASSSMT-QK-------SASPR-------SSTSSSSSVA----S----HV------TKPKRDIPDFLRRFQQE
>PIW47189.1|Bacteria___Cyanobacteria-Sericytochromatia___UBA7694___GCA-2770975_sp002783405___89.74___GCA_002783405.1
-------------------------MTLVNIKVFGVGGSGGNTINHMRSASFSGVQFIAVNTDAQSLSLVETENRVQIGSRLTRGLGAGGDPGVGLKALEENRDEMAKYLQETDMVFVTCGMGGGTGTGAAPALAQMAKSGGALTVGVVTKPFTFEGKKRKDQADAGIQRMLQSVDTLIVISNDRLLQSMKGQMAVRDAFREVDNVLFQAIQGISDIITIPGLINVDFADVKAVMSNAGVGVMGVGSSSREVEAVEAVKRAIENPLLEYSIDGATGVVFNITSGSDIALHEINMAAEVIYKTVNPDANVIFGTVLDENMKDEVKVTVIAIVGKQ----------------------------AQAMQQAR----------------------------------------
>tr|A0A125YR75|A0A125YR75-CYAM1|Eukarya_.._280699_.._Cyanidioschyzon_merolae
MNH-LR--LQ---PQ----LSSDSSAPPCLIKVIGVGGGGGNAVNRMADTGISGVEFWAINTDVQALKRSAAHHTLSIGNKLTRGLGAGGNPEVGRKAAEESCDQIAEAVRGADLVFVTAGMGGGTGSGAAPVVAEAAREQGCLTVGVVTKPFAFEGRKRMNQALEAIEALRESVDTLIVVSNDKLLQIVPENTPLQDAFRVADDILRQGVVGISDIIIRPGLINVDFADVRSVMAHAGSALMGIGTGSGKSRAHDAAVAAISSPLLDFPIERAKGIVFNVTGGEDMTLHEINQAAEVIYEAVDPNANIIFGALIDQQMESEISITVVATGFPQPNESANSGGS-SS-------QAAPS---SPKPGPQ--PPPNR---------QVPP-G-PSRT-INIPDFLRRFQK-
>MBA01480.1|Bacteria___Chloroflexota-Dehalococcoidia___UBA2979___UBA6955_sp002707835___87.01___GCA_002707835.1
MT---N---E---PE-----GEGDLEGLPPIKVVGVGGGGSNAVSRMMDSSLPGVQYLAMNTDLQALENANADIKVRIGDRLTRGLGAGSDPLRGHRAAEESRELIADALQGAEMAFVTATLGGGTGTGAAPIVAEIARELGALTIGVVTKPFSFEGAKRRQQAEEGIRDLQEKVDTLIVIPNDRLMQMNDEDLPVEDAFKAADDILRQGIQGISELITIPGTVNLDFADVRKIMTDAGPALMAIGRGTGQQRAVDAARQAISSPLLEIDITGATGVLFNVAGSKNMTLRELDAAARCIAEVVDPDAEIIFGTTVDESLNDEVRMTLIATGFVGNRPPSQKTEE-LT--------EEPP--------PIK----------DLTAD-----S-DTLDEADLPTFLRRTFPE
>GBD23633.1|Bacteria___Chloroflexota-Dehalococcoidia___UBA2991___HRBIN29_sp002898215___93.73___GCA_002898215.1
MS------IR---Y---------DSDLLPDIKVVGVGGGGCNAVTRMVRAKIPGVTFVACNTDAQALMSCEATTKIRIGEKLTKGLGVGGDPTRGERAADESRDELYELLRGTEMVFVTAGMGGGTGTGAAPVVAEIAKDCGALTIGVVTKPFPWEGARRMKQAEEGIARLRDKVDTLIVIPNGRLLEICPPDATVEQAFETADDVLRQAIQSISNIISQNGSINLDFNDVRAIMSEAGPALLAVGKGSGEQRAMEAARAATQSPLLDQSIEGATNVLFNVTHSGNLQLRELDMAARVIAEVVDPSANIIFGTVVDPRVGDEVHITVIATGFPPKPSRMY-----------------PD--------PQE----------S--ARRL-P-G-ATPEDAELPAFLRRNIRS
>PZC49971.1|Bacteria___Chloroflexota-Dehalococcoidia___Bin125___TK10-74A_sp003228175___80.86___GCA_003228175.2
MSG-----YD-------------DLNGLPPIKVIGVGGGGCNAVDRMIQEGINGVRFLAINTDAQQLEQSRAAETIRVGDKVSRGLGVGGDPELGQKAADESRADLLEAVRGMDMVFVAAGMGGGTGTGAAPVVAEIAKQSGALTIAVVTKPFAFEGARRRQAALAGINRLEEFADTVITIPNDRLLTLADADVSASRAFALADDVLRQGISGISDVITTPGEINLDFNDVKKVMGQGGQALMAIGRGSGPNRAVDAAQAAIASPLLETDITGARKVLFNITSSGDLGLMELNLAAKVVQEMVDPEAEIIFGTAVHPTLGDEVSITVIATGFAGRSEIEEET---------------PV--------AVDASRWSS----DLL-DAI---G-VEGDDVELPAFLRRRRVA
>OGO46836.1|Bacteria___Chloroflexota-Dehalococcoidia___SM23-28-2___RBG-16-64-32_sp001795235___67.49___GCA_001795235.1
MQT--E--IN---PE----VAGIDLDGLPPIKVVGVGGGGCNAVNRMLEARIQGVQFVGINTDAQVLMRCEADERIRIGDRITRGLGVGGDPERGRQAAEESRDEIKEAVKDADMVFITAGMGGGTGTGAAPIVAQVAKDIGALTVAVVTRPFSFEGAKRKANADQGVAHLQDEVDTLIVIPNDRLLAIADEKTTVAESFRMADDVLRQGIQGISELITTPGDINLDFADVRRIMADAGPALMAIGRSSGENRAVEAAQAAVSNPLLDISIHGATGILFNITSSGGLGLHELNMAAQVIAEVVDPEAEVIFGTTTDPSMGEDVKLTLIAVGFASAEMFQS-----------------PA----------Q-EEEFR---------RM---E-ENVADTDLPTFLRRPVNI
>tr|R1E929|R1E929-EMIHU|Eukarya_.._2903_.._Emilania_huleyi
M-------------------------APCVIKVVGVGGGGGNAVNRMIQAQTGAVEYWALNTDIQALDASLSPNRLGLGAGTSRGLGAGGSPDTGAASAKESFEEISKMVAGSDMVFVVAGMGGGTGSGGAPIVAEAAKAAGALTVGVVTKPFSFEGQRRMRQADAAIDQLRQHVDAMIVVSNDRLLDLVEEGTPLQEAFCVADDILRQGVVGISDIIIQPGLINVDFADVQSVMGASGLALMGIGTAEGKTRARDAA---FAAPLIDFPIGQATGIVFTITGSSDMTLQEVNAAAEAIYEMADPDANIIFGAQIDDSMGNVLSITVVAMFLRLSRG--------------------PR----------S----------S-----------------QVSSFM------
>tr|K0T255|K0T255-THAOC|Eukarya_.._159749_.._Thalassiosira_oceanica
LTGPLD--LN---PE--------GGANPCVIKVLGVGGGGGNAVNRMIQTRIDGVSFWAVNTDAQALAKSLSPNVLNIGRSLTRGLGAGGVPDVGKESALENTAEIKEICRGSDMVFITAGMGGGTGSGAGPIVAEIARDEGCLTVGVVTKPFAFEGRKRMKQAEAAIVELRKHVDTLIVVSNDKLLRIVPENTPVTDAFLVADDILRQGVVGISEIIIKTGLVNVDFADVRAVMKDAGTALMGVGTGAGKTRATDAAVAAISSPLLDFPISEAKRIVFNVVGGSDLGLSEINAASEVIYENAHEDANIIFGALIDPDMGEEVSITVLACDFRERIEMKPAVA--VA-------SGEYR-PRRSPLGPDATVEET--PESEL-LKQE-E---RRTFKKRKGGFFRRLFGS
>PIZ51527.1|Archaea___Nanoarchaeota-Nanoarchaeia___Woesearchaeales___GCA-002792115_sp002792115___80.37___GCA_002792115.1
MDFIIESALNNMGQ-----QESFENMSQANIKVIGVGGAGNNMVGWLYKKGIKGAEIIATNTDHQHLNITGADRKFLIGKDCTRGLGCGGFPSKGAEAAQESMTTVKDALKTSDMVFVCAGMGGGTGTGASPVVAQVAKDTGAIVIGTVTMPFNIE-RARCDKAEFGLQQLRQVCDTVIVIDNNRLVQIAGN-LPIQQAFAVANELVATMIKGIVETIAVPSLVNLDYADVKAIMSNGGVAAIGVGSSDTNNRVEEAVKGALSNPLLDISYEGATGALIHVTGGPDMTLDDVSKIGELVTESLDDDANVIWGARVDEHMKGKLTVMTIITGVNSPWILGKVEQK----------KAVQ-----------RA-------------------Q-SLSRELGIE-LV------
>MAG60288.1|Archaea___Nanoarchaeota-Nanoarchaeia___Woesearchaeales___GCA-2688265_sp002688265___74.3___GCA_002688265.1
MDFIVESALQNMPE------EGFENMSQANIKVIGVGGAGNNMVGWLYKKGIKGAEIIATNTDHQHLGITGADRKFLIGKDCTRGLGCGGYPSKGAEAAQESMAMLKDSLKQSDMVFVCAGMGGGTGTGAAPVVAQVAKDTGSIVIGTVTMPFNIE-KARCDKAEFGLQQLRQVCDTVIVIDNNRLVQIAGN-LPIQQAFAVANELIATMIKGIVETIAVPSLVNLDYADVRAIMTNGGVAAIGVGSSDTNNRVEEAVKGALANPLLDISYDGATGALIHVTGGPDLTLEEISRIGEMITESLDEDANVIWGARVTESMKGKVTVMTIITGVNSPWILGKVDAR----------QKAV-----------KA-------------------K-AFSRELGIE-LV------
>MAF34798.1|Archaea___Nanoarchaeota-Nanoarchaeia___Woesearchaeales___GCA-2687275_sp002687275___72.66___GCA_002687275.1
MDLIVENALEQEQQ-----AQEATEFGHANIKVVGVGGGGNNMVSWLYKKGIRGAEVIACNTDKQHLDITEADKKILLGREITRGLGCGGFPNKGTEAAQESLMQLREVLRGSDMVFVCAGMGGGTGTGAAPVIAQVVKENGAIVIGTVTMPFNIE-RARIDKAEFGLQQLRNVADTVIVVDNNRLVKIAGN-LPVQQAFAVANELVATMIKGIVETIAIPSLVNLDYADVKAIMTNGGVAAIGVGVSDTNNRVEEAVKGALSNPLLDIEYTGATGALIQVVGGPDLTLDEINTVGELVTQQMDEDSNVIWGARIMEEMKTKLMVMTIVTGVKSPWILGKANPS----------QATP-----------RT-------------------K-VFSDELGID-ML------
>PIN74748.1|Archaea___Nanoarchaeota-Nanoarchaeia___Woesearchaeales___1-14-0-10-37-12_sp002762795___78.5___GCA_002762795.1
MEFLVKSALAQ-ET-----TTQEADFGQANIKVVGVGGAGNNMVSWLYKKGVKGAEVIVCNTDKQHVDISEGDKKFMIGRDLTRGLGCGGFPQKGAEAAQESLMQIKESLRGSDMIFVCAGMGGGTGTGAAPVVASVAKEMGSIVIGTVTMPFNIE-RARIDKAEFGLQQLRQVCDTVVVIDNNRLVQIAGN-LPVQQAFAVANELVSTMIKGIVETIAVPSLVNLDYADVKAIMTNGGVAAIGVGSSDTNNKVEEAVKGALANPLLDINYHGATGALIHVSGGPDLTLEEISQVGQLVTETMDEDANVIWGARVSDDMKGKLMVMTIITGVNSPWLLGKQSGK----------QGSP-----------QR-------------------Q-ALNRDLGIE-ML------
>KYK26710.1|Archaea___Nanoarchaeota-Nanoarchaeia___Woesearchaeales___SM23-78_sp001595785___82.24___GCA_001595785.1
MEFVVNNAMKEKPRN----AYEEIEVKQANIKVIGCGGAGNNMVNWLYKKGIKGAEIIGCNTDQQHLNMIESDRKFLIGKDVTRGLGCGGFPERGAEAAQESMTVIKDSLKESDMVFICAGMGGGTGTGAAPIIAQVAKDVGSIVIGTVTMPFKIE-RARVDKAEFGLQQLRKTSDTVIVIDNNRLVQIAGN-LPVQQAFAVANELIATMIKGIVETIAVPSLVNLDYADVKAIMTEGGVASIGVGASDTNNRVEEAVQGALSNPLLDISYEGATGAIIHIHGGPDMTLDEISKAGELVTQNMDDDANVIWGARVTDDMKGKLTVMTIITGVKSPWILGRLTSK----------QQQE-----------AR-------------------Q-ELSEELGIE-IFD-----
>OIO64721.1|Archaea___Nanoarchaeota-Nanoarchaeia___Woesearchaeales___CG1-02-57-44_sp001871415___79.91___GCA_001871415.1
MDFIIQNALKDTEN-----KFEGVNIGQANIKVIGCGGAGNNMVDWLYKKGVKGAEILACNTDQQHLMMTEADKKFLMGRELTKGLGCGGFPERGAEAAKESIQEIKDTLKSSDMVFVCGGMGGGTGTGSCPVVAQVAKDAGAIVIGTVTMPFKIE-RARVDKAEFGLQQLRKVSDTVIVIDNNRLVQIAGN-LPIKQAFAVANELVATMIKGIVETIAIPSLVNLDFADVKAIMTDGGVAAIGVGASDTNNRVEEAVKGALTNPLLDISYQGATGAILHVHGGPDMTLDDINRIGDLVTEAMDDDANVIWGARVTDDMKGKVTVMTIITGVKSPWILGKPNYR----------QPTP-----------QQ-------------------A-HLSDELGIE-ILR-----
>MAF99018.1|Archaea___Nanoarchaeota-Nanoarchaeia___Woesearchaeales___NZBF01_sp002687775___51.44___GCA_002687775.1
MDFIVENALEQSSS-----MEQPGAVGNANIKVIGSGGAGNNMVSWLYKKGIKGAEILATNTDRQHLEMTGADRKFMIGTELTRGLGCGGFPTKGAEAAQESIADIKESLRGADMTFVCAGMGGGTGTGAAPIIAQVARDLGSIVIGTVTMPFNIE-RARVDKAEFGLQQLRQVSDTVIVIDNNRLVAIAGN-LPIQQAFAVANELISTMIKGIVETIAIPSLVNLDYADVKAIMTNGGVAAIGVGSSDTNNRVDEAVRGALSNPLLDINYEGATGALIHITGGPDMTLDEVSRIGELVTETLDDDANVIWGARIDEGMKGKMTVMTIITGVNSPWILGKVDNS----------KPSE-----------RT-------------------R-ALSRELGIE-MV------
>PJC23885.1|Bacteria___Patescibacteria-WWE3___2-01-FULL-39-13___GCA-002789015_sp002789015___74.62___GCA_002789015.1
MAF-----IE---P---------NGGTLARIKVVGVGGGGQNAVSSMFESKTDGVEFIAMNTDLQSLNASQAQVRVQLGPQRTRGLGSGSDPEVGDEAARESEKEIEAHLQGSDMVFIAAGMGGGTGTGAAPVVAQISKQLGALTVGVVTKPFGFEGKRRMNQAEQGIRELRDKVDALIVIPNEKLLEVVDPAMPLSHAFKVADEVVGNAVKGLSDLINSTGLVNVDFADVRTIMQDAGSALMGIGEDDGENRATKAAELAINSPLLGVDINGSTGILMYIVGDANMTMHEVNTAARIVSDAAHEAANIIFGANIDPNIKG-IKVTVIATGFDSGYKSVGIPEM-PS--------DEDSRNDEMR-K--EE---------N---EKV-----QEEKEVEVPNFIKKSKEP
>CCZ95384.1|Bacteria___Firmicutes_A-Clostridia___4C28d-15___CAG-1435_sp000433775___91.94___GCA_000433775.1
MEG--------------------TNGNIAKILVVGIGGGGGNAVNAMVNENIQEVEFLAMNTDKQALSTVRA-KRLAIGEKLTKGLGAGANPEIGRQAAEESRATIQQMLEGADLVFIAAGMGGGTGTGAAPIVAQIARELGILTIAVVTKPFNFEGTRRMKYAEMGIDNLKGNVDALVIVQNEKLNR--DKNFSIKDAFTKADEILMQGIRGVTEIVVQNGRINLDLADVQCAMRDSGMAHMGIGEGKGKNKTIDAIRKAVYSPLSETTIQGAANLMINFRGGDDLTLDEVTVGVDLVKQVISPNANVLFGVGFDEEMKDEVRVTLIATGFSGGNDGKAA-S--SETQVAAD--AEPAT--VPVPQPS-----------A-F-----P-TVS-DEDKNIPPFLRKMKG-
>WP-038034072.1|Bacteria___Proteobacteria-Alphaproteobacteria___Rhizobiales___Thermopetrobacter_sp000746275___100___GCF_000746275.1
MSN-LK--VG-I-PN--------LAEMKPRIVVFGVGGGGCNAVNNMIESNLTGVEFVVANTDAQALAKSPCERKIQMGNALTQGLGAGSRPEIGAGAAEEAMAEILDHLAGSHMAFITAGMGGGTGTGAAPVIAKAAKEQGILTVGVVTKPFHFEGRRRMMIAEKGIENLAKNVDTLIVIPNQNLFRVANEKTSFTAAFAMADQVLYSGVASITELMTKEGLINLDFADVRAVMSDMGKAMMGTGEASGEKRAIEAAEAAISNPLLDVSLTGARGVLISIAGGPDLTLYEVDEAANRIREEVDDEANIIVGATIEDELEGTMRVSVVATGLSDEKTAQM-PEP-RSYPGANLQEEEPQTE-EPKPAPT--PDPAI--AKSLFAEKGEPA--DEEDDLEIPTFLRRQQN-
>PIO03342.1|Archaea___Nanoarchaeota-Nanoarchaeia___Woesearchaeales___CG1-02-47-18_sp002763335___77.57___GCA_002763335.1
MDFIVQNAIKNAEEN----RFEGLDVGQANIRVIGVGGAGNNMVSWLYKKGIKGAEILACNTDQQHLNITESDRKFLIGRDLTRGLGCGGFPEKGAEAAKESMQEVKEGIKDSDMVFVCAGMGGGTGTGAAPIVAKVAKESGAIVIGTVTMPFKIE-RARVDKAEFGLQQLRQVSDTVIVIDNNRLVQIAGN-LPIEQAFAVANELISTMIKGIVETIAIPSLVNLDYADVKAIMTNGGVAAIGVGASDTNNRVEEAVQGALSNPLLDISYKGATGALIHVSGGPDMTLDEINRIGELVTEAMDDDANVIWGARVSESMKGRITVMTIMTGVKSPWILGKMDRE----------SQKA-----------RY-------------------Q-EISDELGIE-IVE-----
>HAE88410.1|Bacteria___Firmicutes_A-Clostridia___4C28d-15___CAG-1252_sp003445835___75.95___GCA_003445835.1
MEE-IE--LS-A-PQ--------LTERVCKILVIGVGGAGNNAVNRMIRSGIDSAEFVAANTDKQDLIYCEAKKKVVLGATLTRGLGAGSNPNIGKKAAEETKEVIKELLQGVDLLFITAGMGGGTGTGAAPVIASIAHDLGILTIAVVTTPFKFEGERRMSQAMSGINELRQYVDTLLVIPNEKLLEVLPKGTSFSQAFSFADDVLRQGIQGIAGLIVKNSIINRDFADVKTVLKEKGFAHIGIGEAEGENRTVEAVRQAVNNRLLDTNIREASAAILFITGGMDLSLTEINEAGSLVAQVLNPDATLIFGADMSQDLGGKVSVTIIATGFKHGSDPV--PR----RP-----SSQPAM--SPAPMPES-DEPAP----S---Q-----S-QDDSDNDLPPFMRKLKRR
>SCI07160.1|Bacteria___Firmicutes_A-Clostridia___Monoglobales___CAG-41_sp900066215___97.99___GCA_900066215.1
MSD-IG--LE---EN--------TTIDGARIKVIGVGGGGNNAVDRMIEAGVTKAEFICVNTDAQQLANVKAPTVLNIGRKLTSGLGAGAKPEIGRQAAEESKDEIKNLVKDTEMVFVTAGMGGGTGTGAAPIIAEAAKSLGVLTVAVVTKPFFFEGPQRMRNAEEGIKNLAEKVDAIVTIPNDLLLKIADKKVTIKDSFKLADDVLRQGVQGIIEVITQRGIMNCDFADVRTIMKDSGVAHMGIGVGKGENAAQDAVRAAIESPLLETSIEGAENVLLNITGGSEFSLVDMGEVSSIVRDLVSEEANIIVGTAMDDNLKDEIKVTLIATGLDGSLRRGKD-K-----------NKNPK--SKPSSSSVS------Y---NIFKRKL-P-------SIDVPDFFKR----
>WP-092872649.1|Bacteria___Firmicutes_A-Clostridia___Lachnospirales___Acetitomaculum_ruminis___95.4___GCF_900112085.1
MLE--G--LS-I-----------ENKQGAKIVICGVGGGGNNAVDRMIREEVTGVTFYCINTDKQQLDKCLTRNVVQIGENCTKGLGAGADPKVGAAAATESIDKIDEIVKDADMVFVTCGMGGGTGSGAAPIVAKLAKDRGILTVGAVTKPFRFEAKTRMDNALKGIEELKKNVDTLIVVPNDRLLQIVDRRTSLPDALKKADEVLQQGIQGITDLINKTGLINLDFADIKTVMEDKGLAHFGIGEGKGSDKCMEAVKAAINSPLLETTIENATHCIVNFSG--DVGLVEASEASSYVQEMIGDDSTIIFGVIYDESMQDACKVTIIATGIEEDARKTQNPNT-KTKPSFNP-NDQPGRQ-APLPKPRK----------SMFKEKA-P-E-KKKDTLKIPEFLKR----
>PCH99138.1|Bacteria___Proteobacteria-Alphaproteobacteria___Micavibrionales___UBA1664_sp002401195___66.18___GCA_002401195.1
MYG------T-T-PP--------QGPFKPEITVMGVGGAGNNAVNNMISSNLEGVNFLALNTDAQALEHSLASKKIQLGTESTGGLGAGARPEIGRVAAEETLEQIEAELEGVNMVFITAGMGGGTGTGAAPVVAQLAKEKGILTVGVVTKPFQFEGAQRMRLAEAGIEELAQHVDTLIVIPNQNLFRIANEKTTFADAFRLADEVLQSAVRGMTDLMVVPGMINLDFADVRSATSEMGKAMMGTGESSGERRAIEAAEQAINNPLLDVSMKGARSVIINITGGHDLTLFEIEEACNRINDEVDPDATIIFGSTYDDSLDGVMRVXVVATGIEAEINRRAVPNT-QSEPSRVA-ETQPETR-EPMPSPRESTQPTQ-TRKSLF-ERIGPVQ-ASGSDLDIPAFLRRQIS-
>WP-106012657.1|Bacteria___Firmicutes_A-Clostridia___Saccharofermentanales___Fastidiosipila_sanguinis___82.62___GCF_002998295.1
MET--N---K-A-PE-----VNTDFTQKAVIRAIGVGGGGCNAINRMVLSQVKGVDFIAINTDNQALELNAAPTRVRIGDKLTRGLGAGADPEVGAKAATESRDEISGLLRGTDLLFVTAGMGGGTGTGAAPVIAQIAQDMGILTVGVVTKPFRFEGAKRSINAEGGIEELSKYVDSLIVVPNDKLLDIADEDTTVDQAFAMADHVLRYGITGISDLVSVPGLINLDMADVKRVMTDAGICHMGIGRAQGPDRVEDAIDEAIHSPLLDSNIDGAQKIIINFTG-SSMKIREVSEAASLVRDSAHPSADIIIGAVLDENLDDEIMITIIASGFDDSNEFGAE-NT-ESRSSARQRREEPSY--EPF--PRER-------RRS-Y--RDGP-D--EEDDFQTPTY-RRQSNN
>MAY89739.1|Bacteria___Proteobacteria-Alphaproteobacteria___TMED127___GCA-2710765_sp002710765___66.53___GCA_002710765.1
MT--LH--LK-I-PS--------VNNLSPKISVIGVGGAGGNVIXSMIESGIKGVSFLSVNTDSQALSHSSSEETLQLGPTCTQGLGAGADPDVGKQSAEEVSGEIKEYLEDTNMVFLTAGMGGGTGTGASPIIAKIAKDLGILIVGVVTKPLDYEGKRRMKQAEEGISELQKYVDNLIIIPNQNIFHLAKTDTTYTDAFKLANDVLIDGVKSIMDLMLKPGIINHDFADVKAVMSETGKVHMGTAISQEEDRALKATEEAISNPLLYNSMSGAKGVLVNITGGEDITLHEVDQALNRIREESDXNANLIWGLTKDENFIGKFKISVISTGIESENYLQNQANN-YNKETNLK--KEEG--VNSASETQRNEEKAK-KEKSIF-SKISPSN-YEEDLLQIPAFLRRQAN-
>MBA26735.1|Bacteria___Chloroflexota-Dehalococcoidia___SAR202___UBA11795_sp002708065___78.38___GCA_002708065.1
MEXGIE--IN---R---------ELEGVARIKVIGIGGGGSNAVSRMFRERVSGVDYIVMNTDVQALMGSDVPIRIRIGEQLTQGMGVGGNPEKGAASAEESREEIYDIIRDSDMIFVAAGMGGGTGTGAAPVIAEIARETGALTVGVVTRPFSFEGNRRSKQAQDGVEKLQGNVDTLLVIPNERLSVVAKEEVTAENAFRLADDVLRLGVQSITELITNAGDINLDFADVQSIMRDAGPAWMSIGWGSGESRARDAAQQAITNPLMDVSIEGATGVLFNITGGSDLKLNELHQAAEVIXRVVDPDANIIFGMSTDPKMENEIKLTIIATGFPTTETLIRRDI------------EK-----------------------TVVAQRV---E-GNEDSLDLPPFLXRNLGG
>MBG73606.1|Bacteria___Chloroflexota-Dehalococcoidia___SAR202___GCA-002694895_sp002715665___67.76___GCA_002715665.1
M----T--IS---N---------EMLGAAKIKVLGVGGGGCNAITRMYKQRIVGVEYLALNTDAQSLLSMEIPDSIRIGEKLTKGQGVGGDPKKGGASAEESQAEIQSKLIGADMIFVAAGMGGGTGTGAAPVVARIAKETDALVVGVVTKPFEFEGTRRTKVAEEGIKELRKHCDTLLAIPNERLNIICEEEITTANAFRMADDVLRIGVQSIAEVVTTTGEINTDFADVNAIMRNAGPAWMSIGYGAGEDRAKDAVKQALQNPLLDISIEGAKGVLFNIVGGTDLKLEELKIAADEINKLADPGVNMIFGMGTDEKMNSEIRVTIIATGFETNESYIDM------------------------------NDQSE----DIF--KI---D--NEDEIDLPPFLRKYVQN
>MBG94344.1|Bacteria___Chloroflexota-Dehalococcoidia___GCA-2717565___GCA-2717565_sp002717565___93.23___GCA_002717565.1
MM------XS---T---------ELDGVAKLKVVGVGGGGGNAVSRMFKERIPGVEYLIMNTDAQALLRNEVGVXVRLGEKLTRGLGVGGNPERGREAAEESRDDLVDILQGVDLVFIAAGMGGGTXTGAAPVVAEIARELGALTIGVVTKPFGFEGXPRHLAAEKGAQELKDNVDTLIIIPNDRLLEMSEEDLTMEQAYKLADDVLKQGVQCIAEIITTPGIINLDFADVXTVMQNAGPAWMAIGTAKGEGRAVEAAREAINSPLLDSRIDGARGVIIXITGGTDLKIAEVYEAADVVRAAVDPEATIMFGQVTDARMEDEIKITLVATGFPANGSMDNEDIERMS--------NDPY----------Q----------S----RV--------SDLEIPTFIRNGRGP
>MBJ27835.1|Bacteria___Chloroflexota-Dehalococcoidia___UBA2963___GCA-2719775_sp002719775___80.45___GCA_002719775.1
MRIGVN--IE-SEPD-----IKYNADGVASVKVIGVGGGGSNVVARMYSQAIPGVDYVAVNTDAQHLLSIDVPHKVRIGDQLTRGLGVGGDPELGREAAEESREELYDLINGTDMVFVAAGMGGGTGTGAAPVVASIAKETGALTIAVVTKPFSFEGRRRQAQAETGALLMENRVDTLILIPNDRLIALSDETMTTANAFRIADDVLRQGVQSIAELVTVPGEINLDFADVKTVMAEAGPAWIAIGNGRGEDRAITAARNAVASPLLDAPLEGATRVLLNVTGGPDLTLQEVNQAAEFIGRAVDPEANIIFGMVTDPRLEEEVRVTIIATGLPTEDNFG------------------PTF--ESL-SPEE---------------EM---N-NQEPQIELPGFLKRFRRK
>MBP64505.1|Bacteria___Chloroflexota-Dehalococcoidia___UBA1151___GCA-002725925_sp002725925___83.66___GCA_002725925.1
MTK-IQ--FS-TEPQ-----TIEEDIGLAAIKVVGVGGGGSNAVSRMYRERIPEVEYISVNTDAQALSRSDVPMRIRVGDRTARGLGVGGDPAKGRECHEEDRDEIKAALNGADLVFVAAGMGGGTGTGGSPVVAEVAKELGALTVGVVTKPFNFEGARRKKQAEEGIKVLADVVDTLIVIPNDRLLIMSNESLSMDMAFRMADDVLRQGVQSIAELILKPGEINLDFADVKTIMSNAGPAWMAIGHGSGEDRAIMAAEAAIDSPLLEVSVEGARGVIFNVTGGTDLTLQEVQQASEVVSNMVDPDCNIIFGMVTDHKMENEVKMTIIATGFPSAEASAEQEAA-AA-----------------------T---------ALG--EI---M-SDDEALDLPPFLRHHRSA
>MBH52304.1|Bacteria___Chloroflexota-Dehalococcoidia___UBA1127___GCA-2717925_sp002717925___79.87___GCA_002717925.1
MTNG-D--FN---P----------SGGTPVIKAIGVGGGGSNAVNRMFKTPLEGVEYISVNTDVQALYRASTPKKIQIGERLTRGLGVGGDPETGRMASEESRENLGELVKGADLVFVAAGMGGGTGTGSAPLIAELAKESGALTVGVVTKPFDFEGSKRRGQADEGIHKLREKVDSLIVIPNDRLATFSDEKITMANAFALADDVLIQAVQAIAELVTTAGDINLDFADVKSVMSQAGPSWLGIGHGHGEKRAIMAAKDAIACPLLEVSIEGSKGVLFNITGGDNLTLDEVRAASDTISQVVDPDANIFFGMVTDPTMEDQVRITIIATGFPSSESYNELRD------------QEATL---------S----------SVF-------G-NQEPDIDLPPFLRNSSMA
>OUU77755.1|Bacteria___Chloroflexota-Dehalococcoidia___UBA1151___TMED-70_sp002171675___82.18___GCA_002171675.1
MVQ--E--L--I------------GFGTANIKVFGVGGGGGNAINRMYKDTIPGIQFVAVNTDNQALENSIIPERIRIGDRIARGMGVGGDPSRGKQSAEESRSEIKEYMSNADMVFIAAGMGGGSGTGAAPVIAEIAKSSGALTIGVVTKPFGFEGTQRLDAALEGIENIKKYVDTLIVVPNDRLLQT-EDNLSMSAAFNLADDVLKVGIQSIAELILVPGEINLDFADVKTIMENAGPAWMGIGESDGENRSIEAAERAVSSPLLEMPIDGAKGVIFNVSGGQDITLDDVTSASEVIKSRVHPDANIIFGSVTNPKLNGKIKITVIATGFPVLVDDD----------------DR-----------------------NI--KQE---G-VSIDDLEVPPFLXKHPGA
>MAU56082.1|Bacteria___Chloroflexota-Dehalococcoidia___UBA1151___GCA-002700125_sp002700125___86.77___GCA_002700125.1
MTT-LE--LN-I------------DNSVAKIKVLGVGGGGSNAVKRMYKNKIEQVEYMVFNTDAQALEMSGIGTAIKIGEKTSRGLGVGGDPSKGRESAEESRGIVRELVDDADLVFISAGMGGGTGTGAAPVIAEVAKESGALTIGVVTKPFGFEGIKRQKQAIEGINTLRSYCDALVVIPNDRLMLMADDSLTMESGFKLADDVLRQGVQSIAEVIVVPGEINLDFSDVKTVMKNAGAAWMGIGEASGENRAVEAAKKAIQSPLLETSIEQSRGVIFNITGGESLTMHEVQKASDVIAEQVHPEANIIFGTVTDLSLKDEVKLTVIATGFPESDFMYGEGSR-AL--------NRPSV-------PEQ-----------L----------DFDRDLDVPPFLRNSTK-
>HAV10218.1|Bacteria___Chloroflexota-Dehalococcoidia___GIF9___UBA5629_sp003484395___73.6___GCA_003484395.1
MA---K---S---S---------FSMAPARIKCIGCGGGGCNAITRMVREGIKGVEFVCMNTDAQALALSEVSVRVQLGEKLTRGLGAGGDHTVGEKSAEESRQAIMDVVSGTDMVFITAGMGGGTGTGSIGVVADCAKQSGALTIGIVTKPFSFEGARRSRVAEEAILKLADKVDTLIIIPNDRILEMCDSKTSVDNAFKLSDDVLKMGVQAIAEVVTVPGLINLDFADIRSIMKNAGPAWMSLGRANGQNRAAEAAKKALESPMLDVSISGAKGVLYNITGGNDMTLFECNEAAEVISQAVDPEANIIFGVVYNQELEGQLQITIIATGFTAHYGAAV-----------------PT----------ET---------EL--RRL---G-VGEESLDVPSFLRRSASK
>tbn..145655..146746..DBXC01000006.1|Bacteria___Chloroflexota-Dehalococcoidia___Dehalococcoidales___UBA1222_sp002309415___51.49___GCA_002309415.1
M----Q---E---PI--------FIQSGAKIKVVGCGGAGSNAVNRMVEHGICGVEFAAVNTDAQHLEVCKAPTKIRIGERCTRGLGAGGRHQVGREAAEESIREIEKLVEGSDMVFITAGMGGGTGTGSAPVVAEMAKKAGALTIAIVTRPFDFEGTTRAQNAEEGIAELMPNVDTMVIVPNQKLFEISGRDLSMEEAFLVADSVLCNGVQAIAEVITMPGTINLDFADVRSIMSDAGPAWMSIGRGEGDGRVMKAAMNAINSPLLTTSIQGAKGVLFNVVGNSSLSLHEVQEAADFIRSQVDPDANVIFGVMIDDNLENSVRLTLIATGFTTPEAYIEETSD-------------------------DNYTESA----KAT--R---AM-RSETELDIPSFLRTQSS-
>OUX22984.1|Bacteria___Proteobacteria-Alphaproteobacteria___HIMB59___HIMB59_sp002169365___51.95___GCA_002169365.1
MTL--D--IE---PD--------QKNLKPSLTVMGVGGAGXNAVNNMIQSNLNNVEFIVANTDAQALENSLCYNRIQLGLDKTKGLGAGADPSIGKEAAEESIDIISEELRNTNMLFXTAGLGGGTGTGALPVIASIAKKLGIVTVAIVSTPFNFEGTKRMNLALQGLEEVKNNVDTLLIIPNQNLFKVSNEQTSFAEAFKKADNVXFDGVKGLTDXITQPGXINLDFADVRTVIKEMGFAMMGTAVAEGDNKAVEASNLALTNPLINIDMNTAKGVIVNISGGSDMTLLEVDHAANIIRQSVNPDANIIFGSLIDETLQGKLKISIFATGIEATGKK---PESESSDANTLEXESQPIS-HNPE-QPAENEEKKK----GFFSEKEDPSEISDDEDIDTPSXLRKGTGH
>PKO13921.1|Bacteria___Chloroflexota-Anaerolineae___Anaerolineales___UBA6170_sp002840755___98.79___GCA_002840755.1
--------------------------MQPVLKVVGLGGGGSNAINRMIELGLNGIDFIAANTDSQALKASLAPTKVQLGPLSTRGLGAGGNPQVGYDAAKESIQDLADALEGADMVFLAAGMGGGTGTGSISIAAQVARHVGAVTVAIVSTPFSFEMGRRQVNANEGLARLRQHVDTLITIPNDRLLKIAPRDLPLDMAFRLADDVLRQGIQGISELITQTGYINVDFSHIRQVMKNGGGSLLSIGIGKGKDKAKQAIQNALHHPLLSVNINQATAIIANFTGGPDLTFMEVTEALSDLSVQTHHNAEIIPGIISDPRLQDRCEAILIMTGLGATPFAPAEQRS-LR-KEEIP-QASYKM--APF------------------------VV-PNTAEIDIPAFLRRR---
>MAT41011.1|Bacteria___Chloroflexota-Anaerolineae___Anaerolineales___UBA6170_sp002702705___99.09___GCA_002702705.1
MD--NN---D-F-N---------FLSSQPVLKVVGLGGGGSNAINRMIEFGLTGIDFIAANTDAQALKDSLAPTKIQLGPVLTRGLGAGGNFEVGYEAAKESFQTLLDALDGADMVFLAAGMGGGTGTGSISIAAQVAKYIGAVTVAIVTTPFSFELGRRQKNAMEGLNRLRKHVDTLITIPNDRLLKVAPRDLPLDMAFRLADDVLRQGIQGISELINQTGYINVDFSHIRQMMKMGGGSLLSIGMGKGKDKAKQAIHNALNHPLLSVNISNATGIIANFTAGEDLSFIEMTEALRELHEMTHTEADIIPGVLTDSRLQDRCEVILVITGLGATPVSSQRETT-TE-NARSI-FEPVKK--TPY------------------------IV-PNTADIDIPAFLRKRQRA
>WP-009078849.1|Bacteria___Actinobacteriota-Coriobacteriia___Coriobacteriales___Slackia_exigua___100___GCF_000162875.1
M----S--NS---M---------GSEHLAVIKVVGVGGGGTNAVNRMVDAGIKGVEFIAVNTDKQALLLSNADKTIHIGEELTRGLGAGANPEIGCQAAEESRAEIADALAAADMVFVTAGEGGGTGTGAAPVVAEIAREIGALTVGVVTKPFSFEGRLRRNQAEQGCDLLAQKVDTLIVIPNDRLLEVVDKKTSMLDAFRLADDTLRQGIQGVTDLITIPGLINLDFADIRTVMKDAGTAMMGIGFGSGENRAVEAATEAINSNLLEASIAGASRVLFSIAGGPDLTLAEVDAAARAMESVVDEDANIIYGQIVDESLGDQIRITIIATGFARTNQSA-IDES-AR-------AAKPA-ASHP--SPAA-SSA--------------SSS-RVTDEDYIPDFLRRR---
>WP-039689543.1|Bacteria___Actinobacteriota-Coriobacteriia___Coriobacteriales___DNF00809_sp000814825___100___GCF_000814825.1
M----P--NK---V---------GSDNLAVIKVVGVGGGGTNAVNRMVEAGVRGVEFIAVNTDHQALLMSDADRTIHIGEDLTRGLGAGANPEVGCQAAEESREEIRAALAEADMVFVTAGEGGGTGTGAAPVVAEIAREIGALTVGIVTKPFSFEGRTRRNQAEQGVELLSQKVDTLIVIPNDRLLEVVDKKTSMLDAFRIADDTLRQGIQGVTDLITIPGLINLDFADIRTVMKDAGTAMMGIGIASGENRALEAATQATNSNLLEASIAGASRVLFSIAGGPDLTLTEVDAAARTVEACADENANIIYGQIVDEKMGDTIRITVIATGFKTVESQSAIDF--AR-------QESAA-SSTP--SQRG----------T----QG-AAS-RFADEDYIPDFLKRQR--
>WP-090864152.1|Bacteria___Actinobacteriota-Coriobacteriia___Coriobacteriales___Olsenella_C_umbonata___83.85___GCF_900105025.1
M---MD--ND---I---------PSNYLAVIKVVGVGGGGTNAVNRMIEEGIRGVEFVAVNTDAQALAISDADIKVHIGGDITRGLGAGANPEVGAEAAEDSHDDIKQALAGADMVFITAGEGGGTGTGAAPVVADIAKDIGALTVGVVTKPFTFEGRPRANKAQQGIQTLSESVDALIVIPNDRLLDLSEKKTSFLEAFRMADDVLCQGTQGITDLITVPGLINLDFADVCTIMRGAGTAMMGVGVASGDTRAADAAAEAISSPLLEVGIEGATRVLLSIAGNKDLGIQEINDAAELVAQNVDPEANIIFGTVVDESLGDQVRVTIIATGFNDSNVQAPLPTF-TN-------GSRGAGRRAPA-APRQ---------APA--TK--P-N-DINKEFDVPEFLKHSRI-
>WP-075577504.1|Bacteria___Actinobacteriota-Coriobacteriia___Coriobacteriales___Olsenella_E_sp900119915___100___GCF_900119915.1
M---KD--TD---T---------LSNYLAVIKVVGVGGGGTNAVNRMIEEGIRGVEFVAVNTDAQALAISDADIKVHIGTDITKGLGAGANPEVGKEAAEDSRDEIKAALAGSDMVFITAGEGGGTGTGAAPVVADIAKDVGALTVGVVTKPFTFEGRKRYASASQGITNLSENVDTLIVIPNDRLLDLSEKKTTMLEAFRMADDVLCQGTQGITDLITVPGLINLDFADVCTIMKGAGTAMMGIGTASGDNRATDAAEEAISSRLLESSIDGATRVLLSIAGNKDLGIQEINDAADLVAKNVDPDANIIFGTVVDESLGDQVRVTVIATGFNDSNVQQTLPSL-TP-------ASRPS-RRVPA-QPAT--------MINV--SR--PSS-SNDKEFDIPDFLKRSRL-
>WP-066305300.1|Bacteria___Actinobacteriota-Coriobacteriia___Coriobacteriales___Atopobium_deltae___100___GCF_001552785.1
M---AD--TE---A---------TQNYLAVIKVVGVGGGGTNAVNRMIEEGIRGVEFVAINTDAQQLAISDADIKVHIGTDITKGLGAGANPEVGAQAAEETRDEIKRALSGADMVFITAGEGGGTGTGAAPVVANIAKDVGALTVAVVTKPFTFEGRVRAGAAVEGIKTLAEAVDTLIVIPNDRLLSISEKKTTMLEAFRLADDVLCQGTQGITDLITVPGLINLDFADVCTVMRGAGSAMMGIGMASGDNRAADAAQEAISSPLLESSIDGATRVLLSIAGNKDLGIQEINEAADLVASNVDPEANIIFGTVVDESLADQVRVTVIATGFDDASATSMPDLR-GR------VSPRPA--AVP--APRG-ANGAA---RGA--SR--P-N-FGNQAFDIPEFLKNSVHK
>WP-075075252.1|Bacteria___Chloroflexota-Anaerolineae___Anaerolineales___Longilinea_arvoryzae___97.27___GCF_001050235.1
----MQ---Q-V-P---------LNVKPPVLKVIGLGGGGSNAINRMIELGLSGVDFIAANTDAQALRNSLAPVKIQLGPQLTRGLGAGGNPEMGEGAAEESIKELKAAMQGADMVFLAAGMGGGTGTGAISIAARVARSLGAVTVAVVTMPFAFEVGRRQKNARAGLAKLRPFTDTLISIPNDRLLSIARPDLTLEMAFRLADDVLRQGIQGITELITEPGLINVDFAHIRKIMQMGGGALLSIGIGEGEGKARKAIEYALHHPLLSINLENANGIIANFTGGSDLTFFEVMDALNELQNRTNGQAEIVPGVINDDRMHDRTQVILIITGLGATAMPVS-LQP-QP-A------QAQAH-AKP--ICVGTL-----------------GV-GAASDLDLPAFMRRRVH-
>OJX47088.1|Bacteria___Chloroflexota-Anaerolineae___Anaerolineales___UBA6170_sp001899005___93.64___GCA_001899005.1
MN--GN---P-F-E---------YKTFKPVLKVIGLGGGGSNAVNRMIELGLPGVEFIAANTDSQALKSSLAEKKVQIGPLITRGLGAGGNPQVGYDAARESVQNLADALEGADMVFLTAGMGGGTGTGAISIAAQVAKHMGAVTVAIVTTPFGFEMGRRKANAQEGLARLRQQVDTLITIPNDRLLNIAPRDLPLDMAFRLADDVLRQGIQGISELINQTGYINVDFSHIRNVMKNGGGSLLSIGIGRGKDKAQQAIYNALHHPLLSVNIENASAIIANITAGTDLPFIEVTEALNNLHEQTGRNADIIPGVIVDPKLEDRCQVILIITGLGATPIESTPVTT-SH-DVPLK-QFNFAT--QRQ------------------------VT-VDSTNLDLPAFLRRRNNR
>OYV65307.1|Bacteria___Actinobacteriota-Acidimicrobiia___Acidimicrobiales___RAAP-2_sp002255315___72.34___GCA_002255315.1
M---S----L---N---------QSNYHAIIKVIGVGGGGVNAVNRMVTSGLRNIEFIAANTDAQALLLSEADLKIDIGRQLTRGLGAGSDPEIGRQAAEDHRAEIEEALKDTDMVFITAGEGGGTGTGAAPVVAEIARSLGILTIGVVTRPFAFEGRTRANQAEKGIQALRDKVDTLIVIPNDRLLSVTAADTSMLDAFKIADDVLLSAVRGVTDLITVPGLINTDFADVNTVMRNAGTAIMGVGTSTGEGRAVNAARAAITSPLLEASIDGARGILMNIVGGPNVTLSEVTQAAEIIHSVAHPDANIIFGSVIDETIGEAVRVTVIAAGFDQNAKPAATTV-----------------------HPVM-TE----PTSDIF--SA-P----GDDDDDLPSFLR-----
>tbn..204700..205647..DLGE01000001.1|Bacteria___Firmicutes_B-Dehalobacteriia___UBA7702___UBA7702_sp002482535___93.07___GCA_002482535.1
F----E---D---M---------EYDQFAKIRVVGVGGGGNNAIDHMISNKVGGVDFVAVNTDLQVLKKSQADEKLQIGTKLTKGLGSGGNPEMGRKSAEESRDDIKEILDGSDMVFVTAGMGGGTGTGAAPIVANVAKELGALTVGVVTRPFGFEGRRRAQQAEYGITELKEEVDALITIPNDKLLQIVDSRTPMTDAFAIVNDVLHQGIQSITDLIGTPALINLDFNDVKSVMKDAGSALMGIGVAKGENRANDAATAAISSPLLESSIEGAQGVILNITGCPNLSLFEVNEAAKIVEAAADKEANIIFGAAIDETLDDEVRVIVIATGFSG----------------------------------------------------------------D-----------
>CDA35513.1|Bacteria___Actinobacteriota-Coriobacteriia___Coriobacteriales___Collinsella_sp000434535___91.05___GCA_000434535.1
M---HE---T---E---------INNYLAVIKVVGVGGGGTNAVNRMIEEGIRGVEFVAINTDAQALAISDADIKVHIGTDLTRGLGAGANPEVGRKAADESRDDIAEALAGADMVFITCGEGGGTGTGAAPIVADIANEVGALTVAVVTKPFTFEGRKRKKSAEEGIKTLSDCVDTMIVIPNDKLLDIAEKKTTMLEAFAIADGVLSQGTQGITDLITVPGIINLDFADVKTIMKQAGTAMMGIGTSSGDTRAVDAAQQAISSPLLESSIDGATRVLLSIAGSKDLGIQEISDAADVVANAVDPEANIIFGTVVDESLGDQVRITVIATGFSDSNVNRQDELF-AA-------SAEPQ-RTTPA-APTR----------NV-GTEL-P-N-FGNDQFELPDFLKRGSF-
>OUT46162.1|Bacteria___Proteobacteria-Alphaproteobacteria___TMED127___TMED13_sp002167825___94.51___GCA_002167825.1
MT--LH--LK-M-PS--------NNNLSPRILVIGVGGAGGNIINSMIESGIEGVDFLNVNTXSQQLKHSKVEKTLQLGPSCTXGLGAGAXPELGKKAAEEVIDEIEQYLQDANMVXLTAGMGGGTGTGASPVIARVAKEKGILTVGVVTKPFEMEGNRKINRADEGVXELQRYVDNLIVIPNQNIFHXARPDTPVIDSLQFANDVLIDGVKSIIDLMVKPGIMNHDFADVKAIMSETGKVHLGTGIAEGEDRINAATDRAISNPLLNNTISGAKGVLINISCGNDTSLHEVETAVSKVKEEVDINANLIWGIQQDDKLDGKFRISVIATGIESESYYQNL-DS-NNSNTQIXHESK-----K---KDQQKQDENI--SKSLF-SKIGSNXI-NDDLLQXPAFXRRQAN-
>tr|A2EAH1|A2EAH1-TRIVA|Eukarya_.._5722_.._Trichomonas_vaginalis
--------------------------MSKKIITIQVGQCGNSIGLEFWKEGISGIRAILIDLEPRVIMGIKNSE-DFFAENY-IGSGAGNVWGTGEAHYEA-SEIVRREVDALEGFIFTHSISGGTGSGLGSFLIEKLSDEKATTISYSVFPGDKDVVVAPYNSILTLKRLTNNCDAVVVLDNTALGAITKKRTEKTESFREMNMLVSNVMAATTATLRFPAYSNNDLVSLLAPLKH----FLMT-GTR-QS-VIEVMNRLLKNIMVSTDMSGS--ILNVLQG--EIDPSEIHSALRQIHEKLPPA-SIQLALS-RS--APRVSGLMLATNIH---F-TK--SDY-G------IKTD----N---------TKT------N--ASK-T--EL-EDNVVNIEEYARED---
>sp|P34475|TBG-CAEEL|Eukarya_.._6239_.._Caenorhabditis_elegans
MSG------------------------TGALMTVHVGQCGNQLAQAFWKEGIQDVRAVLVDLEPRVINGMMQSP-NLFTDNF-MSGGAGNNWASGQEVQEK-MDIIIREANNLDGILFTHSVSGGTGSGTGSLLLERLREAKKVIQTYSVFANSTDVVVHPYNWVLSMQRLIENPDHVVVLDNAALHRLAAGKFKTDTTFDHINSLVARIMSTSTAPYRFNSAMCPSIRYL--DLPH----FIQS-ASE-RS-VADVTRFLLTSMMVSTASRDS--AYMFLQG--QIEAHTIMTAEQNVD---IPPMKLRMM-A-PS--RQKVSGLLLNTSVP---F-ES--SKY-K------RSKR----D---------EKID-----N--FSL-D--MM-DDHIVDLDEYVQKD---
>BSAL-85470.1|Eukarya_.._75058_.._Bodo_saltans.prot
--------------------------MPREIITLQVGQCGNQIGSEFWREGIQDIRSVLMDLEPRVIHSIQRGS-RLFPENF-IHGGAGNNWAHGGEVQES-FEMIEREADSLEGFVLTHSIAGGTGSGMGSYLLENLNDRKKLIQTYSVFPNESDVIVQPYNSILAMKRLILHADCVVVLDNTALNRIVTDNLHIKSTVEQMNGLVSTVMAASTATLRYPGYMNNDLMGMLASLRH----FICT-GTQ-QS-VHDVMRRLLKNMMVSVPMKGS--LLNLIQG--DVDPGQVHRSLERIRESPPPA-SIQVILS-KS--DRRVSGLVLATSIG---F-NR--KNF-A------FNRQ----D---------RQF------GPFDQL-E--EM-SYEVVDVKEYCSAD---
>tr|M1V5W4|M1V5W4-CYAM1|Eukarya_.._280699_.._Cyanidioschyzon_merolae
--------------------------MPREVLTLQVGQCGNQIGLEFWKEAIERVRALLIDLEPRVIQSIKNSA-SLFPENF-LDGGAGNNWASGQMLDEL-FDMIDREAECLAGFQICHSVAGGTGSGLGSYVMEQLHDRKQVVQTYSILPNFSDVVVQPYNSLLTLRRLVEFADMVTVLDNAALNRIASERLYVDNTFDQTNALVSMVMAASTTTMRFPAYSHQDLRELMSTLPH----FLVA-STE-RS-VYDVMRRLVKSLMASCPLRGS--LLGVLQG--EIDPSEVQRSLQRLMENLPSA-NVQVTLA-RS--KTRVRGLMLATGIT---L-GR--AAY-K------RRRN----D---------CRE------PPFSNL-D--EF-DLETAQCDVYLNQV---
>tr|A0A177WM70|A0A177WM70-BATDE|Eukarya_.._684364_.._Bratachochytrium_dendrobatidis
--------------------------MPREIITLQAGQCGNQIGQEFWSEGIQEIRAILIDLEPRVINNILQSP-NLFPENS-LSGGAGNNWAYGEKIHEE-MEMVDREADSLEGFMLLHSIAGGTGSGLGSYLLECLNDRKKLIQTYSVFPNTSDVVVQPYNSMLSLKRLTNNADSV----------------------------VSTVMSASTTTLRYPGYMNNDLVGLIASLRH----YLMT-STS-RT-VLDVMRRLLKNKMVSTHSKSS--ILNIIQ---RADPTEVHKSLLRIRELAPPA-SIQVALA-HS--QPRVSGLMLATSIS---F-KR--DQY-R------RKRN----E---------KRE------SSSDAL-E--EF-DSEVVQISEYCSPDSSV
>tr|A2QRL5|A2QRL5-ASPNC|Eukarya_.._425011_.._Aspergillus_niger
MLV---------------------ASISREIITIQAGQCGNNVGAQFWQEGIQTIRAILLDLEPRVLNAIQAGP-NIYPENF-IGIGAGNNWGAGEVVQEE-FDMIDREADSLEGFMFLHSIAGGTGSGLGSFILERMNDRKKLIQTYSVFPDSADVVVNPYNSLLAMRRLTQNADSVVVLDNGALSRIVADRLHVQESFQQTNQLVSTVMSASTTTLRYPGYMHNDLVGIIASLRH----FLIT-STA-RT-VLDVMRRLLKNRMVSINPKSS--ILNIIQG--EADPTDVHKSLLRIRELAPPA-SIQVALT-KS--QTRVSGLMLATSVT---F-KR--QQY-R------RKRN----E---------KKE------SPFDGL-G--EF-DEAVVDVGEYAKED---
>tr|F0Y410|F0Y410-AURAN|Eukarya_.._44056_.._Aerococcus_aanophagefferens
--------------------------M-KEIITLCVGQCGNQIGSEFWKEGIQEVRALLLDLEPRVVNSIQSSM-DLFPENF-ISGGAGNNWASGQENSEL-LDMFDREADSLEGFVLTHSIAGGTGSGMGSYILEHLNDHKKLVSTYSVFPNQSDVVVQPYNSMLTLKRLTVNADCVVVLDNTALNRIAVDRLRIPNSVHHINSLVSTVMAASTTTLRYPGYMNNDLVGLVASLRH----FLMT-GTA-RS-VLDVMRRLTKNIMVSANPRGS--LLNIIQG--DVDPTQVHKALQRIRDLVPPA-SYNVALS-RS--EKKVSGLLLATCIQ---F-AK--TAY-R------RKRN----E---------RRE------PMFDNL-D--EF-DDDVVDRDEYATDDPEP
>sp|Q55AR3|TBG-DICDI|Eukarya_.._44689_.._Dyctiostelium_discoideum
--------------------------MPREIITLQVGQCGNQIGSEFWKEGIQDVRALLLDLEPRVIDSIKTSE-GLYQENF-VATGAGNNWANGESFYDD-FDMIDREAESLEGFLLTHSISGGTGSGMGSYILERLNDRKKIIQTYSVFPDDSSVVVQQYNSVLTLKRLIENADSTVVLDNNALHRIVGENLRIDQTMDQTNSLVSTVMSASTTTLRYPGYMNNDLVGMLASLKH----FLIT-GTT-RS-VLDVMRRLLQNIMVSAPTKGS--ILNIIQG--DVDPTQIHNSLQRIREMADPA-SIQIALS-KS--KSKVSGLMLATSVH---F-SH--QQY-K------RKKQ----A---------TRE------S--EIL-Q--EF-DIEMLDVQEYAQSDNGN
>tr|A0A1E7EX98|A0A1E7EX98-9STRA|Eukarya_.._635003_.._Fragilariopsis_cylindrus
--------------------------MPREIITLQVGQCGNQIGGEFWKEGIQDIRALLMDLEPRVINKVRTGA-RLFPENF-VAGGAGNNWASGAEHYET-LDMIDRESDSLEGFVLTHSIAGGTGSGMGSYLLERLNDHKKLIQTYSVFPSQSDVVVEPYNSLLTMKRLTLNADAVVVLDNAALNRIAVDRLQIENSVEHVNSLVATIMAASTTTLRYPGYMNNDWIGLLASLRH----FLMT-GTN-RT-VLDVMRRLTKNIMVSANMKGS--ILNIIQG-NDIDPTQIHKALQRIREHYPPA-SIQVALA-RS--QRKVSGFMLATSME---F-ER--KQY-R------KSRN----D---------RKE------ECFDDM-E--EF-DHEVVSMDEYCRPDGGV
>tr|D2V7C2|D2V7C2-NAEGR|Eukarya_.._5762_.._Naegleria_gruberi
--------------------------MPREIITLQAGQCGNQIGTEFWKEGIQEIRSVIVDLEPRVIEGIKKS--NLFPENY-MPSGAGNNWANGEKYHEE-MDIIDREADSMEGFVLLHSIAGGTGSGLGSYLLEKLNDRKKLIQTYSVFPSASDVVVQSYNSMLALKRLILNADSVVVLDNTALNQIATERLKIPNSVDNINSLVSTIMAATTTTLRYPGYMNNDLVGLIASLRH----FLMT-STQ-QS-VLDVMRRLLKNIMVSSNIKGS--ILNIIQG--EVDPTQVHKSLSLIRKLAPPS-SIQVVLS-KS--QQRVSGLMMATSLS---C-QT--KNF-V------YKSK----Q---------MEA--------FDSN-D--EF-EDEVVSIEEYSSEN---
>MAZ07244.1|Bacteria___Proteobacteria-Alphaproteobacteria___TMED127___GCA-2715305_sp002706585___62.64___GCA_002706585.1
MT--LH--LK-M-PS--------VNNLSPQISVIGVGGAGGNIINSMIESKIEGVEFLNVNTDSQQLKHSQAEKTLQLGPTCTQGLGAGADPEMGKKAAEEVASEIEEYLENSNMVFLTAGMGGGTGTGATPVVARIAKELGILTVGVVTKPFDMEGKRRLKQGEHGILELQKYVDNLIVIPNQNIFHSAKPDTSFSDALQLTNDVLIDGVKSIIDLMVKPGIMNHDFADVKAIMIETGKVHLGTGIAEGESRSTEATEKAISNPLLYNSMSGAKGVLINITCGEDTTLHEVDLAINKIKQESDEDANIIWGVQKETSFENKFKISVISTGIDSENYFKNRPKE-EQRTATIN-DSQPS---KSSADDSKNKDDA--RSESLF-SRIGTND-LDDDLLQIPAFLRRQAN-
>sp|Q9UJT0|TBE-HUMAN|Eukarya_.._9606_.._Homo_sapiens
---------------------------MTQSVVVQVGQCGNQIGCCFWDEAANGKRAVLIDMEEGVVNEILQGP-DVFTKQI-TDSGSGNNWAVGSLYQDQ-LEKFRKSADCLQCFFIIHSMGGGTGSGLGTFLLKVLEDEEVYRFVTSIYPSEDDVITSPYNSILAMKELNEHADCVLPIDNQSLFDIISKIKKQHKPFDAMNNIVANLLLNLTSSARFEGSLNMDLNEISMNLQH----YLVS-STD-PR-LDQMFSDAFDHQLLRADPKSA--CALMVRG--NVQISDLRRNIERLKPSLSQE-GWKTSLC-SP---GSHSLLALATCVP---F-ME--ERF-R------YKKK----H---------LQVE-----G--MEE-S--CF-TESSLAIQEYLATK---
>tr|W4G6P9|W4G6P9-9STRA|Eukarya_.._112090_.._Aphanomyces_astaci
--------------------------MPRELITIQVGQCGNQIGRQFWKEAHNHRRAILVDMEEGPVSETLKGP-ELFSSQL-TDSGSGNNWAHGPQYKEQ-LEKLRHATDSLQSFFVMHSMGGGTGSGLGTYILGLLEDHEAFRFTTAIFPSDDDVITSPYNSMLALRELTLHADCVLPIENEALYDMLEKQTRPKEAFDQMNSIVARTLTHLTSSMRFDGSLNVDLNEITTNLKH----YLLS-SAD-QR-ISQMFSDAFDHQLIKTNPKGA--CGLLLRG--NVQVSDIQANIQRLRAELPED-GFKVGLC-SP---GPVSLLSLSSCID---F-ER--TRF-K------YKRK----H---------LAY---------MDT-S--AF-DDENVWVAEYLDTS---
>tr|Q22YZ9|Q22YZ9-TETTS|Eukarya_.._312017_.._Tetrahymena_thermophila
---------------------------MRELITIQVGQCGNQIGAKFWEESKNGKRSIIVDMEEGVTNQLLKSD-DLFQRQI-NDSGAGNNWAHGNKYRDN-SERIRKAVDSLQCFFLMHSLGGGTGSGLGTFLLSLIEDEDVYRFTASVFPQDDDVITSPYNSFFSLYELAKHADCVFPIDNQALMNICYQIEEKKEPFDKMNNIIAHLLSNITCSMRFEGVLNVDLNEITMNLDH----FLIS-SAD-QR-LDQMFKDCYDYQLVSVNPFNA--VGLMVRG--SVPFSDVNRNIKKLRSELYQE-GFKYGIC-NP---GPYSLLCLATAID---F-ST--ERF-K------YKRK----H---------TEY---------MDA-K--HF-DENSISISKYLKAE---
>tr|D2VWK0|D2VWK0-NAEGR|Eukarya_.._5762_.._Naegleria_gruberi
--------------------------MPREIVTIQVGQCGNQIGGRMWDEAAD-KRALLVDMEEGVVNQIFKSD-GLFDRQI-SDSGSGNNWAHGPKYHEE-LEKIRWEVDSIQSFFLLHSLGGGTGSGLGSFITQVLHDEDIYTFSACVFPSDDDVITSPYNSLLSLNELSENSDCVLPIENQALYDMCKFVKEEDSPFDQMNDIAATLLTNLTSSMRFEGSLNVDLNEITMNLRK----FLLS-SSD-PR-MDQMFKDVLDYQLLKCDPIHS--CGLILRG-QQANISDINRNIAKMKGEMYQE-GFKVGLC-HA---NPYSLLCLACCIN---F-SD--TRF-K------YKKK----H---------TEY---------MPE-A--LF-DEENASIEEYLNKT---
>tr|D2VT78|D2VT78-NAEGR|Eukarya_.._5762_.._Naegleria_gruberi
MSN----------------------NNSGELIFIHLGECGCQIGKSI-DT--ENTRSLFIDSDSNIIDHTHCEN-YCCQENIN-DESSITSL-RSNNYINY-EERIRKMVDHLDGIIFTHSIGGGTGSGMICRILEQLRSKGVTISSFSVFPSASSTTFELYNMVLSMETMREYLSNISSIRNDLIYDYCKYELKIENEYNTINQVISQMISTFLEPCLFS---NESFSQISSKLSN----IISN-SM-------NDCKELFQYSLTIDGIDAS--TCISMRG-TDFYNINKDSIANYLNHLI------YQNVF-NQAF-NNNIVHIANTGVN---L-EQ--KLF-T------FKKY----Q---------VLE------G--LAD-G--EF-EQENLSIDDYLRDYHKK
>tr|A2ELX8|A2ELX8-TRIVA|Eukarya_.._5722_.._Trichomonas_vaginalis
---------------------------MSEIIFLQIGQCGNQIGWEFWEEK-EGRRAVLIDSETNVTKQLETSA-DIFGCSS-VDGGAGNNWAVGHLQIDS-LEKIRKLANHLESFFMLYSLGGGTGSGFGSYILERVAEERLWKMATVVTPTDPAVVTAPYNSLLSCAHLCKYANCVFPVENASLQRFVSGAEPNTKAFSQMNSVVANFLLDLTAGSRFSGKMNVDLSEIETNMHK----FLVG-GS--PS-EKSFFSEAMKATLCDIDHSGS--TALLIRG--NISESSVQQNTTQLAEKMKTE-HWKIGLC-SP---TKISICSLCTSIG---F-DT--GRY-K------ASRG----H---------NDN------G--VER-E--DF-EEDLIFRDEYVTED---
>tr|A0A177WR04|A0A177WR04-BATDE|Eukarya_.._684364_.._Bratachochytrium_dendrobatidis
---------------------------MSQSVVIQVGQCGNQIGGRFWDEAKNGKRGIMIDMEEGVINHILRGP-EIFPWQI-TSSGSGNNWAMGPQYRDQ-LEVVRKQADSLQSFFIIGSMGGGTGSGLGSYLFGLLEDASVYRFASTVIPSNDDVVTSPYNSVLSLHKMAQSVDCVLPVDNQSLLAIYERIISKKAAFDTMNNLVANLLLNMTSSMRFEGMLNVDINDIVTNLKK----YLFS-TTD-QR-LDQMFTDAFNCQLISADPRSA--SALIVRG--AVEISDLRRNIDRMQKILPTD-GWKTGMC-SP---G-------ATCLP---L-HS--TNI-T------YYRF----V---------TKF---------LAEWN--CI-DAFYTKLGQSLGLYPAI
>tr|A0A0L0D8Z0|A0A0L0D8Z0-THETB|Eukarya_.._461836_.._Thecamonas_trahens
--------------------------MVRELITIQVGQCGNQVGCRFWDESKNGRRAVLVDMEEGVVNSIAASP-ELFAKQI-TDSGSGNNWAHGPQYADA-AESIRVQADSLQSFFSLHSMGGGTGSGLGTFILNLLADESVYRFTTAVFPSDDDVVTSPYNSVLAAAQLVEHADCVLPLENASLLSILSRIKKKKAAFDKMNNIAARLLLNLTASMRFEGSLNVDLNEVTMNLRH----FLLS-STD-PA-LNQMFSDAFAHQLTSVDPRGA--CGLMVRG--DVLMSDIRRNIDRMKPRLYQE-GWKVGLC-AP---GKRSLLTLATGMT---F-DG--ARF-K------YARK----H---------TKY---------IEQ-E--AF-TQETVAISDYLSAA---
>tr|Q8LRU3|Q8LRU3-CHLRE|Eukarya_.._3055_.._Chlamydomonas_reinhardtii
--------------------------MPRELVTIQVGQCGNQVGCRFWEEAANGKRSVIVDMECGVINEMLKGP-EVLTRQV-SDSGAGNNWAHGPRYHDA-LDKIRLTADSLQSFMVLHSLGGGTGSGVGTYIVRMLADEGVFRFTGSVFPSDDDVVTSPYNAMLALGQLVEHADCVLPIENQALIDIVNRTSGGGSPFDSMNGVAASLLLHLTASVRFEGPLNVDLNDITMNLRH----FLLS-SSP-DT-LDQVFGDVFEHQLIRADPRAA--CGLIARG-PTATMADINRNVARLRPQLHSE-GFKLGIC-SP---GPFGLLCLATAIH---F-TT--ERF-K------YKRR----H---------EQY---------MDP-G--GF-TSEVVDTAQYLGAT---
>tr|A0A0G4GSH9|A0A0G4GSH9-VITBC|Eukarya_.._1169540_.._Vitrella_brassicaformis
--------------------------MPRELIVVQVGQCGNQIGSIFWSEASNGRRAVLVDMEEGVVNELMRGP-DLFSRQI-TDSGSGNNWAQGVRYRDQ-LEKVRRPVDSLQSFFFLHSLGGGTGSGTGCYLLQLLEHADVYRFVTAVFPSDDDVITSPYNSALALRVLKEHASCVLPIANDALIKMTNAMRKTHKPFSKMNGIVANLLLDLTSSMRFEGTLNIDLNEITTNLGH----FLLS-SSH-LG-FDQLFSDVLAHQVINIHPKSA--TAFIVRG--DAAIADVTRNVARVKSHLRED-AFKVGIC-DP---GKYSLLSLSCGVD---L-HQ--TRF-K------YDRK----H---------TRY---------MPA-G--EI-HAEALSIAEYIEHQGDR
>PIN88671.1|Archaea___Nanoarchaeota-Nanoarchaeia___Pacearchaeales___PFDC01_sp002763035___63.01___GCA_002763035.1
LDF-AKEAIQNSSTY--SINFDELKAGKANIKVFGVGGAGCNMITWLFNKGINGAAVYGLNTDALHLSITKADDKILIGKELTRGLGCGGYPTKGREAAKESVSDIKKAVAGADMVFVLAGMGGGTGTGAVPVVGQLAKESGATVIGVVTMPWECE-RARIDKAEFGLQELRDVTDTVIVIDNNRLVDIAGN-LPIEQAFAVANELVSTMIKGIVETITLPSLINLDYADVSSIMKNGDVAVIGIGESDTQNRVDEAVRQALTHPLLDVDYRGATGALVHITGGNDLKLEEFSNIGMLVTESLSPEAQVIIGARINKDFTGKVRVITIMTGVKSPYVLGKQRYS----------SEEP--------------------------------M-SHMSDLGIE-VLR-----
>OGJ22284.1|Archaea___Nanoarchaeota-Nanoarchaeia___Pacearchaeales___MFWN01_sp001786395___62.44___GCA_001786395.1
LDF-AKEAIQNAATH--SINFDELKAGKANIKVIGGGGAGCNTVTWLFNKGIQGATVYGINTDALHLSITKADEKILIGKELTRGLGCGGYPSKGREAAKESLTEIKKAISGADMVFVLAGLGGGTGTGCIPVVAQAAKEAGAVVIGVVTMPFDCE-KARIDKAEFGLQELRDVTDTVIVIDNNRLVDIAGN-LPIEQAFAVANELISTMIKGIVETITLPSLINLDYADVSAIMKSGGVAVIGIGESDTADRVNEAVRQALTHPLLDVDYQNATGALIHITGGSDMKLEEFSSIGHLVSENLSDDAQVIIGARINKEFTGKVRVITIMTGVRSPYILGKPKEA----------EANL--------------------------------S-RDMSDLGIE-MWR-----
>WP-004041953.1|Archaea___Halobacterota-Halobacteria___Halobacteriales___Haloferax_volcanii___98.68___GCF_000025685.1
----------------------------MNVFCFGAGKAGGRVVEQLLEYE-QNIGAAACDTTADALELIPEDARALFGATETNGQGFDGDAERGAAAAADEHRKLLEPTAASDAFVVCAGLGGGTGGPTAAVLAERLSEVDQPVYGVGIFSTATTDQQHASNTLRSLRQLVSKTDHVFGFDTAAWKNEDEP---ISEAYDTLNAELARRLGTLFEDV---GASVVDASEIMNTLRGGGLATLGYSERPGDDRITTQTREAVRGQLLSCDIGSASRGLLVITGRPALNRDAISQNQGWIEEQT-GSLEVRNG---DPD-ADALSVLVLLGGINPAQL-TA--AVA-A------DSA------------------------------------------------------
>PSQ28462.1|Archaea___Halobacterota-Halobacteria___Halobacteriales___QS-9-68-17_sp003023565___95.65___GCA_003023565.1
----------------------------MNVVLIGVGQAGGEITQALVEFD-RGVGALATNSAKQALDL----DTVLVGGDRVKGHGVGGDNELGAEVMQADAGEVMDSLAEADAVFVVAGLGGGTGSGGAPVLAKGLNRVSIPVYALGVLPGRGEGAMYQANAGRSLKTLVREADATLLVDNDAWHGAGQS---VEEAFDAINQAIAQRIGLLLEGV---AESVVDSSEVINTLRSGGIAALGYASAE-DETVTSVTRKALLTGTLP-DAVTADSALLVVAGDADIPRKGVERARSWVEEET-GSMQVRGG---D-D-SESLASLVLLGGVERQRV-QE--DRA-E------QKQQ---------------AT------Q--ADRF---N----DELD-DLFLRNS---
>WP-089672397.1|Archaea___Halobacterota-Halobacteria___Halobacteriales___Halohasta_litchfieldiae___99.19___GCF_900109065.1
----------------------------MKVALLGVGNAGTRIVDQLVGTE-RGTQVLAFNTTPAETEHIDDERQVVVGDIDVQREGVAGNPELGVSVARDDLPEIRRALTEVDAAMIVAGLGGGTGCGVGSVLLEELKAIDIPVYVLGVLPTSEESDQRAWTAARAIRTVVPLADSVIPVDNESWVTK-HG---ASEGYEELNRAIATRIISVFERL---SELQMDPNDVRRVLEIGGLATVGYAETESETSIKNLVQRAVESELLPCDIETADRVLLILSGPPELSRKGFETGRYLLEDKT-GTVEVLAG---DPA-ATRITATVLLSNVTGPRI-EA--KRA-A------QQNSG-------------QQE------S-VTDDAD--EI-DDEDADEP---QE----
>WP-071142525.1|Bacteria___Firmicutes_C-Negativicutes___Acidaminococcales___Acidaminococcus_timonensis___100___GCF_900106585.1
M---FE--AK-T-T---------LEQPLEKIKVIGVGGGGNNAVDRMIEAGLQGVEFIAVNCDAQQLKKSSAPTKIQIGEDETRGLGAGANPEVGEKSAEESKDVLAEAVKGADMVFITAGMGGGTGTGAAHVVAEMAKQAGALTVGVVTKPFSFEGRRRFNVAEQGIANLKAKVDALITIPNDRLLQVVDKRTSMKDAFKLADEVLRQGVQGISDLISVPGLINVDFNDVKAVMTNAGSAMMGIGTAKGDEGAAAAAENAVKSPLLDSTIEGAKGVLLNITGGPNLSLMDVNEASKIITDVVDPDAIIIFGANIDENMEDEIRVTVIATGVDDGKTQANPGPK-------------PS-S-KPE-RLTKAAETAA---SS----KV-S-S-FTNPTSEIPPWIRNK---
>WP-092734160.1|Archaea___Halobacterota-Halobacteria___Halobacteriales___Halopenitus_persicus___98.11___GCF_900107205.1
----------------------------MELALVGVGATGSRIVDRIRDRE-EGSNALVCDISRDDVGTIPEERRVLIGDTEVTADGVDGGPELAAEVTRGDLPEIRRALYDADGVLVVAGLGSATGSGAGSVLVEELQATDEPVYALGVLPDESDGGTAALNAARALRSIVPAAESTITFDHDAWLRSESP------DRDEAARALAERIVTLFEPI---AENAVDSSDVVRTLAPGGIASIGHATTEGETKVNSLVQRATSSRLVPCDVSSAERVLVVLSGPPSLSRRGFESARQWIEQEA-DTVEVLAG---DTG-SSTLEALVVLSNVTDPRI-DE--RAA-E------EASA---------------DE------T--AERS---ET-DDESAD-P----DD---
>WP-005579460.1|Archaea___Halobacterota-Halobacteria___Halobacteriales___Natronobacterium_gregoryi___99.62___GCF_000230715.2
----------------------------MKLALVGVGSAGVRIVDRIIERE-QGCNMLVFDTTQEGVEHVPEDHRALFGDVRIDENGTGGNPDLGVEIAREDVHEISRAFTEVDGTLVIGGLGGGTGGGSGAVLLEELQTIEKPVYALGVLPEADESDRAALNAARALPSFVEIADNVVLFDNEEWGSQ-DKAGESKRAYDELNRTIASHVLLLLETI---AENRADASDLARTLKTGGVSSIGQATQEGPTKVKRLVKDAVGGRLLPCAVDSTERTLVVLSGPPSVSRKGFESARHWLENAT-DTVEVMAG---DPK-ASSMTATVLLSNVTASRI-DE--QRA-S------TD-----------------------------------EF-DDEDVD-PEF--E----
>OLS17704.1|Archaea___Asgardarchaeota-Lokiarchaeia___LCB-4___LCB-4_sp001940665___96.26___GCA_001940665.1
MRSLIEDALAHARYE--EKTTPVKEAGNARIVVVGTGGGGNNTINRLLTLGIHGAECIAINTDRQHLDFIKAHRKILIGEMITRGLGAGGYPEVGAAAADESRDAIKAALQDSDLVFIAAGMGGGTGTGSAPIIAEIAKDCGAIVVGVVTMPFHVE-KARIEKAKVGLEKLQKYADTVVVIDNNRLLEIAPN-LPIDKAFCVADEVLANMVKGITETITLPSLINLDYADVRTIMTNGGVALVGLGEASSAERAEIAVKNALNTPLLEVDYEGATGALIHVVGGEDLTLEEANYVAKIVTDKMDPNAMVIWGARVDPQMNGVLRVMLILTGVKSPQILGNSRRE----------RTEI-----------TKAKP--FTG-D-F-------------DLGLD-RIE-----
>OLS23328.1|Archaea___Asgardarchaeota-Lokiarchaeia___Thorarchaeales___AB-25_sp001940705___90.12___GCA_001940705.1
MKSFIDSAREHSRGE--RGMSNVRDMGQARIVVVGCGGAGNNTVKRLMTIGVQGAECIAINTDRQHLAVTTAHRKLLIGERITRGLGAGGYPHVGRAAAEESTGQLTELLRDADLVFIAAGMGGGTGTGSAPVVAEIAKNSDAIVVGVITMPFNLE-RTRIDKAKTGLARLQENVDTAVVIDNQKLMELVPD-LPLEEAFGVADEVLANMVKGITETITMPSLINLDYADVRSIICNGGVALVGLGEATGADRANEAIKNALNSPLLEVEWSGATGALIHITGGPDMSLAESNKVGEIVSEKMSPDANVIWGARVDPRLSGILRVMLILTGVKSPQLLARSREE----------GKLS-----------STLAEYGLSS-E-FEDRL--KK-RELEELGLR-RLL-----
>ODS42512.1|Archaea___Altiarchaeota-Altiarchaeia___IMC4___IMC4_sp001742785___79.12___GCA_001742785.1
MDSIVSAAIKHGARADKKVADDFGDVGKLKIVVCGAGGGGNNTVGRLQHLGIESAELVAVNTDKQDLQKLESITKLLIGAKLTRGLGAGGFPDVGEKAAEASRHEIADVLADTNLIFICAGMGGGTGTGAAPIIAEIAKDTGAIVVAIVTFPFDLE-RARLDKAREGIDRLRGVADTVVIIDNNKLVEYVPN-LPIDKAFMVADEVVARAVKGITETIMEPSLINLDFADIKSVMCGGNVALISVGDGHGPDKVELAVKSTLEHPLLDVDYAGATGALIHITGGTEMTLGEANAIGKSITKGVDPKASVIWGARVNPNLHDRVEVIAIITGVKSPNLLGHERST----------RSS-------------------Y-------------S-REVDNWDIR-SI------
>OYT26769.1|Archaea___Altiarchaeota-Altiarchaeia___SCGC-AAA252-I15___EX4484-96_sp002254405___66.77___GCA_002254405.1
MDSIVSAALQHGKLE-RRDFDEFEGVERPKIVVLGSGGAGNNTINRLEHIGIEGAELIASNTDKQDLKKISGDTRILIGAKLMGGLGAGGFPELGAKAAEASRHELDDLLANTHLLFLTAGMGGGTGTGSAPVIAEIAKEQGAIVVAIVTFPFKLE-RSRLDKARKGIENLKKVADTVIIIDNNKLVQYVPN-LPIDKAFSVADEVVARAVKGITETIMEPSLVNLDFADIKAVLNNG-----------------------------------------HITGGEDMTLGEANAIGELITKELRPDASVTWGARIDPKVSEKIEVITIITGVKSPHIVGDSRYD----------ESSA-----------GAFL---Y-----------------TEEFGLR-EV------
>OYT53930.1|Archaea___Altiarchaeota-Altiarchaeia___SCGC-AAA252-I15___EX4484-2_sp002254565___81.8___GCA_002254565.1
MDSIVSAALQHGKLE-RRDFDEFEGVERPKIVVLGSGGAGNNTINRLEHIGIDGAELIASNTDKQDLKKISGDTRILIGAKLMGGLGAGGFPELGEKAAEASRHELGDLLANTHLLFLTAGMGGGTGTGSAPVIAEIAKDQGAIVVAIVTFPFKLE-RSRLDKARMGIEKLKKVADTVIIIDNNKLVQYVPN-LPIDKAFSVADEVVARAVKGITETIMEPSLVNLDFADIKAVLNNGAVAVISVGEGEGPDRVERAARNTLQQPLLEVDYSDATGALIHITGGEDMTLGEANAIGELITNELKPDASVTWGARIDPKIREKIEVIAVITGVKSPHIIGDDRYN----------ESTA-----------GAFL---Y-----------------TEEFGLR-EV------
>MAG61383.1|Archaea___Nanoarchaeota-Nanoarchaeia___Pacearchaeales___ARS1285_sp002688165___65.97___GCA_002688165.1
LDF-AKEAIGNLESH--SINFDDLKAGKANIKVFGVGGAGGNATTWLFNKGINGATVYAANTDALHLSITKADEKILLGKELTRGLGAGGKAEVGREAAKESVSELKKAVGGSDMTFIIGGMGGGTATGACPVIAQLAKEAGGVVIGVVTMPFECE-KARIDKAEFGLQELRDQVDTAIVIDNNRLVDIAGQ-LPIQQAFAVANELISTMIKGIVETITLPSLINLDYADVSSIMKKGEVAVIGIGEADSXDRVNEAVRQALTHPLLDVDYRGAXGALIHITCGPDMKLEEFSQVGKLVTENIAMEAQVIIGARINKDFEGRVRVITIMTGVSSPYILGKQRIQ----------DAQP-----------T--------------------N-QEFNELGID-YVNN----
>MAG02293.1|Archaea___Nanoarchaeota-Nanoarchaeia___Pacearchaeales___ARS1180_sp002688335___65.81___GCA_002688335.1
LDF-AKEAIDNLDSH--SINFDDLKAGKANIKVFGVGGAGCNAVTWLFNKGINGAGVYAANTDALHLSITKADDKILIGKELTRGLGAGGKAEVGREAAKESISDLKKAVSGADMVFIIGGEGGGTATGAMPVVAQLARETGSVVIGVVTMPFECE-KARIDKAEFGLQELRDQVDTAIVIDNNRLVDIAGQ-LPIQQAFAVANELISTMIKGIVETITLPSLINLDYADVSTIMKKGEVAVIGIGEADSSDRVNEAVKQALTHPLLDVDYRGANGALIHITCGADMKLEEFSQIGKLITENIAVEAQVIIGARINKDFEGRVRVITIMTGVSSPYILGKQRIQ----------DAE------------A--------------------N-PELNELGID-FVR-----
>PIU76091.1|Archaea___Nanoarchaeota-Nanoarchaeia___Pacearchaeales___PEVX01_sp002780285___68.46___GCA_002780285.1
--------MENVSKF--SINFDELKAGKANIKVFGVGGAGCNAITWLYNKGIEGATVYAANTDALHLSITKADERVLIGKELTRGLGCGGYPERGREAAKEALSELKKSVSGADMVFVICGEGGGTGTGAAPIVAQLSKETGAVVIGVVTMPFQAE-KARIDKAEFGLQQLRDVADTVIVIDNNRLVDIAGN-LPIEQAFAVANELISTMIKGIVETITLPSLINLDYADVSAIMKNGDVAVIGIGESDTQNRVEEAVRQALTHPLLDIDYKGATGALIHITCGQDMKLEEFDNIGRLVSENLSADAQVIIGARINKDFAGKVRVITIITGVKSPFVLGRPARE----------SQAP--------------------------------I-SEMGELGIE-VYK-----
>tbn..87291..88412..DIWW01000012.1|Bacteria___Firmicutes_B-Peptococcia___DRI-13___UBA5745_sp002435905___59.79___GCA_002435905.1
----FE--IE-------------ETSNREVIKVIGVGGGGGNAINRMIASGLKGVDFVTLNTDAQALNRSSADSRIQLGAKLTRGLGAGANPQVGEKAAEESRDEISALIKGADMIFVTAGMGGGTGTGAAPIIAQIAREEGILTVGVVTKPFTFEGKRRAQQAEDGINRLRESVDALIAIPNEKLLQIVDKNTSISAAFLMADEVLMQGVQGITDLVKAPGEVNLDFADVETVMRCGGEALMGIGRASGEKRAVQAAQSAISSPMLEMSIDGARQVLFNITGGVNMTLMEVNEAANLITDAAHPEANVIFGTSIDETLNDEIRITVIATGFGPAKTETRKGSS-AA--------SKPFG--E---E--E----------TIF-DRNGP-T-YETDKSDLPAFLQNK---
>WP-052933617.1|Bacteria___Firmicutes-Bacilli___Lactobacillales___Lactobacillus_delbrueckii___98.3___GCF_001433875.1
MD--FT--FD---S---------DDNNNAVIKVIGVGGAGGNAVNRMIEDGVQGVSFIAANTDVQALNSNNAEVKIQLGPKLTRGLGAGSHPETGQKAAEESEETIEDALKGADMIFITAGMGGGTGTGAAPVIAKIARETGALTVGVVTRPFSFEGPKRSKNAAEGIAKLKEYVDTLVIVANNRLLEIVDKKTPMMEAFKEADNVLKQGVQGISDLITSTDYVNLDFADVKTVMENQGAALMGIGRASGENRTVEATKMAISSPLLEVSIDGAKQVLLNITGGPDLTLFEAQDASEIVSTAAGEDVNIIFGTAINPNLGDEVVVTVIATGIDDEAEAAASKQR----------REKPA-AEEPVTSPVKEEKPAMYPEKE---EEASP-SQDDDDDDDIPFFKHRRDR-
>AAM02034.1|Archaea___Euryarchaeota-Methanopyri___Methanopyrales___Methanopyrus_kandleri___96.74___GCA_000007185.1
MEQIVKNALERVEREDDQELMEVLERARARILVVGVGGAGNNTATRLKEEGIGGAEVIAINTDAQDLVSCKADRKVLIGYELTRGLGAGGDPRVGEEAAKEDMEKIKEVVEGADMVFVTCGLGGGTGTGAAPIIAEVARKEGALTIGVVTLPFSVEGRRRIENALEGLERLRQVADTCIVIPNDRLLEIVPD-LPIAAAFKVADEVLINAVKGITEMITQPGLMNLDFADVRAVMENGGFALIGIGESESGSRAVQAVENALNNPLVDVEVSGATGALVNIVGGKDLTLKEAEEVVELVASELSEDATVIWGAQIDEDLNDVLRVTVIVTGIEDADLEAPKRTE----------VKEPEK----V--PEESSE--------------------DERPSSLE-DLE-----
>WP-090385925.1|Archaea___Halobacterota-Halobacteria___Halobacteriales___Natronobacterium_A_texcoconense___99.57___GCF_900104065.1
----------------------------MQLEVIGVGGAGCRIADAIVARE-E-VDAFAFDTDVATLEAIPEEYRHRFGDT--IDEGLNGNLDRGLEVGEEYVDELGRVLSTADAFLLTVGLGGATGSGAVPHLIPRLQTVDKPVYVLATLPAKSELSAAEENAVRTLKLLDGLANAVICFDNESWLHTDEN---LVEARDRLNRDLATRVEALFADV---AETVIDASDLARILDSTDVATLGYGHQNGDEAVETTINKALHGKLLECERANVNRAMVVVGGPPDLNRKAIADGRRTVQSAT-GSAEILGG---DPD-SDHVFTVVLLAGLESDRL-ES--RSR-----------------------------------------------------------------
>MAE42313.1|Archaea___Nanoarchaeota-Nanoarchaeia___Woesearchaeales___GCA-2686855_sp002686855___74.3___GCA_002686855.1
MVETIQAADQSFSQPIDAELEQLLASQRATIKVVGTGGGGNNTIQRISEVGIVGAETIAVNTDAQDLLYTNSNKKILIGRELTKGYGAGSDPRMGEEAARETEIEIKKLLHGADMVFVTCGLGGGTGTGSAPVIAEVAKKLGALTVGIVTLPFTMEGQRRYENAVMGLEKMEQVVDTLIVIPNEKLLELAPD-LPLHTAFKVADEILTSAVKGLAELVTKAGLVNLDFADIRAVMKGGGVALIGVGESDTENRAVEAVEKAINNPLLDVDISGANGALINVVGGEDMTLDEARKVVEAISEKLDEGARIIWGAQISKDMEKTIRTMLIVTGVKSSQILGTGIKT----------TDK------------RKKE--------------------IESELGIE-FLD-----
>PLW80104.1|Archaea___Nanoarchaeota-Nanoarchaeia___Woesearchaeales___BM511_sp002867475___85.05___GCA_002867475.1
MDSFINNAKAKAKETLDEELEELLKKHKAMIKVVGCGGGGNNTINRIAEVGIVGAETVAVNTDAQDLLYTTADKKILIGREVTQGLGAGANPKIGEDSARESEVEIKQSLVGADLIFITCGLGGGTGTGAAPVVAETAKKQGALTVGIVTIPFQMEGGKRYENAILGLEKMEEIVDTLIVIPNDKLLELAPD-LPLHTAFKVADEILTNAVKGIAELVTKAGLVNLDFADIRAVMGNGGVALIGVGESDTENRAMEAVEKAIHNPLLDVDITGSSGALINVSGGSDMTLTEAKEVVEAISTRLDDDARIIWGAQITEDLEGSLRVMLIVTGVKSNQIFGNRKTT----------KNI------------NKKE--------------------FENELGIE-FVD-----
>WP-098726317.1|Archaea___Halobacterota-Halobacteria___Halobacteriales___Natrinema_sp002572525___99.35___GCF_002572525.1
----------------------------MKIELIGIGGAGCRIAQTISA-T-P-VDTFAFDTDPQNLTPHPRMTRHQYGGTAT--GGLHGDLQAGFEVGGRHVDELSHQLTVADAFLVIVGLGGATGGGTVPAVVKNLQRLEKPVYVLATLPAKRELSPAEKNTARTLEQLDGHADAIICFDNERWLQSTDT---IPDAYTRLNQTLSTRILALFDQS---AETVIDASDIHRILGETGIATLGYGEQAGETAMTTVIQKAIHRTLLECDRANATEALLIVGGPPALNRQAIADGRTELEATI-ESPMILAG---DPD-RDTVFAVVLFAGVEPTRL-QE--AST-----------------------------------------------------------R-----
>MAG39175.1|Archaea___Nanoarchaeota-Nanoarchaeia___Woesearchaeales___GCA-2686295_sp002686295___77.57___GCA_002686295.1
M--------------VDAELEEILSAQKAKIKVVGAGGAGNNAINRMGEVGIAGAETIALNTDAQDLLYTTSDKKILIGKDLTKGLGAGSIPQKGEDAANESAHEIKKSLTGADMVFITCGLGGGTGTGSVPVVAEIAKKAGALTVGVVTLPFEMEGNRRYENAVIGLEKLERNVDTLIVVPNDKLLELAPD-IPLHTAFKVADEILTSSVKGIAELVTKAGLVNLDFADIRAVMGDGGVALIGVGESDTENRAEEAVEKALNNPLLDVDVSGATGALINVAGGNDMTLTEAKKVVESINSKLDQDARIIWGAQISEDLEGTIRAMLIVTGVKSTQIIGGSRK------------GE------------QKKE--------------------IESELGIE-FVD-----
>PIN81271.1|Archaea___Nanoarchaeota-Nanoarchaeia___Woesearchaeales___21-14-0-10-32-9_sp002762915___69.19___GCA_002762915.1
MVD-I-----R-SVKLDAELEELLSKQKAKIKVFGCGGGGNNTINRITEIGIAGAETIAINTDAQDLLYTSADKKILIGKDLTKGLGAGSIPKIGEDAARESEHDIKSAMVGADMVFITCGLGGGTGTGSAPVVADLAKRSGPLTVAVVTIPFKMEGQRRYENAMMGLDALRKNVDTLIVIPNDKLLELAPD-LPLHTAFKIADEILTNAVKGVAELVTKAGLVNLDFADIRAVMGDGGVALIGVGESDSSNRAIEAVEKAINNPLLDVDITGASGALINVSGGADMTLEEARKVVEKISERLDPDARMIWGAQIAEDLQGTIRVMLVVTGVKSSQIMGSYGTS----------HKN------------KKRE--------------------TESELGIT-FVD-----
>MAG15510.1|Archaea___Nanoarchaeota-Nanoarchaeia___Woesearchaeales___UBA492_sp002688315___86.21___GCA_002688315.1
MGSVI-NAEE-----VDAELEQMLSKQKATIKVVGTGGAGNNTVTRIAEVGVVGSEIISINTDAQDLLYTTSDKKILIGKELTHGLGAGSDPKTGEEAARESEHELKDALSGADMVFITCGLGGGTGTGSAPIIADISKKLGALTVGIVTMPFTMEGNRRYENAMIGLERLENVVDTLIVIPNDKLLELAPD-LPLLTAFKVADEILTNAVKGIAEMVTKAGLINLDFADIKAVMTGGGVALIGVGESDSENRAVEAVEKAITNPLLDVDVTGANGALINVSGGSDMTLEEARKVVETVSQKLDENAKVIWGAQIYEDLPNIIRTMLIVTGVSSEQIFGKERMH----------ATE------------RKAE--------------------IESELGIE-FVD-----
>PIO04516.1|Archaea___Nanoarchaeota-Nanoarchaeia___Woesearchaeales___CG1-02-47-18_sp002763335___77.57___GCA_002763335.1
---------------IDEELEELLSKQKATIKVVGSGGGGNNTINRMSEVGIIGAEIIAINTDAQDLLYTTADKKILIGRELTHGLGAGSNPKVGEEAAREQEHDIKTSLQGADMVFVTCGLGGGTGTGSAPIIADIAKKMGALTVGIVTMPFAMEGNRRYENAVIGLEKLEAVVDTLIVIPNDKLLELAPD-LPLQTAFKVADEILTNAVKGIAELVTKAGLINLDFADIRAVMSNGGVALIGVGESDSENRAVEAVEKAVSNPLLDVDIAGANGALINVAGGPDMTLEEARRVVETISEKLDSNAKVIWGAQIYEDMPKTIRAMMIVTGVTSTQIFGPARKS----------STK------------RKKE--------------------IEYELGID-FVS-----
>MAG50449.1|Archaea___Nanoarchaeota-Nanoarchaeia___SCGC-AAA011-G17___GCA-2687815_sp002687815___73.36___GCA_002687815.1
MEI-FRKSPENISEQMDKELEEILSKQKARIKVIGSGGAGNNTINRMSEVGISGAEMIAINTDAQDLLYTNANTKILIGKDITQGLGAGSNPQVGEEAARESEHEVKQKVQGADMVFITCGLGGGTGTGSAPVIAEISKKNGSLTVAVVTIPFAMEGQRRYENAIMGLEKLEKSVDTLIVIPNDKLLELAPD-LPLQTAFKVADEILTNAVKGIAEMVTKAGLVNLDFADIKAVMSSGGVAMIGVGESDTENRAVEAVEKAVQNPLLDMDISGANGALINVAGGKDMTLNEARKVVETVSERLSEDAKIIWGAQIYEDLGDTIRTILIVTGVSSPQIFGPKKTI----------SVK------------KKKE--------------------IEEELGID-FVD-----
>MAG52952.1|Archaea___Nanoarchaeota-Nanoarchaeia___SCGC-AAA011-G17___ARS1403_sp002688395___61.84___GCA_002688395.1
MDTIINEDSEKEETSVDHELEELLSKQKAKIKVIGAGGAGNNTINRVKEVGITGAETVAMNTDAQDLLYTNADIKILIGREITGGLGAGSIPKIGEEAAHESEQDIKKKLQGADMVFITCGLGGGTGTGSAPVIAEIAKKVGCLTVGIVTIPFIMEGQRRYENAIIGLEKLERVVDTLIVIPNDKLLELAPD-LPLQTSFKVADEILTNAVKGIAELVTKTGLVNLDFADIKAVMGDGGVAMIGVGESDTENRAVEAVEKAISNPLLDVDISGATGALINVSGGPDMSLDEARKVVEGVSQKLDEDARIIWGAQILDDLENTIRAMLIVTGVSSPQIFGPQSRL----------PGK------------KKKE--------------------IEEELGIE-FVD-----
>AJF62308.1|Archaea___Nanoarchaeota-Nanoarchaeia___SCGC-AAA011-G17___GW2011-AR20_sp000830315___75.47___GCA_000830315.1
MEY--QNPQQKASLSIDEELEQLLNNQKAKIKVIGCGGAGNNTINRMSEIGITGTETVAINTDAQDLLYTNAHSKILIGKEVTGGLGAGSIPQIGEEAAKESEQDIKHILTGCDMIFITGGLGGGTGTGSMPVVADVAKKLGILTVGVVTLPFSMEGQRRYENAIMGLEKLENIVDTLIVIPNDKLLELAPD-LPLHTAFKIADEILTNAVKGIAELVTKAGLVNLDFADIKTVMGKGGVAMIGVGESDTESRAVEAVEKALNNPLLDVDITGANGALINVMGGPDMTLEEARKVVETVSEKLDEDARIIWGAQISEDMDKTIRAMLIITGVSSPQILGPKRGN-----------VK------------KKRD--------------------IQNELGIE-FIS-----
>MAG47031.1|Archaea___Nanoarchaeota-Nanoarchaeia___SCGC-AAA011-G17___GCA-2688355_sp002688355___78.5___GCA_002688355.1
MNQEQEQSNQEYNQPIDEELEQILATQKSKIKVIGAGGAGNNTINRMSEIGITGTETIAINTDAQDLLYTNATKKILIGKNTTNGMGAGAIPKVGEESAKESEHEIKQALQGSDMVFITAGLGGGTGTGAAPVVADIAKKMGALTVGTVTIPFSMEGQRRYENAIEGLERLEEIVDTLIVIPNDKLLELAPD-LPLHTAFKVADEILTNAVKGIAELVTKAGLVNLDFADIKTVMGNGGIAMIGVGESDTENRATEAVEKAISNPLIDVDIEGANGALINISGGPDMTLEEARKVVEVISEKLSEDARIIWGAQISEDLENTIKAMLIVTGVSSPQIFGPKKTT----------KKE------------GQKE--------------------IENQLGIE-FVD-----
>WP-079978638.1|Archaea___Halobacterota-Halobacteria___Halobacteriales___Halolamina_sediminis___96.58___GCF_001282785.1
SVR-----L----P-TDRA-SRRSQRRTMQLAVLGVGGAGGRVAARLAAAE-DDVTVAVFDTDPADID-VPQERRHAFGTTST------GDAAAVRAAAEANVRELSHAASTVDGVLVTVGVGGATGAGAAPVLVDTLRETEVPVYALTVLPAPEEEGVVS-NARAGLRGLEATVDTQLLFDNGSLRPADAE---AADAYADANGTIAEWVPALFEAV---GESVVDASEIIATLGEGGYATMGYWRQQSDETIETAVQRSLFRQRAGGDLSRATRALLVTMGPPELNREAIADARRTLDETI-GGGAVRGG---DED-GLHLTVLSVCAGMDRDRV-VS--EAS-P------NE-------------------------------------------------------
>PSQ05572.1|Archaea___Halobacterota-Halobacteria___Halobacteriales___Halobaculum_sp003020945___94.4___GCA_003020945.1
----------------------------MEVATIGIGNGGSKVVDAFLETS-AGVEAYALNTAERALDRVPESNRVLLTSPDMPAAGTGNKPDLGARLMEQNLTIARNELHSTDAVVVVAALGGGTGSGGAPVLARRLRERDVPVFGLGILPN--ESGHMERNAARSFMDLGTATDNLLLVDNARYLSPEES---IQENYVRINRDIARRWVTFLE-----AEMYVDVADLQAVLEMGGVSVLGYAAKRGDTNLVETVKTAT-NDLMDAELGSAEGVVLLVSGPPALTQRGIDEARRYLAERT-GAKRIAHG---DEN-AREVSAAVLFSNVGTRRI-DD--QRA-T------KREE---------------------R-D--ERKQ---EL--DDELD-P--LSDD---
>MAL19553.1|Archaea___Thermoplasmatota-Poseidoniia___Poseidoniales___Poseidonia_sp002694525___67.73___GCA_002694525.1
MRHLIERVLELSDEESEEELKALLESLQPRIRVYGVGGAGCNAINRLFDXQLFESSYVAINTDAQALLQSPIQEKVLIGR-TARGRGAGGDPTKGEAAALESERVLRRITNDTQLAIITAGMGGGSGTGAAGHIARLAKAQGAMTIAVVTYPFKSEGSLRKXNAEWGLERLRXXCDTILVIPNERLLEIVKD-LPIASAFRVGDELLVRSITGVTELLTTDGMVNLDFEDLKAIVNSAGVAMIGLGSAKGPGRAEAATMEALHSPLLELDMSDARGALINVVGGSSLTLGEAERCSQLIKEQISPNAKIIWGAAVKEELQDELRVMLVLTGVKSDQIHGSTEN--------------------------RQLR--------------------ALRNRQIE-FVN-----
>MAH41214.1|Bacteria___Proteobacteria-Alphaproteobacteria___IN39___IN39_sp002689105___72.06___GCA_002689105.1
MRHLIERVLELSEEESDEELKALLESLQPRIRVYGVGGAGCNAINRLFDEKLFESSYVAINTDAQALLQSPIQEKILIGR-TARGRGAGGDPTKGEAAALESERVLRRITNDTQLAIITAGMGGGSGTGAAGHIARLAKAQGAMTIAVVTYPFKSEGSLRKQNAEWGLERLREHCDTILVIPNERLLEIVKD-LPIASAFRVGDELLVRSITGVTELLTTDGMVNLDFEDLKSIVNSAGVAMIGLGSAKGPGRADAATMEALHSPLLDLDMSDARGALINVVGGSSLTLGEAERCSQLIKEQISPNAKIIWGAAVREELGDELRVMLVLTGVKSDQIHGSTEN--------------------------RQLR--------------------ALRNRQIE-FVN-----
>RAH14377.1|Archaea___Thermoplasmatota-Poseidoniia___Poseidoniales___MGIIa-I_sp002720095___80.4___GCA_002720095.2
MRHLIERVLELETDKNDQALETLLRTLTPRIRVYGCGGCGSNTVNRLAQENLLDDNYVAINTDAQHLLRMDVQNKLLIGR-TAKGHGAGGNPEKGEQAAYESERALKKIVEETDLAFVTCGLGGGTGTGSAHVIAKLAKERGALTIAIVTYPFNSEGNMRKRHAEWGLERLRDICDTVVVMPNERLLHVVKD-LPISSAFRVADELLMRSIAGITELITKDGLVNLDFMDLKSVMENGGVAMIGLGESTGINRATEATMQALESPLLDVDFSDARGALINVVCGPSLTLGEAEEAASVIRSKINPNAKIIWGATVDESMNEELRVMVVLTGVRSEHIFGAAVT--------------------------NQLK--------------------SLKNRSIE-FVN-----
>MBV19302.1|Archaea___Thermoplasmatota-Poseidoniia___Poseidoniales___MGIIa-L3_sp002731395___65.6___GCA_002731395.1
MRHLIERVLELTEEETDEELRSLLESLQPRIGVYGVGGAGCNAANRLFDEGLFENTYVAINTDAQALLMSSLDQKVLIGR-TARGRGAGGDPTKGEAAALESEIALRQITSDTQLAIITAGMGGGSGTGAAGHVARLAKQQGALTIAVVTYPFNSEGKLRQQNAEWGLERLREFCDTIIVIPNERLLEIVRD-LPLAMAFRVGDELLVRSIIGVTELLTIDGMVNLDFEDLRAVVQSHGVAMIGLGSASGPGRAEAATQEALHSPLLDLDVTDARGALINVVGGPDLTLGEAERCAEMIQQQVAPTARIIWGAAVDESLGDELRVMLVLTGVKSDQIHGSNET--------------------------QQLK--------------------ALKHRNIE-FVN-----
>MAV03894.1|Archaea___Thermoplasmatota-Poseidoniia___Poseidoniales___MGIIa-K1_sp002701145___74.13___GCA_002701145.1
MRHLIERVLELAEEENDAELRSLLESLQPXIRVXGAGGAGCNAVSRLHXEGLFENRFVAINTDAQALLMXPLENKVLIGR-TARGRGAGGDPTKGEAAALESENNLRRITDDTQLAXITAGMGGGSGTGAAGHXARLAKEQGALTVAVVTYPFNSEGTLRKQNAEWGLEXLREYCXTILVIPNERLLEIVRD-LPLASAFRVGDELLVRAXTGVTELLTTDGMVNLDFXDLKAVINSSGVAMIGLGSASGPGRAEAATLEALHSPLLDLDVSDARGALINVVGGPNLTLGEAEKCAQXIQGKVSENARIIWGAAVDESLGEDIRVMLVLTGVRSEQIHGASEN--------------------------RQLR--------------------ALKSRNIE-FVN-----
>MAT86843.1|Archaea___Thermoplasmatota-Poseidoniia___Poseidoniales___MGIIa-K2_sp002699425___78.93___GCA_002699425.1
MRHLIERVLEMEKMESDAELRALLESLQPRIRVYGVGGAGCNAVSRLFSEKLFENQFVAINTDAQALLTSPIEQKILIGR-TARGRGAGGDPTKGEAAALESENILKKITNDTQLAIITAGMGGGSGTGAAGQIARLAKDQGALTIAVVTYPFNSEGNLRRQNAEWGLERLREHCDTILVIPNERLLEIVRD-LPLASAFRVGDELLVRSITGVTELLTNDGMVNLDFEDLKSVIHSSGVAMIGLGAASGPARAEQATLEALHSPLLELDVSGARGALINVVGGKDLTLGEAERCAKIIQEKISDQAKIIWGAGIDESLGSEIRVMLVLTGVKSQQIHGAGEN--------------------------RQLK--------------------AIRTRQIE-FLN-----
>MBO57872.1|Archaea___Thermoplasmatota-Poseidoniia___Poseidoniales___MGIIb-Q1_sp002725475___58.43___GCA_002725475.1
MRHLIDRVLELQETEGDEELVELLASLAPRIRVFGCGGCGSNTVQRLSDEGLLEGDHIAVNTDAQHLLRSRIEKKILIGR-TARGRGAGGDPEKGEKAAYESERTLTNIVSDCDLAFVTTGLGGGTGTGSAHVMARLAKASGALTIAVVTYPFASEGTLRRQNAEWGLERLREVCDTVVVLPNEKLLEVVRD-LPIEAAFRVADELLMRSIAGVTEMITKEGLVNLDFEDLRSVMLNGGMAMIGLGEATGAERAIDATIEALTSPLLDIDVSDARGALVNVVGGPSLTLGEAERCAQEIRERINPYARIIWGATVDENMGNELRVLLVLTGVKSQQIFGATAH--------------------------QQMQ--------------------TMRNRSLE-FIN-----
>MBN16930.1|Archaea___Thermoplasmatota-Poseidoniia___Poseidoniales___MGIIb-P_sp002722595___77.16___GCA_002722595.1
MRHLIDRVLELQDDENNAELHQLLKSLQPKIRVFGCGGCGGNTVDRLNTAGLLDEESIAVNTDAQHLIKVGIDNKMLIGR-TARGRGAGGDPEKGEKAAFESERAIQKVVEDCDLAFVTAGLGGGTGTGSAHVVARLAKEAGALTIAVVTYPFDSEGTLRRQNAEWGLERLREVCDTVVVLPNEKLLSVVRD-LPIEAAFRVADELLMRSIAGVTELVTKEGLVNLDFEDLRSVMLNGGMAMIGLGESSGTDRAIDATIEALDSPLLDIDVSDARGALVNVIGGPNLTLGEAEACAQQIREKINPYARIIWGATVDPTMGSEIRVMLVLTGVKSQQIFGAAAH--------------------------QQLR--------------------TLRNRTIE-FVN-----
>MBD18563.1|Archaea___Thermoplasmatota-Poseidoniia___Poseidoniales___MGIIb-N2_sp002712285___77.69___GCA_002712285.1
MRHIIDRVLELQED-EEQDLVDLLKTLQPRIRVFGCGGCGNNTVSRLSDEGLLDDEYVAINTDAQHLLKINAEHKMLIGR-TARGRGAGGDPEMGEKAALESERNLTESVNDCDLAFVTAGLGGGTGTGSAHVIARLAKAAGALTIGVVTYPFASEGTQRRQNADWGLQRLREVCDTVVVLPNDRLLEVVRD-LPIGAAFRVADELLMRSIAGVTELISKEGLVNLDFEDLRSVMVNGGTAMIGYGEGRGPDRSEFATRQALESPLLDIDVSDARGALVNVVAGKNLTLGEAEMCAQIIRESISPNARIIWGATVDESMEEELRVLIVLTGVRSEQIHGTSLQ--------------------------NRSE--------------------GIRSRSAT-FIT-----
>MBE39121.1|Archaea___Thermoplasmatota-Poseidoniia___Poseidoniales___MGIIb-N1_sp002712645___75.02___GCA_002712645.1
VKHLIDRITEQEPS-NDEALERLLETLQPNIRVFGCGGXGSNTXEXLTSEGLFDRDXVAVNTDAQHLLRVNVDEKMLIGR-TAXGRGAGGNPEKGEQAAFESESMLTKEVADCDLAFITAGXGGGTGTGSAHVLARLCKDAGALTIAIVTYPFSSEGSLRKQNADWGLERXTEVCXTVIVLPNERLLSVVRX-LPLDAAFXVADEXLXQXIRGVSDMXAKEGIVNLDFXDLRSVMENGGVAMXGHGEGTGXGRILKATEEALSSPLLEIDVSDARGAXINVVGGXDXTLGXAEXXAKXXRERIDPHARIIWGATSEXGHXGXVRVLVVLTGVQSEQIHGAXXR--------------------------SXXX--------------------DAKARAIQ-FIG-----
>MBJ28927.1|Archaea___Thermoplasmatota-Poseidoniia___Poseidoniales___MGIIb-O3_sp002720055___76.81___GCA_002720055.1
-------------------------MEEGAILLVGVGGIGCQWSSSAHEKCRNLSDLLLIDADESSFSSSIEANCLHLDAN-GSARGTAALPNLAAHRLSKGMAEILELLKKSELVVLLTALGGGTGSGASVEIASKARDSGSMVISIVGIPFAEQ-PLRCAIAKQSLPSLEKNSDLCILVSLERLAQA-RDR---NTDWKVGSGWIAELIEGLVATLAKVGKMNLDLMDLRTIINRPGNATLLVGNGSIDD-PEGVVRIASKSPLSDISADGAKGCLIQVEGGPDMTLGHLNLVSEAFVSTLDDDCQVILGARSSDEMIGKLRLVAVVSGI------------------------------------------------------------------------------
>PXF22034.1|Archaea___Thermoplasmatota-Poseidoniia___Poseidoniales___Thalassarchaeum_betae___63.31___GCA_003193925.1
-------------------------MDEGSILIVGVGGVGCTWAERAHSKCRELADLLLIDADEDSFAGVPAAHCLHLDAG-GDGRGTAALPALAAHRLRDGFNSISPLLEQAELVIIMTGLGGGMGSGASSELATLAKEADCLVLSIAGLPFAEQ-PLRSSIAEAALPALEYNSHVCIRVSMERLAQA-RYR---ETDWRAGSGWIEELVEGLVTTLARVGKINLDLMDLRAVINRPGNATLIVGTGTTEK-PEQVVSKARRSPLSDLSVDGAKGCMIQVEGGPDMTLAHLNDVTEAFVSTLDPDCQVILGARASDEMVGRIRLVAVVSGL------------------------------------------------------------------------------
>WP-106054163.1|Bacteria___Verrucomicrobiota-Lentisphaeria___Victivallales___Victivallis_sp002998355___80.18___GCF_002998355.1
M-------------------------EQKKITVLGIGGTGCRIVGILRENLSAPLRLLAIDSDSAGLERSGEEARLLAGARWRAGRGCGGSVLDGQRVVAHERSRIEKLLEGVPFLLVIGGLGGGTASGGMPVVLSVARKLEIPTLFFVSLPFTLEGHSKRKIAEDTVKELLGLADAVICLPNDLLFSVLESTTPLSNAFKLADQELSRTVLALTMVLLHGNLLAADFGNFITLLRRKSFCSIGVGVAEGESRGEAAMERLLHSPLLGDKLGEADAVIFTLLGGPELSLGETKQLLELAGRQVKPETRLIVGAATGEEWAGKLMLSAVTVRFDA----ES--EAS--------LRERPKR-H-------A------LSK-GVM--RG---QVWGNDDLDVPTF-RRNITI
>CDE85357.1|Bacteria___Verrucomicrobiota-Verrucomicrobiae___Opitutales___CAG-312_sp000438015___92.23___GCA_000438015.1
MSQ------E---P----------QQRKLKIRIAGVGSAGVEMLKEINASGRSDATLVAIDTDLSTLTQSGIKHILPCGGEITNNLGCGGDPNVAKEAAVANLQSLKAVVNNADFIVILSALGGGTGSVIAPILSKLAFESGKFIVNFCILPLEMEGSERVSLAQKAFKYLHKRSNIAVSLPNDIIM--SSRNKTLKEAFGEANKCVANAVCSMLDMISGNGIINTDFPTLKKIFPEHGNSFFAYGCG-GENAAEDAVIDLKKCPLLSGNSPAAKNLLINIVG-ESMEMNKTRLLLESVKDCFKASAKTGFGIKVNPDYDSKIEITAIGTGISSPKIVEQRPETAPE------MQTEPKK-K---------QEQPVFQR-GFF--DT-P-NM-NGEDLDVPTFMRRNIKI
>OGV20570.1|Bacteria___Verrucomicrobiota-Lentisphaeria___Victivallales___GWF2-38-69_sp001803205___94.55___GCA_001803205.1
MTA--Q--L-----------DKSKPPLSDRVKVIGIGNAGLKIVEKLSMIEASGLEIAGVDTDSASIMKSTITAKYLVGAEWTNGIGTGGDVLKGESAIAHSNIAVKNFISNGSLLILVGGFGGGTATGGMPIIARFARERNIPVLMLVTLPFSFEGHSKRDAAEAQINNLLRTKSTVITIPNDLLYCVLPDTTPFDKAFSMANEEVAKAVLGIAELLRCDSTISVDLCDLLNVLAKGTDCGIGIGTAETKDRVNDALKNLLSSPLLGQRLKISDALIISLTGGSDLTIGEMRFALDTLKSFAGEHTEIVVGANIDELYEKKIQLTVIPITYDKSNI-ST--EEK--------FNKT----R---------KEE--FSR-GIF--PTQ--TLYNGEDIDIPTF-RKEIHI
>PVY38451.1|Bacteria___Verrucomicrobiota-Lentisphaeria___Victivallales___Victivallis_vadensis___93.92___GCA_003096415.1
MEN----------P-----------VENKMVTVLGIGGAGCRVLRGFVGSAAASLRLLAVDTDRRGLEGLNEGSMLLAGARWRGGRGCGGNVLDGQRALAHERAALERMLAGTSMLLVVGGLGGGTASGGVSVVLSVARKLEIPTLFLVTLPFTLEGHSKRKTAEETVKELLGLADAVLCLPNDLLFSILDSTTPLSEAFRLADREFSRTVLALTAVLRHGNLLAADFNNFVALLKRKSYCSIGVGLVEG--RIEAAMEQLLHSPLLGDKLGEADAVVFSLLGGPELSIGETKAALELAGRYVKPGAELIIGASTGEEWSGMLQLTAVTIRFDA----ET--VTV--------MRSRPRR-A-------AS-----LSK-GIM--KT---PVWNGEDLDIPTF-RRNAAV
>MBJ17416.1|Archaea___Thermoplasmatota-Poseidoniia___Poseidoniales___MGIIb-O3_sp002718695___67.2___GCA_002718695.1
-------------------------MDEGSILIVGVGGIGCKWSERSHAKCQKMADLLLVDADERSFSSSNSSHCLHLDAN-GNGMGSAALPNLAAHRFSEGLANISELLEKSELVVILSALGGGTGSGAAPQIAAHAKQSGSLVISIVGLPFVEQ-PLRCAIAEISLPSIEENSDLCIRVSLERLAQA-RDR---ESDWKLGSEWISELIDGLVTTLAKVGKMNLDLMDLKTIVNRPGNATLIVGNGDIEN-PEEVVRIARKSPLSEISVDGAKGCLIQVEGGPDMTLGHLNAVSEAFVSSLDDDCQVILGARASENMVGRLRLVAVVSGI------------------------------------------------------------------------------
>MBF93264.1|Archaea___Thermoplasmatota-Poseidoniia___Poseidoniales___MGIIb-O3_sp002716085___79.07___GCA_002716085.1
-------------------------MEEGAILLVGVGGIGCNWSSKAHESSHELADLLLVDSEESSFSTAIEAHCLHLDAN-GNGRGSAALPNLAAHRLREGASGISPLLEKSELVIILTALGGGTGSGASAEIASRAKKTGSIVISIVGIPFVEQ-PLRSAIAEMSLPTLEKNSDLCIRVSLERLAQA-RQR---NSDWKLGSEWISELIEGLVATLARVGKMNLDLMDLRTIVKRPGNATLIVGNGTTDD-PDELVRIARSSPLSEIEVDGAKGCLIQVEGGPDMTLGHLNRVSEAFVSSLDEDCQVILGARASDEMAGRLRLVAVVSGI------------------------------------------------------------------------------
>OLA85969.1|Bacteria___Verrucomicrobiota-Verrucomicrobiae___Opitutales___CAG-312_sp001917305___91.22___GCA_001917305.1
MQT------E--------------TGQKLSIRVAGVGGAGVKIAAALCAAGCGGADIAAVDTDEASLRDCPVENAACVGKTATGGMGSGGDPATAKEAAISDLAALKRIASGADVFICVAGLGGGTGSVIAPILAKLAAENGALVISFSLMPLSVEGVDKSSLAERSVRYMRKVCDAAAALPNDIIL--ARSALPVKAAFEAANMYAVSAIGEICAMLLNRGVVNIGIPSFKKAF-QKGLTFFGIGCGKGANAVGDAAAELASSPLLGGGAANAESLMISLVG-EDFEMNKMQSLLETVSQAFG-RERICFGASVDKSMQGRIRVCAMGAG-ASPRLAEE--ESA----------SRPKK-R---------PREPGFQR-GFF--DT---NM-KGEDLDVPTFMRRNIKI
>WP-081477263.1|Archaea___Halobacterota-Methanocellia___Methanocellales___Methanocella_A_arvoryzae___100___GCF_000063445.1
MRGVIESILSEA-PEKQTTMEAVYNYFPKQIRIAGVGSAGCNVLNYLYSIGAFGAHLIAIDTDERRLSVIRADEKFLIGQSVIKESGAAGDVEIGRLAAEKSGWKLDESFRATKLMFLVAGMGGGTGTGAAPVVARIAKEYGAVVVAIVTLPFSDEVEAR-KKAVEGVEKMLDIASTTIVIDFDRLPGYDPE-MPKQNAYGIADELIAEKIKTIVESSTQRPLVHMNLLDLQKLLKEGGLSVMLTCRDRSDDNLLTVIKRAMDHPLSALDYKEATGALIHVASGRDMSVEGVIQIVEYIYNKCNPTIRVLYGARLEKTNDCRIKLLVILTGLRKEQFR---------------------------------------------------------EKYGSP---------
>OGI17881.1|Bacteria___Patescibacteria-Paceibacteria_A___Moranbacterales___2-12-FULL-40-10_sp001784725___61.39___GCA_001784725.1
M---AE--IK---P---------DVETFARIKVIGVGGSGGSGITRMIDSKIKGVEFVAINTDAQALHHNKASEKVHIGKNLTKGLGAGMNPEIGRQAAEENRDEIQEILKGADMVFVTCGLGGGTGTGAAPIVAETAKELGALTVAVVTKPFAFEGAQRRAIADEGLENLKERVDALITIPNDKLLSIIDRKTTLISAFKIVDDVLRQGVQGISDLITRPGIVNVDFADVRAILEDSGSALMGIGIASGENRAAEAAKAAISSPLLELSIDGAKGVLFNVSGSNDLTMLEINEAANIITENIDPNAKVIFGAVTDDQIKGDIHITVIATGFDAARVKEAPAER-IS----------PS---ES--K-MIVEEK--SLRGE---SQ--N-M-EEDDELEIPAFIRRKMKK
>KKW07027.1|Bacteria___Patescibacteria-Paceibacteria_A___Moranbacterales___UBA12053_sp001003855___65.76___GCA_001003855.1
M---AE--IK---P---------DIETFARIKVVGVGGSGNNAISRMIDSKIKGVEFVAINTDAQALHHSKAQEKVHIGKNLTKGLGAGMNPEIGRQAAEENRDEIQEVLKGADMVFVTCGLGGGTGSGAAPVVAETAKELGALTVAVVTKPFAFEGAQRRQIGEEALANLKDRVDTLITIPNDKLLSIIDRKTTLINAFRIVDDVLRQGVQGISDLITKPGIVNVDFADVRAIMHDSGSALMGIGVSSGDNRASEAAKAAINSPLLELSVDGAKGVLFNISGSSDLTMLEINEAANIITESIDPNAKVIFGAVVDDQVKGEIHITVVATGFDAEKVRENPLIN-RVTVEEKE----PS---ET--K-MIIEEK--SQRAE---QK--E-V-EEEDELEIPAFIRRKMEK
>KKQ50886.1|Bacteria___Patescibacteria-Paceibacteria_A___Moranbacterales___UBA12068_sp000992325___58.22___GCA_000992325.1
M---AE--IK---P---------DIETFARIKVVGVGGSGNNAISRMIDSKIKGVEFVAINTDAQALHHSKASEKVHIGKNLTKGLGAGMNPEIGRQAAEENRDEIQDVLKGADMVFVCAGMGGGTGTGAAPVVAETAKELGALTVAVVTKPFSFEGAQRRNLGEEGLQNLRDRVDTLITIPNDKLLSIIDRKTTLINAFRIVDDVLRQGVQGISDLITKPGIVNVDFADVRAIMQDSGSALMGIGIASGENRAAEAARAAINSPLLELSIDGAKGVLFNISGSSDLGMLEINEAANIITESVDPNAKVIFGAVVDDQVKGEIHVTVVATGFDADRVVENPLLN-RVHETIAE----PV---EP--K-MIIEDK--SPIAE---TK--T-Q-EDDDELEIPAFIRRKMEK
>PIW93692.1|Bacteria___Patescibacteria-Paceibacteria_A___Moranbacterales___UBA1568_sp002782305___70.79___GCA_002782305.1
M---AE--IK---P---------DIETFAKIKVVGVGGSGGNGISRMIDAKIKGVEFVAINTDAQALHNSKAQEKIHIGKNLTKGLGAGMNPEIGRQAAEENRDEIQEVLKGADMVFVTCGLGGGTGSGAAPIVAETAKELGALTVGVVTKPFAFEGSQRRAIAEEALANLKDRVDTLITIPNDKLLSIIDRKTTLINAFRIVDDVLRQGVQGISDLITKPGLVNVDFADVRAIMEDSGSALMGIGIASGDNRAVEAAKAAINSPLLELSIDGAKGVLFNISGSSDVTMLEISEAANIITENIDPNAKVIFGAVADDQIKGEVQITVVATGFDTARVSEPSIGL-ITSSPAQS----SS---EQ--PVMIIEEK--NPRTE---SK--E-L-VETEDLEIPAFIRRKMKK
>PID52179.1|Bacteria___Patescibacteria-Paceibacteria_A___Moranbacterales___GCA-2747515_sp002747515___70.83___GCA_002747515.1
M---AE--VK---T---------DIETFSRIKVIGVGGGGGNAISRMIDANLKGVEFVAINTDTQALHHSKAEEKVHIGKSLTKGLGAGMNPEVGRQAAEESREEIQNVLKGADMVFVTCGLGGGTGTGAAPVVAETAKELGILTVAVVTRPFSFEGARRKAIAEEGLASLKKRVDTIISIQNDKILSIIDKNTSLVNSFRIVDDVLRQGVQGISDIISSSEAVNVDFKDVETTMSNSGDALMGIGIATGENRAAEAAKAAVNSPLLDLSIDGARRVLFNITGGGDITMFEVEEASNVITESVDPDAKIIFGTVIDEAAKGEIQITVVATGFDEEFDDEISSEEEVNFNEKKESQSQPAQ-TSPM-STMIIDEP--S-TPSV--KT--E-S-EEETDFDIPAFIRKKMKK
>KKR44814.1|Bacteria___Patescibacteria-Paceibacteria_A___Moranbacterales___UBA11712_sp000995965___89.5___GCA_000995965.1
M---AE--VK---P---------DVETFARIKVVGVGGSGTNAISRMIECKLKGVEFVAINTDAQALHHSKASDKIHIGKNLTKGLGAGMNPEIGRQAAEENRDEIHEVLKGADMVFVTCGLGGGTGTGASPIVAEAAKEAGALTIAVVTKPFGFEGAQRKAIALEGMENLKDRVDALIVIPNDRLLQIIDRKTTLVNAFRVVDDVLRQGVQGISDLITKPGIVNVDFADVRTVLQDAGSALMGIGTASGENRAAQAAKMAINSPLLEFSIDGAKGILFNVHGGPDMTMLEINEAANIITESIDPNAKVIFGATIDESAKGELNLTVIAAGFDSDAVGESSAAV-VTRSPIQEGE-------ES--K--IIEEK--RSKVS---SI--G-E-DEDEELEIPAFIRRKMKK
>KKP83370.1|Bacteria___Patescibacteria-Paceibacteria_A___Moranbacterales___UBA9337_sp000990945___51.9___GCA_000990945.1
M---AE--VK---P---------DIETFAKIKVVGVGGSGNSAVSRMIDSNIKGVEFVAVNTDSQALHHSRAAEKVHIGKNLTKGLGAGMNPEIGRQAAEENRDEIQEVLKGTDMVFVTCGLGGGTGSGAGPVVAETAKELGALTVAVVTKPFAFEGAQRQAIANEALENLKKRVDTFITIHNDRLLSIIDKKVTLINSFKIVDDVLRQGVQGISDLITKPGIVNVDFADVRAIMADSGSALMGIGISSGENRAAEAAKAAISSPLLELSIDGAKGVLFNVSGSSDLTMLEINEAANIITENVDPNAKVIFGAVTDDQVKGDLHITVVATGFDTDEYGDSPADM-IAAQEKEE----PT---ES--K-MIIEEK--NVTVS---RD--N-D-DNDDELEIPAFIRRKMGK
>KKP71191.1|Bacteria___Patescibacteria-Paceibacteria_A___Moranbacterales___UBA12151_sp000990585___66.05___GCA_000990585.1
M---AE--IK---P---------EIETFAKIKVVGVGGSGSNAISRMIESKIKGVEFVSINTDAQALHHSKAAEKVHIGKNLTKGLGAGMNPEVGRQAAEENRDEIQEVLKGADMIFVVYGAGGGTGSGAGPIVAETAKEIGALTVAVITKPFAFEGAQRKTIAEESINNLKERVDTLITIPNDKLLSIIDRKTTLINAFRIVDDVLRQGVQGISDLITKPGIVNVDFADVRTIMADSGSALMGIGIASGENRAAEAAQAAINSPLLELSIDGARGVLFNVSGSSDLTMLEINEAANIITENIDPNAKVIFGAVTDDQIKGDIHITVVATGFDAEKTGKFTAEE-ISEDVRPM----PT---ES--K-MIIEEK--SLRGE---TKR-E-E-DEDDELEIPAFIRRKMGK
>PIZ57076.1|Bacteria___Patescibacteria-GCA-002792135___GCA-2792135___GCA-2792135_sp002792135___64.32___GCA_002792135.1
M---ME--IK---P---------KIETFAKIKVVGVGGGGVAAVNRMVESDIRGIEFLAVNTDAQSLHYCNANQKIHIGKTLTHGLGAGMNPEIGRQAAEEDKEEIAQALKGADMVFITCGLGGGTGSGGAPVIADIAKRGGALTVGVITKPFTFEGIQRKQIAETALGSFIEKVDTLIIIPNDRLLQIIDKKTSLLDAFSVVDDVLRQGVQGISDLITINGVVNVDFADVRTVMRDTGSALMGIGRASGEDRAQEAAKAAIDSPLLELSIDGAKGILFNITGGDELGMYEIDAAAQVITESADPNAKIIFGAVIDKNMGEEIKITVIATGFDESKIRRSTALT-LE-------EEIAEG-DGP--QIT-MERF---SEEG---EK--D-K-DKDDDLDIPAFIRRKMK-
>OIO47392.1|Bacteria___Patescibacteria-Paceibacteria___Portnoybacterales___CG1-02-40-25_sp001872305___61.89___GCA_001872305.1
M---AQ--IK---P---------EIETFAKIKVVGVGGGGNNAISRMVDSKIQGVEFIAINTDAQQLHFCKASHKLHIGKNLTRGLGAGMNSELGRQAAEENRDEIHDAVKSADMVFITCGMGGGTGTGAAPIIAEAAKDAGALTVGVVTKPFVFEGNQRMKIAQKGIMELKDRVDTLITIPNDKILQIIDRNITLNNAFAMVDDVLRQGVQGISDLITVPGIVNVDFADVRAIMQNAGSALMGVGRATGDDRAVTAAKAAVNSPLLEIAIDGAKGVLFNVCGGSDLTMTEINEAAKVITESIDPDAKVIFGAVVDEALKGEIKITVIATGFDSDNVVRSEGVS---KIVSPN-KQQSNG--EP-----K-SEPKQA-EPE---VK--A-V-DDNDTWDIPAFIRRKMK-
>OGL35417.1|Bacteria___Patescibacteria-Saccharimonadia___Saccharimonadales___UBA10212_sp001790525___69.23___GCA_001790525.1
M---PQ--VE---P---------EVESFARIKVIGVGGAGGAAINRMVESGVTGVDFVAINTDAQALHHNKANQKVNIGKETTKGLGVGADPVLGEKAAEESTDDIKGAVAGADMVFVTFGAGGGTGSGAGYLVAKAAKDAGALVVGFATRPFAFEGERRRRNADVAIEKLRKHVDTLIIVPNDKLLQTIDRRTPLLEAFKVADDVLRQGVQGISDLITVHGLINLDFADIRTVMVDAGTALMGIGRASGESRAMDAAQQAISSPLLEVSIDGARGILFNVIGGKDMTMHEVNSVAETITAAADDEANIIFGATINPDLEGEIVVTVIATGFDDTYYATRTKPA-AK-------EEVPA-T-EQ-MELKDRGEE--FNVPNIW-DEE-S-S-EEEEELEKPSFLRRFRRR
>OGL36585.1|Bacteria___Patescibacteria-Saccharimonadia___Saccharimonadales___2-01-FULL-49-22_sp001788565___55.98___GCA_001788565.1
M---PQ--VE---P---------AVETFVRIKVIGVGGAGGAAINRMVDAGVSGVEFVAINTDGQALHHSKAGRKVHIGKEETRGLGAGTDPSVGQRAAEESEAEIADALAGADMVFVTIGAGGGTGSGAGHLIAKAAKEAGSLVVGFATRPFAFEGEKRRRNAEVAIEKLSKNVDTLITIPNDKLLTTIDRRTPLLEAFKVADDVLRQGVQGISDLITVHGLINLDFADIKTVMADAGNALMGIGRASGENRAVEAAQQAISSPLLEVSVDGARGVLFNVIGGNDMTMHEINTVAETITAAVDDEANIIFGATINPDLEGEIIVTVVATGFDESYYAKRSAKS-AE-------EELPT---EA-MELKEGGEAETFETPNIW-SDG-SAA-EEEQELDKPSFLRRLTRR
>OGL29591.1|Bacteria___Patescibacteria-Saccharimonadia___Saccharimonadales___2-02-FULL-47-12_sp001790455___54.65___GCA_001790455.1
M---PQ--VT---P---------AIETFARIKVIGIGGAGGAAINRMVEAGVTGVEFIAVNTDAQALHHSKASVKINIGKDTTRGLGSGADPSVGQKAAEESEEEIKSAIEGADMVFVTLGAGGGTGSGAGHVVANVARDLDILTIGFATKPFAFEGEKRRRNAETAIDKLRKKVDTLIVIPNDRLLQTIDRQTPLLEAFKVADDVLRQGVQGISDLITVHGLINLDFADVKTVMAHAGSALMGIGRASGENRAVQAAQQAIESPLLEVSIDGARGILFNVIGGNDMTMHEINAAAETITAAADPDANIIFGATINPELEGEIIITVVATGFDSSYFANRQHVD-RP-------KHEPVG--EE-MDLESKKEGIDFPVANIW-DDN-DST-AEESELDKPSFIRRLKKG
>OGL34502.1|Bacteria___Patescibacteria-Saccharimonadia___Saccharimonadales___UBA10212_sp001790575___70.45___GCA_001790575.1
M---PQ--VE---P---------TVESFARIKVVGVGGAGGAAVNRMVQSGVTGVDFVAINTDAQALHHSKAGLKVNIGKETTKGLGVGADPELGQKAAEESIEDIKNAVSGADMVFVTFGAGGGTGSGASHLVAKAAADAGALVVGFATRPFSFEGEKRRRNGEAAIEKLRKHVDTLIIVPNDKLLQTIDRRTPLLEAFKVADDVLRQGVQGISDLITVHGLINLDFADVKTVMQSAGTALMGIGRASGENRAMDAAQQAISSPLLEVSIDGARGILFNVIGGNDMTMHEINTVAETITAAADDEANIIFGATINPDLEGEIIVTVIATGFDDTYYATRTRPA-AK-------ETA---T-EK-MELKEPKEG--FDVPNIW-DEE-S-A-EEETELEKPSFLRRFSRR
>WP-012641482.1|Bacteria___Chloroflexota-Chloroflexia___Thermomicrobiales___Thermomicrobium_roseum___98.13___GCF_000021685.1
M---FE--NE---D---------LEYSFARIKVIGVGGGGGNAINRMIEAGVQGVEFIAVNTDSQALLKSLAPVTVRIGDKLTKGLGAGGRPEIGERAAEESAEILAELVRGADMIFIAAGMGGGTGTGASPVIARLAREAGALTVAVVTRPFDFEGAKRRRIADEGIAVLKEHVDALIVIPNQRLVSMVDPKTPLTETFRIADDVLRQGIQGITDLITRPGLINLDFADVKSILRDAGTALIAIGRGSGENRCVDAARAAVESPLLEMSIEGATRVLYNIAGGPDLTMAEVSEAAELIRTMVDDEAEIIFGTTPDDAMGRDVTITLIAAGFTGTGTARRPRTERRF-------R--PAGA-TP------------------------------DDEWAEPRFLRER---
>WP-008477825.1|Bacteria___Chloroflexota-Chloroflexia___Thermomicrobiales___Nitrolancea_hollandica___97.2___GCF_000297255.1
M---FN--VD---D---------FANHFARIKVVGVGGAGGNAVNRMIATGVEGVEFISVNTDSQALVNAHSPVTIRIGDKLTKGLGAGGRPEIGERAAEESLDALSEVVRGADMVFITSGMGGGTGTGASPIVARLARETGALTVGVVTRPFDFEGAKRKRVAEEGVVALREHVDALITIPNQRLISLVDPKTPFSEAFRLADDVLRHGIQGISDLIIKPGLINLDFADVKTIMRDAGSALMAIGRGSGENRCVEAARMAIESPLLEMSIDGATGVLYNITGGPDMSLNEINEAAEIIRAAADEEAEIIFGATTDESMGRDVQITLIATGFQGTPQRRPRAER-RF-------RNEPA-P-TP----------------------------SQDDEWSEPRFLRER---
>WP-091792123.1|Bacteria___Firmicutes_B-Peptococcia___Peptococcales___Peptococcus_niger___80.54___GCF_900101835.1
M---FQ--LD---N---------VENNAAVIKVIGVGGGGGNAVNRMIEAKVQGVEFIVANTDAQVLAHSEADQKIQLGTKLTRGLGAGGNPEVGEKAAEESREELAAALEGADLVFVTAGMGGGTGTGAAPVVAEIAKSQGALTIGVVTKPFAFEGKKRKSNAAEGISILTEKVDSLVTIPNDRLLEIASKETTLEEAFDIADDVLRQGVQGISDTITKVAMINLDFADVRSTMQNTGTALMGVGYSKGEDRAVSAAKAAISSPLLETSIDGATAILMNIS-GDNPTLLEAQAAADYIYEAAGADADVIFGAINDPDAKDDIKITVIATGFHPDDRNTYDTNA-----------YKPS---SPR---------------S----RS---S-GNFADVHIPEFLRKGNRN
>WP-038040293.1|Bacteria___Chloroflexota-Chloroflexia___Thermomicrobiales___Thermorudis_peleae___97.82___GCF_000744775.1
M---FP--ED---D---------FVNNFARIKVIGVGGAGGNAVNRMIESGISGVEFIAVNTDAQALLNSLSPVTIRIGDKLTKGLGAGGRPEIGERAAEESIDILAEAVRGADMVFITAGMGGGTGTGASPTIARLAREAGALTIGIVTKPFDFEGAKRRRIADEGIAVLREHVDALITIPNQRLVTLVDPKTPFSEAFRIADDVLRQGIQGISELITKPGLINLDFADVKTILRDAGSALMAIGRGSGENRCVEAAKAAIESPLLEMSIDGATRVLYNITGGPDLSMAEINEAAEVIRSTVDEEAEIIFGANPDEAMGRDVTITLIAAGFTGSGQQRRVRTQRRF-------RAEPTAP-TP------------------------------EDDWAEPRFLRER---
>WP-074444821.1|Bacteria___Proteobacteria-Alphaproteobacteria___Rhizobiales___Salinarimonas_sp900094735___98.01___GCF_900094735.1
MA--IS--LQ-A-PE--------IRELKPHITVFGVGGAGGNAVNNMIESGLQGVDFVVANTDAQALTSSKAQRLIQMGIAVTEGLGAGSQPDIGRAAAEEVIDEIRDQLSGAHMAFITAGMGGGTGTGAAPVIAQAAREMGILTVGVVTKPFQFEGSRRMRLAESGIQELQQSVDTLIVIPNQNLFRVANEKTTFADAFAMADQVLYSGVACITDLMVKEGLINLDFADVRAIMRGMGKAMMGTGEASGDDRAMTAAAAAIANPLLDVSMRGARGLLISITGGPDLTLYEVDEAATRIREEVDSEANIILGATFDEGLEGVIRVSVVATGIDHEVGVDAEATE-QRSPVAPAQEPQPVAQ-EPHPQPE--ELPVPIG-KSLL-QRLTPRS-LDDDQLEIPAFLRRQAQ-
>WP-109970377.1|Bacteria___Proteobacteria-Alphaproteobacteria___Rhizobiales___Methylobacterium_sp003173775___100___GCF_003173775.1
MA--IS--LQ-A-PD--------IRELKPRITVFGVGGAGGNAVNNMIESGLLGCEFVVANTDAQALTSSKAERVIQMGIGVTQGLGAGSQPDVGRAAAEEVIDEIRDQLSGAHMCFITAGMGGGTGTGAAPVIARTARDMGILTVGVVTKPFQFEGVRRMRTAESGINELQQAVDTLIVIPNQNLFRVANEKTTFADAFAMADQVLYSGVACITDLMVKEGLINLDFADVRAIMRGMGKAMMGTGEASGEKRANRAAEAAIANPLLDVSMKGARGLLISITGGNDLTLYELDEAATRIREEVDSDANIILGATFDESLDGIIRVSVVATGIEPALINANAPEE-QRTPSAPP--PEPVRT-QPMPSPA--DLPMPIDAKSLL-RRLTPRM-MDDDQLEIPAFLRRQAN-
>WP-054357594.1|Bacteria___Proteobacteria-Alphaproteobacteria___Rhizobiales___Prosthecomicrobium_hirschii___98.63___GCF_001305515.1
MT--LN--LK-M-PD--------IRELRPRITVFGVGGAGGNAVNNMIQTGLHGVDFVVANTDAQALTLTKSDRVIQMGVAVTEGLGAGSQPEVGRAAAEEVMDEIADHLSGAHMVFITAGMGGGTGTGAAPVVARAAREQGILTVGVVTKPFHFEGARRMRIAEAGISELQKQVDTLIVIPNQNLFRIANERTTFADAFAMADQVLYSGVACITDLMVKEGLINLDFADVRSIMRGMGKAMMGTGESTGEKRALQAAEAAIANPLLETSMKGARGVLISISGGKDLTLFEVDEAATRIREEVDPDANIILGATFDDSLEGVVRVSVVATGIDQVAGDMPMPGD-YRTPAAAP--SEPVAQ-APAPEPA--EFPPV-DRRSLL-KRLNPRS-AEDEHLEIPAFLRRQAN-
>WP-091685103.1|Bacteria___Proteobacteria-Alphaproteobacteria___Rhizobiales___Methylocapsa_palsarum___99.16___GCF_900114285.1
MT--IN--LK-A-PE--------LRELKPRIMVCGIGGAGGNAVNNMIVSGLIGVDFIAANTDAQALTASKAERIIQMGLQVTEGLGAGSQPEVGRAAAEEAIEEIRDHLTGAHMCFVTAGMGGGTGTGAAPVIARAARDMGILTVGVVTKPFQFEGAKRMRVAEAGINELQKAVDTLIIIPNQNLFRIATEKTTFADAFAMADQVLYSGVACITDLMVKEGLINLDFADVRAIMREMGKAMMGTGEASGDRRAILAAEAAIANPLLEVSMKGARGLLISITGGNDLTLYEVDEAAGRIRQEVDEDANIILGATFDQSLDGIVRVSVVATGIDHPAGIFEMGAE-ARRPIETG----PVQQ-EPQAEPV--DLPLPIE-KSLL-ERLSPQP-REEDHLEIPAFLRRQSS-
>WP-041795660.1|Bacteria___Proteobacteria-Alphaproteobacteria___Rhodospirillales___Pararhodospirillum_photometricum___100___GCF_000284415.1
MA--LT--LN-I-PE--------GPHLRPRITVVGVGGAGGNAVNNMIEANLNGVDFVVANTDAQALSHSRTSRRIQLGTEATRGLGAGARPEVGRVAAEEAIEAVAAELQGSNMVFITAGMGGGTGTGAAPVVASVARELGILTVGVVTKPFQFEGAHRMRLAEAGIDELAQFVDTLIIIPNQNLFHVANEKTTFADAFKLADEVLYSGVRSVTDLMINPGLINLDFADVRTVMHDMGRAMMGTGEAEGERRALDAAEAAIANPLLDTSMRGARGVLINITGGTDVTLYEVDEAANRIREEVETEAHIIFGSSLDDSLHGRIRVSVVATGISAEAMGRSQPVA-PAAPVQTALEAQPAPQ-SPEP-PVESPEPAYMERESLL-ARIGPAS-QGEDHLEIPAFLRRQAN-
>MAG95892.1|Bacteria___Proteobacteria-Alphaproteobacteria___UBA2966___GCA-2690215_sp002690215___91.84___GCA_002690215.1
MP--IN--LS-M-PE--------PTELKPRITVIGVGGAGGNAVNNMINAKLEGVEFVVANTDAQALAQTLTERRIQLGTNVTYGLGAGANPEVGRDAALEALDEIMDHLEGSHMAFITAGMGGGTGTGAATVMAQAAREAGILAVGVVTKPFHFEGGRRMAMAEAGIEELKRYVDTLIVIPNQNLFRVANEKTTYAEAFEMADNVLYSGVRGVTDLMIMPGLINLDFADVRAVMGEMGKAMMGTGEAEGEKRALEAAEAAISNPLLDVSMQGATGVLINITGGMDMTLFEVDEAANRVRDEVHAEANIIFGSTFDQTLEGTMRVSIVATGIDSETNRQPVPS--LRQPETGT--PEPVTE-KPAPPPV--PEPF-LHQRSLL-ERMGPAP-SDDDLLDIPAFLRRQAN-
>WP-055036208.1|Bacteria___Proteobacteria-Alphaproteobacteria___Rhizobiales___Blastochloris_viridis___96.77___GCF_001402875.1
MT--IN--LK-K-PD--------IRELRPRITVFGIGGAGGNAVNNMISAGLAGVEFVVANTDAQALASTKSERVVQMGLQVTEGLGAGSMPEVGRAAAEEVLDEIRDHLSGSHMVFVTGGMGGGTGTGASPVIARAARELGILTVGVVTKPFHFEGARRMRVADAGITELQKNVDTLIVIPNQNLFRVANERTTFADAFAVADQVLFSGVACITDLMVKEGLINLDFADVRVVMREMGKAMMGTGEASGDRRAINAAEAAIANPLLETSMRGARGLLISITGGRDLTLYEVDEAATRIREEVDPDANIILGATFDQNLEGIVRVSVVATGIDPSVMPDAVPTDRQRDPLAAA--PRPGAR-SPEPLPE--EFPLPLDKKTLL-QRLAPPA-MDEDHLDIPAFLRRQAN-
>WP-015684273.1|Bacteria___Proteobacteria-Alphaproteobacteria___Rhizobiales___Bradyrhizobium_sp000284275___99.96___GCF_000284275.1
MT--IS--IN-V-PD--------IHELKPRITVFGVGGAGGNAVNNMITAGLQGVDFVVANTDAQALTMSKAQRIVQMGTAATQGLGAGSQPVVGAAAAEEVMDELRDHLSGANMVFVTAGMGGGTGTGAAPVIAKIAREMGILTVGVVTKPFHFEGQRRMRTAEAGISELHKVVDTLLIIPNQNLFRVANEKTTFADAFAMADQVLYSGVACITDLMVKEGLINLDFADVRAVMKEMGKAMMGTGEASGDKRALTAAEAAIANPLIDSSMKGAKGLLISITGGKDLTLFEVDEAATRIREEVDQDANIIVGATFDEALDGLIRVSVVATGIEQAAIARNSQAT---APVANAVEPQPMQR-MPEPAPM--ELPMPLQKSSLL-QRLNPAP-QGDDHLDIPAFLRRQAT-
>WP-101532029.1|Bacteria___Proteobacteria-Alphaproteobacteria___Rhizobiales___Cohaesibacter_sp002866925___95.58___GCF_002866925.1
MT--IN--LR-M-PD--------ITELKPRITVFGVGGAGGNAVNNMIETGLEGVDFVVANTDAQALTLSKAERIVQMGIAVTEGLGAGSQPEVGRAAAEEVLDEINDHLNGSHMVFITAGMGGGTGTGAAPVIARTAREQGILTVGVVTKPFHFEGQRRMRLAESGIDELQKSVDTLIVIPNQNLFRIANEKTTFADAFSMADEVLYSGVACITDLMVKEGLINLDFADVRSVMRAMGKAMMGTGEASGEGRALAAAEAAIANPLLDISMKGAQGLLISITGGQDLTLFEVDEAATRIREEVDEDANIILGATFDEKMEGMIRVSVVATGIDQVLHETVMPAD-QRAPTYDV----PSQA-EPVPEPE--ELPPMLETRSLL-KRLAPGI-SEEEQVEIPAFLRRQVR-
>WP-055675865.1|Bacteria___Proteobacteria-Alphaproteobacteria___Rhizobiales___Labrenzia_alba_A___99.68___GCF_001404055.1
MT--IN--LK-M-PD--------IQELKPRITVFGVGGAGGNAVNNMITAGLQGCDFVVANTDAQALAMNHSDRLVQMGVAVTEGLGAGSQPEVGSAAAEEVIDEINDHLSGSHMVFITAGMGGGTGTGAAPVIARAAREQGILTVGVVTKPFQFEGARRMRIADSGIEELQASVDTLIVIPNQNLFRIANAQTTFADAFAMADQVLYSGVACITDLMVKEGLINLDFADVRSVMRGMGVAMMGTGEASGEKRAQQAAEAAIANPLLESSMKGAKGLLISITGGNDLTLFEVDEAATRIREEVDSDANIILGATFDETLDGIIRVSVVATGINREEGVAADPFQ-IPEPVAAT--SDP--K-EPVPHPS--DFPPIIDKRGLL-RRLSPSL-TEDEQLEIPAFLRRQAN-
>HBU12462.1|Bacteria___Firmicutes_A-Clostridia___Christensenellales___UBA5399_sp003510345___86.34___GCA_003510345.1
MS--LE--FD---N---------NSENFAKIRVFGVGGAGNNAINRMIEFGVKGAELIAVNTDKQALFLSKADQKIQIGEKLTKGLGSGADPSIGAKAAEESRDELEQTVKGADLVFVSCGLGGGTGTGAAPVIAEIARESGALTIGFVTTPFWFEGHPRSKVADAGFDRLKSVVDTIVTIPNDKLLNTVGKETPLVDAFKVADDVLRQGIQGIIELIGKPALINLDFADVKKVMTLRGVAHMGIGIGYGDNKMIEAAKQAINSPLLETTIEGARGIIFNVTGDSRIAMHEIQEAARIIQEGADPEADVFFGVCIDPTLEDEVRITVIATGFETQPDVREVTT--MGEPQKGH--QEPPKENEPTSPPVR-HAPPR----SVM-----P-D-FSDEDLEIPSFLKKKPRR
>CDD68434.1|Bacteria___Firmicutes_A-Clostridia___4C28d-15___CAG-475_sp000434435___84.79___GCA_000434435.1
MID-VE-VVE---PE-----VSQKKPGKANIVVVGVGGGGNNAVNNMIRAGIKSASFVVMNTDMQALNMSLVHCKIQLGANMTGGLGAGSDPEIGRKAAEESRERIKAALKDIDLLFITAGMGGGTGTGAAPVIAEIAKSMNILTVAVVTKPFNFEGAQRMKNAEEGIKNLKNFVDTLLVIPNQKLIEVLDKNISFKRAFEIADDVLRQGVQGVSDVIANPELINLDFADVRTILSNKGLAHMGIGYGKGEKRVIEAVRGAVFSPLLETDIEGATGIIVNITGGDDMLLGEVTEACDIVKQVVDPSANIILGTAFVPDKKD-IEITIIATGFVDRNLAPARSSA---QPQKSFEEEQPAQ--EPVQRPVATPEPVQ-----VV--QP-PSRI-DVTKKQVPAFLRRLKRD
>tr|D8LC51|D8LC51-ECTSI|Eukarya_.._2880_.._Ectocarpus_siliculosus
MSSRFEAAIK-M-PEHAAQLMPDGGNTPCSIKVVGVGGGGGNAVNRMVQTGIAGVEFWSLNTDAQALSRNLAPGKLAIGQSVTRGLGAGGVPSVGRKAAEESMDDLRLVVQGADMVFVTCGMGGGTGSGAAPYVAEAARDQGCLTVGVVTKPFAFEGRKRMSQANEGIELLREKVDTLIVIANDKLLQIVPEDTPVQDAFLVADDILRQGVVGISEIIIKPGLVNVDFADVRSVMNKAGTALMGLGKAKGKNRAAEAARAAIESPLLDFPVTDAKGIVFNIIGDADLTLAEINEAASVIYANVDPDANIIFGALVDADVARCLAVRQGATGVQPNQAGKSATAAAVS-------RHRPGK--LPK----R----------SM------P------S--RLPAT-RRSIHS
>tr|F0YDV5|F0YDV5-AURAN|Eukarya_.._44056_.._Aerococcus_aanophagefferens
LTA-FE--LS---P-DGAPL----MTAPCCIKVVGVGGGGGNAVNRMVETDAGSVDFWAMNTDAQALSRSLAGNTMNIGRETTRGLGAGGKPSQGEAAAEESRAEIAAALSGADMVFVTAGMGGGTGSGAAPIVASVAKELGALTVGVVTKPFGFEGRKRAQQAQVATRNLQEAVDTLIVISNDRLLQIVPEGTTMEGAFLVADDILRQGVVGISEIIIKPGLINVDFADVRSIMSDAGTALMGIGQSKGKDRAAEAAGLATSCPLLDSQFMNAKAVVFNICGPPDLTLAEVNSAAGVIYENVAPDANIIFGASVDENMGQDVSVTVLATGFESSLTDVLSDE--IA--------DAPG-QGAPAAQPQAPPAAYP------------P-----QG---MPGFLKRLGR-
>sp|O82533|FTZ21-ARATH|Eukarya_.._3702_.._Arabidopsis_thaliana
MAT-LE--ISSV-PEDFEE-SAPSNYNEARIKVIGVGGGGSNAVNRMIESEMSGVEFWIVNTDIQAMRMSPVDNRLQIGKELTRGLGAGGNPEIGMNAARESKEVIEEALYGSDMVFVTAGMGGGTGTGAAPVIAGIAKAMGILTVGIATTPFSFEGRRRTVQAQEGLASLRDNVDTLIVIPNDKLLTAVSQSTPVTEAFNLADDILRQGVRGISDIITIPGLVNVDFADVRAIMANAGSSLMGIGTATGKSRARDAALNAIQSPLLDIGIERATGIVWNITGGSDLTLFEVNAAAEVIYDLVDPTANLIFGAVVDPALSGQVSITLIATGFKRQEEGEGRTVQ-MV--------RRPS----------S----------S-F---------RESGSVEIPEFLKKKGSS
>tr|K0T549|K0T549-THAOC|Eukarya_.._159749_.._Thalassiosira_oceanica
IEGRLR--IA---PSEEYAVIPDGGLSPCIIKVVGVGGGGCNAVDRMLDTRVSGVDFWSINTDAQALGRSKAAKVLNIGTSATRGLGAGGNPEVGQLAAEESRAEIAAMVEGTDLCFVTSGMGGGTGSGAAPVVAEVSREAGALTVGIVTKPFRFEGKRRMRQAVGAIERLKQHVDTVIVVSNDRLLDIIPENTPMNRAFAVADDILRQGVVGISEIIVKPGIINVDFADVRSVMSDAGTALMGIGIGSGKTGAEDAATAAISSPLLDSSIDNAKGVVFNISGGEGLSLTDVNRAARLIYDSVEEDANVIFGALIDENLEDSISITVLATGFADNTKQNLEFLNDVV---------------APASSAVTP------QQSR--YEED-P---DDGGSDRVPSFLKSLKRK
>tr|A8JDK4|A8JDK4-CHLRE|Eukarya_.._3055_.._Chlamydomonas_reinhardtii
MAT-LS--VQRV-PR-----RLYASSDQAIIKVLGVGGGGSNAVNNMVNSDVQGVEFWIANTDAQALATSPVKCKVQIGGKLTRGLGAGGNPEIGAKAAEESRDSIAAALQDTDMVFVTAGMGGGTGSGAAPVVAQVARELGILTVGIVTTPFTFEGRQRAQQARSALANLRAAVDTLIVIPNDRLLSAMDSNVPIKDAFKIADDVLRQGVKGISEIITVPGLVNVDFADVRAIMAGAGSSLMGQGYGSGPRRASDAALRAISSPLLEVGIERATGVVWNITGPPNMTLHEVNEAAEIIYDMVDPNANLIFGAVVDSTLDDTVSITIIATGFGHVEPEAARSRA-AASPRVAA--SEPRV--GPV--PV-----------T------AP-G-ASSSGVEIPAFLRRRRVQ
>tr|Q9LDK5|Q9LDK5-PHYPA|Eukarya_.._3218_.._Physcomitrella_patens
MAL-LE--LE---PEFGGN-DEYESSNEAKIKVIGVGGGGSNAVNRMLESEMQGVEFWIVNTDAQAMALSPAQNRLQIGQKLTRGLGAGGNPEIGCSAAEESKAMVEEALRGADMVFVTAGMGGGTGSGAAPIIAGVAKQLGILTVGIVTTPFAFEGRRRSVQAHEGIAALKNNVDTLITIPNNKLLTAVAQSTPVTEAFNLADDILRQGVRGISDIITVPGLVNVDFADVRAIMANAGSSLMGIGTATGKSKAREAALSAIQSPLLDVGIERATGIVWNITGGSDMTLFEVNAAAEVIYDLVDPNANLIFGAVVDEALHDQISITLIATGFSSQDDPDARSMQ-YA--------SR------------E-GQAGR----SM-ASSR---G-GNSSTINIPNFLRKRGQR
>WP-045170284.1|Bacteria___Firmicutes_A-Thermoanaerobacteria___Caldicellulosiruptorales___Caldicellulosiruptor_morganii___95.07___GCF_000955745.1
M---IS--FD---T---------EKMTVAQLKVIGVGGAGNNAVNRMIDVGVSGVEFIAVNTDKQALQRSKAHYKIQIGEKITKGLGAGADPEIGRKAAEESKEDIAQVLKGADMVFITAGMGGGTGTGASPVVAEIAKELGILTVAVVTRPFKSEGAKRRVNAEKGIEELKKIVDTIIIVPNDRLFMLSNKGLKISDAFKMADDVLRQGVQGISDIILNPGLINVDFADVRAIMMNKGYAHMGIGKAKGDDKVLKALEQAINSPLLETSIKGAKGVLVNYTGNEELLLDEIEKANELISSEADENVNFIMGIVFNEEMKDEVQVTVIATGFDSIEENKQEQQS-----------TKPS-------SKVE----------NL--KNL-----QDDDVFEIPIFLKNKRIK
>PKQ28893.1|Bacteria___Actinobacteriota-RBG-13-55-18___Fen-727___PHEX01_sp002843005___96.58___GCA_002843005.1
MED--N--IK---P------------FITIIKVVGVGGGGTNAVNRMVESGMTDIEFIGLNTDAQALQGCLADVRISIGHEMTQGLGAGNDPAVGRRAAEASEREITEAISGADMVFVTAGKGGGTGTGAAPVVAGLAMEMGALTVGVVTAPFLFEGKKRADQADEGIELLRENVDTLVVVHNDRLLNI-GDNVPVGDAFKIADDVLRQSVQAITEVITEQGEINVDFADVRHILEGSGTALIGIGQATGDDRAKQAALNAIDSPLLESSILGATRVLLNISGGNDLSLFEVNEVAEVVARAVDPEANMIFGATVNQSLANHVKVTVVASGFKSAAGKKLATTS-----------DGPV----------EH---------S----RK--SR-REVEPVDIPTFLRNR---
>WP-139027125.1|Bacteria___Actinobacteriota-Actinobacteria___Mycobacteriales___Mycobacterium_bohemicum___94.11___GCF_001053185.1
--------MT---P---------PHNYLAVIKVVGIGGGGVNAVNRMIEQGLKGVEFIAINTDAQALLMSDADVKLDVGRDSTRGLGAGADPEVGRKAADDAKDEIEELLRGADMVFVTAGEGGGTGTGGAPVVASIARKLGALTVGVVTRPFSFEGKRRGNQAENGIAALRESCDTLIVIPNDRLLQMGDAAVSLMDAFRSADEVLLNGVQGITDLITTPGLINVDFADVKGIMSGAGTALMGIGSARGEGRSLKAAEIAINSPLLEASMEGARGVLTSTAGGSAYTLLELAIGAAVVAKGWSSYLGTVFGSAVVTAIKVSVVVLVVAVGFIPKPEAGRAHSS-HYGASIV--TRNPQ--HAT-LLPRQLAKTG--RGTPV---RIVPMAK---LRRTRPDLERGFRRA
>MAH33010.1|Archaea___Nanoarchaeota-Nanoarchaeia___Woesearchaeales___GCA-2688925_sp002688925___84.03___GCA_002688925.1
MDFIVENAIKTSEQN--K-VDDVNMVGHANIKVLGIGGAGNNMVGWLYNKGVKGAEILACNTDQQHLDMIAADRKFLIGTSVTRGLGCGGFPERGAEAAQESLQEIKQSLKGSDMVFVCAGMGGGTGTGGAPLVAQVAKDTGSIVIGTVTMPFIIE-RARVDKAEFGLQQLRDVSDTVIVIDNNRLVKIAGN-LPIQQAFAVANELVATMIKGIVETIAVPSLVNLDYADVKAIMTNGGVAVIGVGASDTTNRVDEAVKGALQNPLLDINYKGATGALIHIVGGSDMTLDDINKIGELVTDSLDADANVIWGARVSDEMKGKLTVMTIVTGVKSPWILGKQSVL----------EPSP-----------EV-------------------A-EITEELGIE-IIDQ----
>MAH87338.1|Bacteria___Proteobacteria-Alphaproteobacteria___UBA7985___UBA7985_sp002690455___65.48___GCA_002690455.1
MCA-LN--LG-V-PD-------QKAIFKPRILVLGVGGAGGNAVNNMIQADLQGVEFAVTNTDAQALEMSLSDRRVRLGTMATQGLGAGANPMVGRAAAEESLQDVLDEIGDVNMVFITAGMGGGTGTGAAPLIAKALKERGVLTVGVATKPFAFEGVVRMRQAEEGIELFASTVDTLIVIPNENLFRIANENTSYADALKMADEVLYDGVRAISDLIVRPGNINLDFADVRALMTVMGKSMMGTGEAEGENRALDAAERAIKNPLLDVNLKSAKGVLLNISGGPDLTMYEVDEAAKRITREVMPESNIITGTSIDPALDGALRVSVVATGIDEELSQEEAPQRASAAPTAQTRESQPTTEQEPTPEPLEQEAPAS---GSLFEERVGP-DV-DESEINIPAFLRRQMN-
>WP-106086540.1|Bacteria___Firmicutes_A-Clostridia___Lachnospirales___W11650_sp002999035___90.49___GCF_002999035.1
MY--YN---N-K-TERATLITINNEGNLAKMLVIGVGGGGNNAVNRMIDQHIKGVEYAVVNTDAQQLTSSKSSNKIQIGEKLTKGLGAGARPEIGLQAAEESKEELLAAIKEYDMLFITAGMGGGTGTGAAPLIAALAKELGILTIGIVTKPFEFEGPQRMEYAEKGIAALKQYVDTLLVIPNEKIFSIIDKKASTKVAYAKANEVLQQAVEGISQIIYEEGVINLDYNDAARIMKGQGVAHIGVGRASGEKRAEEAAKMAINSPLLETSIAGATQMLVNVIASEEVSMVDVKESLEYIRKATGQNANIIFGQVENDSLGDEMIVMVIATGFNGQPEAND--QN-LT-------KQERS---EEAASQQETAEAE-----S---EKEA-LA-AQEPEIEIPFFLQKRKKG
>MBC37284.1|Bacteria___Proteobacteria-Alphaproteobacteria___UBA8558___UBA8558_sp002712065___56.59___GCA_002712065.1
MT--IN--LT-I-PS--------ETXLKATIMVIGVGGAGGNAIXNMIXAXLXGVNFIAMNTDXQALXXSEXXKXIXLGKNETQGLGAGAKPEVGKRAAQESSEEIXEQLQGCHMAFVAAGMGGGTGSGAAPIIAKIAKDMGILTVGVVTKPFTFEGSVRMKVAEEGIKELQAXVDTLIVIPNQNLFRVCNEKIGFSEAFKMVDDVLHAGVRGVTDLITKPSLINLDFADIKSVMSEMGKAQLGTGEVTSENRAIEAAESAIANPLLDSSMKGAKSILVNITGGKDMKLLEVDEVVQRIREEIDPDANIIFGAAIDTKMNGSIRVSIVATGMESAQRLEENPN--HNSPTSQY-SSHPT-DNEPXKNPRETEESTIMPARSLKTEEPAP-S-DDXELREIPAFLRGQVN-
>MBH89942.1|Bacteria___Proteobacteria-Alphaproteobacteria___Rhodospirillales_A___GCA-2717285_sp002717285___87.94___GCA_002717285.1
MTS------S----S--------KDHKKASIGVIGVGGGGGNAINNMIQADLAGVTFLAANTDAQALATTLASNSMQLGLSLTNGLGSGAQVAVGRAAAEESEEEIREWVSQYDLLFITAGLGGGTGTGVIPIIAKIAQEENTLSIAVVTLPFNFEGSRRMSAATEGLAELEKLVNTLIIIPNQNLFAVANATTTLADAFALADEVLLDAIRGITNLITLPGMINLDFADVKAVITKTGRAMMGTGVASGSNRALDAAEAAIANPLLTASIKGARGLLISITGGADMTLFEIDEAANRIRNEVDNDCLVIFGSAFDPTLEGSLRVSIVATGLCERSRLNKDQQE-SEQPELEP-EKQPVME-EPAPTPTENPRPVG----T--HQNT-P----EESELDEPKVAEKKKPK
>PPR38457.1|Bacteria___Proteobacteria-Alphaproteobacteria___GCA-002720895___GCA-002720895_sp002937775___52.75___GCA_002937775.1
MS--VN--LG-V-PE--------KTKLKPRILVLGVGGGGCNAINSMIKFGLKGVEFVACNTDAQSLEFCEAKQKIQLGIQSTRGLGAGSDPSTGKSAAEESYNEICEYIDGAHMAFIAAGMGGGTGTGAVSTIAKACKEKGILTVAVVTKPFPFEGKLRMDNAEKGIEELRNIVDTIIIIPNQNLYIVCDEKTSASDAFSMCDQVLHAGVKSVTDLIMQPGLINLDFADVRAVMSEMGRAVFGHGEAAGERRAVEAAESAISNPLLDVSLEGTKGLLLNVSGGPDMSLVEITEAADRIKQEIDDNARIIFGSSIDKELDGMMRVSIIATGIGNVVELPNSNNK-SENPIVEI-ESEPSND-EPS-EPTEKVEPVV--KKDLLHEQI-PKE-DEKEDLEIPSFLRNQSN-
>PPR43370.1|Bacteria___Proteobacteria-Alphaproteobacteria___GCA-002720895___PTKQ01_sp002937815___61.89___GCA_002937815.1
MS--IN--LG-V-PE--------TKKLKPRVLVLGIGGGGCNALNTMIASKIKGVEFVACNTDAQSLDHCNSTHKIQLGVSQTQGLGAGSDPDIGKAAAEESYNEICEYIDGAHMAFITAGMGGGTGTGAISVIAKACKEKGILTVAVVTKPFTFEGSLRMQNAEKGINELREFVDTLIVIPNQNLFIVSDDKTSYAEALSMADQVLYAGVRGITDLMMLPGLINLDFADVKSVMSEMGRAVLGNGEAAGEKRAIEAAEAAISNPLLDVSIGGAKWILMNISGGSDMTLVEVHEAAERIRDES-PDANIIYGTSINKELDGLMRVSIVATGIEPVVDLKEKDKK-NNNPSAVE-ENDPSNKQQEA-QPKEKKETIA--NKEL-DEEI-PDK-NNQEDLEIPSFLRNQSN-
>HCG91762.1|Bacteria___Chloroflexota-Dehalococcoidia___UBA3495___UBA2588_sp003523055___94.96___GCA_003523055.1
MADSVE--LR---PE--------PIRDVAKIKVIGIGGGGSNAVSRMFKEKLECVEYYALNTDAQHLFRCDVAHRISLGGEVTRGLGAGAQPDIGRQAAEESRGDIEAAVKGADMVFLAVGMGGGTGTGAAPVVAEIAKLAGALTIAVVSKPFSFESQARRKNADEGIERLREHVDTLITIPNDRLLELNDEAFTWEEALKTADSVLHQGIQAIAEVVTVPGEINVDFADIRTILANAGPAWLAIGRGKGEHRAADAAKQATQSPLLDIAMDGARRILFVITGGNTLTLREVQEAANVIQGMADPEANIIFGTSRDSKLDDEVKITMVAASFPV-NDN-K--------------QRE------------E----------D--FQRL--VT-QTEEELDVPSFLRKQSTS
>MBF96855.1|Bacteria___Proteobacteria-Alphaproteobacteria___TMED109___GCA-2715505_sp002715505___90.81___GCA_002715505.1
MT--IN--LT-Q-PT--------NEKLKPRITVIGVGGAGCNAVNNMIEAHLEGVEFLVANTDAQSLANSLTERRVQLGAKKTRGLGAGAKPEVGREAADESLSEVMDQLEGTHMLFVTAGMGGGTGTGAAPIIAEASRERGILTVGVVTKPFDYEGMRRMKIADEGIKNLAKSVDTLIIIPNQNLFKVANKDTTFTEAFKMADEVLYNGIKGVTDLIVRQGKINLDFADIQTVMLEMGKAMMGTGEASGEDRAIKAAEFAIANPLLDTSISNAKGVIINISG-EDVKLYEMDEIAAHIKQQCKEDVNLIIGHTIDNVGEGIIRVSLLASGINNTNFSIEADDT-ND-------SNKPRLEETSHKKPVEKVDPF-LDSSSLI-SRLNPLP-LDENKMSIPSFLRRNRD-
>MAG92002.1|Archaea___Nanoarchaeota-Nanoarchaeia___Woesearchaeales___GCA-2688775_sp002688775___68.69___GCA_002688775.1
MDFVIESALKQPAA-----QTENLQIGNANIKVIGCGGGGSNMVSWLYRKGIRGAEILACNTDKQHLEVTEADKRFLIGKELTRGLGCGGFPDKGTKAAQENIQEIKDVLKGSDMVFVCAGMGGGTGTGSAPIVAQTAKDAGAIVIGTVTMPFKIE-RARIDKAEFGLQQLRQTSDTVIVIDNNRLVNIAGN-LPVQQAFAVANELISTMIRGIVETIAVPSLVNLDYADVKAIMQDGGVAAIGVGVSDTTNRVEEAVKGALSNPLLEISYKGASGALIHVEGGPDMTLDEVSKIGELVTETLDQDANVIWGARVSEQMKGKVAVMTIITGVNSPWILGKTDKK----------ARAI-----------ES-------------------K-RFSDELGID-YFTE----
>MAE42267.1|Archaea___Nanoarchaeota-Nanoarchaeia___Woesearchaeales___GCA-2686855_sp002686855___74.3___GCA_002686855.1
MDFIVKEAVKNTQQ-----VDYGNVVGQANIKVFGVGGGGSNMVSWLYKKGIKGAEIISANTDQQHLDITNSDKKILIGKDLTRGLGCGGFPNKGAEAAQESIQEIKESLKGTDMIFVCAGMGGGTGTGAAPVIAQVAKELGCIVIGTVTMPFNIE-RTRIDKAEFGLQQLRQVSDTVIVIDNNRLVNIAGN-LPVQQAFAVANELISTMIRGIVETIAVPSLVNLDYADVKAIMTNGGVAAIGVGASDTTNRVDEAVKGALSNPLLEISYKGATGALIHIEGGPDMTLDEVSKAGELVTETLDADANVIWGARVSDEMKGKLTIMTIITGVKSPWIIGKVDQK----------TKAA-----------ET-------------------V-HMSNELGID-FAN-----
>HCC68037.1|Bacteria___Patescibacteria-Dojkabacteria___SC72___UBA9296_sp003518125___65.13___GCA_003518125.1
M----L--VT---T---------SADNVVNIKVIGIGGGGCNAINTMISDDIPGVDFLAFNTDAQSLKQSLSPTTLQLGEDLTKGLGVGGNHELGAQAAEESLDQIQEMIEGSNMVFITAGMGGGTGTGAAPIIAGVAKNMGALTVAVVTKPFDFEGVQRKEVAEDGLTALRDKVDTLIVVPNQRLLEIVDDTVSFIDAMRMVDSVLAEGVSSISNLISQTGYINADFNDARSVMQNAGTALMGIGRASGEGRAEKAARLATASPLLDMSIEGATGILYNIEGA-NLSLTEISMVSDLIKEAVDPSANIKFGAQINEELADEIIITIVATGIHKTDSGLPSDSK-SE------GETTPN--KKSK-SDDSKEKKKK--S-SV---AI---D-DSKDPLDVPAFMRKKK--
>KKQ10965.1|Bacteria___Patescibacteria-Dojkabacteria___SC72___UBA12078_sp000991805___68.73___GCA_000991805.1
M----L--VT---T---------NVDPVAKIKVVGVGGGGCNAINTMITDDIPGVDFMSFNTDAQALKMSQAPVTLQLGEELTRGLGVGGNHDMGAQAAEESLDQIQEFLEGANMVFITAGMGGGTGTGAAPIIAGVAKNMGALTVAVVTKPFEFEGNKRREIAEEGIAALKDKVDTLIVVPNQRLLEIVDESLSFIDAMKKVDSVLAEGVNSISNLISQTGYINADFNDAKSVMQNAGTALMGIGRASGENRAENAARAATTSPLLDMSIEGATGVLYNVVGS-DLTLTEISQVSELIKEAVDPSANIKFGAQIDPNAGEELTITIVATGFDENKQVFTKKQKGVD-------EFKPR--EEPE-EKADQEEDFE--E-DIL--ST-P-G-DGESILDTPTFLRRRKA-
>WP-085022241.1|Bacteria___Firmicutes_C-Negativicutes___Selenomonadales___Anaerovibrio_sp002100115___99.66___GCF_002100115.1
MGV-FR--V----PE-----DDFDFDDKAVIKVVGVGGGGSNAVNCMVNAGVKGVEFIAVNTDAQALSQSLASIRIQIGGKATRGLGAGARPEVGAKAAEENREEILEALQGADMVFIAAGMGGGTGTGAAPVVAECAKQIGALTVGVVTRPFSYEGRMRSKRAEAGVEALRQRVDTIITIPNEKVLSIIDKSTSFIDAFKEVDDILRQGVQSISDLINDSGYVNLDFADVEAVMSNAGPALMGIGEASGDNAPMAALREAVNSPLLEVSVSGARGVIINFVGTSHLNMMELNEASQSITAEAHPDANIIWGVSVDDTMGDTIRVTVVATDFESEQGRQNVGAP-AT-------QQQPQA--RPN-VPVQ-ANAAN----GM------P---YKANGIDIPVWMRSNK--
>WP-018703811.1|Bacteria___Firmicutes_C-Negativicutes___Anaeromusales___Anaeromusa_burkinensis___100___GCF_000430605.1
M---IG--FD---E---------TMLNFAKIKVAGVGGGGSNAVNRMMDMGL-SADFIVMNTDAQAVQSSPANQRLQLGDKVTKGLGAGANPGVGEQAALESRADILKALDGADMVFVTAGMGGGTGTGAAPIVAQCAREVGALTVGVVTYPFSFEGKRRMVKAEQGVAKLREHVDTLITISNDRLLKIASRQTSLLDAFCMADDVLKQGVHSIAGLISKPAMINLDFADVQSVMSSSGQAFMGIGMGKGEDRAMDAMQKAMHSPLLGISVEGARAVLVNVTGSQDMSLLEVNEAVGLLTDAVDEDANIIFGADIDETMGDDVRITIIATRFGQEPGAAASVKA-------------PE---------------------A----KT---D-SLSGGMEIPQFMRRG---
>OGC82359.1|Bacteria___Patescibacteria-Gracilibacteria___RBG-16-42-10___RBG-16-42-10_sp001773455___70.64___GCA_001773455.1
MET--K---K---S---------APLSQANIYVVGIGGGGGNALARMIKARIEGVKFIAVNTDAQDLVASPADYKIHIGVQTTKGLGAGANPDIGKKSAEENIGDLKAVLEGADMVFITCGLGGGTGTGAAPVIAQISKEIGALTVGVVTKPFAFEGQKRSQVADEGFNELKASVDSLITIPNDRILSLIDRKTPLMDAFEIVDDVLRQAVQSISDLINVHGMINVDFADVRSVMKNSGSSLMGIGYGTGENRALEAAKAAVESPLLDLSIAGAKGILINITGGNDLSMFEVDEAAKVVTESAADDANIIFGTVIDDKSAGEIKVTVIATGFDVHDSRSAISNA-PA------KQKQPVN-KSPK-SPKQ----------SV---HA-P-A-SEEGELDVPAFIRKKMN-
>WP-006689953.1|Bacteria___Firmicutes_C-Negativicutes___Selenomonadales___Centipeda_flueggei___98.89___GCF_000160695.1
MEA-FE--MD---D---------NFEDVAKIIVVGVGGGGGNAVNNMIDSGLQGVEFIAINTDAQALLQSKAAVRIQIGK---NGLGAGAKPEIGEAAANESREKIVAALRNANMVFITAGMGGGTGTGAAPVVAECAREVGALTVAVVTRPFSYEGMTRARNADSGIENLQQHVDTIITIPNDRLMKIIDKSTPVTEAFSKVDNVLWQGVKGITDLITNQGVVNLDFADVQTIMSNGGAAIMGIGEARGEGASIAAAKVAIESPLLETSIEGATSVILNFTGSKDLSMYEVTEASEWITNAVNHQVNIIWGIGTDESLGDTVRVTVVATGFDGGNSGGGSVNA-AV-------EERPA--QRPARSPQQ-RQSRM----NIV-E---P-A-DGSDIIDIPSWMRKR---
>WP-054697381.1|Bacteria___Firmicutes_B-Syntrophomonadia___Syntrophomonadales___Syntrophomonas_A_palmitatica___96.92___GCF_001311885.1
MP--LD--FD-V-----------EEGAYAKIKVVGVGGGGNNAVNRMIETGVKAVEFIAMNTDAHVLSLSKASQTMQLGERLTRGLGAGGNPEVGAASAEESEKEIYRSLQGTDMVFITAGMGGGTGTGAAPVVARIAKQLGILTVGVVTRPFGFEGRRRAQQADAGIKTLEPEVDSLIVIPNDSLMKIAKKDTTFTEAFKIADDVLRQAVQGISSIIARPALINCDFADVKTIMGNKGSALMGIGRAQGDNRAAEAAKQAISSPLLETSVEGARGLLFTISGGSNLTINEVQEAAQIVSGIAHDDADIIFGASIDDSMGDEVEITVIATGFGSIEPAKPVREPRIRTPV----QDKPA---TPVP-PF------------L--ERG---N-IDDTDMSIPTYVRNTEHK
>KKQ31710.1|Bacteria___Patescibacteria-Microgenomatia___Shapirobacterales___UBA12158_sp000989305___71.39___GCA_000989305.1
MEY-LN--IK---T---------LTGQFAKIKVIGVGGGGNNAVNSMIQEEIKGVDFIAVNTDSQVLLNSLAPIKIQIGEKITKGLGAGGDPNVGQQAAEESRERIKEVLEGTDMLFITGGMGGGTCTGAAPIIAEIAKELNILTIAVVTKPFLFEGTRRMSKAEEGLSRLRQNVDTLIVIPNQRVMEVVNSQATLLEAFKIADSVLTKGTKAIADLITTSGLINLDFADIKSVMSNAGSALMGVGEAEGKNKAQDAVETAIDSPLVEVNIDGARGVLINITGGPDITMAEIEESAKTITSHVAPDANVIFGASIDPELKDKVKITIIATGFDPSKNLTHSSY------------KKPVT--QPLSEPQKELDPKL--Q-NLMDQEI-P-G-EIEDEFDIPAFLRKNS--
>tbn..13554..14591..DDXZ01000005.1|Bacteria___Chloroflexota-Dehalococcoidia___UBA2247___UBA2247_sp002347295___93.73___GCA_002347295.1
------------------------ITSNAKIKVVGCGGAGCNAVTRMVREQIRGVEFIAVNTDAQALLLTEAPTRIQIGEKLTRGLGAGGRPEVGEKAAEETKEELKEAVEGADMVFVTAGMGGGTGTGSTPVVAKLAKASGALTIGIVTKPFGFEGAPRRTSAEKGINNLMPNVDTLIIIPNERLLTVCGEKALIADAFQIADDALLNGVKAISEVITVPGMINLDFADVRAIMSGAGPAWMSIGMGTGQNRASDAAKAALASPMLDTSINGAKGCLFTITGGNDLTLYESEEAAETVRDALDPDANIIFGVVFDEKMRDTIKITLVATGFNSVKLGANNLKD----------------------------EEFR----EKL--Q---VL-KEEGDMDIPAFMRQTS--
>OGN89084.1|Bacteria___Chloroflexota-Dehalococcoidia___Dehalococcoidales___MGML01_sp001796415___51.32___GCA_001796415.1
MS---K---T---S---------YVPSPAKIKVIGLGGAGCNAVTHMVREQIKGIEFIAMNTDTQHLEITEAASRIQLGERTSRGLGVGGDHLLGQQAAEESRHEIVQAVAGADMVFITAGMGGGTGTGSAAIVAEITKQSGALTIGVVTRPFSFEGVHRNKVANEGIMNLMNKVDTLIIIPNDRLLKLCDKKTSIDYAFKLADEVLFQGVQAIAEVITVPGLINLDFADVRAIMKDAGPAWMSIGHGSGQHRAIDAARQALASPLLDVSVEGAKGVLFNIAG-SDLTLFEVNNAAEVIREIVHPQANVIFGVVLDSNMGDEVRLTLIATGFTSVEAMTGSDHA-----------KE------------E----------QFL--KS---S-QTDDELDVPSFLRHEALS
>OGN81920.1|Bacteria___Chloroflexota-Anaerolineae___Anaerolineales___Bellilinea_sp001796355___91.82___GCA_001796355.1
MT--IS---N-T-P---------AIAGKPVLKVIGLGGGGMNAVNRMIELGLTGVDFIAANTDAQTLKTSLAPTKIQLGSKLTRGLGAGGNPSVGEAAAEESYRELNQALEGADMVFLTAGMGGGTGTGAISIAARVARSLGAVTVAVVTTPFMFEIGKRQVNAREGLARLRPYTDTLITIPNDRLLKVAPRDLPLEMAFRLADDVLRQGIQGISELITETGLINVDFSHIRNIMQSGGGSLLSIGIGQGERKAQKAIEHALNHPLLSINLAHASGILVNFTAGADLTFTEVVEALNDLQEKTNNKAEIIPGVITDSRMGDRVQVIMILTGLGATPVEVSSFQR-RV--------ANPV--EQP--LPVEGF-----------------VA-SMRNDLDIPAFLRRRVR-
>WP-061917814.1|Bacteria___Chloroflexota-Anaerolineae___Anaerolineales___Bellilinea_caldifistulae___92.73___GCF_001306055.1
MT--IS---S-S-P---------SGLHKPILKVIGLGGGGSNAINRMIELGINGVEFIAANTDAQALKNSLAPTKIQLGPRLTRGLGAGGDWKIGEAAAEESYKELNAALAGADMVFLTAGMGGGTGTGAISIAARVARALGAVTVAVVTTPFGFEIGRRQVNAREGLARLRPYTDTLITIPNDRLLKIASRDLTLEMAFRLADDVLRQGIQGISELITEPGLINVDFAHIRTVMQSGGGSLLSIGFGQGERKAQKAIEQALHHPLIDIHLENVSGIIVNFTAGSDLTFMEVMEALTDLQEKTSNQAEIIPGVITDERMGDRVQVIMVLTGIGATPIEVPKITT-RP-A------QQPE--VAPSSLPVMER-----------------PA-TIQADLDIPAFLRRRIR-
>WP-012119616.1|Bacteria___Chloroflexota-Chloroflexia___Chloroflexales___Roseiflexus_castenholzii___99.69___GCF_000017805.1
M---ID--YS---Q---------AAENFAVIKVVGVGGGGSNAVDRMVDEGVHGIEFITINTDAQALLHSRASTRIRIGDKLTKGLGSGGNPVIGQKAAEETTEEIYEALKGADMVFITAGMGGGTGTGASPVIASIAQDLGMLTVGVVTKPFSFEGNHRRKTAEQGIEQLRPMVDTLIVIPNDRLLQTASKNTSMLQAFQMADNVLRQGIQGISDLITQRGLINVDFADVKTIMARQGSALMAIGIGSGDNRMVDAVNEAIASPLLEVSIDGAKGVLFNVTGGEDLGILEVYEAADIVAKAVDPEANIIFGAVIDPTFPGQVKITLIATGFDASRPTDARK-R-IY-------PAQPK-RHAPQ-RPQP----------P----Q--PAH-ISPDDLDIPPFLRNRRKN
>WP-031459845.1|Bacteria___Chloroflexota-Chloroflexia___Chloroflexales___Chloroflexus_sp000735195___100___GCF_000735195.1
M---VD--RG---F---------SLEDFAQIKVIGVGGGGSNAVDRMIAAGVQGVEFITVNTDVQALMHSLAPVRIRIGDKLTRGLGSGGNPVIGQKAAEENQEDIYEQLKGADMVFVAAGMGGGTGTGASPIIAGIAHDLGALTVGVVTRPFTFEGNHRRKVAEAGIEQLRPVVDTLIVIPNDRLLQTASKNTTFQQAFQMADDVLRQGIQGISDLITQRGLINVDFADVKTIMAQQGSALMAVGYGKGDTRAIDAVNQAIASPLLEVSIDGAKGVLFNITGGEDLGIMEVYEAADIVAKQVDPDANIIIGAVIDPNFPGEIKITLIATGFDVNRTSNVQRTR-SY-------PRQPT----PA-TPPQ----------PV---R--P-T-ISNDDLDIPPFLRGRDRN
>HAJ34146.1|Bacteria___Chloroflexota-Anaerolineae___Caldilineales___Caldilinea_sp003451595___91.52___GCA_003451595.1
M---TS--TP---S---------YVDNFAQIKVVGVGGGGQNAVNRMIDEGIQGVEFIAVNTDAQALMLSAAPQRLRIGEKITKGLGSGGNPEIGLRAADESREELRQLLSGADMVFVTAGMGGGTGSGASSVVAQVAREEGALTIGVVTRPFTFEGTQRRRNAEQAIEALQASVDTLITIPNDRLLQIAGKTASVKQAFSMADDVLRQGIQGISELITVPGLINLDFADVKTIMQDGGAALMAIGRGSGENRAREAAERAIHSALLDVSIEGARSIIFNIKGGEDMSLFEVNEAAEVIRANAHPECNIIFGAVIDPNVKDDIQLTVIATGFDRPKPKDQFDSA-FN-------SREPV------KEPTA----------DY---QV--RT-FQRDDLDIPAFLRRQRTT
>PID85545.1|Bacteria___Chloroflexota-Anaerolineae___Promineofilales___GCA-2746795_sp002746795___78.82___GCA_002746795.1
M------------P---------ETEGAALIRVVGVGGGGGNALNRMIEENIIGVDFIAVNTDKQALESNLAPQKLQLGDRTTRGLGSGGDPEIGKKSAEESEEDLHFSLEGSDMVFVTAGMGGGTGTGAAPTVAKVARSEGALTIGVVTRPFTFEGAHRARAAEAGIEELKEHVDTLIVIPNDKLLETADKRISLLDSFKLADDVLRQGIQGISELITVPGLINLDFADIKAIMSLGGAALMAVGSASGDDRALQAAEKAMSSPMLDVTIDGAKGILFNVTGGTDLSLFEINQAASVIRETAHPDVNLIFGAVIDETLGDEIRMTVIATGFDHSMPMMRAMNR-QV--------NQPT-TTSAT-APSK-TTTT-----D-------S-T-YRVNDIDVPAFLRKKR--
>WP-095042326.1|Bacteria___Chloroflexota-Anaerolineae___Promineofilales___Promineofilum_breve___93.64___GCF_900066015.1
M------------P---------ATEGSALIRVVGVGGGGSNAVNRMINENIVGVEFIAVNTDQQALLGSNAPIRIAIGERTTRGLGSGGDPDTGARAAEESLEELRQTLQGSDMVFVTAGMGGGTGTGGTPIVARAARDAGALTIGVVTRPFTFEGSQRSRSAEAGIEQLKEHVDTLIVIPNDRLLETADKRVSLLDSFRMADDILRQGIQGISELITVPGLINLDFADVKTIMSMGGAALMAVGEGSGDERARDAATQALSSRLLDVTIDGARGILFNVTGGPDMTLYEINQAAAIIRETAHPDVNLIFGAVIDEKMSNKLRITVIATGFEHHTPMRQMAST-AA-------NRPPA-RVAPS-QPQQ----------G----R--P-A-YRFNDLEVPAFLRKRQ--
>MAU00520.1|Bacteria___Chloroflexota-Anaerolineae___Promineofilales___GCA-2699125_sp002699125___96.97___GCA_002699125.1
MNT-IQ--RM---P---------ETEGNALIRVVGVGGGGSNAVNRMIAEDIAGVDFIAINTDQQALMASQARQRVAIGERTTRGLGSGGKPEVGTKAAEESVEELHELLQGSDMVFVTACMGGGTGTGASPLVAKVAREEGALTIGVVTKPFTFEGSQRMRAAETGIEQLKEHVDTLIVIPNDRLLETADRRLSLMDSFKLADDVLRQGIQGISELITVPGLINLDFADVQTIMSMGGAALMAVGRGSGEDRARIAAEEALASKLLDVTIAGARGILFNVTGGNNLSLYEINQAAAIIRETAHPDVNMIFGAVIDEAMEDEVRITVIATGFEHGAPMMRQMSR-AE--------REPA--STP---PVR-EERA-----E----R--P-S-FQVNDLDIPAFLRKKKE-
>HCB48504.1|Bacteria___Chloroflexota-Anaerolineae___Promineofilales___UBA11865_sp003519205___71.96___GCA_003519205.1
M----Q--RA---P---------ELDGLAVIRVIGVGGGGSNAVDRMINAGLRGVDFVSLNTDGQALIRSSAPIRLRIGENTTRGLGSGGDPAIGEKAAAESIDQIYEMVKGADMVFVTAGMGGGTGTGGAPVVAREAREQGALTIGVVTKPFFFEGTRRAAVAKEGIDKLREEVDTLIVIPNDRLLEMTDRRMNLTESFALADDFLRQGIQGISELITVPGLINLDFADVKAIMAQGGAALMAVGEGTGEDRARIAAEQAIGSNLLDITIDGAKGILFNVTGGPDLTLFEVYDAASIVRETTHPDANVIFGAVVDENMHNKIRITVVATGFDSSEPLQHMVER-RE--------QEAS--NS---SPSK-RSTGQ----SA---R--P-N-FAQNDLAIPAFLRRR---
>MAU01661.1|Bacteria___Chloroflexota-Anaerolineae___Promineofilales___GCA-2699125_sp002699125___96.97___GCA_002699125.1
M----Q--RA---P---------EFENIACIRVVGVGGGGCNAVNRMIQEGISGVDFVAVNTDNQALLLSDAPVRVRIGEKLTRGLGAGGHPEQGEKAAEESTEDLDEVLTGSDMVFITAGMGGGTGTGAAPVIAKLAREQGALTIGVVTRPFLFEGSKRANSAEAGIERLKEHVDTLIVIPNDRLLELTDRRVSLKDSFKMADDVLRQGIQGISELITVPGLINLDFADVKAIMSEGGAALMAVGHGEGEERARLAAEQAISSRLLDVTIDGAQGILFNVTGGPNMSLYDVNVAAAIIRETAHPDANMIFGAVIDEAMGDEMRITVIATGFERTISRRQVLQQ-QY-------TQRPQ-TAVPAREPEE-REME-----PV---Q--P-K-FAPNNLEIPAFLRRR---
>WP-095044645.1|Bacteria___Chloroflexota-Anaerolineae___Promineofilales___Promineofilum_breve___93.64___GCF_900066015.1
M----Q--SR---T---------NTDCAASIRVIGVGGAGSNAVNRMIAEGVKGVDFIAVNTDNQALSLSDAPVRVRIGDKLTRGLGAGGFPDQGEKAAGESINEIQAVLQGADMVFVTAGMGGGTGTGAAPVVARAAREIGALTIGVVTRPFHFEGSKRALSAERGIEQLQQHVDTLIVIPNDRLLDITNKRMPLYESFQLADDVLRQGIQGITELITVPGLINLDFADVKTIMSQGGAALMAVGRGTGEDRARIAAEQAISSRLLDVTIDGAQGVLFNITGGATLSLYEVNQAAEVIRETTHPDANVIFGAVIDETMGDEIRITVIATRFDQTNVRRQMLQH-ND-------QARPP---EPMPRPPERVEPAP---AELI-----P-R-FAPGNLDVPAFLRRK---
>PWL79198.1|Bacteria___Actinobacteriota-Coriobacteriia___Coriobacteriales___QAMH01_sp003149935___100___GCA_003149935.1
M----P--EY---T---------GSDHLAVIKVVGVGGGGTNAVNRMVEAGVKGVEFIAINTDRQALLMSDADRTVHIGEELTRGLGAGANPEIGAQAAEESRADIRDALAGADMVFVTAGEGGGTGTGAAPVVAEIAEEIGALTVGVVTKPFGFEGRKRMNQAEEGVALLAQKVDTLIVVPNDRLLQVIEKRTSMLDAFRIADDILRQGTQGITDLITIPGLINLDFADVRAIMKDAGSAMMGIGIASGENRAADAAKEAISSKLLESSIVGADRILYSITGGSDMSLQEIDEASQIINSAADEDANIIFGTVIDESMGDQIRVTVIATGFDGTEQQASMDLG-----------GRPS-V---A-APED----------NL---T--P-----AFDDDIPDFLKRSRY-
>tr|D2VRJ5|D2VRJ5-NAEGR|Eukarya_.._5762_.._Naegleria_gruberi
--------------------------MPKPIATIESSQSTNKILDELYR---EGVRTIMADLDHSSLDSIMSNQ-KWFPDYL-GSGSSGNNWAKGPELAEL-MDVVRKSADCIQGFQIFHSIGGGCGSGMGCFITNRLQDEGAMIMTNSVFPSTVDSVLAPYNSVLTLHHLIENVQMVNCFDNHALNQISQKLFRIESEMVDLNEIVAQSVTGITSSFRFSGIINSDLRKMATNLRH----FFMN-SSD-SK-VEQITSQLFNHFLVDANPKGT--ASVIFRG--DVSSSSAEEQVNGILQSSKPN-NLQTSIC-KA---GKRTGTLIATSIT---F-RQ--SSF-M------FKRK----K---------EIE------G--MDE-L--EF-SESNLDIAEYYQDN---
>tr|D7FLA9|D7FLA9-ECTSI|Eukarya_.._2880_.._Ectocarpus_siliculosus
MAA-VS---Q---PEVPSQAKTADAIMPREIITLQVGQCGNQIGSEFWKEGIQDIRALLLDLEPRVINMIQSEG-DLFPENF-VSGGAGNNWASGEEQHDY-MDMIDREADSLEGFVLSHSIAGGTGSGMGSYLLERLNDHKKLIQTYSVFPNQSDVVVQPYNSILTLKRLTLNADAVVVLDNTALNRIAVDRLRIPNTVGQLNSIVSTVMAASTTTLRYPGYMNNDLIGLVASLRH----FLMT-GTT-RT-VLDVMRRLTKNIMVSASTKGS--ILNIIQG--EVDPTQVHKALQRIRELVPPA-SIQVALS-RS--EAKVSGLMLATCMQ---F-TR--QQF-R------RKRN----D---------RKE------PMFDNL-D--EF-EDEVVSIEEYCSPNAAA
>tr|M2Y3E5|M2Y3E5-GALSU|Eukarya_.._130081_.._Galdiera_sulphuraria
--------------------------MPREIITLQIGQCGNQIGTEFWNEGIQDVRALLIDLEPRVINGIRNST-NFYPENF-VSGGAGNNWASGEEKEEE-MDMIEREADSLEGFVLCHSIAGGTGSGLGSFVLEKLNERKKLVQTYSVFPNSSDVVVQPYNSILTLKRLTQNADCVVVLDNTALNRIAVDRLHLENTFAQVNSLVSAVMAASTSTLRYPGYMNNDLVGLLASLQH----YLVT-GTT-TT-VLDVMRRLLKNIMVSCSTRGS--ILNVIQG--EADPAQVHKSLQRIRELAPPT-GIQVALS-KS--KHRISGLMLATSIS---F-SR--AQY-K------RKRN----D---------KKE------PMFDGL-E--EF-DNQVVDIAEYARPD---
>tr|A0A0G4F4U5|A0A0G4F4U5-VITBC|Eukarya_.._1169540_.._Vitrella_brassicaformis
--------------------------MPREIITLQVGQCGNQIGMEFWKEGIQEIRALLIDLEPRVINMIQTAE-NLYPENF-VSGGAGNNWASGQDVQEE-FEMIDREADSLEGFTLCHSIAGGTGSGMGSYLLETLNDRKKLIQCYSVFPLTSDVVVQPYNSVLTLKRLTLNADCVVVLDNTALNRIAVDRLKLNNTFAQTNALVSTVMAASTTTLRYPGYMNNDLIGLVASLRH----FLMT-GTT-RS-VLDVMRRLLKNIMVSTPMRGS--ILNIIRG--EADPTQVHKSLQRIRELAKPA-SIQVALS-KS--QAKVSGLMMATAIA---F-ER--KQH-M------RKRN----E---------KKF------PMFDNL-D--EF-DNEVTAIDEYASENSAY
>tr|A9TMJ1|A9TMJ1-PHYPA|Eukarya_.._3218_.._Physcomitrella_patens
--------------------------MPREIITLQVGQCGNQIGMEFWKEGIQEIRALLIDLEPRVINSIQNSE-NLYHENF-VAGGAGNNWASGEQVEED-MDMIDREADSLEGFVLCHSIAGGTGSGMGSYLLEALNDRKKLVQTYSVFPNTSDVVVQPYNSLLTLKRLTLNADCVVVLDNTALNRIAVDRLHIPNTFAQTNSLVSTVMSASTTTLRYPGYMNNDLVGLVASLRH----FLMT-GTA-RT-VLDVMRRLLKNIMVSSYARAS--ILNIIQG--EVDPTQVHKSLQRIRELAEPA-SIQVALS-RS--QARVSGLMLATSIH---F-SK--SQY-K------RKKQ----D---------RKF------PMFDNL-S--EF-DEEIVNVDEYCSADSGT
>sp|P23257|TBG1-DROME|Eukarya_.._7227_.._Drosophila_melanogaster
--------------------------MPSEIITLQLGQCGNQIGFEFWKEGIQDIRAVLLDLEPRVINTIMGSV-KLYPENY-LSGGAGNNWASGEKLQEE-FDIIDREADSLEGFILCHSIAGGTGSGMGSFIMERLADRKKLIQTFSVFPNISDVVVQPYNSMLTLKRLTTAADSVVVLDNTALNRIACDRLHIQNSFSQINNLVSTIMSVSTTTLRYPSYMNNNLIGLTAPLQH----FLMT-GTL-RT-VLDVMRRLLKNMMVSTGPDHS--ILNIIQG--EVDPTQVHKSLQRIRDMAPPT-SIQVALS-RS--QNRVSGLMLATSIS---F-ER--NQY-K------RKRG----D---------RRE------DIFDDL-N--EL-DEETVCVQEYAREDSRS
>tr|A8INY3|A8INY3-CHLRE|Eukarya_.._3055_.._Chlamydomonas_reinhardtii
--------------------------MPREIINLQVGQCGNQVGSEFWREGIQEIRAILLDLEPRVINGIQTSD-NLFPENF-ISGGAGNNWASGEAVQET-LDMIDREADSLEGFNMCHSIAGGTGSGMGSYMLELISDRKKLIQTYSVFPNSSDVVVQPYNSLLTLKRLTLHADAVVVLDNTALDKIAVERLHLHKDVQQINSLIATVMAASTTTLRYPGYMNNDLVGLVASLRH----FLMT-GTT-RT-VLDVMRRLLKNIMVSTHTKAS--ILNIIQG--EVDPSQVHKSLQRIREQAEPA-SIQVALS-KS--QARVSGLMLATSVH---F-NK--RDY-K------QERQ----Q---------RDV------PRFDAL-E--EF-ADEVVDANEYCSAD---
>tr|A0A0L0DCQ1|A0A0L0DCQ1-THETB|Eukarya_.._461836_.._Thecamonas_trahens
--------------------------MPREMITLQVGQCGNQIGMAFWEEGIQDIRALLLDLEPRVIQPIQTGA-NLFPENF-IDGGAGNNWGTGEAVQEK-LDMLDREADSLEGFLLTHSISGGTGSGMGSNLLEKLNDRKKLIQTYSVFPNSSDVVVQPYNSMLALKRLVLNADCVVVLDNAALDRIATERLHIESTHKQINEIVSTVMAASTTTLRYPGYMNNDLVGLVSSLRH----FMMT-GTS-RT-VLDVMRRLLQNIMLSADLKGS--ILNIIQG--EVDPTQVHKALQRIRQLCPPA-SIQVALS-RS--EARVTGLMLATSIS---F-VE--ASF-P------RKRR----Q---------TKL------PMFDSL-D--EF-DDEVVNMDEYIRPDS--
>tr|A9V4R8|A9V4R8-MONBE|Eukarya_.._81824__Monosiga_.._brevicollis
--------------------------MPRELITLQVGQCGNQIGSEFWKEGIQDIRAVLMDLEPRVIDGIRTSA-NLYPENF-VDSGAGNIWAKGERVHEE-FDMIDREADR---FMLTHSVAGGTGSGLGSYVLERLNDRKKLVQTYSVFPHTSEVVVQPYNSLLTLKRLTLNADAVVVLDNTALNRIAADRLHMDKDLSVVNQLVSTIMSASTTTLRYPGYMNNDLIGLIASLKH----FLMT-GTT-RT-VLDVMRRLLKNMMVSTARSHS--LLNIIQG--DVDPTQVHKSLQRVRELAPPA-SIQVALS-RS--PARVSGLLLATSIQ---F-SR--KDF-K------RRRE----D---------RKE------RMFDNL-D--EF-DDEVVSVDEYARPE---
>tr|Q23FR3|Q23FR3-TETTS|Eukarya_.._312017_.._Tetrahymena_thermophila
--------------------------MPRDIITLQVGQCGNQIGMEFWKEGIQQIRACLIDLEDRVLKRIKQSD-SLYPENF-YGSGAGNVWAYGNKIQDD-LDMIDREADSFEAFLLIHSIAGGTGSGVGSYLLEKLNDRKKIIKTYSVFPSHTDGVVHPYNSLLTLKRLALNADATTVLDNNALEKIAQDRLKLENTIETTNSLVSTVMAACTTTLRYPGYMNNDLVGLLASLKH----FLMT-GTI-RT-VLDVMRRLLKNIMVSASTKGS--IMNVIQG--EVDASQIHKSLQRIRELANPA-SIQVALS-KS--ESKVSGLMLATSIT---F-EK--SNF-I------RKKN----E---------KKV------DSF--L-E--EF-DDEVVQIEEYAEPN---
>tr|R1CRG8|R1CRG8-EMIHU|Eukarya_.._2903_.._Emilania_huleyi
--------------------------MPREIITLQVGQCGNQIGMEFWKEGIQEIRSLLIDLEPRVLSHVQQT--RLFQENF-SHGGAGNNWAAGGSVQEE-LEMIDREAESLEGFMMCHSIAGGTGSGLGSFLLERLNDHKKLIQTYSVFPNASDVVVQPYNSLLTLKRLTLNADAVVVLDNTALNRIATERLHVPNSVEQINQLVSTVMAASTNTLRFPGYMNNDMIGLVSSLRH----FLMT-GTP-RS-VMDVMRRLLKNIMVSCSTRGS--ILDIIQG--EVDPTQVHKSLQRIRELCPPA-SIQVALS-RS--KPRVSGLMLATSID---F-AR--QQY-K------RKRD----D---------RKL------PIFDDL-S--EF-DEDVLEIEEYSSPDERK
>WP-019543581.1|Bacteria___Firmicutes_C-Negativicutes___Selenomonadales___Selenomonas_C_bovis___100___GCF_000381005.1
MMA-----------D-----DTALKRARVKIKVVGIGGGGNSVLLRMAKSNIEDIELIAINTDAKQLATDMGITCLQIGAAITHGRGTGGNLDVGEQAAKADEARIKEALSGADLVFVTAGMGAGTGTGVVPVVSQIAKELGVLTIGVVTLPFAFEGTRKKRLAEAGVLKMQGYMDALLAIHNDNLMKLPNRKITLVQAFKLADSVLEQAIRCIAELILKTGVINVDFADVTTIFTQSEDALLGIGCAE--D-AQKAVEQAVRSPLLDKSLKGARGVILNLTGDETMSLLDVDNATRYICEQTDPNVNIILGTVIDEQMKGQVQATIIATDFAGSTAIKA-----------------PKL------EPQ-----------S----KL---K-PQHFSLDAPSFMKKPDQA
>ESS06595.1|Archaea___Halobacterota-Halobacteria___Halobacteriales___A07HB70_sp000496195___85.2___GCA_000496195.1
----------------------------MRLALIGVGGAGGRVVDAIRAVE-ASCNLLTVDISRVEYDHVPRERQVTIGDTRV-EDGAAGDQDLAVDVARADAPEIRRALRDLNGVLVVAGLGGGTGSGAGAVLVERLQQLDEPVYVLGVLPTADEGGHAALNAARSLRSVVPAADSTLLFDNDRWVGSDVDT--DAERYARANRELASRTVALFN-I---GANTIDSSDLVRTLSPGGVASVGRATTEGDTKIQSLVSRATNSRLLPCEVSSAERVXALASGPARLSRRGLSTSRTPLSPPD-GVVSRLHG---DPR-PR-----------PGPAP-TR--RRA-T------C--------------------------------------------------------
>KYH38952.1|Archaea___Crenarchaeota-Bathyarchaeia___B25___B25_sp001593855___74.3___GCA_001593855.1
----------------------------MKLAVIGIGQAGGRIADLFEYYD-KGIVCMAINTSQTGLKAIPEKNRILIGQSYSKARGAGANIELGTEIVRQELSDIKKILQNIDAFLLVAGLGGGTGSGGAPILAKELK-MDVPVFALGVLPSDDEGGLMAMNASKSLMALHESTDALILFDNNRWKTPGLT---IHESYSHMNHLIVKIFPLVLEMV---GGKVVDTSDILNSLN--GFTVYGYSEAWGYNKCRAVLQDAV-TRLTECRLSSAKKALLMLAGPSNLNRDGLNEAIRWYENNL-KGAEIRCG---DPK-SDRITGIVFISGLYDPRI-RE--AAA-K------QKEEPLV-----------VSC------P--GSKD---QI---WEVA-PKTIRKL---
>PIN75713.1|Archaea___Nanoarchaeota-Nanoarchaeia___Woesearchaeales___1-14-0-10-37-12_sp002762795___78.5___GCA_002762795.1
MEFLIQNAQKNN-------AHLEVGVGQANIRVIGCGGAGNNMVSWLYKKGVKGAEVIAVNTDQQHLKISEADQKFIIGRELTRGLGCGGFPQKGADAAQESLHELKEVLKGSDMVFVCAGMGGGTGTGAAPVVAQLAKDLGAIVIGTVTMPFDIE-RARVDKAEFGLENLRKSADTVVVIDNNRLVQIAGN-LPIQQAFSVANELVATMIRGIVETIAVPSLVNLDFADVKAIMTNGGVAAIGVGSSDTTNRVDEAVKGALNNPLLDINYAGATGALIHICGGPDMTLDNINQVGELVTETLDEDANVIWGARVSDDMKGKLMVMTIITGVQSPEIIGSTVDR----------TVL---------------------------------K-NEVDELGIE-LIN-----
>PIN92191.1|Archaea___Nanoarchaeota-Nanoarchaeia___Pacearchaeales___CG1-02-31-27_sp002763115___72.43___GCA_002763115.1
LDF-AKEAIESVGSH--GINFDELKAGKATIKVIGVGGAGCNAITWLFNKGITGATVYGTNTDALHLSVTKAHEKILLGKELTKGLGCGGYPQKGREAAKEVLAELKRAMASADMVFVVAGMGGGTGTGAAPVVAQLSKEAGAIVISVVTMPFETE-RARIEKAEFGLQELRDSTDTVIVIDNNRLVDIAGN-LPIEQAFAVANELISTMIKGIVETITVPSLINLDYADVSAIMKGGDVAVIGIGESDTQNRVDEAVRQALAHPLLDVDYRGATGALIHVICGDDMKLEELNNVGELITANLAQDAQVIMGARINKEFKGRVRIITIMTGVKSPYILGRQHGG----------AKTP--------------------------------Q-PMMSELGIE-IFK-----
>WP-089671286.1|Archaea___Halobacterota-Halobacteria___Halobacteriales___Halohasta_litchfieldiae___99.19___GCF_900109065.1
----------------------------MQLIVCGLGGAGSRLAEGLVAAN-RQVDSVALDTDEGELEEISDDHRHLYGVLESSGRGLDGHRKRGQEVAEEELTELFRAVSRGDAFLLCAGLAGATGATLLPHLAAKLRSVEIPIYGLGVLPASDETGKRAANAGLAIDTVTETTDSLLLFDNALWTKTAET---DAEVRTRLNETLVTRVTALFERV---AESVVDASEVINTLSSGGIVSLGHASQEGDTAIETTVRRAVNGKLVDINRGSVQRGLLVTGGPPELNRQAIADARSWLAQET-GSVEIRGG---DPD-TDTIVALVVLAGVGDQRV-SE--AAA-N------TE-------------------------------------------------------
>PSQ48309.1|Archaea___Halobacterota-Halobacteria___Halobacteriales___Halovenus_sp003022725___82.47___GCA_003022725.1
MLP------N---P-------------RMDVVAVGVGGAGGRIVDELHRDD-GSLASRVFDTDTGALDRVPSDARHPFGTLEFDGSGADSDADAARDAAADQATELRRELTSVTGILLVAGLGGGTGPGATPVLAEELTRVDRPVHCVSVLPTGDDETA-CENAARGVEALDSVVDCQIAFDNDAWIGEDDS---LEDRLPALNRELADRLGSLLEPV---GESVLDETDVAATLDAGGLATIGHASAPDSEAVTSTLQWAVRGQLLDCDPAESTSALVLFSGPPDLHRGAVADGRDWVAELS-TNAELRSG---DPG-GDSISVLVVFAGIERPRI-ED--WYG-----------------------------------------------------------------
>WP-004514857.1|Archaea___Halobacterota-Halobacteria___Halobacteriales___Haloarcula_vallismortis___99.93___GCF_000337775.1
----------------------------MRVAAVGIGGAGGRIVERLWQDN-RELAACAVDTDSDELDALPGDQRHLFGLSETDGTGTNGDRTVGTAAIEDERLEVRRAISDIDAILLVAGLAGGTGSGTTADIADALSEITIPVYCLSVLPAGRDG--AATNTLQALRGLEATVDGQILFDNDAWLGSGQT---VDEASETLNETVVTRLGALFEAV---GQSVVDASEIINTLSDSGFTTLGYASQETDEAVETTLRRAVRGKLAECELDSADRALAVFAGPPALMRDAVTDGRRWLTEEL-QSPEVRSG---DPG-RGTLSVLVVLSGVTEPRL-AE--TLV-E------T--------------------------------------------------------
>WP-059055393.1|Archaea___Halobacterota-Halobacteria___Halobacteriales___Halobacterium_hubeiense___98.65___GCF_001488575.1
----------------------------MRVAAIGVGGAGGRIVDALLEDD-SDLGVCALDTDQANLNTVPEDARQLFGQVKTGGSGADGDPERATAAFEADRLESRRAASEAAATVLIASLGGGTGAGVTAKLAGALQELDHPIYAVTILPASHEA--PDKNPARALQAVDSAVDAQIVFDNDVWLDPDDD---ITAVAGELNQVLVERLGALFETV---GQRVVDASEIIATLNEGGLATIGYAEQRSDTGVETTLRRATRGRLFDCPLDGAASALLIVAGPPALHQSAISDGQSWLAEEI-GSVQLRTG---DPN-SDSLGVLVVFAGVRDPRI-EA--TTG-----------------------------------------------------------------
>MBT96938.1|Archaea___Nanoarchaeota-Nanoarchaeia___Pacearchaeales___NP1466_sp002731115___59.11___GCA_002731115.1
LDF-TKEAVENTETH--SINFEELKAGKANIKVFGVGGMGSNAVTWLFNKGINGATIYAANTDALHLSVTKSDDKLLIGKELTRGLGAGGVPNKGREAAKEALVEVKKAVSGSDMVFVVAGMGGGTGTGAAPVIAQLAKETGAVVISVVSMPFESE-KARIDKAEFGLQELRDVTDTCIVLDNNRLVDIAGQ-LPIEQAFAVANELISTMIKGIVETITLPSLINLDYADVSTIMKNGGVAVIGIGENDSQDRVNEAVKQALTHPLLDVDYKGATGALIHVTCGPDLKLEEFDVIGRTVSENLSPEAQVIIGARISKDFSGKVRVITIMTGVKSPYVLGKATED----------QALP-----------M--------------------S-KEVSDLGIE-VLR-----
>PIN95216.1|Archaea___Nanoarchaeota-Nanoarchaeia___Pacearchaeales___PFCU01_sp002763155___60.9___GCA_002763155.1
LDF-AKEAIENAESH--SINFSELKAGKANIKVVGCGGAGCNAITWLYNKGISGATVYGLNTDALHLSITKADDKILIGKELTKGLGAGGHPNRGREAAKESLAEIKRAVGGADMVFVLAGLGGGTGTGSVPVVAQVAKESGAVVIGVITMPFESE-KSRIDKAEFGLQELREAADTCIVIDNNRLVDIAGN-LPIEQAFAVANELVSIMIKGIVETITLPSLINLDYADVSSIMKNGDVAVIGIGESDTANRVDEAVREALIHPLLDVDYRGATGALIHITCGPDMKLDEFDSIGKLITENLNPEAQVIIGARINKEFSGKIRVVTIMTGVKSPYILGKPQFE----------STTL--------------------------------R-PEVSDLGIR-MFR-----
>PIN90092.1|Archaea___Nanoarchaeota-Nanoarchaeia___Pacearchaeales___1-14-0-10-34-76_sp002763075___65.11___GCA_002763075.1
LDF-AKEAIEKSDSY--SINFDELRAGKANIKVFGAGGAGCNTVTWLFNKGVNGATIYGVNTDALHLSITKADEKILIGKELTRGLGAGGYPAKGREAAKEALSELKKATSGADMVFVCSGMGGGTGTGAAPVIAQLAKESGAVVIGCVTMPFDCE-KARMDKAEFGLQELREVVDTAIVIDNNRLVDIAGN-LPMEQAFAVANELVSTMIKGIVETITLPSLINLDYADVSAIMRGGDVAVIGVGESDGQHRVDEAVRQALTHPLLDVDYKGATGALIHITCGPDFKLDEFSGIGQLVTENLSPEAQVIMGARINKEFGGKVRVITIMTGVKSPYVLGKELHH----------EQQQ-----------SH-------------------R-SEMSDLGIE-VFR-----
>MAG27109.1|Archaea___Nanoarchaeota-Nanoarchaeia___Pacearchaeales___ARS23_sp002686195___57.32___GCA_002686195.1
LDF-AKEALDNVDTH--SINFDELKAGKANIKVFGVGGGGGNTVTWLFNKGVNGATIYAINTDALHLSITKADEKILIGKELTRGLGCGGFPTKGREAAKESLSELKKATSGADMVFVLVGLGGGTGTGAVPVVAQLAKESGATVIAVATMPFECE-KARHDKAEFGLQELTEVVDTAILIDNNRLVDIAGQ-LPMEQAFAVANELVSTMIKGIVETITLPSLINLDYADVSSIMKGGDVAVIGVGEADTTDRIHEAVRQALTHPLLDVDYKGATGALIHVTCGPDFKLEEFSGIGELVTENISSDAQVIIGARINKDFANKVRVITIMTGVNSPYVLGRASLT----------EEAQ-----------P--------------------E-SKMSELGIE-VF------
>MAH48604.1|Archaea___Nanoarchaeota-Nanoarchaeia___Pacearchaeales___ARS10_sp002690445___52.96___GCA_002690445.1
LDF-AKEAIESAEAN--SINFDELKAGKANIKVLGIGGCGCNMATWLFNKGISGAGIYGINTDALHLSITKTDEKILIGKELTRGLGCGGYPKRGREAAKEALTDLKKAVSNSDMVFVLAGMGGGTGGGAVPVIAQLAKEAGAVVIAVVTMPFEAE-KARIDKAEFGLQELREVADTVIVLDNNRLVDIAGQ-LPMEQAFAVANELVSTMIKGIVETITLPSLINLDYADVSSIMKNGDVAVIGIGEDNTAARVDAAVQQALTHPLLDVDYRGASGALIHVTCGPDLKLEEFDSIGRLVTENLSPEAQVIIGARVNKEFQGRVRVITIMTGIKSPYILGKNTSG----------FEEE--------------------------------A-ISVNELGID-DLS-----
>MAG40149.1|Archaea___Nanoarchaeota-Nanoarchaeia___Pacearchaeales___ARS1160_sp002688415___69.24___GCA_002688415.1
LDF-AKEAIETADAN--SINFSELKAGKANIKVFGCGGCGCNMATWLFNKGINGATVYGVNTDALHLSITKTDEKILIGKELTKGLGAGGAPRKGKEAAKESLTDLKKAVANSDMVFVLAGGGGGTGTGCAPVIAQLAKETGAVVIAVYTMPFEAE-KARIDRAEFGLQELREAVDTVIVLDNNRLVDIAGQ-LPMEQAFAVANELVSTMIKGIVETITLPSLINLDYADVSSIMKGGDVAVIGIGEDNSNAKVDAAVQQALTHPLLDVDYKGATGALIHVTCGPDLKLEEFDTIGRLVTENLSPEAQVMIGARVNKEFQGRVRVITIMTGVKSPYILGRNKGS----------MEDN--------------------------------Q-VSVNDLGLD-DLS-----
>PIN71286.1|Archaea___Nanoarchaeota-Nanoarchaeia___Pacearchaeales___GW2011-AR1_sp002762735___66.59___GCA_002762735.1
LDF-AKEAIQNASTH--SINFDELKAGKASIKVIGCGGCGSNMVTWLFNKGINGATVYAANTDALHLSVAKADEKILLGKELTRGLGAGGKPMKGREAAKESLVDLKKAVGNSDMVFVLAGEGGGTGTGAAPVVAQLAKETGAVVIGVVTMPFESE-KARIDKAEFGLQELRESTDTCIVLDNNRLVDIAGQ-LPLEQAFAVANELVSTMVKGIVETITLPSLINLDYADVSSIMKNGGVAVIGIGESDATDRVHESVKQALTHPLLDVDYKGASGALVHITCGPDLKLEEFDVIGRTVSENLSNDAQVIIGARIAKDFVGKVRVITIMTGVKSPYVLGKDFEE----------HSMP-----------T--------------------S-KGMSDLGID-IYG-----
>OGJ12519.1|Archaea___Nanoarchaeota-Nanoarchaeia___Pacearchaeales___RBG-13-33-26_sp001786415___67.52___GCA_001786415.1
LDF-AKEAIENAGTH--SINFDELKAGKANIKVVGVGGMGCNAVTWLFNKGINGATVYATNTDALHLSVSKSDEKILIGKELTRGLGAGGKPQVGREAAKEALAELKKAVGGADMVFCIAGMGGGTGTGAAPVIAQIAKESGAVVIGVVTMPFESE-RARIDKAEFGLQELREVTDTTIVLDNNRLVDIAGQ-LPIEQAFAVANELVSTMCKGIVETITLPSLINLDYADVSAIMKDGGVAVIGIGEADTQNKVMEAVQQALTHPLLDVDYKGATGALIHVTCGPDLKLEEFDLIGRVVSENLNPEANVIIGARISKEFTGKVRVITIMTGVKSPYVLGRDIEQ----------NSHP-----------V--------------------S-REMSDLGIE-VWR-----
>WP-108672970.1|Bacteria___Proteobacteria-Alphaproteobacteria___Fokiniales___Fokinia_solitaria___89.38___GCF_003072485.1
MNS-IS--LE----N-----SDSGFKLDDKILVLGVGGAGSNAVERMLEAEVPGIEFCIANTDAQALQTSKCPNRIQLGPEITMGLGAGADADVGRVSAEESMDEVQNILNGVRLLFIVCGMGGGTGTGASPVVAQIAHSKNILTVAMVTKPFDFEGSRRMRVAEAGIEALEPYVNSMIVMPNQNAFRVATDKTTFEAACALSDEILKHTLRSITGLIKEKGLINLDFADVKSVMSFKGRAMVGVGEASGENRGSVAAEQAIHNPLLDTTMERAQGILVNVTGANNMTLFEIDEVVNRVKERS-PDALLIFGAVYNNDKKDVLSVTVIATGLDHGADVKQKPQ--TTVPWNQLSEAQASK-EEPL----QSSQELNL-RNTLFTQRISP-ELSEEDDFDIPSFLRRK--K
>MBK30505.1|Archaea___Thermoplasmatota-Poseidoniia___Poseidoniales___UBA226_sp002719475___74.67___GCA_002719475.1
MKHLIERVLSLEADDDDTELRQLLESLQPRIRVYGVGGAGCNAISRLSNEGLFDSKFVAINTDAQALLLTQVEEKILIGR-SARGRGAGGDPAKGETAALESEFTLNRITEDTQLAIITAGMGGGSGTGAAGHVARLAKKQGALTIAVVTYPFESEGALRRQNAEWGLERLREYCDTIIVIPNERLLEIVKD-LPLAAAFRVGDELLVRSIKGVTDLLTCDGMVNLDFEDLRSVITTGGVAMIGIGGASGDNRAEEATLEALHSPLLELDLSDARGALINVVGGPNLTLGEAEAAAQIIKEQISEHARIIWGAAVEEGAGDEMRVMVVLTGVKSKQIHGASEN--------------------------NQLK--------------------ALRSRHIE-FVN-----
>EHR75921.1|Archaea___Thermoplasmatota-Poseidoniia___Poseidoniales___MGIIa-L1_sp000246735___83.2___GCA_000246735.1
MRHLVERVLELSEAESEVELQALLESLQPRIRVYGVGGAGCNAVNRLFDERLFKNSYVAINTDAQALLMSPIEEKILIGR-TARGRGAGGDPTKGEAAALESEASLRRITNDTQLAIITAGMGGGSGTGAASHIARLAKQQGAMTIAVVTYPFNSEGALRKQNAEWGLERLREHCDTILVIPNERLLEIVKE-LPIGDAFRVGDELLVRSITGVAEMLTTDGMVNLDFEDLRSVIQFSGVAMIGLGEASGPGRVEAATEEAMHSPLLDIDSSDARGALINVVGGPSLTLGEAEKCAKIITDQISPHAQVIWGAAVREELGDEIRVMLVLTGVKSEQIHGASEN--------------------------RQLR--------------------ALQNRHIE-FVN-----
>OWP57006.1|Archaea___Thermoplasmatota-Thermoplasmata___Thermoplasmatales___B-DKE_sp002204705___98.61___GCA_002204705.1
MLE--EE-VSESGD-EDARIAEIANKQKVRIKIVGCGGGGCNTVERLNLTGVKGAELIAVNTDAKHLLSLGTRRKMLIGRNLMGGDGTGAEPKIGENCALEDIIPIQKLTYGTDITFITCGLGGGTGTGASPVIAKSAKDAGSTVISIVTLPFKSEGDIRTENALNGLEKLAQYSDTVIAIPNDKLLEEVPG-LSIETAFGYADTLLGETIKGMTELITLTGIINVDYADVKAVMKDGGVAMVGTGESSGDDRVLRAINEALTSRLVEADISDARNCIVRIIGGYDMTVSEAESATNEVQKRINPNAKIIWGASVEKYYNKKIRVLVLLTGVKSPYMLANRADA----------KQL------------L-SN--------------------AEQEQEID-IVS-----
>WP-089865623.1|Archaea___Halobacterota-Halobacteria___Halobacteriales___Halogranum_rubrum___99.38___GCF_900114455.1
MDSRDEEALEAEESETDEELLEVLETLETNITVVGCGGAGCNTINRLAEVGVEGTTLVAANTDVHDLVNANADEKILLGAEKDRGRGAGSIPKNGADAAHESRHDIRDAVEDADMVFVTAGMGGGTGTGSAPVVAATARETGALTISVVTMPFASEGRVRMENATGGLSRLREESDTVIVIQNDRLLDAVGN-LPVEQAFKVADEVLMRSVKGLAELITTESFVNLDFADVQTIMGRGGMALVGIGEGQGDYRADNAITSALQSPMLDADISTATGVLVNVTGGPDMSIAEAEGVVEDIYERVDPGARIIWGASVDDDIDDEMRVMLIATGVTPRNLTPERHD--------------------------------------------------AEQ--------------
>AKA48447.1|Archaea___Thermoplasmatota-Thermoplasmata___Thermoplasmatales___GCA-965745_sp000965745___97.94___GCA_000965745.1
MDDIVDLLFKSATSNEDAEIANVARQLRVRINILGCGGAGSNTISRLYKEKVSGADLIALNTDASHLYYITSPAKLLIGERSTLGRGTGAQPMLGEQAALEDISKIQKMVQKSDICFITCGLGGGTGTGSAPIIAKAAKEAGSLVISVVTLPFTAEGPVRMNNAILGLEKLSQYSDTVIAIPNDKLLQAVPK-KPLEEAFEYADSVLSEAIKGITEMITKTGLINLDYADIKTIMKDGGVAMIGMGESGGNDRVLFSLDDAISSPLVEADISQAKNCLIRVIGGPNMTVSEAEKAMSEIQKRIDKDARIIWGASIDQSYGDKIKVLILLTGVRSPYMLSGRNDA----------RRL------------MGGY--------------------V-DDIGID-MIS-----
>WP-010916284.1|Archaea___Thermoplasmatota-Thermoplasmata___Thermoplasmatales___Thermoplasma_volcanium___97.97___GCF_000011185.1
MGDITDLLSKVSIDDEDEEIANIYKTLNVKIKVVGCGGGGSNTVSRLYEEGLKGADLIALNTDASHLKTIKVAKKLLIGYRTTRGLGTGADPKVGEEAAAEEIVSIKKMVQNTDIVFVTAGLGGGTGTGSAPVVAKAAKEAGAIVISVVTLPFDSEGPMRMDNAVIGLENLAQFSDTLIAIPNQRLLSEVPN-AEMKTAFAYADRVLADTIRAIVEIITKTGVINIDYSDIKTVMKSGGVAMIGMGQSKGGDRIMTALEEALKPRLIDVDISTAKDCIFKIIAPPDITVSEVGKAMSEIKKRITAKSRIIWGLTVDKNLDQDVKVLIFMTGVNSAYLVRDLESA----------RRL------------FTGS--------------------T--STGID-IVS-----
>OLS21975.1|Archaea___Asgardarchaeota-Heimdallarchaeia___LC-3___LC-3_sp001940645___91.59___GCA_001940645.1
MDQIINGILD-NPEKVNASIAALLRRSLPRVQMIGVGGAGNNSAARLMRSNVEDVEVLAINTDAQDLLNTLANKKVLVGYSVTRGFGAGNDPNIGESAARESAEELKELI-NGDLVFITAGLGGGTGTGAAHVTAELAKEKGALTVSICTLPFNMEGPVRRANAMHGLKKLYHASDTVIVVPNQRLLSLSPD-LSLMQGFKIADEVLVRAVSAISELITKPQMVNLDFADVRKVLGQGGVAMIGLGESKGQNKVEEAVNDALNNPLLDLDLSTARKALICVSGGEDLSLRDAEQIVAKIQSRIDSDAEIIWGASIDNDLKDTLRVIALISDIDSNF-EKEKN------------TKK------------KSESY--------------------RSKFA--GFLSK----
>EQB65120.1|Archaea___Thermoplasmatota-Thermoplasmata___Thermoplasmatales___GCA-000496135_sp000496135___94.72___GCA_000496135.1
MKDIVDLLYMSAAKDEDDEIDRLAMELKVRVKVIGCGGAGSNTVNRLAMGGFNDAKLIALNTDANHLMTMKTPVKALIGKNVTRGLGAGADPQLGEDSAIEDLDLMKKIVGRSDIVFITCGMGGGTGTGTSPVVAKLAKESGALVISIVTLPFSSEGKVRMENAQRGVEKLAQYSDTIVAIPNDRVLMQTPK-MSMEEAFKFADSVLVEEITGIIELVTKTSLINLDYNDLMTITKNKGSAMIGIGEGGGDDRVSYAVEQAIKSPLIEADISQAMGCLVRIVGGKDMTMKEAMKAAQEVRKRIDPHAEIIWGAHVDYFMGNKVKVMVLLTGVKSPHIISGKDAA----------RNL------------MGSY--------------------TAPELGLD-LIA-----
>AAR38988.1|Archaea___Nanoarchaeota-Nanoarchaeia___Nanoarchaeales___Nanoarchaeum_equitans___73.13___GCA_000008085.1
MEEFIRAAQERAK--EKQQIDEYLNRIKKKIKVIGVGGAGCNTINRLYELGLQDVELIAVNADVKDLAKIKAHKKVLIGEEVTRGLGTGRDPELGEQAARESEKVIKELLQGTDMVFITFGLGGGTGTGAGPVIADIAKQMGILTVAVVSWPFSSEGNLTLRNAQWGLARLEETTDTHIVIPNDKLLEIAPN-LPIAVAFKLSDEVLANTIKKTTELILKPGQVTRDFADLKVILENGGLGMVGFGESDSENKALEAIERAINNPLLDTDVSGAKRALLHIVAGPDFKTEELNKILEYVSNKLDPEAKLLWGLWIEEEKKGKVEIMILVTELKNPYL--KSEK-----------R---------------K----------------------KKDELGID-VI------
>PWI49717.1|Archaea___Asgardarchaeota-Heimdallarchaeia___B3-JM-08___B3-JM-08_sp003144275___93.69___GCA_003144275.1
MESILKDALSGTGSKIDDEIADILTERLPKVQVIGVGGAGNNAIFRLMNTEA-DAECVAVNTDAQHLLSTRAHKKLLIGKDTSRGFGAGNNPEIGEAAARESIEDIKSTL-SANMVFITCGLGGGTGTGAAHVIARQAKEKGALTVSICTLPFQMEGVKRYENARQGLKKLYDASDTVIVVPNEKLLELSDD-ITMMAAFRIADAVLLRAVMAITELITKPQLINLDFADVKKILTEGGMAMIGLGESDHQMKVDEAVYDALRNPLLDLDISRAKKGLICVSGGEGLALKDAEEAVMKIATEIDNSAEIIWGATIDPDLGNKIRVIVVLSDVHSPLTENEKSSI----------SSK------------RNNLP--------------------SARFSLEKFLG-----
>WP-052568240.1|Archaea___Crenarchaeota-Korarchaeia___Korarchaeales___Korarchaeum_cryptofilum___93.39___GCF_000019605.1
MAS-----L----P----------EEIPTKITVLGVGGAGIKAIDSLARSGMELAKLVALDSDLNALRQVKAHEIIQVGENTLRGRGSGGDISLAQKAVDEDLDKVIRTLDVCDLLIAVAGLGGGMGSGGLPYLLRAIRDQAPAMISIVTIPFRYEGQTKMKNVQSGLREIVVVNDSVVVNMNDVLLEKFGE-MPAQVAYSRMDNILKMAINYIVEMLPRDTLQRLDFPDLKGMIERSGIGFIGIGSHR---SVRKAVESAIDTRLLDAEPTSASGYLLYIKIPPTASLSEVIDGPRLITEKYD-E-RISFGARLNPMLR-TPESFVYATGVDSP-V-KE----------------------------------------G-----------------DVKELLRE----
>OYT64102.1|Archaea___Crenarchaeota-Nitrososphaeria___EX4484-205___EX4484-205_sp002255045___91.75___GCA_002255045.1
MSR-I----------------------VNQITVVGIGSAGCNTVTRLYDMNVQNAKLVAVHTEEVHLEKSRADEKVLVGERVTHGRGTGGVVSVGARVMTEDLSSVISKVGSPKTLIVCGGLGGGMGSGGMPVLLEYYKEKDILRLVVTTFPFKFEGLNRKENATHGLTRLMDLADLTVLNLNDILFESIRE-YPMMVGFKLLDLILALTIKGMVDIIMKGGDIGISYGDFEAVSRNAGLGMVGHGTGM--N-VREAVENAISNVYLDGVGTSDSYALVYVATPENVTMGEASIAPDTVSKKYE--TRMFWGHRIESR--NNVQVMLLVSNVQSDSVTS----------------------------------------------------------VS--GFL------
>WP-012309541.1|Archaea___Crenarchaeota-Korarchaeia___Korarchaeales___Korarchaeum_cryptofilum___93.39___GCF_000019605.1
MSG----------P----------EGARVTMTVVGVGGAGCNTLNRLKEVG-APVKTIAIHTEANHLKAIKSDVKLLVGETVTGGFGSGGNPNVGERAIMADLDRIMAAIGRPHVLIVTGGLGGGTASGGIAPILSAVRDRDVIRIALVSFPFSWEGLGKVNNARYGLSRIMGVADLTIVNLNDILSRKIGY-IQVQYAFKYADSLLAAVISDLANLFYMPHVVSISFADFEAVVREAGLGAVGLGVG-G--RVADAAKTALGNILLDAEIKEADSALVYLQATPNTSLEEAGSATKLLTEDYL-E-RVYWGFRIAEDL-NEPRITIIASGVRSPTL-E-----------------------------------------G----------------LGISAT-R-----
>WP-083758174.1|Archaea___Crenarchaeota-Korarchaeia___Korarchaeales___Korarchaeum_cryptofilum___93.39___GCF_000019605.1
MRM-I---M------VDRGLESVEKATEAKINIVGIGGCGNNIISAFYKKFPKNVKTIAVNTDSAVLKKADADEKVLIGRYTHKGRGAQGVPDLGREAMEEDIESVLRALENVGIVIGIAGMGGGTGSGGLPVLMREIRKREVIKISVVTLPMREEGEERKRNAQFSLKETLEVSDVTVVNANDLAMEKAKS-VDLNYAFSMVNRKIERSIYALVKMQTGPGYVNVDLSNFARISYQSGLGFIGVGRGR---YIFEAFDDALQDDYAKCDLTEAKGAIIYFEGKSDLRVDQMREATDILSRRYRP--TVFMGVR--PEYPD-VRVNLLVTQVRSHYV-------------------------------------------------------------D--DFLE-----
>OYT64105.1|Archaea___Crenarchaeota-Nitrososphaeria___EX4484-205___EX4484-205_sp002255045___91.75___GCA_002255045.1
MVQ-V-------------------SEEKAKIIVVGVGNCGGNIITALDPYKIP-AKRIAVNTDEASLRKTLCDVRIHVGRSVDERRGASGMPDLGEKLMEDDVGKITREIEDTDVVIGIAGLGRGTGGGGLPVLLSRLHEEDTVTLALVTLPFRTEGKQRRRNAQYSLDKVSQTADSYMIFSNELLIRKYRK-LSIPEAFRRMNLYIARIVDQLV-RLDERGTISIDFSDMRRNFKDGDLCFIGIGRET-RRSILESFDTVFHNDYSESDITGGKAAITICEGQESL-LKEITLIHERLVEKYK--SDIYMSIR--PKMAPTATVTLLVSGVKSHYL-------------------------------------------------------------D--KFMRED---
>WP-012309538.1|Archaea___Crenarchaeota-Korarchaeia___Korarchaeales___Korarchaeum_cryptofilum___93.39___GCF_000019605.1
--------M------SRSELARASELSALKMVLVGVGGCGNNTVNNVKRYGVR-VPTVAVNTDAPTLQRISADIKILIGEGAHKGRGAAGSPELGRQIAEQDMDKILAPLRDKELIMITAGMGGGTGTGAGPTIAEAIKEKDKIVIGIVTLPFTSEGPTRIRNAQWGLSRMLDSADMTVVNANDLLKERAGN-LPVSQAFREMDKLLVDIIDSIVDIVPQPGLVNIDYSNMEVLVRGSGLGFIGIGRGR---SSMEAFRNALAANYSQADIRNAKGAIVYVEGNQSLVMRELDRIPQMLSSDYN--MSIFWGIKPNWKL-YEPKIMLLATGVRSELV-------------------------------------------------------------D--RWLQ---G-
>WP-012309540.1|Archaea___Crenarchaeota-Korarchaeia___Korarchaeales___Korarchaeum_cryptofilum___93.39___GCF_000019605.1
-----------------MSWRRGEPTSQLKLAVVGIGGAGCNMITNIKRTGFSDAKLIAVNTDAASLSATKADHKVLAGESFLGGR-SARTIENGKKAMEAVKENLISMLSDRELIVLLAGLGGGAGTGGIVTLAETIKESNALTISYVVIPFASEGEVRINNAKYGLSEIIDLSDVTWVAFNDVLKRKFTN-MPLTRAYKMMDDRLFNVIRGLANLSPLPGMQNVDFAIMKEIAKGSGLGYAGFGEGR---TAREAFESSLVDPFGDADHKGAKGVVGILESTETVSVEGMTYVQDVLTTNLG--PEVYFGLKPSIEM-TTPKVTVYTFGVKSRMV-------------------------------------------------------------E--DFLS---SM
>ODS36228.1|Archaea___Altiarchaeota-Altiarchaeia___WOR-SM1-SCG___WOR-SM1-SCG-A_sp001723845___79.06___GCA_001723845.1
MPD-IEKGLEKSPPEERKDVKKQESTAVPNIGIIGVGGAGNNTVARIAATGIDCANIYAINTAVGDMKRLGGNKKGLIGANMTKGLGAGGDYEKGRKAATGDRDKITNMLQDTNLLFLSAGMGGGTGTGAAPVVAEATNSFDCTTIAVVTFPFDHEGGHRARSARKGIADMRKHADTVVIVDNNRLDKLYGT-RTVGDALQKADDIITTAITSIAETISTPNEISLDYADIRTIMKGNGVAVMCLGQGR---SIEEAVENTITKPLLDVDYEGATGALIHVIGGPNMKLADTTDIGKQLTTKLSPDANVIWGIRVKEDMGENIEVITIFNGIKSPQILGD--E----------YTEEPQS--------------------AL--------QI-SDAELGLQSIIQQ----
>SIM88018.1|Archaea___Thermoplasmatota-Thermoplasmata___Thermoplasmatales___Cuniculiplasma_divulgatum___96.33___GCA_900083515.1
MSV--N--ME-----YDSEMEKILKTAKVRIKVIGCGGAGCNSVTNLKKFGLSGAKLIALNTDAAHLKKTDSDVLMLIGERLTNGHGAKADPNVGRDAAIESRDSIMKATANADLVFIIAGMGGGTGTGSAPIVAQAAKANGAQVICFVTLPTKSEGEIRKQNAKIGLESLTKVSHTVIVISNERLKQINNK-KNEEESYAMADKFIVDQISGIVNTITDTSLINVEFSDLMRVLSHSRAAYVGVGESSGEKRMDFALNDALTNQLIDVDISKAKGCLMRVIGG-NFTIDEFDDISKKMLGMMNEDCEFIVGADIKEEMGDAVKIFLIITGVDSNFIIGN----------------------------------------G--ID---P-HL-GDDD-D-----R-A---
>MAW67229.1|Bacteria___Chloroflexota-Dehalococcoidia___SAR202___GCA-002694895_sp002711005___83.69___GCA_002711005.1
MFY-VQ--L-----------IKGNIMSNIKVTIVGVGGAGCNTISRLKSKKFTKYNMLAVNTDTQMLETVKSSGVFAIGPILTNGFGSGGNPRIGREAAKESLDQLSTILEGQDLVILTTGLGGGTGTGATPVIASLAKKLGALVIVVATQPFGFEGNLRKQYSDRAVKSILRASDSFIEINNDGLLSMNNDDKSLDESFKQADIALINIVEEITSVIADSGLINIDFADVKNMLTKSGKTFISKSKIDKNQKMDDICLDLKRNLLINYSFKSAKKVLLSIKSSSNFSLNELNLIATKISSFLDQPQNILIGVNNTYHKKNIIEATLIASDLKTDEI--ET----------------PK---------------------SVFEN--D--ETSKNESVKSPNFLK-N---
>KKW41808.1|Bacteria___Patescibacteria-ABY1___Magasanikbacterales___GWA2-56-11_sp001004885___72.28___GCA_001004885.1
M---PQ--VK---P---------EIETFAKIKVIGVGGSGGSAVDRMVKSGIRGVDFIVMNTDVQALHHNSAAHKLHIGKTVTRGLGAGMNPDVGKRSAEEAQNEIREMLKDTDMVFVTCGLGGGTGSGASPVVAEIARDMGVLTVAVVTRPFSFEGPQRKSIADRAFDELSRNVDTIITIQNDRILQIIDKKTSLVEAFRIVDDVLRQGVQGISELITVPGLINVDFADVRTIMSDTGSALMGIGLGSGESRAVEAAKAAISSPLLDISIDGARGILFTITGGASLGMQEVAEAAKIITSSADDDARVIFGAVIDETMGEEVRITVIATGFDERTREKHFAGE-PG------QKRKPEA-DEPV-RPSSVSSPSVS-QAS---PK--L-G-DSDAELEIPAFIRKKMNQ
>PIP60890.1|Bacteria___Patescibacteria-ABY1___SG8-24___21-14-all-47-17_sp002786495___71.03___GCA_002786495.1
M---AE--IK---P---------DIETFAKIKVVGVGGSGNASVNRMIAAKIRGVDFIAMNTDVQALHHSQAAQKLHIGKTVTRGLGAGMNPEMGLRAAEESQTEIREMLAGSDMVFVTCGLGGGTGSGAAPYIASVAKELGALTVAVVTRPFAFEGAQRRTIAENAHEKLAEHVDTIITIPNDRILQIIDRKTSLVEAFDIVDDVLRQGVQGISDLITVPGLINVDFADVRAIMADRGSALMGIGHGHGENRAADAAKAAIASPLLEVSVDGAEGILFTITGGSNMGMYEVSEAAKVITESTDPQAKVIFGAIIDDSMKDEVKVTVIATGFESRSSKSGARNI-LSAPTPST----PQ-P-KP--QYAAENKK--P-TLA---SK--K-A-SEDDGLDIPAFIRKKMM-
>KKR54914.1|Bacteria___Patescibacteria-ABY1___UBA11705___GWC2-39-14_sp000996245___71.78___GCA_000996245.1
M---PE--VK---P---------EIQTFAKIKVVGVGGGGNSAINRMIQAHIKGVEFISLNTDLQSLQANLAPEKIHIGKSTTRGLGAGMNPAVGRKAAEESQNEIREMLKGADMVFITYGTGGGTGTGAGPKVAEIAKELGALTIAVVTKPFSFEGGPRKRIAEEGLKELASKVDTLITIPNDRIWQIIDKKTPLIEAFGVVDEVLRQGVQGISELITLPGLINVDFADVKTIMENSGSALMGMGESAGDNRAIEAAKAAIASPLLEVSIEGAKGILFTITGGPDLTMYEVSEAAKTITESVDSDARIIFGAVVDDNLKDRIKITVVATGFDQPGVQSHLLRV-NAQPSTPN-DRRPE-PQEP-----KQEDPDKV-NPG---TA--T-A-GDDEDLEIPAFIRRKMM-
>OGF18748.1|Bacteria___Patescibacteria-ABY1___BM507___2-12-FULL-45-10_sp001777995___61.22___GCA_001777995.1
M---AQ--IK---P---------EIETFAKIKVVGTGGGGGAAVNRMIEAGIRDVEFIAVNTDMQALQHNKAPHKIHIGRAVTKGLGAGMDPELGKLAAEESQNELRDALKGADMVFVTCGLGGGTGSGSSPVIAELARDTGALTIAIVTKPFSFEGAQRRNIAERSLAELTDKVDAVITIPNDKLLQVIDKKTSLLDAFRIADEILRQGVQGISEIITVPGLINVDFADVRSIMNNAGSALMGIGQASGENKAIEAAKMAINSPLLEMSVEGARGVLFTIVGGKDLSMYEVNEAAKVITSSTDEDARIIFGAVIDERLKDEIKITVIATGFEPAPHKSSSAID-ISKDSSPY-ERMSQG-KSPL-KAAQ-AEPAK--NKE---RS--E-E-EEDDELGIPAFIRKKMM-
>PJA46282.1|Bacteria___Patescibacteria-ABY1___SG8-24___UM-FILTER-41-35_sp002791275___62.21___GCA_002791275.1
M---AE--VK---P---------EIETFAKIKVLGVGGGGGAALNRMIKENLKGIDFIAVNTDVQALQHNLAPTKISIGKTVTRGLGAGMNPEMGRRAAEENANDVRSLISGSDMIFLTGGLGGGTGSGALPELAKIAREAGALTVAVVTKPFSFEGAQRKRIADDAYAALSEQVDTIITIPNDRVLQIIDKKTSLLEAFQIVDDVLRQGVQGISEIITLPGLINVDFADVKAIMENAGSALMGIGFATGENRAVEAAKMAIASPLLELSIDGAKGILFTVTGSSDLAMYEVAEAAKAITGSADDDAKVIFGALVDETLDDEVRITVVATGFDGRERRSAPSLAGAPPRTVPV-RQQNQ-TTQP-----RREDT---VRQA---KK--D-V-DDNDDLGIPAFIRRKMM-
>PIS05706.1|Bacteria___Patescibacteria-ABY1___Buchananbacterales___2-01-FULL-39-33_sp002773855___74.75___GCA_002773855.1
M---PE--VR---L---------EVEPFAKIKVVGVGGSGGSAVNRMIASKIKGVEFIAVNTDIQALHHNDAKHKLHIGEATTKGLGAGMDPNVGFQAAQESINELREILKGADMVFITCGLGGGTGTGASPVVAQIAKEIGALVIAVVTKPFAFEGAKRKEIAENGYKELESRVDTIITIPNDKILQIIDKKTSLLDAFKTVDDVLRQGIQGISEAITIPGIINVDFADVKAIMNNAGSSLMGIGEATGENRAISAAKKAISSPLLDISIDGARGVMFILTGGSNLTMNEVNDVGNIIAESVDANAKIIFGTVIDENMKDKVRVTVVATGFDDNRQSQPMSRS---SLEEPK---------SP--K----EEI---SKPF---KR--V-V-PEEDDLEIPAFIRRKMK-
>KKU14222.1|Bacteria___Patescibacteria-ABY1___Magasanikbacterales___UBA10146_sp001001925___58.42___GCA_001001925.1
M---PE--VK---P---------AIESIAKIKVVGVGGSGGSAVNRMIQQKIRGVEFITMNTDLQALHASLAQTKVHIGKSATRGLGAGMNPEIGKKAAEENQNEIREALKGANMIFITCGLGGGTGSGAAPVVAEIAKSSGALTVAVVTKPFGFEGVKRKEIADSAFEELSSRVDTIISIPNDRILQVIDKKASLIDSFRIVDDVLRQGVQGISDLITTPGLINVDFADVEAIMRDTGSALMGIGRATGETRAIEAAKMAVDSPLLELSINGAKGILMTIAGSEQLGMHEVSEAVQMVTANADENAKVIFGVIIDENLKDEVKVTVIATGFDKREKITTPLGS-KSSHTAP--DRAPT---QK--K---------SNENR---DE--A-L-SDEDETEIPAFIRKKLGH
>PIW95593.1|Bacteria___Patescibacteria-ABY1___UBA2196___2-02-FULL-39-13_sp002782365___62.27___GCA_002782365.1
T---IE--VK---P---------DIETFAKIKVVGVGGGGGSAINRMVASNIAGVDFISINTDAQALHQNLSKNKLHIGRTVTRGLGAGMNPELGTKSAEESSSEIREVLKGSDMIFITCGLGGGTGTGAAPVIAAVARDVGALTVAVVTRPFSFEGAQRRTIADKGLEELAGKVDTIISIPNDRILQIIDKKTSLLDAFAVVDDVLLQGVKGISELITKPGLINVDFADVKAIMKESGSALMGIGQAGGENRAVDAAKIAIDSPLLELSIEGAKGVLFTITGPSDLSMNEVNEAARLITASVDSGAKIIFGTIIDDSLKGEVAITVIATGFAEDKAKRDSKFDGLG----------PTI-DKPG-VPVK-DESVF--QRE---DD--E-Q-DTQGELEIPAFIRRKMK-
>KKS94353.1|Bacteria___Patescibacteria-ABY1___GWA2-43-13___GWA2-43-13_sp000999025___77.72___GCA_000999025.1
V---TE--VM---P---------DIETFAKIKVVGVGGSGNSALSRMMQVGIRGVEFLAINTDAQAIQHCKAPGKIQIGKSITRGLGAGMEPDQGKRAAEESAEEIEQKLAGADMIFITCGLGGGTGTGASPVIARIARDLGALTVAVVTKPFSFEGAQRKAIAERGFDELADVVDTIISIPNDRLLHIIDKKTTLLDAFQVVDDVLRQGVQGISELITVPGVINADFADVKSIMQNAGSALMGIGRGTGDNRAAEAAKAAIDSPLLEVSIDGAKGILFTVAGDSSLGMYEVHEAAQIITKQADPNARVIFGTVIDDSLGDEIKITVVATGFNDGVLDRGPRTH-TDRSQQTQ-HQKDE---RP--Q----------GQND---KK--Q-L-PAEDDLEIPTFLRKKMG-
>OGF20793.1|Bacteria___Patescibacteria-ABY1___XYB2-FULL-38-15___XYB2-FULL-38-15_sp001778095___70.1___GCA_001778095.1
M---PE--IK---P---------EIETFAKIKVIGVGGAGGSAINRMVKSKIKGVEFIVANTDVQALHYSEAPVRLHVGKTVTRGLGAGMDPEIGKKAAEESQNEIRDILKGADMVFVTCGLGGGTGTGAAPIIAQIARDLGALTVGVVTRPFAFEGAQRRINADRGLEEMEGKVDTLITIPNDRLLQIIDKKTTLLDAFTTCDEVLKSGVQGISELITIPGLINVDFADVKAIMKDAGSAMMGLGEASGEKRGEEAAKIAISSPLLEQSIEGARGILFTVTGGPGLGMHEVAEAAKIITGSADPDAKVIFGAVINENMKDAIRITVIATGFNDRKKAVSDVES-PA-------QKRPV---ED--SGMEMDDS---IKKAI--DE--K-G-GEGEDLDIPAFLRKKIM-
>WP-012106235.1|Archaea___Halobacterota-Methanomicrobia___Methanomicrobiales___Methanoregula_boonei___99.54___GCF_000017625.1
----------------------------MRVFFIGFGQAGGKIVDMFIEQD-KG-RGIAVNTARMGLKHIELKDRILIGQTMVKGHGVGTDNVTGARVTADEIDSIISAVHDIDAFVIVAGLGGGTGSGGSPVLARHLKRIREPVYALGIIPAPEEGRLYSYNAARSLTTLVNEADNTFIFDNSAWKNEGES---VKSAFERLNNEVVRRFAILFE-V---GEMVVDSSEIINTLRGGGITSVGYAISEGMDKIVGLVRRAMLGRLLPCDYSTAERALVLLAGPPDMDRKGVEKAKSWVEENI-AGVEVRGG---D-N-SEYVAAVVMLATVGNPRI-KE--DIA-E------KEIK---------------SK------E--S------TM--EEGIE-PLF-------
>WP-007314297.1|Archaea___Halobacterota-Methanomicrobia___Methanomicrobiales___Methanolinea_tarda___99.02___GCF_000235685.2
----------------------------MKMFFIGFGQAGGKIVDMFLEQD-KG-RGIAVNTARMGLKHIDMKDRILIGQTVVKGHGVGTDNAAGARITLDEIDSIVSGIHDVDAFMIVAGLGGGTGSGGTPVLARALKKIREPVYVLGILPAPEEGRLYSYNAARSLTTLIKEADNTFIFDNSAWKNEGES---IKSAFSRLNDEIVRRFGVLFE-V---GEMVVDSSEIINTLRGGGITSVGYAITESLDKIISLVRRAMLGRLLPCDYSTAERALVLVAGPPDLDRKGIEKAKSWVEENI-AGVEVRGG---D-N-SSYVAAVVVLATIANPRI-RE--DIA-T------KEAK---------------SQ------E--P------IT--DEEIE-PLF-------
>WP-018154518.1|Archaea___Euryarchaeota-Methanococci___Methanococcales___Methanothermococcus_thermolithotrophicus___91.19___GCF_000376965.1
MR-LVKEALAKNNDE--QKQMSKDDFGNASIVVVGCGGAGNNTIHRLMEIGIEGAETIAINTDKQHLENIDADKKILIGSTLTRGLGAGGYPEIGKKSAELAKNVLEDVIKNADLIFVAAGMGGGTGTGSAPVVAEIAKENGAVVIGVVTYPFKIE-RARLKKADEGLRKLTECCDTVIVIDNNRLVDFVPN-LPMNEAFKVADEIIAQAVKGITETISQKSLINIDYADVRAVMSNGGVAMIGVGEVDYDDRVERIVKDTLECPLLDIDYKGATGAIIHITGGPDLTLGEANRIGEGITSSMDPNANVIWGSRIDPSMEGCIRVMAIITGVKSPNILGGGKSP----------QRI-------------------IPK-E---------K-KSRSSLGID-YI------
>WP-042698049.1|Archaea___Halobacterota-Methanomicrobia___Methanomicrobiales___Methanocorpusculum_parvum___98.21___GCF_002287215.1
----------------------------MRVFFIGFGQAGGKIVDMFLAQD-KG-RGIVINTARMGVKYIPMEDRLLIGQTMVKGHGVGTDNVTGAKVAADEIDTIINAIHDVDAFVVCAGLGGGTGSGGAPVLCRHLKRIREPVYALGIIPAPEEGRLYSLNAARSLSTLVNEADNVIVFDNSAWKNDGES---VKSAFDRLNEEIVRRFGVLFE-V---GEMVVDSSEIINTLRGGGISSVGYAISEGSDKIIGLVRRAMLGRLLPCDYSTAERALVLVAGPPTLDRKGVEKSKSWVEENI-AGVEVRGG---D-D-SGYVAAVVLLATIGNPRI-RE--ELA-E------KEVR---------------SR------E--TS-----SM--EDGID-PLF-------
>WP-012617210.1|Archaea___Halobacterota-Methanomicrobia___Methanomicrobiales___Methanosphaerula_palustris___99.84___GCF_000021965.1
----------------------------MRVFFIGFGQAGGKVVDMFMEQD-S--RGLVVNTARIGLKNIPMKNRILIGQTVVKGHGVGTDNAMGAKLTKDEIDSIVTAISDIDAFVVIAGLGGGTGSGGSPVLVRHLKGLHEPVYALGILPSVEEGRLYTYNAARSLTTLVNEADNTFIFDNGAWRKEGES---IKMAYDRVNDEIVRRFGVLFE-V---GEMVVDSSEIINTLRGGGITTVGYAKTEGLDKIISLVRSAMLGRLLPCDFKTAQRALILLVGPPGMDRKGVEKARSWVEENI-EGEEIRSG---D-E-SNYVAAVVVLASIGEPRI-RA--DMA-E------KVAR---------------AK------T--M------TM--EDGID-PLF-------
>WP-011973996.1|Archaea___Euryarchaeota-Methanococci___Methanococcales___Methanothermococcus_A_aeolicus___99.03___GCF_000017185.1
MR-LVNEALSSNSEE--NKNASRDDFGNASIIVIGCGGAGNNTIHRLTEIGIEGAETMALNTDKQHLEHVNADKKILIGSTLTRGLGAGGYPEIGKKSAELAKNVLEDVLKNADLVFVTAGMGGGTGTGSAPVVAEIAKENGAVVIGMVTYPFKIE-RARLKKADEGLARLTEACDTVIVIDNNRLVEFVPN-LPLNEAFKVADEIIAQAVKGITETISQKSLINIDYADVRSVMTDGGVAMIGVGEVDYEDRIEKVVKDTLSCPLLDVDYAGATGAIIHITGGTDLTIGEANAIGEGITQSMDQNANVIWGARLDPSMEGCIRVMTIITGVKSANILGKEKNN---------GRRI-------------------IPK-T---------Q-KTKSSLNID-YI------
>OUT41511.1|Bacteria___Proteobacteria-Alphaproteobacteria___Micavibrionales___TMED2_sp002168225___86.62___GCA_002168225.1
M---IN--VA-V-PD--------DAQLTPKIFVIGVGGAGGNAVNNMIHSNLEGVNFLVGNTDAQALQGNDAEIKVQLGPTTTKGLGAGSRPEVGEAAAEEAMPEIMEHLEGANMVFITAGMGGGTGTGAGPVIAKACREAGILTVGVVTKPFQFEGAHRMRTAEAGIKELQAYVDTLIIIPNQNLFRVANEKTTFADAFKMADDVLHAGVRGVTDLMVMPGLINLDFADIKTVMQEMGKAMMGTGEASGERRATEAAEAAISNPLLDTSMQGARGILINITGGMDMTLFEVDEAANRIRQEVDPDANIIFGSTFDEHMEGVMRVSVVATGIDAAEGQQPVPLP-ERKPVVMA--PQPAAR-APAPAPIEKPDPF-LKTRSLL-DRVGPAE-TDEEMLDIPAFLRRQAN-
>WP-044564228.1|Bacteria___Proteobacteria-Alphaproteobacteria___Azospirillales___Nitrospirillum_sp000333275___96.69___GCF_000333275.1
MT--IK--VT-I-PP--------VVLTRPRITVFGVGGAGGNAVNNMIRSNLEGVEFVVANTDAQALTGSEATKRLQLGSTITRGLGAGSRPDVGRAAAEEQLEEILSYLEGTNMCFITAGMGGGTGTGAAPVIARAAREQGILTVGVVTKPFHFEGAHRMRIAEQGINELASYVDTLIIIPNQNLFRVANEKTTFADAFKMADDVLHSGVRGVTDLMVMPGLINLDFADIRTVMTEMGKAMMGTGEATGDRRAVEAAEAAISNPLLDVSMKGARGVLINITGGYDMTLFEVDEAANRIRDEVDPDANIIFGSTFDAQLDGKMRVSVVATGIETLAGQQPRPAQ-LSIPATPS--PQPAPA-RPAPRPA-APNPDR--ERGIF-QRMGPAP-GEDSSLDIPAFLRRQAN-
>WP-013300733.1|Bacteria___Proteobacteria-Alphaproteobacteria___Caulobacterales___Parvularcula_bermudensis___97.23___GCF_000152825.2
MP--LN--LT-A-PD--------LTELSPRISVIGVGGAGGNAVNNMIEAELDGVEFIVANTDAQAVGLAKAQHRLQLGTSTTRGLGAGSRPDVGREAAMESLDEVMDLIDGANMLFITAGMGGGTGTGAAPVIAEAARDRGILTVGVVTKPFQFEGARRMRIAEAGIEELQDKVDTLLIIPNQNLFRLADENTTFADAFGMADQVLHQGVRGITDLMIVPGLINLDFADVRSVMSEMGKAMMGTGESSGEGRATEAAQAAISNPLLETSMKGARGVLINITGGLDMKLFEVDEAANRIRAEVDPDANIIVGSTFNQELQGTMRVSVVATGIERATA----PAE---TARAST----PVSP-DPV-KPE--PNPFRI-DQGLL-KETGPAD-HEEEDLDIPAFLRKQAQK
>WP-104828719.1|Bacteria___Proteobacteria-Alphaproteobacteria___Caulobacterales___Marinicaulis_flavus___98.3___GCF_002943565.1
MP--IN--LS-V-PE--------LTELQPRITVIGVGGAGGNAVNNMIESQLEGVEFVVANTDAQAVGLSKAQKKIQLGVKTTQGLGAGSIPDIGRAAADESLDEILEHVGGCHMLFVTAGMGGGTGTGAAPVIAKAAKERDILTVGVVTKPFHFEGARRMRLATAGIEELQKHVDTLLIIPNQNLFSIANERTTFHEAFAMADQVLHSGVRGITDLMVMPGLINLDFADVRTVMSEMGKAMMGTGEAEGEKRAIQAAEAAISNPLLEVSMKGAKGVLINITGSMDMTLFEVDEAANRIRAEVDPDANIIVGSTFNQDLEGRVRVSVVATGIDIEEKEQPRPQI-KVKPWREP--PQPARN-QPAPQPVE-ANPFRL-EADMF-KSLGP-D-QEDADLEIPSFLRKKKTG
>WP-044429636.1|Bacteria___Proteobacteria-Alphaproteobacteria___Azospirillales___Skermanella_aerolata___100___GCF_000936425.1
M---IN--LS-M-PE--------IVDLRPHITVFGVGGAGGNAVNNMIKSNLEGVEFVVANTDAQALKGALAEKRLQLGTTITRGLGAGSRPDVGRAAAEEQLAEIMGYLEGANMVFITAGMGGGTGTGAAPVIARAAREQGILTVGVVTKPFHFEGAHRMRLAESGINELQQFVDTLIIIPNQNLFRIANEKTTFADAFKMADDVLHSGVRGVTDLMVMPGLINLDFADIRSVMTEMGKAMMGTGEASGERRAIDAAEAAISNPLLDVSMKGARGVLINITGGMDMTLFEVDEAANRIRDEVDPDANIIFGSTFDQDLDGRMRVSVVATGIEAEKIAQPRPAS-ASAPAPAGGQEQPQHE-APP-RPAE-IAPTALKKRSLF-ERVGPSH-AEEEMLDIPAFLRRQAN-
>MAO91013.1|Bacteria___Proteobacteria-Alphaproteobacteria___UBA8366___GCA-2696645_sp002696645___54.66___GCA_002696645.1
MS--IN--FQ-A-PQ--------TADLKPRIVVVGVGGAGGNAVNNMIRSNLEGVEFVVANTDAQALKHSQADLKIQLGATLTQGLGAGARPEVGREAAEESMADAMEHLAGANMVFITAGMGGGTGTGAAPVLAEACRDHGMLTVGVVTKPFHFEGAHRMRAAEQGIEELQQFVDTLIIIPNQNLFRVANEKTTFADAFKMADDVLYSGVRGVTDLMVMPGLINLDFADIRTVMSEMGKAMMGTGEAEGDNRAIMAAESAISNPLLDVSMAGARGVLINITGGPDMTLFEVDEAANRIREEVDSDANIIFGSTFDENLQGIMRVSVVATGIESESAQMPRPQS-KAAPVAEEADPEPAAA-APQPRPV--AEPF-LPKESLF-SRVGPSK-AEEEMLEIPAFLRRQAN-
>WP-026987609.1|Bacteria___Proteobacteria-Alphaproteobacteria___Kiloniellales___Fodinicurvata_fenggangensis___100___GCF_000686045.1
MS--LN--LS-V-PE--------TEVLRPRITVIGVGGAGGNAVNNMIRSNLEGVEFVIANTDSQAMQQSLCEERIQLGRNITSGLGAGSRPDVGRAAAEEALEEVLTHLDGANMVFITAGMGGGTGTGAAPVIARAAREAGLLTVGVVTKPFQFEGIHRMRMAEQGIQELSQYVDTLIIIPNQNLFRIATEKTTFADAFKMADDVLYSGVRGVTDLMVMPGLINLDFADIRAVMTEMGKAMMGTGEAEGDNRAIAAAEAAISNPLLDVSMCGARGVLINITGGEDMTLFEADEAANRIRDEVDPEANIIFGSTFDESLNGRMRVSVVSTGIEMEAATQPRPGN-LSKPAAETEQAEPAAQ-MPS-EPM-QASAF-MRNKSLL-GRLGPSK-EDEELLDIPAFLRRQAN-
[truncated: 465,485 more chars]
