# Supplementary material for: Early origin and evolution of the FtsZ/tubulin protein family
Source: Front Microbiol. 2023 Jan 10;13:1100249. doi: 10.3389/fmicb.2022.1100249 (PMC9871819; doi:10.3389/fmicb.2022.1100249)
Supplement: Supplementary file 2 [file Data_Sheet_2.ZIP › DATA/fig4-5/trees/MSAs/Tubulin_CetZ_FtsZ_linsi_trimal_gt20.bmge.afa]

>PZO87686.1|Bacteria___Proteobacteria-Alphaproteobacteria___Micavibrionales___Micavibrio_A_aeruginosavorus_B___86.84___GCA_003240795.1
KITVVGVGGAGGNAVNNMISGLEGVEFLVCNTDAQALDLCETRIQLGSHVTGGLGAGAKPEMGMKAAEESIEDVMRLQGANMVFITAGMGGGTGTGAAPVIARACRDSGILTVGVVTKPFTFEGTHRMQADAGILEMQVVDTLIVIPNQNLFRVANTTFAEAFRMADSVLQSGVRGVTDLITKEGLINLDFSDVRSAMLEMGKAMMGTGEAEGERRAIEAAEAAINNPLLDISMKGARGVIINVTGGADMTLFEVDEACNRIREVDANANIIFGSTFDDRMEGRMRVSVVATGIDDLDIP
>OUT90845.1|Bacteria___Proteobacteria-Alphaproteobacteria___Micavibrionales___TMED27_sp002167715___91.43___GCA_002167715.1
RIAVIGVGGAGGNAVNNMISSLEGCEFIVCNTDAQALDLSMTKVQLGEHVTGGLGAGSKPEVGRAAAEESLDEVMHLEGANMAFITAGMGGGTGTGAAPVIAKAXREHGILTVGVVTKPFHFEGSHRMSAEAGIEEIQYVDTLIVIPNQNLFRVANTTFAQAFEMADSVLQAGVRGVTDLMVRPGLVNLDFADIRTAMLEQGKAMMGTGESDGDKRAVEAAESAINNPLLDVSMKGAKGVIINVTGGYDMTLFEADEACNRVREVDPDANIIFGTAFDENLEGRMRVSIVATGIDQLDIP
>WP-081463076.1|Bacteria___Proteobacteria-Alphaproteobacteria___Micavibrionales___Micavibrio_aeruginosavorus_B___90.81___GCF_000226315.1
KITVVGVGGAGGNAVNNMISGLEGVEFVVCNTDAQALDLCENKVQLGMAVTGGLGAGARPEVGGAAAEESLDDVLFLDGANMAFITAGMGGGTGTGAAPVIAKACRDKGILTIGVVTKPFHFEGALRMMAEAGIAEMQYVDTLIVIPNQNLFRVANTTFADAFKMADGVLQSGVRGVTDLMVMPGMINLDFADIRTAMMEMGKAMMGTGEATGERRAVEAAEAAINNPLLDVSMKGAHGVIINVTGGYDMTLFEVDEACNRIREVDPNANIIFGSTFDGTLDGVMRVSVFATGIDDLDIP
>PJB71027.1|Bacteria___Proteobacteria-Alphaproteobacteria___Micavibrionales___UM-FILTER-47-13_sp002789675___92.11___GCA_002789675.1
KITVLGVGGAGGNAVNNMISGLQGCEFVVCNTDAQALGLSENKVQLGVSVTGGLGAGAKPEIGCAAAEESIEEVAYLEGSNMAFITAGMGGGTGTGAAPVIAKICRDLGVLTVGVVTKPFHFEGTHRMMAEAGIHEMQYVDTLIVIPNQNLFRVANTTFAEAFKMADSVLQSGVRGVTDLMVMPGLINLDFADVRSAMLEMGKAMMGTGEAEGDRRAIEAAESAINNPLLDVSMKGARGVIINVTGGLDMTLFEVDEACNRIREVDPNANIIFGSTFDEKLDGMMRVSVVATGIEELDIP
>MAH83282.1|Bacteria___Proteobacteria-Alphaproteobacteria___Rhodospirillales_A___TMED8_sp002690705___95.85___GCA_002690705.1
RITVVGVGGAGGNAVNNMIRELEGVDFVVANTDAQALLTSQRRIQLGATLTEGLGAGSKPEIGAAAAEEARDEMLQINGAHMAFIAAGMGGGTGTGAAPVIAQAAKEAGILTVAVVTKPFQFEGSHRMLAESGIEELAYVDTLIIIPNQNLFRVATTTFADAFGMADEVLYSGVRGVTDLMVMPGLINLDFADIRSVMSEMGKAMMGTGEAEGDRRALEAAESAIANPLLDTSMKGAKGVLINITGGSDITLFEVDEAASRIREVDQDAYIIIGSAFDAALDGKMRVSVVATGIDLLDIP
>HBN22415.1|Bacteria___Proteobacteria-Alphaproteobacteria___Caedimonadales___UBA9215_sp003503995___75.27___GCA_003503995.1
KITVIGVGGAGNNAINNMIYDLQGVEYLACNTDAQHLSEDERRIQLGLDVTQGLGAGSHPEVGRAAAEESLDEIVFLKGSNMVFITAGMGGGTGTGAAPVIAQAAREMGILTIGVVTRPFSFEGPHRTMAESGISEMEYVDTLIVIPNQNLFRIATTTFADAFKMADDVLYSGVRGVTDLMIMPGLVNLDFADVRAVMTEMGKAMMGTGEAKGENRAIIAAESAISNPLLDVSMRGAKGVLINITGGMDMTLFEVDAAANRIREIDADTNIIFGSTFDETLDGEMRVSVVATGIDVQDIP
>MBB53690.1|Bacteria___Proteobacteria-Alphaproteobacteria___Rhodospirillales_A___UBA3470_sp002709525___85.85___GCA_002709525.1
KLTVIGVGGAGGNAVNNMIRELEGVDFVVANTDAQALDQAEARIQLGANLTQGLGAGSQPDVGRAAAEEAIEEVLSLNGSHMAFIAAGMGGGTGTGAAPAIARAAKEAGILTVAVATKPFQFEGAHRMLAEAGIKELEYVDTLIIIPNQNLFRVATTTFADAFAMADEVLYSGVRGVTDLMVMPGLINLDFADIRSVMSEMGKAMMGTGEAEGERRALDAAEAAIANPLLDTSMRGAKGVLINITGGTDITLFEVDEAASRIREVDQDAYIIIGSAFDQDLQGKMRVSVVATGIDLLDIP
>MBM10247.1|Bacteria___Proteobacteria-Alphaproteobacteria___Rhodospirillales_A___TMED8_sp002721825___76.68___GCA_002721825.1
RITVVGVGGAGGNAVNNMIKELAGVDFIVANSDAQALLRADRRIQLGATLTEGLGAGSKPDVGAAAAKEAHEELLELSGAHMVFLAAGMGGGTGTGAAPVIAKAAKDAGILTVAVVTKPFHFEGTHRMLAESGIDELAYVDTLIIIPNQNLFRVATTTFADAFATADEVLYSGVRGVTDLMVMPGLINLDFADIRSVMIEMGKAMMGTGEATGERRALEAAEAAIANPLLDTSMKGAKGVLINITGGPDITLFEVDEAATRIREVDQDAYIIIGSAFDSELDGVMRVSVVATGIDLLDIP
>PCJ98536.1|Bacteria___Proteobacteria-Alphaproteobacteria___Micavibrionales___UBA1672_sp002747015___98.28___GCA_002747015.1
RIAVIGVGGAGGNAVNNMISNLEGCEFLVCNTDAQALSLSENKVQLGVNVTGGLGAGSKPEIGQAAAEESLEDVLYLDGANMAFVTCGMGGGTGTGAAPVIAKACRQQGILTVGVVTKPFHFEGAHRMQAERGIEEMQYVDTLIVIPNQNLFRIANTTFAEAFKMADTVLQSGVRGVTDLMVRPGIVNLDFADIRTAMLQMGKAMMGTGEATGDKRAIEAAEAAINNPLLDVSMKGANGVIINVTGGYDMTLFEADEACNRIREVDPNANIIFGATFDDSMDGFMRVSIVATGIDELDIP
>HBH26354.1|Bacteria___Proteobacteria-Alphaproteobacteria___Micavibrionales___UBA10425_sp003499545___78.17___GCA_003499545.1
NIAVIGVGGGGGNAVSNMISGLEGCHFLACNTDAQALELAEAKIQLGTAVTGGLGAGSRPEVGRAAAEESMEDILCLEGANMVFVTAGMGGGTGTGAAPVIAKACRDRGILTVGVVTKPFHFEGAHRMLAEAGLEEMQYVDTLIVIPNQNLFRIANTTFAEGFRMADSVLQSGVKGVTDLIVRPGLVNLDFADIKTAMQEMGKAMMGTGEASGDKRAVQAAEAAINNPLLDVSMKGARGVIINITGGLDMALFEVDEACNRIREVDPGANIIFGATFDEGLEGLMRVSIVATGID-----
>WP-089758468.1|Bacteria___Firmicutes_F-Halanaerobiia___Halanaerobiales___Halarsenatibacter_silvermanii___96.93___GCF_900103135.1
DIKVVGVGGGGNNAVNRMIEGLDGVEFLAVNTDAQVLMNAGVTIRIGEQITQGLGAGSDPEIGREAAEQNKDEIAALSGSDMVFITAGMGGGTGTGASPIVARAAREQGALTVGVVTKPFSVEGQKRMNALQGIGDLKEVDTLIVIPNDRLLEVAETSLMEAFKIADNVLRQGVQGISDLITITGIINLDFGDVKTIMKDAGTALMGIGQARGEERAEEAARQAIESPLLEASVDGARGVLLNITGGEELGIHEAYEAASIVKVSDPGANIILGAVIDEEMEEDVMVTVIATGFDDLDVP
>PUU88056.1|Bacteria___Firmicutes_F-Halanaerobiia___Halanaerobiales___Halanaerobium_sp003070825___90.37___GCA_003070825.1
NIKVVGVGGGGNNAVNRMIEGLDGVEFIAVNTDAQALMNAGVTIRIGEKITRGLGAGSDPQIGFEAAEENVEEIAAIDGADMVFITAGMGGGTGTGAAPVVAEAAKKQGALTVGVVTKPLTVEGKKRMNAISGIEELKKVDTLIVIPNDRLLEVAETSLMDAFKIADNVLRQGVQGISDLITITGIINLDFADVKTIMTDAGSALMGIGKADGENRATEAAKLAIASPLLEASIDGARGVLLNITGGMDLGIHEANEAARVIQVADPDANIILGAVIDEELDSEVKVTVIATGFDDLDIP
>OIO84648.1|Bacteria___Actinobacteriota-UBA9087___UBA10029___CG2-30-50-142_sp001871795___94.55___GCA_001871795.1
VIKVVGVGGGGTNAVNRMIAGLRGVEFIACNTDAQALLDADYKVHIGANLTKGLGAGADPEIGFQAAEESREDIKALQGADMVFITAGKGGGTGTGAAPVIAGIAKDIGALTVGVVTRPFSFEGRKRSQADEGIMKLRKVDTLIIIPNDRLLHVAETSIIEAFRMADDVLRQGVQGITDLITVPGLINLDFADVRTIMSDAGSALMGIGVSSGENRAVEAANSAIASPLLEASIDGAQGVLLNISGGSDLGLFEVNEAAEVIAATHPEANIIFGAVIDDTLGDEVRVTVIATGFDDLDIP
>OFW34871.1|Bacteria___Actinobacteriota-UBA9087___UBA10029___UBA10029_sp001767575___80.88___GCA_001767575.1
VIKVVGVGGGGTNAVNRMIAGLRGVEFIACNTDAQALLDADYKVHIGANLTKGLGAGADPEVGYQAAEESREDIKALQGSDMVFVTAGKGGGTGTGAAPVIAGIAKEIGALTVGVVTRPFSFEGRKRSQADEGIMRLRTVDTLIIIPNDRLLHVAETSIIEAFRMADDVLRQGVQGITDLITVPGLINLDFADVRTIMTNAGSALMGIGVSSGDNRAVESARAAISSPLLEASIEGAQGVLLNISGGSDLGLFEVNEAAEVIAAAHPEANIIFGAVIDDTLGDEVRVTVIATGFDDLDIP
>HAW60012.1|Bacteria___Actinobacteriota-UBA9087___UBA9087___UBA9087_sp003491635___72.17___GCA_003491635.1
VIKVVGIGGGGTNAVNRMIAGLKGVEFVAINTDAQALLDADCKLHIGANLTKGLGAGSDPELGYQAAEENRQEIKVLQGADMIFITAGKGGGTGTGAGPVVAEIAKELGALTVGVVTRPFSFEGRKRSQADEGIMKLQKVDTLIIIPNDRLLQVVETSILDAFRLADDVLRQGVQGITDLITVPGLINLDFADVRTIMASAGSSLMGIGVAGGDNRAPEAAKAAISSPLLEASIEGAKGVLLNISGGSDLGLFEVNEAAEVIAAAHPDANIIFGAVIDDSLGDEVKVTVIATGFDDIDIP
>HAL29827.1|Bacteria___Actinobacteriota-Coriobacteriia___OPB41___UBA7930_sp003453535___93.75___GCA_003453535.1
VIKVVGVGGGGTNAVNRMVAGVKGVEFIAVNTDMQALLDADYTVHVGVGLTKGLGAGADPDVGLNAAEENRGEIKALQGADMVFITAGEGGGTGTGAAPVIAEIAKEIGALTVAVVTRPFAFEGRKRAQAEEGIKRLRHVDTLIIIPNDRLLQVAETSILDAFRIADDVLRQGCQGITDLITVPGLINLDFADVRTIMKDAGTALMGIGVATGDNRAHEAAKAAIASPLLESSIEGANGVLLSISGGSDLGLFEVNEAAEVVQAAHPDANIIFGAVIDDSMMDEIRVTVIATGFGDLDIP
>OFW59607.1|Bacteria___Actinobacteriota-RBG-13-55-18___RBG-13-55-18___RBG-13-55-18_sp001768645___96.58___GCA_001768645.1
VIKVVGIGGGGTNAINRMIAGLKGVEFVAINTDAQALLDADVKVYIGGNITRGLGAGSNPEVGEQAALENKDAVGAIKGADMVFITAGKGGGTGTGASPIIAEIAKEQGALTIGVVTRPFSFEGRKRAQAEQGIDKLRKVDTLIIIPNDRLLEVAETSILNAFRMADDILRQGVQGITDLITVPGLINLDFADVRTIMSNAGSALMGIGVGSGENRSSEAARMAISSPLLESSIEGAKGILLNISGGTDLGLFEVNEAAEIIAVADGDANIIFGAVIDDSLGDELRVTVIATGFEELDIP
>GBE57948.1|Bacteria___Actinobacteriota-Thermoleophilia___BMS3ABIN01___BMS3ABIN01_sp002897715___79.24___GCA_002897715.1
VIRVVGVGGGGTNAVNRMVAGLKGVEFVAVNTDAQALLDADVKLHIGGKITQGLGAGANPEVGREAAEESRDEIRAIKGSDMVFVTAGKGGGTGTGAAPVIAEISRELGALTVGVVTRPFSFEGKRRSQAEEGIQVLRAVDTVIIIPNDRLLQVVETSIIDAFRVADDILRQGVQGITDLITVPGLINLDFADVKAIMKDAGSALMGIGVANGENRATEAAKAAISSPLLESSVEGATGILLNITGGTDLGLFEVNEAAEVISAADANSNIIFGAVIDDSVKDEVKVTVIATGFDVLDIP
>OFW61033.1|Bacteria___Actinobacteriota-Thermoleophilia___RBG-16-64-13___RBG-16-64-13_sp001768675___86.21___GCA_001768675.1
VIKVVGVGGGGTNAVNRMVAGLKGVEFIAINTDAQALLDADVKLHIGGKVTRGLGAGANPEVGREAAEESRDEIRALKGADMVFVTAGKGGGTGTGAAPVIAELARELGALTVGVVTKPFTFEGRKRAQAEAGIEALSKVDTLIIIPNDRLLQVVETSIIEAFKVADDVLRQGVQGITDLITVPGLINLDFADVRTVMRGAGSALMGIGMASGENRGVEAAKQAISSPLLEASIEGATGILLNISGGPDLGLFEVNEAAEVIAAADTEANVIFGAVIDESLGDQMRVTVIATGFDILEIP
>OLB24951.1|Bacteria___Actinobacteriota-Thermoleophilia___20CM-4-69-9___13-2-20CM-68-14_sp001914705___59.47___GCA_001914705.1
VIKVVGVGGGGTNAVNRMVAGLTGVEFIAVNTDAQALLDADVKIHIGSQATRGLGAGADPVVGKAAAQESRDELKALKGADMVFVTAGEGGGTGTGGAPILGELAEELGALTVGVVTRPFAFEGRKRAQAERGIEDLRTVDTLIVIENDRLLQVVETSIVDAFKLADDVLRQGVQGITDLITIPGLVNLDFADVRTIMRGAGSALMGIGAASGENRATEAAQAAVSSPLLEASIEGATGILLNVTGGREIGLFEVNEAAEVVTAADQNANVIFGAVIDESLGEEVRVTVIATGFGVLEVP
>PVX27465.1|Archaea___Crenarchaeota-Bathyarchaeia___B26-1___BIN-L-2_sp003096255___71.03___GCA_003096255.1
SVMAVGIGGAGCNIITWVKEGVTGGRLISVNTDATHLAEADRRILIGEKTCHGLGCGGYPKVGEQAMNESFEEVYEVAKSNILFIVAGLGGGTGTGG---IVELAKELHALVIGVATLPFQIE-TARMAAKAAIGQLKYCDTVVIIDNDRLNHLAGLPFKEALGVANTTIGKFVKGVTETITTASLINLDYADLRAIMHDAGLASIGIGQGKDDGKVEHAVERALNERLLDVDITKARGVLIHISGGDDMTLEEVHRGGELIKYMPPNSKVIWGAKVDPNLKGRANVMVVITGVD-LG--
>SPU57686.1|Bacteria___Proteobacteria-Alphaproteobacteria___Caulobacterales___Brevundimonas_vesicularis_A___99.68___GCA_900445985.1
LIRVVGVGGGGCNAVKHMSFDLQGVELICANTDLQALRPVQQKLQLGVETTRGMGAGSQPEVGRAAAEEDRKRIRVLEGADMIFIAAGMGGGTGTGAAPVIAEVAREIGITTLAIVTKPFDFEGSRRMIAEQGVEALKNVDCLVVIPNERISEVMSMPMNEAFRAVDDVLKNGVRSIVGVIQKHGQLNIDFADIKTIMSARGIAILGSGEAQGPDRAATATHKAISSPLLNIDISRATGIMFSVSA-RKVTKKDFTTAGKLIEALHPDPLVIAGMYDDESIEDVVRVTLLATGISGLNIP
>HBO33197.1|Bacteria___Chloroflexota-Anaerolineae___Anaerolineales___T78_sp003532515___77.27___GCA_003532515.1
SIKVIGVGRGGCNAVNHMTEGLKGIEFIAVNRDSQVLSKASKRLFIGELVHHGLDGGEDPKRAEKAAENSADELSVIRDADMIFIVSTMGDGTGTGAAPVVARIAKQAGALTIGVVTQPFTFEGTRRMKAVEGINNLRHVDTLIVFSNDQIKEI-DASLVEAFKVVDHKIFQGIKGISDLLTAPNLICLNLADLRSIMNGGKLAQMTVGKASGEDRARVATEKAISSCPMDFPMNKADGILVNFTCSPDLALIEIKLAIDLIRSARPNVNILFGALINPDLIDEFQVTVFTNGYEDLDI-
>MAV62490.1|Bacteria___Proteobacteria-Alphaproteobacteria___Rhizobiales___MED-G09_sp002704345___56.59___GCA_002704345.1
RISLIGVGGGGGNALKTMVQGLDGVELFAVNTDVQDLESGVTSIPXGSHSTQGMGAGADPKVGKKAAEESQEEIRYLEGTHMLFITACLGGGTGTGAAPVIAQLAKDMGILTVGIVTTPWKFEGKKRMSAKSGVDELCILDTVIVIPNQNIFRVINTPMKECEDLVNKTLHDGVSAISALIMKNGSINIDFADVKTIMQHRGKAVFGVGTASGEDRAILSAEAAISNPMLDLSLKGTKGLLVSLTAGSDINPFEIDSALSLIQDVGEDCEVIFGVFPDEEIGDSFRTAVIATGMDQLEIP
>WP-022859563.1|Bacteria___Actinobacteriota-Actinobacteria___Actinomycetales___Bifidobacterium_magnum___96.23___GCF_000741255.1
IIKVIGVGGAGGNAINRMIDGLSNVGFVAINTDKKDLFKADAKIALVDKNSRGLGAGADPSRGERAAEAHKQEITCVQGTDMVFITCGEGGGTGTGASPVVARAAKEAGALTIAVVTRPFSFEGPQRAAAAGGIEALSEVDALIVIPNDRLLELGDITVMNAFKAADSALLAGVQGITDLITMDNYIHVDFADVTAVLHDSGSALFGIGSEQGEDRAIKAAEKAINSPLLESSIEGASGVLVNVAGPTDLGMFEVNDAVSMVRAAHPEAQIIWGMSLNDSYGDEVSVTVIAAGFDDLDLP
>WP-006292756.1|Bacteria___Actinobacteriota-Actinobacteria___Actinomycetales___Scardovia_inopinata___99.3___GCF_001042695.1
IIKVVGVGGGGGNAVNRMIEGIAGVEFVAVNTDMKDLNDADVRIALTDSSSRGLGAGADPERGAKAAQDHQSEIEVLKGADMVFVTAGEGGGTGTGASPIVARAARQQGAVTIGVVTKPFSFEGGRRASAEDGIEKLREVDALIVIPNDRLRNMDIMNIREVFQMADTSLMSGVRCITDLISSTNTINVDFQDVSSVLQNAGTAMFGIGRARGEDRAVQAAEIAVNSPLLDTPIDGATSLLVNIAGPTDMGFEEFTQASDLVNYAAKGANIIIGLVNDDAYGDEVVVSVIATGFDGL-IP
>WP-014555346.1|Archaea___Halobacterota-Halobacteria___Halobacteriales___Haloquadratum_walsbyi___99.3___GCF_000237865.1
KWQMIGVGGAGNHILDAILQN-DGLDYAGLNTNIAELGQQDEKLIIGYR-HNYSGAGRNWKVGRTLMQKDFEDEKAVEASQAVMLIHSVTKGTGCGSTPVLAKNIRNLSKPILSSVVLPSTEFGASEMRGVVGMAYLSHVDGIIPFDNSKLDAQRTIDLEHMYTDVNRLLVTFLEAFT-MSSTPGTESGEVFDVPDSFVAEAVAVIG--TTSASDRLDTLARSTLQGQLVDFDPKSAWGGTFMAYGPAEME--ELEPLLDELT-------ILSGL--ADS-SD-IYVQLVVVGINELEIE
>PSQ38650.1|Archaea___Halobacterota-Halobacteria___Halobacteriales___Halovenus_sp003022845___53.37___GCA_003022845.1
KWLIIGVGGAGNHILDAILQN-DGIGYLNLNTNRNEVLRVDEALVIGHN-HAYSGAGRDWKRGRDFIEYDFEDERAVGGAQAVMLVHSVTKGTGCGATPVLADNLREMTKPILSSVVLPSDEFGGSEMRGVIGMARLSSVDGIIPFNNAQLEQIRSVNLQTKYRDINQLLVAFLEGFT-MSSTPATKSGDVFDVPDSIATEAMVVLG--RHN-SDELDTLVRSTLQGQFIDFKPNTAWGGTFMVYGPEDMD--ELSGLLDRLK-------IIGGL--DEE-SD-IYVQLVVVGINALDVE
>WP-092734419.1|Archaea___Halobacterota-Halobacteria___Halobacteriales___Halopenitus_persicus___98.11___GCF_900107205.1
KWFMIGVGGAGNNILDAVLNN-EGLGYGILNTNIAELEQEEQQLMIGQG--HGQGMGRRWDHGKQVMERDFEDGRPMQDAQAIMFVHSVTKGTGCGSTPVLARKIREESKALLSSVVIPSGMSGGKARNGVVGLARMSAVDAIVPFDNERLEAAGAIDLQEHYADLNRPLVAFLEAFT-MSSTPASMHGDVFDVADSFLDDAIAVLG--RARGENRLETLISNALQNRLAKFDPETAWGGTFLLYGPERMD--EVSRLVDVAR-------ILASL--DPE-SD-IHVQLVTVGLNNLEVE
>WP-089806311.1|Archaea___Halobacterota-Halobacteria___Halobacteriales___Halogeometricum_rufum___99.36___GCF_900112175.1
KWYVIGVGGAGNNIVDAILRD-QGLGYGMLNTNISELESEVNDLLIGMG-HDGTGMGYRWDTGAKVVEYDFEGEKALRDSQAVMFVHSVTKGTGCGSTPVLAEKLREHGKPVLSSVVLPSSRQGGRPKNGVVGLARLSAVDAVIPFTNDRLERAEGIALTKQYASLNRPLVAYLEAFT-LTSTPHDIKGDVFDVSDSFASPAVAVLG--RLRGSTELDLLVRNTLQNKLADFDPSTAWGGQFLVYGPDSME--RIRRHVDTMQ-------ILNRL--DDE-TD-VQIQLSVVGLNSLEVE
>WP-006561136.1|Bacteria___Chloroflexota-Chloroflexia___Chloroflexales___Oscillochloris_trichoides___98.74___GCF_000152145.1
TIKVIGVGGAGGNVVIRLLSGMQGADLIAVNTDYQALQHAATQICLGESTTRGLGAGGDPAVGQLAAQESQSYIRALAGADMVFVVAGMGGGTGTGAAPVVAQIARELGALTVGIVTRPFKFEGNRRAVAEDGINQLRITDTIITIPNDRIVQASATSITQAFGMADQVLHYGIQGIIDLITRHGMINVDFADIRAIMSEAGSALLGIGVGSGPNRTADAVRRAMACPLLEGRIEGASRLLLNIAANDDVGLFEIHHGAEMVATVDTNANIIFGAMIDPSLPGMVKATLVATGFRQYELP
>WP-097654263.1|Bacteria___Chloroflexota-Chloroflexia___Chloroflexales___Chloroploca_asiatica___99.69___GCF_002532075.1
RIRVIGVGGAGGNVINCLVHRMAAIDTLAANTDRQALSRAGGLICLGENLTRGLGAGGNPEVGRHAAEESLKALTALRGADMVFIAAGMGGGTGTGAAPIVAEVARELGALTVALVTRPFSFEGRRRATAEEGLEALRVADTVIVVPNDRLLQVAGTTVRESFSMADAVLRHGVQGIADLVTNHGLINVDFADVRAIMSEAGPALLGIGSAQGADRAVEAARRAMACPLLEGRLEGASRLLLHVSGNEDLGLFEVQRVAEMVATIDPDANIILGATIDPTLSGSVKVTLVATGFSALDIP
>OGD53506.1|Archaea___Crenarchaeota-Bathyarchaeia___40CM-2-53-6___RBG-13-38-9_sp001775955___81.31___GCA_001775955.1
RFLTIGLGHCGGKIADDFKAAIDGIDVCAINSDIATHKPEDNKLLIG----SGRGAAKNWKEGKDAALQNDTNIKLIADTDVILLTLGEGGGTGSGVAPTIAEIIND-GKTCIAIVTLPFETESVRSKNAAMGIDMLQSVKAIICIENDKLTAHYP--LTEAYEKVNQVAVQTFLDLIDLARMPSRARIDESELASIFEYPGFATLANFRTQA-NDVATTLRRSWDSSLAEVDPSTASGVIFGVQGPTHLTTIQVDSIRRALHLL-AGKDAMLGI---EH---RASYIGILTGMDELDLE
>PKP61415.1|Archaea___Altiarchaeota-Altiarchaeia___GCA-002841105___GCA-002841105_sp002841105___77.41___GCA_002841105.1
VQVVVGVGHCGTKIVDEI----NEEYPIALNSEAMQLHKEDKWVGITST--KGGGFGNDPERAEEVINKNKDYFKCLDKINYAYIFLGLGSGTGAGVSPEIAKYLKNRTTKVIAVGVMPGKSEGGRRAAARYGMEQIAFADSFILVDNERIFKE-K--IELAYTKYNKFVANFFYHQIFAW---SGKVVDNADLLTATM-KYVSAISSEPIIG-APTSDGMKKYFDAVSLTVTVDNVEKGFCNLVIPDKANKE-IQDKVDKLAIC-KT-EYHFG---AKG-Y-VMYLNLCLTNVE----P
>sp|Q42545|FTSZ1-ARATH|Eukarya_.._3702_.._Arabidopsis_thaliana
RIKVIGVGGGGNNAVNRMISGLQSVDFYAINTDSQALLSAENPLQIGELLTRGLGTGGNPLLGEQAAEESKDAIAALKGSDLVFITAGMGGGTGSGAAPVVAQISKDAGYLTVGVVTYPFSFEGRKRSQALEAIEKLQNVDTLIVIPNDRLLDIADTPLQDAFLLADDVLRQGVQGISDIITIPGLVNVDFADVKAVMKDSGTAMLGVGVSSSKNRAEEAAEQATLAPLIGSSIQSATGVVYNITGGKDITLQEVNRVSQVVTLADPSANIIFGAVVDDRYTGEIHVTIIATGFS--SSP
>tr|Q70ZZ7|Q70ZZ7-PHYPA|Eukarya_.._3218_.._Physcomitrella_patens
KIKVIGVGGGGNNAVNRMISGIQGVDFWAINTDVQALQQAEHRVQIGEALTRGLGTGGKPFLGEQAAEESIEIIAAVVDADLVFITAGMGGGTGSGAAPVVARVAKEAGQLTVGVVTYPFTFEGRRRSQAVEAIENLRSVDSLIVIPNDRLLDVSGTPLQEAFSLADDVLRQGVQGISDIITTPGLVNVDFADVRAVMSNSGTAMLGVGSSSGKNRAEEAAVQAASAPLIERSIEQATGIVYNITGGPDLTLQEVNTVSEIVTLADPSANIIFGAVVDDKYTGEIHVTIIATGFSGLNSK
>tr|A8JGS6|A8JGS6-CHLRE|Eukarya_.._3055_.._Chlamydomonas_reinhardtii
RIKVIGVGGGGGNALNRMISGLQGVEFWAINTDAQALAQALNKVQIGSELTRGLGCGGNPELGRRAAMESEEALRMVQGADLVFITAGMGGGTGTGAAPVVARLSKELGILTVGVVTYPFNFEGRRRAQALEGIEALRAVDSVIVIPNDRLLDVAGTALQDAFALADDVLRQGVQGISDIITVPGLINVDFADVKAIMSNSGTAMLGVGAASGPDRAEQAAVAATSAPLIQRSIEKATGIVYNITGGRDLTLAEVNRVSEVVTLADPSCNIIFGAVVDEQYDGELHVTIIATGFAKL---
>PZS05436.1|Bacteria___Chloroflexota-UBA5177___UBA5177___QHBP01_sp003244175___84.82___GCA_003244175.1
EIKVLGLGGAGNNTLDRMIAGVQGIDFIAVNTDTQALELARKQVQLGQGLTHGRGTGGDCKLGERAAEAARNALGALSGADMVFITAGLGGGTGTGTAPLVAGLAQEIGALTVAVVTMPFTFEGTRRHTAVEGLERLRLVDSIIVISNDRLLQAAPTGINEAFRRADETLNQGIRGIADLILTPGLINLDYADVRSVMHRAGPALMAMGRASGEGRARRAAELAMGNPLADSSIHGARAVLLNITGGPDLTLFEVNEAANDVAQVGPNCNIIFGAVVHPRIGDEVRITVIATGFK-----
>PIV45484.1|Bacteria___Patescibacteria-Paceibacteria___Paceibacterales___GCA-002790695_sp002780915___67.7___GCA_002780915.1
GIKVIGVGGAGTNAIARLTSGIKNIELIALNTDAQDLKNAHFKLRIGERITQGLGTGMNPKIGKLAAEESYQEISILNNTDLVFLTAGLGGGTGSGAMPVIAEIAKNLGILTIGVVTLPFSFEGKKRRVALTSLKELRKIDTLVVIRNDKLLKTVPLPVEFAFSKCDEILKEAVESISNVILNPGILNLDFADIKAILKQGGTAFFGIGKAQGKGRAQKAARIALFSPLSRFPLKRTEGVLFNVASYQNSSLNEIAKIGQLIKEVPSEAKIIFGASLDRNLKDELRVTVIAAGFK-----
>tr|M2Y4A3|M2Y4A3-GALSU|Eukarya_.._130081_.._Galdiera_sulphuraria
KIKVVGVGGAGGNAVQRMLSGLQDVEFLCANTDAQALATHHQVIQIGKQSCRGLGAGGNPEAGRVAAEESKEDIAALQGGDLVFVTAGMGGGTGTGAAPIVADVARELGCLTVGVVTKPFAFEGRRRLQAIDGLASLRKVDTLIVISNDRLLETVPTPLTEAFIFADEVLRQGVGGISDIITKPGLVNVDFADVRTVMAEKGFALLGIGTASGDSRARNAATAAISSPLLDFPITSAKGAVFNITGGADMTLSEVNQAAQVIYSVDSDANIIFGAVVDETFKGKVSVTVVATGFS-----
>tr|M1UUD7|M1UUD7-CYAM1|Eukarya_.._280699_.._Cyanidioschyzon_merolae
VVKVFGVGGGGCNAISRMLDGFRGVRFAIANTDHQALQVLETVVPLGESICRGLGAGGNPEVGCAAAEESHDRIAAIGGTDLLFITAGMGGGTGTGAAPVVARIAKSLGALTVGVVTKPFSFEGRHRMQALDGVAALRNVDTLIVVSNDRLMHVVPMPLKRAFRVADDVLKNGVRGISELITRPGLINVDFADVRSVMAEKGYALLGLGTGSGERRAKEAALAAVSSPLLDFPLNSAKGAVFNICGGPDMTLSEVNQCAEVIFHLDPDASIIFGATVDPTLRADISVTVVATGFA-----
>tr|D7FW93|D7FW93-ECTSI|Eukarya_.._2880_.._Ectocarpus_siliculosus
SIKVVGVGGGGGNAVDGMITKLSGVEFVAMNTDTQALTHAEVKIALGSKVTRGLGAGGKPEVGLAAATESLPEIETLAGADLVFVTAGMGGGTGTGAAPVIASAAKGMGCVTVAVVTEPFGFEGRQRSQAAAGLAELRAADTVLVVANDKLLEIVPMTMKDAFLVADDVLRQGVIGTSELIVRPGLINVDFADVRQVITNSGTALIGIGMGSGKTRAEDAAVGAIVSPLLEFSIDQAAGVIFNIVGGADMSLTEVNAAASIIQNVHPDANIIIGALVDERCGKEVSVTVLATGFK--D--
>KKR06038.1|Bacteria___Patescibacteria-Dojkabacteria___SC72___GWF2-39-15_sp000993565___79.15___GCA_000993565.1
KIKVVGVGGAGGNTVNTMIENIQGVEFMAFNTDQQALKLAPVTLQLGEELTQGLGVGGVHTLGAQAAEESLDQIHHLAGAHMVFITAGMGGGTGTGAAAVVAGVAKNMGALTIAVVTKPFSFEGKHRAIADEGIAALRKVDTLIVIPNQKLLDILEISFFEAMKRVDNVLAEGVQGISSLVTGTGFINVDFADVKTIMLNAGTALMGIGKASGENRAEEAARSATTNPLLELSIEGATGVLYNITGGLNLTMQEVDKAAELIKAVDPSANVIFGVTIDEAAGDEMSITIVATGFD-LDVP
>KKP41785.1|Bacteria___Patescibacteria-Dojkabacteria___SC72___UBA12044_sp000989675___73.82___GCA_000989675.1
KIKVVGVGGGGCNAINTMIDDITGVEFMAFNTDAQTLKKAPVTLQLGEELTKGLGVGGNHEVGAQAAEESLDQIQHLEGADMVFITAGMGGGTGTGAAPIIAGVAKNMGALTVAVVTKPFDFEGNRRRIAEEGIASLRKVDTLIVVPNQRLLEIAEMSFIDAMKMVDSVLAEGVNSISNLISQTGYINADFNDAKSVMLNAGSALMGIGRASGEKRAELAARAATTSPLLDMSIEGATGVLYNIVGA-DLSLPEISMVSGLIQAVDPAANIKFGAQIDPSLGDEIVITIVATGFDPLDKP
>OJU94300.1|Bacteria___Actinobacteriota-Thermoleophilia___Solirubrobacterales___67-14_sp001897355___96.98___GCA_001897355.1
VIRVIGVGGGGVNAINRMIAQIPGVEFMAVNTDLQSLQMADLTVHIGGDETRGLGAGADPSLGFRAAFDEQDRIKLLKGSDMVFIAAGAGGGTGTGAAPVIARLARDIGALTVGIVTKPFTFEGSRRQQAEQGIEALAEVDTLIVIPNDRLLEVLDTPMVDAFQVADDVLRQGVQGISDLVTLPSVINLDFADVRSIMSDAGRALLGIGMGSGPDRALIAAEKATSSPLLETPMDGAKSILLSVTGGPDLSLIEVSEAARAVGAAHPDANIIFGANIDDDLDDQVWITVVATRFDGGDIP
>KXK27054.1|Bacteria___Patescibacteria-Dojkabacteria___B142___OLB20_sp001567355___67.81___GCA_001567355.1
RIKVVGVGGAGGNAINNMINDIEGVEFVAVNTDSQALASAEVKLKIGEEITRGLGSGGNPQIGRKAAEESVDLLHNLAGSDMVFITAGMGGGTGTGASPVVAGISKNLGALTVGIVEKPFNFEGKRRMVALEGITQIKKVDTLIVIPNQRLLDVIDISFFDAMRMVDDVLAQAVKSISQLITQHGIINLDFADVRSVMSNAGTALMGMGTASGDDRATEAMKQAMNSPLLEMTINGATGVLFNVIGGKDLAMYEIDEAAKLISAVDPDANVIFGAHIDPEMQDEIMITVLATGFDDLETP
>KXK08285.1|Bacteria___Patescibacteria-Dojkabacteria___B142___OLB21_sp001567305___65.2___GCA_001567305.1
KIKVVGVGGAGGNAINNMINEIEGVEFVAVNTDSQALGSAEIKLKIGEEITRGLGSGGNPQIGKKAAEESVDVLHHLAGADMVFITAGMGGGTGTGASPVIAGISKNLGAITVGIVEKPFSFEGKRRMTALEGIAQIKRVDTLIVIPNQRLLDVVDISFIDAMKMVDDVLAQAVKSISQLVTQSGMINVDFNDVKSIMLNAGTALMGMGKASGEDRAAEATKMAMNSPLLEMSIQGATGVLFNIVGGKDMALFEVNEAAKLISSVHEDANVIFGAHIDDSLEDEVHITVLATGFETYETP
>PJA12358.1|Bacteria___Patescibacteria-Dojkabacteria___SC72___GCA-002793355_sp002793355___62.77___GCA_002793355.1
NIKVVGVGGGGCNAINTMIDNIEGVEFIAVNTDAQVLKRASVKLQIGQNLTSGLGAGGDPTIGLKAAEESVEEINALEGADMVFVTGGMGGGTGTGAIPVISGIAKNLGALTVAVVTKPFSFENRKRMVAMEGISRLKNVDAMIIIPNQRILEIIDLTFHDAMRKVDEVLANAVLSIANLVTQTGFINLDFADVRSILKNSGTAMMGIGSASGENRAEQAARQAITSPLLEMSIQGAKGLLFNIRGGSSLTMSEVAEAAEMITMVDTTAVVKIGATIDESAEEELNVTVLAAGFPELDIP
>WP-007578743.1|Bacteria___Actinobacteriota-Thermoleophilia___Solirubrobacterales___Patulibacter_medicamentivorans___96.58___GCF_000240225.1
SIRVVGVGGGGTNAVNRMVAGITGVDFLSINTDAQSLQLAGTTIHVGRTSTRGLGAGANPDVGRSAAMEQYDEIKALRGSDMVFIAVGEGGGTGTGAAPVVARIARELGALTVGIVTKPFAFEGRRRASADAGVQELSEVDTLIVVPNNRLLSVLETSMVDAFKVADDILRQGVQGISELVTVPGLINLDFADVRTIMADRGAALLGIGHGTGESRAIQAAERAVSSPLLETSMDGAKAILLSITGGGDLSLWEINEAAETIRAAHPEANIIFGAMVDEKLGDEVWVTVVATGYEGWSVP
>WP-084269968.1|Bacteria___Actinobacteriota-Thermoleophilia___Solirubrobacterales___Patulibacter_minatonensis___96.55___GCF_000519325.1
VIRVVGVGGGGTNAVNRMVAGITGVEFIAINTDAQSLLAADATIHIGQASTRGLGAGANPGVGRTAAMEEYDEIKTLRGADMVFIAAGEGGGTGTGAAPIVARIARELGALTVGIVTKPFAFEGKRRASAEVGIRELSEVDTLIVVPNNRLLSVLETSMVDAFRVADDVLRQGVQGISELVTVPGLINLDFADVRTIMQDRGAALLGIGHGTGESRAVQAAERAVSSPLLETSMDGAKAILLSVVGGGDLSLWEINEAAEAIGAAHPDANIIFGAQVDEKMGDEVWVTVVATGYDGWGVP
>OFW57515.1|Bacteria___Actinobacteriota-Thermoleophilia___RBG-16-64-13___RBG-16-64-13_sp001768675___86.21___GCA_001768675.1
VIRVVGVGGAGTNAINRMLAGIAGVEFIAVNTDAQALAEADHKLRIGRDLTKGLGGGSDPKVGRDAALAAYDEIKILKGSDMVFITAGEGGGTGTGAAPVVAEIARSLGALTIGVVSRPFAFEGRRRGQALEGARALKRADTVIVVPNDKLLQVADTTMVEALRLADDVLRQGVQGICDLVTVPGLINLDLADVRTIMSGAGTAHMGIGHARGEGRGQKAAEMALNSSLLETSIEGARGILLNISGGEDMSLHEITEVAETVSAAERDANIIFGAVVDKSLGDTLWVTVVATGFDELEVP
>GBE58119.1|Bacteria___Actinobacteriota-Thermoleophilia___BMS3ABIN01___BMS3ABIN01_sp002897715___79.24___GCA_002897715.1
SIKVVGVGGGGTNAVKRMIAGIMGVEFIAVNTDAQALQEVDVKIHVGGELTRGLGGGADPNVGIEAMERSRDEVKVLRGADLVFITAGEGGGTGTGAAPVIAGLAREVGALTIGIVTRPFSFEGTRRNQAEEGIRRLREADTVIIVPNDRLLQVVNTSLLEAFSLADDVLRQGVQSICDLINLTGLINLDFADVRTIMSGAGSALMGVGDASGENRATEAARAAIGSPLLETSIDGARGILLNIRGGSDVALHEANEAAGIVAAAAEDANIIFGTTVDEDLGDTLRVTVIATGFDTLDAP
>WP-069702815.1|Bacteria___Firmicutes_J-Desulfuribacillia___Desulfuribacillales___Desulfuribacillus_A_stibiiarsenatis___96.03___GCF_001742305.1
QIKVIGVGGGGSNAVNRMIAGIQGVEFLAVNTDGQALQLANNKMQIGEKLTRGLGAGANPEVGKKAAEESKEEIKLLKGADMVFVTAGMGGGTGTGAAPVIAEIAKEIGALTVGVVTKPFSFEGKRRTHANIGIANLKKVDTLIVIPNDRLLEIVDTPMLEAFREADNVLRQGVQGISDLIAIPGLINLDFADVKTIMAERGSALMGVGVATGENRAAEAAKKAICSPLLETSIQGAKGVLLNITGGTNLSLFEVNEAADIVQASDPEVNLIFGAVINENLTDEIIVTAIATGFEDIDIP
>WP-069643989.1|Bacteria___Firmicutes_J-Desulfuribacillia___Desulfuribacillales___Desulfuribacillus_alkaliarsenatis___96.92___GCF_001730225.1
QIKVIGVGGGGSNAVNRMIAGIQGVEFLAVNTDAQALQLAASKMQIGEKLTRGLGAGANPEVGKKAAEESREDIMLLKGADMVFVTAGMGGGTGTGAAAVIAEIAKEIGALTVGVVTKPFSFEGKRRSHANIGIANLKKVDTLIVIPNDRLLEIVDTPMVEAFREADNVLRQGVQGISDLIAIPGLINLDFADVKTIMAERGSALMGVGVATGENRAADAAKKAICSPLLETSIQGAKGVLLNITGGTNLSLFEVNEAADIVQASDPEVNLIFGAVINENLKDEIIVTAIATGFDDIDIP
>WP-072331713.1|Bacteria___Firmicutes_I-Bacilli_A___Thermoactinomycetales___DSM-45891_sp900119485___99.23___GCF_900119485.1
QIKVIGVGGGGSNAVNRMIAGVQGVEFIAVNTDAQALHKAPIKLQIGEKLTRGLGAGAKPEVGKKAAEESREQIEALRGADMVFVTAGMGGGTGTGAAPEIALIAREIGALTVGVVTKPFAFEGKKRSQAESGVTSLKNVDTLIVIPNDRLLEIVDTPMLEAFREADNVLRQGVQGISDLIAVPGLINLDFADVKTIMTERGSALMGIGSASGENRAAEAARKAICSPLLETSIDGARGVLMNITGGNNLSLYEVNEAADIVMASHADVNMIFGAVINEDLKDEIRVTVIATGFDTYDIP
>HBE80480.1|Bacteria___Firmicutes_G-UBA4882___UBA8346___UBA8346_sp003501365___78.5___GCA_003501365.1
SIKVIGVGGGGSNAVNRMIAKIQGVEFIAINTDGQALNNADIRLRIGDKLTKGLGAGANPSIGEQAALESKDELTVLQGADMVFITAGMGGGTGTGAAPIIAQMAKDLGALTVGVVTKPFLFEGRVRLQADKGLVSLKSVDTLITIPNERLLQIVDTSIIDAFRMADDVLRQGVQGISDLITITGLINVDFADVKTIMSQAGSALMGIGVASGENRAVEAAKAAVQSPLLETAIEGSKGVLLNITGSSNLGLHEVNEAAAVVTAADQDANIIFGAVIDESLGEEIRVTVIATGFEDLEIP
>HBR29333.1|Bacteria___Firmicutes_G-UBA4882___UBA10575___UBA11021_sp003511465___85.96___GCA_003511465.1
SIKVIGVGGGGTNAVNRMIAGLQGVEFVAINTDGQALLKADVRLRIGDQLTKGLGAGANPEVGRQAAEESKEEINVLEGADMVFITAGMGGGTGTGAAPPIAEMAKQAGALTVGVVTKPFNFEGKVRMQAEEGVKALKRVDTLITIPNERLFQIVDTSFIEAFKFADDVLRQGVQGISDLITITGLINVDFADVKTIMNNAGSALMGIGVAKGDNRAAEAAKAAISSPLLETTIAGAKGILLNVTGSSDLGLFEINEAASIVTAADPDANIIFGAVIDDKQGEEIRITVIATGFRELEIP
>WP-078809036.1|Bacteria___Firmicutes_F-Halanaerobiia___Halobacteroidales___Selenihalanaerobacter_shriftii___97.41___GCF_900167185.1
DIKVVGVGGGGNNAINRMISDLQGVEFVAINTDAQALVEASITLQIGEKLTKGLGAGANPEIGHDAAEESRDMIANLKGSDMVFITAGMGGGTGTGAAPVVAEVAKELGALTVGVVTKPFTVEGRKRMKAEYGVNNLKKVDTLIVIPNDRLLEVVETSLLEAFEVADDVLRQGVQGISDLITITGLINLDFADVKTIMTDAGSALMGIGTADGENRAAEAAEKAIDSPLLEASIDGAKGVLLNITGGVDLGLHEANEAAKIVSVADSNANIILGAVVDEEMENQVKVTVIATGFDDLDIP
>WP-089748629.1|Bacteria___Firmicutes_F-Halanaerobiia___Halobacteroidales___Frackibacter_sp900114655___78.01___GCF_900114655.1
DIKVVGVGGGGNNAVNRMISDLQGVEFISINTDAQALVEANMTLQIGEKLTKGLGAGADPKIGEEAAEESREMIATLRGSDMVFITAGMGGGTGTGAAPVVAEVAKESGALTVGVVTKPFTVEGRQRMKAEYGVENLKKVDTLIIIPNDRLLEVVETSLMEAFQIADDVLRQGVQGISDLITITGLINLDFADVKTIMTDAGSALMGIGTASGEDRAIEAAKQAIASPLLEASIDGAKGVLLNITGGADLGLHEANEAVKVVSVADSNANIILGAVVDEEIEEAVKVTVIATGFDDLDIP
>WP-013277739.1|Bacteria___Firmicutes_F-Halanaerobiia___Halobacteroidales___Acetohalobium_arabaticum___97.41___GCF_000144695.1
DIKVVGVGGGGNNAINRMISQLKGVEFVAINTDAQALVAANSTVQIGEKLTEGLGAGANPELGQKAAEESREMIATLKGADMVFITAGMGGGTGTGAAPVVAEVAKELGALTVAVVTKPFTVEGRKRMKAEYGVDNLKKVDTLIVIPNDRLLETVETSLMEAFEVADDVLRQGVQGISDLITITGLINLDFADVKTIMTDAGSALMGIGDAEGEDRAAEAARQAIASPLLEASIEGAKGVLLNITGGVDLGLHEANEAAKTVSVADANANIILGAVVDEDLEKEVKVTVIATGFDDLDIP
>WP-015327414.1|Bacteria___Firmicutes_F-Halanaerobiia___Halobacteroidales___Halobacteroides_halobius___98.23___GCF_000328625.1
DIKVVGVGGGGNNAVNRMVSGLNGVEFIAVNTDGQALVRAEVTLQIGEDLTDGLGAGANPEVGANAAEESREMIKALQGADMVFITAGMGGGTGTGAAPVIANIAKETEALTVGVVTKPFTVEGRQRMKAQKGIEKLKKVDTLIIIPNDRLLDVVETSLVDAFKTADDVLRQGVQGISDLITITGLINLDFADVKTIMTDAGSALMGIGKAAGDERAVDAAKAAIASPLLEASIEGAKGVLLNITGGVDLGLHEANEAAKVISVADPEANIILGSVVDEEIENEVKVTVIATGFNDLDIP
>WP-018247693.1|Bacteria___Firmicutes_F-Halanaerobiia___Halobacteroidales___Orenia_marismortui___99.13___GCF_000379025.1
NIKVVGVGGGGNNAVNRMISGLKGVEFIAVNTDGQALVRAEVTLKIGEKLTNGLGAGANPEIGQEAAEESREMIAALSGSDMVFITAGMGGGTGTGAAPVVAEVAKESGALTVGVVTKPFTVEGRQRMKAQLGIKNLKKVDTLIIIPNDRLLEVVETTLIDAFKTSDDVLRQGVQGISDLITITGLINLDFADVKTIMTDAGSALMGIGRATGDNRAADAAKAAIASPLLEASIEGAKGVLLNITGGKDLGLHETNEAAKVISVADPEANIILGTVVDESLENEIKVTVIATGFDDLDIP
>OYW73546.1|Bacteria___Verrucomicrobiota-Verrucomicrobiae___Verrucomicrobiales___Prosthecobacter_sp002279765___93.43___GCA_002279765.1
RICIVGVGGAGSNVVDRITDRIVDATLVCAHTDVRVLGMAPVKIQLGAELMKGIGAGGDPDLGREATLFSRDQIRAIENHDIIFISAGLGGGTGSGAAPVIAEIAKNTGALVLVVATMPFSFEGRRRLQAEEALELLQRADALVLFENNRMGELTLDGIQKAFNQADQLIAQSLRAISTITTTPGLVKLGLDDLTSALANNGRCLFGFGEARGQNRGTEALKKALKSPLIDSLLHQTKNLLVHVAGGESLTLVEVEGVMKQLGHVPDQTHILFGLGVDAKLGDAIAVTLISSL-GDLDVP
>HAL70394.1|Bacteria___Verrucomicrobiota-Verrucomicrobiae___Verrucomicrobiales___Prosthecobacter_sp003453085___67.2___GCA_003453085.1
RTCIVGIGGAGSNVLDRITDRTVEAHLVCMHTDIRVLGMAPVKIQLGAELMRGIGAGGDPDLGREAAMFSREEIRAIEGHDIVFICAGLGGGTGSGAAPVIAEIAKASNALVFVTATMPFSFEGRRRLQAEEALNQLQRAAALILFENNRMGELILDGIQKAFAQADQLIAQSLRAVSTIVSTPGLVKLGLDDLTSALSTNGRCLFGFGEARGQNRGAEALKRALKSPLIDQLLHQTKTLLVHIAGGETLTLMEVDAVMKQLGHVPDHTHILFGVAVDARLGDAVSVTLISSL-GDLDVP
>WP-078811296.1|Bacteria___Verrucomicrobiota-Verrucomicrobiae___Verrucomicrobiales___Prosthecobacter_debontii___100___GCF_900167535.1
RTCIVGIGGAGSNVLDRITDRTVDAQLVCMHTDIRVLGMAPTKIQLGAELMRGVGAGGDPDLGREAAMYSRDEIRAIEGHDIVFICAGLGGGTGSGAAPVVAEIAKSTNSLVYITATMPFSFEGRRRLQAEEALQQLQRADALILFENNRMGELTLDGIQKAFAQADQLIAQSLRAVSTIVSMPGLVKLGLDDLTSALSTNGRCLFGFGEARGQNRGTEALKRALKSPLIDQLLHQTKTLLVHIAGGETLTLMEVDAIMKQLGHVPDHTHILFGVAVDAKLGETISVTLISSL-GDLDVP
>WP-050027792.1|Bacteria___Verrucomicrobiota-Verrucomicrobiae___Verrucomicrobiales___Verrucomicrobium_sp000739635___100___GCF_000739635.1
KICVAGVGGGGLNVLDRISDRMMDATLVSMHTDVRVLGMTPVKIQLGSERMRGIGSGGDPENGYAAAIDTREQIRALQGHDMVFVCCGLGGGTGSGAAPVVAEVAKEIGAMVFVFATMPFSFEGRRRIQAEVALEHLGVADALILFENNRMGELTLEGIQKAFSQADQLIGHSVRAIATMVMQPGIVRMGIADLLTALRGNSRCLFGFGEARGTNRVADALKRALKSPLVNQLLQNARNLLVHVAGGESLTLAEVESLMKQLGYVPEDTQIMFGLAVEPKLGDMISVTLVSSL-SDLDVP
>WP-018970883.1|Bacteria___Verrucomicrobiota-Verrucomicrobiae___Verrucomicrobiales___Rubritalea_marina___100___GCF_000378105.1
QVKIVGVGGAGLNMIDRVMDGMQGVELLALTCDSRSLSVASEKIQLGAKLTMGLGCGGDPELGAKAAGVHEQEISALREHHMVFICVGLGGGTGSGAAPVVARIARELGAFVVVFATMPFAFEGKRRRQAESALNELSISNALVTFENSKMGEMVLQGIHEAFAAADRMISESIKAVTRLVVRPGLINVGLDDLIKALDVRSRCLFGSGIASGENRSHAALKNALSSPLLDKLLKQASSALIHICGGEGMTLYEVELLMRELSNVPENAHILFGAAVDAEMGDSLSVTILSAL-PDLDLP
>MBL47427.1|Bacteria___Verrucomicrobiota-Verrucomicrobiae___Verrucomicrobiales___Roseibacillus_sp002721695___88.58___GCA_002721695.1
AVKIIGVGGAGANMLDRIADGMEGAELLACNTDVRTLTVAPEKIQMGRNLTKGLGTGGDPALGKQAAEEAELEIRALRDRKIIFICVGLGGGTGSGAAPLVARLAREEGAFTVVFATTPFNFEGGRRRQAEVALNELSLSNALITFDNTRMGELVLQGVHEAFSAADRMVSESIRAVTRIVMRPGLVNIGLDDLMAALSSKSRCLFGSGIAHGENRAQQALKNALVSPLLDRLLHDTETVLVHICGGEDMTLYELELLMRGLSHVPETAQILFGTSVDPAMAESLSVTLVSSL-PGMRVP
>OYW73674.1|Bacteria___Verrucomicrobiota-Verrucomicrobiae___Verrucomicrobiales___Prosthecobacter_sp002279765___93.43___GCA_002279765.1
RICIVGIGGAGSNVVDRITDRIVDATLVCAHTDVRVLGMAPVKIQLGAELMKGIGAGGDPDLGREAALFSREQIRSVENHDIIFISAGLGGGTGSGAAPVIAEIAKNTGALVLVVATMPFSFEGRRRLQAEEALELLQRADALVLFENNRMGELILDGIQKAFNQADQLIAQSLRAISTITTTPGLVKLGLDDLTSALANNGRCLFGFGEARGQHRGTEALKKALKSPLIDSLLHQTKNLLVHVAGGESLTLVEVEGVMKQLGHVPDQTHILFGIGVDAKLGDAVAVTLISSL-GDLDVP
>HBJ86638.1|Bacteria___Verrucomicrobiota-Verrucomicrobiae___Verrucomicrobiales___Prosthecobacter_sp003506995___82.54___GCA_003506995.1
RICIVGIGGAGSNVVDRITDRIVEATLICAHTDVRVLGMAPVKIQLGAELMKGIGAGGDPDLGREAALFSREQIRAVENHDIIFISAGLGGGTGSGAAPVIAEIAKGTGALVLVVATMPFSFEGRRRLQAEEALELLQRADALVLFENNRMGELILDGIQKAFNQADQLIAQSLRAVSTITTTPGLVKLGLDDLTAALATNGRCLFGFGEARGQNRGTEALKKALKSPLIDQLLHQTQTLLVHVAGGESLTLVEVEGVMKQLGHVPDQTHILFGLGVDAKLGDAVAITLISSL-G-----
>WP-108061825.1|Bacteria___Verrucomicrobiota-Verrucomicrobiae___Chthoniobacterales___Terrimicrobium_sp003054655___100___GCF_003054655.1
QALVLGLGNAGVHLVDRLTSGIAEAEFIALNTDAQSLAITQTKIALGQKVTRGLGTGGDPEVGYEAAQESLGEIRALEGAQIVFLCTGLGGGTGSGVAPVIAESAREAGAIVISIVTSPFSFEGKRRSQAREGLAGVAFSHAVLHFENDRMSELASAGIEETFSISDNFLGSAVISLLEILRGGAPLPVGLADVLSVLGGSAAALFGRGEATGDNRAHEALERALKSPLLDRLLAESHAIISHISGPASLSFAEVAAIMRELGHVADTAQLFLGVTTLRDTNSPVTVTLVGNY-ADLDVP
>WP-062100409.1|Bacteria___Verrucomicrobiota-Verrucomicrobiae___Chthoniobacterales___Xiphinematobacter_sp001318295___89.86___GCF_001318295.1
KVKIVGIGNAGIDLVDRFTGRAAQWETVAINTDFQSLAMADSKIPIGTKTTHGLGTGSNPELGREAAIESQAAFQVGESTTMIIVCAGLGGGTGSGVVPVLLETVRAHGALTVALLTLPFDFEGTRRTQAMDALEKVRSTDAILVFENNRMSEVTQANIGETFSQSRGFLVQACTTIARLIFGTGPMQTTLGDLAVVLRPDSISLFGFGAAEGSNRAHDALSYALENPFMDHLLTDVERLLVYIDGPSNLLLSEVQTIVQKVSSCNDSARILLGIQAAGLSSVPVTVSLLGTC-RDIDVP
>WP-048134605.1|Archaea___Thermoplasmatota-Thermoplasmata___Methanomassiliicoccales___Methanomassiliicoccus_A_intestinalis___98.79___GCF_000404225.1
NIKIVGCGGGGTNTIGRIVEGITGAELYAANTDAQHLLNAPHKILLGRRCTRGLGAGALPRVGEEAAAEADDELRSLMDAHIVFVTAGMGGGTGTGSAPYVAKLAKSMGALTIAVTTMPFEGEGRMRMNAIWGLDRLRSADTVIVIPNDKLLKVCPVSINVAFKVADELLMRAIKGITEIITKPGLVNLDFNDIKTIMKGAGVALIGLGESESDDRATEAIEDALNSPLLEVDISDATGVLINVVGGTNMTLMEAEKVASTIQRVSPNARIIWGAAVDPALSNKMRVMLIITGVKD-GIP
>ODS38255.1|Archaea___Altiarchaeota-Altiarchaeia___WOR-SM1-SCG___WOR-SM1-SCG_sp001723835___58.28___GCA_001723835.1
NIKIIGCGGGGSNTINRLAEGIVGAELVATNTDAQHLLQAPRKILLGRRATRGLGAGALPQVGEEAAREAEDEIRVITGSHIVFIACGLGGGTGTGSAGVIGGIAKDTGALTIAFATIPFKGEGKLRMNAHYGLDKLRVVDTVVVIPNDKLLELVPLSLNAAFKVADEILMRSIKGLTEIITKPGLVNLDFNDLKTIMKSAGVAMIGLGESSMEDRAMEAVNEALNSPLLEMDISNANGVLVNVTGGRDMTVSEAERVAEEVHRVNPNARIIWGAAIDPTLENTVRVMLVVTGVKNIGVD
>sp|P04688|TBA1-SCHPO|Eukarya_.._284812_.._Schizosaccharomyces_pombe
EVISVHVGQAGVQIGNACWEGIEGVRSIYVDLEPNVIDRTGP-DLFPEQV-TGEDASNNYARGKEMIDS-LERIRMASGLQGFLVFHSFGGGTGSGLGALLLERLNMEKKSNLQFSVYPAVSTSVVEPNSVLTTHATLNSDCTFMVDNEACYDICRLDIERTYENLNRLIAQVVSSITASLRFAGSLNVDLNEFQTNLRH----FPLV-TSK-ES-VQEITNQCFYNQMVKCDPRGA--TCLLYRG--DVIPRDVQAAVTSIKTIDPT-GFKIGIC-YPSIAKNRAVCMLSTSIEDLAER
>tr|A0A0L0D0T1|A0A0L0D0T1-THETB|Eukarya_.._461836_.._Thecamonas_trahens
ECISIHIGQAGVQIGNACWEGIEGVRAVFVDLEPTVIDRTGT-QLFPEQI-TGEDAANNYARGKEIVDL-LDRIRLATGLQGFLMFHAFGGGTGSGFGSLLMERLSVDKKSKLEFTIYPAISTAVVEPNTILSTHTMLHSDCAFMVDNEALYDICRLDIERTYTNLNRLIGQIVSSITASLRFDGALNVDLTEFQTNLRH----FPMA-TAK-ES-VAEITNAVFANQMVKCDPRGA--CCMLYRG--DVVPKDVNAAIATIKTIDPT-GFKVGIN-YPGLAKQRAVCMLSTAIEDLAEK
>tr|W4GD80|W4GD80-9STRA|Eukarya_.._112090_.._Aphanomyces_astaci
EILSIHLGQGGVQLGNSCWEGIEGVRAVFVDLEPSVCDRTGT-QLYPEQI-SGEDAANNYARGKEVVDV-LDRIRLATGLQGFMIFNAVGGGTGSGLGSLLLERLSVDRKSKLGFTIYPSVSTAVVEPNSVLATHGLLHTDVAIMLDNEAIYDICKLDIDRSYTNLNRLIAQVISSLTTSLRFDGSLNVDVTEFQTNLRH----FMLS-SAK-ES-VAEITNSCFASMMAKCDPRGA--ACLMYRG--DVVPKDVNAAVATIKTIDPT-GFKCGIN-YPGLARQRAVAMISSAIEDLAEK
>tr|A2R599|A2R599-ASPNC|Eukarya_.._425011_.._Aspergillus_niger
EVCHIHIGQAGIQLGNSAWEGLEGVRSIFVDLDPSPVDRTGQ-QLFPETI-SGEDAANNYARGKELVEA-ADRIRVSNSLQGFLVFHSFGGGTGSGFGALLLERLSTDKKSKLEFAVYPSVSTAVVEPNAVLSTHSTINADCTFLVDNEAVYDICRLDIPRGYEHLNRLIAQVVSSITSSLRFDGALNVDLTEFQTNLRH----YPLI-SAR-EK-VQDLTFQCFNNQMVVCDPRGA--VALLYRG--DVVPRDCTQAIASLKSFEPT-GFKLGIN-YKTLAPDRSVSMLSTSIEDLAEK
>sp|P09734|TBA3-YEAST|Eukarya_.._4932_.._Saccharomyces_cerevisiea
EVISINVGQAGCQIGNACWEGIEGVRAIYVDLEPNVIDRTGR-ELFPEQI-NGEDAANNYARGREIVDE-EERIRMADGLQGFLFTHSLGGGTGSGLGSLLLENLSYEKKSKLEFAVYPALSTSVVEPNTVLTTHTTLHADCTFMVDNEAIYDICKLGISRSFSNLNGLIAQVISSVTASLRFDGSLNVDLNEFQTNLRH----FPLV-SAR-ES-VSEITNACFGNQMVKCDPTGA--NCLLYRG--DVVTRDVQRAVEQVKTVDPT-GFKIGIC-YPSLANDRAVCMLSTAIDDLAER
>sp|A6NHL2|TBAL3-HUMAN|Eukarya_.._9606_.._Homo_sapiens
ECLSIHIGQAGIQIGDACWEGIEGVRALFVDLEPTVIDRTGQ-SLFPEQL-SGEDAANNYARGSEVIDL-LERTRLAGGLQGFLIFRSFGGGTGSGFTSLLMERLTGERKTKLEFSVYPAISTAVVEPNSVLTTHSTTHTDCTFMVDNEAVYDICHLGVECSHASINRLVVQVVSSITASLRFEGPLNVDLIEFQTNLRH----FPMT-AAK-ES-VSDITTACFSNQLVKCDPRGA--CCLLYRG--DVVPKEVNAAIAATKSVDPT-GFKVGIN-NPGLAKHRSICMLSTAIEDLAER
>WP-011011642.1|Archaea___Euryarchaeota-Thermococci___Thermococcales___Pyrococcus_furiosus___99.5___GCF_000007305.1
NIAVVGVGGSGNNTISRLYLGVQGADLIAMNTDAQHLAKAHKKVLLGKHITQGKGSGGDPKVGYLAAEASAQEIAAVDGYDLVFITAGMGNGTGTGAAPVVARIVKEQEPLVVSVVTFPFKTEGTVRIKAKWGIQRLLYSDTVIIIQNDKLLELVPLPLQSAFRFADELIARMVKGIVETIKLNSIVNIDFADVYSIMKGGGPALIGIGESDSNNRAVDAVNNALTNKMLDVEFGSGEKALVHFTIGPDVSLEEINKAMEVVYKLSEKSEIKWGAMVDPEMGKTVRAMVIMTGVRELGFK
>WP-088853123.1|Archaea___Euryarchaeota-Thermococci___Thermococcales___Thermococcus_pacificus___100___GCF_002214485.1
RIVIVGVGGSGNNTITRLFLGVQGAELIAMNTDAQHLAKAHKKLLLGKEITQGKGSGGNPEVGYRAAEASAHEIATIGDADLVFITAGMGNGTGTGAAPVVAKVIKEREPLVVSVVTYPFKNEGKVRIKAKAGIKALMYSDTVIIIENDKLLKLVPLPINAAFRFADEIIARMVKGITETIKLPSMVNIDFADVYSVMHNGGAALIGIGESDSSNRAVDAVKNALENKMLEVEYGSGDKALVHFTVGPDVSIGEINDAMNIVYKLGEKSEIKWGARIDEDMGKVVRAMVIMTGVKDF-LD
>WP-088857590.1|Archaea___Euryarchaeota-Thermococci___Thermococcales___Thermococcus_profundus___100___GCF_002214585.1
KISIVGVGGSGNNTITRLYLGVEGAELIAMNTDAQHLSKAHKKLLLGKEITHGKGSGGDPTVGYKAAEASAHEIATIGDVDLVFITAGMGNGTGTGAAPVVAKVIKEREPLVVSVVTFPFKTEGTIRLKARAGIKALLYSDTVIIIENDKLLKLVPLPISAAFRFADEIIARMVKGITETIKLPSMVNIDFADVYSVMKDGGAALIGIGESDSKNRAVEAVKAALENKMLDVKFGSGNKALVHFTVGPDVNLGEINEAMEIVYNLGAKSEIKWGARVDEDMGKVVRAMVIMTGVENSGIE
>WP-052649090.1|Archaea___Euryarchaeota-Thermococci___Thermococcales___Palaeococcus_A_pacificus___99.5___GCF_000725425.1
NIKVIGVGGSGNNTITRLYIGVNGAELIAMNTDSQQLQKAEKKILLGPNITYGKGAGGSPMVAYRAAEASAQEIAVVKDADLVFITAGMGGGTGTGAAPVVARVTKEQEPLVVGVVTFPFKMEGQIKLKARAGVRELMYADTVIVVDNNKLLDLVPLPITQAFRVADEVIARMVKGLSETINQDSMVNIDYADVYTVMKKGGTALIGIGESNSKNRAVDAVLDALNNKMLDVEYDGGKAALVHFTMGPDVKLDEINKAMEEVNRLGSRSEIIWGARIDDELEGYVRVMVIMTGVRN--IP
>WP-020449555.1|Archaea___Thermoplasmatota-Thermoplasmata___Methanomassiliicoccales___Methanomassiliicoccus_A_intestinalis___98.79___GCF_000404225.1
NIKIIGCGGGGTNTIDRLSVGVTGAEVYAANTDAQHLLHSPNKLLLGRRITRGLGAGALPRVGEDAAREAELELRALDRSDIVFVTAGMGGGTGTGSAPYVAKLAKDMGALTVAVVTYPFKAEGNIRSNAEWGLERLRSADTVIVIPNDKLLEICPLAINEAFKVADEVLVRAIKGITELITKPGLVNLDFNDVKTIMKGAGVAMIGLGESDSKNRVEEAIDAAINSPLIDVDISEATGVLVNITGGNNMSISEAERVASVIQRVSPNARIIWGAAVDPELGDAVRVMVVITGVKAEDVD
>WP-019178308.1|Archaea___Thermoplasmatota-Thermoplasmata___Methanomassiliicoccales___Methanomassiliicoccus_luminyensis___98.39___GCF_000308215.1
NIKIVGCGGGGTNTIDRLSVGIVGADIFAANTDAQHLLRSPHKILLGRRSTRGLGAGALPQVGEEAAREAEEDLRMLTGADIVFVTAGMGGGTGTGSAPYVAKIAKDMGALTIAVVTYPFKAEGAIRSNAEWGLERLRTADTVIVIPNDKLLEICPLALNAAFKVADEVLVRAIKGITELITKPGLVNLDFNDLKTIMKGAGVAMIGLGEGDDDDRVEHAINEAINSPMIDVDVSDATGALVNVTGGDNMSISEAEKVAEIIQRISPNARIIWGAAVDPSLKDTVRVMVVITGVKAVDVD
>WP-019178307.1|Archaea___Thermoplasmatota-Thermoplasmata___Methanomassiliicoccales___Methanomassiliicoccus_luminyensis___98.39___GCF_000308215.1
NIKIIGCGGGGTNTINRIAEGITGAELYAANTDAQHLLQAPHKILMGRRSTRGLGAGALPKVGEEAAMEAEDDIRSLVESHIVFVTAGMGGGTGTGSAPYVAKIAKDMGALTIAVTTLPFKGEGKMRMNAEWGLERLRAADTVIVIPNDKLLELVPLSINAAFKVADEVLMRAIKGITELITKPGLVNLDFNDVKTIMKGAGVAMIGLGESNTDDRATEAIEDALNSPLLDVDVSSASGVLVNVVGGADMTIAEAQKVAEILQKVSGSARIIWGAAVDPAIDHKIRVMVVITGVKDTDVD
>KQM12510.1|Archaea___Thermoplasmatota-Thermoplasmata___Methanomassiliicoccales___DTU008_sp001421185___96.61___GCA_001421185.1
NVKIIGCGGGGCNTVDRIAEGIVGAELYAANTDAQHLLRSKHKILLGRRSTRGLGAGALPQVGEDAAKEAEPELRALADAHIVFVTAGMGGGTGTGSAPYVAKLAKDMGALTVAVTTLPFRGEGNLRRNAEGGLERLRAADTVIVIPNDRLLDICPLGINAAFKVADEVLMRSIKGITELITKPGLVNLDFNDVKTIMKGAGVAMIGLGESGTDDRAADAINDALNSPLLDVDISGATGVLVNVVGGGDMTISEAEKVAGIIRRVSPNARIIWGAAVDPSLQHKIRVMVVITGVSDSEVD
>PKP60842.1|Archaea___Altiarchaeota-Altiarchaeia___GCA-002841105___GCA-002841105_sp002841105___77.41___GCA_002841105.1
KIMVVGAGGAGSNNIERLAAGLEGVKLIATNTDKVHLMKGNTRILIGAKTTGGMGAGGFPDVGEAAAIESNQLLAQMEGVDLLFLTAGMGGGTGTGAAPVIAKIAKDMGALVVAVITFPFKLE-RARTKAREGIENLRYADTVVIIDNNKLLEYAPVPINDAFAAADKITATSVRGISKTILEPSLINMDFADLKAVMTNGDISTISVGRGAGPDKINQATDGVLYHPLLNMEINKGRGALIHITGGPNTSLNDVTKVGELITNFPQDANVVFGARVEQGMGDELEAIAILTGISNIGIR
>PXF56857.1|Archaea___Halobacterota-Methanosarcinia___Methanosarcinales___UBA203_sp003194445___95.92___GCA_003194445.1
NILVLGLGQCGNRILDAMNEAFQSVKTIAINTAIKGLVRARDRLHVPH-L---HGVGANRTIGKRVFEENKEIIMEIGTFDLIFIITSAAGGSGSSFAPLLIRELKETNAPVVCITVLPFREEGSIFLNAAFCLKDVIEPTGVLLVDNQYLKKYAG--IKSAYDKINNTTARRLLFLIEALNSEMLMVTDLGDLKTVMNGGGIGTMGFYEASKDSTIKSAILGSFPSGLLPTNVKEGARAMLIIKGDKKLDLDLITKTIEELSEI---GQVFKGVLV--Q-RGRPRVLSLFT-LNHIDEP
>WP-015053203.1|Archaea___Halobacterota-Methanosarcinia___Methanosarcinales___Methanolobus_psychrophilus___99.84___GCF_000306725.1
NILIIGNGQCGNRILDAINDAFQNVHTIAINTAVKEMKKAKDRIHTPH-L---HGVGANRNVGKHVFEDNKTLIMNIGNFDVAFVITSASGGTGSSFTPMLIKELKQKNYPIYSIVVLPFREEGTLYLNAAFCLKDLRSADGIILADNQFLKQMGG--VESAYNGINDMIARRLLFLLDALDSEMMMVTDLGDFKTVMSGGGLATIGFYEADSEMPIRAVIKKALPEGLLATDAQEASRSMIIIRGDRKMSIDEVSSEVEQLSSV---GQVFKGIIV--R-NDEPQVLTVLT-LEQIGDP
>WP-048144169.1|Archaea___Halobacterota-Methanosarcinia___Methanotrichales___Methanothrix_A_harundinacea___99.34___GCF_000235565.1
NVLMLGIGQCGNRILDAVNEAFQRVETLAINTAVKELRAAKDRLHVPN-L---HGVGANRGIGKQGFWENREMIMEIGDFDIAFVMTSASGGTGSSFTPLVVHELRERKITVIPVMVLPFREEGSIYLNAAFSMRDIMVSDGIILVDNQYLKRLSG--IKTAYDKINEMVAERLLFLIESLDSEMLSVTDLGDFKTVMKGGGMGTLGFYESDKKTSLTSAIESSLPSGLLPADVEDAARAMIIIQGSRDLDVDEITKSVEKLSKI---GQVFKGIVI--K-KGRPKILSVFT-LGYIDEE
>ABK14036.1|Archaea___Halobacterota-Methanosarcinia___Methanotrichales___Methanothrix_B_thermoacetophila___100___GCA_000014945.1
NVLMLGVGQCGNRILDAVNQAFQRVETIAINTAIKELKAAKDRLHVPN-L---HGVGANRSKGKQGFWENQEMILEIGDFDLIFVMTSVSGGTGSSFSPLMIHELKKRNATIVPIAVLPFREEGTIYLNAAFCLREMIVADGMILVDNQYLKRFSG--IASAYDRINTMVAQRLLFLIEALDSEMLSVTDLGDFKTVMNGGRMGTLGYYQADKKSSIRAAIKNSLEVGLLPANVGEAGRAMIVIQGSRELNVDEITKEIESLTTI---GHVFKGIVI--K-KGEPRVLSVLS-LEQIDEE
>PTD94697.1|Archaea___Halobacterota-Methanonatronarchaeia___Methanonatronarchaeales___PZKD01_sp003034855___94.58___GCA_003034855.1
DVLLLGVGQCGNRILDEINQAFQNVTTIALNTSKRELDKARDRIHTPH-L---HGVGANREEGKECYKDNRDVIFAIDSYDVCFIINSAGGGTGSSFSPLLVNDLKERDFQLYNIVVLPFRSEGTIFLNTAFSLRELSSSDGLFLVDNEFLKRSER--IHSAYERINRMVAERILFLLKALDSEMMLVTDLGDFKTVMEAGGFATMGFFDSSDNVAISQAIKKSLPSGLLDADINEAARAMVTIQGKKELDMEGITKEIDKLAEI---GHVFKGVVV--S-EGNPKILSVVS-LDKIGEP
>OYV08946.1|Archaea___Halobacterota-Methanosarcinia___Methanotrichales___Methanothrix_sp002256595___90.2___GCA_002256595.1
NVLMLGVGQCGNRILDAMNEAFPRVETLAINTAVKELRTAKDRLHVPN-L---HGVGANRNVGKQAFMENRDMIMEIGDFDIAFVITSTSGGTGSSFSPLLINELKRQDIAVITVAILPFREEGSIYLNAAFSMRELMVAEGIILADNQYMKRFSG--IASAYDKINNMIAQRLLFLIESLDSEMLSVTDLGDFKTVMNGGRIGTMGFYQADSKNSIRDAIENSLPGNLLPANVDDAARAMIIIQGSRELDVDEITKAVEKLSSA---GHVFKGIMV--K-KGRPKILSVFT-LAHIDEE
>WP-058938321.1|Archaea___Euryarchaeota-Thermococci___Thermococcales___Thermococcus_celericrescens___98.77___GCF_001484195.1
RALIIGVGQCGTKIADLFSVD---FEALAVNTSREYLKPHERRILIGESLTGGKGVNANPILGREAMKRDLPLVMKIEDVDIFFLTFGFGGGTGAGGTPVLAEALKEEDSLVVAIGALPLKEEGIRPTNAAITIDKLSIADSIIAIDNNKLKEGGD--ISKAYERINYTIVERIASLLALVDVPGEQTLDASDLKFVLKA-GFATVGYAKADG--SLSRLITRSFSEGLLEANIESALYGLVAIHGPPELKAADIFEALNYLTKI-RGKQIFRGF---PR-EREVEVVTLLSGI-ELDFP
>OKY77342.1|Archaea___Halobacterota-Methanonatronarchaeia___Methanonatronarchaeales___Methanohalarchaeum_thermophilum___97.71___GCA_001914405.1
NVLLIGVGQCGNRILDEINQAFQNVKTVAINTSRKELEKAKDRLHITH-L---HGVGANREEGKKVYEKNKDSIFKLDHYDLCFIISSTGGGTGSSFSPPLAQDLKEKDFQVHSISVLPFRSEGTIFLNTAFTLRELSSLDSIILVDNEFLRKGKE--IHSAYSRINQMVAERMLFLLKALDSEMMLVTDLGDFKTVMDSGMFATIGFCNAGENMRVESAIKKSLPNGLLDSNINEASRAMVTIQGEKDLDMDGITRIIDKLSEI---GHVFKGVVV--T-DSNPRVLSVVS-LDKIGEP
>WP-096712920.1|Archaea___Halobacterota-Methanosarcinia___Methanosarcinales___Methanohalophilus_euhalobius___99.51___GCF_900215215.1
NILMVGNGQCGNRILDSINQAFQNVQTLAINTAVKEMKKAKDRIHIPH-L---HGVGANRNVGRKVFDENKSQIMNLGSFDIAFVITSASGGTGSSFTPSLIRELKEQDYPVYAVVVLPFREEGTLYLNAAFALRDIRSVDGIILADNQYLKQMGG--VESAYDSINEMIAKRLLFLLDSLDSEMMMVTDLGDFKTVMSGGGIATIGYYEADGEVPIRTAIQKAVPSGLLNTNVEEASRSMIIIKGDKSLSIDEISTEVEKLSSV---GHVFKGIIV--R-KGEPRVLSVLT-LEQIGEP
>WP-011499721.1|Archaea___Halobacterota-Methanosarcinia___Methanosarcinales___Methanococcoides_burtonii___99.35___GCF_000013725.1
NILIVGNGQCGNRILDAINEAFQKVETIAINTAIKELSKAKDRMHIPH-L---HGVGANRTLGKSVFEENKSHIMNIGNFDVGFVITSASGGTGSSFTPPLIKEIKENDFPVYAVVVLPFREEGTLYLNAAFCLKEIRSVDGIILADNQFLKQIGG--VQSAYNTINDMIARRILFLLDALDSEMMMVTDLGDFKTVMSGGGLATIGFYEAEKGMNIKTTIQKALPNGLLSTDVKEGSRAMVIIKGDKSLSIDEISSEVEKLSSV---GHVFKGIIV--R-KGEPQVLVVLT-LEQIGEP
>PXF53320.1|Archaea___Halobacterota-Syntrophoarchaeia___ANME-1___G60ANME1_sp003194435___88.24___GCA_003194435.1
KLAIVGVGGAGNNSMNRLELGLNGVDRVAINTDKLHLDECKTKLLIGKSLTRGLGAGGSPEVGRKAAEMDKEKIRLVTGKNFVFLTAGMGGGTGTGASPVVAEVAKEEGAIVVAMVSFPFAAE-RRRRRAAEGIEELRATDTVIVLENDKLLEHAGRPVNEAFKVMDMLIATTIQGITETITKPSLVNLDFADLTAVMAEGGVAVMLVGETKSDNKPEAVVSDALSHPLLEADYQGARGALIHITGGEDLQLKETNDIVELLTDLNPDANVIWGARINDDFDGKVRVTAILTGVERIGIP
>EQB64528.1|Archaea___Thermoplasmatota-Thermoplasmata___Thermoplasmatales___GCA-001856825_sp001856825___97.13___GCA_001856825.1
GIKIVGCGGGGSNTVNRCMEGVFGAEMVAANTDAKHLLKAHRKVLLGKRITRGLGAGALPQVGEEAAKEAEDDLVALGRVDIAFVTAGMGGGTGTGSAPIVADIAKRQKALVISVVTLPFSSEGRVRMNALFGLEKIRNSDTTIVIPNDKLLQLVPLPLDQAFKVADGILMEALKGLTEIITKPGLVNLDYADIKTIMAGGGVAMIGIGESEGQNKIEQAVQEAIASPLIEADISEAKGALVRVVGDDQMSVAEAEGAVRMVQKVSPTARIIWGASIDPSMKGAIRVLVVLTGVKDWNID
>WP-015282969.1|Archaea___Thermoplasmatota-Thermoplasmata___Acidiprofundales___Aciduliprofundum_sp000327505___100___GCF_000327505.1
NIKIIGCGGGGSNTINRMMEGIYGAELIAANTDAQHLLRANRKILLGRRRTRGLGAGSNPLVGEDAAREANEELEILQGADMVFVTAGLGGGTGTGSAPYVAKLAKESGALVLSVVTLPFKAEGKLRMNAMWGLERLRYSDTTIVIPNDKLLELVPLPLNEAFKVADTVLMITIKGITEILTKPGLVNVDYADLRTVLGSGGVAMVGIGESDSQDRVKEAVEEAINSPLIDADISNATGALVRIVGDEHMSVSEAQMAVDLVQKINPMAKIIWGASVDPEMDNMVQVLVVLSGVKDADID
>ERG96384.1|Archaea___Halobacterota-Halobacteria___Halobacteriales___Haloquadratum_walsbyi_B___97.78___GCA_000415985.1
DITVVGCGGAGGNTVDRMQEGIEGATLVAANTDVQHLVESDTKILMGEQKTQGRGAGSLPQVGEEAAIESQEEIYSIEGSDMVFVTAGLGGGTGTGSAPVVAKAARESNALTIAIVTTPFTAEGEVRRNAEAGLERLRVADTVIVVPNDRLLDAVGLPVRQAFKVSDEVLMRSVKGITELITKPGLVNLDFADVKTVMQRGGVAMIGLGESDADLKAQESVKSALRSPLLDVDISSANSALVNVTGGSDMSIEEAEGVVEEIHRIHPDARIIWGTSVDEELDGEMRTMIVVTGVEDEDVN
>PSP49792.1|Archaea___Halobacterota-Halobacteria___Halobacteriales___QS-1-69-70_sp003021745___77.89___GCA_003021745.1
EITVVGCGGAGGNTVTRMSAGIHGATLVAANTDAQHLAEADTKILIGRQRTGGRGAGSVPKIGEEAAQENLEDISHVDDSDMVFITAGLGGGTGTGSAPVVAQAAQDAGALTIAIVTIPFTAEGERRRNADAGLERLRVADTVIVIPNDRLLDYAPMPLQDAFKICDRVLMRSVKGMTELITKPGLVNVDFADVKTIMENGGVAMIGLGESD-------------------------TSALVNVVGGPDMAIEEAEGVVEEIYRIDPDARIIWGASVDQEFDGKMETMIVVTGVEGDEID
>PMP74585.1|Archaea___Thermoplasmatota-Thermoplasmata___ARK-15___ARK-15_sp002878135___98.39___GCA_002878135.1
NIRIVGCGGGGSNTVTRIMEGIVGADLIAVNTDAPHLLLANRKILLGERLTRGLGAGADPRIGEEAAREADEKLRVLQRSHIVFITAGMGGGTGTGAAPYIAQVAKEVGCLVIGVVTLPFSAEGKVRMQALYGLDRLKYCDTTIVIPNDKLLAIVPLPLDQAFKVADEVLMEALKGLTEIITKPGLVNIDYADIKSVMADGGVAMIGIGESGSGDRVTEAVNEAINSPLIEADIKQARGALVRIVGDTKMSVMEAQKAADIIQQISPNAKLIWGASIDPELDNGVKVLIVVTGVKDSSID
>EQB65240.1|Archaea___Thermoplasmatota-Thermoplasmata___Thermoplasmatales___GCA-001856825_sp001856825___97.13___GCA_001856825.1
NIKIVGCGGAGTNTINRCASGIFGAELIAMNTDAPHLLQANRKILVGKRTTRGLGAGAIPQVGEEAAREDYGDIQSLGNSEIVFITSGMGGGTGTGVAHVVAEAAKQQKSLVISIVTLPFSAEGRVRMNAIYGIEKLRTSDTTIVIPNDKLLEIVPLPLDQAFKVADEILMESLKGLTEIITKPGLVNLDYSDIQTVMKEGGVAMIGIGESTGKASVEEAVTEAITSPLIEADISTTRGALVRIVGGEDMTVSQAETAVRMVQKVNPMARIVWGASVDPTLAGEFKVLVVLTGVNDAEID
>WP-014406643.1|Archaea___Halobacterota-Methanocellia___Methanocellales___Methanocella_conradii___100___GCF_000251105.1
NVIVVGCGGGGSNSITRMSEGIVGAKLYAINTDAQHLLRADKKFLIGKKLTRGFGAGSLPEVGESAAKESLMEIKAISNSDMVFVTCGLGGGTGTGSAPVVAQVAKESGALTIAVVTTPFKVEGAVRKNAEKGLEKLRSADTVIVVPNDKLLEVVPLPLQEAFKVADEVLTHAVKGITELVTKAGLVNLDFADVKTVMSNGGVAMIGLGEGKGENAASSSVRNALMSPLLDVDISSAKAAIVNVIGGEQMTISEAEAVVEEVYAIDPEARLIWGASVDPDLGDAIRTMVIITGVTKFGLD
>BAI62208.1|Archaea___Halobacterota-Methanocellia___Methanocellales___Methanocella_paludicola___100___GCA_000011005.1
NVIVVGCGGGGSNSIARMAEGIIGARLFAMNTDAQHLLRADKKFLIGKKLTRGFGAGSLPEVGENAAKESLIEIKAISSSDMVFVTCGLGGGTGTGSAPVVAQVAKEGGALTIAVVTTPFKVEGAVRKNAEKGLERLRAADTVIVVPNDKLLEVVPLPLQQAFKVADEVLTHAVKGITELVTKAGLVNLDFADIKTVMSNGGVAMIGLGEGKGDKAAELSVRNALLSPLLDIDISGAKAAIVNVTGGSHMTIGEAEAVVEEVYAIDPEARLIWGASVDPDLGDVIRTMVIITGVAKFGLD
>WP-052309866.1|Archaea___Halobacterota-Methanocellia___Methanocellales___Methanocella_A_arvoryzae___100___GCF_000063445.1
NVVVVGCGGGGSNSIARMAEGISGAKLYAVNTDAQHLLHADKKFLIGKKLTRGFGAGSLPEVGEGAAKESLNEIKALIKSDMVFITCGLGGGTGTGSAPVVAQAAKESGALTIAVVTTPFKAEGAIRKNADWGLAKLRSADTVIVVPNDKLLEVVPLPVQKAFRVADAVLTHAVKGITELVTKPGLVNLDFADIRTVMSNGGVAMIGLGEGSGENRAIDSINAALESPLLDVNISTATAAIVNVTGGEDMSISEAESIVEQVSKIDPEARIIWGAHVDPELENAIRTMVIITGVKKFGID
>PSP61784.1|Archaea___Halobacterota-Halobacteria___Halobacteriales___QH-8-64-26_sp003021725___92.98___GCA_003021725.1
SITVVGCGGAGSNTVTRMSAGIEGATLVAANTDAQHLARADSKLLLGRRRAGGRGAGADPDVGEDAAEETIEDVIAVRDEDMVFVTAGLGGGTGTGAAPVIAEAARDAGALTVAVVTMPFAAEGTERRNADSGLEALRVTDTVIVVPNDRLLDVAGVPLREAFEIADRVLERGVTGMTELVTKPGLVNVDFADVRTIMEDGGVAMIGLGESRM-NNGDHSIWSALRSPLLDVEFEGANAALINVVGGPAMTIEQAEGIVEEIHRISADARIIWGASVDPALEGTIETMVVVTGVEGDDLD
>MBE36286.1|Bacteria___Verrucomicrobiota-Verrucomicrobiae___Opitutales___Cephaloticoccus_sp002713695___98.63___GCA_002713695.1
AIKVVGVGGAGGNAVDRLKENLERLQLALLNTDRQALAPVQEKVLLGASVTRGLGAGGDPDIGRLAAESDQEAIKVIKDCDLVFLMAGMGGGTGSGAMPTIAEIASESGALVVAFVTMPFSFEGGRRCQAEEGLQNLRVCDAVIPLPNDILLQEGETTVLDAFACANEWMGRGVKSIWAILFKNGLINLDFASLRQAFQFGGKTLFGLGAGAGENAAAAAMESLSLCPLLHTNARRADRLLVNIIGGTDLTLPRVNELMNDIAKFGRNSHIIMGAVIDEDMHERVDICVIGTT-EDLDVP
>WP-091054777.1|Bacteria___Verrucomicrobiota-Verrucomicrobiae___Opitutales___Lacunisphaera_sp900104925___99.32___GCF_900104925.1
GIKLIGVGGGGSNAVDRLKENLDRLQLAVINTDLKALSPVQDKILIGTSLTRGLSAGGDPELGRKAAEADADKIAIVKGTDLIFLVAGLGGGTGSGATPAVAEIAAEAGATVIAFVTLPFSFEGGRRRQAEEALAELRVCDAVIPLANDMLLQEGTTSVLDSFARADEWIGRGVKSIWGMLSRTGLINVDFTALRQVFQHGGKTLFGLGVGTGDNPAAAALADLKQCPLLHTYARKADRLLVNITGGADLSLTKVNELMSALTEFGREAHVVMGAAIDEALAGRVEICLIGTT-DDLDVP
>MBL58320.1|Bacteria___Verrucomicrobiota-Verrucomicrobiae___Pedosphaerales___UBA1096_sp002721375___82.26___GCA_002721375.1
KICLIGVGDTGVKLVETLAVAPEEVEAYSLDTDSRSLTHQSRTILLGQAIPCGLGTGGDSALARAAVKSDKKALLLVEGTDLVFILTGLGGGTGTGAAPFIADLAKRAGALVVGVAASPFDCEGVQRAQAIGGLRDLKVADAVFHFPNEDILRMEGLSLNRALDIANRHLCEAVLGVSRMLLESGMLNVSFADIQALLRDHSLGVVVHIESVGEDRADDLIRKLLIHPSIRGILEESKNILVYISGGGT-TLEEMNTITASIRHA-SSAGLVIGASSEEN-GESLQLTVIMAG-KDLDQP
>MAD24199.1|Bacteria___Verrucomicrobiota-Verrucomicrobiae___Pedosphaerales___UBA1096_sp002684915___88.68___GCA_002684915.1
VIRFIGIGGTGVNLVEKLAIGLQGVESHSVDTDNRSLSHQSKTLLLGKAIPCGLGAGGDVALARAAVESDRDHLLLVSCADLVFVIAGMGGGTGTEAASFVARLAKEAGALVVGVAATPFNCEGSRRGKAAGGIRDLKSADIVFHFSNEEVMHITGISLNNALEIANRHLCESVLGLSRMLIEPGLLNVSFSDLRDSMTGHSLGSTLCVEGVGENLAADAMGKILSHPAARMALSEATTLLVHLSGGDNLSLAEINTFVESISHA-PDIDLVIGASGTGS-NNVLQVILIIVS-NDLDQP
>MBI97580.1|Bacteria___Verrucomicrobiota-Verrucomicrobiae___Pedosphaerales___UBA1100_sp002718935___62.12___GCA_002718935.1
NTRVIGVGAAGLRVVDKLALDFPAAQFLALDTDCQELQQLAERLQLGETTRLGWGCSGDAGEGAKAVRSSRELIAHFAETDLAIIVAGLGGGMGGGGAAVVAEIAAECGALVMVVAIEPFALEH--HRDADLSLQRLSVADTVVRLSNQAVLEQQRCSLPECLEAANNLILESLLGLGRLMRSDGLLNANFAHLQSIVQGHGESTMATIDVAGDARSRAXMDAILAHPFLRAHLRQAKGLIISLAGSESLAMAEVEXXMXLLKAA-PEARXVLGVHEDPGXXQYLSAMILLP-FSDLDVP
>HCE06462.1|Bacteria___Verrucomicrobiota-Verrucomicrobiae___Pedosphaerales___UBA1100_sp003517285___72.72___GCA_003517285.1
CVKMVGVGCAGLRLLDRVAAGFPASSFLALDSDCEQLQQIAERVQLGETNRRGWGCSGDEGEGANCVRAARDRIAKLMGADLVVIVAGMGGGMGGGGAPVVAEIASEGGALVVALAIEPFDLEG--HNTAQIAVNRLTVADTVVRMPNQNVMETLGASVPECMEAANGHVLEALMGLSRLARADGELNVDFAHVRRLMTGHGESSLVTVEVAGDARPRALLEAILKHPYLNTELRNCEGLIVSLVGDEYMSMEEVNEFVTHLKTA-ARAKLILGVHVDNAMGKGMGA-------------
>WP-068768826.1|Bacteria___Verrucomicrobiota-Verrucomicrobiae___Opitutales___Ereboglobus_sp001650175___97.95___GCF_001650175.1
AIKLVGIGGAGSNAVDRLKENLDRLQMAVINTDYQALSPVQDKVLIGRGITRGLGAGGDPELGREAAEADREKIAVVKDCDLVFLVAGMGGGTGSGAAPIVAEVATEAGAIVIAFVTMPFSFEGGRRGQAEEGLIALRVCDAVIPLPNDMLLQEAGEGVLDSLANADQWIGRGVRAIWAMMNRTGLINLDYATLQRAFIRCGKTLFGLGSGAGENAAQDAIDSLNACPLLHAFSRKADRLLVNIIGGTDLTLPKVNEIMTAVSKFSRESHIIWGAVIDEAMQSRIEVCVIGTT-DDLDVP
>WP-046297337.1|Bacteria___Verrucomicrobiota-Verrucomicrobiae___Opitutales___IMCC26134_A_sp000972765___98.63___GCF_000972765.1
AIKVIGLGGAGANAVDRLKENLDRLQMAVLNTDAQALAPVQDKVLFGAAVTRGLGAGADPDLGRQAAESDREKIAVVKDCDLVFLIAGMGGGTGSGAAPTVAEVAAEQGALVIAFVTLPFSFEGGRRAQADEGLAALRVCDAVIPLPNDLLLQEASETALDSFARADEWIGRGIKSVWSMLFRTGLINLDFATLRQAFHTGGKTLFGLATGSGSDPVAAALDNLKLCPLLATFARKADRLLVNIVGGTDLTLPKVNEIMGAVTQFGKDAHVIMGAVIDENCQGRVELTVLGTS-DDLDVP
>OGV59548.1|Bacteria___Verrucomicrobiota-Kiritimatiellae___UBA8416___YA12-FULL-60-10_sp001803315___59.12___GCA_001803315.1
RILVTGIGGAGCRILDTMASGMTGPFYAAVSTDSKALARVGTRQRIGTQRDVSFGTGEDVERGRQAAEESQADLVLFSNLDLAFMVGGLGGGTGSGAMPVACRIAREQGAMVMAVVALPFEFEGQARALARSALDAVRESDLMVVIPNDRVTDGNA--LKDAFARSSDLMANLVFGLWRSLSKPGHLNFDFDDLRAMVREGGTCTAGFGDAVGRDRSIEALNALMQGRLLDGRLQDASAAIISMVGGPDLSVGEVDGVMTGITRLPATARSLLGVMIDDGWRNRLTVTVLVSE-ANLDTP
>PAW68721.1|Bacteria___Verrucomicrobiota-Verrucomicrobiae___Opitutales___Opitutus_sp002288455___79.45___GCA_002288455.1
AIKLVGVGGAGSNAVDRLKENLERLQMAVINTDYQALSPVQDKVLIGMGVTRGLGAGGDPDLGREAAEADREKIAVVKDCDLVFLVTGMGGGTGSGASPVVAEIAAETGALVIAFVTMPFSFEGGRRLQAEEGLRALRACDAVIPLPNDILLQAGAESVLDSFSRADEWIGRGVKSIWSMLFKTGLINLDFATLRQAFHQGGKTLFGLGSGQGENAVGDAVASLKLCPLLHTFARRADRLLVNIIGGADLTLPKVNELMTSITQFGRDSHIIMGAVIDEDLAGKVEVCVIGTS-DDLDVP
>WP-097299789.1|Archaea___Halobacterota-Methanosarcinia___Methanosarcinales___Methanoperedens_sp002487355___99.35___GCF_002487355.1
SIAVIGLGGAGCNIINWIAKGMAGGRIIAANTDINHLAKADKLILLGKKLCKGYGCGGSPEMGAEATKENLPEIKALHDANLLFLVAGMGGGTGSGAIPVVAGVARELGILTIACVTIPFKLE-MARRKAREAIKAIVSCDSTIVIDNIKLSEVAGLPLNDALSVANALVGDFVRNITETITQPSLVNIDFTDLRTVMEQGGICAIGIGEGDGEDRITRAVSWAMEVPLLDIDISETYGLLIHIAGGEDMTLEEVAVAGERIVKVPNTKRVIWGAKVDSSLTGRVRIMAVLTGIK-----
>WP-096204932.1|Archaea___Halobacterota-Methanosarcinia___Methanosarcinales___Methanoperedens_nitroreducens_A___97.71___GCF_900196725.1
SIAVIGLGGAGCNIITWIAKGMAGGRIIAANTDANHLSMADKLILLGEKLCKGYGCGGYPKMGAEATKENLPEIKYLQGVNLLFLVAGLGGGTGSGAIPVVAGVARELGILTIACVTIPFKIE-MARRKAREAIKALTSCDSTIVIDNSKLSEIVGLPLKDALAVANALVGAFVRNITETITQPSLINLDFADLRAVMERGGLGAIGIGEGDGEDRIIKAVSQALAVPLLDIGISETYGVLIHIVGGEDMTLEEVAVAGELIMKVPKTKRVVWGARVDSSLTGRVRIMAVLTGVK-----
>WP-096204160.1|Archaea___Halobacterota-Methanosarcinia___Methanosarcinales___Methanoperedens_nitroreducens_A___97.71___GCF_900196725.1
SVAVVGLGGAGCNITTWIAKGMTGGRIIAANTDVNHLHKADKLVLLGEKLCKGHGCGGYPEMGAQATRENVTELRELEGTNLVFLVAGLGGGTGTGAIPVAAEITREMGALTIGCVTIPFTIE-MARRKAREAINLLASCDSVVIIDNSKLREVAGLPLKEALNVANALVGAFVKNLTDTITQPSLVNLDYADLRAVMERGGVSSIGIGEGDGMDRVGKAVAQAISTPLLDVDISASYGVLVHIVGGEDLTLEEVAVAGELIMKVPNTKRIIWGAKVDNTLTGKVRVMAVLTGVEE-SIW
>WP-096207209.1|Archaea___Halobacterota-Methanosarcinia___Methanosarcinales___Methanoperedens_nitroreducens_A___97.71___GCF_900196725.1
SVAVVGLGGAGCNITTWIAKGMAGGKIIAANTDVNHLSKADKLILLGEKLCKGHGCGGYPEMGSQATKENISEIKELEGTNLVFLVAGLGGGTGTGAIPVVAEVTREVGALTIACVTIPFKIE-QFRRKAREAIQALTSCDSTIVIDNSKLREVAGLPLKEALAVANALVGAFVKNITETITQPSLINLDYADLRAVMERGGISSIGIGEGDGEERVTKAVSQALAVPLLDIDMSATYGVLIHIVGGEDMTLEEVAVTGELIMKVPNTKRVIWGAKVDDQLTGRVRVMAVLTGVK-----
>WP-097299483.1|Archaea___Halobacterota-Methanosarcinia___Methanosarcinales___Methanoperedens_sp002487355___99.35___GCF_002487355.1
SVTVIGLGGAGSNIITFLSKNIAGAKIIAANSDISHLIRADKLLLLGKDRGKGKGCGGFPEVGAECAWESKEDIQELEGANIVFIVAGLGGGTGTGSAPVVAEISRSMGALTIACLTMPFEIE-SLRRNAKKAIRALSTCDSVVLIDNTKLRQVAGLPLKTAFAVANSLIGAFIKSITETITLPSLMNLDFADLKAVLENKGISSFGIGESEGPDRVKKAVLKAVSAPLLDIDLGSAHGLLIHISGGQDLTLEEVAHVDELMAQVPGTKRIIWGANVDETMTGRIRIMALFASVG-----
>WP-096203414.1|Archaea___Halobacterota-Methanosarcinia___Methanosarcinales___Methanoperedens_nitroreducens_A___97.71___GCF_900196725.1
SVAVIGLGGAGCNIITYLAKGIAGARIIAANSDISHLVRADKLMLIGKERGKGKGCGGFPEIGAECARESADEIRELEGINIVFVVAGLGGGTGTGSAPVVAEISNSLGALTIACLTMPFEIE-YLRRNAKKAIRALETCDSVVLVDNTKLRKVAGLPLKTAFAVANGLIGALIKGITETITVPSLMNLDFADLKAVLEEGGVSSFSIGDAEGPDRVEKAVARAVSAPLLDIENSTPHGLLISITGGQDMTLDEVAKVGELMAHVPNTRKIIWGARVDETMTGRIRVMALFASVG-----
>WP-082336112.1|Bacteria___Firmicutes_C-Negativicutes___Selenomonadales___Selenomonas_A_ruminantium_F___99.53___GCF_900113715.1
NIKIVGAGGGGTSVLESLANKLDNIEMVAINTDSRALNSGISTIQVGSNITDGYGTGGDMKKGEISALRDEHILRMMQNINMLFITAGLGGGAGSGIAPVVAKLAKEQGILTVAIVTMPFSFEGCKRNTAMTSLNELEEVDALIVIQNDKLMTLPALTVSNAFKLTDSVLERAVTLITKIIMTTGDVNIDFADISTILRQSSDAVFSVGVSEG-D-VAEALEKACNSPLLKRSVKGAQGAILYIIGADDMSMYDINTAIMKLKEMTDAANIIWGYMGTPDKAGTVEVMLIATDF--ID--
>WP-096204184.1|Archaea___Halobacterota-Methanosarcinia___Methanosarcinales___Methanoperedens_nitroreducens_A___97.71___GCF_900196725.1
TVAIIGLGGAGCNIVSWMAKELLGSKIIAADTDATHLMKADVKILMGEQTYRGKGCGGFAERGTEAARENIKEIIELKDSNLIFLIAGMGGGSGTGAAPVIAEATREAGILTVGCVMLPFGYE-VLRRKAIVGVKPLARCDSLVAIDNSRLRNIAGMPLREGFAVANEFVGNFIKNITETITQPSLVNLDYSDLRSVVERGGVSAIGFGDAEGENRIQKAVEQALSTPLLDVDLSSTYGVLIHIAGGVDMTLGEVTQAGELILKAPNTGRIIWGAKVDESLAGHVRVTAVLTGVM-----
>WP-018154582.1|Archaea___Euryarchaeota-Methanococci___Methanococcales___Methanothermococcus_thermolithotrophicus___91.19___GCF_000376965.1
RITVVGCGGAGNNAIHRLTEGIDGAKTVAINTDAQHLIKTDEKVLIGKNLTRGLGAGGDPAKGEESAKENADDVKALQDSDLVFITCGLGGGTGTGSAPVVAEISKKLGALTVAVVTLPFSMEGKIRMNALAGLNKLKVADTIVIIPNDKLLEIVPMPLRTAFKVADEVLINSVKGMVELVQNAGDIHVDFADVRAVMSNGGIAMMGIGESDSEKRAKEAINEALNSPLLCVDVDGATGALIHITGPEDMSLEETKEIVSTVSRLDENAIIIWGTTIDESIENSLRVLLIITGTK---IP
>WP-011972555.1|Archaea___Euryarchaeota-Methanococci___Methanococcales___Methanococcus_vannielii___99.5___GCF_000017165.1
RITVIGCGGAGNNAINRLLESISGARVIAINTDAQQLVHADHKVLIGKNLTKGLGAGGNPVKGEESAKENAEEIKSIQDSDLVFITCGLGGGTGTGSAPVVAEISKKIGALTVAVVTLPFSMEGKVRMNALAGLNKLKIADTIVIIPNDKLLEIVHVPLRTAFKVADEVLMNSVRGMVELVNNAGDIHVDFADVRAVMNNGGIAMMGIGESDSEKRAREAIQIALNSPLLCVDVDGATGALIHITGPEDMSLDEAKEIVSTVSRLDDKATIIWGTTIDETLENSLRVLLIVTGTK---IP
>WP-013866709.1|Archaea___Euryarchaeota-Methanococci___Methanococcales___Methanothermococcus_A_okinawensis___99.05___GCF_000179575.2
RITVVGCGGAGNNAINRLTEGIKDAKTIAVNTDAQQLIKADEKVLIGKNLTRGLGAGGDPTKGEESAKENAEDIKALQDSDMVFITCGLGGGTGTGSAPIVAEISRKMGALTVAVVTLPFSMEGKVRMNAITGLNKLRVADTIVIIPNDKLLEIVPMPLRTAFKVADEILMNSVKGMIDLVQNVGDIHVDFADVRAVMCNGGIAMIGIGESDSEKRAKEAINMALNSPLLCVDVEGASGALIHVTGPEDMSLEEAKEIVSTVSRLDDNAKIIWGTTIDENSENTLRVLLIITGTK---LP
>WP-011973722.1|Archaea___Euryarchaeota-Methanococci___Methanococcales___Methanothermococcus_A_aeolicus___99.03___GCF_000017185.1
KITVVGCGGAGNNAINRLTEGVEDAKTVAINTDAQQLIKADNKVLIGKNLTRGLGAGGDPLKGEESAKENAEDVKALQDSDMVFITCGLGGGTGTGSAPVVAEISKKMGALTVAVVTMPFGMEGKIRMNALSGLNALKAADTIVIIPNDKLLDIVPMPLRTAFKVADEILINSVKGMIDLVQNVGDIHVDFADVRAVMCNGGIAMMGIGESDSEKRAREAINMALNSPLLCVDIEGATGALIHITGSEDMSLEEAKEVVSTVSRLDENAKIIWGTTIDENLENSLRVLLIITGTK---IP
>WP-013180869.1|Archaea___Euryarchaeota-Methanococci___Methanococcales___Methanococcus_voltae___99.05___GCF_000006175.1
RITVVGCGGAGNNAINRLAEQVEGAKVVAVNTDAQQLVKAENKVLIGKNLTRGLGAGGNPEKGEESARENAEDIKAIQDSDLVFITCGLGGGTGTGSAPIVAEISKKMGALTVAVVTLPFSMEGKVRMNALNGLEKLQVADTIVIIPNDKLLEIVRVPLRTAFKVADEVLMNSVRGMVELVNNAGDIHVDFADVKAVMDDGGIAMMGIGESDSEKRAKEAINMALNSPLLCVDIEGATGALIHVTGPEDMSLDEAQDIVSTVSRLSENATIIWGTTIDDKLENSLRVLLIITGTK---IP
>MAF89608.1|Archaea___UAP2-UBA543___UBA543___UBA55_sp002687935___87.85___GCA_002687935.1
AIKVLGAGGAGNNTINRLMVGIDGAECIAVNTDAQDLLEADQKVLIGKDVTGGLGAGSNPDLGMEAAKEDEKELKLIKGSDLVFVTCGLGGGTGTGSLPVLSEFAKKEKALTIGIVTMPFSIEGAVRWNAQAGLKQLRHTDTVIVIPNDKLLEIVPLPLNAAFKVADEVLVNAVKGITELVTKEGLVNLDFADIRTIMRDGGTAMIGLGESDTDDRARDAVEKALSNPLLDVDITGATGALINVIGDPDMSLQDARIVMETVSKLDPNAKIIWGSRIDPDFQNTLRAMLVITGLKEYGIE
>WP-067089571.1|Archaea___Euryarchaeota-Methanobacteria___Methanobacteriales___Methanobrevibacter_D_curvatus___97.6___GCF_001639295.1
KIFAIGTGGAGNNTITRLNKGVENLETITINSDAQDLLQADKKILIGRETCKGLGAGGKPEIGELCAEESIELIKELSDANMVFITCGLGGGTGSGSAPVIAKTAKKLGALTIVVVSTPFISEGPQRVNAVESLKKLKSADSVIVVPNEKLLEVAPLPIITAYMVSDEILGKSVKGITDLIMKHGATNLDFSDVKSTMSDSGMSMIGMGESESGDRALESVYEALNSPLLDLDISEAQKAIVDIVGSNELTTEEVNKITSTISYLAPGADIIMGIRVDNELQHTIRTTVIISGVKDAVDD
>WP-013499630.1|Bacteria___Firmicutes_A-Clostridia___Oscillospirales___Ruminococcus_D_albus___77.08___GCF_000179635.2
SIKVIGVGGGGGNALNGIAAGIQGVEYIAVNTDIQALKLADRQIQIGAKLTHGLGAGAKPEIGEASAQESQDEIAAIKDADMVFITAGMGGGTGTGAAPVVAEIAQSLDKLTIAVVTKPFKFEGVKKMRAESGIEQLVHVDALIVIPNQNLITS-DLTMKQSYQIADEVLKTDVIAIAEIITRHDEINVDFADVTTILKGAGRAHIAIGHGEGKDKVQDIVDQVIASRILETSIRGARRLIVNVNMSEDLLISDMDELTAAIAAADDGAEIIFGNGTNPDTKDCMDVTVIAADFVDIDIF
>PIU21957.1|Archaea___Iainarchaeota-Iainarchaeia___0-14-0-20-30-16___0-14-0-20-30-16_sp002779075___71.57___GCA_002779075.1
RIVVIGAGGAGGNTIVRLKMSITGTVLIGLNTDAQALADCDKRVLLGKKLTKGLGAGSDPAVGEGAAKESKGEIEIIKESDLVFITCGLGGGTGTGSAPVVCEIAKEGDCLSVGVVTLPFTVEGKTRMYALDGLTKLRSVDTVIVIPNDKILEIAPLPLDAAFKVADEVLANAVKGITDMIIKVGLINLDFADLKTILKSGGAAMIGLGESDPDTRALQAAEDALSSPLLDVNISTANRALINVVGGADMTIKEAQTVVEAVAKIDPESHIIFGAMIDPEIKTQIKAMVVIVGGYELDIK
>MAG22116.1|Archaea___Iainarchaeota-Iainarchaeia___Iainarchaeales___GCA-2688035_sp002688035___74.69___GCA_002688035.1
KIRVVGVGGGGGNTITRMTVGITGAETLAVNTDAQDLLVANKKMLIGKELTRGLGSGSDPSVGEGAARESIEDLTTLSDADLVFITCGMGGGTGTGAAPTISEIAKEVNALTIGVVTLPFTVEGRKRMNALHGLGNLRNCDTVIVIPNDKILEIAPLPVNAAFKVADEVLTNAVKGITEMVTKPGLINLDYADLKTILSRGGAAMIGLGESRGEARALEAVENALTSPLLDVDISGANRALVNVIGGTDMTLREAEMIVETVSKISSNAHIIWGAMIDDNMRNQIQAMVVIAGGKDLGIE
>MBV44625.1|Bacteria___Proteobacteria-Alphaproteobacteria___Rhizobiales___GCA-002731945_sp002731945___79.08___GCA_002731945.1
RLAVLGVGGGGGNVLRTMICGLTGVDLYSVNTDAQALEENTTRIQIGSQITRGLGAGADPKIGKKAAQESAEEIKHLRGINMIFISACMGGGTGTGAAPIIAQIAKEMGILTVGVVTTPWRFDGTKKMMAEEGVKELSCVDTLIVVPNENVFRVANTNFNECNEIINRTLYDGVSAISSLXVQKGRXNIDFADVKTVMAFVGKAXFGVGKSSGENRSVMAAEMSISNPMLEVNLRDAQGLLISITASTEITLAEMDSAVHAVKQNNQECEIITGLFEDDDLGDEIIVSTVATGMTQLEIP
>AFU60298.1|Archaea___Crenarchaeota-Nitrososphaeria___Nitrososphaerales___Nitrososphaera_gargensis___100___GCA_000303155.1
TVCVIGAGGAGSNIVSWIKRGLSGGKLIAVNTDAAHLGRADRRILIGPKITQGRGCGGYPEKGMQAARESMSEIVEVQGSNIIFLCAGLGGGTGTGAIQILAELKQETQALIIGVVTLPFAVE-RYRYLAKEALDNLQSCDTLVTIDNNKLTRLAGLPLQQALGVANELVGQFIKGITETITTASLINIDFADLTAIMEGRGLAAIGVGLSEGMERIEQATRMALETQLLDIDMSMASGVLVHVCGGDDITLEEVTRAGELVTSLPHEVRIIWGARIDPSLRGKARVMVVLTGVDKWG--
>OGB85337.1|Bacteria___Patescibacteria-Kazan-3B-28___Kazan-3B-28___2-01-FULL-49-10_sp001771275___74.09___GCA_001771275.1
RIKVVGVGGSGSHAVNRMVSKIKGVEFVAINTDAQDLHDAPSKVHIGQTTTRGLGAGADPELGKKAAEENKEDIYALKDADMVFVTYGAGGGTGTGAGPIVAEIARELGALTVAVVTKPFSFEGLRRKISDEGIEELRRVDTLIVIPNDRLLQVIDTSLYDAFSVVDDVLRQGVQGISDLITQHGMINVDFADVKAIMANSGSALMGIGRGTGDSRTLEAAKQAIDSPLLELSIDGAKGILFNITGGPDLGMYEIDEAARIITAADPDANIIFGAVIDEAMQGEVKITVVATGFDELDVP
>HCR41987.1|Bacteria___Patescibacteria-Kazan-3B-28___Kazan-3B-28___UBA10110_sp003524745___66.83___GCA_003524745.1
RIKVVGVGGGGSHAINRMIANIKGVEFVGVNTDAQDLHGASTKIHIGQTTTRGLGAGADPEKGKKSAEENKEDIYALKDADMVFVTYGAGGGTGTGAGPVVAEIARELGALTVAVVTKPFSFEGLRRRIAEEGIEELRRVDTLIVIPNDRLLQVIDTSLYDAFSVVDDVLRQGVQGISDLITQHGMINVDFADVKAIMSNSGSALMGIGRGTGDSRTLEAAKQAVDSPLLELSIEGAKGILFNITGGPDLGMYEIDEAARIITAADPDANIIFGAVIDEAMQGEVKITVVATGFDEIDVP
>OGJ63337.1|Bacteria___Patescibacteria-Gracilibacteria___Peribacterales___2-02-FULL-51-10_sp001788965___75.56___GCA_001788965.1
-MRVIGIGGGGSNAVARMIGKVVGVEFIAVNTDAQALFPAQTKVNIGRGTTRGLGAGANPDIGLQAAKESSEELKAIEGADLVFITAGLGGGTGSGAGPYIAELARSMGVLTVGVVTRPFSFEGLRRRQAEEALDALKKVDTLITIPNDKILSLIDTPLTEAFQIVDEILRHGIEGIASLITVHGLVNVDFADVRSVMQDAGSALMGIGYGTGDSRAAEAARAAIDSPLLELSISGAKGILFNITGGNDLSMFEVDEAARIITAADPEANIIFGAVIDDAYTGQIKCTVIATGFEELEVP
>OGJ70407.1|Bacteria___Patescibacteria-Gracilibacteria___Peribacterales___01-FULL-54-110_sp001789045___54.49___GCA_001789045.1
VIRVLGVGGGGCNAVARMVGKVPGVEFIAVNTDVQALYPAPRKITIGRGTTRGLGAGANPEIGKRSAEESTEEIKALDGTDMLFITAGLGGGTGGGGAPIMAELARSMGILTVAVVTKPFNFEGFRRRQAEDALENLKKVDTLITIPNDKILSLIDTPLTEAFEIVDEVLQHAIEGISSLITQHGLVNVDFADVKAIMQDAGTALMGIGYGTGDSRAAEAARAAVESPLLELSIGGATGILFNITGGNDLSMFEVDEAARVITNAAPEANIIFGAVIDESYTGQVKCTVIATGFDELEVP
>ALM13267.1|Bacteria___Patescibacteria-Gracilibacteria___Peribacterales___Peribacter_riflensis___79.08___GCA_001430885.1
RLVVLGTGGGGSNAVKRMISKVQGVEFIALNTDMQALYPAPRKITIGRGTTRGLGAGANPDVGKKAAEESSAEIQALEGADMIFITAGLGGGTGSGSIHVIAEIARSMGILTVAVVTKPFSFEGLKRKQAEDAIANLKKVDTLITIPNDKILSLIDTPLTEAFQVVDEVLQHAIEGISNLITEHGLINVDFADVKSIMQDAGTALMGIGYGTGDSRAAEAARAAIDSPLLDLSISGAKGVLFNITGGNDLSMFEVDEAARIITAADPEANVIFGAVIDEKFTGEVKVTVIATGFDELEVP
>PIQ75702.1|Bacteria___Patescibacteria-Gracilibacteria___Peribacterales___GWB1-54-5_sp002787035___78.62___GCA_002787035.1
DIRVLGSGGGGANAVKRMLSKIQGVEFIAVNTDVQALYPAPKKITIGRGTTRGLGAGANPDVGKKAAEESSEEIKALEGADLLFITAGLGGGTGSGSIPVIAEIARSLGILTVGVVTKPFSFEGLKRKQAEQALENLRKVDTLVTIPNDKILSLIDTPLTEAFAVVDEVLQHAIEGIASLITVHGLVNVDFADVKSVMQDAGTALMGIGYGTGDSRASEAARAAIDSPLLELSISGAKGVLFNITGGNDLSMYEVDEAARIITAADPEANIIFGAVIDENYTGEVKCTVIATGFEELEVP
>OGJ75626.1|Bacteria___Patescibacteria-Gracilibacteria___Peribacterales___GWB1-54-5_sp001787755___80.09___GCA_001787755.1
DIRVLGAGGGGANAVRRMLAKVQGVEFIAVNTDVQALYPAPKKITIGRGTTRGLGAGANPAVGKKAAEESSEEIKALEGADMLFITAGLGGGTGSGSVPIIAEIARSMDILTVAVVTKPFSFEGLKRKQCDEALENLRKVDTLITIPNDKILSLIDTPLTEAFAVVDEVLQHAIEGIASLITVHGLVNVDFADVKSIMRDAGTSLMGIGYGTGDNRAAEAARAAVDSPLLELSITGAKGVLFNITGGNDLSMYEVDEAARIITAADPEANIIFGAVIDENFTGEVKCTVIATGFEELEVP
>HAS33727.1|Bacteria___Patescibacteria-Gracilibacteria___Peribacterales___UBA9631_sp003483925___84.65___GCA_003483925.1
DIRVLGTGGGGANAVKRMVAKIAGVEFVAVNTDIQALYPAPKKITIGRGTTRGLGAGSNPEIGKKAAEESSEEIKALDGTDMLFITAGLGGGTGSGSAPVIAELARSMGILTVAVVTKPFSFEGLKRKQADEAIENLRKVDTLITIPNDKILSLIDTPLTEAFQVVDEVLQHAIEGISTLITVHGLVNVDFADVKFIMQDAGTALMGIGYGTGDSRAAEAARAAVDSPLLELSINGAKGVLFNITGGNDLSMFEVDEAARIITAADPEANIIFGAVIDDAYTGQVKCTVIATGFEELEVP
>PIR48877.1|Bacteria___Patescibacteria-Gracilibacteria___Peribacterales___1-14-0-10-55-24_sp002772745___79.17___GCA_002772745.1
TICVLGTGGGGANAVKRMVQKIHGVDFIAVNTDIQALYPAPRKITIGRGITRGLGAGSNPDIGKKAAEESSEEIKNLEGTDMLFITAGLGGGTGSGSVQVIAEIARSMGVLTVAVVTKPFSFEGLKRKQADEALQNLQKVDTLIVIPNDKILSLIDTPLTEAFQVVDEVLQHAIEGISSLITVHGLVNVDFADVKSIMQDAGTALMGIGYGTGDSRAAEAARAAVDSPLLELSINGAKGVLFNITGGNDLSMFEVDEAARIITAADPEANIIFGAVIDEQYTGQVKCTVVATGFDELEVP
>OGJ62252.1|Bacteria___Patescibacteria-Gracilibacteria___Peribacterales___2-12-FULL-55-11_sp001787585___67.67___GCA_001787585.1
DIRVLGTGGAGSNAVKRMVNKVQGVEFIAVNTDIQALYPAGKKITIGRGTTRGLGAGANPDIGKRAAEESSEEIKAIDGADMLFLTAGLGGGTGGGSIAVMAELARGMGILTVGVVTKPFSFEGLKRKQAEEALANLRKVDTLITIPNDKILSLIDTPLTEAFAIVDEVLQHAIEGISSIITVHGLVNVDFADVKAVMSDAGTALMGIGYGTGDSRAAEAARAAVDSPLLELSINGAKGILFNITGGTDLAMFEVDEAARIITAADPEAMIIFGAVIDDAYTGQIKCTVVATGFDELEVP
>ODS39765.1|Archaea___Altiarchaeota-Altiarchaeia___WOR-SM1-SCG___WOR-SM1-SCG_sp001723835___58.28___GCA_001723835.1
AHAFIGVGQCGCGILDAIFHP--NVNPIAVNSATMNLKKRKHW--VGISKTRGGGFGKNPVRGSEIIASHYSNLKVLRGASFVFIILGMGGGTGSGTAPFIARAIKELDVPVIVVGILPAVKEGSRPANAWRCLNEIFYVDSFILIDNERIGHM-K--MESLFKKYNTYVARGMVDLIIGA---NPPVIDVQDIISATSSGGFATLGRFS-RGKD-TVSMVKQTF-ARLLN-DAEDSIKNLAVLR-PPYLQKKEINTDGDFLDYT-P-HETHFGISL-KR-N--ASITSLLTGV-NMDVP
>ODS40774.1|Archaea___Altiarchaeota-Altiarchaeia___WOR-SM1-SCG___WOR-SM1-SCG-A_sp001723845___79.06___GCA_001723845.1
AHAFIGAGQCGCGIVDAMFHK--NITPIVINSATMNLENK--KYWIGVSKTHGGGFGKDPVKGSEIIKSHYSNLKTLRSAPVVFLAVGLGGGTGSGTSPFVARAIKELDIPVIAIGVLPAVKEGDITANAWRCLNELFYVDAYILVDNERISHL-E--MESMFKQYNMYVAQSLIDILIAL---NPPVIDIQDIITAITSKGFATLSRVSDRGQN-VDSLIERSF-KRMLK-DVDDCMKSLAMLR-PSYLKRKGINTNAQLLKRT-ESHETHFGIAI-KK-N--ASITLLVTSV-SLDTP
>PIR39892.1|Bacteria___Proteobacteria-Alphaproteobacteria___Rickettsiales___1-14-0-20-39-49_sp002787635___98.9___GCA_002787635.1
EITVFGVGGAGGNATNNMIENLEGVNFVVANTDAQALEATEKRIQLGQITTQGLGAGAMPEVGAAAAEEAIEEIKHLSSCNMVFITAGMGGGTGTGAAPVIARTAREKGILTVGVVTKPFHFEGPRRMLAEAGLEEMQNVDTLIVIPNQNLFRLANTTFADAFKLADNVLHRGVRGVTDLMVMPGLINLDFADVKAVMSEMGKAMMGTGEAEGESRAQDAAEAAISNPLLNVSMKGARGVLINITGGSDMTLFEVDVAANRIREVDESANIIFGSTFNDELQGKIRVSVVATGIDLMDIP
>OUT77046.1|Bacteria___Proteobacteria-Alphaproteobacteria___Rhodospirillales_A___TMED23_sp002168115___92.44___GCA_002168115.1
RITVIGVGGAGGNAVNNMISGLEGVEFVVANSDAQALSKSERRIQMGINVTQGLGAGANPNIGEAAAEESLEEILHIRDTNMVFITAGLGGGTGTGAAPVIARAAREHGILTVGVVTKPFQFEGANRMMAEAGLEELQYVDTLLIIPNQNLFRVANTTFSDAFKMADDVLYSGVRGVTDLMVMPGLINLDFADIKSVMSEMGKAMMGTGEAEGERRATEAAEQAIANPLLDTSMSGAKGVLINITAGNDITLFEVDEAANRIREVDGDVNIIFGSTFDEGLEGRVRVSVVATGIEILDIP
>WP-106159936.1|Bacteria___Proteobacteria-Alphaproteobacteria___Rhodobacterales___Hasllibacter_halocynthiae___97.12___GCF_003003095.1
RITVFGVGGAGGNAVDNMIKNLDGVEFVVGNTDAQALSDAQHRVQLGVKATEGLGAGARPQVGQQAAEETLEQIIHLAGAHMCFITAGMGGGTGTGAAPVIAQAARELGVLTVGVVTKPFQFEGSRRMQAEEGIEALQHVDTLIIIPNQNLFRLASTTFTDAFGMADDVLYQGVKGVTDLMVRPGLINLDFADVRSVMDEMGKAMMGTGEADGSERAKRAAEAAIANPLLGISLAGAKGALINITGGPDMTLYELDEAANVIRTVDEEANIIVGSTLDPEMEGRIRVSLVATGIDRIEIP
>MAP00609.1|Bacteria___Proteobacteria-Alphaproteobacteria___Rhodobacterales___GCA-002705045_sp002703515___62.82___GCA_002703515.1
RILVFGIGGAGGNAVNNMMKNLEGAEFIAANTDAQALQNAQTKLQLGLKRTQGLGAGAKPEVGNDAAIESTEQIAILDGANLCFITAGMGGGTGTGAAPIVAELAREKGILTVGVVTKPFQFEGTTRMQADHGISALQVVDTLIVIPNQNLFRLATTTFTEAFSMADDVLYQGVKGVTDLMVKPGLINLDFADVRSVMDEMGKAMMGTGEASGEDRALQAAEKAIANPLLEISLKGATGVLINVTGSNDMTLFEVDEAANRIREVDPEANIIVGSTFDSDLTGSIRVSVVATGIDKLEIP
>PQM57221.1|Bacteria___Proteobacteria-Alphaproteobacteria___Rhodobacterales___GCA-002705045_sp002699695___86.2___GCA_002699695.2
RIIVFGVGGAGGNAVDNMIKNLEGANFVVANTDAQALQSAQKKIQMGIKITEGLGAGAKPEIGTLAAEESLEEVVSLRDSHMCFITAGMGGGTGTGAAPVIAQAARELGVLTVGVVTKPFQFEGLKRMQAQIGIETLQVVDTLIVIPNQNLFRIANTTFTQAFELADDVLYQGVKGVTDLMVRPGLINLDFADVRAVMDEMGKAMMGTGEASGEDRAQQAAEKAIANPLLEISLKGARGVLINVTGGNDMTLFELDEAANRIREVEGDAKIMVGTTLDPNMDGLLRVSVVATGIEKEEVP
>WP-085376743.1|Bacteria___Proteobacteria-Alphaproteobacteria___Rhodobacterales___Paracoccus_contaminans___98.17___GCF_002105555.1
RITVFGVGGAGGNAVNNMIKQLDGVEFVVANTDAQALARSESRIQLGPKVTEGLGAGAKPSIGAKAAEETIEDIVHLMGAHMCFITAGMGGGTGTGAAPIIAQAAREMGILTVGVVTKPFQFEGSKRMQADEGVEALQVVDTLIIIPNQNLFRIANTTFTEAFAMADDVLYQGVKGVTDLMVRPGIINLDFADVRAVMDEMGKAMMGTGEGTGDNRAVEAAEKAIANPLLEISLNGAKGVLINIVSGGDMTLFEFDEAANIIRKVDDDANIIVGSSVDETLDGAIRVSVVATGIDNVEIP
>PHS27946.1|Bacteria___Proteobacteria-Alphaproteobacteria___Caulobacterales___Robiginitomaculum_B_sp002733495___92.34___GCA_002733495.1
RIVVFGVGGAGGNAVNNMIADLQGVEFVVANTDAQALHKAECTIQMGPTITGGLGAGADPEKGAQSAEDSCDDICQIEGAHMVFITAGMGGGTGTGAAPVIARMARERGILTVGVVTKPFRFEGDRRMIAEEGIEDLQAVDTLIIIPNQNLFRITNTTVTDAFSMADEVLHSGVRGLTSLMVQPGLINLDFADVRTVMSEMGKALMGTGEAGGEDRAVEAARAAIANPLLDVAIRGAQGVLINITGGADLTLHEVDEAAELIREVDEGANIIVGATFDDSLNGVMRVSVVATGIDELEIP
>WP-045366350.1|Bacteria___Proteobacteria-Alphaproteobacteria___Rhizobiales___Methyloceanibacter_caenitepidi___97.78___GCF_000828475.1
RITVFGVGGAGGNAVNNMIRGLNGVEFVVANTDAQALASAERRIQMGNNVTEGLGAGSKPEIGAAAAEEAMADIKHLVGCHMAFITAGMGGGTGTGAAPVIARASREEGILTVGVVTKPFQFEGARRMAAEAGIEELQYVDTLLIIPNQNLFRVANTTFTDAFGMADDVLRSGVGCITDLMVKEGLINLDFADVRTIMAGMGKAMMGTGEASGDRRAIDAAEAAISNPLLDVCMKGASGLLVSITGGSDLTLYEVDEAASRIREADEDANIIVGATYDDELDGLIRVSVVATGIGDLEIP
>WP-076400449.1|Bacteria___Proteobacteria-Alphaproteobacteria___Rhodospirillales___Insolitispirillum_peregrinum___99.5___GCF_900156605.1
CITVIGVGGAGGNAVNNMIDNLQGVDFVVANTDAQALSRTDRRIQLGATTTQGLGAGAKPDVGRAAAEESVESIAQIQGANMVFITAGMGGGTGTGAAPIIARTAREMGILTVGVVTKPFQFEGAHRMLAEAGIEELSFVDTLIIIPNQNLFRVANTTFADAFRMADNVLNAGVRSITDLMIMPGLINLDFADVRTVMSDMGRAMMGTGEADGERRALEAAEAAIANPLLDTCMKGAKGVLINITGGPDITLFEVDEAANRIREVEGEAHIIFGSCFDPDMQGKMRVSVVATGITALEIP
>OJU10500.1|Bacteria___Proteobacteria-Alphaproteobacteria___UBA1301___UBA6038_sp001896865___78.85___GCA_001896865.1
RITVLGVGGAGGNAVNNMIARLDGVDFVVANTDAQALARATRRIQLGASTTEGLGAGAQPDVGRAGAEESLPEIMQLAGSHMVFITAGMGGGTGTGAAPVIARAVREAGILTVGVVTKPFAFEGGKRMAAERGIADLQYVHTLIVIPNQNLFRVANTTFAQAFAMADEVLHAGVRGVTDLIVMPGLINLDFADIKSVISEMGKAMMGTGEAEGEDRAQKAADMAISNPLLDVTMKGARGVLINITGGPDLMLFEVEQAANRIREVDPDANIIFGNTILEDMEGRIRVSVVATGIDQFEIP
>WP-081777524.1|Bacteria___Firmicutes_A-Clostridia___Lachnospirales___NK4A136_sp000621425___96.79___GCF_000621425.1
KIIVVGVGGAGNNAVNRMIDGVRDVDFIGANTDKQALVKADKHIQLGEKETRGLGAGAKPEVGEAAAEESAEEIEALKGADMVFVTAGMGGGTGSGAAPVVARIAKQIGALTVAVVTKPFLFEQKKRMNALAGIDKLRNVDTMIVIPNEKLLQIVATSIRDAFHKADEVLTQSVRSITDLINKVSLVNLDFADVTTVMKDKGVAHIGIGAGSGEDGMIKAVKAAVESPLLETSLEHATDIILCMFG--NVSLLNARDASEYIEITGNDCNFIWGVNDDDALNGNCFAILIATGIDQV-IP
>PKP60843.1|Archaea___Altiarchaeota-Altiarchaeia___GCA-002841105___GCA-002841105_sp002841105___77.41___GCA_002841105.1
KICVVGVGGGGCNTIRRLSMGVHEVELIAINTDIKQLRD-DKKILIGAKLTGGQGAGGYPNIGEEAAVASNQDIVALEGARIVFISAGMGGGTGTGGAPIVAKIAKQAGAIVVGIVTYPFNLE-RARKKAKEGIARLMYCDTVVVIDNEKLRTVVPMPMNEAFMFADKVIQDAVQGITETIMTPSLINLDFADIRSTMGNKEISLICVGEGDGPDKVKQAISSTLNRPLLDVDYSDIKGALIHITGGANMTLNEAHAIGDGISSVKKDANVVWGARIDEKLGDKIKVVAILTGVKDLGIT
>OJU73091.1|Bacteria___Proteobacteria-Alphaproteobacteria___Holosporales___40-19_sp001898075___92.31___GCA_001898075.1
RIVVMGVGGAGGNAVNNAIQELDNVLFLSCNTDQQALNSPNNRLQLGFEITKGLGAGACPEVGEEAAKASLDEVMRLEGAHMLFLTAGMGGGTGTGASSIIAAAARAKGILTIGVVTKPFFFEGAKRMSAERGIEQLRSVDTLLVIPNQNLFCLAQTSFEEAFRKADDVLYNGMDMIISLMTRPGLINLDFADVGTVMRNSGKAMMGSGKSSGENRALDAAKEALSCMLLDVSIAGAKKVLVNVIGNTDLRLSEVDEALNYIKQIDGEANIIFGATFDASLEGFLRISVVATDIDDLTIP
>PXF51226.1|Archaea___Halobacterota-Syntrophoarchaeia___ANME-1___ANME1a_sp003194425___87.91___GCA_003194425.1
SISIVGVGGAGNNSMDRLELGLNNIDRIAVNTDKLHLDTCKKKILIGKSLTHGLGAGGSPEIGRKAAEIDRQELELLAGRNFVFLTAGMGGGTGTGASPVVASVAKEAGAIVVAMVSFPFEAE-RIRRRAADGIEELRTTDTVIVLENDKLLKYSGLPVNDAFKTMDMLITSTIQGIAETVTKPSLVNLDFADLKAVMSEGGVAVMLIGETKSENKPEAVVSDALSHPLLEADYRGAKGALIHITGGSDLTMKETTDIVELLTDLNPDANVIWGARINDDYNGRARVTAIMTGVENLGIK
>KYK26864.1|Archaea___Thermoplasmatota-Thermoplasmata___SG8-5___SG8-5_sp001595885___72.24___GCA_001595885.1
RIAVIGCGGAGCNSIDRLHIGVWGAETIALNTDKAHLTRADKKVLLGKRVTHGHGAGGRPEVGEYCAEESREELELLRGVDMAFITVGMGGGTGTGTAPVVAEVAKELGSVVVSMATLPFKAEGLMRNKANIGLGKLRSSDSTIVLDNDRLVRIVPLPIDQAFSVMDQLISEVIKNVSEAITQPSMINLDYADLRTVMCNGGASTIIYGESSA-HRPEDVVAEALSNPLIEMEYDGANNALVHLTVGPEMNIRSANRVMQEMTFLGPSANVIFGARIDEDYTGQIKIMSIINGVE-LNVS
>KQM12507.1|Archaea___Thermoplasmatota-Thermoplasmata___Methanomassiliicoccales___DTU008_sp001421185___96.61___GCA_001421185.1
RIHVIGCGGGGCNSINRLMMGIRGVETVAINTDKSHLQNSHRRLLIGAGLTRGLGAGGMAEVGEACMENALEPLNILRDSDLTFITVGMGGGTGTGVAPVVAKQAKRRGAIVISIATTPFEFERTHRMVARRGIRKLNHSDMMLLLDNNRLLDMVALPVDQGLGVMDQLISEVIRGLVEAITLPSLVNLDYADLRTIIGHRGVSTILFGESNDPD---GAVQDALSNPLLEVDYEGATGALIHITGGPNLTTRKVTKVLNGVSQLDPHAQVIFGARVDPSIGENIRVMAVITGIR-----
>OJI07750.1|Archaea___Micrarchaeota-Micrarchaeia___Micrarchaeales___Micrarchaeum_acidiphilum___81.78___GCA_001889985.1
KIAVVGAGGQGSNLVNRLYNGLKSAATIAINTDAKHLNKADKKLLIGKEITRGLGAGGFPEIGMKSAEASQGEILAIKGYDMVFVSAGMGGGTGGGSAPVIAKLAKEEGALVIGFVTYPFSLE-RSRKKADWSLEQLRNADTTIIVENDRLLSYAPLPVEKSFELVDNIAYNAVKGITDVITLPSLINIDFADLRAVLRDGGTAVINLGFGNGTDRVQKAIKSTLSHPLLNVDITNGKNAMIHVTGGTSMTIDEATRIGRGVTGMDAKANVIFGSRLSPEMNDQIRVMSIVTGV-ELGVD
>WP-088820334.1|Archaea___Micrarchaeota-Micrarchaeia___Micrarchaeales___Mia14_sp002214165___82.4___GCF_002214165.1
KIGIVGLGGMGSNAINHLFAGIKSADTIAMNTDIKHLSNAQKKLLLGKSITRGLGAGGFPEVALKAAESSEDEVRAIKGYDILFLIAGMGGGTGSGTIPYLAKLGKEQGSLVVSFVTYPFHLE-RSRRSADASIEKLSNSDSTIIIENEKLLSYAPLPIDKALGIVDNVILNSVKGITDTISLPSLINLDFADLKSVLGNSGTALISIGYGSGVDRVEKAIRSNKEHPLLNAELENARSALVHVTGGPDLTIADATRLGEGVTGMDNKANVIFGARLSNDLGDQVKVVSVITGVKEF-LS
>KKU11219.1|Bacteria___Patescibacteria-Paceibacteria___UBA6257___GWF1-45-5_sp001001795___58.8___GCA_001001795.1
RMKIIGIGGAGGNALSRM-GVIKGIGTIALNTDAQDLRQADYKIQVGKNVTFGRGAGMNPEMGKKSVEESKDEVIALQGTELAFITCGLGGGTGSGAAPVVAELCRSLNMVTIAVVTMPFTFEGKERMIAQGAWNALVHVDALITVHNDRVFSIIETSLKKAFWHVDEILREGIQAVSDLIIKPGLINVDFSDLKAIVQRAGPALLGIATAQGKDRAERAAEHAITNPLVESSIDNARRVLLNITACGDLSMIEVQRVAQVITRVHPDAKIIFGANFDSTLKGTMKVTVVACDFESEDQP
>PID83166.1|Bacteria___Patescibacteria-Paceibacteria___UBA9983_A___GCA-2747955_sp002747955___70.6___GCA_002747955.1
KITVVGIGGSGNNAINYMIKDVKNVKFIAINTDLQDLNKASKKIKIGESLTNGSGAGMNPEIGKKSALESADDIAALKDTQMVFLACGMGGGTGTGATPIIAQIAKDLGILTIAVVTKPFSFEGKVRTLAKEGIENLSNVDSYIVIENDKILETSGASLEEAFALSDEVLKQAVEGISDLITKPGIINIDYADIKSVLEESKLSLIGIGSARGEDRAKQSASAAINSPLIETSTKGAKSILFSIASGGDLKMSEVHEIANFITEASEEAIIKSGTVKNPKLKGELKVTVIASNFDDVTLG
>OJU95246.1|Bacteria___Actinobacteriota-Thermoleophilia___Solirubrobacterales___67-14_sp001897355___96.98___GCA_001897355.1
VIKVVGCGGGGTNAVSRMVAGVRGVEFIAVNTDAQALQDADIKISIGQELTRGLGAGGRPEIGAGAAAETRDEIKALKGADMVFVTAGEGGGTGTGSAPVIAEIAKEIGALTVGAVTKPFEFEGKKRMQAMEGIEKLRHVDTLIIVPNEKLLQAVETSVLDAFKMADDILRQGVQGITDLITIPGLINLDFADVRTIMRDAGSALMGVGAGQGENRAIDAAKAAITSPLIEESIKGATGMLLNITGPEELGLFEVNEAAQLVQEADPNANIIFGSVVDQSLVDEVRVTVIATGFEDIEVP
>GBD45987.1|Bacteria___Actinobacteriota-Thermoleophilia___Solirubrobacterales___Thermoleophilum_sp002898855___67.82___GCA_002898855.1
VIKVVGVGGGGTNAVNRMVAGLRGVEFIAANTDAQALQDADVKLQIGAQLTRGLGAGANPEVGLAAANESRDEIKALKGADMVFVTAGMGGGTGTGAAPVIAEVAKEVGALTVGVVTKPFEFEGAQRMQAEQGIERLREVDTLIVIPNEKLLAVVETSILEAFREADNVLRQGVQGITDLITTPGLINLDFADVRTIMQDAGSALMGIGEASGENRAAEAAKLAISSPLLEQSVEGAKGILLNITGPQDLGLFEVNEAAEIIQAADRESNIIFGAVVDEEAGDAVRVTVIATGFDEIDIP
>WP-096207215.1|Archaea___Halobacterota-Methanosarcinia___Methanosarcinales___Methanoperedens_nitroreducens_A___97.71___GCF_900196725.1
SVAVVGLGGAGCNIATWIAKKLAGGKIIAANTDAGHLSRADKIMLLGEKLCKGHGCGGFPERGAEAARENLAEMRELNGTNLLFLVAGLGGGSGTGAIPIVAGIGREIGALTIACATIPFTIE-MTRRKARDAIKALAVSDSIVVIDNSKLREVAGLPLRDALAVANALIGSFVKNLTDTITQPSLVNLDYADLRAVMERGGISSIGIGEGDGENRVEKAVSQALSTPLLDIDVSTAYGVLIHIVGGEDMTLDEVAVAGEQIMKVPNTKRVIWGAKVDQSLTGKVRVMAVLTGVTE-EIS
>WP-081810242.1|Archaea___Halobacterota-Methanosarcinia___Methanosarcinales___Methanoperedens_nitroreducens___99.02___GCF_000685155.1
SVTVVGLGGAGCNIATWIAKKLAGGKIIAANTDAPHLSRADKIILLGEKLCKGHGCGGFPERGAEAARENLDEIRELKGSNLMFLVAGLGGGSGTGAIPVFAEAGREAGALTIACVTIPFTIE-MIRRKARNAIKELANCDSIIVIDNSKLREVAGLPLKEALAVANALVGSFVKNLTDTITQPSLVNLDYADLRAVMERGGISAIGIGEGNGENRIEKSVSQALSTPLLDIDISTAYGVMIHIVGGEDMTLDEVAIAGEQIMKVPYTKRVIWGAKVDPALTGSVRVMSVLTGVTELEIH
>WP-089698615.1|Archaea___Halobacterota-Halobacteria___Halobacteriales___Halogranum_gelatinilyticum___99.57___GCF_900103715.1
KWFVFGIGGAGNGILDSILRRLPGLGYLMMNTNDSELQQNDEQAVLG----SGSGKGRDPIAGEETARSDEPDIGFVNTAQAVLLLHSIENGTGTGVSPVVAEFLRKNDKAMVSAAVIPN--DPLAEPNLMYGLGGLSHVDSIILFQNKKLGAKSLLHIDDGHKKQNQSLVRFLEAFTSNV---GDASGDGLDVRDTYKRSAIAVLN--STSGENEVETLVDRTLSGKLLDFDPKTAWGGAFLLFGPEEMK---V----D-LQ----DIEMINSVT-D-T---RMDVKMLTSGLNDLDID
>WP-096206420.1|Archaea___Halobacterota-Methanosarcinia___Methanosarcinales___Methanoperedens_nitroreducens_A___97.71___GCF_900196725.1
NVLLIGVGQCGNRILDAINEAFQHVETIAINTAVKELRKARDRIHVPY-L---HGVGANRSVGKNCFDENKELLLTIGDFDVAFVIASASGGTGSSFLPLLIEAMKERKFNVYGVLVLPFREEGAIYLNAIFCLKEVMGADGNLIVDNQFLKHLGK--IKTAYDGINSTIANRFLFLLKALDSEMMMVTDLGDFKSVMSGGRLATMGYGEGDKNTPVKSVIKHSLHAGLLELDPSEANRAMIILEGDQKLNINDITSEVEKLAEV---GQVFKGVLL--H-KGEPRVLTILS-IGRLGEP
>PWB51706.1|Archaea___Halobacterota-Methanosarcinia___Methanosarcinales___Methanoperedens_sp003104905___98.69___GCA_003104905.1
NVLIIGVGQCGNRILDSINEAFQHVETLAINTAVKELKKAKDRIQVPH-L---HGVGANRNVGKKTFEDNKELLLIIGDFDVAFVMASSSGGTGSSFAPLLINAMKERKYNVYGIIVLPFREEGSIYLNSIFCVKEIMGSDGTILVDNQYLKHLGK--IKNAYDEINSTVARRFLFLLKALDSEMMMVTDLGDFKTVMSGGKLATMGFGKGDKNMPIKSVIQHSIYAGLLKLEPKESNRAMIIIEGDPKLNITDITSEVEKLSEI---GQIFKGILL--R-NGEPRVLTLLS-ISRLGEP
>PHP45973.1|Archaea___Halobacterota-Methanosarcinia___Methanosarcinales___EX4572-44_sp002254825___75.82___GCA_002254825.2
NILLLGVGQCGNRILDAVNLSLQNVQTIAINTALKEMKRAKDRVHIPY-L---HGVGANRNIGKQCFTENRDMLLTIGNFDVAFVITSASGGTGSSFTPSLIKELKERSFPIYAIIVLPFREEGTLYMNAAFCLQEMRTVNGIILVDNQFLKQTGK--IKTAYDGINRMVAERFLFLMRALDSEMMMVTDLGDFNTLMASGRLATFGFAKGERDQSIKDVIKHSMPRGLLSMLPKEAVRAMIIIQGDKKLDINEITDEVETLSEV---GHVFKGVLI--R-NKEPQVLTVLS-LSLLGEP
>PKL54634.1|Archaea___Halobacterota-Methanosarcinia___Methanosarcinales___Methanoperedens_A_sp002839545___96.41___GCA_002839545.1
NILLIGVGQCGNRILDSINEAFQNVQTIAINTAVKELRKSRDRIHVPY-L---HGVGANRNVGKDCFEDNKELLLAIGDFDVAFVIASASGGTGSSFTPPLIEAMKERNFNVYGILVLPFREEGSIYLNSIFCLKELMGGDGTIIADNEFLKNLGK--IKAAYDGINHTIAQRFLFLLKALDSEMMMVTDLGDFKTVMAAGKLATIGYGEASNNLTIKSTIKQSLHGGLLQIDPKEATRAMMIIEGDKKLNINDITTEVDRLSDI---GHVFKGVLL--R-DGVPRVLTVLS-IGKMGEP
>WP-011020991.1|Archaea___Halobacterota-Methanosarcinia___Methanosarcinales___Methanosarcina_acetivorans___95.92___GCF_000007345.1
NILIIGNGQCGNRILDSINHALQHVETLALNTAIKEMKKAKDRIHIEH-L---HGVGANRNVGKQVFEEKKEIIMQIGNFDMAFVITSASGGTGSSFTPLLVKEMKKRNYPVYCLVVLPFREEGTLYLNTAFSIQEIRNADGIILADNQYLKNIGG--IQEAYDGINDMIAERILFLLDALDSEMMMVTDLGDFQTVMSGGGLATMGFFRADKEIPIKTAIQNSLPSSLLSTDVEEASRAMIVIKGDRKLSIDDISTEIEKLSAV---GHVFKGIIV--R-SGEPQVLSVLT-LEQIGEP
>PPA80196.1|Archaea___Halobacterota-Methanosarcinia___Methanosarcinales___HR1_sp002926195___95.42___GCA_002926195.1
NILIIGAGQCGNRILDSINKAFQRVETIAVNTAIKEMQKAKDRLHIPH-L---HGVGANRIIGKQCFIDNKDLIMTIGDFDVAFVITSSSGGTGSSFSPPLIEELKNTDFPVYGVVILPFREEGTIYLNTAFCLKEMHSVDGIILGDNQFLKYAGT--IQSAYDGINSMVAERILFLLEALDSEMMMVTDLGDFKTVMSGGGIATIGFAKGDGTNSIKSIIQQSLPNGLLSSNIEEGSRAMIILRGDRKLNIDDISSQIDKLSHI---GHVFKGVII--R-NGEPKILSVVT-LEKIGEP
>OGO02384.1|Bacteria___Chloroflexota-Dehalococcoidia___UBA2777___RBG-13-53-26_sp001795035___59.08___GCA_001795035.1
RIKVVGVGGGGCNAVRRMMHQIKGVEYVVINTDVKSLESSVHSIQIGSHLTQGFGAGGDARVGEQAAKETFMALQVVRGADLVFVAAGMGGGTGTGSAPVVAEIAREAGALVVAVVTTPFSFEGAKRAVALSGLRRLIKVNSTIIVPNDHLLRLGDVPVREAFAAADRVVSEGILSISELINIPGEINCDLADVKRVMSIPGIAIMTTGQGEGPNSAEQAAEEVIFEPLLETHVNGAKGVLFTFSGGPDLTLGSVQRAATLISHVDPRALIFFGMNLREELTGRVKINLVATGIG-LSQP
>OGO02389.1|Bacteria___Chloroflexota-Dehalococcoidia___UBA2777___RBG-13-53-26_sp001795035___59.08___GCA_001795035.1
PIKVIGVGGGGCNAVRRMLKATPGVQYIVCNTDIKSLDPTDLSVQIGEHLTRGFGAGGDVRVGEKAAEEGRFLLKALKDAELVFITAGMGGGTGTGAAPVVAQITKESHALVIGVVTTPFSFEGKRRFLALSGVRRLREVDNLIIIHNDRLLQFVESPTGHAFAVADEAVSEGILAVSSLINVPGEINVDLADVKSVMGIPGGALMAIGKADAQSRAQEAAEQAISNPLLDIDIKGAKGVLFNFSGGPDLTLGEVNDAANLIAEVHPDCTMFFGMSTSEEMRNSVKLTLVATGINTIEV-
>OGO02386.1|Bacteria___Chloroflexota-Dehalococcoidia___UBA2777___RBG-13-53-26_sp001795035___59.08___GCA_001795035.1
LIKVIGVGGGGCNTVRRMMQHIPGVEYIVANTDVKSLDSGALSLQIGEHLTHGFGAGGDPKVGSKAAAEADFLLKALKDAELVFVTVGMGGGTGTGAAPVVAEVARAGGALVLAVVTTPFSFEGRKRFVAMDGVDRLKMVDNMIVVHNDRLLQYSDASIGQAFSMADEVVSEGILSVSQLVNVPGEINVDLADVKGVMRLSGTAIMAIGSGEGPHPAMDAAEKAISNPLLDITMKGARGLLVSFSGGLDMSLGEVNEAATLISEADPNCNFKFGATLSEELKGKAKVTLIATGIRKLK--
>MAX18455.1|Bacteria___Chloroflexota-Dehalococcoidia___SAR202___UBA1123_sp002710885___71.29___GCA_002710885.1
NIKVVGVGGGGGNATLRMAAKMRGVKFLAINTDIQALRKGMQTFAIGPDTTHGLGSGGQPEKGRKAIRESQQQVRLLKDADMVFVTAGMGGGTGTGAAAVVADMARKSGALTVGVVTLPFSFEGPERRIAENGLRQLRKVDTLITIENDRLLASLGSRLERAFDLADTVLKQGVQGISDIITVPGVINVDFADVKAIMADGGPAYMAMGEGKGRTGAVQAAESALSNPLFGGSLEGASGILFNVTGGSDLTLAQVHEVADLIRASNPDANVIFGLVQDRRMKKKVRITLVATGIDTVKLA
>MBM04725.1|Bacteria___Chloroflexota-Dehalococcoidia___SAR202___GCA-002723415_sp002721445___95.38___GCA_002721445.1
KIKIIGVGGGGGNAVNRMSNLPEGNSLLAINTDIQALEKDIQTFAIGPNITRGMGTGGNPEIGKNSIKESYDQIELIVGNDMVFITAGMGGGTGTGASSIIAEMCKKHGILSIGIVTLPFSFEGADRRIALSGLKKLNKLDALITIDNDTLLPALKTSLIKSFEKVDEILEEGVKGISEVINLPGLINVDFADLKTIMKNAGKSLMSVGYGDGKEAAMEAIESALSNPLINETIDEANGILFYIKGGNEITLGQIHEIANKIKITLHEPKIMFGVVRQKNMKRKVNITLIATGIE-LKLP
>tr|Q70ZZ6|Q70ZZ6-PHYPA|Eukarya_.._3218_.._Physcomitrella_patens
SIKVFGVGGGGCNAVDEMVSELLNVEFWAVNTDKQALNLAPNKIQIGQDTTAGRGAGGRSATGEEAATESLAELSALEGADLVFIASGMGGGTGSGAAPVVARLAKAMGALTIGIVTEPFTFEGFTRAQARKAIEDMRAADTVVVVPNDRLLQTVATSMLEAFHLADDVLRQGVQGISDIITIPGLVNVDFADVKAIMSNAGSAMLGIGAGFGKNRAEEVARSAIMSPLLR-SVSRPMGIVYNVTGGSDLTLHEVNIAAEIVHMADPNANVIFGAVIDESFKGMIRMTVIATGFRDLKVP
>RAQ95956.1|Bacteria___Chloroflexota-Ktedonobacteria___Ktedonobacterales___Thermogemmatispora_tikiterensis___98.18___GCA_003268475.1
DIVVAGVGGGGTNAVNRMIMNVRGVRFIAMNTDAQVLEQAPLRISLGYHYTKGLGAGGNAAVGMRAATESAAEIRALKDADLVFITAGLGGGTGTGAAPVVASIARKLGALTIGIVTLPFSFEGSRRRVAQEGLAELSEVDALITVPNDRLLMSSTRSLAEAFKVADDVLRQGVQGIAEVINVPGLVNVDFADVRNVLRDAGSALMSIGEGKGRNRAQIAAQQAIAGGFLNVTIKGAHRVLFNISGGEDLTLFEVNEVAECIRVVDEAADITFGAVIDPTLQDSLRVTLIAAGMGEISAP
>OLE32537.1|Bacteria___Chloroflexota-Ktedonobacteria___Ktedonobacterales___UBA11361_sp001920235___56.11___GCA_001920235.1
DIVVAGVGGGGMNAVNRMITRVRGVRFIAMNTDAQVLSEAQGRIYLGQHYTKGVGAGGNSGIGMRAATESAAEIRALGETDLVFIAAGMGGGTGTGAAPVVASIAKKIGALTIGIVTLPFTFEGSRRRIAEEGLAELSEIDALITIPNDRLLATTGHSLSDAFKLADEVLRQGVQGIAEVITVPGMINVDFADVRSVLHEAGRALMSIGQGQGRNRAQHAADEAVAGGFLNVSIRGAKRVLFNISGGEDMTLFEVNEVAERISAIDDMADITFGAVIDPMLKDTIRVTLIAAGMEPLSQA
>WP-111320265.1|Bacteria___Chloroflexota-Ktedonobacteria___Ktedonobacterales___Thermosporothrix_hazakensis___98.68___GCF_003253565.1
DIVVVGVGGGGMNAVNRMITNVRGVRYVAMNTDAQVLGQAPTRICLGEHHTKGLGAGGIAAVGMRAATESTPEIRALGKADMVFIAAGMGGGTGTGAAPVIASLAKKLGALTIGIVTLPFTFEGTRRRAAEQGLSELSEVDALITVPNDRLLTTVAFSLNDAFKVADDVLRQGVQGIAEVINVPGMVNVDFADVRNVLHNAGTALMSIGQGVGRNRAQLAAEEAIAGGFLNVTIRGAKRVLFNISGGEDMTLFEINEVAERIGAIDDAADITFGAVVDPTLHDTIRVTLIAAGMEIIDVP
>WP-052568114.1|Bacteria___Chloroflexota-Ktedonobacteria___Ktedonobacterales___Ktedonobacter_racemifer___99.67___GCF_000178855.1
DIVVVGVGGGGMNAINRMITNVRGVRYMALNTDAQVLAQASERICLGQHHTKGLGAGGNSAVGMRAATESAAEIRALGEADMVFIAAGMGGGTGTGAAPIVASIAKKIGALTIGIVTLPFSFEGTRRRIADQGLAELSEVDALITVPNDRLLTTVAYSLSDAFKVADDVLRQGVQGIAEVINVPGMVNVDFADVRSVLHEAGTALMSIGQGQGRNRAQLAAEEAIAGGFLNVTIRGAKRVLFNISGGEDMTLFEINEVAERIGAIDDAADITFGAVIDPTLRDTIRVTLIAAGMEIIDVP
>OLB24161.1|Bacteria___Actinobacteriota-Thermoleophilia___20CM-4-69-9___13-2-20CM-68-14_sp001914705___59.47___GCA_001914705.1
VIKVVGVGGAGLNAVDRMIAGLAQVEFIAVNTDIQQLRDAPVKIHIGRELTEGLGSGADPDLGRSAAEEAYDQVKALRGSDMVFVTAGEGGGTGSGAAPVVARIARELGALTVGIVTTPFRFEGTRRRTAEQGVEELRNCDTVIVIPNERLLEVLDTSMLDAFRIADDVLRQGVQGICDLITLPGLINLDFADVRTIMKEAGTALMGIGFSTSENRAREAAERALRSPLIDQQILGAKGILLSIAGGDDLSLYEVNEAAEVIRASTDDTNIIFGATVDERLTGQVWVTVIATGFGSLEPP
>WP-107569160.1|Bacteria___Actinobacteriota-Thermoleophilia___Solirubrobacterales___SEOHO-28_sp003044185___98.72___GCF_003044185.1
VIRVVGVGGAGVNAVNRMVAEVEGVEFIAVNTDVQSLQTADITLHIGPQITRGLGAGSNPELGRASAMEEYDKVKLLKGSDMVFIAAGAGGGTGTGAAPVVARIAREIGALTVGIVTKPFGFEGNRRMAADMGVEALGEVDTLIVVPNNRLLDVLDISMVDAFRVADDVLRQGVQGISDLVTLPGLINLDFADVRTIMSEAGNALLGIGMGDGEDRALEAAQQAVSSPLLETSMEGARKILLSITAGRDLSLWEVNEAAKAVAAAHPEANIIFGAMVDEKLEDQVWVTVVATGFGELDVP
>PZS14759.1|Bacteria___Actinobacteriota-Thermoleophilia___Solirubrobacterales___Palsa-465_sp003244035___87.34___GCA_003244035.1
VLRVVGVGGAGVNAVNRMVAEVEGVEFLAINTDLQSLQAAHETLHIGDAITRGLGSGSDPELGRLAAREEHDRIKLLRGADMVFIAAGAGGGTGTGAAPIVAQIARELGALTVGIVTRPFQFEGSRRRQAEAGIDALAEVDTLIVVPNNRLLSVLDVSMVEAFRVADDVLRQGVQGISDLVTLPGLINLDFADVRTIMSDAGNALLGIGMGTGDRRAIDAAEQAVASPLLETSMEGARSILLSITGGRDLSLWEVNESAKTVAAAHPDANIIFGAMVDDKLDDQVWVTVVATGYGELDIP
>PZR69619.1|Bacteria___Actinobacteriota-Thermoleophilia___Solirubrobacterales___QHBW01_sp003244205___95.31___GCA_003244205.1
VLRVVGVGGAGVNAVNRMIAEIEGVEFVAINTDLQSLQSATTTLHIGDGVTRGLGSGSNPDLGRQAAMEGSDKIKSLKGSDMVFITAGAGGGTGTGAAPIVARIARELGALTVGIITKPFGFEGSRRRQAEDGVAALGEVDTLIVVPNNRLLTVLDTSMVDAFRVADDVLRQGVQGISDLVTLPGLINLDFADVRTIMSEAGSALLGIGMGTGERRAVDAAEAAVASPLLETSMDGARSILLSITGGRDLSLWEVNEAAKAVAAAHGDANIIFGAMLDEKLEDQVWVTVVATGYVELDVP
>WP-037396719.1|Bacteria___Actinobacteriota-Thermoleophilia___Solirubrobacterales___Conexibacter_A_sp000688095___100___GCF_000688095.1
VIRVVGVGGAGVNAVNRMVAEVQGVEFLAINTDLQSLQTADITLHIGPQVTRGLGAGSDPDLGRQAAMEEYDRIKLLKGSDMIFIAAGSGGGTGTGAAPIVARIAREIGALTVGIVTKPFGFEGSRRAQANIGIDALHEVDTLIVVPNNRLLSVLDTSMVDAFRVADDVLRQGVQGVSDLVTLPGIINLDFADVRTIMAEAGAALLGIGMGVGDKRALEAAEQAVSSPLLETSMDGARSILLSITGGRDLSLWEVNEAAKAVAAAHPDANIIFGAMVDDKLEDQVWVTVVATRYGDLDVP
>WP-081686517.1|Bacteria___Actinobacteriota-Thermoleophilia___Solirubrobacterales___Solirubrobacter_sp000425945___99.14___GCF_000425945.1
QIRVVGVGGGGVNAVNRMIAEIGGVEFVALNTDAQSLQAAHVTLQIGADITRGLGSGSDPERGRNAAMEDYDRIKLLKGSDMVFITAGEGGGTGTGAAPVVARIAQELGALTVGIVTKPFGFEGSRRLAAETGITGLAEVDTLIVVPNNRLLSVLDTSMVEAFRVADDVLRQGVQGISDLITLPGLINLDFADVRTIMADAGNALLGIGMGTGERRAIEAAAQATSSPLLETTLEGAKAILLSITAGRDLSLWEVNEAAKTVQAAHPDANIIFGAMIDEKLEDEVWITVVATGYGDVEVP
>WP-064750534.1|Bacteria___Actinobacteriota-Thermoleophilia___Solirubrobacterales___Solirubrobacter_soli___98.71___GCF_000423665.1
QLRVVGVGGGGVNAVNRMIADVSGVEFIALNTDAQSLQDAHVTLQIGADITRGLGSGSDPERGRAAAMEDYDRIKLLKGSDMVFITAGEGGGTGTGAAPVVARVARELGALTVGIITKPFGFEGTRRLAAETGIKALAEVDTLIVVPNNKLLSVLDTSMVEAFRVADDVLRQGVQGISDLITLPGLINLDFADVRTIMSEAGNALLGIGMGSGEKRAVEAAVQATSSPLLETTLDGAKSILLSITGGRDLSLWEVNEAARQVQTAHPDANIIFGAMVDEKLEDEVWVTVVATGYGDVDVP
>WP-012936131.1|Bacteria___Actinobacteriota-Thermoleophilia___Solirubrobacterales___Conexibacter_woesei___98.29___GCF_000025265.1
VLRVVGVGGGGVNAVNRMVAEVNGVEFLAVNTDLQSLQAAHLTLHIGANVTRGLGSGSDPSLGRQAAMEEYDKIKLLKGSDMIFITAGEGGGTGTGAAPVVARIARELGALTVGIVTKPFGFEGTRRRQADEGVEALAEVDTLIVVPNNRLLSVLDTSMVEAFRVADDVLRQGVQGISDLVTLPGLINLDFADVRTIMADAGNALLGIGMGTGERRAIDAAEQAVASPLLETSMEGARSILLSITGGRDLSLWEVNEAAKAVSAAHPDANIIFGAMVDEKLDDQVWVTVVATGYGELDVP
>WP-093115446.1|Bacteria___Actinobacteriota-Thermoleophilia___Solirubrobacterales___Thermoleophilum_album___95.26___GCF_900108055.1
VLKVVGVGGAGVNAVNRMVAGVEGIEFVALNTDLQSLERAHQRLHIGSEVTRGLGSGSNPELGRLAAIEDQDRIKLLKGADMVFIAAGAGGGTGTGAAPVVARIAREVGALTVGIVTKPFPFEGSRRAQAEAGIEELAAVDTLIVIPNARLLEVLDVSMLDAFRVADDVLRQGVQGISDLITLPGLINLDFADVRTIMSDAGQALLGIGMGTGERRALDAVEHAIESPLLETRLEGARSILLSVTGGPDLSLWEVNEAAKAVRAAHPEANIIFGAMVDEKVGDQVWVTVVATGYGEVRVP
>GBD46536.1|Bacteria___Actinobacteriota-Thermoleophilia___Solirubrobacterales___Thermoleophilum_sp002898855___67.82___GCA_002898855.1
VLKVVGVGGAGVNAVNRMVAGVEGIDFVALNTDLQSLERAHHKLHIGAEVTRGLGSGSNPELGRMAAIEDYDRIKLLKGADMVFIAAGAGGGTGTGAAPVVARIAREVGALTVGIVTKPFPFEGSRRAQAEQGIEELAAVDTLIVIPNARLLEVLDVSMLDAFRVADDVLRQGVQGISDLITLPGLINLDFADVRTIMSDAGEALLGIGMGSGERRALDAVEHAIASPLLETRLDGARSILLSVTGGPDLSLWEVNEAAKAVRAAHPEANIIFGAMVDEKVADQVWVTVVATGYGDVRVP
>WP-072905559.1|Bacteria___Firmicutes_D-Proteinivoracia___Proteinivoracales___Anaerobranca_californiensis___98.31___GCF_900142275.1
HIKVIGVGGGGSNAVNRMISGLKGVDFIVANTDAQALHQADVKIQLGGKITKGLGAGANPEIGRQSAEETREEIAALKGADMVFVTAGMGGGTGTGAAPIIAEIAKEQGALTVGVVTKPFSFEGRKRQFAEKGIENLKKVDTLIVIPNDRLLQVTDVTMLEAFKIADDVLLQGVKGISDLIAVPGLINLDFADVKTIMKETGSALMGIGIASGENRASVAANQAVSSPLLETSINGAKGVLLNISGGTNLGLHEVQEAAAVVEYVDADANIIFGAVIDESMGDEIKVTVIATGFDDFDIP
>HAN86087.1|Bacteria___Firmicutes_G-SHA-98___DTUO25___UBA10085_sp003456765___67.13___GCA_003456765.1
NIKVIGVGGGGSNAINRMIAGLKGVEFVALNTDAQALRNASQKIQIGEKLTKGLGAGANPEIGKKAAEESRDMLSTMDGADMVFITCGMGGGTGTGAAPIIAEIAKELGALTVGVVTKPFSFEGRRRMQADQGIDALREVDTLIVIPNDRLLQVAETSILDAFRIADDVLRQGVQGISDLITVPGLINLDFADVRTIMTDAGSALMGIGVASGENRALEAARSATASPLLEASIHGAKGVLMNITGSSNMGLFEVNEAAETVAAADPDALVIFGAVIDDSMGDEIKVTVIATGFDDLDIP
>WP-012447766.1|Bacteria___Firmicutes_D-Natranaerobiia___Natranaerobiales___Natranaerobius_thermophilus___98.31___GCF_000020005.1
QIKVIGVGGGGSNAVNRMISGLKGVEFIAVNTDSQALNEANLKLQLGQNLTKGLGAGADPEIGKKAAEESRDEIESLKGADMVFVTAGMGGGTGTGAAPVIAKISRELGALTVGVCTKPFTFEGKKRKQAEAGIDEIKNVDTLIVIPNDRLLQVVETTMVEAFRVADEVLLQGVQGISDLITVPGLINLDFADVKTIMTDTGTALMGIGSSTDDNRAVDAAKSAILSPLLETSIEGAQGILLNITGGSNLGLVEVNEAADVVAAAAEDANIIFGAVIDDNLEDEVKVTVIATGFDDINIP
>WP-041695095.1|Bacteria___Firmicutes_K-Alicyclobacillia___Alicyclobacillales___Alicyclobacillus_acidocaldarius_A___100___GCF_000219875.1
NIKVIGVGGGGCNAVNRMISGVKGVEFIVVNTDAQALKKAETKLQIGEKLTRGLGAGANPEIGKKAAEESREMLAALKGADMVFVTAGMGGGTGTGAAPVIAEIAKELGALTVGVVTKPFRFEQRRRMQAEQGVNELKKVDTLIVIPNDRLLEIVDTPVLEAFREADNVLRQGVSGISDLIATPALINVDFADVKAIMTERGSALMGIGIASGENRAAEAAKKAISSPLLETSIDGARGILMHVAGGTNLSLWEVNEAADIVSTADPDVNMIFGAAIDPNLEDEIVVTVIATGFDPWEIP
>WP-029420606.1|Bacteria___Firmicutes_K-Alicyclobacillia___Alicyclobacillales___Alicyclobacillus_H_macrosporangiidus_B___97.53___GCF_000702485.1
RIKVIGVGGGGCNAVNRMISGIEGVEFIVVNTDAQALQKAPTKLQIGEKLTRGLGAGANPEIGKKAAEESREVLVALQGADMVFVTAGMGGGTGTGAAPVIAEIAKELGALTVGVVTKPFRFEQKRRMQAEVGVTNLKKVDTLIVIPNDRLLEIVDTPMLEAFREADNVLRQGVSGISDLIAVPGLINVDFADVKAIMAERGSALMGIGVATGENRATEAAKKAISSPLLETSIDGAMGVLMHIAGGANLSLWEVNEAADIVSAADPEVNMIFGAHINPELGDEIVVTVIATGFEYLDIP
>WP-087457664.1|Bacteria___Firmicutes_K-Alicyclobacillia___Tumebacillales___Tumebacillus_A_avium___97.69___GCF_002162355.1
QIKVIGCGGGGCNAVNRMIAGIKGVEFITVNTDAQALHKAEHRLQIGEKLTRGLGAGANPDIGKKAAEESKELIMALRGADMVFVTAGMGGGTGTGAAPVVAEIAKELGALTVGVVTKPFTFEGRRRMQAETGIANLKKVDTLIVIPNDRLLEIVDTPMLEAFREADNVLRQGVQGISDLIAVPGLINVDFADVKTIMTERGSALMGIGVHSGENRAAEAAKKAICSPLLETSIDGARGVLMHIAGGTNLSLFEVNEAADIVSAADPEVNMIFGAVINPDLKEEIVVTVIATGFENLDIP
>WP-109430440.1|Bacteria___Firmicutes_K-Alicyclobacillia___Alicyclobacillales___Acidibacillus_A_sulfuroxidans___98.08___GCF_003144315.1
HIKVIGVGGGGCNAVNRMIAGVRNVDFITVNTDAQALHKAPERIQIGEKLTRGLGAGANPDIGKRAAEETREVVMALRGADMVFVTAGMGGGTGTGAAPVIAEIAKELGALTVGVVTKPFTFEGRRRLQAENGIAALKKVDTLIVIPNDRLLEIVETPMLDAFREADNVLRQGVSGISDLISETGLINVDFADVKAVMTERGSALMGIGVASGEKRAAEAAQKAIRSPLLETSIDGARGVLIQVAGGENLTLFEVTEAADIVAAADPEVNLIFGAVIKPELKDELVVTVIATGFEDLEIP
>WP-026961672.1|Bacteria___Firmicutes_K-Alicyclobacillia___Alicyclobacillales___Alicyclobacillus_G_herbarius___98.56___GCF_000430585.1
RIKVVGVGGGGCNAVNRMISGIAGVEFIVVNTDAQALRKAETRIQIGEKVTRGLGAGANPEIGKKAAEESREALAVLQGADMVFVTAGMGGGTGTGAAPIIAEISKELGALTVGVVTKPFRFEQKRRMQAEMGIANLKKVDTLIVIPNDRLLEIVDTPVTEAFKEADNVLRQGVSGISDLIAVPGLINVDFADVKAIMTERGSALMGIGTASGENRATEAAKMAISSPLLETSIDGARGVLMHVSGSENLSLWEVNEAADIVSAVDPEVNMIFGANINPDLQDSIVVTVIATGFEAWDVP
>WP-072873777.1|Bacteria___Firmicutes_K-Alicyclobacillia___Alicyclobacillales___Alicyclobacillus_I_montanus___97.38___GCF_900142255.1
NIKVIGVGGGGCNAVNRMISGVKGVEFIVVNTDAQALKKAETRLQIGEKLTRGLGAGANPEIGKKAAEESREHLAALRGADMVFVTAGMGGGTGTGAAPVIAEIAKELGALTVGVVTKPFRFEQKKRMQAEQGVSQLKKVDTLIVIPNDRLLEIVDTPVLEAFREADNVLRQGVSGISDLIATPALINVDFADVKAIMTERGSALMGIGIASGENRATEAAKKAISSPLLETSIDGARGVLMHVAGGTNLSLWEVNEAADIVSTADPDVNMIFGAAIDPELDDEIIVTVIATGFEGWDVP
>tr|D2VYW1|D2VYW1-NAEGR|Eukarya_.._5762_.._Naegleria_gruberi
EIVSLFIGGCGNRIGNCFWENIE-VRVVMADLEAETIEIKNE-NLLSKFS-FQCGNGNCFSRGALLIRN-MDQARSVDFFEGFQMFHSIIGGSGSGLGSLVVSKLREEDKMMATATVLPSYGSRSLSHNAGLSMHYLVNTDFVTCLNNEALGNICNLGLENGYEHMNNLITQAICGFTSPLRFSGILNSSYRKLSTNLRH----FFTV-SS--TT-VEGLTSDVFTNLLISMDPSGT--NIITYRD--NENISMIEEYVRKFKEAEPN-NIHTSVC-KS---PKSSATMVSSAITNFDQS
>tr|A0A0G4ED06|A0A0G4ED06-VITBC|Eukarya_.._1169540_.._Vitrella_brassicaformis
EIIHVQVGRAGNNISHEFWEHIEGVRSILVDLDKMFIDMTTD-RLYPENF-YTEGSGNCYARAPDICDA-TEGVRMVDCLQGVQFAHSLAGGTGSGLTSLMLNSMRDFRNILQTFTLFTSASDILVEPNAVLGFKDLICCDQVFAFDNHALSNICQLNINVRFQHMDDLVARVMSGITCNLRFPGILDADLRKMCTNLKH----FLIT-CAK-RS-ILDLTQQMMENCVVDCDPRSA--SFAAFRG--KLATSEINDVLSTVPDRDPT-CLSSCIC-TP--EQDLSVTYLTTAFEALDLN
>WP-013467558.1|Archaea___Euryarchaeota-Thermococci___Thermococcales___Thermococcus_B_barophilus___99.5___GCF_000151105.2
KIAIIGVGGSGNNTITRLYLGVQGAELIAMNTDAQHLAKAHKKILLGKNITHGKGSGGDPRIGYLAAEASAQEIAVVRDVDLVFITAGMGNGTGTGAAPVVARIIKEQEPLVVSVVTFPFSTEGTRRIKAKAGIQALLYSDTVVIIENDKLLELVPLPLSAAFRFADEIIARMVKGITETIKLPSIVNIDFADVYSVMKNGGAALIGIGESDSKNRAVDAVVNALNNKMLEVEFGSGEAALIHFTVGPDVKLGEVHEAMKIVYKLGTKSEIKWGAMIDEDLGKTVRAMVIMTGVND--IY
>WP-048058144.1|Archaea___Euryarchaeota-Thermococci___Thermococcales___Pyrococcus_yayanosii___100___GCF_000215995.1
KIAIIGVGGSGNNTISRLYLGVQGAELIAMNTDAQHLAKAHKKILLGKNITHGKGSGGDPRIGYMAAEASAQDIAAVKDVDLVFITAGMGNGTGTGAAPVVARIVKEQEPLVVSVVTFPFKNEGTIRTKAKAGIKLLLYSDTVIIIQNDKLLELVPLPINAAFRFADEIIARMVKGITETIKLPSMVNIDFADVYSVMKGGGPALIGIGESDSNNRAVDAVMNALNNKMLDVEFGSGDKALVHFTVGPDVSLGEINAAMNVVYRLGEKSEIKWGAMVDEDMGKTVRAMVIMTGVRD--FY
>tr|D2W0C0|D2W0C0-NAEGR|Eukarya_.._5762_.._Naegleria_gruberi
EVIHVQVGGCGNHIGYQFYESIEGSRAVLADLEPYSIDQQLE-RIFSEYA-IYYGAGGNWAKGAECVDN-MEVVRQAGNLQGFQLMHSLGGGSGSGWGTLVISKLREEDKIVSSCSVFPSASSTPVEANCVLAFHQLINTDFVSCFDNEALIEI-QLNLTNGFSAINRIIAKVMSDVTCSFRFPSHLGYNLRKLATNLRH----FATI-STN-SN-ISELFQNLTNNVMCGCDPRGA--AIALFRG--SMTLKEVNDVASSVSSSDPP-NLKSNVC-KK--D--ESATLIATSIFNLDIT
>sp|Q9VRX3|TBBP-DROME|Eukarya_.._7227_.._Drosophila_melanogaster
EIVTLQIGGAGNAIGDSFWEGVAKYRTILIDTEASTIQNAS--QLYPENV-AGESAGNNFARGAAILDQ-LENTREVDSLQGFQLLHSIGGGTGSGLTSLIMEALVEQDNLLCNYVTIPSMSQVVVEPNALLSTPALVNSHLTFCLDNEALFQICNLKLKMGYEHINHIVALTMSGITTCLRFPGQLNAGLRKIYVNMRH----FLIP-GAQ-ST-VSELVQQIFNNLLCAIDLRGT--AAGIFRG--RMSPREVDQLMTGVRINDPN-NIKTAIC-DP---GKMSATFIGTAITELAID
>tr|Q227Z6|Q227Z6-TETTS|Eukarya_.._312017_.._Tetrahymena_thermophila
EILNIQIGQAGNQIGTAYWEGIQDVRAILIDLDPALLNNTSQ-QLFPENI-IGDPAENNWAIGPQYIDQ-METVREADCLQGFQMIHSIGGGTGSGMGTLLLQKLKEEDRITETFSIFPSISDKIIEPNALLSINQLIYADQTMVIDNEALYDICFAKLYNNLKDLNYYISSAISSITCTLRFPGLFNSDLRKIALNLRH----FLMS-AAS-YK-FPEIKNLVYRTMLCSTDWRGA--ASAIFRG--RIPYKDFFEQVVNSSNSQPN-NLKYSKC-DP---SRLSGVLIGTAIDNVDIS
>tr|G5EF01|G5EF01-CAEEL|Eukarya_.._6239_.._Caenorhabditis_elegans
EIINVQVGQCGNQIGAKFWEGLERVRAILVDLDPESINRSTQ-KLFPENV-SGSGAGNNWSRGAEIVDK-LSVIREADSLEGFQLIHSLGGGTGSGLGSLLISKLREEDKTLSTCSIIPSVSDTVVEPNAILSMPHLMNCDENFCIDNEAIFDICQLKLENTYGDLNHLASLALSGITTFQRFKGNLKTDIRKL--NTRH----FFMT-SAI-QS-ISDLTQQVLKNIM-TCNHNGS--SAIIYRG--QQTEKKDAEQIISVEPSEPK-STNTDVC-DP---GKTSATFIATAIEKVDIS
>KYH42730.1|Archaea___Crenarchaeota-Bathyarchaeia___B26-1___B63_sp001593845___59.81___GCA_001593845.1
RIVVFGVGGAGCNIVSWMKKGISGAKIYALNSDAKHLSKADERILLGYNICGGLGCGGFPEQGVKATEEAAEEIEAISGSGLVFITAGLGGGTGTGGSPVIARIAKDLGALTISVVTIPFQVE-RARLKAKEGLSRLVVCDAVIVIDNNRLRRVAGLPLTEAFGVANELIATFIKNISETIAVPSLVNLDFADLKAIMTGSGVCAIGVGEGQGDTKIEDAVERALNTQLLDIELSKCEGALVHIEGGDDMTLEDVTKAGEIVVRIAPNAKVSWGARVNSKMQGAVKVTVVLTGVDRKGLF
>OGD44414.1|Archaea___Crenarchaeota-Bathyarchaeia___TCS64___RBG-16-57-9_sp001776015___71.56___GCA_001776015.1
KIAILGVGGGGSNIITWMDKKIIGARTVALNTDAKHLAKADERVVLGYGLTGGLGCGGFPEQGAKAAEESALEIESIGDANLVFVAAALGGGTGTGAAPVVARVARELGALTVGVVTIPFDVEG-TRVKAKEGLRQLVVCDSVVVIDNNRLRKVAGLPVREAFAVANERVTDFINNITETLSVPGIMNLDFADIKAIMMGGGICAIGFGEGHGGTKVEDAVTKAIDNQLLDVDVTKAQGALVHVEGGDDMTLEDINRAGEMVLSVSKDARVVWGSKINSNLEGKIRATVVLAGVDQKSVD
>KYH40857.1|Archaea___Crenarchaeota-Bathyarchaeia___B26-1___B26-1_sp001593935___92.99___GCA_001593935.1
SIAVVGLGGAGCNIVSWIKRGIVGGKLLALNTDANHLAMADKRILIGEKICKGLGSGGYPETGERALRENLDQIMELAGTSIVFIVAGLGGGTGTGASCALAEALRDSGKLLIGVVTLPFEVE-RVRSTAKKGLLRLMSCDTVVAIDNNKLVRVAGLAFRQALGVANELIGVFVKDITETITTASLINLDYMDLRVIMEKRGLAAIGVGYGTGEDKIEKAVKIALEGQLLDIDVTKSHGVLIHVSGGRDMTLEEVTKAGEMVMSLPPETKIVWGARVDPEMEGKAHVMVILTGVE---FP
>AFU59883.1|Archaea___Crenarchaeota-Nitrososphaeria___Nitrososphaerales___Nitrososphaera_gargensis___100___GCA_000303155.1
TVCVIGAGGAGSNIVSWIKKGISGGKLIAVNTDAAHLGKADRRILIGPKLTQGRGCGGYPEKGMQATRESMSEITEVQGSNIIFLCAGLGGGTGTGAIQILAELKRATGALVVGVVTLPFAVE-RFRYMAKEALLSLQSCDTVVAIDNNRLTRVAGLPLQQALGVANELVGQFIKGTTETITTASLINIDFADLTAIMEGRGLAAIGVGFNDGIDRIEQATRMALDTQLLDVDMSMAHGALVHVTGGDDITLEEVTRAGELVTSLPQDVRIVWGARVDPAMKGKARVMVVLTGVEELG--
>WP-010884860.1|Archaea___Euryarchaeota-Thermococci___Thermococcales___Pyrococcus_horikoshii___100___GCF_000011105.1
KIAVIGVGGSGNNTISRLYLGVQGADLIAMNTDAQHLHKAHKKLLLGKSITHGKGSGGDPRIGYRAAEASASEIAIVKDYDLIFLTAGMGNGTGTGATPVIARIIKEQEPLVISVVTFPFKMEGKVRIKAKAGIEMLLYSDTVIIIQNDKLIELVPLPIQVAFRFADEIIARMVKGIVETIKLPSMVNIDYADIYSVMKGGGPALIGIGESDSNNRAVDAVMEALNNKMLDIEFGSGDKALVHFTVGPDVSLEEITKAMEIVYRLGEKSEIKWGAMIEEDMGKTVRAMVIMTGVRDLGFY
>WP-068320989.1|Archaea___Euryarchaeota-Thermococci___Thermococcales___Pyrococcus_kukulkanii___100___GCF_001577775.1
KIAVIGVGGSGNNTISRLYLGVQGADLIAMNTDAQHLHKAHKKLLLGRSITQGKGSGGDPRIGYRAAEASANEIAMVKDYDLVFITAGMGNGTGTGAAPVVARIIKEQEPLVISVVTFPFKMEGRVRIKARAGIKMLLYSDTVIIIQNDKLIDLVPLPIQTAFRFADEIIARMVKGIIETIKLPSMVNIDYADIYSVMKGGGPALIGIGESDSNNRAVDAVMEALNNKMLEVEFGSGDKALVHFTVGPDVSLKEITSAMEIVYKLGEKSEIKWGAMVDPDMGKTVRAMVIMTGVKDLGFY
>WP-014733835.1|Archaea___Euryarchaeota-Thermococci___Thermococcales___Pyrococcus_sp000263735___100___GCF_000263735.1
KIAVIGVGGSGSNTISRLYLGVQGADLIAMNTDAQHLHKAHKKLLLGRSITQGKGSGGDPRIGYRAAEASANEIAIVKDYDLVFITAGMGNGTGTGAAPVIARVIKEQEPLVISVVTFPFTMEGKVRIKAKAGIDMLLHSDTVIIIQNDKLLDLVPLPVQTAFRFADEIIARMVKGIVETIKLPAPVNIDYADIYSVMKGGGPALIGIGESDSNNRAVDAVMDALNNKLLDVEFGSGDKALVHFTIGPDVSLKEITDAMKIVYRLGEKSEVKWGVMVDPDLGKTVWAMVIMTGVKNFGIY
>WP-055283954.1|Archaea___Euryarchaeota-Thermococci___Thermococcales___Thermococcus_A_sp001317345___98.51___GCF_001317345.1
KIAIIGIGGSGNNTITRLYLGVEGAELIAMNTDAQHLAKAHRKILLGKNITHGKGSGGNPRIGYLAAEASRDEIAVVRDVDLVFLTAGMGNGTGTGAAPVIAKIIKEQEPLIVSVVTYPFRNEGTKRIKAKAGIQALLYSDTVVIIENDKLLELVPLPISAAFRFADEIIARMVKGITETIMLPSMVNIDFADVYSVMKNGGAALIGIGESDSNRRAVDAINNALNNKMLEVEFGSGESALVHFTVGPDVSLGEINDAMQIVYKLGAKSEIKWGARIDKELGKVVRAMVIMTGVRD-GID
>PIN79041.1|Archaea___Nanoarchaeota-Nanoarchaeia___Woesearchaeales___CG1-02-33-12_sp002762865___73.83___GCA_002762865.1
NIKVFGAGGAGNNMVSWLYKGIKGAEIIAANTDQQHLDEADRKILIGKDITKGLGCGGYPEKGAEAARESIQDIKSLKGVDMAFICAGMGGGTGTGSAPVIAKVAKELGSIVIGTVTMPFKIE-RARVKAEFGLQQLRVSDTVIVIDNNRLVEIAGLPVKQAFAVANELISTMIKGIVETIALPSLVNLDYADVKAIMTNGDVAAIGVGSSGTNNRVEEAVHGALNNPLLDISYKGATGVLIHISGGPDMTLDEVTRVGELVTSMDQDANVIWGARISEEMKGKLTVMTIMTGVKELGIE
>WP-093287918.1|Bacteria___Verrucomicrobiota-Verrucomicrobiae___Methylacidiphilales___GAS474_sp900105685___99.32___GCF_900105685.1
ALTVIGLGQAGIHVIDQLVRG-ERFEAIALDADATAVDIAPEKATLGMALCRGLGCYGDMALGRAVWKCEAERVKRLREVRQAVLAVGLGGGAGSMLAVEAVREIKRNEGRVIVVASLPFSFEPESRQAARRTLAELREADAVLVFAADRADAWQEQNIKKGLHGVNLAMARAVEAAAQIMSLGGMSSVSFADLRSLYGRGG-CWLGRGEAEG-QSLEMLVSQVLESPLLDAVFEQADSGMACIMAGHEFSLTDLKVLRQALEVL-PSI-LSFGTRTD-RHEGRITLSLLLTAIQNLDQP
>ODS42766.1|Archaea___Altiarchaeota-Altiarchaeia___IMC4___IMC4_sp001742785___79.12___GCA_001742785.1
SIKVIGAGGAGSNTIDRLMMGVDSGDVIAINTDALHLLTAPKKVLIGAKLTRGIGAGNDPVVGEQCAETDVEKIATLHGADMVFITCGLGGGTGTGSVPVVAEIAMDIQALTVGIVTLPFTVEGKFRANALKGLKKLKHSDTVIVIPNDKLLELAPLPLNVAFKVADELLANAVKGITDMVTKSGLVNLDFADVRAILKNGGTAMIGMGESNMEARAEESVRRALKSPLLDVDMSGATGALVNITGSPDMTLEEAQQIVRIVSN------------------------------------
>OYT53875.1|Archaea___Altiarchaeota-Altiarchaeia___SCGC-AAA252-I15___EX4484-2_sp002254565___81.8___GCA_002254565.1
SIKVVGTGGAGNNTINRLAMGLEGGDIVAINTDALDLLKANTKVLIGASITGGIGAGNNPEVGEQCADVDVAKISVLTNSDMVFITCGLGGGTGTGSAPVIAEAVRDLGALSIAIVTLPFTVEGKKRANALAGLKKLRYADTVIVIPNDRLLDIAPLPIDEAFKVSDELLANAVKGVTEMVTKAGLVNLDFADVRAVMSDGGTAMIGLGSSTMDERSRESVEKALRSPLLDTDISSAQGALINIIGSKDMTLEEAEDIVKIVSNIDPEAEIIWGAQIDESVDNVIKTLLILAGVKDIGLR
>WP-088820514.1|Archaea___Micrarchaeota-Micrarchaeia___Micrarchaeales___Mia14_sp002214165___82.4___GCF_002214165.1
KIYIVGTGGSGSNTIDRLYLGVEGATLMAMNTDAPHLIRAERKLLLGKKVTKGLGAGSDFTVGEEAAKESKEEIKMLADANMVFVTCGLGGGTGTGSIDTIAREAKELGALTIAIVTLPFSSEGKTRMNALEGLAKLKTADTTIIIHNDKLLSIAPLPLNMAFKVSDEVLANAAKGIVEMITKPGMVNIDFADLKMVLKSSGYAVISSGESSKKNRALVALENAVKSPLLDVDLGTAKKALINVVGGESLTLREAESIFQEVSMINTDALIKWGARIDKDMKESLKVMVVISGVENLDLD
>ODS40038.1|Archaea___Altiarchaeota-Altiarchaeia___WOR-SM1-SCG___WOR-SM1-SCG-A_sp001723845___79.06___GCA_001723845.1
SIKIIGTGGAGNNTLNRLLMGIHSGEIVAINTDAQDLLRADKKVLIGLKTTRGIGAGNNPEIGEKCAKEDVDKIVALEGADMVFITCGLGGGTGTGSAHVIAEMAQDAGALTVGVVSLPFAVEGRVRANALMGLKKLQYADTVILIPNDKLMHLVPLSLNDAFKVSDEVLANAVKGITEMVTREGLINLDFADLNAILRKGGTALIGLGHSSADDRAAESVEKALRSPLLDTDVSDATSALVNIVGGKDMTLEEAQSIVKKVSSIDPNAQIIWGAQVDEEIDNLIKTLLVIAGVKDLDVA
>PIN84851.1|Archaea___Iainarchaeota-Iainarchaeia___Iainarchaeales___UBA493_sp002762975___85.98___GCA_002762975.1
KIKVIGVGGGGCNTIQRMTVGILGAETLAINTDAQDLLKADRKILIGKKLTRGLGSGSDPSVGEASAQESIEDLVLLADTDLVFITCGMGGGTGTGAAPVVAELVKKIKALTIGVVTMPFTVEGKKRMNALHGIESLRHADTVIIIPNDKILEIAPLPVNAAFKVADEVLTNAVKGITEMITKPGLINLDFADLRTILERGGAAMIGLGESGSESRALEAVENALTSPLLDVDISNASKALINVVGGSDMTLREAEMIVEAVSKINSNAHIIWGAMIDDNLRNSIQAMVVIAGGKDLGIE
>MAG18104.1|Archaea___Iainarchaeota-Iainarchaeia___Iainarchaeales___UBA493_sp002687735___72.43___GCA_002687735.1
RIRVVGVGGGGCNTIQRMTVGILGAETFAINTDAQDLLKADRKILIGKKLTRGLGSGSDPSVGEASAQESIDDLALLSDADLVFITCGMGGGTGTGAAPVVAELVKKIKALTIGVVTLPFTVEGKKRMNAMNGISNLRHADTVIVIPNDKILEIAPLPVNAAFKVADEVLTNAVKGITEMITKPGLINLDFADLRTILERGGAAMIGLGESTADARALEAVENALTSPLLDVDISNAGKALINVVGGSDMTLREAEMIVEAVSKINSNAHIIWGAMIDDSVKNQIQAMVVIAGGKDLGVQ
>PIU21007.1|Archaea___Iainarchaeota-Iainarchaeia___Iainarchaeales___0-14-0-20-34-12_sp002779065___81___GCA_002779065.1
NIKVVGVGGGGGNTIQRMKVGIEGVEIIAINTDAQDLLNADKRILIGKDTARGLGAGSDPSIGEAAAKETVEELTVLAGTDLLFITCGLGGGTGTGASPIVAEIGKEINALTVAVVTLPFNVEGKQRMNAMEGLAKLQNVDTIIIIPNDKILEIAPLPINAAFKVADEVLTNAVKGITELITKPGLINLDFADLRTILRKGGGAMIGLGESKSDDRALEAVENALTSPLLDVDISKAKRALINVIGGSDMTLREAEMIVETVSKIDKDAHIIWGAIMDDTLKNQIQSMVIIAGGRDLGIE
>AJF60000.1|Archaea___Iainarchaeota-Iainarchaeia___Iainarchaeales___GW2011-AR10_sp000830275___90.65___GCA_000830275.1
KIRVIGVGGGGGNTITRMSIGVSGAETYAINTDAQDLLKADRKILIGRKLTRGLGSGSDPMVGESAAQESLEELKLLKQSDLVFITCGMGGGTGTGASPVVAEIAKSIKALTIGVVTLPFTVEGRKRTNALEGLARLKNVDTVIVIPNDKILEIAPLPVNAAFKVADEVLTNAVKGITELVTKPGLINLDFADLRTILQKGGAAMIGLGESDTDARALEAVENALTSPLLDVDISGANRALVNVVGGSDMTLREAEMIVEAVSKIHPNAHIIWGAMIDDNVRNQIQAMIVVAGGRDLGIR
>PIT84597.1|Archaea___Micrarchaeota-Micrarchaeia___UBA10214___1-14-0-10-45-29_sp002778455___91.04___GCA_002778455.1
KIWVIGTGGSGCNTMTRMAVGIEGVKFSAMNTDVRHLVKADRKVLLGKKTTKGMGAGSNPLVGESAAKESIEEIKIVGGANMVFVTCGMGGGTGTGSAHVIAEAAKASGALTIAVVTLPFASEGKIRMNAIEGLDKLRHADTVVVIPNDKLLTLAPLPLNTAFKVCDEVLAGSVKSIAELITRAGLVNLDFADLRTILSGAGCAVVGVGESSSEQRAVLAVEMALNSPLLDVDISSAHRALVNVVGGEDMTLKEAELIVAEVARIDPTAHIIWGARVERTTKSSIRVLVVIAGTKNLDLD
>OJI07803.1|Archaea___Micrarchaeota-Micrarchaeia___Micrarchaeales___Micrarchaeum_acidiphilum___81.78___GCA_001889985.1
KIYVVGTGGSGSNTVNRLALGIEGATLIAMNTDAPHLIRAERKLLLGKKVTKGLGAGSDIKVGEEAAMESKDEIKMLSDANLVFMTCGLGGGTGTGSISTIAHEAKENGALTVAIVTLPFSSEGRTRMNALEGLSKLKMCDTVIIIHNDKLLSVAPLPLNMAFRVSDEVLSSATKGIVEMVTKPGMVNIDFADLRMVLKDSGYAVIGSGEGMQSNRALIALENAIKSPMLDADMATAKKALINIIGGESLTLREAETIFQEVARISSDALIKWGARIDDEMKDSIRIMLVVSGVEKVELD
>WP-097300649.1|Archaea___Halobacterota-Methanosarcinia___Methanosarcinales___Methanoperedens_sp002487355___99.35___GCF_002487355.1
TVAIIGLGGAGCNIVSWIAKEMAGIKIIATDTDAPHLLKADMKILMGEEAYGGKGCGGYAERGTEAARKSIQEIKELAGSTLIFIIAGMGGGTGTGAASIVAEAAQEAGILTIGCVMMPFNYE-LSRRKAITGIKSLANCDSLVVIDNSRLRDIAGLPLREGFAVANEFVGAFIKNISETITHASLVNLDYSDLRSIVERGGISAIGIGEAQGEKRIQKAVELALASPLLDVDISGTYGVLIHITGGEDMTLGEVTQAGEIILKAPNTGRIVWGAKIDESLEGTVKVTAVLTGVL-----
>PIT97526.1|Bacteria___Patescibacteria-UBA1384___UBA1384___1-14-0-10-41-12_sp002778735___75___GCA_002778735.1
TIRVIGVGGSGNNSVKRMIAKLRGVEFIAVNTDAQALVPAPVKIQIGKETTRGLGAGSDVEIGKKSIEENKDEVFALKGSDMVFVSYGAGGGTGTGGGPTIAAISRELGALTVGIVTKPFSFEGIRRKVADQGIEELKNVDTLIVIPNDRLLQVIDTSLNDAFYVVDDILRQGVQGISDLITLHGIINVDFADVKTIMANAGSALMGIGRGSGDNRAIEAARAAIDSPLLELSIDGAKGILFNITGGPDLGMYEIDEAAKAITAADPDANIIFGSIIDEAMSGEVKITVIATGFEELEIP
>PJB51054.1|Bacteria___Patescibacteria-UBA1384___GWA2-35-9___CG2-30-39-44_sp002789815___70.41___GCA_002789815.1
VIRVVGVGGSGGNGVKRMIAKMRGVDFVVINTDAQDLAPSQTKIQIGKDTTRGLGAGADIEKGRKAIEENKEEVYSLKGSDMVFITYGAGGGTGTGAGPMVASIAKELGALTVGVVTKPFAFEGMRRKVADLGVEELKKVDTLITIPNDRLLQVIDTSLFDAFGVVDDVLRQGVQGISDLITLHGVINVDFADVRTIMEDAGSALMGIGRATGDNRAIEAARMAIDSPLLELSIDGAKGILFNITGGPDLSMYEIDEAAKAITAADVDANIIFGAIIDEAMAGEIKITVIATGFEEIEVP
>PIS07630.1|Bacteria___Patescibacteria-UBA1384___XYA2-FULL-43-10___1-14-0-10-43-13_sp002773985___69.44___GCA_002773985.1
NIKVVGVGGSGGSAVTRMISKLRGIEFIAVNTDSQALAEAPVKIQIGKETTRGLGSGADPEIGRKSIEENKEEVYALKGADMVFVTCGMGGGTGTGAAPFVTDIAKELGALTVGVVTKPFSFEGVRRKIAEQGIAEMKRVDTLITIPNDRLLQVIDTSLFDAFGIVDDVLRQGVQGIADLIIYHGLINVDFADVKAIMLDAGSALMGIGHGTGDNRAIEAARAAIDSPLLELSIDGAKGILFNITGGPDLGMYEIDEAAKAITAADPDANIIFGAIIDEAMQGEVKITVIATGFEELEVP
>OGD61985.1|Bacteria___Patescibacteria-UBA1384___XYA2-FULL-43-10___XYA2-FULL-43-10_sp001776195___65.24___GCA_001776195.1
TIRVIGVGGSGGSALGRMISKLRGVDFVAINTDAQALAESPIKIQIGKDTTRGLGAGADPEIGRKAIEENKEEVYALKGSDMVFVTCGMGGGTGTGAAPFVAEIAKELGALTVGVVTKPFSFEGQRRKIAETGISEMKKVDTLITIPNDRLLQVIDTSLFEAFGVVDDVLRQGVQGIADLITLHGIINVDFADVKAIMADAGSALMGIGHGTGDNRAIEAARAAIDSPLLELSIDGAKGILFNITGGPDLGMYEIDEAAKAITAADADANIIFGAIIDEAMQGEVKITVIATGFEELEVP
>PIP21494.1|Bacteria___Patescibacteria-UBA1384___UBA12157___GCA-002773005_sp002771215___78.45___GCA_002771215.1
NIKVIGVGGSGCNAVNRMIGKIRGVEFIAINTDAQALMESPIKIQIGKEATGGLGAGSDVEVGRKSIEENKDEVYILKGADMVFVTYGAGGGTGTPAGPIVGAIAKELGALTVAIVTKPFSFEGQRRMVAEVGIDELRKVDTLITIPNDRILQIIDTSLLDAFGIVDDVLRQGVQGISDLITLHGIINVDFADVRTIMSDAGSALMGIGRATGDNRAIEAARAAIDSPLLELSIDGAKGILFNITGGQDLSMYEIDEAAKAITAADPDANIIFGALVDDAMSGEVKITVIATGFETLENP
>AKM81827.1|Bacteria___Patescibacteria-UBA1384___UBA12157___GWE1-39-12_sp001029735___68.7___GCA_001029735.1
TIRVVGVGGSGGNAINRMIYKLKGVEFIAINTDAQALVQAPIKIQVGKETTRGLGAGSDVELGRKSVEENKEEVYALKGSDMVFVTYGAGGGTGTGAGPMVAAIAKELGALTVGVVTRPFSFEGARRMVAGMGIEELKKVDTLITIPNDRLLQVIDTSLFDAFGIVDDVLRQGVQGISDLITLHGIINVDFADVRTIMSDAGSALMGIGRASGDNRAIEAARAAIDSPLLELSIDGAKGILFNITGGTDMGMYEIDEAAKAITAADADANIIFGAIIDEAMSGEIKITVIATGFDELDVP
>OGB74381.1|Bacteria___Patescibacteria-Kazan-3B-28___Kazan-3B-28___RBG-13-50-9_sp001772255___70.79___GCA_001772255.1
RIKVVGVGGSGSHAVNRMLSKIKGVEFVAINTDAQDLHDAPVKVHIGQTTTRGLGAGSDPELGKKSAEENKEDIYALKDADMAFVTYGAGGGTGTGAGPIVAEIARELGALTVAVVTKPFSFEGLRRKIAEEGIEELRKVDTLIIIPNDRLLQVIDTSLFDAFSVVDDVLRQGVQGISDLITQHGMINVDFADVKAIMANSGSALMGIGRGTGDSRTLEAAKQAIDSPLLELSIDGAKGILFNVTGGPDLGMYEIDEAARIITAADPDANIIFGAVIDEAMQGEVKITVVATGFDELDVP
>AKM84570.1|Bacteria___Patescibacteria-Kazan-3B-28___Kazan-3B-28___Kazan-3B-28_sp001029795___72.44___GCA_001029795.1
RIKVVGVGGSGCHAINRMISRIKGVEFVAINTDAQDLHEAPVRVHIGQTTTRGLGAGSDPELGKKSAEENKEDVYALKDADMVFITCGLGGGTGTGAAPIVAEIARELGALTVAVVTKPFSFEGLRRKVAEEGLSELQRVDTLITIPNDRLLQVIDTSLYDAFTVVDDVLRQGVQGISDLITMHGMINVDFADVKAIMQNAGSALMGIGRGTGESRTLEAAKMAIDSPLLELSIDGAKGILFNITGGPDMSMYEIDEAARIITAADPDANIIFGAVIDEAMQGEVKITVIATGFDTLDVP
>OGB78136.1|Bacteria___Patescibacteria-Kazan-3B-28___Kazan-3B-28___Kazan-3B-28_sp001771185___72.77___GCA_001771185.1
RIKVVGVGGSGCHAVNRMISRIKGVEFVAVNTDAQDLHEAPVRVHIGQTTTRGLGAGSDPELGRKAAEENKEDIYALKDADMVFITCGLGGGTGTGAAPIVAEIARELGALTVSVVTKPFSFEGLRRKVAEEGLSELQRVDTLITIPNDRLLQVIDTSLYDAFSVVDDVLRQGVQGISDLITMHGMINVDFADVKAIMQNAGSALMGIGRGTGESRTLEAAKMAIDSPLLELSIDGAKGILFNITGGPDMSMYEIDEAARIITAADPDANIIFGAVIDEAMQGEVKITVIATGFDTLDVP
>OGD64832.1|Bacteria___Patescibacteria-UBA1384___2-12-FULL-50-11___2-12-FULL-50-11_sp001774395___66.5___GCA_001774395.1
SIKVCGIGGSGGNALARMIARVRGVEFIAINTDAQALSPAPVKVQIGKETTKGLGSGADTEVGRKSAEENKDEIYVLKGADMVFVTCGAGGGTGTGAAPLVAQIARELGALTVGVVTKPFSFEGLRRKVAELGIEDLRKVDTLITIPNDRLLQVIDTSFTDAFGIVDDILRQGVQGISDIIVNPAIINVDFADVRTIMKDAGSALMGIGRAGGENRAIEAARQAIDSPLLELSIDGALGILYNVTGGTDMTMYEVEEASKAITAAHPEANIIFGVTVDEAMSGEVKVTVIATGFEQLDVP
>WP-073955891.1|Bacteria___Proteobacteria-Alphaproteobacteria___Rhodospirillales_A___Thalassospira_sp001907695___100___GCF_001907695.1
KITVIGVGGAGGNAVNNMISELEGCDFVVANTDSQALNKSSRKLQLGRQITQGLGAGARPDAGSAAAEESIEEIQQLEGSHMVFITAGMGGGTGTGAAPVIARAAKEAGILTVGVVTKPFHFEGTRRMTAEQGIEQLQYVDTLIIIPNQNLFRVANTTFADAFQMADDVLRNGVRSITDLMMVPGLVNLDFADIRTVMSEMGKAMMGTGEASGEKRALEAAEAAIANPLLDASMKGARAVLINITGGMDMALYEVDEAANRIREVDPEANIIFGSTFDPTIEGGLRVSVVATGIDLLEIP
>WP-028878833.1|Bacteria___Proteobacteria-Alphaproteobacteria___Rhodospirillales_A___Terasakiella_pusilla___100___GCF_000688235.1
RISVIGVGGAGGNAVNNMISQLEGVEFVVANTDAQALTKSDHRIQLGANLTSGLGAGSKPEIGRDAALESIDDIMQISGSNMVFITAGMGGGTGTGAAPVIAHAAREAGILTVGVITKPFQFEGVHRMLAEAGIEEMQYVDTLIVIPNQNLFRIATTTFAEAFKMADAVLHSGVRSVTDLMIRPGMINLDFSDIKTVMSEMGKAMMGTGEAEGERRAIEAAEAAISNPLLDSSMKGAKGVLINITGGMDISLFEVDEAANRIREVDSDANIIFGTTLDESLEGKMRVSVVSTGIDLLDIP
>WP-038462761.1|Bacteria___Proteobacteria-Alphaproteobacteria___Paracaedibacterales___Paracaedibacter_acanthamoebae___83.52___GCF_000742835.1
RITVVGVGGAGGNAVNNMIAKLEGVEFVVANTDAQALALPDHRIQLGLGVTQGLGAGSKPDVGRSAAEESHEEIILIKGSNMVFITAGMGGGTGTGAAPVIARAARELGVLTVGVITKPFHFEGSHRTTADKGIDELQYVDTLIIIPNQNLFRIANTTFADAFKMADDVLYSGVRGVTDLMIMPGLINLDFADIRAVMAEMGKAMMGTGEAQGDRRALDAAEAAISNPLLDVSMKGARGVLINITGGFDMTLYEVDEAANRIREVDPDANIIFGSTFDEKLNGTMRVSVVATGIGVLEIP
>OYZ38224.1|Bacteria___Proteobacteria-Alphaproteobacteria___16-39-46___16-39-46_sp002257235___95.7___GCA_002257235.1
RITVVGVGGAGGNAVNNMISKLEGVDFIVCNTDAQALALSEKRIQLGLGATRGLGAGSRPDVGRVAAEEALEDVVTIKGSHMLFITAGMGGGTGTGAAPVLARAARELGILTVGVVTKPFHFEGAQRMSAEKGLEDLQFVDTLIVIPNQNLFRIANTTFSDAFKLADDVLYSGVRGVTDLMIMPGLINLDFADVRSVMSEMGKAMMGTGEAKGERRAIEAAEAAISNPLLDVSMQGARGVLINITGGFDMTLFEVDEAANRIREVDTDAQIIFGSTFDEKMEGLMRVSVVATGIDDLQIP
>MAK75742.1|Bacteria___Proteobacteria-Alphaproteobacteria___TMED26___TMED26_sp002694075___66.57___GCA_002694075.1
RITVIGVGGAGGNAVNNMISNLHGVDFIVANTDAQALEHADQRIQLGQTVTQGLGAGSKPDVGRAAAEEAISQIMKLEDQNMVFITAGMGGGTGTGAAPVVAQACRESGILTVGVVTKPFHFEGRHRMTAEAGIEELQYVDTLIIIPNQNLFRVANTTFADAFNMADDVLHSGVRGVTDLMVMPGLINLDFADIRSVMSEMGKAMMGTGEATGDTRAVDAAEAAINNPLLDSSMKGARGVLINITGGHDMTLYEVDEAANRIREVDPEANIIFGSTFDERLEGVMRVSVVSTGIALLDIP
>OUS13579.1|Bacteria___Proteobacteria-Alphaproteobacteria___Kiloniellales___Kiloniella_sp002162915___75.11___GCA_002162915.1
QITVIGVGGAGGNAVNNMISNLEGVEFLIANTDAQAIASCNRTIQLGRNITQGLGAGSRPDIGQAAAEEAMDEILHLEGSNMVFITAGMGGGTGTGAAPVIAKSARDAGILTVGVITKPFHFEGMHRMLAERGIEELAYVDTLIIIPNQNLFRIANTTFADAFKMADDVLRSGVSGVTDLMVMPGLINLDFADIRAVMTEMGKAMMGTGEAEGESRAMDAAEAAISNPLLEVSMKGARGVLINITGGPDLTLFEVDEAANRIREVDPEANIIFGSTYDPNMEGTMRVSVVATGIDLLDIP
>MAR56826.1|Bacteria___Proteobacteria-Alphaproteobacteria___UBA998___UBA3002_sp002697725___69.02___GCA_002697725.1
KITVIGVGGAGGNAVNNMIANLEGVDFVMANTDAQALEMTDRTVQLGVSVTRGLGAGASPQTGRAAAEEAIDDIAHIQGSNMVFITAGMGGGTGTGAAPVIAQLAREQGILTVGVVTKPFQFEGTHRMLADSGIEELQYVDTLIVIPNQNLFRIANTTFAEAFRMADEVLHSGVRGVTDLMVKPGLVNLDFADIRAVMSEMGKAMMGTGEASGDKRAVDAAESAISNPLLDVSLRGARAVLINITGGPDMTLFEVDEAANRIREVDQEANIIFGSTFSDSLEGMMRVSVVATGIEYLDIP
>WP-106874518.1|Bacteria___Proteobacteria-Alphaproteobacteria___Rickettsiales___Phycorickettsia_trachydisci___89.65___GCF_003015145.1
KIVVFGVGGAGGNAVNNMISNLQGVTYVVANTDAQALELADNKIQLGINTTQGLGAGAKPEVGEAAAEESLHEIRYLNGANLVFITAGMGGGTGTGAAPVVAKIAKEMKILTVGVVTKPFSFEGSHRMVADSGLEKLASVDTLIIIANQNLFLIANTTFMEAFKIADNVLRDGVCGIVELIIVDGLINLDLADISTIMKNGGPAMMGTGSASGEKRAIIAASRAIANPLLRITISGASKVLINITGGMDMTLMEVDAAANRIREINPSANIIFGSTFRQELEGKIVVSVFATGLQDTEVP
>HCM83577.1|Bacteria___Proteobacteria-Alphaproteobacteria___Micavibrionales___UBA11073_sp003536545___74.36___GCA_003536545.1
RITVIGVGGAGGNAVNNMIANLEGVEFLVCNTDAQAMQLASRKIQLGANITRGLGAGARADVGRAAAEEAMDEIMSIEGSNMVFITAGMGGGTGTGAAPVIARAAREHGILTVGVVTKPFHFEGSLRMQAESGIDALQHVDTLIIIPNQNLFRVANTTFADAFNMADQVLHSGVRGVTDLMVMPGLINLDFNDIRSVMSEMGKAMMGTGEADGSRRAVEAAEAAISNPLLDVSMKGARGVLINITGGMDMTLFEVDEAANRIREVDPDANIIFGSTFDASMNGKMRVSVVATGIELLEIP
>HCU07252.1|Bacteria___Proteobacteria-Alphaproteobacteria___Paracaedibacterales___UBA11393_sp003542655___78.01___GCA_003542655.1
RISVVGVGGAGGNAINNMIAKLEGVDFFAANTDSQALSTADKRLTLGMNITQGLGAGSKAEVGKASAEESIDEMIYLQGSNMVFITAGMGGGTGTGAAPVIARASRESGILTVGVVSKPFHFEGSHRMTAEKGIEELQHVDTLIIIPNQNLFRIANTTFADAFKMADDVLYSGVRGVTDLMIMPGLINLDFADIRSVMGEMGKAMMGTGEAEGDRRALDAAEAAISNPLLDVSMKGARGVLINITGGYDMTLYEVDEAANRIRDIDSDANIIFGSTFDEKLNGRMRVSVVATGIGYLDIP
>BAN02264.1|Bacteria___Actinobacteriota-Acidimicrobiia___Microtrichales___Ilumatobacter_coccineus___99.15___GCA_000348785.1
VIKVVGVGGGGVNAVNRMIAGLKGVEFIAVNTDAQALLDADVKLDIGRDLTRGLGAGSDPEVGREAAESHRDEIEMVRGADMVFITAGEGGGTGTGAAPVIAEISREAGALTIGVVTRPFSFEGRRRSQADNGVQRLKKVDTLIVIPNDRLLTVANTSVLNAFKMADEVLLQGVSGITGLITTPGLINTDFADVKAVLADAGTALMGIGQASGDERAVSAAKAAISSPLLESAIDGARGVLLNITGPSSMGLFEMNAAAEIIHVAHQDALIIFGTVVDDEMGDEVRVTVISAGFDDFDVP
>MBJ45367.1|Bacteria___Actinobacteriota-Acidimicrobiia___Microtrichales___MedAcidi-G2A_sp002719235___73.79___GCA_002719235.1
VIKVVGVGGGGVNAVNRMIAGLRGAEFLAINTDAQALLDAEVKIDIGRELTRGLGAGSDPEIGRQAAEDHRPEIEALSGADMVFITAGEGGGTGTGAAPIVADIAKGLGALTIGVVTRPFGFEGRRRAQADQGITRLRKVDTQIVIPNDRLLSVADTTVVEAFAKADEVLLDGVRGITELITTPGLINTDFADVKMIMNDAGSALMGTGEGNGEQRATSAARKAVSSPLLESPIDGARGILLSITGSSNLTLNEVNEAAELVLVAHPDANIIFGTVVDESMGDTVRVTVIAAGFDDLDVP
>WP-081903072.1|Bacteria___Firmicutes_A-Clostridia___Lachnospirales___NK4A144_sp000746015___99.28___GCF_000746015.1
NIIVVGIGGGGNNAVNRMISGFEHVKFISVNTDIQVLENAEVKLQIGRKLTGGYGAGANPSIGEAAARESEEDIHALQDANMVILTCGLGGGTGTGAISVIAKICHEMGILTVAVVTLPFEFEGMPRTAAQRGIECLKQVDTLLVIPNDKLLTLSDFYLEEAFQIADNVLRWTISGITNIIFNKGIINLDFNDLCTILKDKGMAHLGIGIAKEGTSILDAVKQAIESPLLDTSIKGADTMMLNTSG--RVNLIELKEAVSYIKIVGAESNIIWGTVTDSKQESSVVVTLIATGIGTLEIP
>WP-090076488.1|Bacteria___Firmicutes_A-Clostridia___Lachnospirales___Lachnobacterium_sp900113385___99.03___GCF_900113385.1
KIIVIGIGGGGNNAIGRMIAGYSRVDFAAINTDKQILGKANYTIQIGEKLTKGYGAGANPSVGESAAVESEDEIKLVENYDMVILTCGMGGGTGTGATPIVAQICKKLGILTIGVVTIPFTFEGGPRIAAKLGVEALEHVDTLLVIPNDKLLKISTLMLNDAFSLADNVLRYTISSITNIIYNSGTINLDFNDLRTTLENKGIGHLGIGIADSSSQIIDAFKQALESPLLDTNIEGSSNILINTSG--PINLLDLNDATSYVQLAGEDVNVIWGTVNDAANNDKIVVTIIATGMDEIKIP
>HAY85890.1|Bacteria___Chloroflexota-Anaerolineae___Anaerolineales___UBA11579_sp003486225___66.84___GCA_003486225.1
VLKVFGLGGGGGNAVNRMILGLKGVKFVAANTDHQDLALAPIKIQLGPRSTRGLGAGGNPEIGRIAAEESHKEIRALEGTDMVFLTAGMGGGTGTGSIGVVGRIAKEMGIVTIAVVTTPFSFEVGRRQNARDGLAALRNTDTLIAIPNDRLLDQWSISLETAFQLADDVLRQAVMGISELVTEPGIINVDFSHIREVMRRGGGALMTIGQASGEEKALKAINQALNHPLLTINLENAAGVIANFTGSQDLSLYDIGEALGHIQMAGKDVDVILGFNNDNRLDDKVQVILVVTGLGDLDIP
>WP-062278127.1|Bacteria___Chloroflexota-Anaerolineae___Anaerolineales___Flexilinea_flocculi___81.82___GCF_001192795.1
VIKVIGLGGGGGNAVSRMIRNFTEVDFIAANTDSQALKSAPTKLLIGPGITRGMGCGGNPEIGELAALESESLIRALQGADIVFLTAGMGGGTGSGAIGVAAKIAKDLGAVTISVVNTPFSFESGKRINARTYLNKLAHSDTLIAIPNDQLLKIVPLSLKESFEIADDVLRQGVLGISQLLTGVGEINVDFSHIRNMMMNGGGSLLTIGYGKGPNKVSMAMYQALNHPLLHLPIENATGMIVNFTGDENLSFREVVEGMGYLQLSNHQAEIIPGQIVDNRLQDEVEIILIVTGMADLDIP
>MAM32359.1|Bacteria___Actinobacteriota-Acidimicrobiia___Microtrichales___UBA11606_sp002694825___70.09___GCA_002694825.1
VIKVVGVGGGGVNAVNRMIAGLKGVEFIAANTDAQALLDADEKLDIGRDLTRGLGAGSDPEVGRQAAEEHVDEIRSLAGADMVFITAGKGGGTGTGAAPVIAEVAKSQGALTIGVVTRPFAFEGRRRSQAEQGIQKLKKVDTLIVIPNDRLLSISTTSMLNAFKMADEILLQGVQGITDLITTPGLINTDFADVRTVMVDAGSALMGIGHGSGEGRAIAAARAAISSPLLEASIENARGILLNICGGPDLGLLEVNEAAEIIHVAHQDANIIFGTVIDDEMGDDVRVTVIAAGFDDFDVP
>HAF61642.1|Bacteria___Chloroflexota-Anaerolineae___Anaerolineales___UBA4781_sp003446605___80.45___GCA_003446605.1
VIKVMGLGGAGCNTINRMLLGLDHVDYIAANTDHQVLQKAQHTILLGPDLTKGLGAGGNPQIGKLAAEESFREIAALEGADMVFLTAGMGGGTGTGAISIAARIAKSMNMLVIAFVTTPFSFEFGKRKNADEGIAQLRYTDTLVTIPNDKLLQVAPLPLDMAFRLSDDALRMGIQSISELVSKPGLINIDTAHVLRMMEMGGGTYLAIGSGSGENRTMQALNKALNHPMLSVALEQARGVIVNFHSSNELAVDELSDALNLIKSAADDCEIITGIMLDEAMGEESEITLIVTGIGYLEVP
>WP-081675854.1|Bacteria___Firmicutes_A-Clostridia___Lachnospirales___Butyrivibrio_sp000424145___99.58___GCF_000424145.1
KVMVIGIGGGGNNAVTRMVDASEYVEYAALNTDSMTLDPANKRLQLGSKLTQGYGAGGDPVIGESSAKESEEEISLVEDANMVILTCGMGGGTGTGAIPVVAQICKSLNILTVAVVTMPFSFESQPRVAAQTGLKKLENVDTLLVIPNDKLLTITDFYMDEAFTLADSVLKYTIEGMTNIIFNHGTINLDFNDLKSTLKDKGYGLFGIGIAGEEETIIDAVEKAMCSPLLETNITGASNILLNTSGKID--IVALNKAVAYIRQAGENVNIFWGTVGSDSASSEVVVTLIATGMKTLEIP
>WP-089990977.1|Bacteria___Firmicutes_A-Clostridia___Lachnospirales___UBA3766_sp900100245___95.2___GCF_900100245.1
RIIVVGVGGAGNNAINRMIDNVQGVEFIGINTDKQDLAKAPKLIGIGERLTKGLGAGGDPTIGEGAAKESVDELEALTGADMVFVTCGMGGGTGTGAAPIVAQIAKELGILTVGIVTKPFSFEGAVREYAEEGIAKLRCVDSIIIIKNDNIFKVADMDAKMAMKKADEILEHSLSGITDIINRQGDFNLDFADLKKAMTDKGDIYIGIGQASGDNKGIDACNMAIENQILETDIVGASDVVYYVQG--KVKFKDFTGVGKRLLKCGSQANVFGGFLSEDNGQDSCTVTVIATGLHKITVP
>MBT69751.1|Bacteria___Actinobacteriota-Acidimicrobiia___Microtrichales___MedAcidi-G1_sp002729765___72.38___GCA_002729765.1
VIKVVGIGGGGVNAVNRMIVGLKGVEFIAINTDAQALLDADVKLDIGRELTRGLGAGSDSSVGRQAAEDCRGDIECLEGADMVFITAGEGGGTGTGAAPIVAEVAKSLGALVIGVVSRPFTFEGRRRSEADAGIAALRVVDAQIVIPNERLLSVSDTSLIDAFAMADEILLHGVQGITSLITTPGLINTDFADVKQVMHEAGSAIMGVGESSGDSAALHAARKALSSPLLEASIEGAQRVLLNITGSSELGIIEVSQAADEIHVSHPDANIIFGTVIDDEMATNVRVTVIAAGFDGLEVP
>MBA50749.1|Bacteria___Actinobacteriota-Acidimicrobiia___Microtrichales___MedAcidi-G3_sp002708935___95.73___GCA_002708935.1
VIKVVGVGGGGCNAVNRMISGLTGVEFIAVNTDAQALLDADIKLDIGRELTRGLGAGSDPDVGRQAAEEHTDEIHTLAGADMVFITAGEGGGTGTGAAPVIADIARECGALTIGVVTRPFMFEGRRRAQADAGISDLRRVDTQIVVPNDRLLSVTNTTMVDAFQMADDVLREGVQGITTLITTPGLINTDFADVKMIMSNAGSALMGIGRAHGDNRAENAARQAVSSPLLEASIEGARGILLNVTASNALGLHEVRDAADVIHVAHPDANIIFGTVIDDSMGEEIRITVIAAGFDEFDVP
>WP-013302180.1|Bacteria___Firmicutes-Bacilli___Mycoplasmatales___Mesomycoplasma_hyorhinis___100___GCF_000383515.1
KAKIIAIGGCGANIVDFLKRQLQDISYLLVTTKTNTLRNPSQTMLLDDK-SSESGFELNPIQAERAALLAEQDIKQLVDTKLLFILAGMGGATGTGASHIFAKVAKTLKSLTIAIAIQPFDFEDSKRLRASEGIKKLQNSDALIVVSNSKIAELYNISISDSFTKANQIIFDIIQTIIDLISKQAFVEIDFSILRKAIRNHKKLFINSGLGFGKQRAKRAAQQALIDSVIDFDFKLTKQVIIIISAKNSYSEEEINTIVQFLEKGARNFEYSCGIYLAPELDENIKVGLIISG-EDLSNP
>WP-009622132.1|Bacteria___Firmicutes_B-Desulfitobacteriia___Desulfitobacteriales___Desulfosporosinus_sp000224515___99.23___GCF_000224515.1
NFGILGLGQAGGKITDSFACRLPGYPAIAVNTCLNALRPDSQRVAL--N----LGAMRQPELGYAAISQDTNRVPVFEQVDHVIVSAGIGGGTGTGGIQTVCEALAEKGYSVTAMITLPRNLDSVEEKNANVFLGTLQLVSSVIVVDNNLLYNRYVSGIDDWKTASNMEIVRIINEMNATTGLPSPTTFDGAELTKVLTSGGCVTFGKARISAES-LA-ELSNILNQGYLEKNLAEARYAGVQLI-PPNLEMME-RTIIDELKKM-P---TLLGTYVQEG-QNELLVYTIVSGMGE-N--
>WP-071314473.1|Bacteria___Firmicutes-Bacilli___Bacillales___Anaerobacillus_arseniciselenatis___79.74___GCF_001865995.1
KFGFLGLGMGGCSIAAACAIEMGNYTSLLINTNKDKIENSLKKMIIG----NGKGAGRNLSVGEEIFKDNLNEVKQFEGSDFIWIVAGLGGGTGTGSIIQAAELLYRNGFQFGLILTLPRKSEGRTVLNALERLQTITLLGSVIVVDNQKLYDYYTASVSDYLKFSNQYVAETLHELN-IVKPYGEYHFDSSEFENLIKTPGILHLS--K-SANSDTEQKLEENIHNGVLDFKIDKASRLAISIVSNENINMQN-NAIEHKVKIS-PEAQ----Y--DRN-RNEVYFYAVFAGLSDVD--
>WP-090822920.1|Bacteria___Firmicutes_I-Bacilli_A___Paenibacillales___Paenibacillus_E_sp900103825___99.19___GCF_900103825.1
KFGFLGLGMGGCSIAYECAIRTQNYTALLINTNERKFKSNVRKMQLG----FEKGAGRDIAIGEAAFKQHRDIIQEIADRDFVWVTGGLGGGTGTGSILEAIRMLYANGFKCGLMITLPRDNEGTTVINALDRLQMLAALGCILAVDNQKLYNDFIASISEYLDYSNKYIATALHEIN-VVNPIAGYHFDSSELLNTLKTPGLISIG--K-ESNADTANDFKRSIERGTLDYNLGKAARVAVSMVAHPTISMS-INSIETTIELS-PEAE-------DPK-GEDLSIYTIVAGLGDLD--
>WP-024634174.1|Bacteria___Firmicutes_I-Bacilli_A___Paenibacillales___Paenibacillus_sp000499205___99.26___GCF_000499205.1
KYGFLGVGLGGTSIASACAIRTSNYSAFLVNTNENKIPSNVTKFLLG----YEKGAGRDIDLGEEAFLTHIEKIQYFSDRDYVFLMVGMGGGTGTGAVIEAAKLLHANGFQFSLVLTLPRDQEGKVVLNAIQRLQLIAALGSIILVDNQQLFENYLGSVEEFLKSCNEYIAVMLHEMN-TVNPTGPFHFDTSEWLKILQTPGIMLVG--RTT-DSDAENKLKQSIEEGVLGYNLENAERCALSLLASPGITIG-MNTLEQLLIYA-PEV-ATYG---DQNI-KQLHIYSVFAGLSNVD--
>WP-000918313.1|Bacteria___Firmicutes-Bacilli___Bacillales___Bacillus_A_cereus_AD___98.61___GCF_002214725.1
KFGFLGLGMGGCAIAAECAKETQNYRAILVNTNSNKIKGNVRKIQLG----YEQGAARNPQVGEEAFVKHFEAVKEFEDRDFIWITCGLGGGTGTGALLKAIEMLYEHDYNFGLLLTLPRDAEALKVLNATSRIRSIQAFGSIVLIDNAKLYRKFEALANEYTSYSNKYIADALHEIN-LVTPFSDTHFDASEFAQVINTPGVLSLA--K-ESNQDTENQLGNALEKGVLD-ELESAKKSALSIVTSPRLNFS-LNQMENFLKRT-PEA-----V--NKT-KKEVKFYSVVAGLPD-DQP
>WP-014826485.1|Bacteria___Firmicutes_B-Desulfitobacteriia___Desulfitobacteriales___Desulfosporosinus_acidiphilus___99.49___GCF_000255115.2
NFGIIGLGQAGGKIADSLACRLPGYQAIAVNTCLHALKPESQRVAL--N----LGAMRQPELGYAAINQPLNRVPVFENVDHVIVSAGIGGGTGTGGIQAVCEALAEKGYSVTAMITLPRNLDSVEEKNANVFLGTLQLISSVIVVDNNLLYNRYVSGIDDWKIVSNMEIVRIINEMNATTGLPSSTTFDGAELTKILTSGGCVTFGKARISAET-IA-EISEILNSGYLEKNLSEARYAGVQLI-PPDLEMME-RTIIDELKKM-P---TLLGTYVQKG-QNEILVYTVVSGMGN-N--
>WP-103110606.1|Bacteria___Firmicutes_I-Bacilli_A___Brevibacillales___Brevibacillus_reuszeri_A___99.73___GCF_002897295.1
QFGFIGIGQGGSKIVDAFAIR-SNYPVLCFNTNLESLKDKHNRVALGKEFE--RGAGMVPEKGRQAVEANFTAIQTMKNAEVVCIVASLGGGTGTGALNIMIDVVAD-GKPVIAIVSLPNPH----ENNAYNALKELYALESLIILDNKKIIEDHDAAIS-WDRYSNYKVASILHEWN-VVTLESDKSLDAEDFKNKL-TGGVLTFA--KKK-NSEINEIVRNVLANGF-DEDAK----AFIHVV-PKHLNANTLEKINRRLQEL-PGVPVYYGRSTD---S-RALVYTITSGL-QSN--
>WP-095268037.1|Bacteria___Firmicutes_I-Bacilli_A___Paenibacillales___Paenibacillus_campinasensis___99.85___GCF_002272015.1
NIGLIGTGQGGGKMVDAMAIR-PNIPAMVINSNLKNLKPAKYKFPLGE-----KGVGKDPETGRQAFLENFDAIALMQDVDVVVVAASMGGGTGTGSINELTDAISR-GKPVIAITSLPRPNEV--ESNAYNALAELFLLESLIMLDNEKIIQDHEVPIS-WDYYSNYKLASTLHEWS-VLSLGSDYTVDAADLYNHI-GGGVITFA--KKR-DNKIQEIIKNVLANGF-DVDMR----SMLVVV-PRELNHDTLEIIRTEIKEL-PQINFYPGLAT--G-SKRAIVYTIAAGL-ETEIN
>WP-084242426.1|Bacteria___Firmicutes-Bacilli___Bacillales_A___Planomicrobium_A_okeanokoites___99.34___GCF_900176575.1
KFGFIGLGMGGNSIAAACAIATNNYSALLVNTNQDKIENPKEKLLIG----NGRGAGRNIEIGQEMYLSDEDQIKQFNETDFLWVVAGLGGGTGTGSIVHAIGSVMKSGFKFGLILTLPRKNEGATVLNALMKLQQINALGSIILVDNQKLFDYFTSTLSDYLKFTNQFVAETLHELN-VVKPVGENHFDSSEFENLIKTPGVLHFS--K-STSDSTSTGFKENIVKGILDYDLTRSSRLAISILADETVNFG-TNAIETEINIA-PEAN----Y--NKNI-KDTYFYAVFAGLQDLD--
>AKM80791.1|Bacteria___Patescibacteria-Saccharimonadia___Saccharimonadales___2011-GWC2-44-17_sp001029695___64.25___GCA_001029695.1
SIKVIGVGGAGGSAVNRMKAGLSGVQFIAMNTDAQALHKADIKLHLGHETTGGLGAGANPSTGEQAANESRAEIAALQGADMIFVTIGAGGGTGSGAGHVVAEIARELGILVVGVATKPFSFEGEKRRNADWAINRLGQVDTLITIPNDRLLQTIDTPLLETFKIADDVLRQGVQGISELITEHGLINLDFADVKAIMSNAGSALMGIGRASGDDRAAQAAQQAIESPLIEVSIDGAKGVLFNVTGGYDMSMSEIQEAAEIITAVSPDANIIFGATLKPDLEDELIITVIATGFDESDTP
>WP-039326937.1|Bacteria___Patescibacteria-Saccharimonadia___Saccharimonadales___TM7x_sp000803625___65.38___GCF_000803625.1
SIKVVGVGGAGGSAINRMKAGLNGVQFIAMNTDAQALHKADIKIHLGHDVTNGLGAGADPTVGEAAANESREEIKSLEGADMVFVTIGAGGGTGSGAGYVVAEVARELGILVVGVATRPFSFEGEKRRNADWAISHLGEVDTLITIPNDRLLQTIDTPLLETFKIADDVLRQGVQGISELITEHGLINLDFADVKAIMSNAGSALMGIGRASGDDRAVQAAQQAIESPLIEVSIDGAKGVLFNVTGGYDMSMAEIQEAAEIITAVSPNANIIFGATLKPEMEDELVITVIATGFDEDDTP
>WP-104944753.1|Bacteria___Patescibacteria-Saccharimonadia___Saccharimonadales___PMNU01_sp002952755___71.29___GCF_002952755.1
RIKVIGVGGAGGAAVQRMMAGVEGVEFIIINTDAQALHNAPVKIHIGKDETRGLGAGADPLVGQKAAEESIDEIKALEGADMIFVTIGAGGGTGSGAGHVVARAAKEMNILVVGFATKPFAFEGEKRRNAELAIENLRSVDTLIIIPNDRLLQTIDTPLLEAFKVADDVLRQGVQGISDLITVHGLINLDFADVKAVMSNAGSALMGIGRASGENRAVQAAQQAIESPLLEVSIDGARGILFNVIGGNDLSMHEINMAAETITAADADANIIFGATISPDLDGEVIITVVATGFDELEKP
>HBO64508.1|Bacteria___Patescibacteria-Saccharimonadia___Saccharimonadales___UBA1547_sp003545655___52.2___GCA_003545655.1
SIKVVGVGGAGGSAVNRMKAGLTGVQFIAMNTDAQALHKADVKIHLGHSTTGGLGAGADPTKGEAAANESREDIKALEGADMVFVTIGAGGGTGSGAGYVVAEIAREMGILVVGVATRPFSFEGEKRRNAEWAIGNLRHVDTLITIPNDRLLQTIDTPLLETFKIADDVLRQGVQGISELITEHGLINLDFADVKAIMSNAGSALMGIGRASGDNRAAQAAQQAIESPLIEVSIDGARGVLFNVTGGYDMSMSEIQEAAEIITAVSPDANIIFGATLKPEIEDELVITVIATGFDESDTP
>PKL31697.1|Bacteria___Patescibacteria-Saccharimonadia___Saccharimonadales___UBA1547_sp002839415___63.39___GCA_002839415.1
SIKVVGVGGAGCSAVKRMKAGLSGVQFIAMNTDAQALHPADVKIHLGRETTNGLGAGANPSVGEAAANESRDEIRALEGADMVFVTIGAGGGTGSGAGYIVAEIARELGILVVGIATKPFSFEGEKRRNAEWAIAQLGQVDTLITIPNDRLLQTIDTPLLETFKIADDVLRQGVQGISELITEHGLINLDFADVRAIMSNAGSALMGIGRASGDNRAAQAAQQAIESPLIEVSIDGAKGVLFNVTGGYDMSMSEIQEAAEIITAVSPDANIIFGATLKADLEDELIITVIATGFDESDTP
>PLS81969.1|Bacteria___Patescibacteria-Saccharimonadia___Saccharimonadales___GCA-2861585_sp002861585___55.99___GCA_002861585.1
NIKVVGVGGAGGAAVNRMKAGLHGVEFIAVNTDAQALHKADVKIHIGRDTTRGLGAGADPNVGENAAHESREEIKAIDGADMLFVTIGAGGGTGSGAGHVVAEVAREQNILVVGVATKPFSFEGEKRRNADWAIAHLGQVDTLITIPNDRLLQIIDTPLLETFKVADDVLRQGVQGISELITEHGLINLDFADVKAIMSNAGSALMGIGRASGDNRAVLAAQQAIESPLIEVSIDGARGVLFNVTGGYDMSMSEIQDAAEIITAVAPDANIIFGATLKPELEDELVITVVATGFDESDTP
>KKW02669.1|Bacteria___Patescibacteria-Saccharimonadia___Saccharimonadales___UBA10027_sp001003725___60.4___GCA_001003725.1
SIKVVGVGGAGGSAVNRMKAGLNGVQFIAMNTDAQALHKADVKIHLGKDATGGLGAGADPSVGERAASESREEIKALAGADMVFVTIGAGGGTGSGAGHVVAEIARELGILVVGVATKPFSFEGEKRRNAEWAIAHLGQVDTLITIPNDRLLQTIDTPLLETFKIADDVLRQGVQGISELITEHGLINLDFADVKAIMSNAGSALMGIGRANGEERASLAAQQAIESPLIEVSIDGAKGVLFNVTGGYDMSMSEIQEAAEIITAVSPDANIIFGATLKPELEDELIITVIATGFDESDMP
>AGL62424.1|Bacteria___Patescibacteria-Saccharimonadia___Saccharimonadales___Saccharimonas_aalborgensis___67.13___GCA_000392435.1
SIKVVGVGGAGGSAVNRMKAGLVGVQFIAMNTDAQALHKADVKIHLGHNTTNGLGAGADPTVGEAAARESVTEIRALEGADMVFVTIGAGGGTGSGAGHVVAEIARELGILTVGVATKPFSFEGEKRRNAEWAIAQLGQVDTLITIPNDRLLQTIDTPLLETFKIADDVLRQGVQGISELITEHGLINLDFADVKAIMSNAGSALMGIGRASGDDRAAQAAQQAIESPLIEVSIDGAKGVLFNVTGGYDMSMSEIQEAAEIITAVSPDANIIFGATLKPELEDELIITVIATGFDEDDTP
>OGH51542.1|Bacteria___Patescibacteria-Microgenomatia___Levybacterales___GWB1-37-8_sp001782645___50.03___GCA_001782645.1
RIKVLGVGGSGKNALNHMISKVKGVDFIAVNTDSQDLHLSKKKIHIGKNLTRGLGAGMNTELGKRAVEETKEEVQAVKGADMAFITYGLGGGTGTGAGPIIAKIAKEMGALTVGVVTKPFFFEGQQRMIAETGLEELRAVDAIIVIPNDRLLSTIGTTAKTAFAMCDDVLKSAVEGISDLITIPGIINIDFADIKAIMTDAGSALMGIGTASGEKRAEEAAKMAINSPLLEISINGAKGVLFSIAGGADLGMFEIQDAAKIITSVDPNAKIIFGTVNDESLKGEVKITVIASNFP-WAVP
>KKW10207.1|Bacteria___Patescibacteria-Paceibacteria___UBA9983_A___UBA10002_sp001004005___67.82___GCA_001004005.1
RIKVFGCGGSGKNALNHMISKVKGVEFIGVNTDAQDLHQSKKKIHIGKNLTRGLGTGMNPEIGKRAAEETREELQAIKGADMVFIAGGEGGGTFTGSAPIVAKTAKEMGALTVAVTTKPFFFEGTQRLLAEQGLEELRVVDAIIVIPNDRLLAAVSTTAK------------------------------------------------ASATGEKRAEEAAKQAINSPLLELSINGAKGVLFSIAGGDDLTMFEIQDAAKVITSIDPNAKVIFGTIKDEKLKGEVKITVIASGFP-WAVP
>tbn..595..1722..DFGN01000029.1|Bacteria___Patescibacteria-Saccharimonadia___Saccharimonadales___UBA2866_sp002371235___61.03___GCA_002371235.1
SIKVVGVGGAGGSAVERMKVGLSGVEFVAVNTDAQALHPADVKVHIGK----GLGAGGDPEKGREAAEESREAIDALDGADMVFITLGAGGGTGSGAGPVVAEEARKKDILTVGVATKPFTFEGARRKNADVAIDKLAQVDALITIPNDRLLQTIDTPLLETFKIADDVLRQGVQGISELITEHSLINLDFADVKAIMKNAGSALMGIGRASGENRAVIAAQQAVESPLIEVKIEGARGVLFSVAGGYDMSMSEIQEAAEVITAVSPDANIIFGASIRPELDDEIVVTVVATGFDDMDIP
>PSO42915.1|Bacteria___Patescibacteria-Saccharimonadia___Saccharimonadales___QS-5-54-17_sp003022365___71.76___GCA_003022365.1
RIKVLGLGGGGGEALNRMIMGVENVEFVAVNTDAQALDKATTKLHIGKETTRGLGAGADPQIGQQAAEESMEDIKSLEGTDMAFIMMCAGGGTASGAAPLVAEAARQQGILTVGFATRPFAFEGETRRNADSAIERMRSVDTLITIPNDRLLQTIDTPLLEAFSVVDDVLRQGVQGISNLITVHGLINLDFADVRSVMDNAGSALMGIGSASGEDRAVTAAREAIESPLLEVSIDGARGVLFNVTGGRDMGMHEINEAAETITAIDPDANIIFGATIDENLEDELRLTVVATGFDDFDVP
>WP-079651607.1|Bacteria___Firmicutes_A-Clostridia___Peptostreptococcales___Peptoanaerobacter_yurii___99.3___GCF_900167215.1
RLVIIGVGGAGGNAVNRMVDGVDGVEYISANTDNQALNLADNKIQLGEKLTGGTGAGARPEVGRKSAEESYDKIKEIQGTDMLFIAAGMGGGTGTGAAPVIAQIGKEINALTVGIVTMPFRFEGAKKKVAENGLEELKYLDAIIVIPNDKILEISPTTLKEAFAKGNEVLKKGVKGIVDIIKKEGMVNIDFADVSTVIKNDGVCHMGFGVSKGENRAVDSVKMAVTSPLLETSIRKAKRVLVNITSTMDATISDLELIGDFINTVGENENNIIGYTFSDDMGDDLSVVVIATGIEPLDIP
>WP-093122257.1|Bacteria___Firmicutes_A-Clostridia___Saccharofermentanales___Saccharofermentans_sp900111435___88.98___GCF_900111435.1
TIKVIGCGGGGCNAVDRMLSGVQGIDFISINSDNQALAKAPIRIQIGEKVTRGLGCGADPSVGERAAEESKDEIAAISNTDMLFITAGMGGGTGTGAAPVVAQIAQELGILTVAVVTRPFGFEGARRANAERGIRELEYVDSLVVVSNDKLLEVVDTSFEDAFNMADQVLKFGVAGISDLVAIPGLINLDLADVRRVMTKAGVCHMGIGRASGEGRATAAVKQAINSPLLDTTIEGANGVIVNFTGGRNMKLQEIDMAAKLVRAVSPEAEIIVGAVIDTSLEDEIMITVIASGFDK-SKP
>KUO55815.1|Bacteria___Proteobacteria-Alphaproteobacteria___Rhizobiales___Filomicrobium_sp001516065___81.46___GCA_001516065.1
RLTVIGVGGAGCNAVNNMIAGLTGVEFVVANTDAQTLESAEHRIQLGMNLTEGLGAGANPEIGAAAAEEAIDEIKQISGSHMLFLAAGMGGGTGTGAISIIARASREMGILTVGVVTKPFQFEGSRRMMAEAGIQELRNVDTLIVIPNQNLFRVANTTFAEAFLLADQVLYSGVACIVDLIVREGLINLDFADVRAVMRNMGTAMMGTGEGTGERRAITAAEEAIANPLLDVSLQGAKGLLLSITGGPDLTLYEVDEAASRVREVDPEANIIVGATFDDTMEDRVRVSIVASGMSDVDLP
>PPD08856.1|Bacteria___Proteobacteria-Alphaproteobacteria___Rhizobiales___Hyphomicrobium_sp002928735___97.18___GCA_002928735.1
RITVIGVGGAGCNAVNNMIASLDGVDFVVANTDAQSLVNAPHKIQLGARLTEGLGAGSRPDIGEAAAIETLEEIRLVRGSHMVFVAAGMGGGTGTGAAAVIARAAKEQNILTVAVVTKPFQFEGARRMIAEAGIAELKHVDTLIVIPNQNLFRIASTTFAEAFVLADQVLYSGVACIVDLIVKEGLINLDFADVRTVMSGMGSAMMGTGEASGEGRAVRAAEEAITNPLLDVTLAGAKGLLLSITGGTDLTLYEVDEAATRVREVDPEANIIVGATYDPTLGDRVRVSIVASGMDKPELP
>MAI48262.1|Bacteria___Proteobacteria-Alphaproteobacteria___Rhizobiales___GCA-2689605_sp002689605___96.09___GCA_002689605.1
RISVIGIGGAGCNAINNMITGLEGVEFVAANTXAQALASAEQQIQLGAELTEGLGAGARPEIGRGAAEEAIDEIRQIEGCHMVFLAAGMGGGTGTGAISVIARIARXMDXLTVAIVSKPFQFEGSRRMXAEDGIKELRQVDTLIVIPNQNLFRIANTTFAEAFILADQVLYSGIACIVDLIVKDGLINLDFADVKAVMKGMGSAMMGTGEATGEDRATLAAEKAXANPLLEISLRGARGLLISIIGGQNLTLFEVDEAASRVKEAHPDANIIVGASFEDDMDNKIRVSIVAAGLDSRGVP
>WP-013419718.1|Bacteria___Proteobacteria-Alphaproteobacteria___Rhizobiales___Rhodomicrobium_vannielii___97.77___GCF_000166055.1
RITVIGVGGAGGNAVNNMVAGLEGVEFIAANTDAQALAGAYTTIQMGIGITEGLGAGSRPEIGAAAAEEAIEEIRHLDGVHLLFITAGMGGGTGTGAAPIIARTAKELGVLTVAVVTKPFEFEGQRRMTADAGIAGLAHVDTLIVIPNQNLFLVASTTFADAFSRADDVLRSGVSCITDLMVKEGLINLDFADVRTVMQNMGTALMGTGEAEGEKRALQAAEAAISNPLLEVSMRGAKGLLVSITGSFDMTLYEVEEAASRIREVDPDVNIIVGATFDQSLQNRLRVSVVATGIHAIDIP
>MBI04378.1|Bacteria___Proteobacteria-Alphaproteobacteria___HIMB59___AG-337-I02_sp002718135___70.43___GCA_002718135.1
NLKVVGVGGAGGNAVNRMISGMQGVDFIAINTDAQDLDPAEHKIQIGKNLTKGLGAGANSSVGKNAAEADSEIIYLLEGADMAFITGGMGGGTGTGAAPMIAQISRELGILTVGIVTLPFKFEGPKRYRALEGIAEMKSCDTLIAIPNQKLLSVVDTTLPEAFKMADGILHQAAKGISDLINVHGMINLDFADVETIMKNMGEAIMGTGIAQGEERAALAAQQAISSPLLNASIAGAQGVLVNITGGDNITLHEIDEATSIILEAGESANIIVGAVIDPNMKDDIQVTVISTGFNRLEVP
>WP-040747263.1|Bacteria___Proteobacteria-Alphaproteobacteria___Pelagibacterales___HIMB114_sp000163555___98.81___GCF_000163555.2
RIVVLGVGGAGGNAINNMISGIQGVEFVAANTDAQDLKKADCKIQLGANLTRGLGAGAKADIGQAAADESMNEIILLQGANMVFVTAGMGGGTGTGAAPVIAKAAKDLNILTVAVVTKPFMFEGPGRIVAEAGLENLFVVDTSIIIPNQNLFKIADTTFPQAFRMADNVLMHGVRGITDLIVQPGLMNLDFADIETIMSGMGKAMMGTGEAEGEKRAELASEAAINNPLIDYTLKGAKGLLVNITGGNDITLFEVDEAANKIREVDPTADILIGSTIDESMNGKVRVSIVVTGLGDLEIP
>PDH19885.1|Bacteria___Proteobacteria-Alphaproteobacteria___Pelagibacterales___Pelagibacter_A_sp002457475___57.8___GCA_002457475.1
RILVLGVGGAGGNAINAMISGMTGVEFVAVNTDAQDLKKADAKIQIGMNLTKGLGAGAKHDIGQAAADESMNEITYIQGANMVFITSGMGGGTGTGASHVIARAARELNILTVGVTTLPFSYEGPKRMRALEGLEEFKHLDTVIVVPNQNLFKIANTTFEQSFNLSNNVLKHGVQSVTDLMVRPGMINLDFADVETVMTASGKAMMGTGEAEGENRAMAATEMALNNPLIEYSLQGAKGLLINITGGNDLTLFEVDQSVNKIREVDPEAELIFGAIKDENMTGKIRVSIVATALDDFEIP
>WP-051188451.1|Bacteria___Firmicutes_A-Clostridia___Peptostreptococcales___Proteocatella_sphenisci___99.3___GCF_000423525.1
VIKVIGVGGGGGNAVNRMIAGIAGVEYIVMNTDAQALREAPIKIQLGEKTTRGLGAGANPEVGAKSAEESEEDIKCIEGSDMIFITAGMGGGTGTGAAPIVSRIAKSMNILTVGIVTKPFFYEGKMKAKAEAGIAEMQYVDTLIIIPNEKILEITDTRLDDAFEMANQVLKQGVKGITDIIKVPGMINVDFADVRTTMSNKGIAHMGIGNAQGENRALVAAEEAIMSPLLETTVEGASAVLINISASREFTISEFNEVSRFVNSVNSESEVIIGTSLNDDLGDILSITVIATGFSFFVIP
>tr|A0A058ZEW1|A0A058ZEW1-9EUKA|Eukarya_.._691883_.._Fonticula_alba
----------------------EGVRAVFVDLEPSVIDRTGA-QLYPEQI-TGEDAANNYARGKEILEN-VDRIRLASGLQGFLIFHSFGGGTGSGFTSLLLERLSAEKKSKLEFAVYPSVSSSVVEPNSILTTHTSMHADVTFLVDNEAIYDLCRLDVESSYVNLNRLISQVVSSITASLRFDGALNVDLTEFQTNLRH----FPLV-NSK-ES-VAEISYACFHSQMVKCDPRGA--CCMLYRG--DVVPKDVNTAIANIKTVDPT-GFKVGLN-YPGLARPRSLCLLSTAIEDLAER
>sp|P52274|TBA8-CAEEL|Eukarya_.._6239_.._Caenorhabditis_elegans
ECVSIHIGQAGAQIGNACWEGLEGVRAIYVDLEPTVLDRNGV-NLFPDQI-NGEDAANNYARGKELIDV-LDRIRQTEGLQGFLVFHSFGGGTGSGFSSLLMERLSVEKKSKLEFSVYPAVSTSVVEPNSILTTHTTLLSDCSFMVDNEAIYDLCRLHVERSYSNLNRLIAQVVSSITASLRFDGALNVDLNEFQTNLRH----FPLA-TAR-ES-VQDITHMCFANQMVKCDPSGA--VCLLYRG--DVVPKDVNAAISSVKGIDPT-GFKVGIN-YAGLAKHRAVCMLSTAIEDLAEK
>tr|Q24D63|Q24D63-TETTS|Eukarya_.._312017_.._Tetrahymena_thermophila
EIVCISAGQCGNQIGYKFWEGVEGVRSVMVDLEPGVLDRASK-QLFPDNI-HASSASNNWAKGAELQQE-LDIVREVDSLQGFQFTHSIGGGTGSGMGTLLIQKLREEDRIFSSFSVFPSVSDVVIEPNATLSIHQLINVDQCMVIDNEALYNICMLKIEHTYGDLNHIVSVAMSGVTCSMRFPGQLNADLRKLSVNLRH----FFTV-GAQ-SD-VPEILQQAFHNMMCAADVSGT--AALAFRG--KVSSYEIEKQLLNFQSNEPN-SMKLSMC-DS---QPRSAVLISTSIENMDVS
>tr|Q22ED2|Q22ED2-TETTS|Eukarya_.._312017_.._Tetrahymena_thermophila
EIINLQVGSCGNQIGSKFWEGIEAVIAVLVDLEPGTLDKAST-SLFPDNV-SGTGAENNWAIGVQYLDQ-KEIVRQADSFQGFQITHSLGGGTGSGMGTLIIKSMKEENRIIQAFSVFPSVSDTVVEPNAILSINQLIQVDECMAIDNEALYEACVLKMMSTYNTINTLISSVMSCITCTMRFPSQINSDLRKFGVNLRH----FLMT-SAN--T-VSYLHDQMFANMTCSADLRGS--AFASFRG--KMSYKEVDECVLNVSSYEPN-NLKHSVC-ET---NLNSVSLIGTAIENVDVS
>sp|P02557|TBB-YEAST|Eukarya_.._4932_.._Saccharomyces_cerevisiea
EIIHISTGQCGNQIGAAFWEGLEGVRSINVDLEPGTIDRNSA-NLFPDNI-FGSSAGNVWAKGAELVDS-MDVIREADSLQGFQITHSLGGGTGSGMGTLLISKIREEDRMMATFSVLPSTSDTVVEPNATLSVHQLVHSDETFCIDNEALYDICQLKLNQSYGDLNNLVSSVMSGVTTSLRYPGQLNSDLRKLAVNLRH----FFMV-GAS-RT-VPELTQQMFKNMMAAADPRGT--VAAFFRG--KVSVKEVEDEMHKVQSDEPN-NVQTAVC-SA---GDMAATFIATSIENMDVS
>tr|A0A0G4G2S2|A0A0G4G2S2-VITBC|Eukarya_.._1169540_.._Vitrella_brassicaformis
EIVHIQGGQCGNQIGAKFWEGIEGVRAVLMDLEPGTMDRAGP-QLFPDNV-FGTGAGNNWAKGAELIDS-LDVVREADCLQGFQITHSLGGGTGSGMGTLLISKIREEDRIMETFSVFPSVSDTVVEPNATLSVHQLVNADEVQVIDNEALYDICFLKLTTTYGDLNHLVSAAMSGVTCCLRFPGQLNSDLRKLAVNLRH----FFMI-GAS-RT-VPELTQQMFKNMMCASDPRGT--ASAMFRG--RMSTKEVDEQMLNVQSSEPN-NIKSSVC-DP---GKMSVTFIGTAIENMDVS
>sp|Q9H4B7|TBB1-HUMAN|Eukarya_.._9606_.._Homo_sapiens
EIVHIQIGQCGNQIGAKFWEGIERVRAVLVDLEPGTMDRSSK-ALFPDSV-HGSGAGNNWAKGAELIEN-LEVVRESDCLQGFQIVHSLGGGTGSGMGTLLMNKIREEDRIMNSFSVMPSVSDTVVEPNAVLSIHQLINADACFCIDNEALYDICFLKLTTTYGDLNHLVSLTMSGITTSLRFPGQLNADLRKLAVNMRH----FFMP-GAS-RS-VAELTQQMFRNTMAACDLRGT--VACIFRG--KMSTKEVDQQLLSVQSSEPN-NVKVAVC-DP---GSMAATFIGTAIENIDVS
>tr|A0A0B4J269|A0A0B4J269-HUMAN|Eukarya_.._9606_.._Homo_sapiens
ELLPQQKGLCDQKASSTFWEGIEHVRAILVDLEPGTMDRSGA-HLFPDNI-FGSGAGNNWAKGAELVDS-LDVVRECDCLQGFQLTHSLGGGTGSGMGTLLISKVREEDRIMNTFSVVPSVSDTVVEPNATLSIHQLVNTDETYCIDNEALYDICFLKLATTYGDLNHLVSATMSGVTTSLRFPGQLNADLRKLAVNMRH----FFMP-GAS-RT-VPELTQQMFKNMMAACDPRGT--VATVFRG--RMSMKEVDEQMLAIQSSEPN-NVKVAVC-DP---GKMSSTFIGTAIENMDVS
>tr|F0Y8A1|F0Y8A1-AURAN|Eukarya_.._44056_.._Aerococcus_aanophagefferens
EIVHIQGGQCGNQIGAKFWEGVEGVRAILMDLEPGTMDRAGP-QLFPDNV-FGTGAGNNWAKGAELIDS-LDVVREADCLQGFQLTHSMGGGTGAGMGTLLISKIREEDRVMSTYSVIPSVSDTVVEPNATLSVHQLVNSDQCFTLDNEALYDICFLKLTTTYGDLNHLIAAALCGTTCSLRFPGQLNCDLRKLAVNMRH----FFMV-GAS-RT-VPELTQQQFKNMMCAADPRGT--CSCLFRG--RMSTKEVDEQMLNVISSEPN-NVKSAIC-DP---GKMSTTFIGTAIENMDVS
>tr|A0A177WHL9|A0A177WHL9-BATDE|Eukarya_.._684364_.._Bratachochytrium_dendrobatidis
EIIHAQIGQCGNQIGTEFWEGIEGVRCVLVDLEPGTMDRSSP-NLFPDNV-YGSGAGNNWAKGAELVES-LDIIREADSLQGFQIVHSLGGGSGAGLGSLILSKIREEDRMICTYSVMPSVSDTVVEPNATLTLHQLLNSDETFCIDNEALYDICLLKIPSSYRDLNHLVSCVMSGVTTCLRFPGQLNADLRKLAVNMRH----FFMV-GAS-NS-VQELVSQMFRNIMTACDPRGT--VASIFRG--KLSTKEVEQQILNIQSSEPN-NMKTAIC-DP---NKMACTFIGTCIENMDIS
>tr|A2FPA6|A2FPA6-TRIVA|Eukarya_.._5722_.._Trichomonas_vaginalis
EIVHIQAGQCGNQIGTKFWEGVESVRAVLVDLEPGTMDRAGQ-QLFPDNI-FGSGAGNNWAKGQELCDQ-IDIIREAEYLQGFQLVHSLGGGTGSGLGALLLNKLREEDRILNTYSIIPSVSDTVVEPNCMLSVDQFVASDEVFCIDNEALYDICFLKLTNTYGDLNHLVSMVMSGTTCSLRFPGQLNSDLRKLAVNLRH----FFVV-GAS-IS-VCEISSQLFKNLLAACDPRGT--ASAHFRG--RVSPLTVDEQLACIQSSDPS-NFKSAIC-DP---GKMAATFIGTAFNNMDIQ
>tr|L8HE63|L8HE63-ACACA|Eukarya_.._1257118_.._Acanthamoeba_castellanii
EIVHVQVGQCGNQIGAKFWEGIEGVRAVLVDLEPGVMDKGNK-KIFPDNV-HGSGAGNNWAKGAELVEE-MDVVREVDLMQGFQLCHSLGGGTGSGLGTLVMSKLREEDRMICTFSVVPSVSEVVVEPNATLSVHQLINADEVMCIDNEALYDICFLKLNNNYSELNGLVSHVMSGITCSLRFPGQLNADLRKLAVNLRH----FFLV-GAS-LS-VLELTQQMFLNMMAACDPRGT--ASAIFRG--KLRTKEVEDELLKVQSSEPN-NIKSSVC-SP---GDISATFLGTCIQNLDVQ
>tr|L8H9T9|L8H9T9-ACACA|Eukarya_.._1257118_.._Acanthamoeba_castellanii
EIISLHVGQAGVQVGNACWEGIEGVRALHFDLEPSVIDRNGP-QLYPDQL-NAEDAASNYARGKENIEM-SERVRLTDGLQGFFLFHSVGGGTGSGFGSLLLERLSFDKKSKLDFCVFPSASTSVVEPNAMFSTRFLLHANMAFMFDNEALYDICKLNVERTYSNLNRLIAQV-----------------------GLRH----LLLC-SAN-ET-VEELTSAAFSSIMAKCDPRGA--VCMMYRG--DIVAKDVHASVAKIKTVDPT-SPKCGVN-KPGLAQPRACCMVSTAIEIITAS
>tr|L8GIC4|L8GIC4-ACACA|Eukarya_.._1257118_.._Acanthamoeba_castellanii
EIISLHLGQAGVQVGNACWEGIEGVRAVHFDLEPSVIDRSGS-KLYPDQL-NTEDAANNYARGKEHVEM-SERVRLADGLQGFFLFHSVGGGTGSGFGSLLLERLSVDKKSKLDFCVFPSVSTSVVEPNAVLSTHSLLHTDVAFMLDNEAIYDICKLNVERTYSNLNRLIAQVISSLTASLRFEGALNIDINEFQVNLRH----FLLC-SAK-ES-VAELTSAAFSSMMAKCDPRGA--VCMMYRG--DIVPKDVQASIAKIKTVDPT-GFKCGVN-KPGLAKPRACCMLSTAIEDIAEK
>OLS17546.1|Archaea___Asgardarchaeota-Lokiarchaeia___LCB-4___LCB-4_sp001940665___96.26___GCA_001940665.1
KITVIGVGGAGNNTITRLKEGVEGATTVAVNTDAQGLLISDQKILLGKQLTKGLGAGNDPKIGEAAAKEAIEELRVVK-SDMIFITCGLGGGTGTGAAPVIAELAKEEKALTVSIVTLPFKAEGVKRENARWGLEQLLVCDSVIVIPNDRILEIAPLSLNEAFRLADEILIGGVKGITELIFKPGLINLDFADVKKVMNNKGTAIIGMAESASNNSAVEAVELAISNPLLDVDVSKASAALINLCGGPNLTIKHAEEAIRCVAKIREDAEIIWGVIIDQDMGKLTRATVILSGLQKLALD
>OIR21645.1|Archaea___Thermoplasmatota-Poseidoniia___MGIII___CG-Epi1_sp001875365___51.6___GCA_001875365.1
NILIIGSGGAGNNTLLRLYEGMTSLELLAVNTDAQHLLHVPHRMLIGKVLTKGLGAGSEPNVGEGAAEEARNDILACRDADIVFLTGGLGGGTGTGSLPVIAKLAKESGALTIAIVTLPFSNEGARRSNARIGLEKLRCADTVIVIPNDKLLEDIALPLNLAFRQADEILGNAIKCMTEITSHSGLVNIDFADMRSIMSSGGVAMIGMGEGQGANRASDAVTAALTSPLLELDIEDSKGALVNVTGGDDMTLQEAHEVVREVHKINKDARIIWGASIDSTLEHQIRVMLVVTGVKKYGID
>PIZ91080.1|Archaea___Micrarchaeota-Micrarchaeia___UBA8480___UBA93_sp002792915___85.83___GCA_002792915.1
KVYVIGAGGSGSNTINRMTTGITGAKLVAMNTDAQHLLKCYKKLLLGKKKTKGMGAGSNPTIGEAAAQESEQEIKLLSDSDLVFVTCGMGGGTGTGAAPLIARAAKAAGALVIGVVTLPFTSEGAKRMNALEGTEKLKEADTVIVIPNDKLLYFVALPLDAAFKASDSVLTSAVKGITELITVPGLINLDFADMRTILEGSGTAMIGVGEADQRNRVVEAAQKALSSPLLDLDISQANKALVNITGGKDMTLGEAEAAVQAISAMAKDSHIIWGARLDDSLENQVRVLAVVTGLKAIDLD
>OIO24768.1|Archaea___Micrarchaeota-Micrarchaeia___UBA8480___UBA97_sp001871595___83.8___GCA_001871595.1
KIVVVGTGGSGCNTINRMMIGIYGASFVAMNTDAQHLLHAEKKLLLGKKRTRGLGAGSNPTVGEEAAMESETAIKILEGADMVFVTCGMGGGTGTGSAHIISKMAKEAGALTVGVCTSPFTSEGRQRKNANVGLDKLRNADTTIAIPNDKLLYFVPLPLNAAFKASDLVLTNAVKGIAELVTKPGLVNLDFADLRTILEKSGNAMIGLGEVDEENRVLVAAEKALSSPLLDVDVSDANRALINITGSENMTLGEAEGAVNAISRISQNSHVIWGATVDSELDNSVRVLTVLAGVRDLGLD
>OIO24151.1|Archaea___Micrarchaeota-Micrarchaeia___UBA8480___UBA8480_sp001871495___79.44___GCA_001871495.1
RILVIGTGGSGSNTINRLQIGIAGTTLVATNTDAQHLLKSHKKLLMGKKKTKGLGAGSNPEVGEAAAQESEQEIRLLEGVDLVFITAGMGGGTGTGSAHVIAKAAKEAGAIVIAIVTTPFTSEGKRRMNANSGLDKLRQADTTIAISNDKLLYFVPLPLNAAFKVADTVLANAVKGIAELITKPGLVNLDFADIRTILERGGMAVIGLGEVEGKDRVAQAAEKALASPLLDVDYGAADRALINVTGADDLTLGEAESAVSAIAKIHKDAHIIWGATVDNSMDKAVRVMCVLAGIK--DVE
>PIO06218.1|Archaea___Micrarchaeota-Micrarchaeia___UBA8480___0-14-0-20-59-11_sp002763345___75.92___GCA_002763345.1
KVCVVGAGGSGSNTITRMTIGIAGAKLVAMNTDAQHLIKAEKKVLLGRIKTKGMGAGSNPEVGEAAAEEAVPEIKVTSDTDLVFVTCGLGGGTGTGGAHVVARVAKEGGSLVIGVVTLPFTSEGTKRMNALDGLEKLKEADTVIVIPNDKLLLFVPLPLNSAFKTADMVLANSVKGITELVTKPGLVNLDFADIRTILEKSGTAMIGVGEVESRDRVIAAAEKALASPLLDLRIEEANKALINITGGSDMTLGEAEAAVQAISRIAKDSHIIWGATVDDGLEHGVRVLAVLAGIK--DLD
>OIO21777.1|Archaea___Micrarchaeota-Micrarchaeia___UBA10214___CG1-02-47-40_sp001871475___92.21___GCA_001871475.1
KIYVVGTGGSGCNTLTRMYIGIEGVSFIGMNTDVRHLVKADKKILLGKKVTKGMGAGSCPKVGEEAAKESEGEIAALSEGTLVFVTCGLGGGTGTGSAAVIARKAKDNGALVVSVVTLPFTSEGRHRMNALEGLERLRNSDTTIVIPNDKLLSIAPLPLNTAFKISDEVLAGSVKGIAELITKAGLVNLDMADLRTILSNAGCAVVGIGEASPESRAMIAVETALNSPLLDVDISEADRALINVIGGEDMTLKEAELMVAEVSRISPSSHIIWGARIEKTNKRSIKVLAVIAGAKELDLD
>OIO23277.1|Archaea___Micrarchaeota-Micrarchaeia___UBA10214___UBA8471_sp001871535___75.96___GCA_001871535.1
RIYVVGTGGSGSNTATRLSLRVEGATIIAMNTDVQHLLRAHKKLLLGRTITKGLGAGSDPKVGEQAAQEAAGGIKILKDASLVFITCGLGGGTGTGSAHVIAEQAKANGVLTVAVVTLPFASEGRVRMNAIDGLNKLRNADTVVVIPNDKLLTIAPLPLNIAFKVCDEVLAGAVKGIVELVTKAGLVNLDFADLRTILTNAGCAVVGIGEASAEQRALIAVETAMNSPLLDVDISTSNRALVNVIGGEDMTLKEAELVVSQISRISPTAHIIWGARVEDNMKSSMRVLVVLAGAKE--LD
>MAE56526.1|Archaea___Thermoplasmatota-Poseidoniia___MGIII___UBA8886_sp002687355___64.8___GCA_002687355.1
NILILGAGGAGNNTLERLYEGIDGVELLAVNTDAQHLLRVPHRLLIGRQLTKGLGAGSDPRKGEGAAEEARDELLACHGADIVFLTGGLGGGTGTGSLPVLARTAKEQQALTIAIVTLPFSNEGARRVNAQQGLERLRVADTVIVIPNDRLLEEIALPLNEAFRRADGILGGAIRCMSEITTRSGLVNIDFADLRSIMESGGVAMIGMGEAQGSDRAAEAVHAALSSPLLEVDISESQGALINVTGGDDMTLQEAHAVVREVYKINKEARIIWGASIDSSLEHSVRVMLVVTGVRRYGID
>OIR14426.1|Archaea___Thermoplasmatota-Poseidoniia___MGIII___UBA102_sp001875425___83.71___GCA_001875425.1
NILIVGCGGGGNNTLTRLSEGVEGVEMLAANTDAQHLLIAENKMLIGRECARGMGAGSDPVIGQAAADESRSEILACTDADIVFLTAGLGGGTGTGSLPVFAKLAKQQKALTIAVVTMPFTNEGAKRMNARQGLERLRVVDTVIVIPNDRLLDDISLPLNQAFREADDILAGAIKCMSEITTATGLVNIDFADLRSIMTESGVAMIGTGEGSGADRASEAVKAALSSPLIEVDIEGASGALVNVTGGSDMSLKEAETVLEEIYKINKEARIIWGASVDPELDNSIRVMLVVTGVKRYGID
>MAG91379.1|Archaea___Nanoarchaeota-Nanoarchaeia___Woesearchaeales___GCA-2688775_sp002688775___68.69___GCA_002688775.1
NIKVLGAGGAGNNMVGWLYKGIKGAEIIACNTDKQHLTDADRKFLIGKGVTRGLGCGGFPEKGAEAAKESLPELKSLKGADMVFVCAGMGGGTGTGSAPIVAHLAQDTGAIVIGTVTMPFKIE-RARVKAEFGLQQLRVTDTVIVIDNNRLVQIAGLPIQHAFAVANELIATMIKGIVETIAVPSLVNLDYADVKAIMQNGGVAAIGVGSSDTNSKVEEAVKGALANPLLEVDYAGATGALIHIVGGPDMTLEDINKAGEMVTSLDQDANVIWGARVQDDMKGRITVMTIVTGVKELGIE
>HAL60776.1|Bacteria___Chloroflexota-Anaerolineae___UBA7937___UBA7937_sp003453555___70.95___GCA_003453555.1
RIKVIGIGGGGSNAVDRMIVGIAGVEFIAANTDAQALYEAPCKILLGPDCARGLGTGGDPTLGAQATEESREDLVALRGAEIIFIAAGLGGGTGSGGAPLVAEIARQEGALSIVVVTKPFAFEGKLRMVAQEALETLQRADAVIAIPNDRLVELIDISLDIAFRIADDVLRQGVQGISELLTGPGLINLDFAHIKNILHGAGVALMSIGHGQGEDRAVAAAEAAVVSPLTDISIAGAKGLLINVTGGNDLTLWDIDQAVEAIAAAHPGANIFVGATVDPKLTGRIQVTLIAVGMEDLDIP
>AJF61083.1|Archaea___Nanoarchaeota-Nanoarchaeia___Woesearchaeales___GW2011-AR15_sp000830295___86.92___GCA_000830295.1
TIKVIGSGGAGNNMVNWLYKGVKGAEIIACNTDQQHLSEADRKFLIGRETTRGLGCGGFPEKGHEAAHEQMNEIKALKGSDMVFICAGMGGGTGTGSAPVIAEVARDLGSIVIGTVTMPFKIE-RARVKAEFGLQQLRVSDTVIVIDNNRLVQIAGLPIRQAFAVANELIATMIKGIVETIALPSLVNLDYADVKAIMTNGGVAAIGVGASDTNNRVEEAVKGALSNPLLDINYEGATGALIHVVGGPDLTLEEINTIGELVTSLDEDANVIWGARISEDMKGKLTVMTIVTGVKELGIE
>PIN86390.1|Archaea___Nanoarchaeota-Nanoarchaeia___Woesearchaeales___1-14-0-10-44-13_sp002762985___85.98___GCA_002762985.1
SIKVIGVGGAGNNMVSWLHKGISGAEILAVNTDAQHLSKADKRFMIGKDLTRGLGCGGFPQKGAEAAKESMQALRSLKEADMVFVCAGLGGGTGTGAAPVVAKIAKDMGAIVIGTVTMPFKIE-RARIKAEFGLTQLRVSDTVIVIDNNRLVNIAGLPVQQAFAVANELISTMIKGIVETIAIPSLVNLDYADVKAIMTDGGVAAIGVGASDTSNKVEEAVRGALTNPLLDISYQGATGAIIHVAGGPDMTLDEISRIGELITAMDPDANVIWGARVDEKMKGKITVMTIITGVKELGIE
>PIU29913.1|Archaea___Nanoarchaeota-Nanoarchaeia___Woesearchaeales___0-14-0-80-44-23_sp002779235___84.11___GCA_002779235.1
NIKVIGVGGAGNNMVSWLYKGIRGAEIIACNTDTQHLNEADKKFIIGKDVSRGLGCGGYPEKGAEAAKESLQEIKALKDADMVFVCAGMGGGTGTGASPVIAKLAKDGNAIVIGTVTMPFKIE-RVRVKAEFGLQQLRVSDTVVVIDNNRLVQIAGLPIQQAFAVANELVATMIKGIVETIAVPSLVNLDYADVKAIMANGGVAAIGVGSSDTNNKVEEAVNGALSNPLLDINYKGATGALIHVTGGPDMTLEEVSRIGELVTSMDADANVIWGARIQEDMKGKLTVMTIITGVKELGIE
>PIN81446.1|Archaea___Nanoarchaeota-Nanoarchaeia___Woesearchaeales___21-14-0-10-32-9_sp002762915___69.19___GCA_002762915.1
NIKVIGCGGAGTNMTNWLYKGVQGAEIIACNTDQQHLNEADKKFLLGRDVTRGLGCGGYPEKGAEAANESLGAIKSLKSSDMVFVCAGMGGGTGTGSAPIVAQVAKDMGAIVIGTVTMPFKIE-RARVKAEFGLQQLRVSDTVIVIDNNRLVQIAGLPVQQAFAVANELVATMIKGIVETIAVPSLVNLDYADVRTIMTNGDVAAIGVGASDTANRVEEAVKGALSNPLLDISYEGASGAIIHIHGGTDMTLDEINKIGEIVTAMDEDANVIWGARVSDEMKGKITVMTIITGVKELGIE
>MAE43177.1|Archaea___Nanoarchaeota-Nanoarchaeia___Woesearchaeales___GCA-2686855_sp002686855___74.3___GCA_002686855.1
NIKVIGIGGAGNNMVGWLYKGIKGAEILACNTDQQHLNDADRKFLLGKDVTRGLGCGGFPEKGAESAKESLQEVKCLKSSDMVFVCAGMGGGTGTGAAPVVAEVAKGTGAIVIGTVTMPFKIE-RARVKAEFGLQQLRVSDTVIVIDNNRLVNIAGLPIQQAFAVANELISTIIKGIVETIAVPSLVNLDYADVKAIMSNGGVAAIGVGASDTTNKVEEAVNGALQNPLLDINYKGATGALIHIIGGTDMTLDDINKAGELVTSLDTDANVIWGARVSDDMTGKLTVMTIITGVKELGIE
>MAG15465.1|Archaea___Nanoarchaeota-Nanoarchaeia___Woesearchaeales___UBA492_sp002688315___86.21___GCA_002688315.1
NIKVAGVGGAGNNMVSWLHKGVKGAEIIACNTDKQHLDHADQKFIIGKELTRGLGCGGFPEKGAEAAKETMQEIKAMKESDMVFVCAGMGGGTGTGAAPVVAKVAKENNAIVIGTVTMPFKIE-RARIKAEFGLQQLRVCDTVIVIDNNRLVQIAGLPIQQAFAVANELIATMIKGIVETIAVPSLVNLDYADVKAIMTNGGVAAIGVGASDTNSKVEEAVQGALSNPLLDINYKGASGALIHVSGGPDLTLDEINKIGELVTSLDDDANVIWGARISDEMKGKITVMTIITGVSDLGIE
>tr|W4FB90|W4FB90-9STRA|Eukarya_.._112090_.._Aphanomyces_astaci
VITVIGVGGAGSNAVNSMISQLEGVDFVVANTDCQALALTPRQITLGKELTKGLGAGSKPSLGKSAAELSHDGIVQLEGSNMLFVTGGMGGGTCTGAAPIIANIARDMGILTVAVVSTPFRSEGPNRTLAIQGLAALASVDTLIVVPNQNLLALSNTTLVEAFRYADAVLLEGVKGVTDLIVKPGLINLDFADINTILSKAGRAMMGSGQAAGANRAEEAAYAAMSTPLLDLPTEHATGLLVTIRGGEDMTLYEVDTIMGVIRKVAESANVIFGTCYDPSIEGSIHVSVIVSGIKSL---
>tr|A0A151Z865|A0A151Z865-9MYCE|Eukarya_.._361077_.._Dyctiostelium_lacteum
KISIVGVGGGGGNAINHMIQQLSEVEFYAFNTDRQDLNKSINKIQLGPLLTRGEGAGASPDKGRKAAEESRELIKTLADTDLLFLACGLGGGTGTGSSPIIAQTIKQKNTIIVAVVTVPFAFEGKRKQIAKKGLEELGYVDTLVCISNENLLHYTGTQLLEAFLYVDEILHSGIKSITNIIHTPGMINLDYSDLVHILQNKGLSRIGFGEASGEDRAYRAVYDALNNPLVDNNTQKFTGLLVNISGGSDVTLKEINRITTFLQNTDPDVQIFVGHCIDESLQGNIRIFALFV--------
>MBM73294.1|Archaea___Thermoplasmatota-Poseidoniia___Poseidoniales___MGIIa-L3_sp002723635___68.51___GCA_002723635.1
RILIVGCGGSGNNTLNRITLGVNGASTVAINTDKQHLDRALQKLLVGRHITRGLGAGGDPATGRRCAEAGREMIQIVSGADLVFIACGLGGGSGTGIAPVVAEEAKSAGALVVGIVTTPFHVERNHRKRALEGLEALRVADAVLVLDNNRLLDYVPLPVEEAFSIMDQLVAEIVKGIVETITLPSLINLDFADVRTIMADGGVTMMLYGESD--RGAEEVVHEALNHPLLDVDVTGASGALVHVTGGRYMTLDEANQVVRLLTRIKEDANVIIGARQDPAFGDTIKVMAIFTGVGTADFH
>OGS45811.1|Archaea___Thermoplasmatota-Thermoplasmata___RBG-16-68-12___RBG-16-68-12_sp001800745___77.47___GCA_001800745.1
KVLVVGCGGAGGNSVSRLHLGVHGARTLVVNTDAVHLDQCDRKLLIGGPVTRGMGAGGRPEVGERCAELAEDELRQIADADLTFITVGLGGGTGTGVAPHIAELAQAAGGVVITLATTPFKAE-RGRMNAQAGIQRLKVSDSLIILDNNRLLDLVPLPVEQAFAVMDHLISEVIKGVTESITLPSLINLDFNDVRTILQAGGTSTIFYGENTDED-PEAIVQETLDNPLLDVDYRGARGALIHISAGPSLQLRTANEVVEGLTRMRSEANVIFGVRVDRKYEGIMRVLAIMTGVREL-LP
>sp|Q54Z54|FTSZA-DICDI|Eukarya_.._44689_.._Dyctiostelium_discoideum
NITVCGIGGGGCNSVNNMIKELYGIDFVVANTDAQALACSRKMVQLGKTLTRGLGAGAVPEVGKKATEESIEELMQIGDTQMLFVTAGMGGGTGTGGAAVIASAAKAKGILTVGIVTKPFHFEGKHRMLAEQGLIELESVDSLIVIPNEKLMEQ-SLYIGNAFQMVDDVLYNSIRGISDILVKPGLINLDFADVRSIMCNSGKALMGVGEGEGKGRDAIAANIALNNPLLNINISGAKGVLLNIAG-SDLKLQEVDHIVSLVSKVDPSANIIFGSTFDQQLEGKIRVTLIVTGMDQLQQP
>HCS02624.1|Bacteria___Firmicutes_A-Clostridia___Oscillospirales___CAG-115_sp003531585___91.39___GCA_003531585.1
KIMVIGVGGGGGNAVSHMVGDMTGIDYVVANTDVKALRSRMRRIQIGKKRTRGQGAGNNPSVGQDSAEENRDDLKVMESESMVFIAAGMGGGTGTGAAPVVASIAKEMGKLTVGVVTKPFTFEGQAKMQALKGIAEMRYVDSLIVIPNERVKEISNLSMADAFKAVDNVLYKAVKSISDLVKGVGFISLDFADVTMALKDSGIAHMAIGQGKGDNKNADALDQVLHSPLLETSISGARRLLISIGIPMTTSADEVDIIATEITNAAPDAEIKMGMQFDDNLADEVSIIVIATDFLDIDLI
>MAT86589.1|Archaea___Thermoplasmatota-Poseidoniia___Poseidoniales___MGIIa-K2_sp002699425___78.93___GCA_002699425.1
RILIVGCGGSGNNTLNRITLGVEGAITVAINTDKQHLDRSLQKLLVGRHITRGLGAGGDPSTGRRCAEAGREMIKIVTGSDLVFIASGLGGGSGTGICPIVAEEAKAAGALVVGIVTTPFHVERRQRMRALEGLESLRVADAVLVLDNNRLLQYVPLPLDEAFSIMDQLVAEIVKGIVETITLPSLINLDFSDIRSIMSNGGVTMMLYGESD--RGPEEVVHEALNHPLLDVDISGATGVLIHVTGGQYMTLESASQVVDLMTRVSDDANVIWGARQDPGFGDTIKVMAIITGVGNIDFQ
>MBJ64292.1|Archaea___Thermoplasmatota-Poseidoniia___Poseidoniales___MGIIa-K1_sp002720115___74.93___GCA_002720115.1
RILIVGCGGSGNNTLNRITLGVEGAITVAINTDKQHLDRALQKLLVGRHITRGLGAGGDPSTGRRCAEAGREMIQIVNGADLVFIASGLGGGSGTGICPIVADEAKKAGALVVGIVTTPFHVERRQRMRALEGLESLRVADAVLVLDNNRLLHFVPLPLDEAFSIMDQLVAEIVKGIVETITLPSLINLDFADVRAIMANGGVTMMLYGESD--RGPEEVVHEALNHPLLDVDISGATGVLIHVTGGKYMTLENASQVVDLMTNVSDDANVIWGARQDPGFGDTIKVMAIITGVGSVGFQ
>WP-094410570.1|Bacteria___Proteobacteria-Alphaproteobacteria___Elsterales___Elstera_cyanobacteriorum___99.13___GCF_002251735.1
RITVVGCGGAGGNAVNNMIANLQGVEFVVTNTDNQALALASRRIQLGTNLTRGLGAGAKPDVGRAAAEECIEEIMQLDGSNMVFITAGMGGGTGTGAAPVIARAARERGILTVGVVTKPFQFEGAHRMLAEAGIQDLQYVDTLIIIPNQNLFRLANTTFADAFKLADDVLHAGVRGVTDLMMMPGLINLDFADIRTVMSEMGKAMMGTGEATGDRRALDAAEAAISNPLLDASMKGARAVLINITGGLDMTLFEADEAANRIREVDPDANIIFGSTFDEGLEGRIRVSVVATGIELLEIP
>WP-062141044.1|Bacteria___Proteobacteria-Alphaproteobacteria___Caedimonadales___Caedimonas_varicaedens___76.84___GCF_001192655.1
KITVVGIGGAGGNAVNNMISGLQGVEFVVCNTDAQALGLAERRIQLGHRVTQGLGAGSRPEVGRAAAEESLEQILSIEGSNMVFVTGGMGGGTGTGSAPVIAQAAREQGILTVAVVTKPFTFEGKHRMNAENGIEELAYVDTLIIIPNQNLFRIANTTFADAFGLADQVLHAGVRGVTDLMIMPGLINLDFADIRAVMMEMGKAMMGTGEASGEGRSIAAAEAAISNPLLDVTMKGARGVLINITGGMDMTLFEVDEAANRVREVDPDANIIFGSTFNEAMEGKIRVSVVATGIEALEIP
>WP-027133979.1|Bacteria___Proteobacteria-Alphaproteobacteria___Geminicoccales___Geminicoccus_roseus___99.25___GCF_000427665.1
RISVVGVGGAGGNAVNNMIAHLEGVEFVACNTDAQALDLTDRKIQLGNTVTHGLGAGARPEIGRAAAEEARNEIIALSGSHMVFITAGMGGGTGTGAAPVIAKAVKEQGILTVGVVTKPFQFEGGYRSLAESGIEELEWVDTLIVIPNQNLFRIANTTFTEAFQMADQVLHMGVRGVTDLIVMPGLVNLDFADIRTVMSEMGKAMMGTGESEGERRAIDAAESAISNPLLEVSMKGARGVLINITGGPDMTLFEVDAAANRIREVDQDANIIFGSTFDESMHGKIRVSVVATGIAVAEIP
>MBL24718.1|Bacteria___Proteobacteria-Alphaproteobacteria___UBA8366___UBA8366_sp002722095___72.69___GCA_002722095.1
RITVIGVGGAGGNAVNNMITNLEGVDFLVCNTDSQALEVAENKLQLGVSITQGLGAGARPEVGQAAAEEVLDTILQVVGSHMCFVTAGMGGGTGTGAAPVIARAARENGMLTVGVVTKPFHFEGAQRMVAEQGIEELAYVDTLIIIPNQNLFRIANTTFAEAFNMADEVLNSGVRGVTDLMVMPGLINLDFADIRTVMSEMGKAMMGTGEAEGDTRAIDAAESAISNPLLDITMEGARGVLINITGGPDITLFEVDEAANRIREVDENANILFGSTFEEEMEGKIRVSVVATGIEMLEIP
>PJI40164.1|Bacteria___Proteobacteria-Alphaproteobacteria___Ferrovibrionales___Ferrovibrio_sp002796975___98.59___GCA_002796975.1
RIVVFGVGGAGGNAVNNMIAQLEGVEFVAANTDAQSLNLTERRIQLGTALTQGLGCGARPEVGRGSAEESIDQIIHMQGSHMAFVAAGMGGGTGTGAAPVIARAAKEMGILTVGVVTKPFSFEGSQRMLAEAGIRELQYVDTLIIIPNQNLFRVANTTFADAFKMADNVLQSGVRGITDLMVMPGLINLDFADVRSVMSEMGKAMMGTGEAEGDHRAIEAAERAIANPLLDISMKGARGVLINITGGPDLTLFEVDEAANRIREVDPEANIIVGSTLDAHMEGRMRVSVVATGIDLLDIP
>WP-083809587.1|Bacteria___Proteobacteria-Alphaproteobacteria___Rickettsiales___Midichloria_mitochondrii___98.9___GCF_000219355.1
KIVVFGAGGAGGNAVNNMVANLEGVDFWAANTDAQALALASNKIQLGIDSTKGLGAGSHPEVGRNAAEESIDEIRAVSGCHMLFITAGMGGGTGTGAAPVIARVAKEEGALVVAVVTKPFHFEGARRMVAELGLEEISYVDTLIIIPNQNLFHIVNTTFIDAFKMADNVLHSGVRSVTDLITMPGLINLDFADIRTVMHEMGKAMMGTGEAEGEDRAIKAAEAAISNPLLNSSMKGAKGVLINITGGLDMTLFEVDEAANRIKEVEPGANIIFGSAFSSELQGKLRVSVVATGIGLFEIP
>MAL80343.1|Bacteria___Proteobacteria-Alphaproteobacteria___Sneathiellales___Sneathiella_sp002694385___98.7___GCA_002694385.1
KILVLGVGGAGGNAVNNMIAELQGVEFVVANTDAQALRLAEHRIQLGAELTEGLGAGSKPQIGAAAAEETLDEIAHLDGVHMCFITAGMGGGTGTGAAPVVARLAREKGILTVGVVTKPFQFEGNHRMIADAGIEELQYVDTLIIIPNQNLFRVANTTFADAFNMADEVLHSGVRGVTDLMVMPGLINLDFADVNTVMSEMGKAMMGTGEASGENRAIEAAEAAISNPLLDVSMKGARGVLINITGGMDLTLYELDEAANRIREVDPEANIIVGSTFDTQMEGSMRVSVVATGIDLLDIP
>WP-092823625.1|Bacteria___Proteobacteria-Alphaproteobacteria___Reyranellales___Reyranella_sp900110395___97.22___GCF_900110395.1
RITVIGVGGAGGNAVNNMIAALEGVEFIVANTDAQALGLADRRVQLGITITQGLGAGARPEVGRQAAEEALPEILLLDGANMVFVTAGMGGGTGTGAAPVIAAAAREQGILTIGVVTKPFHFEGRRRMSAEQGITELEVVDTLIVIPNQNLFKIANTTFADAFKMADDVLHMGVRGVTDLMVMPGLINLDFADIRTVMGEMGKAMMGTGEAEGQDRSRVAAESAISNPLLDHSMKGAKGVLINITGGLDMTLHEVDEAANRIREVDADANIIFGSTFDATMQGRMRVSVVATGIADLQIP
>OYX49585.1|Bacteria___Proteobacteria-Alphaproteobacteria___Caulobacterales___UBA7672_sp002280725___94.75___GCA_002280725.1
RIVVIGVGGAGGNAVNNMIANLQGVEFVVANTDAQALTKAPTQIQLGIGKTSGLGAGANPEVGMEAAKESSDEIKILNGAHMCFIAAGMGGGTGTGAAPIIARIAKEQKVLTVGVVTKPFDFEGKRRMVAERGIVDLREVDTLLIIPNQNLFRIANTTFAEAFGLADKVLYSGVRGITDLMVMPGLINLDFADVRTVMAGMGSAMMGEGEGEGENRALKAAQAAIANPLLDVSMRGAKGVLINITGGYDMTLFEVDEAANEVREVDVDAHIILGSTFDERMNGKIRVSVVAAGLQDLEIP
>MBN03997.1|Bacteria___Proteobacteria-Alphaproteobacteria___Caulobacterales___Ponticaulis_sp002723155___68.71___GCA_002723155.1
RIVVFGVGGAGGNAVDNMIAQLQGVEFVVANTDAQALASCEHKIQLGLETTSGLGAGARPEVGTAAAEESIEEINHLDGAHMVFIAAGMGGGTGTGSAPVIARMARERGILTVGVVTKPFGFEGKRRMLAEQGLEDIKHVDTLIIIPNQNLFRVANTTFADAFQMADRVLYSGVRGITDLMVMPGLINLDFADVRTVMAEMGAAMMGTGESAGESRALEAAQAAVANPLLDISLKGAKGVLINITGGYDMTLYEVDEAANEIRLVDPEANIILGSTFDENIEGKMRVSVVATGIDDLEIP
>PWH14679.1|Bacteria___Chloroflexota-Anaerolineae___Anaerolineales___NAK19_sp003130835___90___GCA_003130835.1
VIKVMGLGGGGGNAIARMMFGVHGVDFIAANTDFQALSPAPYKIQLGPNTTRGLGAGGRPEVGRAAAKESAREIAVLQGADMVFLTAGMGGGTGTGAIPVVAEVARYLGIVTIAVVTTPFSFELGRRQNAAEGLTLLNHTHTLITIPNDRLLYVVPQPITVAFHIADDVLRQAIQGITELVTQTGLINVDFAHVRRMLLMGGGALMSMGQGNGEHKAIDAIEQALNHPLLAVPLDHASGLIINFCGGHDLTLFEVDEAVKYLQQCNPDVDIVMGVMNSERMSNRVQVILVITGIGNLDVP
>OQY90379.1|Bacteria___Chloroflexota-Anaerolineae___Anaerolineales___UTCFX2_sp002050125___74.91___GCA_002050125.1
VLKVIGLGGGGCNAVERMMLNLRGIDFIAANTDSQALKPAPKKVLLGPNTTRGLGAGGNPERGQAAAEESRKELAVMSGADMVFLTAGMGGGTGTGSIPVAAEIARSQGAVTIAIVTTPFSFEMGRRQNAVEGLNSLRHTHTLVAIPNDRLLYVAPLPMETAFRLADDVLRQSVQGITELVTEPGLVNVDFAHIRRLILLGGGALMAIGHGQGEHKAEQALEQALHHPLMTVSLANARGVIVNFTGGNDLSLFEIQSALANLQQTGPQAEIVFGVITDERMRDRLQVILMITGLGERDLP
>OGO36662.1|Bacteria___Chloroflexota-Anaerolineae___Anaerolineales___RBG-16-57-11_sp001795165___86.36___GCA_001795165.1
VLKVIGLGGGGCNAIERMMLQLRGVDFIAANTDAQALAPAPTRVLLGPRVTRGFGCGGDPLRGHEAADESRRELAALAGADMVFLTAGMGGGTGTGSIPVAAEIAREQGAVTIAIVTTPFSFEMGRRQNASEGLERLRHTHTLISIPNDRLLYVAPLPMEQAFHLADDVLRQAVQGITELITEPGLINVDFAHVRRLILLGGGALMSIGHGQGEAKASQALEQALHHPLLDVPLSSAAGVIANFSGGEDLSLFDVQTGLSSLQRTGLQTEIVFGVINDERMEGRAQVILMITGLGRRNLP
>HCU56854.1|Bacteria___Chloroflexota-Anaerolineae___Anaerolineales___Brevefilum_sp003542325___60.91___GCA_003542325.1
KIKVVGLGGGGCNAVNRMINGMTGVEFIACNTDRQALELADVKLQLGPICTRGLGAGGRPEVGEAAAEESFQALAALDGADMIFLTAGMGGGTGTGSIPVAARVSKHIGAVTIAVVTTPFSFEMGRRQNAFIGLSKLRYTHTMLTVPNDRLLEVAPLPLEMAFKLADDVLRQGVQGIAELLTQNGVINVDFAHIRHVMELGGGALMAIGTGEGENKSKKALEQALHHPLLEINLSGAAGIIANFSGGSDLTFAEVAETLSQLHEAGGETEIIPGVINDPNLNGRVEVILIVTGLGNLDVP
>WP-087862293.1|Bacteria___Chloroflexota-Anaerolineae___Anaerolineales___Brevefilum_fermentans___91.82___GCF_900184705.1
KIIVVGLGGGGCNAVNRMIFGVKGVEFIACNTDQQALQLADKRIQLGPKCTRGLGAGGFPSIGEKAAEESVQVLAALEGADMVFLTAGMGGGTGSGAIPVVARISQTIGAVTIAIVTTPFSFEMGRRQNAAIALQKLRYTNTMITVSNDRLLEVAPIPLETAFKLADDVLRQGVNGISELMTETGMINVDFAHIKRVMALGGGALMAIGTGEGEDKAFQALQKALHHPMLEVRLDEAAGIIANFSGGNDLTFSEVAETLAYLQESGNQAEIIPGVINDPNLNNRAQVILIVTGLGDLDLP
>PWB54493.1|Bacteria___Chloroflexota-Anaerolineae___Anaerolineales___FEB-25_sp003105035___89.09___GCA_003105035.1
SLKVLGLGGGGSNAINRMILGLTGVDFIVANTDAQALHLAPTKIQLGPKTTRGLGAGGNPEVGQAAAEESTKLIAALEGADMVFLTAGMGGGTGTGSIAVAAKIARSIGAVTIAVVTMPFSFELGRRQNASEGIMRLSNTDTLISIPNDRLLDVAPLPLDTAFRLADDVLRQAVQGITELITTPGMINVDFANVRNLMKMGGGALMSIGQGDGEGKAMQAVEQALHHPLLTTSIENAAGMLVNFTCGGELALYDVQAALSHLQQAGGRAEIVLGVVNDERLQDRVEVILVITGLGDLDIP
>WP-082142735.1|Bacteria___Chloroflexota-Anaerolineae___Anaerolineales___Levilinea_saccharolytica___92.73___GCF_001306035.1
IIKVMGLGGAGSNAVNRMILGLTGIDFIAANTDAQALRLAPTRLQLGPAYTRGLGAGGNPEVGHAAAEESAREIKALEGADMVFLTAGMGGGTGTGSIPVAAQIAKEMGIVTVGVVSTPFSFEIGRRQNARDGLARLRHTHTLITVPNDRLLTIA-LSLDLAFRLADDILRQGIQGITELITQTGLINIDFAHVRQMMQMGGGSMLSIGIGEGPSKALKAVQNALNHPLLSAYIGHATGMIANFTAGRGLSFQEIAEALSYLQETGNHCDLIPGVILDENMGDRTQVILIITGLGNLDLP
>WP-081420050.1|Bacteria___Chloroflexota-Anaerolineae___Anaerolineales___Leptolinea_tardivitalis___99.09___GCF_001050275.1
VLKVVGIGGGGSNAINRMILGIEGIDFIAANTDGQALKLAPVKIQLGPNLTRGLGAGGKPQVGESAAEESAKEIHALYGADMVFIAAGMGGGTGTGAASIVARVAQAIGAVTIAIVSLPFSFEAGRRQNAREGLAKLRFTDTLITVPNDRLLQIAPLPLEMAFRLADDVLRQGIQGISELVLQPGVINVDFAHVRQMIQSGGGALLAIGQGEGEEKAHQAVERALHHPLLSVPLDQATGIIVNFTGGNDLTFLEVADAMESLQRTNKRANIIPGIINAPQMHDRVQVILIITGIGNLDVP
>HBO34110.1|Bacteria___Chloroflexota-Anaerolineae___Anaerolineales___T78_sp003532515___77.27___GCA_003532515.1
KIVVIGMGGGGSNAVNRMIGGMQGVTFVAANTDAQALALAPNKIQLGPKLTRGLGAGGLPTVGESAAEESSKELAYLQGADMVFLTAGMGGGTGTGSIPIAAKVAKACGAVTVGIVTKPFSFELGRRQNANTGIEKLKFTDTLIVIPNDKLLEVAPLPLEMAFTLADDVLRQGVQGISELVTETGLINVDFSHVKNIMTRGGGALMSIGTGSGPDKVHQAIEKALHHPLLDIDLFSASGMIANFTGSEDMSFRDVTDALKTLQATGGHADIIPGIITDQRMEDRVQLILIVTGIGNLSVP
>HAE85936.1|Bacteria___Chloroflexota-Anaerolineae___Anaerolineales___49-20_sp003445715___88.18___GCA_003445715.1
KIVVMGLGGGGCNAINRMISGMQGVTFVACNTDAQVLALAQNKIQLGPKATRGLGAGGIPEIGEAAAEESYRDLAIMDGAEMVFLTAGMGGGTGTGAISIAAKVAKAVGAVTIAIVTKPFSFELGKRQNCEIGLQKLRYADTLIAIPNDKLIEVAPLPLEMAFTLADDVLRQGVQGISELITETGLINVDFSHIKSVMQRGGGSLMAIGTGSGPDRVKQAIDKALHHPLLEIDLYSATNMIANFTGSANLSFRDVTDALQILQASGYHADIIPGVITDPRMEDRVQLILIVTGIGNLDVP
>PWU80503.1|Archaea___Crenarchaeota-Nitrososphaeria___Nitrososphaerales___UBA10452_sp003176995___98.06___GCA_003176995.1
PILVIGIGGAGSRIAREACA-I-N-ECVLISNDTKDL-SSS--ILIPKSV-NP----SSYKL-RFYAQDSAVRIRVLRGFNTVVVVANLAGRGGSAIAPVVCRLAKEESKTVVSFVIMPFKFEK--RVQAAISLKRVRASDATVVIDNEAFLENNPLSAEECYQITNRALSQTIGLICS-----G--TYTYSDLSLLCNNGG-AEFS---AK--DSVA-MLQNAY------A--GSVKSAMLYVMGGKNVPLG-LNSLFNTLQIF-DDGN--AGVAI-ES-SDKTTVHLLAS-FEDMDIE
>WP-039258842.1|Bacteria___Firmicutes_A-Clostridia___Clostridiales___Clostridium_H_botulinum_A___100___GCF_001266905.1
DILFVGIGEAGGKLLNEILKD----RYVYINSNYSDLEN-DN-MYI---ITAGQGTGKNRQKSKALLKSNINSIMEIRTSEVVHFLFSLGGGTGGGSTPTIVKALGKLNKIINITCILPAYDEGKRYRNAIECWNEIALINSIYMLDNNSKK---------DEEEINIEFARQFDIFMK--NIPSELRIDAEEIGNLATS-G-TVFY--ESS--D-LK-SIAEALNSSIAE-DVSKCEYGIVTQEG---LDQKEIENMFN------PE-EYTVGAS---K-EN----FIVVTG--DLD--
>PCI41449.1|Bacteria___Proteobacteria-Alphaproteobacteria___Rhodospirillales_A___Magnetovibrio_sp002401565___75___GCA_002401565.1
NITIIGVGGTGRIAVNNMITGAMGTDFFVVETDAXSLKKAKHNVLLEMHSSQNLATLFNDQSXSGHAVDTLQGLEKIEQSDAVIIVAGMGRYTGTYLAPEIAKIAHGMGVHTFCVVXEPFYSEGSLIMIAEKGIEDLHSADVVVALSNQNLFHISTTSFEEALEISNKSLCASAQAFVDVMSHSNTPSLNPSVILAALKNNKAVFVGTGQANGERRNLDAVELALTSSLSDLSIGEAKSIFINITGHHDLSLYEIDEAVNRLRDAHEDAAILYGYTSNETADSEMRISIIATDTK-LD--
>KUK10440.1|Bacteria___Firmicutes_B-Moorellia___DTU086___41-269_sp001508005___91.24___GCA_001508005.1
NIKIVGIGSGGNLVINQMIQGIKGPQYINLDTNYHFLSRAHQKLTMS------QNSGSPIEISEEAARNNRDYFLMLKGSDVVIIVAALGGSVGSSLAPIVAEAAVEVNAVTIGAVTKPLTFGLKDRLMAEKRVAVLKRVHTLIMVQNDVLQEKMGAVPADIFRLGDEMLIRGIQALITTLINSGRSSIAFTEVRSFSKKGSTAFIGTGSASGKRKTIEAAKAAIIHCLTEKQSREADYIILNVTRGKESWLLDVNLLLKMAKAFSEEAKIFFADTINRDMGGEVNVTVIA-G-------
>OFX17920.1|Archaea___Crenarchaeota-Bathyarchaeia___40CM-2-53-6___RBG-16-50-20_sp001768965___72.26___GCA_001768965.1
RAVALGFGGAGNDLLTHLMADLSDVHCIAVDTDRYHLQKAHSKLSIPPEADNW----TSSEFGRKFGQYASRELRVLNDVDIVFLLAGMGGGTGGAVAPFVAETARKAGALTVGLVTNPFHFEL--RFTAIDSIRQMLACDTVILIDNHLLESSSMLPFR-AIDSPGQTCCSVVESIIHTFAHSALSNADLGEFRTMLRRGAFAKVGVGHSSG---AEEATLKALRNTML-GELGDANGIFVNIAGSSRVRHTHLASTLDLLSKINPSAQLLYGHRVDARMQGLTRVTLLATGISDLEIE
>MBQ04028.1|Archaea___Crenarchaeota-Bathyarchaeia___TCS64___GCA-2726865_sp002726865___92.99___GCA_002726865.1
KTICIGIGTAGCRIGTEIVAKVP-IQFLMVSTDKEDFSQQADKILVP--F-RGMSVS-----G--LAHSHLNQIRMLSDAGVVIIVSGLGGAVGSALTPAISQIVHDCGKMLVAVVVMPFKFEK--RHYSALSLNKLKLADAVIAIDNDMFLEYSPTPLLSAYAAINTKIVAALSALLT--TTNGPQNVGLAKVAETNSSTGYSVLGLGSSTA-NRVEAAVMEAIQSVGI-GNIDDAESAILHLSSDASISTADVASSVAHVHLL--KVGVQYGLSTN-S-KSSTTAVLLASGLSSMD--
>PAW79451.1|Bacteria___Verrucomicrobiota-Verrucomicrobiae___Methylacidiphilales___UBA1321_sp002304345___91.89___GCA_002304345.1
RLRVIGLGQAGIGALDQIVYGMDRYDMLVVDTDQQSIEVVKQRLLLGAEITRGLGCGGDHEVAAEIATACSDKLTAVSGCNHLILSVGLGGATACMVAPELVIQASKQGIRTIVVATMPFSFESRRRQMANKSLERLRCADSVLVFANDRITTLPQGNIRQGFHVINQLAGHSIEALAQILSKPGLIQLSFADVRSLY---GLTAITAGEVSSTKDIKRLVDDALSSPLFE-EVSQADHAIVCLSGGGDLSLVQVQNMLAELQRL-PDFPVATGATLEETCKSKLRLTVLLTAIENLDQP
>OLB47099.1|Archaea___Crenarchaeota-Bathyarchaeia___40CM-2-53-6___40CM-2-53-6_sp001915065___73.05___GCA_001915065.1
QIAIVGVGGAGNSLLSRAIEGVSPKNCVAVNTDRGQLSNAQNKVLFGSS-SSRVGSS-----GRSRIQS-AQRVAFTRESDFTILLTGLGGVTGTSAAPLIAQLNRDE-RPVVSIVALPFIHER--RRVALRGLKQMVACDCTVVIDNAAEFRR----VSDSERAADETAGFAVRGLSEVVGRP-LV---SHRILKILS--GIATVCFAPVISNERVQSAVIDALRTPSASLPVSKARGAVLLYRGVEPLSTGQASRAYEAVSLI-HDVEFVHVSTM--S-AASSSLSIFLTGYSEL-VR
>OLD56107.1|Archaea___Crenarchaeota-Bathyarchaeia___40CM-2-53-6___40CM-2-53-6_sp001919285___56.23___GCA_001919285.1
QVAIVGVGGAGNNLLSQAIGGISPRNCVAVNTDRSQLSRAQNKVLLDSS-TNSQLSR-----RGAQGQL-AYRVAFTQESDFTILLAGLGGATGTKAAPLIAQWHRNQ-RPVVSVVALPFIHER--RRVALRGLKKMVACDCTVIVDNSVQKPA----LLDSERVADETAALAVRGLSEVVSSP-MI---SQQILNILS--GVATVCIAPVESRERVQSAVVDALTTPSASLPLSKAKGAVLLFRGIESLNNGQAAQAYEAIALV-HDVDFVHVSTK--C-QAKSSLSIFLSGYSRV-MP
>OLD14643.1|Archaea___Crenarchaeota-Bathyarchaeia___40CM-2-53-6___40CM-2-53-6_sp001918745___88.79___GCA_001918745.1
RVSVVGVGGAGNNLLSHAIGGVSPSRCVAVNTDRGQLSLARNKVFLDQA----AGQTGTKLVGQRTFQSAAHRVTYTDGSDFTIVVTGLGGGTGTESAPIIAQRSRTP-RPVVSVVAIPFIHER--RRIALRGLKRMVACDCTIVIDNGLDRDY----LSTATRTTDETASIAVRSLTELL---GAEDVEARDILEILSK-GLATVCNFALRG-DTLQFSVIQALRTPSANLPLKNAKGALLLYRGPATLSTAQFAQAYDALVLVGHDVTFIHGSVY--T-QSEPSVCLFLTGYAEL-VP
>OHA66914.1|Bacteria___Patescibacteria-Paceibacteria___Paceibacterales___O2-12-FULL-45-9_sp001823215___54.83___GCA_001823215.1
TIKVIGIGGAGGNAVDRMACKIKGIDLIAVNTDAQDLKKADVKIRIGKESTQGLGAGMNPDVGRRAALESKEELQVLNGADMVFLAAGLGGGTGSGAIPVIAEMAKAQDILTIAVVTRPFSFEGAWRALADRALEELKKIDTLLVIPNDQALKLINTSVISAFWKVDEILRQAVQGISDLIVLPGIINVDFADLRSIMRNSGKAVFGLGQAKGEKRIEAALDSALNSPLLNMSIKGAKGALFNIAGNDDLSLTEIEEAAQKMKELSPQAKIIFGAVQDKSLKGEVRITVIATGFP-----
>KKS38470.1|Bacteria___Patescibacteria-Paceibacteria___Sungbacterales___GWA2-42-14_sp000998135___64.32___GCA_000998135.1
RIKVVGVGGSGSNAVDHMISGVRGVDFIVVNCDTQDLHKAEKKIHIGKNLTRGLGAGMNPEVGRRAAEETKNELQALKGADMVFITCGLGGGTGTGASPIIAEIARTQGALTLAVVTKPFSFEGAERSIAEDGLRELIVVDTVIVIPNDRLLEISDTTLQNAFALCDDVLKNAVQGISELIVMPGIVNLDFADVKTIMGDAGPAIMGIGSAQGDERAVEAARKAISSPLLDISINGARGILFAVAGGEDLTLHEINEAAKVITSADPQAKIIFGAFRDDAINGSIKITVIAAGFADFDTP
>KND49382.1|Bacteria___Patescibacteria-Paceibacteria___UBA9983_A___C7867-001_sp001189215___75.29___GCA_001189215.1
RIRVVGVGGSGNNAVNHMISKVKGVEFIAINTDAQDLHLAKRKIHIGKNLTRGLGAGMNPELGRRAADETRQEIQALQGSDMVFITCGMGGGTGTGSAGVVAKIAKELGALTVAVVTKPFTFEGQQRTIAEHGLALLKEVDAYLVIPNDKLLSIVETSAKSAFALCDEILRQAVEGVSDIITTPGEINTDFNDIKAIMEGAGPALMGIGIADGDNRAKEAAAAAVNSPLLDVSITGAKGILFVVAGSEDLGILEVQEAAKVIGSVDKTAKVIFGIMRDEKLKGQIRIIVIATGFP-WAIP
>OGG62126.1|Bacteria___Patescibacteria-Paceibacteria___UBA9983_A___HO2-49-34_sp001781205___85.48___GCA_001781205.1
RIRVVGVGGSGNNAVNHMVAKVKGVEFVAINSDAQDLHQAKRKIHIGKNITKGLGAGGNPDMGRRAAEETKEEIAALKGSHMTFITGGMGGGTGTGAAPIVAKASRDLGALTIGVVTKPFLFEGQERMSALEGIEELKEVDALIIIPNDRLLAIIDTTIQQAFGICDEVLRQAVVGISDLITMPGIVNLDFADIRSVMENAGSALMGVGIGAGEKRAEDAARMAINSPLLEVSITGARGVLFAVAGGDDLGMLEVQEAARIITSVDPHARIIFGAFKDDTLKNELKITVIATGFP-WAVP
>PIR88547.1|Bacteria___Patescibacteria-Paceibacteria___UBA6257___1-14-0-10-44-23_sp002773475___57.26___GCA_002773475.1
RIKVFGVGGGGGNAISRMRSDIRGIDFIAINTDSQDLEDARKKVHIGRNLTRGLGTGMDPVLGQQAAEENRAEIVSIKGSDLVFITAGMGGGTGSGASPIVAEAAREHGALTIAIVTRPFSFEGAQRAVAEEAISRLKKVDALIVVPNDKIFDVIQTPILKAFERIDDVLKDAIQGITELISTTGMINVDFADINAVMREAGSALVGVGHAGGQNRAAAAAALALNSPLLEFSIDGAKGILFGISGGRDVRMSEINEIAKHITNIDPSAKVIFGAYHDRRIKGHIKVTLIATGFEIWDIP
>PIR86706.1|Bacteria___Patescibacteria-Paceibacteria___UBA6257___1-14-0-10-49-15_sp002773415___56.1___GCA_002773415.1
AIKVFGVGGGGGNAISRMHSHLRGVDLIGINTDAQELELVKKKIHIGKNLTRGRGTGMNPELGRQAAEENKSEIVAVKGADLVFITSGLGGGTGSGATPIVADAAKEAGALTVAIVTKPFTFEGTQRAVAEDALAKIRRVDALIVVPNDRVFNVIKTPTVKALERIDDILREAIAGISELISSSGIINVDFSDIQTIMREAGSTLIGVGLASGQNRAVTAASQAVNSPLLEFSIEGAQGILFGVSGGRDMKMSEINEIAKTITTIDPGAKIIFGAYQDRRLKGQIKVTLIATGFSLWEIP
>PIR05225.1|Bacteria___Patescibacteria-Paceibacteria___UBA6257___1-14-0-20-35-14_sp002796205___60.69___GCA_002796205.1
NIKVVGVGGGGGNAISRMSDFPRGVEFVAINTDVQDLESAKKRIHIGKSVTGGLGAGMNPELGAKSAEENKPEIVALAGADLIFLTAGFGGGTGTGALPIVAEVAREQGALTIAVVTKPFAFEGAHRAIAQEGLMKMRKVDALIVIPNDRIFSVINTPIIKAFEEIDNVLKSAVQGIVDLIVSVGIINVDFADIKAIIKNAGSAIVGVGIGSGQERCTDAVRQALNSPLLGVSSEGARGILFGVSGGRDLKMTEINEAASLISSVDPGAKIIFGAYNDKRLKGQVKVTLIATGFNMWDIP
>MAF80206.1|Bacteria___Patescibacteria-Paceibacteria___UBA6257___GCA-2686365_sp002686365___66.48___GCA_002686365.1
TIKVIGIGGGGGNAVSRMMERMRGVEFIAANTDAQDLDLGHKKIYMGKALTRGLGSGMNPDVGKQAAEENRSELGVLEGADVVFITCGMGGGTGTGASPVVAEIAREKGILTIGIVTKPFSFEGTQRAIAQEGLLRLKKVDALVVIPNDRIFSMIETSISKAFSFVDEVLKNAVQGIAELINSPGIINVDFADIRAIIKDAGTTIIGIGLSQGPDRAAKAVTAAINSPLLEASIEGAKGVLFSIAGTKDLKMTEINEVAKVISNVDPSARIIFGAYHDRKLRKQLKVTVIATGFNPWDIP
>PIR98374.1|Bacteria___Patescibacteria-Paceibacteria___UBA6257___1-14-0-10-41-28_sp002773755___60.12___GCA_002773755.1
RIKVIGVGGGGGNALTRMSDPLRGVEFIAVNTDVQDLEGARKKIHIGKLITRGMGAGMNPELGQQSAEESRDDIEAIKDADMLFITAGMGGGTGTGAAPVIAEIARDMGILTVAVVTKPFTFEGSARMIAEDGLMRLRKVDTLLVIPNDKIFNIIDTPVLKAFDKIDEVLKNSVTNIAEGIASSGLVNVDFADVSAVMKDAGMAVVGVGVAKGKDRAVKAVNDAVNSPLLEISVDGARGVLFIVSGGRDMRMSEINEVARMITTVDVAAKIIFGAYYDRKLNNELKVTVIATGFNVWEIP
>OHB22016.1|Bacteria___Patescibacteria-Paceibacteria___UBA6257___WO2-01-48-18_sp001824435___58.69___GCA_001824435.1
RIKVVGVGGGGGNVVSRMSSSFKGVEFIAINTDVQDLNVAKKKIHIGKNLTRGLGAGMNPELGRQAAEENLDEITALEGADMIFVTAGLGGGTGSGASSVIADAARKTGALTIGVVTKPFFFEGSQRMIAEDALLRLRKVDAAITIPNDRIFAIIDTPLLKAFERIDDILRQAVQGISELVTAPGVINVDFADVKAIMQDAGTAIVGTGIGSGEDRAVAAAKTAITSPLLEIGVDGARGILFSVAGSRDMRMNEINDAAKLIAMADPASKIIFGAYHDRRLKGTMKITVIAAGFDKWEIP
>PIZ62178.1|Bacteria___Patescibacteria-Saccharimonadia___Saccharimonadales___UBA5150_sp002792275___70.66___GCA_002792275.1
QIKVVGVGGAGGAAINRMVAGIENVQFIAVNTDAQALHKANKKIHIGKDATRGLGAGADPAVGEAAAKESRDDIRAIQGADMVFVTIGAGGGTGSGGGHIVAEVAAEMGILVVGFATKPFAFEGEKRRNAEVAIEKLRAVDTLIIIPNDRLLETIDTPLTEAFKVADDVLRQGVQGISDLITVHGLINLDFADVKTVMTKAGSALMGIGRATGENRAVEAAKQAIESPLLEVSIDGARGILFNVIGGNDLSMHEINAAAEAITAADPDANIIFGATINPELEGQVIITVVATGFDELEKP
>PID98829.1|Bacteria___Patescibacteria-Saccharimonadia___Saccharimonadales___GCA-2746885_sp002746885___71.79___GCA_002746885.1
KIKVVGVGGAGGAAINRMIAGVEGVEFVAVNTDAQALHKASTKIHIGRETTRGLGAGADPAVGEQAASESREEISALRGADMVFVTIGAGGGTGSGAGHIVASIAKDMGVLVVGFATKPFAFEGDKRRNADVAIEKLRAVDTLIIIPNDRLLQTIDTPLLEAFKVADDVLRQGVQGISDLITVHGLINLDFADVKAVMNDAGSALMGIGRASGENRAIQAAQQAIESPLLEVSIDGARGILFNVIGGQDLSMHEINTAAEAITAADPDANIIFGATISPELDGEIIITVVATGFDELEKP
>WP-027423211.1|Bacteria___Firmicutes_A-Clostridia___Lachnospirales___NK4A144_sp000621405___98.21___GCF_000621405.1
KIMVIGVGGAGNNALNRMVVGIRGVELMAVNTDLKDLRKAPNYVQIGQKLTKGLGAGADPDRGEKAAEETIDEIKRIEGYDMVFITCGMGGGTGTGAAPVIARAAKEMGILTTAIVTKPFSFESRGRMKAEAGIAKLASVDTYTVIPNDKL-RALDLPFEESFKKADEVLQQSVQGITDLITGEALMNVDFADVRTTMHDKGVAHIGMGSGKGESRAMDAVKKAVENPLLDTKIDGAKNLIFNITG--NVTNEDVYSISDFLNLIDPEADVIFGTDNSGDVDDTISVTVIATGLLSINIP
>HCM92899.1|Bacteria___Firmicutes_A-Clostridia___Lachnospirales___UBA2868_sp003535955___75.22___GCA_003535955.1
KILVIGVGGAGNNAVNRMVEQIGGVEFLGVNTDKQALQKAPRLLQIGDKLTQGLGCGAQPEIGEKAAEESAEDIAAIRGAHMVFVTCGMGGGTGTGAAPVIARLAKEQGALTVGVVTKPFRFEAKTRMNALGGIEKLKNVDTLIVIPNDKLLELVDTTMADALKLADEVLQQSVRGITDLINVPALINLDFADVKTVMENKGIAHIGIGSAKGDDKAIEAVKMAVNSPLLETTLAGASHIIVNVSG--EITLLDVDDAVSFVRLTGDDVNLIMGAQEDDRDPDTCTVTVIATGIDQIKIP
>HCG67761.1|Bacteria___Firmicutes_A-Clostridia___Oscillospirales___CAG-390_sp003523225___72.26___GCA_003523225.1
SIKVVGVGGGGNNAVNRMITNIRGVEFIAVNTDKQALRNAPNQIVIGEKITRGHGAGANPEIGQRAAEENTEEIKALAGADMVFIATGMGGGTGTGAAPVVARIAKEMDILTVAIVTKPFIFEGSRRMQAEEGIRQLSYVDSLVIIPNERLKQVSDITLYNAFEIADDVLRRGVQSISELINVPGFINLDFADVTSVMHDAGFAHMGVGSATGKDKAELAAKAAISSPLLETSIKGATGILVSISISPDVGLEDADLASTMIAEASPDANVIWGVAFDPDLDDEMKITIIATGFE--EIM
>HAG13573.1|Bacteria___Firmicutes_A-Clostridia___Oscillospirales___Firm-04_sp003446315___80.45___GCA_003446315.1
NIKVVGVGGGGGNALDCMVADVKNIEYIAVNTDAKALLKATTRIQIGAKLTKGRGAGNRPEVGRQSAEENRDEISALKGADMIFITAGMGGGTGTGAAPVVAQIAQELGILTVAVVTKPFAFEREQKMQAVRGIDTLKYVDSLVVIPNERLLVGVDLTMRQSFAMADDILRTGVQSISDLIVEDGYINLDFADVSTIMKGAGYAHMAIGHGAGKNKADEAATTVISSPLLETSIKGAKRLLINIAMSEDVLSSEVDMATQKITTAAPGVEVILGTAFKEDMSDEMVITVIAAGYD-LEIF
>WP-018979703.1|Bacteria___Proteobacteria-Alphaproteobacteria___Acetobacterales___Saccharibacter_floricola___99.25___GCF_000378165.1
RITVIGVGGGGGNAVDNMITDLKNVEFIVANTDAQQLGKAPTRLQLGPSLTRGLGAGAKPEIGRQSAEEVEEEIRHLSGVDLVFVTAGMGGGTGTGAAPVMARIARENGALTIGVVSKPFQFEGARRCAADAGIAELQHVDTLIVIPNQNLFSCATTTLIDAFKMADDVLYRGVRSVTDLMIVPGLINLDFADVKTVMGEMGKAMMGTGEADGQDWAITAAERAISNPLLETSIRGARGLLINVTGGPDLGLHDYTNIMERIREAHEDAEIIGGLLTRDDMTGSIQVSVVATGIDDLDIP
>WP-068169107.1|Bacteria___Proteobacteria-Alphaproteobacteria___Acetobacterales___Neokomagataea_thailandica___99.25___GCF_001598495.1
RITVIGVGGAGTNAVNNMISELKGVEFVVANTDAQQLAKSERRVQLGPHLTRGLGAGAKPEIGREAAEEAAQEIDQLEGANLIFITAGMGGGTGTGAAPVVARMARERGILTVGVVSKPFNFEGRRRALADSGIAELQHVDTLIVIPNQNLFNSANTTFREAFQMADNVLNMGVRGITDLMVSPGLINLDFADVKAVMENMGKAMMGTGESSAEDRAIAAAERAISNPLLDASMAGARGLLINITGGEDLTLYEVNAAADRIREVAEDANIIFGTSIDDNLNGRIRVSVVATGLDTLDIP
>WP-084554752.1|Bacteria___Firmicutes_A-Clostridia___Lachnospirales___Eubacterium_F_xylanophilum___98.66___GCF_000518685.1
KILVVGVGGAGNNAVNRMVEGVQGVDFVCINTDKQHLQKAPENIQIGEKLTKGLGAGAKPEVGAKAAEENHEEIELVQDYDMVFITCGMGGGTGTGAAPVIARISKECGALTVGVVTRPFTFEGMTRKNADAGIDEIKNIDTLIVVQNDKLLANCDTRMDDAFAMADSILQQSVQGITDLINLPALINLDFADVETVMRDKGIAHIGVGSGRGENKCIDAVQAAISSPLLETSIDGATDVIIGISG--DLGMLEVNDAITYVGRLGEDANIIFGARIEGEESEEVVVTVVATGIKGIKVP
>OKZ77409.1|Bacteria___Firmicutes_A-Clostridia___TANB77___CAG-269_sp001916035___73.79___GCA_001916035.1
KIKVIGVGGAGNNAVNRMIDNIKGVTYYLLNTETGTLKKTKNILQIGIETTKGLGAGANENVGERAAIENKEQIKIVRGADMVFIVAGMGGGTGTGAAPVVAEIAKEMGILTIGVVTKPFMFEGKARKRADYGTQKLKNVDDLIVILNDKLLKTTDITLNSAFSLADEVLEQAISGITDLLTTIGEVNIDFADISTTVRYRGKAYMGVGKASGEKKVEEAVRQAIANPLTESKINGAKGVIFNVKGDESLSLLEINSAIAIINQISEDANVIFGTVIDNNMKDNVSVTIIATGVE-IE--
>HBH95934.1|Bacteria___Firmicutes_A-Clostridia___Oscillospirales___Ruminiclostridium_E_sp003508605___83.53___GCA_003508605.1
KIKVVGVGGGGCNALEYMASGLDKMEFIAVNTDVAALKDKNRRIQIGKKTCKGRGAGGRPEVAAEAAKENSEDIKAIEGASIVFISAGMGGGTGTGAAPVVAEIAQEMNIITVGVVTKPFEYEREYKMQAIKGIDEMRHVDSLLIIPNEKLLKTNELSFKQAFAMVDDVLYRSAKIISDAVSTTATIGTDFADLCSILSNSGDAHIALGTGTGENKIQDAVSQVVNSPLLETSINHATKLLVNVTLSSDSAINDLNDIVRMISAADPSVEMIQGVSQDESLSDTISIAVIATGFKDLKIQ
>HBW65232.1|Bacteria___Firmicutes_A-Clostridia___Oscillospirales___Ruminiclostridium_E_sp003512525___95.97___GCA_003512525.1
KIKVVGVGGGGGNAVENMVNNVEGVDFIIINTDVAALKDGNERVQIGRKTTKGRGAGGKPPVAAESAKENSDDIAVLKGASLVFVAAGMGGGTGTGAAPVIAQIAKDMGILTVGVVTKPFDFEREFKMLALQGIAELRYVDALIIVPNQRLLSIKEISIKAAYAMVDNVLYQAVKGISDLITHDGVINIDFEDVRTTLEGAGDAHMAIGHGSGDTRAEDAVAEVVNSPLLETSIKNAGKLLVNLTMSEDTPLDDVEKVMQLLTSAAPDVQVIHGVDLDSSLSDEMVITVIATCFKPFELS
>WP-072788795.1|Bacteria___Actinobacteriota-Acidimicrobiia___Acidimicrobiales___Ferrithrix_thermotolerans___100___GCF_900128965.1
VIKVVGVGGGGGNAVNRMIAGLKGVEFIAVNTDAQALLDADVTLDIGRQLTRGLGAGSNPAVGAAAAEEHREEIEALKGADMVFITAGEGGGTGTGGAPVVAQIAKSLGALTIGVVTRPFAFEGRVRAQANEGIEKLKHVDTLIVVPNDRLMDIANTTMVSAFKMADDILMQGVQGITDVITTPGIINTDFADVKTIMESAGTAIMGIGTATGENKALTAARNAITSPLLESSIEGAKGILINIAGGPDLTLYELNDAAKIIHASDSDANIILGSVIDDYLADSVRVTVIAAGFEDDDVP
>WP-035389665.1|Bacteria___Actinobacteriota-Acidimicrobiia___Acidimicrobiales___Ferrimicrobium_acidiphilum___96.58___GCF_000745905.1
VIKVVGVGGGGGNAVNRMIAGLKGVEFIAINTDAQALLDADIRLDIGRQLTRGLGAGSNPDIGRSAAQEHKDEIQALTGADMVFITAGEGGGTGTGGAPVVAEIARGIGALTIGVVTRPFGFEGKRRAQADEGIERLRHVDTLIVIPNDRLLTIANTSMIAAFRMADDILLSGVKGITDLITTPGVINTDFADVRAIMASAGTAIMGIGIASGENRATTAARNAITSPLFETSIDGAQGILLNVAGGTDLGIFELNEAANIIQAASSDALIIVGSVIDEAMEDEVKVTVIAAGFDDGDVP
>WP-077016810.1|Bacteria___Actinobacteriota-Actinobacteria___Propionibacteriales___Kribbella_sp001984195___100___GCF_001984195.1
LIKVVGIGGGGVNAVNRMIHGLKGVEFIAINTDAQALLDADVKLDIGREETRGLGAGANPAIGQKAAEDHAEEIEALKGADMVFVTAGEGGGTGTGGAPVVSRIARSLGALTIGVVTRPFSFEGKRRAQAEDGIAALREVDTLIVIPNDRLLTISDVSVLDAFKQADQVLLQGVSGITDLITTPGLINVDFADVKAVMSNAGSALMGIGSSRGEDRAVAAAEAAISSPLLEASIEGAHGVLLSIAGGSDLGLFEINEAAQLVSSAHTDANIIFGAVIDDALGDEVRVTVIAAGFDELDIP
>HAN08213.1|Bacteria___Actinobacteriota-Acidimicrobiia___Microtrichales___UBA9040_sp003452475___73.09___GCA_003452475.1
IIKVVGVGGGGCNAVNRMIADLKGAEFIAVNTDAQALLDADVKLDIGRDLTRGLGAGSDPEVGEQAAEAHREEITVLQGADMVFITAGEGGGTGTGGAPVVAEIARECGALTIAVVTRPFGFEGRRRSQADQGIQKLRKVDTQIVIPNDRLLSVANTTMVDAFNMADDVLREGVQGITTLITTPGLINTDFADVKMIMSNAGSALMGIGRAHGEQRSENAARQAVASPLLEASIDGARGILLNITAATGLGLYEVNEAASVIQVAHPDANIIFGTVIDDSLGEEIRVTVIAAGFDDIDVP
>GBC86496.1|Bacteria___Actinobacteriota-UBA4738___UBA4738___HRBIN12_sp002898915___66.9___GCA_002898915.1
VIKVVGIGGGGVNAVNRMIAGLRGVEFIAINTDAQTLLDADVKLDIGRETTRGLGAGSDPEVGRRAVEEHAEEVEVLKGADMVFVTAGEGGGTGTGGAPIVAEIARNLGALTIGVVTRPFGFEGRKRAQADMGISELKAVDTLIVVPNDRLLQVADTPIVDAFRMADQVLYQGVEGITSLITTPGLINLDFADVRSVMAGAGSALMGIGVGSGEDRAEEAAKAAISSPLLESSIEGARGVLLSIAGPTDLTLHEVNKAADTITVAHPDANIIFGAVVDDALGDEVRVTVIAAGFDDLDIP
>PHX94469.1|Bacteria___Actinobacteriota-Acidimicrobiia___Microtrichales___BACL27_sp002737635___69.06___GCA_002737635.1
VIKVIGVGGGGVNAINRMMSGMRGVEFVAINTDAQALLDASVKIDIGRELTRGLGAGADPEVGRAAAEQHRDEIQVVAGADMVFITAGEGGGTGTGAAPVIAEIAKAEGALTVAIVTRPFAFEGRRRSQADAGIAALKKVDTLVVIPNERLLAISTTSMLDAFKKADEVLVQGVSGITGLITTPGLINTDFADVKTVLANAGTALMGTGAASGDNRAVLAANAAINSPLLEASLEGARGIVVNITGPSDVGLFEVTSAMEIVRVAHQDANIIHGLVIDDDINDEVRVTVVAAGFEDDDLP
>GBE24948.1|Bacteria___Actinobacteriota-Acidimicrobiia___UBA5794___BMS3BBIN02_sp002898115___71.28___GCA_002898115.1
VIKVVGVGGGGVNAVNRMIAGVSGVEFIAINTDAQALLDADIKLDIGRDSTRGLGAGANPEVGRDAAESHRDELEALQGADMVFITAGEGGGTGTGAAPVVADISRSLAALTVGVVTRPFGFEGRRRSQAEQGIQELRAVDTLIIIPNQRLLEIADTSVLDAFRMADDVLTNGVRGITDLITTPGLINVDFADVKTVMSDAGSAVMGIGNSTGENRAEQAANKAISSPLLETSMEGARGVLLSVSGPSDMSLYEVSVAASLIAHTDADANIIFGAVIDDTLGDEMRVTVIAAGFDALDIP
>GBD84684.1|Bacteria___Actinobacteriota-Acidimicrobiia___UBA5794___BMS3Bbin01_sp002897675___95.73___GCA_002897675.1
VIKVVGVGGGGVNAINRMVAGVRGVEFIAVNTDAQTLLDADVKLDLGRDITRGLGAGADPDVGRSAAESHREEVEVLKGADMVFVTAGEGGGTGTGAAPIVAEIAKEVGALTVGVVTRPFGFEGRRRSQAEQGIQNLRAVDTLIVIPNDRLLELTDTPMVEAFKMADEVLTGGVAGITGLITTPGLINVDFADVRTILTDAGTAVMGIGRSSGEGRAAQAAQRAISSGLLETSMEGARGVLLMVAGPEDMTLHEVNEAATLVAKSDDQADIIFGAVVDGALGDEVRVTVIAAGFDD-DIP
>WP-015798658.1|Bacteria___Actinobacteriota-Acidimicrobiia___Acidimicrobiales___Acidimicrobium_ferrooxidans___94.87___GCF_000023265.1
LIKVVGVGGGGGNAVNRMISGLRGVEFIAINTDAQALLDADVRLDIGRQLTRGLGAGSDPEVGRQAAEEHREEIEALKGADMVFITAGEGGGTGTGGAPVVAEIARGLGALTIGVVTRPFGFEGRRRAQAEDGISRLRYVDTLIVIPNDRLLTIANTSLVQAFRMADDILLSGVRGITDLITTPGVINTDFADVRTIMRSAGTAIMGIGQASGDGRAETAARQAMNSPLLETSIDGAKGILMNIAGGQDLGLHEVTKAAQIVQAASDEANIIFGSVIDDALEDQVKVTVIAAGFNDGDVP
>PZN34626.1|Bacteria___Actinobacteriota-Acidimicrobiia___UBA5794___ZC4RG35_sp003242515___92.31___GCA_003242515.1
VIKVVGIGGAGVNAVNRMVAGVRGVEFIALNTDAQALLDADIKLDIGREVTRGLGAGANPEIGRAAAEEHRAELEVLKGADMVFITAGEGGGTGTGGAPVVAEVARSLGALTVGVVTRPFGFEGRRRAHAEQGIEALKAVDTLIVIPNDRLLEVGDAPIRETFRLADEVLMSGVTGITDLITTPGLINVDFADVRTIMADAGSAVMGIGRATGENRARQAAERAISSPMLESSMDGAKGVLLSVAGPSSMSLHEATEAAKVVSHADPDAEIIFGAIIDDNLGEEMKVTVIAAGFEDLEIP
>sp|P05219|TBB-SCHPO|Eukarya_.._284812_.._Schizosaccharomyces_pombe
EIVHIQAGQCGNQVGAAFWEGLEGVRAVLVDLEPGTMDKSGK-NLFPDNI-YGSGAGNIWAKGAELADA-LDVVREADALQGFQLTHSLGGGTGSGMGTLLLSKIREEDRMMATFSVAPASSDTVVEPNATLSMHQLVNSDETFCIDNEALSSIFALKIKSSYDDLNHLVSAVMAGVTTSFRFPGELNSDLRKLAVNMRH----FFMV-GAS-QS-VPELTQQMFNNMMVAADPRGT--VAALFRG--KVSMKEVDEQIRSVQSAEPD-NVLKAVC-SP---DKMSATFIGTSIENMDVS
>tr|D2VXR9|D2VXR9-NAEGR|Eukarya_.._5762_.._Naegleria_gruberi
EIVSISVGQCGNQIGQHFWEGLENVRSVLVDLESSVLDKSSK-TLFPDNI-ASGSAGNNWAKGAELADQ-MDVLREVECLQGFQLTHSLGGGTGSGLGTLLLSKLKEDDRMLAAFSVLPSMSETVVEPNATLSLHQLISADEVFCLDNEALFDICTLKLPQSFADLNNLVAGVMSGVTSSLRFPGQLNSDLRKLAVNLRH----FFVV-GAS-SS-IAELTSQMFKNMMAACDPSGA--ASATFRG-LNLSTNEIDEQMLGMQSQEPN-NIKSSVC-DP---GKVSGTFIGTAIENLDVN
>WP-078814221.1|Bacteria___Verrucomicrobiota-Verrucomicrobiae___Verrucomicrobiales___Prosthecobacter_debontii___100___GCF_900167535.1
EILSIHVGQCGNQIADRFWEGLKGVRAVLVDLEPGVIAEGGD-QLFESSV-RKPGAANNWARGERVIDQ-MNVIDAVKGLQGFLMTHSIGGGSGSGLGSLILERLRQAKKRIFTFSVAPSISDSAVEPNAILTLQRILHADGAVILDNEALFRIAKLN--SNYMDLNHIIALIVSSVTASLRFPGKLNTDLSEFVTNLGH----FLTA-SAQ-LN-FPELARETFDNFTAAIDWQGA--ASALFRG--DVKAKEVDENMASIRSLSPASGLKLGYA-EA---GASSGLALVTGIAQIQAQ
>OYW71780.1|Bacteria___Verrucomicrobiota-Verrucomicrobiae___Verrucomicrobiales___Prosthecobacter_sp002279765___93.43___GCA_002279765.1
EILSIHVGQCGNQIADRYWEGLKGIRAILVDLEPGVIAEGGD-QLFESCI-RKPGAANNWARGERIIDQ-MNVIDAVKSLQGFLMTHSIGGGSGSGLGSLILERLRQAKKRIFTFSVVPSISDSAVEPNAILTLQRILNADAAVLLDNEALFRIAKLH--SNYMDLNHIIALIMSSVTASLRFPGKLNTDLSEYVTNLGH----FLTA-SAQ-VN-FPDVARETFDNFTAAIDWTGS--ACALFRG--DVKAKEVEENMAAIRSLSPT-GVKLGVA-EA---GASSGLALVTGIATINAK
>tr|D2VDA8|D2VDA8-NAEGR|Eukarya_.._5762_.._Naegleria_gruberi
EIISISVGQCGNQIGQQFWEGLEDVRAVLVDLESGVLDKSSS-QLFPDNI-NASGAGNNWAKGTELIDE-IDTIRESDSLQGFQLTHSLGGGTGSGLGTLLVSKIKEEDRMLATFSVFPSVSDTVVEPNATLSIHQLINADQVFTIDNEALFDICTLKLATNFEDLNQLIASVMSGVTCSLRFPGQLNSDLRKLSVNLRH----FFMV-SAN-HS-IAELTSQMFKNMFAACDPTGA--ASAIFRG-ANLSTSDIDQQMLSLQKDSPN-NIKSSVC-DA---NPVSGTFIGTAIDNMDIN
>tr|R1DZ10|R1DZ10-EMIHU|Eukarya_.._2903_.._Emilania_huleyi
EVIAVSVGGAGNSVGTQFWEGIEGARAVIVDLEPGTRDLARP-GLFPSNV-FGTGSGNNWAKGAELIGT-LDVIREADALEGIQLNHAIGGGTGGGLGTLLISKFREEERFVCTFSIAPSVSDTVTEPNAVLSFIQLVNVDATFMFDEQRLYDVCFLNITATYRDLNQLTSGAMAGITTCVRFPTALN--FRDVANSL---------------------LTSEMFRNKLGSYDAPSA--AAGFFRG--GISAAELDEQMLRVRSSNPN-NIQHSHC-EP---GVASAGYAVTGITNMDIG
>WP-078814051.1|Bacteria___Verrucomicrobiota-Verrucomicrobiae___Verrucomicrobiales___Prosthecobacter_debontii___100___GCF_900167535.1
EILSIHVGQCGNQIADSFWEGLRGVRAVLIDLEPGVIGESGD-KLFESCV-RKPGAANNWARGKRVIDQ-MNVIDAVKGLQGFLLTHSIGGGSGSGLGSLILERLRQAKKRIFTFSVVPSISDSAVEPNAILTLKRLLHADGSVLLDNEALFRIAKLN--STYMDLNNIIALIVSSVTASLRFPGKLNTDLSEFVTNLGH----FLTA-SAD-VS-FPELARETFDNFTAEIDWQGA--ASALFRG--EVKAKEVDENMATIRELSPASGLKLGYA-EA---GASSGLALVTGIAQINAL
>sp|P53378|TBG-YEAST|Eukarya_.._4932_.._Saccharomyces_cerevisiea
EIITLQAGQCGNHVGKFLWEAIENTRAIMMDSEPSVIAENT--GFFPRNW-VAASAGNSWANGTRNQDD-LNKIDEIDNFEGFQLLHSVAGGTGSGLGSNLLEALCDRKKILTTYSVFPASSEVVVQSNTILALRRLIDSDATVVFDNASLLNISGFRNPNDLQHTNQLISTIISSVTNSIRFPSYMYSSMSSIYSTLEH----FLSP-STD-KS-SYDVMLDLLSNSLVSTAMNPN--VYNTIIG--NVEPRQISRAMTKLQ-ISSS-AMHVNIG-RSP--EEVSGMMLSSTVNVVSME
>OYW71807.1|Bacteria___Verrucomicrobiota-Verrucomicrobiae___Verrucomicrobiales___Prosthecobacter_sp002279765___93.43___GCA_002279765.1
EILSIHVGQCGNQIADRYWEGLKGVRAVLIDLEPGVIAEGGD-QLFESCI-RKPGAANNWARGERIIDQ-MNVIDAVKSLQGFLITHSIGGGSGSGLGSLILERLRQAKKRIFTFSVVPSISDSAVEPNAILTLQRILNADAAVLLDNEALFRIAKLH--SNYMDLNHIIALIMSSVTASLRFPGKLNTDLSEYVTNLGH----FLTA-SAQ-VN-FPDIARETFDNFTAAIDWTGS--ACALFRG--DVKAKEVEENMAAIRSLSPT-GIKMGVA-EA---GASSGLALVTGIATINAQ
>HBJ85674.1|Bacteria___Verrucomicrobiota-Verrucomicrobiae___Verrucomicrobiales___Prosthecobacter_sp003506995___82.54___GCA_003506995.1
EILSIHVGQCGNQIADRYWEGLKGIRAVLIDLEPGVIAEGGD-QLFESCI-RKPGAANNWARGERIIDQ-MNVIDAVKSLQGFLITHSIGGGSGSGLGSLILERLRQAKKRIFTFSVVPSISDSAVEPNAVLTLQRILNADAAVLLDNEALFRIAKLH--SNYMDLNHIIALIMSSVTASLRFPGKLNTDLSEYVTNLGH----FLTA-SAQ-VN-FPDIARETFDNFTAAIDWQGS--ACALFRG--DVKAKEVEENMAAIRTLSPT-GVKLGVA-EA---GASSGLALVTGIATINAQ
>KXH77455.1|Archaea___Asgardarchaeota-Lokiarchaeia___Thorarchaeales___SMTZ1-83_sp001563325___90.19___GCA_001563325.1
EVFAVGIGECGSNIVGSYLSSVDKVGYLLMNTDRADLTRQKEHMLYGA---SEIGVGGRFMDGYNAVHESKDIIFQLEGVSGFCIFTSLGGGTGCGGTPAIIELLKQREIFVYVIGILPFEGQS--EANSIWAVSKLLAADLTILLSNRTMLKRVQLEAREFVELVNPLALDVVEAMLSGV---NDVTTDLADYARKLAT--VGLIPAGS----KQLRTMMDYAVECSYADVQP-NAESVYYVFSGPRHISKAEYGMHLEALD-------IAPGAAITQY-PDKTDLLVLL-GL-DFEFS
>CRX37340.1|Bacteria___Firmicutes-Bacilli___Mycoplasmatales___Hepatoplasma_crinochetorum_A___92.36___GCA_001179805.1
RIKIFGIGGGGSNAVNKMIAKITGLDFYVANTDVQALNKAENRIALGKNLTKGLGAGANPDIGTKAAQESIDDLKIIKDTDLVFIAAGMGGGTGTGAAPIIAKAAKDLGCLVVGIVTTPFDFEGKARSNAKIGLKALKNVDSIIVVSNNRLLAE-LFSITDAFKFSDATLKNAVRTITDLINKHSLINLDFADVKAVLANQGLSLIGTGKASGEDGAVEAAINAIQSPILESSIEGAKNAIVNVLGSTSLTLKQAQEAVQTIKAANSNVDVIFGVTINEDMGEEIVVSVIATGLSDLE--
>MBA88363.1|Archaea___Thermoplasmatota-Poseidoniia___Poseidoniales___MGIIa-K1_sp002710015___80.48___GCA_002710015.1
QILIAGIGGLGCAWAKRAHKTGQGVDLVLIDSDEKSFQ-ESHKIRLGSE-LDSSGCAALPPLGEQRMRQATGVSRLLEGVELVILLTGLGGGTGTGAAPEFARQAKLSNAIVISVAAIPFEAQ-ETRLVSNEGLSKLENSDVCVRLDLDRLAQ-AR---GTDWRTGASWVEELVEGLVRTLMRLGLINLDMMDLKTIVGHSGGSTLMVGQGDPDD-ADGLLRDALSAPLANLSMEGAKACLLQIEGGPGMTVGQVGLIADAFTKFDPDAQVILGARVSDDLQGRIRVVAVVSGLE-IE--
>RAH16766.1|Archaea___Thermoplasmatota-Poseidoniia___Poseidoniales___MGIIb-O5_sp002718995___86.4___GCA_002718995.2
AILIVGVGGVGCIWATQAHRCQELSELLLIDADESSFESTANCLFLDAG-GEGKGSAALPMMATHRLREGLDSVMLIEKAEIMLILTGLGGGMGSGASSEIASVAKNRGCLVLSIAGLPFAEQ-PLRCIANEAISSLDNSHVCIRVSMERLAQA-R---KTDWITGSGWIEELIEGLVTTIAEVGTINLDLMDMRSIIEKPGNATLIVGTGTTEI-PGSVVEMARNSPLSELEIQGAKGCLVQLEGGPDMTLSHLDQITDAFVSMDPDCQVIMGARTSDDMVGRLRLVAVVSGL------
>tr|D2V7X5|D2V7X5-NAEGR|Eukarya_.._5762_.._Naegleria_gruberi
ELIFLHFGNCGCEIGIDL-EKLENHRCLFFDTDSQIQRKASS-SQFEENVSYAYDASSNFGKGGEMWDY-KERVRMVDSMGTVLVTHSLGGGTGSGSTSSLIYDLAHEMVSKSCFSIFPTYSTSILEPNAVIALHYIHNVQSIFSYDNYALSNACVSGIKNNFKEMNHLISQNISTLTSQIRF-----GSLRDVCETLNN----IICN-SV---S-MTESIKDIFNTSMNMAN--GA--MNIAMRG--DFSKNHTSLLSEKLKKF--TEKAQYQIS-NGEF-NSNVMHIANTSISQLTIE
>tr|D2VQL5|D2VQL5-NAEGR|Eukarya_.._5762_.._Naegleria_gruberi
ELIFLHVGGAGSQIGLEL-EMVEGSRSLFVDSDPEVLDGVSS-KIHKDNIR-GESAASIYSRGKEKSDD-ENRLRLLDSPQGVMMTHSLSGGTGSGWAESLCTKLANE---TSTFSVLPCYANEVVASNVLLSISAIRAVDASFFFDNTSLYNLSKHGLENQYKDINFLIAQAISSLTSSQRFGIRSGKSMKSIYEHLRN----FISN-HS---E-IGKNPSELVSNRMNNIDLAGA--LNVSWRG----SGY---SLRNIIDYF--DAS---SIF-SYSF-KSNTAHVAHTAINNFEKS
>PWI48967.1|Archaea___Asgardarchaeota-Heimdallarchaeia___B3-JM-08___B3-JM-08_sp003144275___93.69___GCA_003144275.1
SVFAIGIGECGSNLVGSYLKS-EGIEYLVMNTDRGDLLRKKKRLLYSD---AEIGVGGKFSAGYESVIDSEDIILQLEGISGFCIFTSFGGGTGCGGTPALIRLLRKREIFIYVFGVLPFVNQS--EANSVWALSKLLLPDLILLLSNNTMLSRATLPVQEFVELVNPLALESIAEMLSGV---GEVTTDIGDFALKLAD--LSIFPVGD----NQLAAAVEYTAHCSLTNMNP-AASSVFSVLSGPKEIARVEFDPLLKALS-------LAKGASISAD-EKRASLLLLF-GL-DLKFG
>CDA37259.1|Bacteria___Firmicutes-Bacilli___RFN20___CAG-568_sp000434395___98.88___GCA_000434395.1
KIIVIGAGGAGCNAVNKMIDKIEHVEFWVMNTDAQALNMCSNKLLLGSGEKRGRGAGGIPRMGEIAASQSLSEIKIVKGADMVFLAAGMGGGTGTGASPIIAKAAKEAGALTVAVITKPFSFEGLSRHNAVEGINKLKNVDSYIVVPNDRLFLKEAQGVYGAFRKSDSVLSLAVKTIADLIQNSGVINLDFADVKSVMQNSGIALISFGSAKGEKKALKAAINAVSSPLLECSIKGAQSLIVNISGGNDLSLEDTQEAVNYIKACGTQANIIFGLATSEEQNPEVSVGVVACHFEDDNN-
>tr|D2VC66|D2VC66-NAEGR|Eukarya_.._5762_.._Naegleria_gruberi
ELIFFHVGQCGNQIGSRL-EHVENHRCLFIDTDECTVEKKDP-GLLEENIK-GEDSASNFARGGAFKGY-KERVRMIDSPDGFVMTHSMEGGTGSGTSSFIVEILEDDELNKTSFSVFPSFQTEVVEPNTALTLADLRNMTNIFNLDNESLYNVCRYGNPSNYRDVNDVISQTISTFTLPTRFH-------NSTCPILNN----IIAS-TK---V-SSENFTDLFDCKMSATDHFSL--MDIALRG--NFSPD---LAFKFLEEL--TDNFHHQIF-SKSL-SSDYIQVYNSSIDEVQME
>tr|D2VT10|D2VT10-NAEGR|Eukarya_.._5762_.._Naegleria_gruberi
ELIFLHIGNCGTQIGTDLWEGLENHRCLFFDSDPQQLQHNDHQVQFEENI-CGEDAASNFGKGSCEINY-EERVRMLDSVESILITQALGGGTGSGSTSRIVWGLANE-K-------LP-YSTSMLDTNSVIGLNYIYRMKCIFAFDNCSLLDACVCGIENNFKDMNHLISQSISTLTSQIRFSN--EGSLNNVIDYLEN----IIS--SV---S-STENIKDLFKSSLNSVNKAGA--MNTSMRG--DFSHHHTDSLSKVLK----NEQAQYQIS-RATF-HKNVMHIANSSISQL-TE
>WP-033178709.1|Bacteria___Firmicutes-Bacilli___Mycoplasmatales___Metamycoplasma_anseris___100___GCF_000702805.1
KIKVVGVGGGGNNSIKTLLTKLSGLEFIIANTDRQVLEDQSFILQLGDK--KGLGAGAKPEIGKKAALDSVDDIKRLKGADLVIITAGMGGGTGTGASPVIAKIAKECGAIVVAIVTTPFDFEGSRRIIANEGIKELVEVDSYIIISNNKLLLQ-YIAFNDAFKCADNILKQTIRTLIDVIALPGIINLDFADLETIIKNSGEAVVGIGTASGQDRATKAITSAISSPILESSIVGATDAIVYFNASNEVTLNEINKAIMTMRLVGQDINIIFGLTNESNL-GELYVSVIATGLRD-DMA
>OFV66764.1|Archaea___Halobacterota-Syntrophoarchaeia___Syntrophoarchaeales___Syntrophoarchaeum_A_butanivorans___88.89___GCA_001766825.1
KIFLIGIGQGGGKIADLFLYD-RRIRAIAINTARLGLKPMEDRILIGESIVKGHGVGADNELGARVAAEDIYTIQAIHEIDAFLIVAGLGGGTGSGGAPVIARRLKKLVEPVYGLGILPARDEGGLYSNAARSLMTFVEVDNLFLFDNEPWKKEGE--LEDAYAFMNEEIVRRFGILFE-V---GQVVVDAAEIINTLRGGGISTVGYAVEEGEDKITSLTRRAVMGRLLSCDISSAERGLIVVAGPPELSRKGIEKAKLWVEMI-RGTEVRGG---DPK-SDYVAAVTVFSGVTDIK-P
>WP-109969138.1|Archaea___Halobacterota-Methanomicrobia___Methanomicrobiales___Methanospirillum_lacunae___99.54___GCF_003173355.1
KVFFIGFGQAGGKIVDKFIFD-RS-RAIAVNTARMGLQDFEDRVLIGQTTVKGHGVGTDNDTGAQITFDEIDIVMAIGETEAFIIVAGLGGGTGSGGAPVLARHLKKITEPVYVLAILPAPEEGRLYSNAARSLATLVEADNVILFDNSAWKNEGE--IKGAFDRLNEEIVRRFGLLFEHV---GEMVVDSSEIINTLKGGGISSVGYAISEGMDRVLSLVRRAMLGRLLPCEYSTASRALVLVAGPPDLDRKGIEKAKSWVENI-AGVEVRGG---D-Q-SRFVAAVVLLASIASIE-P
>PXF51557.1|Archaea___Halobacterota-Syntrophoarchaeia___ANME-1___ANME1a_sp003194425___87.91___GCA_003194425.1
RVFVIGYGQAGGRVADAFYYA-RGIRALAINTARLGIKPMRDRLLVGDAMTKGHGIGADNEMGAKVATDELYTIQAIHEVDAFLIIASLGGGTGSGGAPVLARRLRSLDEPVYGLGILPAKEEGSLYSNAARSLMTFVEVDNLFLFDNDAWKTSGE--LKEAFQGINEEIVRRFGILFE-V---GQMVVDAAEVMNTLRGGGISTIGYAAEEGEDRITSLTRRAAAGRLIPCDVTTAERALVIAAGPPGLNRKGVEKSKERVELI-RGTEVRGG---DVK-SRYVSTVVLFSGVSTIK-P
>WP-094254327.1|Bacteria___Firmicutes-Bacilli___Mycoplasmatales___Mycoplasmopsis_B_testudinea___98.46___GCF_002245785.1
SIKIIGVGGSGTNSVNNMISNLQGAEFYVANTDKQALELTENRIHLGKDSARGLGAGADPKIGEAAAQNSLAEIKVVKGSDMVIITAGMGGGTGTGAAPIVAEAAKSAGALVVAIVTTPFMFEGNKRKNALEGIDKLKKVDSIITISNDKLLEQ-FVPLNDSFVYADTILKQTVKTLTDIIGVPARINLDFADVKTVMANKGNAIVGIGRATGKDRAASAAVHAISSPIIENSIKGASDAIINISG-SNVTLKEINTAVAVITATGKDTNIIFGTKINDSNDDEMYVSVIATGIDK-KLP
>GBE54331.1|Archaea___Hydrothermarchaeota-Hydrothermarchaeia___Hydrothermarchaeales___BMS3B_sp002897955___97.2___GCA_002897955.1
KIMIIGLGQAGSKIADLFIDD-KHTESIVVNTAVMGLQPREDRILLGETLLKGHGVGADNKKASRIAEDEIEIILKISDFDAFFVVAGLGGGTGSGSISVVARHLKEVDEPVYAIGILPAENEGDIYTNTARCLKSLLSCDATILVDNGAFLHSGE--VRQAYDRINMEIVKRLGIICERV---GEMIVDASEVINTLNAGGICSIGYASEA-YGRVLSVTKRAIKGRLLPCDYTTSQKALIIIAGPHELDRKGIEKARKWLETI-SGTEVRGG---DPK-SNYVGCVVLLAGIGDIE-N
>WP-092536862.1|Archaea___Halobacterota-Halobacteria___Halobacteriales___Halopelagius_longus___99.38___GCF_900100875.1
NVALIGVGLAGGRIVESLLYE-DGVDALAVNTARVELEPEDRRVLVGQSRVKGHGVGADNELGAEVTREDIGDVLVVHEVDAFLVVAGLGGGTGSGGGPVVAEELGRVAEPVFGLGVLPGRDEDGINTNAARSLPTFVEVENLVLFDNDAWRQSGE--VSTGYESLNRELARRLGVVLE-----DDGAVETADVRRTLNAGGVSTIGYASVEGDKRVTSLVRRAALSRLVPCDIESADRGVVVVAGPRAVSRQGVERGREWVRET-ETTEIRGG---D-N-SESVAAAVLLSGLDSIE-P
>GBE54005.1|Archaea___Hydrothermarchaeota-Hydrothermarchaeia___Hydrothermarchaeales___BMS3B_sp002897955___97.2___GCA_002897955.1
KCMLIGLGQAGGKITDRFMYD-GRIMGVAVNSARVGLKPEQNRVLIGETIVKGHGVGADNRLGAEIARKDMDRIMTIENVDAFVIVSSMGGGTGSGSAPIVAKYLKKTSENVYIIGVLPADNEGGIYLNAARSLKTLSYADALILVDNGVFLNPGE--LKEAYSRINNEIVKRFDVLFEHV---PELVVDASEIANTINGMEICTIGYASEK-ADRVLQLVTGAVKSHLLPCDFRYVRKALVVIAGPPELSRVGMENSKEWLETI-KGKEVRGG---DPG-SDYIAVCVLISGLTDFL-P
>GBE17889.1|Archaea___Hydrothermarchaeota-Hydrothermarchaeia___Hydrothermarchaeales___BMS3ABIN16_sp002923215___90.22___GCA_002923215.1
KTLVIGLGQAGGKIADSFLDD-KPTECIAVNSALAGLIPQEDRIVIGETVVKGHGVGADNKLGADIAEDEVDVILRIADFDAFLLVAGLGGGTGSGVIPVLSKHLKQVDEPVYALGILPAENEGDIYTNAARSLKTLLNADAVILVDNGTFLRGGE--VREAYARINKEIVKRMGIVAEAV---AEMVVDTSEIINTMRTGGICSIGYASERGEGRILSVVKRATKGRLMPCDYRSANKALIVLAGPPSLDRKGIEKSRQWLENI-TGAEVRGG---DPK-SGYVGCVVLLAGISDID-K
>PSQ16966.1|Archaea___Halobacterota-Halobacteria___Halobacteriales___SW-7-71-33_sp003023195___88.72___GCA_003023195.1
KLGVIGFGNAGSKIADRLLYE-EGTSVVAVNTARAKLEPQENQYLIGQTQAKGHGVGGDPELGAQLAREDFPEIKALYEIDAFLIVAGLGGGTGSGGAPVLAERLRDLGEPVYGLAVLPSEEEGGRASNAARSLPSFTSTDNLLLFDNETWRRSED--FQSGYEATNREIVKRVGTLLERV---SENAMDSSDIRRTLGTGGVSTIAYAETGGEDKVDGLVRQAVGTRLCPARVDSAERSLIVVSGPPRLSWKGVESARRWVEET-GSSEVLAG---DET-ADTLSAVVLLSNVTELD-P
>OKZ89062.1|Bacteria___Firmicutes-Bacilli___Acholeplasmatales___CAG-307_sp001916215___97.33___GCA_001916215.1
IIKVIGVGGAGGNAVDRMIYDVRGVEFVAVNTDAQDLKKADTRVIIGRNSTRGLGAGAKPEVGRNAALEDEDSIRVVKDANMVFIACGMGGGTGTGAAPVIARVCKESGCLTVGIVTKPFFFEGPERMNAVAGLEELKFVDALIVIPNQRLFSIIDTPMLQAFREVDDILRQGVQGISEIVNFQGLINIDFADIKTVMKDSGAALMGIGVGSGPNRAVEAARNAIHSNLLEVSIDGATTAIVNIASAEQIALTETEAILSEIRNCDKNLNVIYGAYINNDLGEEIVVTIIATGYEKISLP
>MBH52145.1|Bacteria___Chloroflexota-Dehalococcoidia___UBA1127___GCA-2717925_sp002717925___79.87___GCA_002717925.1
RICAVGVGGGGTNAIIRMMRPVPGVEYICINTDIKSLGNGAKVLQIGDVLTRGHGAGGNPEVGYAAAEQSKKELESLSGADLVFLAIGMGGGTGTGAAPLVADIAKKSGALVVAVATTPFAFEGVRRMTAHSGLTELRHVDNMIVIHNDRLLELFKTTMESALRMADDAVMLGVLSVAELVNRPGEINVDLADVKSIMGLPGHALMAIGEGTGKDAPLQAAKQAVSNPLLDLSIEGAQGVLFNVTGGTSMTLGEVNAAGEFVQQVNSHAMIFFGMANNGNKKEHAQVTIIATGIPDLDIP
>CDD23362.1|Bacteria___Firmicutes-Bacilli___RFN20___CAG-345_sp000433315___97.75___GCA_000433315.1
KIVVIGVGGAGSNAVNKMLDKSESISYWVFNTDAQALSPCEHRLVLGKNTTRGLGAGGNPSVGKEAALDSIDDIKIVSGANMVFIAAGMGGGTGTGAAPIVAKVAREAGALTLAIVTRPFDFEGQSRKKAIEGINDLKNADSIIIISNNSLMNS-NRPFSDAFSESDRVLGQCVKTITDLIILPGIINLDFADIKNTLANKGMAMIGFGMGEGEKKSIEAATNAFSSPLLEASIRGAHTAIINISGGPGVTLNDASEAVEYIRAAGNNINIIFGVQQNPQLKDSMLVSVIATDFDNI-LP
>WP-025251145.1|Bacteria___Firmicutes-Bacilli___Mycoplasmatales___Spiroplasma_B_sabaudiense___99.25___GCF_000565215.1
KIRVIGVGGGGCNAVNRMVENVQGVEFIVANTDAQVLAKAETKIVIGAEISKGLGAGANPDVGRQAAIESENKLKVLAGSDLIFIAAGMGGGTGTGAAPEIARIAKETGALVIGIVTKPFRFEGRMRNYAVQGISELRYVDSIIIISNDRLLDII-IPVAESFREADNILKQGVQTITDLIAVPSVINLDFADVRTVMQGKGNALFGIGIGKGPDKAIEAANKAITSSLLETSVRGAKDAIVNVTGGKNVSLNDAYDAVDIVQASGEDLNIIFGIAINENLDDELIVTVIATGFED-DFP
>MAG39834.1|Archaea___Nanoarchaeota-Nanoarchaeia___Pacearchaeales___ARS1160_sp002688415___69.24___GCA_002688415.1
RIKVVGVGGAGNNTLTRMHIGIRGGEMIAINTDAQDLLSADQKILIGREISKGLGAGSNPAVGREAAKESLTEIKKLQNSDMVFITCGLGGGTGTGAAPVVAELAKKQGALTIGVVTLPFSVEGAKRINAQEGLERMQIVDTLILIPNDRLLDLATLPLPTAFKIADEILTNAVKGITELITSSGLVNLDFADIKTVMGDGGVSLIGVGESDTNERAREAVDKALNNPLLDVDVKNAKGALINVIGGNDLSLDEYKEAVQLIGQLSPDARIISGAKISPDMEKSLKVMVIITGVHELGIE
>PIU62786.1|Archaea___Nanoarchaeota-Nanoarchaeia___CG07-land___CG07-land_sp002779595___76.25___GCA_002779595.1
SIKVVGVGGAGNNTILRMSVGIKGAELVAVNTDAQDLLIADTKVLIGRDLTAGLGGGADPNVGREAAKESEHDLRALEGADMVFITCGLGGGTGTGAAPVIAELAKKMKALTVGVVTLPFSVEGNTRMNAQEGLERLQNVDTLIVIPNDKLLEIAPLPLHTAFKVADEILTNAVKGIAELVTKPGLINLDFNDIRAVMKEGGVAMIGVGESDSENRACEAVEKAIENPLLDVGITGAKGAIVNVSGGPNMTLEEAKTVVHTISRLAPDAKIIWGANISNDLNNTIKTMLVVTGVEELGIE
>PIO00152.1|Archaea___Nanoarchaeota-Nanoarchaeia___PEZQ01___PEZQ01_sp002763265___82.71___GCA_002763265.1
TIRVIGVGGAGNNSLTRMSIGIKGAELIVVNTDAQDLLLADKKILIGKEASSGMGAGSNPKVGEEAARESESELKSLAGADMVFITCGLGGGTGTGAAPVIAEIAKKNGALTVAVVTLPFTIEGNKRINALYGLERMEIVDTLIVIPNDKLLEIAPLPLQTAFKVADEILTNAVKGIAELVTKPGLINLDFADIRAVMGQGGVAMIGVGESDSENRAVEAVEKAVNNPLLDVDITGAKGALINVSGGPTMTLDEAKEVVEAVSRLDENAQVIWGAHITDDMDTVIRTLLIVTGVKDLGIE
>OIO65260.1|Archaea___Nanoarchaeota-Nanoarchaeia___Woesearchaeales___CG1-02-57-44_sp001871415___79.91___GCA_001871415.1
SIKVVGCGGAGNNTITRITVGVAGAETIAINTDAQDLLTCDKKILIGRELTKGLGAGSIPKIGEEAARETEAEIKVIQGSDLVFVTAGLGGGTGTGSAPIVAEIARKQGALTVGIVTMPFAMEGTRRYNASLGLERMETVDTLIVIPNDKLLLLAPLPIHTAFKVADEILTNAVKGIAELVTRPGLVNLDFADIKTVMGNGGVALIGVGESDTENRALEAVEKAIGNPMLDVDISGANGALINITGGMDLTLEEARSIVEAVSKVDPEARIIWGAQVNEDMQKAIRVLLIITGVHELGIE
>KHO53246.1|Archaea___Nanoarchaeota-Nanoarchaeia___SCGC-AAA011-G17___GW2011-AR18_sp000806155___76.87___GCA_000806155.1
KIKVIGCGGGGNNTINRMSVGIAGTETVAINTDAQDLLNANIKILIGRELTSGLGAGSIPKVGEDSARENEKEIRAIHGSDIVFITCGLGGGTGTGAAPVVAELAKKQGILTVAIVTLPFAMEGQRRYNAIAGLEKLETVDTLIVIPNDKLIELCHLPLHTAFKVADEILTNAVKGIAELVTKPGLVNLDFADIKTVMGKGGVAMIGVGESDSDNRAVESVEKAIQNPLLDVDITGANGALINILGGPSMTLDEARKIVETITRLDEDARVIWGAQISEDLENTIRTLLIVTGVTELGID
>PIU29931.1|Archaea___Nanoarchaeota-Nanoarchaeia___Woesearchaeales___0-14-0-80-44-23_sp002779235___84.11___GCA_002779235.1
TIKVVGCGGGGNNTINRITVGITGAETIAINTDAQDLLTSDHKILIGRDLTKGWGAGADPKVGEQAARENEQEIKAVKGADMVFVTCGLGGGTGTGSAPIVADLAKKTGALTVGIVTMPFSMEGKRRFNALTGLERLEVVDTLIVIPNDKLLELAPLPVQTAFKIADEILTNAVKGIAEMVTKPGLINLDFADIRAIMTNGGVSLIGMGESDTQDRATESVDKAVKNPLLDVDITGANGALINICGGPDFTLQEAKKVVENVAKMDENARIIWGAQISEDLGKTVRTMIIITGVKDLGIE
>PIN74810.1|Archaea___Nanoarchaeota-Nanoarchaeia___Woesearchaeales___1-14-0-10-37-12_sp002762795___78.5___GCA_002762795.1
SIKVIGCGGGGKNTINRITVGVHGAETIGINTDAQDLLNADKKILIGRETTKGMGAGSDPKVGEAAARENEHDIKSLSGADMVFVTCGLGGGTGTGSAPVVAEIAKKNGALTVGIVTMPFTMEGNKRYNAVIGLEKLQNVDTLIVVPNDQLLELAPLPLHTAFKVADEILTNAVKGIAELVTKTGLVNLDFADIRAVMKNGGVSLIGVGESDSENRAIESVEKAINNPLLDVDISGATGALINVAGSKDMTLNEARKVVEAVSKLSDDAKIIWGAQIYEDLGSTIKTMLIVTGVKELGID
>PIN70365.1|Archaea___Nanoarchaeota-Nanoarchaeia___Woesearchaeales___CG08-08-20-14_sp002762705___73.69___GCA_002762705.1
TIKVVGCGGGGGNTINRIAVGIAGVETLAMNTDAQDLLSADHKILIGKEITRGLGAGSNPKLGEDAARENEQDIKSISGCDMIFITCGLGGGTGTGGAPVVAEVAKKLGALTVGVVTMPFSMEGQRRYNAVIGLEKLEIVDTLIVIPNDKLLELAPLPLHTAFKVADEILTNAVKGIAELVTKAGLVNLDFADIRAVMGNGGVALIGVGESDSENRAVEAIEKAISNPLLDVDISEANGALINVIGGQDMTLEEARKVVETISRIDEEARIIWGAQISDDLANTLRVMLIITGVKELGIE
>EGQ40458.1|Archaea___Nanohaloarchaeota-Nanosalinia___Nanosalinales___Nanosalinarum_sp000220355___78.58___GCA_000220355.1
EIKVIGTGGAGNNTISRLVVGIEGCETLAMNTDAQDLLKADRKELIGKELTGGLGAGADPKVGEESAKESQKEIKSVEGADMVFITCGLGGGTGTGSAPVIAQQAKKEGALTVGIVTLPFEMEGDQRRNAEYGLEMLETVDTLIVIPNDKLLEIVPVSLNTAFKIADEILVNAVKGVTELVTKPGLVNLDFADIRAVMGEGGIAMIGMGQSDTESRATEAVQKALSNPLLDVQIDGGKGSLVNVTGGEGLSLNEAQEVVNTVSKLDNSAKVIWGAQIRDDMDTTLRSMIIVTGVQNLGLR
>MAH49420.1|Archaea___Nanoarchaeota-Nanoarchaeia___Pacearchaeales___ARS10_sp002690445___52.96___GCA_002690445.1
RIKVVGVGGAGGNTVSRMRIGIKGGEIISVNTDAQDLLNADKKILIGREISKGLGAGSNPRIGAEAAREQTQDIKALANPDMVFITCGLGGGTGSGAAPIIAEVAKKLGALTIGVVTLPFTVEGRKRINAVEALEKMEIVDTLIVIPNDKLLELAPLPLPTAFKVADEILTNAVKGITELVTRSGLVNLDFADVKTVMADGGVSLIGMGESDSNSRAQEAVEKAINNPLLDVDIKDASGALVNVLGGEDLALEEYKQIVQTIGQLAPDAKLISGAQISKDLSGTIKVMVIITGVHELGIE
>MBK64372.1|Archaea___Thermoplasmatota-Poseidoniia___Poseidoniales___MGIIb-O3_sp002719615___75.33___GCA_002719615.1
KIRVFGCGGAGSNAVARLEESLFDDEYVAINTDAQHLLAVENKILIGR-TARGRGAGGDPEKGEQAAYESERILKEVEGCDLAFITAGLGGGSGTGSAPVISRLAKQAGALTIAVVSYPFLSEGSLRKNADWGLERLKTADTVIVLPNERLLEIVKLPLDAAFRVADELLVRSISGVSEMISREGIVNLDFQDLKSVLSNGGIGVIGLGEGE---TAEIATNEAIENPLLDMDISDARGALINVVGGPGLTLGEAEKCADIIRKINTYAKIIWGVTTDESLGNNIRVLLVLTGVKSRTVE
>MBT86126.1|Archaea___Thermoplasmatota-Poseidoniia___Poseidoniales___MGIIb-O5_sp002730095___51.47___GCA_002730095.1
KIRVFGCGGCGSNTVARLEEDLFDDEYVAVNTDAQHLLAVRNKILIGR-SARGRGAGGDPEKGEQAAYESERALKEIEACDLAFITAGLGGGTGTGSAHVVARLARAAGALTIAVVSYPFLSEGALRRNAEWGLERLRVCDTVVVLPNERLLEVVRLPLDAAFRVADELLMRSIKGVSEMIAKEGVVNLDFQDLRSVMENGGVAMIGLGEARGEGMAAAATEEALQSPLLDIDVSDARGALVNVVGGPSLSLGDAESCAKIIRKINPYARIIWGATTDPNMGDGIRVLLVLTGVKSRTVE
>AKA49079.1|Archaea___Thermoplasmatota-Thermoplasmata___Thermoplasmatales___GCA-965745_sp000965745___97.94___GCA_000965745.1
HIKIFGAGGAGSNSISRLMEGIKEARLIACNTDAPHLLRSHNKILLGKNLTRGLGSGADPKIGEEAARESEQEILYVSGSDIMFITAGLGGGTGTGSAHYIARIARNLGALTIGVVTLPFKSEGVVRKNADWGLNKLISSDTVIIIPNDKLLELVPLPLEKAFKYADEIIVKAIVGLTDLVTNPGLINLDFNDLKTIMQNSGVAMIGIGVSKEETRIIDAVDKAVNSPFLQMDMSTATGVIVNVKGGRDLQLQEANNAAEEVQRVGKNTKIIWGANIDDSYEGQVEILIVATGLAEDDLD
>KXH77811.1|Archaea___Asgardarchaeota-Lokiarchaeia___Thorarchaeales___SMTZ1-83_sp001563325___90.19___GCA_001563325.1
RILVVGVGGAGNNAVTRIMVGVEGAETLAANTDAQDLYSSNHKLLLGKETCGGLGAGNDPDVGEAAALESYDVIKVIRG-DLVFITAGMGGGTGTGAAPLIAKAAKENGSLTVAIVCLPFEVEGETRRNATRGLTALMHVDTLIAIPNEKLLEIAPLSLPEAFMVADEVLVRAVKGIAELISKPGLVNLDFADVRTTMKNGGVSIIALGEGQGENRAEEAVINALRNPLIDVSIENARNILVNVSGSTDLQLAEAKRVVELVTQVHPGAEIIYGALISQELEDRLRVTIIASGVNDLGLP
>OLS26346.1|Archaea___Asgardarchaeota-Lokiarchaeia___Thorarchaeales___AB-25_sp001940705___90.12___GCA_001940705.1
RILVVGVGGAGNNAITRLMVGVEGAETLAANTDAQDLYNSHHKLLLGKETCGGLGAGNDPDIGEAAAIETYDDMKVVRG-DLVFITAGMGGGTGTGAAAHIAKAAKENGALTVAIVCLPFDVEGATRKNATRGLNALMHVDTLIAIPNEKLLEIAPLSLPEAFMVADEVLVRAVKGIAELISKPGLVNLDFADVRTTMKNGGVSIIALGEASGEDRAEDAVINALRNPLIDVSIENARNLLVNISGNADLQLSEAKRVIEIVTQVNPGAEIIYGALIVPELDDRLRVTIIASGVNDLGIP
>MBM47277.1|Archaea___Thermoplasmatota-Poseidoniia___Poseidoniales___MGIIb-O3_sp002722735___66.93___GCA_002722735.1
KIRVFGCGGCGSNTVARLEEGLFDGDYVAVNTDAQHLLSVENKVLIGR-SARGRGAGGDPEKGEQAAYESERVLKEVDECDLAFITAGLGGGTGTGSAHVVARLAKSSEALTIAVVSYPFLSEGAVRRNAEWGLERLRVCDTVIVLPNERLLEVVRLPLDAAFRVADELLMRSISGVSEMIAKEGVVNLDFQDLRSVMENGGVAMIGLGEATAEEGAEKATREALESPLLEIDISDARGALVNVVGGPGLTLGEAEQCAKIIRSINPYARMIWGVTTDNSMGNEIRVLLVLTGVKSRTVE
>EQB65799.1|Archaea___Thermoplasmatota-Thermoplasmata___Thermoplasmatales___GCA-000496135_sp000496135___94.72___GCA_000496135.1
KIKLFGAGGAGSNTINRIMDPLSKVRLIALNTDAAHLRAAHNKVILGRNLTKGRGSGADPKVGEEAAKESERDIQFIDGTSIAFITTGLGGGTGTGSGPYIASKAKKAGILTISVVTWPFADEGEKRTNAREGLEKLVYSDCVIVIPNDKLLELVPVPIQKAFKLADEIIMKAISGISDLITKPGLINLDFNDLVRVTKDSGMAMFGLGLSSAPQRITEATEQAVNSPFLDVDLSTSKAVIVSIQGGKDLMLDEAASALDIIKKVGEKAEIIMGTSLEPQLNGKIQIMVLATGVKGFGVD
>WP-010917050.1|Archaea___Thermoplasmatota-Thermoplasmata___Thermoplasmatales___Thermoplasma_volcanium___97.97___GCF_000011185.1
RIKVFGFGGSGSNTINRLMENLSGVKLIACNTDAAHLLRAHSKILLGKNLTRGLGAGADPSVGEMAAKESESEILQIDETSIVFITAGLGGGTGTGAAPYVAKLAKDRGALTISFATLPFSTEGFVRMNAYEGVRKLVNSDAAVIIPNDKLIEKFNVPVYKAFKFEDEVIATGIKGITDLIMSTGTINLDFNDLRKVMKDAGYSAIGMGSSSQNDRIVEALEKALDSPFMDVDISKAKGAIINVTGGRDLQLQEAQQAADILKKIARDATIMWGTVVDESIRSSVKILVIVAGVKEPGIE
>OWP55281.1|Archaea___Thermoplasmatota-Thermoplasmata___Thermoplasmatales___B-DKE_sp002204705___98.61___GCA_002204705.1
KIKIFGTGGAGSNTITRLAEKIAGVELIACNTDAQHLLKANGKVLLGENLTRGLGSGANPLVGEEASKESEGEIIRLKGSDLVFITAGMGGGTGTGSAPHIAKIAKSLGAISISIVTLPFRSEGSGRMNARWGLRKVIYSDTTIIIPNDKLLELVPLSLQKAFRYADEIIVRAIKGIAELITKPGLINLDFNDLKTVLKNSGMAMIGIGIGNGDARVKSAIQNALDFPFIKADLSTASGVIINITGGRDLQIQEASIASEMIKVSNKSTKIILGINIDPSLESKVQVMLVVTGVSDSGID
>HCG24563.1|Bacteria___Verrucomicrobiota-Lentisphaeria___Victivallales___UBA11452_sp003526375___93.89___GCA_003526375.1
KIIIIGIGGNGARIIRSFSLGSA-VDTAAIDTDRESLGGAKSTIQAESDWTSGLGCGGDIMKGERAIARERSRITMITGYDYIIVTGGLGGGTATGGIRTVASVAKGLAVPTLFLLTTPFSFESYTKRNAEDCIGELLITEALITLPNDLLFSTLPSPADEAFAKASEEMAASVFGAAEILRSRKLIGSDFAEFSAILQKRTSCAIGIGRADG-DRCSLALERMLESPFLGARLESSNAVILTVTGGPDLQIDEMKRAIENASILPQGVNLMTGTSINPDYAEQVQLSVLAVRYDDLDVP
>OGV37670.1|Bacteria___Verrucomicrobiota-Lentisphaeria___Victivallales___GWF2-45-14_sp001804785___93.52___GCA_001804785.1
KITVLGIGSSGVKIAERLFMEMLGLEIIGMDTDANSLGSLANKTAIDSEWRGGYGCGGDVIKGQRSFSRERARIRIIESASLLIVTGGLGGGTVTGGAPIIASEARACKKPVIFVLSIPFVFEGYNKNLAEDGIKELLMADILICVPNDLLFSSLSAPVEEAFRKADEEISRAILGISELVRCGNLLSTDFSDLRSVLARRSTCGVGVGLADGLNRCHMALERVLSSPLLGGKIKNAHALFISVTGGSDLQIGEVKKALESVQLARKNARMIIGANTDDAYNGKIQITLITVNFEDLDIP
>MBT98490.1|Bacteria___Chloroflexota-Dehalococcoidia___UBA3495___UBA9611_sp002730485___73.71___GCA_002730485.1
SIKVIGIGSAGCNRIRSMISSNPPMTFAMVNTDDSLLAN-DPRIDIDETKARAWESGGVQELA--GTDGSTDRLRFLSGSDLVFVTAGMGGSIGTGVVPYVARVAREQGALVLGFVTAPFSFEGRRRMQAVAGIDRLRLVDNSIVIHNDRLSSPVKPDSVKAFRMSDEVATEGIMGLSDLINVSQKMSVDFSDIKQMMKHRGRSLMSIGRGSKTNGPMAAAIQAVDNPLLDLSIEHAASVLIVVKGRAALTLSGINAARQVVAAAPNAEKIMVSVRVDDAMGEDVNLILFATGIRD-DLA
>PCJ78725.1|Bacteria___Chloroflexota-Dehalococcoidia___UBA3495___UBA9611_sp002746355___78.88___GCA_002746355.1
RIKVVGVGNAGCKRVERMMRAVPGMTFAMVNTKANGTEEAGDVIRIGANNTRAWGAPGNHQXGDDSPDETSQELRSLADADLVFVTAGMGGGTGTSAAPNVARLAKEQGAFVVGLVTAPFSFEGRRXMLXVAGIERLRQVDNLILVHNDRLLGYIDSHMASAFQKVDEVVAQAMIDLSEVINAPQEVNLEFAGVRYIMXLRGGTLMAIGRGSGTAGPAEAARQALANPLLDLSFDDASGVLMMFNGGSXMTLGXVNAARQVLKTVRDHSHVFIGVRIXEGMGEEVSLTLIAAGLQ-----
>MBC47085.1|Bacteria___Verrucomicrobiota-Kiritimatiellae___Kiritimatiellales___GCA-2712105_sp002712105___77.98___GCA_002712105.1
RILVLGVGGSGCSCVANYSF-NKSLSYMLVDSDEASLSNSENIFLIGKKLTLGGSTGGDVEIGRQVIEKDASKLRILEVVDLVIIIGGLGGGLASGAIPVITRIAKECLTRSIVLSTFPYFFEGKNRIIAKDSVKRIRHADVVIKLHNDKLKKRINR-YEQSFKESHFYFENAINSIWIMCNKPGICGLDYSSLQTIIKFCGFCHYVHTRCEDCNRSKKIINDLKNHPLTSLILKDAPGAIILIRGDKNLKLLEIEEIMNFLNEFVDNAWINFGIQHDKSIDGIFVDVFVAETWNDLDIP
>OYT64106.1|Archaea___Crenarchaeota-Nitrososphaeria___EX4484-205___EX4484-205_sp002255045___91.75___GCA_002255045.1
KVTLIGVGGGGINSVTTIYSKV-PVITIAIDTDKKQLNNAHHTILIGEKLTGGRGTGGDMKVGEEALRNDIDIVMHVRESDFFLLINSLGGGTGGGAGPALIDELRAENSIIGSVSSIPFRHEGRVRWNASLALSRMLKSDFVLVSLNDMLLDKFGLPVRECFNRYDYLVAEYVKGVIDMIPENSVKHVDFSDFKIATQKTGVSAFGVGRH---H-LNSAVDDALETTFLDFDPSTVQSMLVIFRT-REVSMKDVGSLRK-LNGV---GRLLWGMRV-SN-SS-RNLVIITAGTK-----
>WP-052881148.1|Bacteria___Verrucomicrobiota-Kiritimatiellae___Kiritimatiellales___Kiritimatiella_glycovorans___92.74___GCF_001017655.1
RIMLLGVGGAGLNILGRARLWPEGLRLAAIDTDAQHLSGVPETRLIGETVTRAFSTGSSPDLGRRAAQSDASGIRMIGDLDLLFVIAGLGGGTASGALPQIIRWARADNIMTMTFAVMPFEFEPEAARHAEQALQELRASNVVVPVRNDLLAEENDRTIQESLALADRWILPGVAALARIFCEDGVINLDFGAVGAMLQGGGQAVFACTEVD-REAASGAVEQLFRHPLLDESIGRARGGLIGLTAGNDFRLTELRSMVSEWSRL-PEAVRNWGVSLNEGMSARLGLVTLLM-L-NLDEP
>MAI20158.1|Bacteria___Verrucomicrobiota-Kiritimatiellae___Kiritimatiellales___UBA1859_sp002691095___70.57___GCA_002691095.1
SFLLVGVGGSGCKAVXTAVRS-QGMPYLLIDTDERSGGEDEHFFLIGKNVTNGLSSGGDIELGRQSVEKDSARLRRFESVDMILMVVGLGGGTGTGAIPVLTRIAREANAQTMVLLSLPFAFEGKQRRMAEAAIRRLRHTDAIVQLPNERLKREVN--AADAFLVSHRYMTDAAAALWRICLSEGCCGLDFASIHTLLRACGFCHIASVEADGEDRVKQAASALMVHPLLNRGLEGAAGVVLSIQGDESLTLHEVESVMELLTKLSDEARINFGVYTDRNQPG-ISLIALVTE-KNLDVP
>OGV51214.1|Bacteria___Verrucomicrobiota-Lentisphaeria___Victivallales___GWF2-44-16_sp001803225___95.41___GCA_001803225.1
KVTVCGIGNSGIKIISRLSLEASWLSVSAIDTDESSLEATDNKFTAATEWRNGKGCGGDMLNGQRALARERSKINMLKDSSLLIVTGGLGGGTATGGAPIIASVAKHAKIPSIFIMTMPFALEGHSKRVAEEGVRELLVADVLLCLPNDLLFSSLPTPVAAAFEQADMEVARAIIGVSELIRCNNLISADFSDLRAVLHEKSSCSIGVGSADG-NRCHIALEKMLCSPFLGSQMNTADALFITLTGGADLQIGEMKKALEAAELAGKKTRLIAGTNTDPAYEGMVQLTAITVHYDDLDIP
>OGV61003.1|Bacteria___Verrucomicrobiota-Lentisphaeria___Victivallales___GWF2-50-93_sp001804815___93.81___GCA_001804815.1
RATVIGLGNAGTRIIKELSMASSWLSIAAADTDKASLEAIPNCFPVGFEWTQGLGCGGNVIKGERAFAHSRNVINFIKESSLLVVAGGMGGGTATAGCSSLARTAKKMGIPSIFIVTAPFSFEGHSKRISEAGIKMLLDADVVISIPNDILYSSIPTPAEEAFRKSDIEIARAILGITEIIRCRNILSSDLSDFKNVLQKRSMCCIGLGTAEGENFCHLALERLMASPLLGDSLKEANAAILTLTGGPELNIGEMRHTLEAVQYTGPETKLIVGANTDQLYAGFIHITLVSVRYEDLDIP
>PID84119.1|Bacteria___Patescibacteria-Gracilibacteria___BD1-5___GCA-2747975_sp002747975___89.66___GCA_002747975.1
NIKVVGIGGGGNNAVNRMISGIEGIEFIAINTDAQALFKASTRINIGRATTRGLGAGANPDVGKKAAEESSEEIKALTDADMVFITCGLGGGTGTGAAPVVAEIAKSLGSLVVGVVTKPFAFEGAKRTQAVEGYEYLKKVDTLITIPNDRILSIIDTPLLEAFSVADDILKQGVQGVSDLITRPGLINVDFADVRSVMENAGSALMGIGYGSGENRATEAARGAIESPLLELSIDGAKGLLLNITGGNDLSMFEVDEASRLITSCDPEASIIFGTSIDEAYTGEIKITVIATGFSDYEVP
>RAL56560.1|Bacteria___Patescibacteria-Gracilibacteria___BD1-5___GN02-873_sp003260345___64.62___GCA_003260345.1
NIKVVGVGGAGNNAVNRMISGVEGIEFIAINTDAQALFKASTRINIGRATTRGLGAGANPDVGKKAAEESSEEIKALSGADMVFVTCGLGGGTGTGAAPVVAEIAKSVGALVVGVVTKPFSFEGARRTQAYEGFGHLRKVDTLITIPNDRILTIIDTPLTEAFSVADDILTNGVQGVADLITRPGLINVDFADVRSVMENAGSALMGIGFGSGENRAIDAARGAIESPLLELSINGAKGLLLNITGGNDLSMFEVDEASRMITSCDPNANIIFGTSIDDAYTGEIKITVIATGFSDMEIP
>PIQ41051.1|Bacteria___Patescibacteria-Gracilibacteria___BD1-5___UBA1545_sp002771035___80.52___GCA_002771035.1
NIKVVGVGGAGSNAINRMISGLEGVEFIAVNTDAQALFKAQIRINIGRATTRGLGAGANPEMGKKAAEESSEEIKALAGADMVFVTCGLGGGTGTGAAPIVAEIAKGLGALVIGVVTKPFAFEGQRRFQAIDGYDRLKKVDTLITIPNDKILSIIDTPLLDAFNIVDEVLNQGVQGVSDLITLPGLINVDFADVRSVMENAGSALMGIGYGSGENRAVEAARAAVDSPLLELSIAGARGLLFNITGGSDLSMFEVDEAARIITACDPEANIIFGATINENYTGEIKITVVATGFNDLDVP
>PIE85567.1|Bacteria___Patescibacteria-Gracilibacteria___BD1-5___PDTW01_sp002749055___75.09___GCA_002749055.1
KIKVIGVGGGGQNAVNRMIAGLDGVEFIAINTDSQALYLAPNKIHIGKIVTSGLGAGSNPEVGKKAAEESREDIKALTGADMVFITCGLGGGTGTGAAPIVAEVAKELGALTVGVVTKPFSFEGQNRMKSIDGFETLRKVDTLITIPNDRILSIIDTPLLDAFSIVDEVLSQGVQGISDLITQPGLINVDFADVRSVMNSAGSALMGIGYGSGENRAVEAARGAIDSPLLELSIAGAKGLLFNITGGTDLSMFEVDEAAKIITSVDTEANIIFGATINEDYNGELKITVVATGFDDLDIP
>PIV90281.1|Bacteria___Patescibacteria-Gracilibacteria___1-14-2-50-48-13___1-14-2-50-48-13_sp002783265___70.29___GCA_002783265.1
RIKVVGVGGAGNNAVNRMVAGVEGVEFIAVNTDAQVLLQADIKINIGKATTRGLGAGANPEIGEKSAQESSEELKALDGADMVFITCGLGGGTGTGAAPVIAQLAKEMGALTVGVVTKPFTFEGKRRMSAVSGFDSLKKVDTLITIPNDKILTIIDTPLTDAFLVVDEILRQGVQGISDLITVAGLINVDFADVRSVMGNAGSALMGIGYGTGENRAMEAARNAVDSPLLELSIGGARGILFTVTGGNDLSMYEVEEAAKIITAADPEANIIFGAVINESYTGEMKISVIATGFDELDVP
>PID70016.1|Bacteria___Patescibacteria-Gracilibacteria___UBA4473___OLZORAL124-38-8_sp002747745___75.47___GCA_002747745.1
NIKVVGVGGGGTNAVNRMTSDFNNVEFVVVNTDSQSLFKAEEKVHIGMEATRGLGAGANPEVGKAAAEESLEELKALKGADMVFVTCGLGGGTGTGAAPVVAQVARELGALTVGVVTKPFSFEGHQRMKAQEGYDELANVDTLITIPNDRILSIIDTPITDAFSVVDEVLRQGVQGIADLITLHGLINVDFADVRSVMKDAGTALMGIGYGAGENRAADAAKAAIESPLLEQSIHGAKGILFNITGGTDLSMFEVDEAAKIITAADPEANIIFGSVINEKYNGEMKITVIATGFSDLETP
>PIZ73603.1|Bacteria___Patescibacteria-Gracilibacteria___UM-FILTER-43-11___UM-FILTER-43-11_sp002792495___77.31___GCA_002792495.1
SIKVIGVGGGGSNAINRMIAKVEGVDFIAINTDAQALYQASHRINIGKAATRGLGAGSDPGIGKKSAEESSEELKAIDGADMVFITCGLGGGTGTGAAPVIADLARELGILTVGVVTKPFSFEGARRSVAQEGLDELKKVDTLITIPNDKILSIIDTPLTDAFIVVDDVLRQAIQGIADLITTHGMINVDFADVRTIMRNAGSALMGIGYGTGENRAVDAARAAIESPLLEMSIAGAKGILFNITGGNDLSMFEVDEAAKVITAADANANIIFGTVINENYTGEIKCTVIAAGFDDLEIP
>PCI24918.1|Bacteria___Patescibacteria-Gracilibacteria___GCA-2401425___GCA-2401425_sp002401425___73.15___GCA_002401425.1
RILVIGVGGGGGNAINSMIAKVEGVEFIAANTDAQALVQAVHKINIGKAMTRGLGAGADPAIGKASAEESSEEIKLMEGADMVFVVCGLGGGTGTGAAPVIAQLAREMGILTVGVVTKPFSFEGVKRKQAEEGHIELKSVDTLITIPNDRILSIIDTPILDSFMLIDDILRQGIQGISNIITESGLINVDFADVKSVMSNAGSALMGIGYGSGENRAIEAARAAVDSPLLELKINGAKGLLINITGGSDLSMYEVDEAAKIISSADADANIIFGAVIDENYTGEIKCTVIATGFSDLEVP
>OGJ58580.1|Bacteria___Patescibacteria-Gracilibacteria___Peribacterales___2-02-FULL-49-16_sp001788955___70.75___GCA_001788955.1
TIRVLGAGGGGCNAVARMVAKIHGVDFVVANTDVQSLYPASHKITIGRGTTRGLGAGSNPDIGKRAAEESTEQIKELEGTDMLFITAGLGGGTGSGSLPIIAELARSMGILTVGVVTKPFSFEGFKRKNAEDALENLKKVDTLITIPNDRILSLIDTPLTEAFEVVDEVLQHAIEGISSLITQHGLVNVDFADVKSVMQDAGTALMGIGYGTGDSRAAEAARAAIDSPLLELSINGAQGILFNVTGGTDLSMFEVDEAARIVTTAAPEANVIFGAVIDDNYTGQVKCTVIATGFDELEVP
>PIR51815.1|Bacteria___Patescibacteria-Gracilibacteria___Peribacterales___2-02-FULL-49-16_sp002772605___66.98___GCA_002772605.1
TIRVLGAGGGGSNAVARMVAKLKGVDFIVVNTDVQALYPAAQKITIGRGTTRGLGAGSNPDIGKRAAEESTEQIKELEGTDMLFITAGLGGGTGSGSIPIIAELARSMGILTVGVVTKPFSFEGFKRKNADDALENLKKVDTLITIPNDRILSLIDTPLTEAFEVVDEVLQHAIEGISSLITLHGLVNVDFADVKAIMQDAGTALMGIGYGTGDSRAAEAARAAIDSPLLELSINGAQGILFNVTGGSDLSMFEVDEAARIVTTAAPEANVIFGAVIDEAYTGQVKCTVIATGFD-----
>WP-013462228.1|Bacteria___Proteobacteria-Alphaproteobacteria___Rhizobiales___Liberibacter_solanacearum___96.39___GCF_000183665.1
RITVFGVGGGGGNAVNNMVSGLQGVNFIVANTDAQALTKADRIIQLGTGITAGLGAGSHPEVGRAAAEECIDEITILEKTHMCFVTAGMGGGTGTGAAPIIAKIARNKGVLTVGVVTKPFHFEGSRRMVAEAGIEALQTVDTLIVIPNQNLFRIATTTFVDAFSMADQVLYSGVSCITDLMIREGLINLDFADVRSVMRNMGRAMMGTGEASGHGRGIQAAEAAVANPLLEASMKGSQGLLISITGGSDLTLFEVDEAATRIREVDSEANIILGATFDEALEGVIRVSVVATGIDQLEIP
>WP-062554147.1|Bacteria___Proteobacteria-Alphaproteobacteria___Rhizobiales___Root149_sp001427345___99.61___GCF_001427345.1
RITVFGVGGGGGNAVNNMIAGLEGVDFVVANTDAQALMKAERIIQMGVQVTEGLGAGSQPEVGRAAAEECLDEIMHLSSTHMCFVTAGMGGGTGTGAAPVVAQAARSKGILTVGVVTKPFHFEGGRRMLAEQGIQELQSVDTLIIIPNQNLFRIANTTFADAFAMADQVLYSGVACITDLMVKEGLINLDFADVRSVMREMGRAMMGTGEASGEGRAMQAAEAAIANPLLETSMKGAQGLLISITGGRDLTLFEVDEAASRIREVDPDANIILGATFDEALEGVIRVSVVATGIDQLEIP
>PCI05496.1|Bacteria___Proteobacteria-Alphaproteobacteria___Rhizobiales___GCA-2401155_sp002401155___64.94___GCA_002401155.1
KITVFGVGGGGGNAVNNMIGGLEEVEFVVANTDAQALRSAEKVIQLGVDVTQGLGAGSQPEVGRAAAEECIDEIRYLDGTHMAFVTAGMGGGTGTGAAPVVARAAREMGVLTVGVVTKPFHFEGARRMTAEAGIQELQNVDTLIVIPNQNLFRIANTGFADAFGMADQVLYSGVACITDLMVKEGLINLDFADVRSVMREMGKAMMGTGEASGEGRALAAAEAAISNPLLETSMRGAQGLLISITGGADLTLFEVDEAATRIREIDEEANIILGATFDESLEGVIRVSVVATGIDQLDIP
>WP-026379526.1|Bacteria___Proteobacteria-Alphaproteobacteria___Rhizobiales___Afifella_pfennigii___99.4___GCF_000688515.1
RITVFGVGGAGCNAVNNMIAGLQGVDFVVANTDAQALTRAERVVQMGVAVTEGLGAGSQPEIGRAAAEETIDEINHLSGAHMVFITAGMGGGTGTGAAPIVARAAREAGILTVGVVTKPFQFEGQRRMLADAGITELTHVDTLIVIPNQNLFRVANTTFADAFAMADEVLYSGVACITDLMVKDGLINLDFADVRSVMRSMGKAMMGTGEASGDKRAVEAAEKAIANPLLEVSMRGAQGLLISITGGKDMTLFEVDEAASRVREVDGDANIIFGATFDDSLEGVIRVSVVATGIDQLEIP
>PHR60429.1|Bacteria___Proteobacteria-Alphaproteobacteria___Caulobacterales___Robiginitomaculum_A_sp002733905___98.38___GCA_002733905.1
RIIVIGVGGAGGNAVNNMISGLEGVEFIVANTDAQALAKAERRIQMGSSITQGLGAGMRPDVGADAAQSSLEDIMHLDGAHMLFVAAGMGGGTGTGAAPIIAQAARERGILTVAIVTKPFQFEGSRRMLAEAGIEDLYSVDTLLVIPNQNLFRIATTTMADAFALADEVLNSGVRSISDLMVVPGKINLDFADVRTVMGEMGKAMMGTGEATGERRAIEAAEAAISNPLLDVSLKGAKGVLINITGGSDLTLYEVDEAANLIRQVDPDANIIVGSAEDTALDGIVRVSVVATGVDELEIP
>WP-008040134.1|Bacteria___Proteobacteria-Alphaproteobacteria___Rhizobiales___Bartonella_tamiae___99.56___GCF_000279995.1
RISVFGVGGGGGNAVNNMIAGMRGVDFVVANTDAQALTKADRVIQLGAAVTEGLGAGALPEVGQAAAEECLDEIKYLGNSHMVFITCGMGGGTGTGAAPVVARAAREKGILTVGVVTKPFHFEGARRMTAEAGIEELQSVDTLIVIPNQNLFRIANTTFADAFMMADQVLYSGVASITDLMIKEGLINLDFADVRSVMHEMGRAMMGTGEASGEGRALAAAEAAIANPLLETSMRGARGLLISITGGRDLTLFEVDEAANRIREVDSDANVIFGAIDDESLEGVVRVSVVATGIDQLEIP
>WP-015273016.1|Bacteria___Proteobacteria-Alphaproteobacteria___Rhizobiales___Liberibacter_crescens___100___GCF_000325745.1
RITVFGVGGGGGNAVNNMIAGLQGVDFVVANTDAQALTKAQRILQLGINVTEGLGAGSQPDVGRAAAEECIDEIMHLNNTHMCFVTAGMGGGTGTGAAPVVAEAARNKGVLTVGVVTKPFHFEGARRMLAEAGIQELQCVDTLIVIPNQNLFRIANTTFADAFAMADQVLYSGVACITDLMVKEGLINLDFADVRSVMREMGRAMMGTGEASGQGRAMQAAEAAVANPLLETSMKGSQGLLISITGGRDLTLFEVDEAATRIREVDPDANIILGATFDEALEGIIRVSVVATGIDQLEIP
>WP-017930970.1|Bacteria___Proteobacteria-Alphaproteobacteria___Caulobacterales___Robiginitomaculum_antarcticum___99.51___GCF_000365025.1
RIVVFGVGGAGGNAVNNMISGLNGVEFVVANTDAQALASADRRIQLGADITQGLGAGMRPEVGQESAEDSLTEIMQLDGAHMLFIAAGMGGGTGTGAAPVIARAARERGILTVAIVTKPFMFEGTNRMIAEDGIANLQNVDTLITIPNQNLFRIATTTMTDAFGMADEVLYSGVRSVTDLMVVPGIINLDFADVRTIMARMGKAMMGTGEATGDRRAVEAAEAAISNPLLDVSLRGAQGVLINITGGSDLTLFEVEEAASLIRQVDEHANIIVGSALDNDLQGIVRVSVVATGVEELEIP
>AQS41999.1|Bacteria___Proteobacteria-Alphaproteobacteria___Rhizobiales___Tokpelaia_hoelldoblerii___96.96___GCA_002005325.1
RISVIGVGGGGGNAVNNMIAGLEGVDFIVANTDAQALTRADRVIQLGVAVTRGLGAGSHPEVGRAAAEECLDEILHLADSHMVFVTAGMGGGTGTGAAPVIARAAREKGILTVGVVTKPFEFEGQGRMAADAGVMELQSVDTLIVIPNQNLLRIVTTALTDSFAMADHVLYDGVASITNVMMKPGLINLDYADVKSIMHDMGKAMMGTGEATGEDRALKAAEAAIANPLLETSMNGARGLLISITGGRDITLFEVDTAVSRVREVDSSANVIFGTIIDEALEGEFRVSVVATGVDKLEIP
>WP-018699958.1|Bacteria___Proteobacteria-Alphaproteobacteria___Rhizobiales___Amorphus_coralli___98.1___GCF_000374525.1
RIQVFGVGGAGCNAVNNMIAGLEGCDFLVANTDAQSLAKAERIIQMGIAVTEGLGAGSQPDVGRAAAEEVIDEIAHLSGAHMAFITAGMGGGTGTGAAPVIARAARDQGILTVGVVTKPFQFEGHRRMLADQGIEELSHVDTLIVIPNQNLFRIANTTFADAFAMADQVLYSGVACITDLMVKEGLINLDFADVRSIMRGMGKAMMGTGEASGEGRAMQAAEAAISNPLLETSMKGARGLLVSVVGGYDLTLFEVDEATTRIREVDPDANIIFGATFDESMEGMMRVSVVATGIDQLEIP
>WP-044992720.1|Bacteria___Firmicutes_A-Clostridia___Lachnospirales___AC2028_sp000702085___99.52___GCF_000702085.1
RIIVVGVGGAGNNVVDRMIDNVTGVEFVAMNTDLQDLELAPDKVPLGEKETQGLGAGADPEVGERAAQESVDEIRHIKDANMLFIVCGMGGGTGTGAAPVIAHEARDMGILTVGVMTTPFSIERAVRRNAELGISKIRDLDTILVIPNDKLFNLASTPIKQMFKLADEVVKQAVRGITDIINEDGDLNLDFADIKKAMKDKGTALIGIGEAEGEGRASAAVKAAVESKLLDSKINSASAVIANVVG--NVTAGDIQEVDDYLKLLGDRVEFFLGMRSDESLGEKLSVTIIATGIDHMEVP
>tr|F0XWY8|F0XWY8-AURAN|Eukarya_.._44056_.._Aerococcus_aanophagefferens
SIKVIGVGGGGSNAVNRMVSSIRGVEFWVVNTDAQALARGTSGLHIGKVLTRGLGAGGEPSVGRAAADESRDDIEMVAGADLVFITAGMGGGTGSGAAAVVANAARGRGALTVGVVTKPFGFEGRKRSQAIEAIERLEEVDTLIVVSNDKLLSIVPAPLADAFLVADDVLRQGIVGISEIIVKPGLINVDFADVRAVMKDAGAALIGIGTGRGPTRAEDAAVAAISSPLLEVPVLNAKGIVFNIIGGPTMTLAEVDRAAQIIYNVDADANIIFGALVQDGMEDELSITVLATGIARRGMP
>tr|M2Y495|M2Y495-GALSU|Eukarya_.._130081_.._Galdiera_sulphuraria
VIKVVGVGGGGSNAVNRMCM-VEGVEFWCINTDAQALSKTSNSVTIGSEITRGLGAGGKPEVGRQAAEESQAAISAVQGGDLVFVTAGMGGGTGSGAAPIVAKIAKEQGCLTVGVVTKPFSFEGRRRMQAEEAIEALREVDTLIVVSNDKLLEIVPTALEKAFSVADDILRQGVVGISEIIVRPGLINVDFADVRSIMADAGSALMGIGSGSGKSRAKDAAVAAISSPLLDFPIERAKGIVFNITGGNDMTLHEINAAAEVIYAVDLNANIIFGALVDDSMENELSITVIATGFPKRDIP
>PIW47189.1|Bacteria___Cyanobacteria-Sericytochromatia___UBA7694___GCA-2770975_sp002783405___89.74___GCA_002783405.1
NIKVFGVGGSGGNTINHMRASFSGVQFIAVNTDAQSLSETENRVQIGSRLTRGLGAGGDPGVGLKALEENRDEMAYLQETDMVFVTCGMGGGTGTGAAPALAQMAKSGGALTVGVVTKPFTFEGKKRKQADAGIQRMLSVDTLIVISNDRLLQSMKMAVRDAFREVDNVLFQAIQGISDIITIPGLINVDFADVKAVMSNAGVGVMGVGSSSREVEAVEAVKRAIENPLLEYSIDGATGVVFNITSGSDIALHEINMAAEVIYTVNPDANVIFGTVLDENMKDEVKVTVIAIVGK-----
>tr|A0A125YR75|A0A125YR75-CYAM1|Eukarya_.._280699_.._Cyanidioschyzon_merolae
LIKVIGVGGGGGNAVNRMATGISGVEFWAINTDVQALKAAHHTLSIGNKLTRGLGAGGNPEVGRKAAEESCDQIAAVRGADLVFVTAGMGGGTGSGAAPVVAEAAREQGCLTVGVVTKPFAFEGRKRMQALEAIEALRSVDTLIVVSNDKLLQIVPTPLQDAFRVADDILRQGVVGISDIIIRPGLINVDFADVRSVMAHAGSALMGIGTGSGKSRAHDAAVAAISSPLLDFPIERAKGIVFNVTGGEDMTLHEINQAAEVIYAVDPNANIIFGALIDQQMESEISITVVATGFP-INIP
>MBA01480.1|Bacteria___Chloroflexota-Dehalococcoidia___UBA2979___UBA6955_sp002707835___87.01___GCA_002707835.1
PIKVVGVGGGGSNAVSRMMSSLPGVQYLAMNTDLQALENADIKVRIGDRLTRGLGAGSDPLRGHRAAEESRELIAALQGAEMAFVTATLGGGTGTGAAPIVAEIARELGALTIGVVTKPFSFEGAKRRQAEEGIRDLQKVDTLIVIPNDRLMQMNDLPVEDAFKAADDILRQGIQGISELITIPGTVNLDFADVRKIMTDAGPALMAIGRGTGQQRAVDAARQAISSPLLEIDITGATGVLFNVAGSKNMTLRELDAAARCIAVVDPDAEIIFGTTVDESLNDEVRMTLIATGFVEADLP
>GBD23633.1|Bacteria___Chloroflexota-Dehalococcoidia___UBA2991___HRBIN29_sp002898215___93.73___GCA_002898215.1
DIKVVGVGGGGCNAVTRMVAKIPGVTFVACNTDAQALMEATTKIRIGEKLTKGLGVGGDPTRGERAADESRDELYLLRGTEMVFVTAGMGGGTGTGAAPVVAEIAKDCGALTIGVVTKPFPWEGARRMQAEEGIARLRKVDTLIVIPNGRLLEICPATVEQAFETADDVLRQAIQSISNIISQNGSINLDFNDVRAIMSEAGPALLAVGKGSGEQRAMEAARAATQSPLLDQSIEGATNVLFNVTHSGNLQLRELDMAARVIAVVDPSANIIFGTVVDPRVGDEVHITVIATGFPDAELP
>PZC49971.1|Bacteria___Chloroflexota-Dehalococcoidia___Bin125___TK10-74A_sp003228175___80.86___GCA_003228175.2
PIKVIGVGGGGCNAVDRMIEGINGVRFLAINTDAQQLERAAETIRVGDKVSRGLGVGGDPELGQKAADESRADLLAVRGMDMVFVAAGMGGGTGTGAAPVVAEIAKQSGALTIAVVTKPFAFEGARRRAALAGINRLEFADTVITIPNDRLLTLADVSASRAFALADDVLRQGISGISDVITTPGEINLDFNDVKKVMGQGGQALMAIGRGSGPNRAVDAAQAAIASPLLETDITGARKVLFNITSSGDLGLMELNLAAKVVQMVDPEAEIIFGTAVHPTLGDEVSITVIATGFADVELP
>OGO46836.1|Bacteria___Chloroflexota-Dehalococcoidia___SM23-28-2___RBG-16-64-32_sp001795235___67.49___GCA_001795235.1
PIKVVGVGGGGCNAVNRMLARIQGVQFVGINTDAQVLMEADERIRIGDRITRGLGVGGDPERGRQAAEESRDEIKAVKDADMVFITAGMGGGTGTGAAPIVAQVAKDIGALTVAVVTRPFSFEGAKRKNADQGVAHLQEVDTLIVIPNDRLLAIADTTVAESFRMADDVLRQGIQGISELITTPGDINLDFADVRRIMADAGPALMAIGRSSGENRAVEAAQAAVSNPLLDISIHGATGILFNITSSGGLGLHELNMAAQVIAVVDPEAEVIFGTTTDPSMGEDVKLTLIAVGFADTDLP
>tr|R1E929|R1E929-EMIHU|Eukarya_.._2903_.._Emilania_huleyi
VIKVVGVGGGGGNAVNRMIAQTGAVEYWALNTDIQALDLSPNRLGLGAGTSRGLGAGGSPDTGAASAKESFEEISMVAGSDMVFVVAGMGGGTGSGGAPIVAEAAKAAGALTVGVVTKPFSFEGQRRMQADAAIDQLRHVDAMIVVSNDRLLDLVETPLQEAFCVADDILRQGVVGISDIIIQPGLINVDFADVQSVMGASGLALMGIGTAEGKTRARDAA---FAAPLIDFPIGQATGIVFTITGSSDMTLQEVNAAAEAIYMADPDANIIFGAQIDDSMGNVLSITVVAMFLR--QVS
>tr|K0T255|K0T255-THAOC|Eukarya_.._159749_.._Thalassiosira_oceanica
VIKVLGVGGGGGNAVNRMITRIDGVSFWAVNTDAQALALSPNVLNIGRSLTRGLGAGGVPDVGKESALENTAEIKICRGSDMVFITAGMGGGTGSGAGPIVAEIARDEGCLTVGVVTKPFAFEGRKRMQAEAAIVELRHVDTLIVVSNDKLLRIVPTPVTDAFLVADDILRQGVVGISEIIIKTGLVNVDFADVRAVMKDAGTALMGVGTGAGKTRATDAAVAAISSPLLDFPISEAKRIVFNVVGGSDLGLSEINAASEVIYNAHEDANIIFGALIDPDMGEEVSITVLACDFRKKRKG
>PIZ51527.1|Archaea___Nanoarchaeota-Nanoarchaeia___Woesearchaeales___GCA-002792115_sp002792115___80.37___GCA_002792115.1
NIKVIGVGGAGNNMVGWLYKGIKGAEIIATNTDHQHLNGADRKFLIGKDCTRGLGCGGFPSKGAEAAQESMTTVKALKTSDMVFVCAGMGGGTGTGASPVVAQVAKDTGAIVIGTVTMPFNIE-RARCKAEFGLQQLRVCDTVIVIDNNRLVQIAGLPIQQAFAVANELVATMIKGIVETIAVPSLVNLDYADVKAIMSNGGVAAIGVGSSDTNNRVEEAVKGALSNPLLDISYEGATGALIHVTGGPDMTLDDVSKIGELVTSLDDDANVIWGARVDEHMKGKLTVMTIITGVNELGIE
>MAG60288.1|Archaea___Nanoarchaeota-Nanoarchaeia___Woesearchaeales___GCA-2688265_sp002688265___74.3___GCA_002688265.1
NIKVIGVGGAGNNMVGWLYKGIKGAEIIATNTDHQHLGGADRKFLIGKDCTRGLGCGGYPSKGAEAAQESMAMLKSLKQSDMVFVCAGMGGGTGTGAAPVVAQVAKDTGSIVIGTVTMPFNIE-KARCKAEFGLQQLRVCDTVIVIDNNRLVQIAGLPIQQAFAVANELIATMIKGIVETIAVPSLVNLDYADVRAIMTNGGVAAIGVGSSDTNNRVEEAVKGALANPLLDISYDGATGALIHVTGGPDLTLEEISRIGEMITSLDEDANVIWGARVTESMKGKVTVMTIITGVNELGIE
>MAF34798.1|Archaea___Nanoarchaeota-Nanoarchaeia___Woesearchaeales___GCA-2687275_sp002687275___72.66___GCA_002687275.1
NIKVVGVGGGGNNMVSWLYKGIRGAEVIACNTDKQHLDEADKKILLGREITRGLGCGGFPNKGTEAAQESLMQLRVLRGSDMVFVCAGMGGGTGTGAAPVIAQVVKENGAIVIGTVTMPFNIE-RARIKAEFGLQQLRVADTVIVVDNNRLVKIAGLPVQQAFAVANELVATMIKGIVETIAIPSLVNLDYADVKAIMTNGGVAAIGVGVSDTNNRVEEAVKGALSNPLLDIEYTGATGALIQVVGGPDLTLDEINTVGELVTQMDEDSNVIWGARIMEEMKTKLMVMTIVTGVKELGID
>PIN74748.1|Archaea___Nanoarchaeota-Nanoarchaeia___Woesearchaeales___1-14-0-10-37-12_sp002762795___78.5___GCA_002762795.1
NIKVVGVGGAGNNMVSWLYKGVKGAEVIVCNTDKQHVDEGDKKFMIGRDLTRGLGCGGFPQKGAEAAQESLMQIKSLRGSDMIFVCAGMGGGTGTGAAPVVASVAKEMGSIVIGTVTMPFNIE-RARIKAEFGLQQLRVCDTVVVIDNNRLVQIAGLPVQQAFAVANELVSTMIKGIVETIAVPSLVNLDYADVKAIMTNGGVAAIGVGSSDTNNKVEEAVKGALANPLLDINYHGATGALIHVSGGPDLTLEEISQVGQLVTTMDEDANVIWGARVSDDMKGKLMVMTIITGVNDLGIE
>KYK26710.1|Archaea___Nanoarchaeota-Nanoarchaeia___Woesearchaeales___SM23-78_sp001595785___82.24___GCA_001595785.1
NIKVIGCGGAGNNMVNWLYKGIKGAEIIGCNTDQQHLNESDRKFLIGKDVTRGLGCGGFPERGAEAAQESMTVIKSLKESDMVFICAGMGGGTGTGAAPIIAQVAKDVGSIVIGTVTMPFKIE-RARVKAEFGLQQLRTSDTVIVIDNNRLVQIAGLPVQQAFAVANELIATMIKGIVETIAVPSLVNLDYADVKAIMTEGGVASIGVGASDTNNRVEEAVQGALSNPLLDISYEGATGAIIHIHGGPDMTLDEISKAGELVTNMDDDANVIWGARVTDDMKGKLTVMTIITGVKELGIE
>OIO64721.1|Archaea___Nanoarchaeota-Nanoarchaeia___Woesearchaeales___CG1-02-57-44_sp001871415___79.91___GCA_001871415.1
NIKVIGCGGAGNNMVDWLYKGVKGAEILACNTDQQHLMEADKKFLMGRELTKGLGCGGFPERGAEAAKESIQEIKTLKSSDMVFVCGGMGGGTGTGSCPVVAQVAKDAGAIVIGTVTMPFKIE-RARVKAEFGLQQLRVSDTVIVIDNNRLVQIAGLPIKQAFAVANELVATMIKGIVETIAIPSLVNLDFADVKAIMTDGGVAAIGVGASDTNNRVEEAVKGALTNPLLDISYQGATGAILHVHGGPDMTLDDINRIGDLVTAMDDDANVIWGARVTDDMKGKVTVMTIITGVKELGIE
>MAF99018.1|Archaea___Nanoarchaeota-Nanoarchaeia___Woesearchaeales___NZBF01_sp002687775___51.44___GCA_002687775.1
NIKVIGSGGAGNNMVSWLYKGIKGAEILATNTDRQHLEGADRKFMIGTELTRGLGCGGFPTKGAEAAQESIADIKSLRGADMTFVCAGMGGGTGTGAAPIIAQVARDLGSIVIGTVTMPFNIE-RARVKAEFGLQQLRVSDTVIVIDNNRLVAIAGLPIQQAFAVANELISTMIKGIVETIAIPSLVNLDYADVKAIMTNGGVAAIGVGSSDTNNRVDEAVRGALSNPLLDINYEGATGALIHITGGPDMTLDEVSRIGELVTTLDDDANVIWGARIDEGMKGKMTVMTIITGVNELGIE
>PJC23885.1|Bacteria___Patescibacteria-WWE3___2-01-FULL-39-13___GCA-002789015_sp002789015___74.62___GCA_002789015.1
RIKVVGVGGGGQNAVSSMFSKTDGVEFIAMNTDLQSLNQAQVRVQLGPQRTRGLGSGSDPEVGDEAARESEKEIEHLQGSDMVFIAAGMGGGTGTGAAPVVAQISKQLGALTVGVVTKPFGFEGKRRMQAEQGIRELRKVDALIVIPNEKLLEVVDMPLSHAFKVADEVVGNAVKGLSDLINSTGLVNVDFADVRTIMQDAGSALMGIGEDDGENRATKAAELAINSPLLGVDINGSTGILMYIVGDANMTMHEVNTAARIVSAAHEAANIIFGANIDPNIKG-IKVTVIATGFDEVEVP
>CCZ95384.1|Bacteria___Firmicutes_A-Clostridia___4C28d-15___CAG-1435_sp000433775___91.94___GCA_000433775.1
KILVVGIGGGGGNAVNAMVENIQEVEFLAMNTDKQALSRA-KRLAIGEKLTKGLGAGANPEIGRQAAEESRATIQMLEGADLVFIAAGMGGGTGTGAAPIVAQIARELGILTIAVVTKPFNFEGTRRMYAEMGIDNLKNVDALVIVQNEKLNR--DFSIKDAFTKADEILMQGIRGVTEIVVQNGRINLDLADVQCAMRDSGMAHMGIGEGKGKNKTIDAIRKAVYSPLSETTIQGAANLMINFRGGDDLTLDEVTVGVDLVKVISPNANVLFGVGFDEEMKDEVRVTLIATGFSDKNIP
>WP-038034072.1|Bacteria___Proteobacteria-Alphaproteobacteria___Rhizobiales___Thermopetrobacter_sp000746275___100___GCF_000746275.1
RIVVFGVGGGGCNAVNNMISNLTGVEFVVANTDAQALAPCERKIQMGNALTQGLGAGSRPEIGAGAAEEAMAEILHLAGSHMAFITAGMGGGTGTGAAPVIAKAAKEQGILTVGVVTKPFHFEGRRRMIAEKGIENLANVDTLIVIPNQNLFRVANTSFTAAFAMADQVLYSGVASITELMTKEGLINLDFADVRAVMSDMGKAMMGTGEASGEKRAIEAAEAAISNPLLDVSLTGARGVLISIAGGPDLTLYEVDEAANRIREVDDEANIIVGATIEDELEGTMRVSVVATGLSDLEIP
>PIO03342.1|Archaea___Nanoarchaeota-Nanoarchaeia___Woesearchaeales___CG1-02-47-18_sp002763335___77.57___GCA_002763335.1
NIRVIGVGGAGNNMVSWLYKGIKGAEILACNTDQQHLNESDRKFLIGRDLTRGLGCGGFPEKGAEAAKESMQEVKGIKDSDMVFVCAGMGGGTGTGAAPIVAKVAKESGAIVIGTVTMPFKIE-RARVKAEFGLQQLRVSDTVIVIDNNRLVQIAGLPIEQAFAVANELISTMIKGIVETIAIPSLVNLDYADVKAIMTNGGVAAIGVGASDTNNRVEEAVQGALSNPLLDISYKGATGALIHVSGGPDMTLDEINRIGELVTAMDDDANVIWGARVSESMKGRITVMTIMTGVKELGIE
>HAE88410.1|Bacteria___Firmicutes_A-Clostridia___4C28d-15___CAG-1252_sp003445835___75.95___GCA_003445835.1
KILVIGVGGAGNNAVNRMISGIDSAEFVAANTDKQDLIEAKKKVVLGATLTRGLGAGSNPNIGKKAAEETKEVIKLLQGVDLLFITAGMGGGTGTGAAPVIASIAHDLGILTIAVVTTPFKFEGERRMQAMSGINELRYVDTLLVIPNEKLLEVLPTSFSQAFSFADDVLRQGIQGIAGLIVKNSIINRDFADVKTVLKEKGFAHIGIGEAEGENRTVEAVRQAVNNRLLDTNIREASAAILFITGGMDLSLTEINEAGSLVAVLNPDATLIFGADMSQDLGGKVSVTIIATGFKDNDLP
>SCI07160.1|Bacteria___Firmicutes_A-Clostridia___Monoglobales___CAG-41_sp900066215___97.99___GCA_900066215.1
RIKVIGVGGGGNNAVDRMIAGVTKAEFICVNTDAQQLAKAPTVLNIGRKLTSGLGAGAKPEIGRQAAEESKDEIKLVKDTEMVFVTAGMGGGTGTGAAPIIAEAAKSLGVLTVAVVTKPFFFEGPQRMNAEEGIKNLAKVDAIVTIPNDLLLKIADVTIKDSFKLADDVLRQGVQGIIEVITQRGIMNCDFADVRTIMKDSGVAHMGIGVGKGENAAQDAVRAAIESPLLETSIEGAENVLLNITGGSEFSLVDMGEVSSIVRLVSEEANIIVGTAMDDNLKDEIKVTLIATGLDSIDVP
>WP-092872649.1|Bacteria___Firmicutes_A-Clostridia___Lachnospirales___Acetitomaculum_ruminis___95.4___GCF_900112085.1
KIVICGVGGGGNNAVDRMIEEVTGVTFYCINTDKQQLDLTRNVVQIGENCTKGLGAGADPKVGAAAATESIDKIDIVKDADMVFVTCGMGGGTGSGAAPIVAKLAKDRGILTVGAVTKPFRFEAKTRMNALKGIEELKNVDTLIVVPNDRLLQIVDTSLPDALKKADEVLQQGIQGITDLINKTGLINLDFADIKTVMEDKGLAHFGIGEGKGSDKCMEAVKAAINSPLLETTIENATHCIVNFSG--DVGLVEASEASSYVQMIGDDSTIIFGVIYDESMQDACKVTIIATGIETLKIP
>PCH99138.1|Bacteria___Proteobacteria-Alphaproteobacteria___Micavibrionales___UBA1664_sp002401195___66.18___GCA_002401195.1
EITVMGVGGAGNNAVNNMISNLEGVNFLALNTDAQALELASKKIQLGTESTGGLGAGARPEIGRVAAEETLEQIEELEGVNMVFITAGMGGGTGTGAAPVVAQLAKEKGILTVGVVTKPFQFEGAQRMLAEAGIEELAHVDTLIVIPNQNLFRIANTTFADAFRLADEVLQSAVRGMTDLMVVPGMINLDFADVRSATSEMGKAMMGTGESSGERRAIEAAEQAINNPLLDVSMKGARSVIINITGGHDLTLFEIEEACNRINEVDPDATIIFGSTYDDSLDGVMRVXVVATGIEDLDIP
>WP-106012657.1|Bacteria___Firmicutes_A-Clostridia___Saccharofermentanales___Fastidiosipila_sanguinis___82.62___GCF_002998295.1
VIRAIGVGGGGCNAINRMVSQVKGVDFIAINTDNQALEAAPTRVRIGDKLTRGLGAGADPEVGAKAATESRDEISLLRGTDLLFVTAGMGGGTGTGAAPVIAQIAQDMGILTVGVVTKPFRFEGAKRSNAEGGIEELSYVDSLIVVPNDKLLDIADTTVDQAFAMADHVLRYGITGISDLVSVPGLINLDMADVKRVMTDAGICHMGIGRAQGPDRVEDAIDEAIHSPLLDSNIDGAQKIIINFTG-SSMKIREVSEAASLVRSAHPSADIIIGAVLDENLDDEIMITIIASGFDDFQTP
>MAY89739.1|Bacteria___Proteobacteria-Alphaproteobacteria___TMED127___GCA-2710765_sp002710765___66.53___GCA_002710765.1
KISVIGVGGAGGNVIXSMISGIKGVSFLSVNTDSQALSSSEETLQLGPTCTQGLGAGADPDVGKQSAEEVSGEIKYLEDTNMVFLTAGMGGGTGTGASPIIAKIAKDLGILIVGVVTKPLDYEGKRRMQAEEGISELQYVDNLIIIPNQNIFHLAKTTYTDAFKLANDVLIDGVKSIMDLMLKPGIINHDFADVKAVMSETGKVHMGTAISQEEDRALKATEEAISNPLLYNSMSGAKGVLVNITGGEDITLHEVDQALNRIRESDXNANLIWGLTKDENFIGKFKISVISTGIELLQIP
>MBA26735.1|Bacteria___Chloroflexota-Dehalococcoidia___SAR202___UBA11795_sp002708065___78.38___GCA_002708065.1
RIKVIGIGGGGSNAVSRMFERVSGVDYIVMNTDVQALMDVPIRIRIGEQLTQGMGVGGNPEKGAASAEESREEIYIIRDSDMIFVAAGMGGGTGTGAAPVIAEIARETGALTVGVVTRPFSFEGNRRSQAQDGVEKLQNVDTLLVIPNERLSVVAKVTAENAFRLADDVLRLGVQSITELITNAGDINLDFADVQSIMRDAGPAWMSIGWGSGESRARDAAQQAITNPLMDVSIEGATGVLFNITGGSDLKLNELHQAAEVIXVVDPDANIIFGMSTDPKMENEIKLTIIATGFPSLDLP
>MBG73606.1|Bacteria___Chloroflexota-Dehalococcoidia___SAR202___GCA-002694895_sp002715665___67.76___GCA_002715665.1
KIKVLGVGGGGCNAITRMYQRIVGVEYLALNTDAQSLLEIPDSIRIGEKLTKGQGVGGDPKKGGASAEESQAEIQKLIGADMIFVAAGMGGGTGTGAAPVVARIAKETDALVVGVVTKPFEFEGTRRTVAEEGIKELRHCDTLLAIPNERLNIICEITTANAFRMADDVLRIGVQSIAEVVTTTGEINTDFADVNAIMRNAGPAWMSIGYGAGEDRAKDAVKQALQNPLLDISIEGAKGVLFNIVGGTDLKLEELKIAADEINLADPGVNMIFGMGTDEKMNSEIRVTIIATGFEEIDLP
>MBG94344.1|Bacteria___Chloroflexota-Dehalococcoidia___GCA-2717565___GCA-2717565_sp002717565___93.23___GCA_002717565.1
KLKVVGVGGGGGNAVSRMFERIPGVEYLIMNTDAQALLEVGVXVRLGEKLTRGLGVGGNPERGREAAEESRDDLVILQGVDLVFIAAGMGGGTXTGAAPVVAEIARELGALTIGVVTKPFGFEGXPRHAAEKGAQELKNVDTLIIIPNDRLLEMSELTMEQAYKLADDVLKQGVQCIAEIITTPGIINLDFADVXTVMQNAGPAWMAIGTAKGEGRAVEAAREAINSPLLDSRIDGARGVIIXITGGTDLKIAEVYEAADVVRAVDPEATIMFGQVTDARMEDEIKITLVATGFPDLEIP
>MBJ27835.1|Bacteria___Chloroflexota-Dehalococcoidia___UBA2963___GCA-2719775_sp002719775___80.45___GCA_002719775.1
SVKVIGVGGGGSNVVARMYQAIPGVDYVAVNTDAQHLLDVPHKVRIGDQLTRGLGVGGDPELGREAAEESREELYLINGTDMVFVAAGMGGGTGTGAAPVVASIAKETGALTIAVVTKPFSFEGRRRQQAETGALLMERVDTLILIPNDRLIALSDMTTANAFRIADDVLRQGVQSIAELVTVPGEINLDFADVKTVMAEAGPAWIAIGNGRGEDRAITAARNAVASPLLDAPLEGATRVLLNVTGGPDLTLQEVNQAAEFIGAVDPEANIIFGMVTDPRLEEEVRVTIIATGLPQIELP
>MBP64505.1|Bacteria___Chloroflexota-Dehalococcoidia___UBA1151___GCA-002725925_sp002725925___83.66___GCA_002725925.1
AIKVVGVGGGGSNAVSRMYERIPEVEYISVNTDAQALSDVPMRIRVGDRTARGLGVGGDPAKGRECHEEDRDEIKALNGADLVFVAAGMGGGTGTGGSPVVAEVAKELGALTVGVVTKPFNFEGARRKQAEEGIKVLAVVDTLIVIPNDRLLIMSNLSMDMAFRMADDVLRQGVQSIAELILKPGEINLDFADVKTIMSNAGPAWMAIGHGSGEDRAIMAAEAAIDSPLLEVSVEGARGVIFNVTGGTDLTLQEVQQASEVVSMVDPDCNIIFGMVTDHKMENEVKMTIIATGFPALDLP
>MBH52304.1|Bacteria___Chloroflexota-Dehalococcoidia___UBA1127___GCA-2717925_sp002717925___79.87___GCA_002717925.1
VIKAIGVGGGGSNAVNRMFTPLEGVEYISVNTDVQALYSTPKKIQIGERLTRGLGVGGDPETGRMASEESRENLGLVKGADLVFVAAGMGGGTGTGSAPLIAELAKESGALTVGVVTKPFDFEGSKRRQADEGIHKLRKVDSLIVIPNDRLATFSDITMANAFALADDVLIQAVQAIAELVTTAGDINLDFADVKSVMSQAGPSWLGIGHGHGEKRAIMAAKDAIACPLLEVSIEGSKGVLFNITGGDNLTLDEVRAASDTISVVDPDANIFFGMVTDPTMEDQVRITIIATGFPDIDLP
>OUU77755.1|Bacteria___Chloroflexota-Dehalococcoidia___UBA1151___TMED-70_sp002171675___82.18___GCA_002171675.1
NIKVFGVGGGGGNAINRMYDTIPGIQFVAVNTDNQALEIIPERIRIGDRIARGMGVGGDPSRGKQSAEESRSEIKYMSNADMVFIAAGMGGGSGTGAAPVIAEIAKSSGALTIGVVTKPFGFEGTQRLAALEGIENIKYVDTLIVVPNDRLLQT-ELSMSAAFNLADDVLKVGIQSIAELILVPGEINLDFADVKTIMENAGPAWMGIGESDGENRSIEAAERAVSSPLLEMPIDGAKGVIFNVSGGQDITLDDVTSASEVIKRVHPDANIIFGSVTNPKLNGKIKITVIATGFPDLEVP
>MAU56082.1|Bacteria___Chloroflexota-Dehalococcoidia___UBA1151___GCA-002700125_sp002700125___86.77___GCA_002700125.1
KIKVLGVGGGGSNAVKRMYNKIEQVEYMVFNTDAQALEGIGTAIKIGEKTSRGLGVGGDPSKGRESAEESRGIVRLVDDADLVFISAGMGGGTGTGAAPVIAEVAKESGALTIGVVTKPFGFEGIKRQQAIEGINTLRYCDALVVIPNDRLMLMADLTMESGFKLADDVLRQGVQSIAEVIVVPGEINLDFSDVKTVMKNAGAAWMGIGEASGENRAVEAAKKAIQSPLLETSIEQSRGVIFNITGGESLTMHEVQKASDVIAQVHPEANIIFGTVTDLSLKDEVKLTVIATGFPDLDVP
>HAV10218.1|Bacteria___Chloroflexota-Dehalococcoidia___GIF9___UBA5629_sp003484395___73.6___GCA_003484395.1
RIKCIGCGGGGCNAITRMVEGIKGVEFVCMNTDAQALAEVSVRVQLGEKLTRGLGAGGDHTVGEKSAEESRQAIMVVSGTDMVFITAGMGGGTGTGSIGVVADCAKQSGALTIGIVTKPFSFEGARRSVAEEAILKLAKVDTLIIIPNDRILEMCDTSVDNAFKLSDDVLKMGVQAIAEVVTVPGLINLDFADIRSIMKNAGPAWMSLGRANGQNRAAEAAKKALESPMLDVSISGAKGVLYNITGGNDMTLFECNEAAEVISAVDPEANIIFGVVYNQELEGQLQITIIATGFTSLDVP
>tbn..145655..146746..DBXC01000006.1|Bacteria___Chloroflexota-Dehalococcoidia___Dehalococcoidales___UBA1222_sp002309415___51.49___GCA_002309415.1
KIKVVGCGGAGSNAVNRMVHGICGVEFAAVNTDAQHLEKAPTKIRIGERCTRGLGAGGRHQVGREAAEESIREIELVEGSDMVFITAGMGGGTGTGSAPVVAEMAKKAGALTIAIVTRPFDFEGTTRANAEEGIAELMNVDTMVIVPNQKLFEISGLSMEEAFLVADSVLCNGVQAIAEVITMPGTINLDFADVRSIMSDAGPAWMSIGRGEGDGRVMKAAMNAINSPLLTTSIQGAKGVLFNVVGNSSLSLHEVQEAADFIRQVDPDANVIFGVMIDDNLENSVRLTLIATGFTELDIP
>OUX22984.1|Bacteria___Proteobacteria-Alphaproteobacteria___HIMB59___HIMB59_sp002169365___51.95___GCA_002169365.1
SLTVMGVGGAGXNAVNNMISNLNNVEFIVANTDAQALELCYNRIQLGLDKTKGLGAGADPSIGKEAAEESIDIISELRNTNMLFXTAGLGGGTGTGALPVIASIAKKLGIVTVAIVSTPFNFEGTKRMLALQGLEEVKNVDTLLIIPNQNLFKVSNTSFAEAFKKADNVXFDGVKGLTDXITQPGXINLDFADVRTVIKEMGFAMMGTAVAEGDNKAVEASNLALTNPLINIDMNTAKGVIVNISGGSDMTLLEVDHAANIIRSVNPDANIIFGSLIDETLQGKLKISIFATGIEDIDTP
>PKO13921.1|Bacteria___Chloroflexota-Anaerolineae___Anaerolineales___UBA6170_sp002840755___98.79___GCA_002840755.1
VLKVVGLGGGGSNAINRMILGLNGIDFIAANTDSQALKLAPTKVQLGPLSTRGLGAGGNPQVGYDAAKESIQDLAALEGADMVFLAAGMGGGTGTGSISIAAQVARHVGAVTVAIVSTPFSFEMGRRQNANEGLARLRHVDTLITIPNDRLLKIAPLPLDMAFRLADDVLRQGIQGISELITQTGYINVDFSHIRQVMKNGGGSLLSIGIGKGKDKAKQAIQNALHHPLLSVNINQATAIIANFTGGPDLTFMEVTEALSDLSQTHHNAEIIPGIISDPRLQDRCEAILIMTGLGEIDIP
>MAT41011.1|Bacteria___Chloroflexota-Anaerolineae___Anaerolineales___UBA6170_sp002702705___99.09___GCA_002702705.1
VLKVVGLGGGGSNAINRMIFGLTGIDFIAANTDAQALKLAPTKIQLGPVLTRGLGAGGNFEVGYEAAKESFQTLLALDGADMVFLAAGMGGGTGTGSISIAAQVAKYIGAVTVAIVTTPFSFELGRRQNAMEGLNRLRHVDTLITIPNDRLLKVAPLPLDMAFRLADDVLRQGIQGISELINQTGYINVDFSHIRQMMKMGGGSLLSIGMGKGKDKAKQAIHNALNHPLLSVNISNATGIIANFTAGEDLSFIEMTEALRELHMTHTEADIIPGVLTDSRLQDRCEVILVITGLGDIDIP
>WP-009078849.1|Bacteria___Actinobacteriota-Coriobacteriia___Coriobacteriales___Slackia_exigua___100___GCF_000162875.1
VIKVVGVGGGGTNAVNRMVAGIKGVEFIAVNTDKQALLNADKTIHIGEELTRGLGAGANPEIGCQAAEESRAEIAALAAADMVFVTAGEGGGTGTGAAPVVAEIAREIGALTVGVVTKPFSFEGRLRRQAEQGCDLLAKVDTLIVIPNDRLLEVVDTSMLDAFRLADDTLRQGIQGVTDLITIPGLINLDFADIRTVMKDAGTAMMGIGFGSGENRAVEAATEAINSNLLEASIAGASRVLFSIAGGPDLTLAEVDAAARAMEVVDEDANIIYGQIVDESLGDQIRITIIATGFAEDYIP
>WP-039689543.1|Bacteria___Actinobacteriota-Coriobacteriia___Coriobacteriales___DNF00809_sp000814825___100___GCF_000814825.1
VIKVVGVGGGGTNAVNRMVAGVRGVEFIAVNTDHQALLDADRTIHIGEDLTRGLGAGANPEVGCQAAEESREEIRALAEADMVFVTAGEGGGTGTGAAPVVAEIAREIGALTVGIVTKPFSFEGRTRRQAEQGVELLSKVDTLIVIPNDRLLEVVDTSMLDAFRIADDTLRQGIQGVTDLITIPGLINLDFADIRTVMKDAGTAMMGIGIASGENRALEAATQATNSNLLEASIAGASRVLFSIAGGPDLTLTEVDAAARTVECADENANIIYGQIVDEKMGDTIRITVIATGFKEDYIP
>WP-090864152.1|Bacteria___Actinobacteriota-Coriobacteriia___Coriobacteriales___Olsenella_C_umbonata___83.85___GCF_900105025.1
VIKVVGVGGGGTNAVNRMIEGIRGVEFVAVNTDAQALADADIKVHIGGDITRGLGAGANPEVGAEAAEDSHDDIKALAGADMVFITAGEGGGTGTGAAPVVADIAKDIGALTVGVVTKPFTFEGRPRAKAQQGIQTLSSVDALIVIPNDRLLDLSETSFLEAFRMADDVLCQGTQGITDLITVPGLINLDFADVCTIMRGAGTAMMGVGVASGDTRAADAAAEAISSPLLEVGIEGATRVLLSIAGNKDLGIQEINDAAELVANVDPEANIIFGTVVDESLGDQVRVTIIATGFNEFDVP
>WP-075577504.1|Bacteria___Actinobacteriota-Coriobacteriia___Coriobacteriales___Olsenella_E_sp900119915___100___GCF_900119915.1
VIKVVGVGGGGTNAVNRMIEGIRGVEFVAVNTDAQALADADIKVHIGTDITKGLGAGANPEVGKEAAEDSRDEIKALAGSDMVFITAGEGGGTGTGAAPVVADIAKDVGALTVGVVTKPFTFEGRKRYSASQGITNLSNVDTLIVIPNDRLLDLSETTMLEAFRMADDVLCQGTQGITDLITVPGLINLDFADVCTIMKGAGTAMMGIGTASGDNRATDAAEEAISSRLLESSIDGATRVLLSIAGNKDLGIQEINDAADLVANVDPDANIIFGTVVDESLGDQVRVTVIATGFNEFDIP
>WP-066305300.1|Bacteria___Actinobacteriota-Coriobacteriia___Coriobacteriales___Atopobium_deltae___100___GCF_001552785.1
VIKVVGVGGGGTNAVNRMIEGIRGVEFVAINTDAQQLADADIKVHIGTDITKGLGAGANPEVGAQAAEETRDEIKALSGADMVFITAGEGGGTGTGAAPVVANIAKDVGALTVAVVTKPFTFEGRVRAAAVEGIKTLAAVDTLIVIPNDRLLSISETTMLEAFRLADDVLCQGTQGITDLITVPGLINLDFADVCTVMRGAGSAMMGIGMASGDNRAADAAQEAISSPLLESSIDGATRVLLSIAGNKDLGIQEINEAADLVANVDPEANIIFGTVVDESLADQVRVTVIATGFDAFDIP
>WP-075075252.1|Bacteria___Chloroflexota-Anaerolineae___Anaerolineales___Longilinea_arvoryzae___97.27___GCF_001050235.1
VLKVIGLGGGGSNAINRMILGLSGVDFIAANTDAQALRLAPVKIQLGPQLTRGLGAGGNPEMGEGAAEESIKELKAMQGADMVFLAAGMGGGTGTGAISIAARVARSLGAVTVAVVTMPFAFEVGRRQNARAGLAKLRFTDTLISIPNDRLLSIARLTLEMAFRLADDVLRQGIQGITELITEPGLINVDFAHIRKIMQMGGGALLSIGIGEGEGKARKAIEYALHHPLLSINLENANGIIANFTGGSDLTFFEVMDALNELQRTNGQAEIVPGVINDDRMHDRTQVILIITGLGDLDLP
>OJX47088.1|Bacteria___Chloroflexota-Anaerolineae___Anaerolineales___UBA6170_sp001899005___93.64___GCA_001899005.1
VLKVIGLGGGGSNAVNRMILGLPGVEFIAANTDSQALKLAEKKVQIGPLITRGLGAGGNPQVGYDAARESVQNLAALEGADMVFLTAGMGGGTGTGAISIAAQVAKHMGAVTVAIVTTPFGFEMGRRKNAQEGLARLRQVDTLITIPNDRLLNIAPLPLDMAFRLADDVLRQGIQGISELINQTGYINVDFSHIRNVMKNGGGSLLSIGIGRGKDKAQQAIYNALHHPLLSVNIENASAIIANITAGTDLPFIEVTEALNNLHQTGRNADIIPGVIVDPKLEDRCQVILIITGLGNLDLP
>OYV65307.1|Bacteria___Actinobacteriota-Acidimicrobiia___Acidimicrobiales___RAAP-2_sp002255315___72.34___GCA_002255315.1
IIKVIGVGGGGVNAVNRMVSGLRNIEFIAANTDAQALLEADLKIDIGRQLTRGLGAGSDPEIGRQAAEDHRAEIEALKDTDMVFITAGEGGGTGTGAAPVVAEIARSLGILTIGVVTRPFAFEGRTRAQAEKGIQALRKVDTLIVIPNDRLLSVTATSMLDAFKIADDVLLSAVRGVTDLITVPGLINTDFADVNTVMRNAGTAIMGVGTSTGEGRAVNAARAAITSPLLEASIDGARGILMNIVGGPNVTLSEVTQAAEIIHVAHPDANIIFGSVIDETIGEAVRVTVIAAGFDDDDLP
>tbn..204700..205647..DLGE01000001.1|Bacteria___Firmicutes_B-Dehalobacteriia___UBA7702___UBA7702_sp002482535___93.07___GCA_002482535.1
KIRVVGVGGGGNNAIDHMINKVGGVDFVAVNTDLQVLKQADEKLQIGTKLTKGLGSGGNPEMGRKSAEESRDDIKILDGSDMVFVTAGMGGGTGTGAAPIVANVAKELGALTVGVVTRPFGFEGRRRAQAEYGITELKEVDALITIPNDKLLQIVDTPMTDAFAIVNDVLHQGIQSITDLIGTPALINLDFNDVKSVMKDAGSALMGIGVAKGENRANDAATAAISSPLLESSIEGAQGVILNITGCPNLSLFEVNEAAKIVEAADKEANIIFGAAIDETLDDEVRVIVIATGFS--D--
>CDA35513.1|Bacteria___Actinobacteriota-Coriobacteriia___Coriobacteriales___Collinsella_sp000434535___91.05___GCA_000434535.1
VIKVVGVGGGGTNAVNRMIEGIRGVEFVAINTDAQALADADIKVHIGTDLTRGLGAGANPEVGRKAADESRDDIAALAGADMVFITCGEGGGTGTGAAPIVADIANEVGALTVAVVTKPFTFEGRKRKSAEEGIKTLSCVDTMIVIPNDKLLDIAETTMLEAFAIADGVLSQGTQGITDLITVPGIINLDFADVKTIMKQAGTAMMGIGTSSGDTRAVDAAQQAISSPLLESSIDGATRVLLSIAGSKDLGIQEISDAADVVAAVDPEANIIFGTVVDESLGDQVRITVIATGFSQFELP
>OUT46162.1|Bacteria___Proteobacteria-Alphaproteobacteria___TMED127___TMED13_sp002167825___94.51___GCA_002167825.1
RILVIGVGGAGGNIINSMISGIEGVDFLNVNTXSQQLKKVEKTLQLGPSCTXGLGAGAXPELGKKAAEEVIDEIEYLQDANMVXLTAGMGGGTGTGASPVIARVAKEKGILTVGVVTKPFEMEGNRKIRADEGVXELQYVDNLIVIPNQNIFHXARTPVIDSLQFANDVLIDGVKSIIDLMVKPGIMNHDFADVKAIMSETGKVHLGTGIAEGEDRINAATDRAISNPLLNNTISGAKGVLINISCGNDTSLHEVETAVSKVKEVDINANLIWGIQQDDKLDGKFRISVIATGIELLQXP
>tr|A2EAH1|A2EAH1-TRIVA|Eukarya_.._5722_.._Trichomonas_vaginalis
KIITIQVGQCGNSIGLEFWEGISGIRAILIDLEPRVIMKNSE-DFFAENY-IGSGAGNVWGTGEAHYEA-SEIVREVDALEGFIFTHSISGGTGSGLGSFLIEKLSDEKATTISYSVFPGDKDVVVAPNSILTLKRLTNCDAVVVLDNTALGAITKTEKTESFREMNMLVSNVMAATTATLRFPAYSNNDLVSLLAPLKH----FLMT-GTR-QS-VIEVMNRLLKNIMVSTDMSGS--ILNVLQG--EIDPSEIHSALRQIHKLPPA-SIQLALS-RS--APRVSGLMLATNIHVVNIE
>sp|P34475|TBG-CAEEL|Eukarya_.._6239_.._Caenorhabditis_elegans
ALMTVHVGQCGNQLAQAFWEGIQDVRAVLVDLEPRVINMQSP-NLFTDNF-MSGGAGNNWASGQEVQEK-MDIIIEANNLDGILFTHSVSGGTGSGTGSLLLERLREAKKVIQTYSVFANSTDVVVHPNWVLSMQRLINPDHVVVLDNAALHRLAAFKTDTTFDHINSLVARIMSTSTAPYRFNSAMCPSIRYL--DLPH----FIQS-ASE-RS-VADVTRFLLTSMMVSTASRDS--AYMFLQG--QIEAHTIMTAEQNVD--IPPMKLRMM-A-PS--RQKVSGLLLNTSVPIVDLD
>BSAL-85470.1|Eukarya_.._75058_.._Bodo_saltans.prot
EIITLQVGQCGNQIGSEFWEGIQDIRSVLMDLEPRVIHQRGS-RLFPENF-IHGGAGNNWAHGGEVQES-FEMIEEADSLEGFVLTHSIAGGTGSGMGSYLLENLNDRKKLIQTYSVFPNESDVIVQPNSILAMKRLIHADCVVVLDNTALNRIVTLHIKSTVEQMNGLVSTVMAASTATLRYPGYMNNDLMGMLASLRH----FICT-GTQ-QS-VHDVMRRLLKNMMVSVPMKGS--LLNLIQG--DVDPGQVHRSLERIRSPPPA-SIQVILS-KS--DRRVSGLVLATSIGVVDVK
>tr|M1V5W4|M1V5W4-CYAM1|Eukarya_.._280699_.._Cyanidioschyzon_merolae
EVLTLQVGQCGNQIGLEFWEAIERVRALLIDLEPRVIQKNSA-SLFPENF-LDGGAGNNWASGQMLDEL-FDMIDEAECLAGFQICHSVAGGTGSGLGSYVMEQLHDRKQVVQTYSILPNFSDVVVQPNSLLTLRRLVFADMVTVLDNAALNRIASLYVDNTFDQTNALVSMVMAASTTTMRFPAYSHQDLRELMSTLPH----FLVA-STE-RS-VYDVMRRLVKSLMASCPLRGS--LLGVLQG--EIDPSEVQRSLQRLMNLPSA-NVQVTLA-RS--KTRVRGLMLATGITTAQCD
>tr|A0A177WM70|A0A177WM70-BATDE|Eukarya_.._684364_.._Bratachochytrium_dendrobatidis
EIITLQAGQCGNQIGQEFWEGIQEIRAILIDLEPRVINLQSP-NLFPENS-LSGGAGNNWAYGEKIHEE-MEMVDEADSLEGFMLLHSIAGGTGSGLGSYLLECLNDRKKLIQTYSVFPNTSDVVVQPNSMLSLKRLTNADSV--------------------------VSTVMSASTTTLRYPGYMNNDLVGLIASLRH----YLMT-STS-RT-VLDVMRRLLKNKMVSTHSKSS--ILNIIQ---RADPTEVHKSLLRIRLAPPA-SIQVALA-HS--QPRVSGLMLATSISVVQIS
>tr|A2QRL5|A2QRL5-ASPNC|Eukarya_.._425011_.._Aspergillus_niger
EIITIQAGQCGNNVGAQFWEGIQTIRAILLDLEPRVLNQAGP-NIYPENF-IGIGAGNNWGAGEVVQEE-FDMIDEADSLEGFMFLHSIAGGTGSGLGSFILERMNDRKKLIQTYSVFPDSADVVVNPNSLLAMRRLTNADSVVVLDNGALSRIVALHVQESFQQTNQLVSTVMSASTTTLRYPGYMHNDLVGIIASLRH----FLIT-STA-RT-VLDVMRRLLKNRMVSINPKSS--ILNIIQG--EADPTDVHKSLLRIRLAPPA-SIQVALT-KS--QTRVSGLMLATSVTVVDVG
>tr|F0Y410|F0Y410-AURAN|Eukarya_.._44056_.._Aerococcus_aanophagefferens
EIITLCVGQCGNQIGSEFWEGIQEVRALLLDLEPRVVNQSSM-DLFPENF-ISGGAGNNWASGQENSEL-LDMFDEADSLEGFVLTHSIAGGTGSGMGSYILEHLNDHKKLVSTYSVFPNQSDVVVQPNSMLTLKRLTNADCVVVLDNTALNRIAVLRIPNSVHHINSLVSTVMAASTTTLRYPGYMNNDLVGLVASLRH----FLMT-GTA-RS-VLDVMRRLTKNIMVSANPRGS--LLNIIQG--DVDPTQVHKALQRIRLVPPA-SYNVALS-RS--EKKVSGLLLATCIQVVDRD
>sp|Q55AR3|TBG-DICDI|Eukarya_.._44689_.._Dyctiostelium_discoideum
EIITLQVGQCGNQIGSEFWEGIQDVRALLLDLEPRVIDKTSE-GLYQENF-VATGAGNNWANGESFYDD-FDMIDEAESLEGFLLTHSISGGTGSGMGSYILERLNDRKKIIQTYSVFPDDSSVVVQQNSVLTLKRLINADSTVVLDNNALHRIVGLRIDQTMDQTNSLVSTVMSASTTTLRYPGYMNNDLVGMLASLKH----FLIT-GTT-RS-VLDVMRRLLQNIMVSAPTKGS--ILNIIQG--DVDPTQIHNSLQRIRMADPA-SIQIALS-KS--KSKVSGLMLATSVHMLDVQ
>tr|A0A1E7EX98|A0A1E7EX98-9STRA|Eukarya_.._635003_.._Fragilariopsis_cylindrus
EIITLQVGQCGNQIGGEFWEGIQDIRALLMDLEPRVINRTGA-RLFPENF-VAGGAGNNWASGAEHYET-LDMIDESDSLEGFVLTHSIAGGTGSGMGSYLLERLNDHKKLIQTYSVFPSQSDVVVEPNSLLTMKRLTNADAVVVLDNAALNRIAVLQIENSVEHVNSLVATIMAASTTTLRYPGYMNNDWIGLLASLRH----FLMT-GTN-RT-VLDVMRRLTKNIMVSANMKGS--ILNIIQG-NDIDPTQIHKALQRIRHYPPA-SIQVALA-RS--QRKVSGFMLATSMEVVSMD
>tr|D2V7C2|D2V7C2-NAEGR|Eukarya_.._5762_.._Naegleria_gruberi
EIITLQAGQCGNQIGTEFWEGIQEIRSVIVDLEPRVIEKKS--NLFPENY-MPSGAGNNWANGEKYHEE-MDIIDEADSMEGFVLLHSIAGGTGSGLGSYLLEKLNDRKKLIQTYSVFPSASDVVVQSNSMLALKRLINADSVVVLDNTALNQIATLKIPNSVDNINSLVSTIMAATTTTLRYPGYMNNDLVGLIASLRH----FLMT-STQ-QS-VLDVMRRLLKNIMVSSNIKGS--ILNIIQG--EVDPTQVHKSLSLIRLAPPS-SIQVVLS-KS--QQRVSGLMMATSLSVVSIE
>MAZ07244.1|Bacteria___Proteobacteria-Alphaproteobacteria___TMED127___GCA-2715305_sp002706585___62.64___GCA_002706585.1
QISVIGVGGAGGNIINSMISKIEGVEFLNVNTDSQQLKQAEKTLQLGPTCTQGLGAGADPEMGKKAAEEVASEIEYLENSNMVFLTAGMGGGTGTGATPVVARIAKELGILTVGVVTKPFDMEGKRRLQGEHGILELQYVDNLIVIPNQNIFHSAKTSFSDALQLTNDVLIDGVKSIIDLMVKPGIMNHDFADVKAIMIETGKVHLGTGIAEGESRSTEATEKAISNPLLYNSMSGAKGVLINITCGEDTTLHEVDLAINKIKESDEDANIIWGVQKETSFENKFKISVISTGIDLLQIP
>sp|Q9UJT0|TBE-HUMAN|Eukarya_.._9606_.._Homo_sapiens
QSVVVQVGQCGNQIGCCFWEAANGKRAVLIDMEEGVVNLQGP-DVFTKQI-TDSGSGNNWAVGSLYQDQ-LEKFRSADCLQCFFIIHSMGGGTGSGLGTFLLKVLEDEEVYRFVTSIYPSEDDVITSPNSILAMKELNHADCVLPIDNQSLFDIISKKQHKPFDAMNNIVANLLLNLTSSARFEGSLNMDLNEISMNLQH----YLVS-STD-PR-LDQMFSDAFDHQLLRADPKSA--CALMVRG--NVQISDLRRNIERLKSLSQE-GWKTSLC-SP---GSHSLLALATCVPSLAIQ
>tr|W4G6P9|W4G6P9-9STRA|Eukarya_.._112090_.._Aphanomyces_astaci
ELITIQVGQCGNQIGRQFWEAHNHRRAILVDMEEGPVSLKGP-ELFSSQL-TDSGSGNNWAHGPQYKEQ-LEKLRATDSLQSFFVMHSMGGGTGSGLGTYILGLLEDHEAFRFTTAIFPSDDDVITSPNSMLALRELTHADCVLPIENEALYDMLETRPKEAFDQMNSIVARTLTHLTSSMRFDGSLNVDLNEITTNLKH----YLLS-SAD-QR-ISQMFSDAFDHQLIKTNPKGA--CGLLLRG--NVQVSDIQANIQRLRELPED-GFKVGLC-SP---GPVSLLSLSSCIDNVWVA
>tr|Q22YZ9|Q22YZ9-TETTS|Eukarya_.._312017_.._Tetrahymena_thermophila
ELITIQVGQCGNQIGAKFWESKNGKRSIIVDMEEGVTNLKSD-DLFQRQI-NDSGAGNNWAHGNKYRDN-SERIRAVDSLQCFFLMHSLGGGTGSGLGTFLLSLIEDEDVYRFTASVFPQDDDVITSPNSFFSLYELAHADCVFPIDNQALMNICYEEKKEPFDKMNNIIAHLLSNITCSMRFEGVLNVDLNEITMNLDH----FLIS-SAD-QR-LDQMFKDCYDYQLVSVNPFNA--VGLMVRG--SVPFSDVNRNIKKLRELYQE-GFKYGIC-NP---GPYSLLCLATAIDSISIS
>tr|D2VWK0|D2VWK0-NAEGR|Eukarya_.._5762_.._Naegleria_gruberi
EIVTIQVGQCGNQIGGRMWEAAD-KRALLVDMEEGVVNFKSD-GLFDRQI-SDSGSGNNWAHGPKYHEE-LEKIREVDSIQSFFLLHSLGGGTGSGLGSFITQVLHDEDIYTFSACVFPSDDDVITSPNSLLSLNELSNSDCVLPIENQALYDMCKKEEDSPFDQMNDIAATLLTNLTSSMRFEGSLNVDLNEITMNLRK----FLLS-SSD-PR-MDQMFKDVLDYQLLKCDPIHS--CGLILRG-QQANISDINRNIAKMKEMYQE-GFKVGLC-HA---NPYSLLCLACCINNASIE
>tr|D2VT78|D2VT78-NAEGR|Eukarya_.._5762_.._Naegleria_gruberi
ELIFIHLGECGCQIGKSI-T--ENTRSLFIDSDSNIIDHCEN-YCCQENIN-DESSITSL-RSNNYINY-EERIRMVDHLDGIIFTHSIGGGTGSGMICRILEQLRSKGVTISSFSVFPSASSTTFELNMVLSMETMRYLSNISSIRNDLIYDYCKLKIENEYNTINQVISQMISTFLEPCLFS---NESFSQISSKLSN----IISN-SM-------NDCKELFQYSLTIDGIDAS--TCISMRG-TDFYNINKDSIANYLNLI------YQNVF-NQAF-NNNIVHIANTGVNNLSID
>tr|A2ELX8|A2ELX8-TRIVA|Eukarya_.._5722_.._Trichomonas_vaginalis
EIIFLQIGQCGNQIGWEFWEK-EGRRAVLIDSETNVTKETSA-DIFGCSS-VDGGAGNNWAVGHLQIDS-LEKIRLANHLESFFMLYSLGGGTGSGFGSYILERVAEERLWKMATVVTPTDPAVVTAPNSLLSCAHLCYANCVFPVENASLQRFVSEPNTKAFSQMNSVVANFLLDLTAGSRFSGKMNVDLSEIETNMHK----FLVG-GS--PS-EKSFFSEAMKATLCDIDHSGS--TALLIRG--NISESSVQQNTTQLAKMKTE-HWKIGLC-SP---TKISICSLCTSIGLIFRD
>tr|A0A177WR04|A0A177WR04-BATDE|Eukarya_.._684364_.._Bratachochytrium_dendrobatidis
QSVVIQVGQCGNQIGGRFWEAKNGKRGIMIDMEEGVINLRGP-EIFPWQI-TSSGSGNNWAMGPQYRDQ-LEVVRQADSLQSFFIIGSMGGGTGSGLGSYLFGLLEDASVYRFASTVIPSNDDVVTSPNSVLSLHKMASVDCVLPVDNQSLLAIYEISKKAAFDTMNNLVANLLLNMTSSMRFEGMLNVDINDIVTNLKK----YLFS-TTD-QR-LDQMFTDAFNCQLISADPRSA--SALIVRG--AVEISDLRRNIDRMQILPTD-GWKTGMC-SP---G-------ATCLPYTKLG
>tr|A0A0L0D8Z0|A0A0L0D8Z0-THETB|Eukarya_.._461836_.._Thecamonas_trahens
ELITIQVGQCGNQVGCRFWESKNGRRAVLVDMEEGVVNAASP-ELFAKQI-TDSGSGNNWAHGPQYADA-AESIRQADSLQSFFSLHSMGGGTGSGLGTFILNLLADESVYRFTTAVFPSDDDVVTSPNSVLAAAQLVHADCVLPLENASLLSILSKKKKAAFDKMNNIAARLLLNLTASMRFEGSLNVDLNEVTMNLRH----FLLS-STD-PA-LNQMFSDAFAHQLTSVDPRGA--CGLMVRG--DVLMSDIRRNIDRMKRLYQE-GWKVGLC-AP---GKRSLLTLATGMTTVAIS
>tr|Q8LRU3|Q8LRU3-CHLRE|Eukarya_.._3055_.._Chlamydomonas_reinhardtii
ELVTIQVGQCGNQVGCRFWEAANGKRSVIVDMECGVINLKGP-EVLTRQV-SDSGAGNNWAHGPRYHDA-LDKIRTADSLQSFMVLHSLGGGTGSGVGTYIVRMLADEGVFRFTGSVFPSDDDVVTSPNAMLALGQLVHADCVLPIENQALIDIVNSGGGSPFDSMNGVAASLLLHLTASVRFEGPLNVDLNDITMNLRH----FLLS-SSP-DT-LDQVFGDVFEHQLIRADPRAA--CGLIARG-PTATMADINRNVARLRQLHSE-GFKLGIC-SP---GPFGLLCLATAIHVVDTA
>tr|A0A0G4GSH9|A0A0G4GSH9-VITBC|Eukarya_.._1169540_.._Vitrella_brassicaformis
ELIVVQVGQCGNQIGSIFWEASNGRRAVLVDMEEGVVNMRGP-DLFSRQI-TDSGSGNNWAQGVRYRDQ-LEKVRPVDSLQSFFFLHSLGGGTGSGTGCYLLQLLEHADVYRFVTAVFPSDDDVITSPNSALALRVLKHASCVLPIANDALIKMTNRKTHKPFSKMNGIVANLLLDLTSSMRFEGTLNIDLNEITTNLGH----FLLS-SSH-LG-FDQLFSDVLAHQVINIHPKSA--TAFIVRG--DAAIADVTRNVARVKHLRED-AFKVGIC-DP---GKYSLLSLSCGVDALSIA
>PIN88671.1|Archaea___Nanoarchaeota-Nanoarchaeia___Pacearchaeales___PFDC01_sp002763035___63.01___GCA_002763035.1
NIKVFGVGGAGCNMITWLFKGINGAAVYGLNTDALHLSKADDKILIGKELTRGLGCGGYPTKGREAAKESVSDIKAVAGADMVFVLAGMGGGTGTGAVPVVGQLAKESGATVIGVVTMPWECE-RARIKAEFGLQELRVTDTVIVIDNNRLVDIAGLPIEQAFAVANELVSTMIKGIVETITLPSLINLDYADVSSIMKNGDVAVIGIGESDTQNRVDEAVRQALTHPLLDVDYRGATGALVHITGGNDLKLEEFSNIGMLVTSLSPEAQVIIGARINKDFTGKVRVITIMTGVKDLGIE
>OGJ22284.1|Archaea___Nanoarchaeota-Nanoarchaeia___Pacearchaeales___MFWN01_sp001786395___62.44___GCA_001786395.1
NIKVIGGGGAGCNTVTWLFKGIQGATVYGINTDALHLSKADEKILIGKELTRGLGCGGYPSKGREAAKESLTEIKAISGADMVFVLAGLGGGTGTGCIPVVAQAAKEAGAVVIGVVTMPFDCE-KARIKAEFGLQELRVTDTVIVIDNNRLVDIAGLPIEQAFAVANELISTMIKGIVETITLPSLINLDYADVSAIMKSGGVAVIGIGESDTADRVNEAVRQALTHPLLDVDYQNATGALIHITGGSDMKLEEFSSIGHLVSNLSDDAQVIIGARINKEFTGKVRVITIMTGVRDLGIE
>WP-004041953.1|Archaea___Halobacterota-Halobacteria___Halobacteriales___Haloferax_volcanii___98.68___GCF_000025685.1
NVFCFGAGKAGGRVVEQLLYE-QNIGAAACDTTADALEPEDARALFGATETNGQGFDGDAERGAAAAADEHRKLLPTAASDAFVVCAGLGGGTGGPTAAVLAERLSEVDQPVYGVGIFSTATTDQQHANTLRSLRQLVKTDHVFGFDTAAWKNEDE--ISEAYDTLNAELARRLGTLFEDV---GASVVDASEIMNTLRGGGLATLGYSERPGDDRITTQTREAVRGQLLSCDIGSASRGLLVITGRPALNRDAISQNQGWIEQT-GSLEVRNG---DPD-ADALSVLVLLGGIN-----
>PSQ28462.1|Archaea___Halobacterota-Halobacteria___Halobacteriales___QS-9-68-17_sp003023565___95.65___GCA_003023565.1
NVVLIGVGQAGGEITQALVFD-RGVGALATNSAKQALD---DTVLVGGDRVKGHGVGGDNELGAEVMQADAGEVMSLAEADAVFVVAGLGGGTGSGGAPVLAKGLNRVSIPVYALGVLPGRGEGAMYQNAGRSLKTLVEADATLLVDNDAWHGAGQ--VEEAFDAINQAIAQRIGLLLEGV---AESVVDSSEVINTLRSGGIAALGYASAE-DETVTSVTRKALLTGTLP-DAVTADSALLVVAGDADIPRKGVERARSWVEET-GSMQVRGG---D-D-SESLASLVLLGGVEELD-D
>WP-089672397.1|Archaea___Halobacterota-Halobacteria___Halobacteriales___Halohasta_litchfieldiae___99.19___GCF_900109065.1
KVALLGVGNAGTRIVDQLVTE-RGTQVLAFNTTPAETEDDERQVVVGDIDVQREGVAGNPELGVSVARDDLPEIRALTEVDAAMIVAGLGGGTGCGVGSVLLEELKAIDIPVYVLGVLPTSEESDQRATAARAIRTVVLADSVIPVDNESWVTK-H--ASEGYEELNRAIATRIISVFERL---SELQMDPNDVRRVLEIGGLATVGYAETESETSIKNLVQRAVESELLPCDIETADRVLLILSGPPELSRKGFETGRYLLEKT-GTVEVLAG---DPA-ATRITATVLLSNVTDADEP
>WP-071142525.1|Bacteria___Firmicutes_C-Negativicutes___Acidaminococcales___Acidaminococcus_timonensis___100___GCF_900106585.1
KIKVIGVGGGGNNAVDRMIAGLQGVEFIAVNCDAQQLKSAPTKIQIGEDETRGLGAGANPEVGEKSAEESKDVLAAVKGADMVFITAGMGGGTGTGAAHVVAEMAKQAGALTVGVVTKPFSFEGRRRFVAEQGIANLKKVDALITIPNDRLLQVVDTSMKDAFKLADEVLRQGVQGISDLISVPGLINVDFNDVKAVMTNAGSAMMGIGTAKGDEGAAAAAENAVKSPLLDSTIEGAKGVLLNITGGPNLSLMDVNEASKIITVVDPDAIIIFGANIDENMEDEIRVTVIATGVDTSEIP
>WP-092734160.1|Archaea___Halobacterota-Halobacteria___Halobacteriales___Halopenitus_persicus___98.11___GCF_900107205.1
ELALVGVGATGSRIVDRIRRE-EGSNALVCDISRDDVGPEERRVLIGDTEVTADGVDGGPELAAEVTRGDLPEIRALYDADGVLVVAGLGSATGSGAGSVLVEELQATDEPVYALGVLPDESDGGTAANAARALRSIVAAESTITFDHDAWLRSES-----DRDEAARALAERIVTLFEPI---AENAVDSSDVVRTLAPGGIASIGHATTEGETKVNSLVQRATSSRLVPCDVSSAERVLVVLSGPPSLSRRGFESARQWIEEA-DTVEVLAG---DTG-SSTLEALVVLSNVTSAD-P
>WP-005579460.1|Archaea___Halobacterota-Halobacteria___Halobacteriales___Natronobacterium_gregoryi___99.62___GCF_000230715.2
KLALVGVGSAGVRIVDRIIRE-QGCNMLVFDTTQEGVEPEDHRALFGDVRIDENGTGGNPDLGVEIAREDVHEISAFTEVDGTLVIGGLGGGTGGGSGAVLLEELQTIEKPVYALGVLPEADESDRAANAARALPSFVIADNVVLFDNEEWGSQ-DGESKRAYDELNRTIASHVLLLLETI---AENRADASDLARTLKTGGVSSIGQATQEGPTKVKRLVKDAVGGRLLPCAVDSTERTLVVLSGPPSVSRKGFESARHWLEAT-DTVEVMAG---DPK-ASSMTATVLLSNVTDVD-P
>OLS17704.1|Archaea___Asgardarchaeota-Lokiarchaeia___LCB-4___LCB-4_sp001940665___96.26___GCA_001940665.1
RIVVVGTGGGGNNTINRLLLGIHGAECIAINTDRQHLDKAHRKILIGEMITRGLGAGGYPEVGAAAADESRDAIKALQDSDLVFIAAGMGGGTGTGSAPIIAEIAKDCGAIVVGVVTMPFHVE-KARIKAKVGLEKLQYADTVVVIDNNRLLEIAPLPIDKAFCVADEVLANMVKGITETITLPSLINLDYADVRTIMTNGGVALVGLGEASSAERAEIAVKNALNTPLLEVDYEGATGALIHVVGGEDLTLEEANYVAKIVTKMDPNAMVIWGARVDPQMNGVLRVMLILTGVKDLGLD
>OLS23328.1|Archaea___Asgardarchaeota-Lokiarchaeia___Thorarchaeales___AB-25_sp001940705___90.12___GCA_001940705.1
RIVVVGCGGAGNNTVKRLMIGVQGAECIAINTDRQHLATAHRKLLIGERITRGLGAGGYPHVGRAAAEESTGQLTLLRDADLVFIAAGMGGGTGTGSAPVVAEIAKNSDAIVVGVITMPFNLE-RTRIKAKTGLARLQNVDTAVVIDNQKLMELVPLPLEEAFGVADEVLANMVKGITETITMPSLINLDYADVRSIICNGGVALVGLGEATGADRANEAIKNALNSPLLEVEWSGATGALIHITGGPDMSLAESNKVGEIVSKMSPDANVIWGARVDPRLSGILRVMLILTGVKELGLR
>ODS42512.1|Archaea___Altiarchaeota-Altiarchaeia___IMC4___IMC4_sp001742785___79.12___GCA_001742785.1
KIVVCGAGGGGNNTVGRLQLGIESAELVAVNTDKQDLQESITKLLIGAKLTRGLGAGGFPDVGEKAAEASRHEIAVLADTNLIFICAGMGGGTGTGAAPIIAEIAKDTGAIVVAIVTFPFDLE-RARLKAREGIDRLRVADTVVIIDNNKLVEYVPLPIDKAFMVADEVVARAVKGITETIMEPSLINLDFADIKSVMCGGNVALISVGDGHGPDKVELAVKSTLEHPLLDVDYAGATGALIHITGGTEMTLGEANAIGKSITGVDPKASVIWGARVNPNLHDRVEVIAIITGVKNWDIR
>OYT26769.1|Archaea___Altiarchaeota-Altiarchaeia___SCGC-AAA252-I15___EX4484-96_sp002254405___66.77___GCA_002254405.1
KIVVLGSGGAGNNTINRLEIGIEGAELIASNTDKQDLKSGDTRILIGAKLMGGLGAGGFPELGAKAAEASRHELDLLANTHLLFLTAGMGGGTGTGSAPVIAEIAKEQGAIVVAIVTFPFKLE-RSRLKARKGIENLKVADTVIIIDNNKLVQYVPLPIDKAFSVADEVVARAVKGITETIMEPSLVNLDFADIKAVLNNG-----------------------------------------HITGGEDMTLGEANAIGELITELRPDASVTWGARIDPKVSEKIEVITIITGVKEFGLR
>OYT53930.1|Archaea___Altiarchaeota-Altiarchaeia___SCGC-AAA252-I15___EX4484-2_sp002254565___81.8___GCA_002254565.1
KIVVLGSGGAGNNTINRLEIGIDGAELIASNTDKQDLKSGDTRILIGAKLMGGLGAGGFPELGEKAAEASRHELGLLANTHLLFLTAGMGGGTGTGSAPVIAEIAKDQGAIVVAIVTFPFKLE-RSRLKARMGIEKLKVADTVIIIDNNKLVQYVPLPIDKAFSVADEVVARAVKGITETIMEPSLVNLDFADIKAVLNNGAVAVISVGEGEGPDRVERAARNTLQQPLLEVDYSDATGALIHITGGEDMTLGEANAIGELITELKPDASVTWGARIDPKIREKIEVIAVITGVKEFGLR
>MAG61383.1|Archaea___Nanoarchaeota-Nanoarchaeia___Pacearchaeales___ARS1285_sp002688165___65.97___GCA_002688165.1
NIKVFGVGGAGGNATTWLFKGINGATVYAANTDALHLSKADEKILLGKELTRGLGAGGKAEVGREAAKESVSELKAVGGSDMTFIIGGMGGGTATGACPVIAQLAKEAGGVVIGVVTMPFECE-KARIKAEFGLQELRQVDTAIVIDNNRLVDIAGLPIQQAFAVANELISTMIKGIVETITLPSLINLDYADVSSIMKKGEVAVIGIGEADSXDRVNEAVRQALTHPLLDVDYRGAXGALIHITCGPDMKLEEFSQVGKLVTNIAMEAQVIIGARINKDFEGRVRVITIMTGVSELGID
>MAG02293.1|Archaea___Nanoarchaeota-Nanoarchaeia___Pacearchaeales___ARS1180_sp002688335___65.81___GCA_002688335.1
NIKVFGVGGAGCNAVTWLFKGINGAGVYAANTDALHLSKADDKILIGKELTRGLGAGGKAEVGREAAKESISDLKAVSGADMVFIIGGEGGGTATGAMPVVAQLARETGSVVIGVVTMPFECE-KARIKAEFGLQELRQVDTAIVIDNNRLVDIAGLPIQQAFAVANELISTMIKGIVETITLPSLINLDYADVSTIMKKGEVAVIGIGEADSSDRVNEAVKQALTHPLLDVDYRGANGALIHITCGADMKLEEFSQIGKLITNIAVEAQVIIGARINKDFEGRVRVITIMTGVSELGID
>PIU76091.1|Archaea___Nanoarchaeota-Nanoarchaeia___Pacearchaeales___PEVX01_sp002780285___68.46___GCA_002780285.1
NIKVFGVGGAGCNAITWLYKGIEGATVYAANTDALHLSKADERVLIGKELTRGLGCGGYPERGREAAKEALSELKSVSGADMVFVICGEGGGTGTGAAPIVAQLSKETGAVVIGVVTMPFQAE-KARIKAEFGLQQLRVADTVIVIDNNRLVDIAGLPIEQAFAVANELISTMIKGIVETITLPSLINLDYADVSAIMKNGDVAVIGIGESDTQNRVEEAVRQALTHPLLDIDYKGATGALIHITCGQDMKLEEFDNIGRLVSNLSADAQVIIGARINKDFAGKVRVITIITGVKELGIE
>tbn..87291..88412..DIWW01000012.1|Bacteria___Firmicutes_B-Peptococcia___DRI-13___UBA5745_sp002435905___59.79___GCA_002435905.1
VIKVIGVGGGGGNAINRMISGLKGVDFVTLNTDAQALNSADSRIQLGAKLTRGLGAGANPQVGEKAAEESRDEISLIKGADMIFVTAGMGGGTGTGAAPIIAQIAREEGILTVGVVTKPFTFEGKRRAQAEDGINRLRSVDALIAIPNEKLLQIVDTSISAAFLMADEVLMQGVQGITDLVKAPGEVNLDFADVETVMRCGGEALMGIGRASGEKRAVQAAQSAISSPMLEMSIDGARQVLFNITGGVNMTLMEVNEAANLITAAHPEANVIFGTSIDETLNDEIRITVIATGFGKSDLP
>WP-052933617.1|Bacteria___Firmicutes-Bacilli___Lactobacillales___Lactobacillus_delbrueckii___98.3___GCF_001433875.1
VIKVIGVGGAGGNAVNRMIDGVQGVSFIAANTDVQALNNAEVKIQLGPKLTRGLGAGSHPETGQKAAEESEETIEALKGADMIFITAGMGGGTGTGAAPVIAKIARETGALTVGVVTRPFSFEGPKRSNAAEGIAKLKYVDTLVIVANNRLLEIVDTPMMEAFKEADNVLKQGVQGISDLITSTDYVNLDFADVKTVMENQGAALMGIGRASGENRTVEATKMAISSPLLEVSIDGAKQVLLNITGGPDLTLFEAQDASEIVSAAGEDVNIIFGTAINPNLGDEVVVTVIATGIDDDDIP
>AAM02034.1|Archaea___Euryarchaeota-Methanopyri___Methanopyrales___Methanopyrus_kandleri___96.74___GCA_000007185.1
RILVVGVGGAGNNTATRLKEGIGGAEVIAINTDAQDLVKADRKVLIGYELTRGLGAGGDPRVGEEAAKEDMEKIKVVEGADMVFVTCGLGGGTGTGAAPIIAEVARKEGALTIGVVTLPFSVEGRRRINALEGLERLRVADTCIVIPNDRLLEIVPLPIAAAFKVADEVLINAVKGITEMITQPGLMNLDFADVRAVMENGGFALIGIGESESGSRAVQAVENALNNPLVDVEVSGATGALVNIVGGKDLTLKEAEEVVELVAELSEDATVIWGAQIDEDLNDVLRVTVIVTGIEPSSLE
>WP-090385925.1|Archaea___Halobacterota-Halobacteria___Halobacteriales___Natronobacterium_A_texcoconense___99.57___GCF_900104065.1
QLEVIGVGGAGCRIADAIVRE-E-VDAFAFDTDVATLEPEEYRHRFGDT--IDEGLNGNLDRGLEVGEEYVDELGVLSTADAFLLTVGLGGATGSGAVPHLIPRLQTVDKPVYVLATLPAKSELSAAENAVRTLKLLDLANAVICFDNESWLHTDE--LVEARDRLNRDLATRVEALFADV---AETVIDASDLARILDSTDVATLGYGHQNGDEAVETTINKALHGKLLECERANVNRAMVVVGGPPDLNRKAIADGRRTVQAT-GSAEILGG---DPD-SDHVFTVVLLAGLE-----
>MAE42313.1|Archaea___Nanoarchaeota-Nanoarchaeia___Woesearchaeales___GCA-2686855_sp002686855___74.3___GCA_002686855.1
TIKVVGTGGGGNNTIQRISVGIVGAETIAVNTDAQDLLNSNKKILIGRELTKGYGAGSDPRMGEEAARETEIEIKLLHGADMVFVTCGLGGGTGTGSAPVIAEVAKKLGALTVGIVTLPFTMEGQRRYNAVMGLEKMEVVDTLIVIPNEKLLELAPLPLHTAFKVADEILTSAVKGLAELVTKAGLVNLDFADIRAVMKGGGVALIGVGESDTENRAVEAVEKAINNPLLDVDISGANGALINVVGGEDMTLDEARKVVEAISKLDEGARIIWGAQISKDMEKTIRTMLIVTGVKELGIE
>PLW80104.1|Archaea___Nanoarchaeota-Nanoarchaeia___Woesearchaeales___BM511_sp002867475___85.05___GCA_002867475.1
MIKVVGCGGGGNNTINRIAVGIVGAETVAVNTDAQDLLTADKKILIGREVTQGLGAGANPKIGEDSARESEVEIKSLVGADLIFITCGLGGGTGTGAAPVVAETAKKQGALTVGIVTIPFQMEGGKRYNAILGLEKMEIVDTLIVIPNDKLLELAPLPLHTAFKVADEILTNAVKGIAELVTKAGLVNLDFADIRAVMGNGGVALIGVGESDTENRAMEAVEKAIHNPLLDVDITGSSGALINVSGGSDMTLTEAKEVVEAISRLDDDARIIWGAQITEDLEGSLRVMLIVTGVKELGIE
>WP-098726317.1|Archaea___Halobacterota-Halobacteria___Halobacteriales___Natrinema_sp002572525___99.35___GCF_002572525.1
KIELIGIGGAGCRIAQTIS-T-P-VDTFAFDTDPQNLTPRMTRHQYGGTAT--GGLHGDLQAGFEVGGRHVDELSQLTVADAFLVIVGLGGATGGGTVPAVVKNLQRLEKPVYVLATLPAKRELSPAENTARTLEQLDHADAIICFDNERWLQSTD--IPDAYTRLNQTLSTRILALFDQS---AETVIDASDIHRILGETGIATLGYGEQAGETAMTTVIQKAIHRTLLECDRANATEALLIVGGPPALNRQAIADGRTELETI-ESPMILAG---DPD-RDTVFAVVLFAGVE-----
>MAG39175.1|Archaea___Nanoarchaeota-Nanoarchaeia___Woesearchaeales___GCA-2686295_sp002686295___77.57___GCA_002686295.1
KIKVVGAGGAGNNAINRMGVGIAGAETIALNTDAQDLLTSDKKILIGKDLTKGLGAGSIPQKGEDAANESAHEIKSLTGADMVFITCGLGGGTGTGSVPVVAEIAKKAGALTVGVVTLPFEMEGNRRYNAVIGLEKLENVDTLIVVPNDKLLELAPIPLHTAFKVADEILTSSVKGIAELVTKAGLVNLDFADIRAVMGDGGVALIGVGESDTENRAEEAVEKALNNPLLDVDVSGATGALINVAGGNDMTLTEAKKVVESINKLDQDARIIWGAQISEDLEGTIRAMLIVTGVKELGIE
>PIN81271.1|Archaea___Nanoarchaeota-Nanoarchaeia___Woesearchaeales___21-14-0-10-32-9_sp002762915___69.19___GCA_002762915.1
KIKVFGCGGGGNNTINRITIGIAGAETIAINTDAQDLLSADKKILIGKDLTKGLGAGSIPKIGEDAARESEHDIKAMVGADMVFITCGLGGGTGTGSAPVVADLAKRSGPLTVAVVTIPFKMEGQRRYNAMMGLDALRNVDTLIVIPNDKLLELAPLPLHTAFKIADEILTNAVKGVAELVTKAGLVNLDFADIRAVMGDGGVALIGVGESDSSNRAIEAVEKAINNPLLDVDITGASGALINVSGGADMTLEEARKVVEKISRLDPDARMIWGAQIAEDLQGTIRVMLVVTGVKELGIT
>MAG15510.1|Archaea___Nanoarchaeota-Nanoarchaeia___Woesearchaeales___UBA492_sp002688315___86.21___GCA_002688315.1
TIKVVGTGGAGNNTVTRIAVGVVGSEIISINTDAQDLLTSDKKILIGKELTHGLGAGSDPKTGEEAARESEHELKALSGADMVFITCGLGGGTGTGSAPIIADISKKLGALTVGIVTMPFTMEGNRRYNAMIGLERLEVVDTLIVIPNDKLLELAPLPLLTAFKVADEILTNAVKGIAEMVTKAGLINLDFADIKAVMTGGGVALIGVGESDSENRAVEAVEKAITNPLLDVDVTGANGALINVSGGSDMTLEEARKVVETVSKLDENAKVIWGAQIYEDLPNIIRTMLIVTGVSELGIE
>PIO04516.1|Archaea___Nanoarchaeota-Nanoarchaeia___Woesearchaeales___CG1-02-47-18_sp002763335___77.57___GCA_002763335.1
TIKVVGSGGGGNNTINRMSVGIIGAEIIAINTDAQDLLTADKKILIGRELTHGLGAGSNPKVGEEAAREQEHDIKSLQGADMVFVTCGLGGGTGTGSAPIIADIAKKMGALTVGIVTMPFAMEGNRRYNAVIGLEKLEVVDTLIVIPNDKLLELAPLPLQTAFKVADEILTNAVKGIAELVTKAGLINLDFADIRAVMSNGGVALIGVGESDSENRAVEAVEKAVSNPLLDVDIAGANGALINVAGGPDMTLEEARRVVETISKLDSNAKVIWGAQIYEDMPKTIRAMMIVTGVTELGID
>MAG50449.1|Archaea___Nanoarchaeota-Nanoarchaeia___SCGC-AAA011-G17___GCA-2687815_sp002687815___73.36___GCA_002687815.1
RIKVIGSGGAGNNTINRMSVGISGAEMIAINTDAQDLLNANTKILIGKDITQGLGAGSNPQVGEEAARESEHEVKKVQGADMVFITCGLGGGTGTGSAPVIAEISKKNGSLTVAVVTIPFAMEGQRRYNAIMGLEKLESVDTLIVIPNDKLLELAPLPLQTAFKVADEILTNAVKGIAEMVTKAGLVNLDFADIKAVMSSGGVAMIGVGESDTENRAVEAVEKAVQNPLLDMDISGANGALINVAGGKDMTLNEARKVVETVSRLSEDAKIIWGAQIYEDLGDTIRTILIVTGVSELGID
>MAG52952.1|Archaea___Nanoarchaeota-Nanoarchaeia___SCGC-AAA011-G17___ARS1403_sp002688395___61.84___GCA_002688395.1
KIKVIGAGGAGNNTINRVKVGITGAETVAMNTDAQDLLNADIKILIGREITGGLGAGSIPKIGEEAAHESEQDIKKLQGADMVFITCGLGGGTGTGSAPVIAEIAKKVGCLTVGIVTIPFIMEGQRRYNAIIGLEKLEVVDTLIVIPNDKLLELAPLPLQTSFKVADEILTNAVKGIAELVTKTGLVNLDFADIKAVMGDGGVAMIGVGESDTENRAVEAVEKAISNPLLDVDISGATGALINVSGGPDMSLDEARKVVEGVSKLDEDARIIWGAQILDDLENTIRAMLIVTGVSELGIE
>AJF62308.1|Archaea___Nanoarchaeota-Nanoarchaeia___SCGC-AAA011-G17___GW2011-AR20_sp000830315___75.47___GCA_000830315.1
KIKVIGCGGAGNNTINRMSIGITGTETVAINTDAQDLLNAHSKILIGKEVTGGLGAGSIPQIGEEAAKESEQDIKILTGCDMIFITGGLGGGTGTGSMPVVADVAKKLGILTVGVVTLPFSMEGQRRYNAIMGLEKLEIVDTLIVIPNDKLLELAPLPLHTAFKIADEILTNAVKGIAELVTKAGLVNLDFADIKTVMGKGGVAMIGVGESDTESRAVEAVEKALNNPLLDVDITGANGALINVMGGPDMTLEEARKVVETVSKLDEDARIIWGAQISEDMDKTIRAMLIITGVSELGIE
>MAG47031.1|Archaea___Nanoarchaeota-Nanoarchaeia___SCGC-AAA011-G17___GCA-2688355_sp002688355___78.5___GCA_002688355.1
KIKVIGAGGAGNNTINRMSIGITGTETIAINTDAQDLLNATKKILIGKNTTNGMGAGAIPKVGEESAKESEHEIKALQGSDMVFITAGLGGGTGTGAAPVVADIAKKMGALTVGTVTIPFSMEGQRRYNAIEGLERLEIVDTLIVIPNDKLLELAPLPLHTAFKVADEILTNAVKGIAELVTKAGLVNLDFADIKTVMGNGGIAMIGVGESDTENRATEAVEKAISNPLIDVDIEGANGALINISGGPDMTLEEARKVVEVISKLSEDARIIWGAQISEDLENTIKAMLIVTGVSQLGIE
>WP-079978638.1|Archaea___Halobacterota-Halobacteria___Halobacteriales___Halolamina_sediminis___96.58___GCF_001282785.1
QLAVLGVGGAGGRVAARLAAE-DDVTVAVFDTDPADIDPQERRHAFGTTST------GDAAAVRAAAEANVRELSAASTVDGVLVTVGVGGATGAGAAPVLVDTLRETEVPVYALTVLPAPEEEGVVSNARAGLRGLETVDTQLLFDNGSLRPADA--AADAYADANGTIAEWVPALFEAV---GESVVDASEIIATLGEGGYATMGYWRQQSDETIETAVQRSLFRQRAGGDLSRATRALLVTMGPPELNREAIADARRTLDTI-GGGAVRGG---DED-GLHLTVLSVCAGMD-----
>PSQ05572.1|Archaea___Halobacterota-Halobacteria___Halobacteriales___Halobaculum_sp003020945___94.4___GCA_003020945.1
EVATIGIGNGGSKVVDAFLTS-AGVEAYALNTAERALDPESNRVLLTSPDMPAAGTGNKPDLGARLMEQNLTIARELHSTDAVVVVAALGGGTGSGGAPVLARRLRERDVPVFGLGILPN--ESGHMENAARSFMDLGATDNLLLVDNARYLSPEE--IQENYVRINRDIARRWVTFLE-----AEMYVDVADLQAVLEMGGVSVLGYAAKRGDTNLVETVKTAT-NDLMDAELGSAEGVVLLVSGPPALTQRGIDEARRYLART-GAKRIAHG---DEN-AREVSAAVLFSNVGELD-P
>MAL19553.1|Archaea___Thermoplasmatota-Poseidoniia___Poseidoniales___Poseidonia_sp002694525___67.73___GCA_002694525.1
RIRVYGVGGAGCNAINRLFXQLFESSYVAINTDAQALLPIQEKVLIGR-TARGRGAGGDPTKGEAAALESERVLRITNDTQLAIITAGMGGGSGTGAAGHIARLAKAQGAMTIAVVTYPFKSEGSLRKNAEWGLERLRXCDTILVIPNERLLEIVKLPIASAFRVGDELLVRSITGVTELLTTDGMVNLDFEDLKAIVNSAGVAMIGLGSAKGPGRAEAATMEALHSPLLELDMSDARGALINVVGGSSLTLGEAERCSQLIKQISPNAKIIWGAAVKEELQDELRVMLVLTGVKNRQIE
>MAH41214.1|Bacteria___Proteobacteria-Alphaproteobacteria___IN39___IN39_sp002689105___72.06___GCA_002689105.1
RIRVYGVGGAGCNAINRLFEKLFESSYVAINTDAQALLPIQEKILIGR-TARGRGAGGDPTKGEAAALESERVLRITNDTQLAIITAGMGGGSGTGAAGHIARLAKAQGAMTIAVVTYPFKSEGSLRKNAEWGLERLRHCDTILVIPNERLLEIVKLPIASAFRVGDELLVRSITGVTELLTTDGMVNLDFEDLKSIVNSAGVAMIGLGSAKGPGRADAATMEALHSPLLDLDMSDARGALINVVGGSSLTLGEAERCSQLIKQISPNAKIIWGAAVREELGDELRVMLVLTGVKNRQIE
>RAH14377.1|Archaea___Thermoplasmatota-Poseidoniia___Poseidoniales___MGIIa-I_sp002720095___80.4___GCA_002720095.2
RIRVYGCGGCGSNTVNRLAENLLDDNYVAINTDAQHLLDVQNKLLIGR-TAKGHGAGGNPEKGEQAAYESERALKIVEETDLAFVTCGLGGGTGTGSAHVIAKLAKERGALTIAIVTYPFNSEGNMRKHAEWGLERLRICDTVVVMPNERLLHVVKLPISSAFRVADELLMRSIAGITELITKDGLVNLDFMDLKSVMENGGVAMIGLGESTGINRATEATMQALESPLLDVDFSDARGALINVVCGPSLTLGEAEEAASVIRKINPNAKIIWGATVDESMNEELRVMVVLTGVRNRSIE
>MBV19302.1|Archaea___Thermoplasmatota-Poseidoniia___Poseidoniales___MGIIa-L3_sp002731395___65.6___GCA_002731395.1
RIGVYGVGGAGCNAANRLFEGLFENTYVAINTDAQALLSLDQKVLIGR-TARGRGAGGDPTKGEAAALESEIALRITSDTQLAIITAGMGGGSGTGAAGHVARLAKQQGALTIAVVTYPFNSEGKLRQNAEWGLERLRFCDTIIVIPNERLLEIVRLPLAMAFRVGDELLVRSIIGVTELLTIDGMVNLDFEDLRAVVQSHGVAMIGLGSASGPGRAEAATQEALHSPLLDLDVTDARGALINVVGGPDLTLGEAERCAEMIQQVAPTARIIWGAAVDESLGDELRVMLVLTGVKHRNIE
>MAV03894.1|Archaea___Thermoplasmatota-Poseidoniia___Poseidoniales___MGIIa-K1_sp002701145___74.13___GCA_002701145.1
XIRVXGAGGAGCNAVSRLHEGLFENRFVAINTDAQALLPLENKVLIGR-TARGRGAGGDPTKGEAAALESENNLRITDDTQLAXITAGMGGGSGTGAAGHXARLAKEQGALTVAVVTYPFNSEGTLRKNAEWGLEXLRYCXTILVIPNERLLEIVRLPLASAFRVGDELLVRAXTGVTELLTTDGMVNLDFXDLKAVINSSGVAMIGLGSASGPGRAEAATLEALHSPLLDLDVSDARGALINVVGGPNLTLGEAEKCAQXIQKVSENARIIWGAAVDESLGEDIRVMLVLTGVRSRNIE
>MAT86843.1|Archaea___Thermoplasmatota-Poseidoniia___Poseidoniales___MGIIa-K2_sp002699425___78.93___GCA_002699425.1
RIRVYGVGGAGCNAVSRLFEKLFENQFVAINTDAQALLPIEQKILIGR-TARGRGAGGDPTKGEAAALESENILKITNDTQLAIITAGMGGGSGTGAAGQIARLAKDQGALTIAVVTYPFNSEGNLRRNAEWGLERLRHCDTILVIPNERLLEIVRLPLASAFRVGDELLVRSITGVTELLTNDGMVNLDFEDLKSVIHSSGVAMIGLGAASGPARAEQATLEALHSPLLELDVSGARGALINVVGGKDLTLGEAERCAKIIQKISDQAKIIWGAGIDESLGSEIRVMLVLTGVKTRQIE
>MBO57872.1|Archaea___Thermoplasmatota-Poseidoniia___Poseidoniales___MGIIb-Q1_sp002725475___58.43___GCA_002725475.1
RIRVFGCGGCGSNTVQRLSEGLLEGDHIAVNTDAQHLLRIEKKILIGR-TARGRGAGGDPEKGEKAAYESERTLTIVSDCDLAFVTTGLGGGTGTGSAHVMARLAKASGALTIAVVTYPFASEGTLRRNAEWGLERLRVCDTVVVLPNEKLLEVVRLPIEAAFRVADELLMRSIAGVTEMITKEGLVNLDFEDLRSVMLNGGMAMIGLGEATGAERAIDATIEALTSPLLDIDVSDARGALVNVVGGPSLTLGEAERCAQEIRRINPYARIIWGATVDENMGNELRVLLVLTGVKNRSLE
>MBN16930.1|Archaea___Thermoplasmatota-Poseidoniia___Poseidoniales___MGIIb-P_sp002722595___77.16___GCA_002722595.1
KIRVFGCGGCGGNTVDRLNAGLLDEESIAVNTDAQHLIGIDNKMLIGR-TARGRGAGGDPEKGEKAAFESERAIQVVEDCDLAFVTAGLGGGTGTGSAHVVARLAKEAGALTIAVVTYPFDSEGTLRRNAEWGLERLRVCDTVVVLPNEKLLSVVRLPIEAAFRVADELLMRSIAGVTELVTKEGLVNLDFEDLRSVMLNGGMAMIGLGESSGTDRAIDATIEALDSPLLDIDVSDARGALVNVIGGPNLTLGEAEACAQQIRKINPYARIIWGATVDPTMGSEIRVMLVLTGVKNRTIE
>MBD18563.1|Archaea___Thermoplasmatota-Poseidoniia___Poseidoniales___MGIIb-N2_sp002712285___77.69___GCA_002712285.1
RIRVFGCGGCGNNTVSRLSEGLLDDEYVAINTDAQHLLNAEHKMLIGR-TARGRGAGGDPEMGEKAALESERNLTSVNDCDLAFVTAGLGGGTGTGSAHVIARLAKAAGALTIGVVTYPFASEGTQRRNADWGLQRLRVCDTVVVLPNDRLLEVVRLPIGAAFRVADELLMRSIAGVTELISKEGLVNLDFEDLRSVMVNGGTAMIGYGEGRGPDRSEFATRQALESPLLDIDVSDARGALVNVVAGKNLTLGEAEMCAQIIRSISPNARIIWGATVDESMEEELRVLIVLTGVRSRSAT
>MBE39121.1|Archaea___Thermoplasmatota-Poseidoniia___Poseidoniales___MGIIb-N1_sp002712645___75.02___GCA_002712645.1
NIRVFGCGGXGSNTXEXLTEGLFDRDXVAVNTDAQHLLNVDEKMLIGR-TAXGRGAGGNPEKGEQAAFESESMLTEVADCDLAFITAGXGGGTGTGSAHVLARLCKDAGALTIAIVTYPFSSEGSLRKNADWGLERXTVCXTVIVLPNERLLSVVRLPLDAAFXVADEXLXQXIRGVSDMXAKEGIVNLDFXDLRSVMENGGVAMXGHGEGTGXGRILKATEEALSSPLLEIDVSDARGAXINVVGGXDXTLGXAEXXAKXXRRIDPHARIIWGATSEXGHXGXVRVLVVLTGVQARAIQ
>MBJ28927.1|Archaea___Thermoplasmatota-Poseidoniia___Poseidoniales___MGIIb-O3_sp002720055___76.81___GCA_002720055.1
AILLVGVGGIGCQWSSSAHKCRNLSDLLLIDADESSFSIEANCLHLDAN-GSARGTAALPNLAAHRLSKGMAEILLLKKSELVVLLTALGGGTGSGASVEIASKARDSGSMVISIVGIPFAEQ-PLRCIAKQSLPSLENSDLCILVSLERLAQA-R---NTDWKVGSGWIAELIEGLVATLAKVGKMNLDLMDLRTIINRPGNATLLVGNGSIDD-PEGVVRIASKSPLSDISADGAKGCLIQVEGGPDMTLGHLNLVSEAFVTLDDDCQVILGARSSDEMIGKLRLVAVVSGI------
>PXF22034.1|Archaea___Thermoplasmatota-Poseidoniia___Poseidoniales___Thalassarchaeum_betae___63.31___GCA_003193925.1
SILIVGVGGVGCTWAERAHKCRELADLLLIDADEDSFAPAAHCLHLDAG-GDGRGTAALPALAAHRLRDGFNSISLLEQAELVIIMTGLGGGMGSGASSELATLAKEADCLVLSIAGLPFAEQ-PLRSIAEAALPALENSHVCIRVSMERLAQA-R---ETDWRAGSGWIEELVEGLVTTLARVGKINLDLMDLRAVINRPGNATLIVGTGTTEK-PEQVVSKARRSPLSDLSVDGAKGCMIQVEGGPDMTLAHLNDVTEAFVTLDPDCQVILGARASDEMVGRIRLVAVVSGL------
>WP-106054163.1|Bacteria___Verrucomicrobiota-Lentisphaeria___Victivallales___Victivallis_sp002998355___80.18___GCF_002998355.1
KITVLGIGGTGCRIVGILRNLSAPLRLLAIDSDSAGLEGEEARLLAGARWRAGRGCGGSVLDGQRVVAHERSRIELLEGVPFLLVIGGLGGGTASGGMPVVLSVARKLEIPTLFFVSLPFTLEGHSKRIAEDTVKELLLADAVICLPNDLLFSVLETPLSNAFKLADQELSRTVLALTMVLLHGNLLAADFGNFITLLRRKSFCSIGVGVAEGESRGEAAMERLLHSPLLGDKLGEADAVIFTLLGGPELSLGETKQLLELAGQVKPETRLIVGAATGEEWAGKLMLSAVTVRFDDLDVP
>CDE85357.1|Bacteria___Verrucomicrobiota-Verrucomicrobiae___Opitutales___CAG-312_sp000438015___92.23___GCA_000438015.1
KIRIAGVGSAGVEMLKEINSGRSDATLVAIDTDLSTLTGIKHILPCGGEITNNLGCGGDPNVAKEAAVANLQSLKVVNNADFIVILSALGGGTGSVIAPILSKLAFESGKFIVNFCILPLEMEGSERVLAQKAFKYLHRSNIAVSLPNDIIM--SSKTLKEAFGEANKCVANAVCSMLDMISGNGIINTDFPTLKKIFPEHGNSFFAYGCG-GENAAEDAVIDLKKCPLLSGNSPAAKNLLINIVG-ESMEMNKTRLLLESVKCFKASAKTGFGIKVNPDYDSKIEITAIGTGISDLDVP
>OGV20570.1|Bacteria___Verrucomicrobiota-Lentisphaeria___Victivallales___GWF2-38-69_sp001803205___94.55___GCA_001803205.1
RVKVIGIGNAGLKIVEKLSIEASGLEIAGVDTDSASIMTITAKYLVGAEWTNGIGTGGDVLKGESAIAHSNIAVKFISNGSLLILVGGFGGGTATGGMPIIARFARERNIPVLMLVTLPFSFEGHSKRAAEAQINNLLTKSTVITIPNDLLYCVLPTPFDKAFSMANEEVAKAVLGIAELLRCDSTISVDLCDLLNVLAKGTDCGIGIGTAETKDRVNDALKNLLSSPLLGQRLKISDALIISLTGGSDLTIGEMRFALDTLKFAGEHTEIVVGANIDELYEKKIQLTVIPITYDDIDIP
>PVY38451.1|Bacteria___Verrucomicrobiota-Lentisphaeria___Victivallales___Victivallis_vadensis___93.92___GCA_003096415.1
MVTVLGIGGAGCRVLRGFVSAAASLRLLAVDTDRRGLENEGSMLLAGARWRGGRGCGGNVLDGQRALAHERAALEMLAGTSMLLVVGGLGGGTASGGVSVVLSVARKLEIPTLFLVTLPFTLEGHSKRTAEETVKELLLADAVLCLPNDLLFSILDTPLSEAFRLADREFSRTVLALTAVLRHGNLLAADFNNFVALLKRKSYCSIGVGLVEG--RIEAAMEQLLHSPLLGDKLGEADAVVFSLLGGPELSIGETKAALELAGYVKPGAELIIGASTGEEWSGMLQLTAVTIRFDDLDIP
>MBJ17416.1|Archaea___Thermoplasmatota-Poseidoniia___Poseidoniales___MGIIb-O3_sp002718695___67.2___GCA_002718695.1
SILIVGVGGIGCKWSERSHKCQKMADLLLVDADERSFSNSSHCLHLDAN-GNGMGSAALPNLAAHRFSEGLANISLLEKSELVVILSALGGGTGSGAAPQIAAHAKQSGSLVISIVGLPFVEQ-PLRCIAEISLPSIENSDLCIRVSLERLAQA-R---ESDWKLGSEWISELIDGLVTTLAKVGKMNLDLMDLKTIVNRPGNATLIVGNGDIEN-PEEVVRIARKSPLSEISVDGAKGCLIQVEGGPDMTLGHLNAVSEAFVSLDDDCQVILGARASENMVGRLRLVAVVSGI------
>MBF93264.1|Archaea___Thermoplasmatota-Poseidoniia___Poseidoniales___MGIIb-O3_sp002716085___79.07___GCA_002716085.1
AILLVGVGGIGCNWSSKAHSSHELADLLLVDSEESSFSIEAHCLHLDAN-GNGRGSAALPNLAAHRLREGASGISLLEKSELVIILTALGGGTGSGASAEIASRAKKTGSIVISIVGIPFVEQ-PLRSIAEMSLPTLENSDLCIRVSLERLAQA-R---NSDWKLGSEWISELIEGLVATLARVGKMNLDLMDLRTIVKRPGNATLIVGNGTTDD-PDELVRIARSSPLSEIEVDGAKGCLIQVEGGPDMTLGHLNRVSEAFVSLDEDCQVILGARASDEMAGRLRLVAVVSGI------
>OLA85969.1|Bacteria___Verrucomicrobiota-Verrucomicrobiae___Opitutales___CAG-312_sp001917305___91.22___GCA_001917305.1
SIRVAGVGGAGVKIAAALCAGCGGADIAAVDTDEASLRPVENAACVGKTATGGMGSGGDPATAKEAAISDLAALKIASGADVFICVAGLGGGTGSVIAPILAKLAAENGALVISFSLMPLSVEGVDKSLAERSVRYMRVCDAAAALPNDIIL--ARLPVKAAFEAANMYAVSAIGEICAMLLNRGVVNIGIPSFKKAF-QKGLTFFGIGCGKGANAVGDAAAELASSPLLGGGAANAESLMISLVG-EDFEMNKMQSLLETVSAFG-RERICFGASVDKSMQGRIRVCAMGAG-ADLDVP
>WP-081477263.1|Archaea___Halobacterota-Methanocellia___Methanocellales___Methanocella_A_arvoryzae___100___GCF_000063445.1
QIRIAGVGSAGCNVLNYLYIGAFGAHLIAIDTDERRLSRADEKFLIGQSVIKESGAAGDVEIGRLAAEKSGWKLDSFRATKLMFLVAGMGGGTGTGAAPVVARIAKEYGAVVVAIVTLPFSDEVEAR-KAVEGVEKMLIASTTIVIDFDRLPGYDPMPKQNAYGIADELIAEKIKTIVESSTQRPLVHMNLLDLQKLLKEGGLSVMLTCRDRSDDNLLTVIKRAMDHPLSALDYKEATGALIHVASGRDMSVEGVIQIVEYIYKCNPTIRVLYGARLEKTNDCRIKLLVILTGLRKYGSP
>OGI17881.1|Bacteria___Patescibacteria-Paceibacteria_A___Moranbacterales___2-12-FULL-40-10_sp001784725___61.39___GCA_001784725.1
RIKVIGVGGSGGSGITRMISKIKGVEFVAINTDAQALHKASEKVHIGKNLTKGLGAGMNPEIGRQAAEENRDEIQILKGADMVFVTCGLGGGTGTGAAPIVAETAKELGALTVAVVTKPFAFEGAQRRIADEGLENLKRVDALITIPNDKLLSIIDTTLISAFKIVDDVLRQGVQGISDLITRPGIVNVDFADVRAILEDSGSALMGIGIASGENRAAEAAKAAISSPLLELSIDGAKGVLFNVSGSNDLTMLEINEAANIITNIDPNAKVIFGAVTDDQIKGDIHITVIATGFDELEIP
>KKW07027.1|Bacteria___Patescibacteria-Paceibacteria_A___Moranbacterales___UBA12053_sp001003855___65.76___GCA_001003855.1
RIKVVGVGGSGNNAISRMISKIKGVEFVAINTDAQALHKAQEKVHIGKNLTKGLGAGMNPEIGRQAAEENRDEIQVLKGADMVFVTCGLGGGTGSGAAPVVAETAKELGALTVAVVTKPFAFEGAQRRIGEEALANLKRVDTLITIPNDKLLSIIDTTLINAFRIVDDVLRQGVQGISDLITKPGIVNVDFADVRAIMHDSGSALMGIGVSSGDNRASEAAKAAINSPLLELSVDGAKGVLFNISGSSDLTMLEINEAANIITSIDPNAKVIFGAVVDDQVKGEIHITVVATGFDELEIP
>KKQ50886.1|Bacteria___Patescibacteria-Paceibacteria_A___Moranbacterales___UBA12068_sp000992325___58.22___GCA_000992325.1
RIKVVGVGGSGNNAISRMISKIKGVEFVAINTDAQALHKASEKVHIGKNLTKGLGAGMNPEIGRQAAEENRDEIQVLKGADMVFVCAGMGGGTGTGAAPVVAETAKELGALTVAVVTKPFSFEGAQRRLGEEGLQNLRRVDTLITIPNDKLLSIIDTTLINAFRIVDDVLRQGVQGISDLITKPGIVNVDFADVRAIMQDSGSALMGIGIASGENRAAEAARAAINSPLLELSIDGAKGVLFNISGSSDLGMLEINEAANIITSVDPNAKVIFGAVVDDQVKGEIHVTVVATGFDELEIP
>PIW93692.1|Bacteria___Patescibacteria-Paceibacteria_A___Moranbacterales___UBA1568_sp002782305___70.79___GCA_002782305.1
KIKVVGVGGSGGNGISRMIAKIKGVEFVAINTDAQALHKAQEKIHIGKNLTKGLGAGMNPEIGRQAAEENRDEIQVLKGADMVFVTCGLGGGTGSGAAPIVAETAKELGALTVGVVTKPFAFEGSQRRIAEEALANLKRVDTLITIPNDKLLSIIDTTLINAFRIVDDVLRQGVQGISDLITKPGLVNVDFADVRAIMEDSGSALMGIGIASGDNRAVEAAKAAINSPLLELSIDGAKGVLFNISGSSDVTMLEISEAANIITNIDPNAKVIFGAVADDQIKGEVQITVVATGFDDLEIP
>PID52179.1|Bacteria___Patescibacteria-Paceibacteria_A___Moranbacterales___GCA-2747515_sp002747515___70.83___GCA_002747515.1
RIKVIGVGGGGGNAISRMIANLKGVEFVAINTDTQALHKAEEKVHIGKSLTKGLGAGMNPEVGRQAAEESREEIQVLKGADMVFVTCGLGGGTGTGAAPVVAETAKELGILTVAVVTRPFSFEGARRKIAEEGLASLKRVDTIISIQNDKILSIIDTSLVNSFRIVDDVLRQGVQGISDIISSSEAVNVDFKDVETTMSNSGDALMGIGIATGENRAAEAAKAAVNSPLLDLSIDGARRVLFNITGGGDITMFEVEEASNVITSVDPDAKIIFGTVIDEAAKGEIQITVVATGFDDFDIP
>KKR44814.1|Bacteria___Patescibacteria-Paceibacteria_A___Moranbacterales___UBA11712_sp000995965___89.5___GCA_000995965.1
RIKVVGVGGSGTNAISRMICKLKGVEFVAINTDAQALHKASDKIHIGKNLTKGLGAGMNPEIGRQAAEENRDEIHVLKGADMVFVTCGLGGGTGTGASPIVAEAAKEAGALTIAVVTKPFGFEGAQRKIALEGMENLKRVDALIVIPNDRLLQIIDTTLVNAFRVVDDVLRQGVQGISDLITKPGIVNVDFADVRTVLQDAGSALMGIGTASGENRAAQAAKMAINSPLLEFSIDGAKGILFNVHGGPDMTMLEINEAANIITSIDPNAKVIFGATIDESAKGELNLTVIAAGFDELEIP
>KKP83370.1|Bacteria___Patescibacteria-Paceibacteria_A___Moranbacterales___UBA9337_sp000990945___51.9___GCA_000990945.1
KIKVVGVGGSGNSAVSRMISNIKGVEFVAVNTDSQALHRAAEKVHIGKNLTKGLGAGMNPEIGRQAAEENRDEIQVLKGTDMVFVTCGLGGGTGSGAGPVVAETAKELGALTVAVVTKPFAFEGAQRQIANEALENLKRVDTFITIHNDRLLSIIDVTLINSFKIVDDVLRQGVQGISDLITKPGIVNVDFADVRAIMADSGSALMGIGISSGENRAAEAAKAAISSPLLELSIDGAKGVLFNVSGSSDLTMLEINEAANIITNVDPNAKVIFGAVTDDQVKGDLHITVVATGFDELEIP
>KKP71191.1|Bacteria___Patescibacteria-Paceibacteria_A___Moranbacterales___UBA12151_sp000990585___66.05___GCA_000990585.1
KIKVVGVGGSGSNAISRMISKIKGVEFVSINTDAQALHKAAEKVHIGKNLTKGLGAGMNPEVGRQAAEENRDEIQVLKGADMIFVVYGAGGGTGSGAGPIVAETAKEIGALTVAVITKPFAFEGAQRKIAEESINNLKRVDTLITIPNDKLLSIIDTTLINAFRIVDDVLRQGVQGISDLITKPGIVNVDFADVRTIMADSGSALMGIGIASGENRAAEAAQAAINSPLLELSIDGARGVLFNVSGSSDLTMLEINEAANIITNIDPNAKVIFGAVTDDQIKGDIHITVVATGFDELEIP
>PIZ57076.1|Bacteria___Patescibacteria-GCA-002792135___GCA-2792135___GCA-2792135_sp002792135___64.32___GCA_002792135.1
KIKVVGVGGGGVAAVNRMVSDIRGIEFLAVNTDAQSLHNANQKIHIGKTLTHGLGAGMNPEIGRQAAEEDKEEIAALKGADMVFITCGLGGGTGSGGAPVIADIAKRGGALTVGVITKPFTFEGIQRKIAETALGSFIKVDTLIIIPNDRLLQIIDTSLLDAFSVVDDVLRQGVQGISDLITINGVVNVDFADVRTVMRDTGSALMGIGRASGEDRAQEAAKAAIDSPLLELSIDGAKGILFNITGGDELGMYEIDAAAQVITSADPNAKIIFGAVIDKNMGEEIKITVIATGFDDLDIP
>OIO47392.1|Bacteria___Patescibacteria-Paceibacteria___Portnoybacterales___CG1-02-40-25_sp001872305___61.89___GCA_001872305.1
KIKVVGVGGGGNNAISRMVSKIQGVEFIAINTDAQQLHKASHKLHIGKNLTRGLGAGMNSELGRQAAEENRDEIHAVKSADMVFITCGMGGGTGTGAAPIIAEAAKDAGALTVGVVTKPFVFEGNQRMIAQKGIMELKRVDTLITIPNDKILQIIDITLNNAFAMVDDVLRQGVQGISDLITVPGIVNVDFADVRAIMQNAGSALMGVGRATGDDRAVTAAKAAVNSPLLEIAIDGAKGVLFNVCGGSDLTMTEINEAAKVITSIDPDAKVIFGAVVDEALKGEIKITVIATGFDTWDIP
>OGL35417.1|Bacteria___Patescibacteria-Saccharimonadia___Saccharimonadales___UBA10212_sp001790525___69.23___GCA_001790525.1
RIKVIGVGGAGGAAINRMVSGVTGVDFVAINTDAQALHKANQKVNIGKETTKGLGVGADPVLGEKAAEESTDDIKAVAGADMVFVTFGAGGGTGSGAGYLVAKAAKDAGALVVGFATRPFAFEGERRRNADVAIEKLRHVDTLIIVPNDKLLQTIDTPLLEAFKVADDVLRQGVQGISDLITVHGLINLDFADIRTVMVDAGTALMGIGRASGESRAMDAAQQAISSPLLEVSIDGARGILFNVIGGKDMTMHEVNSVAETITAADDEANIIFGATINPDLEGEIVVTVIATGFDELEKP
>OGL36585.1|Bacteria___Patescibacteria-Saccharimonadia___Saccharimonadales___2-01-FULL-49-22_sp001788565___55.98___GCA_001788565.1
RIKVIGVGGAGGAAINRMVAGVSGVEFVAINTDGQALHKAGRKVHIGKEETRGLGAGTDPSVGQRAAEESEAEIAALAGADMVFVTIGAGGGTGSGAGHLIAKAAKEAGSLVVGFATRPFAFEGEKRRNAEVAIEKLSNVDTLITIPNDKLLTTIDTPLLEAFKVADDVLRQGVQGISDLITVHGLINLDFADIKTVMADAGNALMGIGRASGENRAVEAAQQAISSPLLEVSVDGARGVLFNVIGGNDMTMHEINTVAETITAVDDEANIIFGATINPDLEGEIIVTVVATGFDELDKP
>OGL29591.1|Bacteria___Patescibacteria-Saccharimonadia___Saccharimonadales___2-02-FULL-47-12_sp001790455___54.65___GCA_001790455.1
RIKVIGIGGAGGAAINRMVAGVTGVEFIAVNTDAQALHKASVKINIGKDTTRGLGSGADPSVGQKAAEESEEEIKAIEGADMVFVTLGAGGGTGSGAGHVVANVARDLDILTIGFATKPFAFEGEKRRNAETAIDKLRKVDTLIVIPNDRLLQTIDTPLLEAFKVADDVLRQGVQGISDLITVHGLINLDFADVKTVMAHAGSALMGIGRASGENRAVQAAQQAIESPLLEVSIDGARGILFNVIGGNDMTMHEINAAAETITAADPDANIIFGATINPELEGEIIITVVATGFDELDKP
>OGL34502.1|Bacteria___Patescibacteria-Saccharimonadia___Saccharimonadales___UBA10212_sp001790575___70.45___GCA_001790575.1
RIKVVGVGGAGGAAVNRMVSGVTGVDFVAINTDAQALHKAGLKVNIGKETTKGLGVGADPELGQKAAEESIEDIKAVSGADMVFVTFGAGGGTGSGASHLVAKAAADAGALVVGFATRPFSFEGEKRRNGEAAIEKLRHVDTLIIVPNDKLLQTIDTPLLEAFKVADDVLRQGVQGISDLITVHGLINLDFADVKTVMQSAGTALMGIGRASGENRAMDAAQQAISSPLLEVSIDGARGILFNVIGGNDMTMHEINTVAETITAADDEANIIFGATINPDLEGEIIVTVIATGFDELEKP
>WP-012641482.1|Bacteria___Chloroflexota-Chloroflexia___Thermomicrobiales___Thermomicrobium_roseum___98.13___GCF_000021685.1
RIKVIGVGGGGGNAINRMIAGVQGVEFIAVNTDSQALLLAPVTVRIGDKLTKGLGAGGRPEIGERAAEESAEILALVRGADMIFIAAGMGGGTGTGASPVIARLAREAGALTVAVVTRPFDFEGAKRRIADEGIAVLKHVDALIVIPNQRLVSMVDTPLTETFRIADDVLRQGIQGITDLITRPGLINLDFADVKSILRDAGTALIAIGRGSGENRCVDAARAAVESPLLEMSIEGATRVLYNIAGGPDLTMAEVSEAAELIRMVDDEAEIIFGTTPDDAMGRDVTITLIAAGFTEWAEP
>WP-008477825.1|Bacteria___Chloroflexota-Chloroflexia___Thermomicrobiales___Nitrolancea_hollandica___97.2___GCF_000297255.1
RIKVVGVGGAGGNAVNRMITGVEGVEFISVNTDSQALVHSPVTIRIGDKLTKGLGAGGRPEIGERAAEESLDALSVVRGADMVFITSGMGGGTGTGASPIVARLARETGALTVGVVTRPFDFEGAKRKVAEEGVVALRHVDALITIPNQRLISLVDTPFSEAFRLADDVLRHGIQGISDLIIKPGLINLDFADVKTIMRDAGSALMAIGRGSGENRCVEAARMAIESPLLEMSIDGATGVLYNITGGPDMSLNEINEAAEIIRAADEEAEIIFGATTDESMGRDVQITLIATGFQEWSEP
>WP-091792123.1|Bacteria___Firmicutes_B-Peptococcia___Peptococcales___Peptococcus_niger___80.54___GCF_900101835.1
VIKVIGVGGGGGNAVNRMIAKVQGVEFIVANTDAQVLAEADQKIQLGTKLTRGLGAGGNPEVGEKAAEESREELAALEGADLVFVTAGMGGGTGTGAAPVVAEIAKSQGALTIGVVTKPFAFEGKKRKNAAEGISILTKVDSLVTIPNDRLLEIASTTLEEAFDIADDVLRQGVQGISDTITKVAMINLDFADVRSTMQNTGTALMGVGYSKGEDRAVSAAKAAISSPLLETSIDGATAILMNIS-GDNPTLLEAQAAADYIYAAGADADVIFGAINDPDAKDDIKITVIATGFHDVHIP
>WP-038040293.1|Bacteria___Chloroflexota-Chloroflexia___Thermomicrobiales___Thermorudis_peleae___97.82___GCF_000744775.1
RIKVIGVGGAGGNAVNRMISGISGVEFIAVNTDAQALLLSPVTIRIGDKLTKGLGAGGRPEIGERAAEESIDILAAVRGADMVFITAGMGGGTGTGASPTIARLAREAGALTIGIVTKPFDFEGAKRRIADEGIAVLRHVDALITIPNQRLVTLVDTPFSEAFRIADDVLRQGIQGISELITKPGLINLDFADVKTILRDAGSALMAIGRGSGENRCVEAAKAAIESPLLEMSIDGATRVLYNITGGPDLSMAEINEAAEVIRTVDEEAEIIFGANPDEAMGRDVTITLIAAGFTDWAEP
>WP-074444821.1|Bacteria___Proteobacteria-Alphaproteobacteria___Rhizobiales___Salinarimonas_sp900094735___98.01___GCF_900094735.1
HITVFGVGGAGGNAVNNMISGLQGVDFVVANTDAQALTKAQRLIQMGIAVTEGLGAGSQPDIGRAAAEEVIDEIRQLSGAHMAFITAGMGGGTGTGAAPVIAQAAREMGILTVGVVTKPFQFEGSRRMLAESGIQELQSVDTLIVIPNQNLFRVANTTFADAFAMADQVLYSGVACITDLMVKEGLINLDFADVRAIMRGMGKAMMGTGEASGDDRAMTAAAAAIANPLLDVSMRGARGLLISITGGPDLTLYEVDEAATRIREVDSEANIILGATFDEGLEGVIRVSVVATGIDQLEIP
>WP-109970377.1|Bacteria___Proteobacteria-Alphaproteobacteria___Rhizobiales___Methylobacterium_sp003173775___100___GCF_003173775.1
RITVFGVGGAGGNAVNNMISGLLGCEFVVANTDAQALTKAERVIQMGIGVTQGLGAGSQPDVGRAAAEEVIDEIRQLSGAHMCFITAGMGGGTGTGAAPVIARTARDMGILTVGVVTKPFQFEGVRRMTAESGINELQAVDTLIVIPNQNLFRVANTTFADAFAMADQVLYSGVACITDLMVKEGLINLDFADVRAIMRGMGKAMMGTGEASGEKRANRAAEAAIANPLLDVSMKGARGLLISITGGNDLTLYELDEAATRIREVDSDANIILGATFDESLDGIIRVSVVATGIEQLEIP
>WP-054357594.1|Bacteria___Proteobacteria-Alphaproteobacteria___Rhizobiales___Prosthecomicrobium_hirschii___98.63___GCF_001305515.1
RITVFGVGGAGGNAVNNMITGLHGVDFVVANTDAQALTKSDRVIQMGVAVTEGLGAGSQPEVGRAAAEEVMDEIAHLSGAHMVFITAGMGGGTGTGAAPVVARAAREQGILTVGVVTKPFHFEGARRMIAEAGISELQQVDTLIVIPNQNLFRIANTTFADAFAMADQVLYSGVACITDLMVKEGLINLDFADVRSIMRGMGKAMMGTGESTGEKRALQAAEAAIANPLLETSMKGARGVLISISGGKDLTLFEVDEAATRIREVDPDANIILGATFDDSLEGVVRVSVVATGIDHLEIP
>WP-091685103.1|Bacteria___Proteobacteria-Alphaproteobacteria___Rhizobiales___Methylocapsa_palsarum___99.16___GCF_900114285.1
RIMVCGIGGAGGNAVNNMISGLIGVDFIAANTDAQALTKAERIIQMGLQVTEGLGAGSQPEVGRAAAEEAIEEIRHLTGAHMCFVTAGMGGGTGTGAAPVIARAARDMGILTVGVVTKPFQFEGAKRMVAEAGINELQAVDTLIIIPNQNLFRIATTTFADAFAMADQVLYSGVACITDLMVKEGLINLDFADVRAIMREMGKAMMGTGEASGDRRAILAAEAAIANPLLEVSMKGARGLLISITGGNDLTLYEVDEAAGRIREVDEDANIILGATFDQSLDGIVRVSVVATGIDHLEIP
>WP-041795660.1|Bacteria___Proteobacteria-Alphaproteobacteria___Rhodospirillales___Pararhodospirillum_photometricum___100___GCF_000284415.1
RITVVGVGGAGGNAVNNMIANLNGVDFVVANTDAQALSRTSRRIQLGTEATRGLGAGARPEVGRVAAEEAIEAVAELQGSNMVFITAGMGGGTGTGAAPVVASVARELGILTVGVVTKPFQFEGAHRMLAEAGIDELAFVDTLIIIPNQNLFHVANTTFADAFKLADEVLYSGVRSVTDLMINPGLINLDFADVRTVMHDMGRAMMGTGEAEGERRALDAAEAAIANPLLDTSMRGARGVLINITGGTDVTLYEVDEAANRIREVETEAHIIFGSSLDDSLHGRIRVSVVATGISHLEIP
>MAG95892.1|Bacteria___Proteobacteria-Alphaproteobacteria___UBA2966___GCA-2690215_sp002690215___91.84___GCA_002690215.1
RITVIGVGGAGGNAVNNMIAKLEGVEFVVANTDAQALALTERRIQLGTNVTYGLGAGANPEVGRDAALEALDEIMHLEGSHMAFITAGMGGGTGTGAATVMAQAAREAGILAVGVVTKPFHFEGGRRMMAEAGIEELKYVDTLIVIPNQNLFRVANTTYAEAFEMADNVLYSGVRGVTDLMIMPGLINLDFADVRAVMGEMGKAMMGTGEAEGEKRALEAAEAAISNPLLDVSMQGATGVLINITGGMDMTLFEVDEAANRVREVHAEANIIFGSTFDQTLEGTMRVSIVATGIDLLDIP
>WP-055036208.1|Bacteria___Proteobacteria-Alphaproteobacteria___Rhizobiales___Blastochloris_viridis___96.77___GCF_001402875.1
RITVFGIGGAGGNAVNNMIAGLAGVEFVVANTDAQALAKSERVVQMGLQVTEGLGAGSMPEVGRAAAEEVLDEIRHLSGSHMVFVTGGMGGGTGTGASPVIARAARELGILTVGVVTKPFHFEGARRMVADAGITELQNVDTLIVIPNQNLFRVANTTFADAFAVADQVLFSGVACITDLMVKEGLINLDFADVRVVMREMGKAMMGTGEASGDRRAINAAEAAIANPLLETSMRGARGLLISITGGRDLTLYEVDEAATRIREVDPDANIILGATFDQNLEGIVRVSVVATGIDHLDIP
>WP-015684273.1|Bacteria___Proteobacteria-Alphaproteobacteria___Rhizobiales___Bradyrhizobium_sp000284275___99.96___GCF_000284275.1
RITVFGVGGAGGNAVNNMIAGLQGVDFVVANTDAQALTKAQRIVQMGTAATQGLGAGSQPVVGAAAAEEVMDELRHLSGANMVFVTAGMGGGTGTGAAPVIAKIAREMGILTVGVVTKPFHFEGQRRMTAEAGISELHVVDTLLIIPNQNLFRVANTTFADAFAMADQVLYSGVACITDLMVKEGLINLDFADVRAVMKEMGKAMMGTGEASGDKRALTAAEAAIANPLIDSSMKGAKGLLISITGGKDLTLFEVDEAATRIREVDQDANIIVGATFDEALDGLIRVSVVATGIEHLDIP
>WP-101532029.1|Bacteria___Proteobacteria-Alphaproteobacteria___Rhizobiales___Cohaesibacter_sp002866925___95.58___GCF_002866925.1
RITVFGVGGAGGNAVNNMITGLEGVDFVVANTDAQALTKAERIVQMGIAVTEGLGAGSQPEVGRAAAEEVLDEINHLNGSHMVFITAGMGGGTGTGAAPVIARTAREQGILTVGVVTKPFHFEGQRRMLAESGIDELQSVDTLIVIPNQNLFRIANTTFADAFSMADEVLYSGVACITDLMVKEGLINLDFADVRSVMRAMGKAMMGTGEASGEGRALAAAEAAIANPLLDISMKGAQGLLISITGGQDLTLFEVDEAATRIREVDEDANIILGATFDEKMEGMIRVSVVATGIDQVEIP
>WP-055675865.1|Bacteria___Proteobacteria-Alphaproteobacteria___Rhizobiales___Labrenzia_alba_A___99.68___GCF_001404055.1
RITVFGVGGAGGNAVNNMIAGLQGCDFVVANTDAQALAHSDRLVQMGVAVTEGLGAGSQPEVGSAAAEEVIDEINHLSGSHMVFITAGMGGGTGTGAAPVIARAAREQGILTVGVVTKPFQFEGARRMIADSGIEELQSVDTLIVIPNQNLFRIANTTFADAFAMADQVLYSGVACITDLMVKEGLINLDFADVRSVMRGMGVAMMGTGEASGEKRAQQAAEAAIANPLLESSMKGAKGLLISITGGNDLTLFEVDEAATRIREVDSDANIILGATFDETLDGIIRVSVVATGINQLEIP
>HBU12462.1|Bacteria___Firmicutes_A-Clostridia___Christensenellales___UBA5399_sp003510345___86.34___GCA_003510345.1
KIRVFGVGGAGNNAINRMIFGVKGAELIAVNTDKQALFKADQKIQIGEKLTKGLGSGADPSIGAKAAEESRDELETVKGADLVFVSCGLGGGTGTGAAPVIAEIARESGALTIGFVTTPFWFEGHPRSVADAGFDRLKVVDTIVTIPNDKLLNTVGTPLVDAFKVADDVLRQGIQGIIELIGKPALINLDFADVKKVMTLRGVAHMGIGIGYGDNKMIEAAKQAINSPLLETTIEGARGIIFNVTGDSRIAMHEIQEAARIIQGADPEADVFFGVCIDPTLEDEVRITVIATGFEDLEIP
>CDD68434.1|Bacteria___Firmicutes_A-Clostridia___4C28d-15___CAG-475_sp000434435___84.79___GCA_000434435.1
NIVVVGVGGGGNNAVNNMIAGIKSASFVVMNTDMQALNLVHCKIQLGANMTGGLGAGSDPEIGRKAAEESRERIKALKDIDLLFITAGMGGGTGTGAAPVIAEIAKSMNILTVAVVTKPFNFEGAQRMNAEEGIKNLKFVDTLLVIPNQKLIEVLDISFKRAFEIADDVLRQGVQGVSDVIANPELINLDFADVRTILSNKGLAHMGIGYGKGEKRVIEAVRGAVFSPLLETDIEGATGIIVNITGGDDMLLGEVTEACDIVKVVDPSANIILGTAFVPDKKD-IEITIIATGFVKKQVP
>tr|D8LC51|D8LC51-ECTSI|Eukarya_.._2880_.._Ectocarpus_siliculosus
SIKVVGVGGGGGNAVNRMVTGIAGVEFWSLNTDAQALSLAPGKLAIGQSVTRGLGAGGVPSVGRKAAEESMDDLRVVQGADMVFVTCGMGGGTGSGAAPYVAEAARDQGCLTVGVVTKPFAFEGRKRMQANEGIELLRKVDTLIVIANDKLLQIVPTPVQDAFLVADDILRQGVVGISEIIIKPGLVNVDFADVRSVMNKAGTALMGLGKAKGKNRAAEAARAAIESPLLDFPVTDAKGIVFNIIGDADLTLAEINEAASVIYNVDPDANIIFGALVDADVARCLAVRQGATGVQ--RLP
>tr|F0YDV5|F0YDV5-AURAN|Eukarya_.._44056_.._Aerococcus_aanophagefferens
CIKVVGVGGGGGNAVNRMVTDAGSVDFWAMNTDAQALSLAGNTMNIGRETTRGLGAGGKPSQGEAAAEESRAEIAALSGADMVFVTAGMGGGTGSGAAPIVASVAKELGALTVGVVTKPFGFEGRKRAQAQVATRNLQAVDTLIVISNDRLLQIVPTTMEGAFLVADDILRQGVVGISEIIIKPGLINVDFADVRSIMSDAGTALMGIGQSKGKDRAAEAAGLATSCPLLDSQFMNAKAVVFNICGPPDLTLAEVNSAAGVIYNVAPDANIIFGASVDENMGQDVSVTVLATGFE---MP
>sp|O82533|FTZ21-ARATH|Eukarya_.._3702_.._Arabidopsis_thaliana
RIKVIGVGGGGSNAVNRMISEMSGVEFWIVNTDIQAMRPVDNRLQIGKELTRGLGAGGNPEIGMNAARESKEVIEALYGSDMVFVTAGMGGGTGTGAAPVIAGIAKAMGILTVGIATTPFSFEGRRRTQAQEGLASLRNVDTLIVIPNDKLLTAVSTPVTEAFNLADDILRQGVRGISDIITIPGLVNVDFADVRAIMANAGSSLMGIGTATGKSRARDAALNAIQSPLLDIGIERATGIVWNITGGSDLTLFEVNAAAEVIYLVDPTANLIFGAVVDPALSGQVSITLIATGFKSVEIP
>tr|K0T549|K0T549-THAOC|Eukarya_.._159749_.._Thalassiosira_oceanica
IIKVVGVGGGGCNAVDRMLTRVSGVDFWSINTDAQALGKAAKVLNIGTSATRGLGAGGNPEVGQLAAEESRAEIAMVEGTDLCFVTSGMGGGTGSGAAPVVAEVSREAGALTVGIVTKPFRFEGKRRMQAVGAIERLKHVDTVIVVSNDRLLDIIPTPMNRAFAVADDILRQGVVGISEIIVKPGIINVDFADVRSVMSDAGTALMGIGIGSGKTGAEDAATAAISSPLLDSSIDNAKGVVFNISGGEGLSLTDVNRAARLIYSVEEDANVIFGALIDENLEDSISITVLATGFASDRVP
>tr|A8JDK4|A8JDK4-CHLRE|Eukarya_.._3055_.._Chlamydomonas_reinhardtii
IIKVLGVGGGGSNAVNNMVSDVQGVEFWIANTDAQALAPVKCKVQIGGKLTRGLGAGGNPEIGAKAAEESRDSIAALQDTDMVFVTAGMGGGTGSGAAPVVAQVARELGILTVGIVTTPFTFEGRQRAQARSALANLRAVDTLIVIPNDRLLSAMDVPIKDAFKIADDVLRQGVKGISEIITVPGLVNVDFADVRAIMAGAGSSLMGQGYGSGPRRASDAALRAISSPLLEVGIERATGVVWNITGPPNMTLHEVNEAAEIIYMVDPNANLIFGAVVDSTLDDTVSITIIATGFGGVEIP
>tr|Q9LDK5|Q9LDK5-PHYPA|Eukarya_.._3218_.._Physcomitrella_patens
KIKVIGVGGGGSNAVNRMLSEMQGVEFWIVNTDAQAMAPAQNRLQIGQKLTRGLGAGGNPEIGCSAAEESKAMVEALRGADMVFVTAGMGGGTGSGAAPIIAGVAKQLGILTVGIVTTPFAFEGRRRSQAHEGIAALKNVDTLITIPNNKLLTAVATPVTEAFNLADDILRQGVRGISDIITVPGLVNVDFADVRAIMANAGSSLMGIGTATGKSKAREAALSAIQSPLLDVGIERATGIVWNITGGSDMTLFEVNAAAEVIYLVDPNANLIFGAVVDEALHDQISITLIATGFSTINIP
>WP-045170284.1|Bacteria___Firmicutes_A-Thermoanaerobacteria___Caldicellulosiruptorales___Caldicellulosiruptor_morganii___95.07___GCF_000955745.1
QLKVIGVGGAGNNAVNRMIVGVSGVEFIAVNTDKQALQKAHYKIQIGEKITKGLGAGADPEIGRKAAEESKEDIAVLKGADMVFITAGMGGGTGTGASPVVAEIAKELGILTVAVVTRPFKSEGAKRRNAEKGIEELKIVDTIIIVPNDRLFMLSNLKISDAFKMADDVLRQGVQGISDIILNPGLINVDFADVRAIMMNKGYAHMGIGKAKGDDKVLKALEQAINSPLLETSIKGAKGVLVNYTGNEELLLDEIEKANELISEADENVNFIMGIVFNEEMKDEVQVTVIATGFDVFEIP
>PKQ28893.1|Bacteria___Actinobacteriota-RBG-13-55-18___Fen-727___PHEX01_sp002843005___96.58___GCA_002843005.1
IIKVVGVGGGGTNAVNRMVSGMTDIEFIGLNTDAQALQLADVRISIGHEMTQGLGAGNDPAVGRRAAEASEREITAISGADMVFVTAGKGGGTGTGAAPVVAGLAMEMGALTVGVVTAPFLFEGKKRAQADEGIELLRNVDTLVVVHNDRLLNI-GVPVGDAFKIADDVLRQSVQAITEVITEQGEINVDFADVRHILEGSGTALIGIGQATGDDRAKQAALNAIDSPLLESSILGATRVLLNISGGNDLSLFEVNEVAEVVAAVDPEANMIFGATVNQSLANHVKVTVVASGFKPVDIP
>WP-139027125.1|Bacteria___Actinobacteriota-Actinobacteria___Mycobacteriales___Mycobacterium_bohemicum___94.11___GCF_001053185.1
VIKVVGIGGGGVNAVNRMIQGLKGVEFIAINTDAQALLDADVKLDVGRDSTRGLGAGADPEVGRKAADDAKDEIELLRGADMVFVTAGEGGGTGTGGAPVVASIARKLGALTVGVVTRPFSFEGKRRGQAENGIAALRSCDTLIVIPNDRLLQMGDVSLMDAFRSADEVLLNGVQGITDLITTPGLINVDFADVKGIMSGAGTALMGIGSARGEGRSLKAAEIAINSPLLEASMEGARGVLTSTAGGSAYTLLELAIGAAVVAGWSSYLGTVFGSAVVTAIKVSVVVLVVAVGFIRRTRP
>MAH33010.1|Archaea___Nanoarchaeota-Nanoarchaeia___Woesearchaeales___GCA-2688925_sp002688925___84.03___GCA_002688925.1
NIKVLGIGGAGNNMVGWLYKGVKGAEILACNTDQQHLDAADRKFLIGTSVTRGLGCGGFPERGAEAAQESLQEIKSLKGSDMVFVCAGMGGGTGTGGAPLVAQVAKDTGSIVIGTVTMPFIIE-RARVKAEFGLQQLRVSDTVIVIDNNRLVKIAGLPIQQAFAVANELVATMIKGIVETIAVPSLVNLDYADVKAIMTNGGVAVIGVGASDTTNRVDEAVKGALQNPLLDINYKGATGALIHIVGGSDMTLDDINKIGELVTSLDADANVIWGARVSDEMKGKLTVMTIVTGVKELGIE
>MAH87338.1|Bacteria___Proteobacteria-Alphaproteobacteria___UBA7985___UBA7985_sp002690455___65.48___GCA_002690455.1
RILVLGVGGAGGNAVNNMIADLQGVEFAVTNTDAQALELSDRRVRLGTMATQGLGAGANPMVGRAAAEESLQDVLEIGDVNMVFITAGMGGGTGTGAAPLIAKALKERGVLTVGVATKPFAFEGVVRMQAEEGIELFATVDTLIVIPNENLFRIANTSYADALKMADEVLYDGVRAISDLIVRPGNINLDFADVRALMTVMGKSMMGTGEAEGENRALDAAERAIKNPLLDVNLKSAKGVLLNISGGPDLTMYEVDEAAKRITEVMPESNIITGTSIDPALDGALRVSVVATGIDEINIP
>WP-106086540.1|Bacteria___Firmicutes_A-Clostridia___Lachnospirales___W11650_sp002999035___90.49___GCF_002999035.1
KMLVIGVGGGGNNAVNRMIQHIKGVEYAVVNTDAQQLTKSSNKIQIGEKLTKGLGAGARPEIGLQAAEESKEELLAIKEYDMLFITAGMGGGTGTGAAPLIAALAKELGILTIGIVTKPFEFEGPQRMYAEKGIAALKYVDTLLVIPNEKIFSIIDASTKVAYAKANEVLQQAVEGISQIIYEEGVINLDYNDAARIMKGQGVAHIGVGRASGEKRAEEAAKMAINSPLLETSIAGATQMLVNVIASEEVSMVDVKESLEYIRATGQNANIIFGQVENDSLGDEMIVMVIATGFNEIEIP
>MBC37284.1|Bacteria___Proteobacteria-Alphaproteobacteria___UBA8558___UBA8558_sp002712065___56.59___GCA_002712065.1
TIMVIGVGGAGGNAIXNMIAXLXGVNFIAMNTDXQALXEXXKXIXLGKNETQGLGAGAKPEVGKRAAQESSEEIXQLQGCHMAFVAAGMGGGTGSGAAPIIAKIAKDMGILTVGVVTKPFTFEGSVRMVAEEGIKELQXVDTLIVIPNQNLFRVCNIGFSEAFKMVDDVLHAGVRGVTDLITKPSLINLDFADIKSVMSEMGKAQLGTGEVTSENRAIEAAESAIANPLLDSSMKGAKSILVNITGGKDMKLLEVDEVVQRIREIDPDANIIFGAAIDTKMNGSIRVSIVATGMELREIP
>MBH89942.1|Bacteria___Proteobacteria-Alphaproteobacteria___Rhodospirillales_A___GCA-2717285_sp002717285___87.94___GCA_002717285.1
SIGVIGVGGGGGNAINNMIADLAGVTFLAANTDAQALALASNSMQLGLSLTNGLGSGAQVAVGRAAAEESEEEIRWVSQYDLLFITAGLGGGTGTGVIPIIAKIAQEENTLSIAVVTLPFNFEGSRRMAATEGLAELELVNTLIIIPNQNLFAVANTTLADAFALADEVLLDAIRGITNLITLPGMINLDFADVKAVITKTGRAMMGTGVASGSNRALDAAEAAIANPLLTASIKGARGLLISITGGADMTLFEIDEAANRIREVDNDCLVIFGSAFDPTLEGSLRVSIVATGLCELDEP
>PPR38457.1|Bacteria___Proteobacteria-Alphaproteobacteria___GCA-002720895___GCA-002720895_sp002937775___52.75___GCA_002937775.1
RILVLGVGGGGCNAINSMIFGLKGVEFVACNTDAQSLEEAKQKIQLGIQSTRGLGAGSDPSTGKSAAEESYNEICYIDGAHMAFIAAGMGGGTGTGAVSTIAKACKEKGILTVAVVTKPFPFEGKLRMNAEKGIEELRIVDTIIIIPNQNLYIVCDTSASDAFSMCDQVLHAGVKSVTDLIMQPGLINLDFADVRAVMSEMGRAVFGHGEAAGERRAVEAAESAISNPLLDVSLEGTKGLLLNVSGGPDMSLVEITEAADRIKEIDDNARIIFGSSIDKELDGMMRVSIIATGIGDLEIP
>PPR43370.1|Bacteria___Proteobacteria-Alphaproteobacteria___GCA-002720895___PTKQ01_sp002937815___61.89___GCA_002937815.1
RVLVLGIGGGGCNALNTMISKIKGVEFVACNTDAQSLDNSTHKIQLGVSQTQGLGAGSDPDIGKAAAEESYNEICYIDGAHMAFITAGMGGGTGTGAISVIAKACKEKGILTVAVVTKPFTFEGSLRMNAEKGINELRFVDTLIVIPNQNLFIVSDTSYAEALSMADQVLYAGVRGITDLMMLPGLINLDFADVKSVMSEMGRAVLGNGEAAGEKRAIEAAEAAISNPLLDVSIGGAKWILMNISGGSDMTLVEVHEAAERIRES-PDANIIYGTSINKELDGLMRVSIVATGIEDLEIP
>HCG91762.1|Bacteria___Chloroflexota-Dehalococcoidia___UBA3495___UBA2588_sp003523055___94.96___GCA_003523055.1
KIKVIGIGGGGSNAVSRMFEKLECVEYYALNTDAQHLFDVAHRISLGGEVTRGLGAGAQPDIGRQAAEESRGDIEAVKGADMVFLAVGMGGGTGTGAAPVVAEIAKLAGALTIAVVSKPFSFESQARRNADEGIERLRHVDTLITIPNDRLLELNDFTWEEALKTADSVLHQGIQAIAEVVTVPGEINVDFADIRTILANAGPAWLAIGRGKGEHRAADAAKQATQSPLLDIAMDGARRILFVITGGNTLTLREVQEAANVIQMADPEANIIFGTSRDSKLDDEVKITMVAASFPELDVP
>MBF96855.1|Bacteria___Proteobacteria-Alphaproteobacteria___TMED109___GCA-2715505_sp002715505___90.81___GCA_002715505.1
RITVIGVGGAGCNAVNNMIAHLEGVEFLVANTDAQSLALTERRVQLGAKKTRGLGAGAKPEVGREAADESLSEVMQLEGTHMLFVTAGMGGGTGTGAAPIIAEASRERGILTVGVVTKPFDYEGMRRMIADEGIKNLASVDTLIIIPNQNLFKVANTTFTEAFKMADEVLYNGIKGVTDLIVRQGKINLDFADIQTVMLEMGKAMMGTGEASGEDRAIKAAEFAIANPLLDTSISNAKGVIINISG-EDVKLYEMDEIAAHIKQCKEDVNLIIGHTIDNVGEGIIRVSLLASGINKMSIP
>MAG92002.1|Archaea___Nanoarchaeota-Nanoarchaeia___Woesearchaeales___GCA-2688775_sp002688775___68.69___GCA_002688775.1
NIKVIGCGGGGSNMVSWLYKGIRGAEILACNTDKQHLEEADKRFLIGKELTRGLGCGGFPDKGTKAAQENIQEIKVLKGSDMVFVCAGMGGGTGTGSAPIVAQTAKDAGAIVIGTVTMPFKIE-RARIKAEFGLQQLRTSDTVIVIDNNRLVNIAGLPVQQAFAVANELISTMIRGIVETIAVPSLVNLDYADVKAIMQDGGVAAIGVGVSDTTNRVEEAVKGALSNPLLEISYKGASGALIHVEGGPDMTLDEVSKIGELVTTLDQDANVIWGARVSEQMKGKVAVMTIITGVNELGID
>MAE42267.1|Archaea___Nanoarchaeota-Nanoarchaeia___Woesearchaeales___GCA-2686855_sp002686855___74.3___GCA_002686855.1
NIKVFGVGGGGSNMVSWLYKGIKGAEIISANTDQQHLDNSDKKILIGKDLTRGLGCGGFPNKGAEAAQESIQEIKSLKGTDMIFVCAGMGGGTGTGAAPVIAQVAKELGCIVIGTVTMPFNIE-RTRIKAEFGLQQLRVSDTVIVIDNNRLVNIAGLPVQQAFAVANELISTMIRGIVETIAVPSLVNLDYADVKAIMTNGGVAAIGVGASDTTNRVDEAVKGALSNPLLEISYKGATGALIHIEGGPDMTLDEVSKAGELVTTLDADANVIWGARVSDEMKGKLTIMTIITGVKELGID
>HCC68037.1|Bacteria___Patescibacteria-Dojkabacteria___SC72___UBA9296_sp003518125___65.13___GCA_003518125.1
NIKVIGIGGGGCNAINTMIDDIPGVDFLAFNTDAQSLKLSPTTLQLGEDLTKGLGVGGNHELGAQAAEESLDQIQMIEGSNMVFITAGMGGGTGTGAAPIIAGVAKNMGALTVAVVTKPFDFEGVQRKVAEDGLTALRKVDTLIVVPNQRLLEIVDVSFIDAMRMVDSVLAEGVSSISNLISQTGYINADFNDARSVMQNAGTALMGIGRASGEGRAEKAARLATASPLLDMSIEGATGILYNIEGA-NLSLTEISMVSDLIKAVDPSANIKFGAQINEELADEIIITIVATGIHPLDVP
>KKQ10965.1|Bacteria___Patescibacteria-Dojkabacteria___SC72___UBA12078_sp000991805___68.73___GCA_000991805.1
KIKVVGVGGGGCNAINTMIDDIPGVDFMSFNTDAQALKQAPVTLQLGEELTRGLGVGGNHDMGAQAAEESLDQIQFLEGANMVFITAGMGGGTGTGAAPIIAGVAKNMGALTVAVVTKPFEFEGNKRRIAEEGIAALKKVDTLIVVPNQRLLEIVDLSFIDAMKKVDSVLAEGVNSISNLISQTGYINADFNDAKSVMQNAGTALMGIGRASGENRAENAARAATTSPLLDMSIEGATGVLYNVVGS-DLTLTEISQVSELIKAVDPSANIKFGAQIDPNAGEELTITIVATGFDILDTP
>WP-085022241.1|Bacteria___Firmicutes_C-Negativicutes___Selenomonadales___Anaerovibrio_sp002100115___99.66___GCF_002100115.1
VIKVVGVGGGGSNAVNCMVAGVKGVEFIAVNTDAQALSLASIRIQIGGKATRGLGAGARPEVGAKAAEENREEILALQGADMVFIAAGMGGGTGTGAAPVVAECAKQIGALTVGVVTRPFSYEGRMRSRAEAGVEALRRVDTIITIPNEKVLSIIDTSFIDAFKEVDDILRQGVQSISDLINDSGYVNLDFADVEAVMSNAGPALMGIGEASGDNAPMAALREAVNSPLLEVSVSGARGVIINFVGTSHLNMMELNEASQSITEAHPDANIIWGVSVDDTMGDTIRVTVVATDFEGIDIP
>WP-018703811.1|Bacteria___Firmicutes_C-Negativicutes___Anaeromusales___Anaeromusa_burkinensis___100___GCF_000430605.1
KIKVAGVGGGGSNAVNRMMMGL-SADFIVMNTDAQAVQPANQRLQLGDKVTKGLGAGANPGVGEQAALESRADILALDGADMVFVTAGMGGGTGTGAAPIVAQCAREVGALTVGVVTYPFSFEGKRRMKAEQGVAKLRHVDTLITISNDRLLKIASTSLLDAFCMADDVLKQGVHSIAGLISKPAMINLDFADVQSVMSSSGQAFMGIGMGKGEDRAMDAMQKAMHSPLLGISVEGARAVLVNVTGSQDMSLLEVNEAVGLLTAVDEDANIIFGADIDETMGDDVRITIIATRFGGMEIP
>OGC82359.1|Bacteria___Patescibacteria-Gracilibacteria___RBG-16-42-10___RBG-16-42-10_sp001773455___70.64___GCA_001773455.1
NIYVVGIGGGGGNALARMIARIEGVKFIAVNTDAQDLVPADYKIHIGVQTTKGLGAGANPDIGKKSAEENIGDLKVLEGADMVFITCGLGGGTGTGAAPVIAQISKEIGALTVGVVTKPFAFEGQKRSVADEGFNELKSVDSLITIPNDRILSLIDTPLMDAFEIVDDVLRQAVQSISDLINVHGMINVDFADVRSVMKNSGSSLMGIGYGTGENRALEAAKAAVESPLLDLSIAGAKGILINITGGNDLSMFEVDEAAKVVTSAADDANIIFGTVIDDKSAGEIKVTVIATGFDELDVP
>WP-006689953.1|Bacteria___Firmicutes_C-Negativicutes___Selenomonadales___Centipeda_flueggei___98.89___GCF_000160695.1
KIIVVGVGGGGGNAVNNMISGLQGVEFIAINTDAQALLKAAVRIQIGK---NGLGAGAKPEIGEAAANESREKIVALRNANMVFITAGMGGGTGTGAAPVVAECAREVGALTVAVVTRPFSYEGMTRANADSGIENLQHVDTIITIPNDRLMKIIDTPVTEAFSKVDNVLWQGVKGITDLITNQGVVNLDFADVQTIMSNGGAAIMGIGEARGEGASIAAAKVAIESPLLETSIEGATSVILNFTGSKDLSMYEVTEASEWITAVNHQVNIIWGIGTDESLGDTVRVTVVATGFDIIDIP
>WP-054697381.1|Bacteria___Firmicutes_B-Syntrophomonadia___Syntrophomonadales___Syntrophomonas_A_palmitatica___96.92___GCF_001311885.1
KIKVVGVGGGGNNAVNRMITGVKAVEFIAMNTDAHVLSKASQTMQLGERLTRGLGAGGNPEVGAASAEESEKEIYSLQGTDMVFITAGMGGGTGTGAAPVVARIAKQLGILTVGVVTRPFGFEGRRRAQADAGIKTLEEVDSLIVIPNDSLMKIAKTTFTEAFKIADDVLRQAVQGISSIIARPALINCDFADVKTIMGNKGSALMGIGRAQGDNRAAEAAKQAISSPLLETSVEGARGLLFTISGGSNLTINEVQEAAQIVSIAHDDADIIFGASIDDSMGDEVEITVIATGFGDMSIP
>KKQ31710.1|Bacteria___Patescibacteria-Microgenomatia___Shapirobacterales___UBA12158_sp000989305___71.39___GCA_000989305.1
KIKVIGVGGGGNNAVNSMIEEIKGVDFIAVNTDSQVLLLAPIKIQIGEKITKGLGAGGDPNVGQQAAEESRERIKVLEGTDMLFITGGMGGGTCTGAAPIIAEIAKELNILTIAVVTKPFLFEGTRRMKAEEGLSRLRNVDTLIVIPNQRVMEVVNATLLEAFKIADSVLTKGTKAIADLITTSGLINLDFADIKSVMSNAGSALMGVGEAEGKNKAQDAVETAIDSPLVEVNIDGARGVLINITGGPDITMAEIEESAKTITHVAPDANVIFGASIDPELKDKVKITIIATGFDEFDIP
>tbn..13554..14591..DDXZ01000005.1|Bacteria___Chloroflexota-Dehalococcoidia___UBA2247___UBA2247_sp002347295___93.73___GCA_002347295.1
KIKVVGCGGAGCNAVTRMVEQIRGVEFIAVNTDAQALLEAPTRIQIGEKLTRGLGAGGRPEVGEKAAEETKEELKAVEGADMVFVTAGMGGGTGTGSTPVVAKLAKASGALTIGIVTKPFGFEGAPRRSAEKGINNLMNVDTLIIIPNERLLTVCGALIADAFQIADDALLNGVKAISEVITVPGMINLDFADVRAIMSGAGPAWMSIGMGTGQNRASDAAKAALASPMLDTSINGAKGCLFTITGGNDLTLYESEEAAETVRALDPDANIIFGVVFDEKMRDTIKITLVATGFNDMDIP
>OGN89084.1|Bacteria___Chloroflexota-Dehalococcoidia___Dehalococcoidales___MGML01_sp001796415___51.32___GCA_001796415.1
KIKVIGLGGAGCNAVTHMVEQIKGIEFIAMNTDTQHLEEAASRIQLGERTSRGLGVGGDHLLGQQAAEESRHEIVAVAGADMVFITAGMGGGTGTGSAAIVAEITKQSGALTIGVVTRPFSFEGVHRNVANEGIMNLMKVDTLIIIPNDRLLKLCDTSIDYAFKLADEVLFQGVQAIAEVITVPGLINLDFADVRAIMKDAGPAWMSIGHGSGQHRAIDAARQALASPLLDVSVEGAKGVLFNIAG-SDLTLFEVNNAAEVIRIVHPQANVIFGVVLDSNMGDEVRLTLIATGFTELDVP
>OGN81920.1|Bacteria___Chloroflexota-Anaerolineae___Anaerolineales___Bellilinea_sp001796355___91.82___GCA_001796355.1
VLKVIGLGGGGMNAVNRMILGLTGVDFIAANTDAQTLKLAPTKIQLGSKLTRGLGAGGNPSVGEAAAEESYRELNALEGADMVFLTAGMGGGTGTGAISIAARVARSLGAVTVAVVTTPFMFEIGKRQNAREGLARLRYTDTLITIPNDRLLKVAPLPLEMAFRLADDVLRQGIQGISELITETGLINVDFSHIRNIMQSGGGSLLSIGIGQGERKAQKAIEHALNHPLLSINLAHASGILVNFTAGADLTFTEVVEALNDLQKTNNKAEIIPGVITDSRMGDRVQVIMILTGLGDLDIP
>WP-061917814.1|Bacteria___Chloroflexota-Anaerolineae___Anaerolineales___Bellilinea_caldifistulae___92.73___GCF_001306055.1
ILKVIGLGGGGSNAINRMILGINGVEFIAANTDAQALKLAPTKIQLGPRLTRGLGAGGDWKIGEAAAEESYKELNALAGADMVFLTAGMGGGTGTGAISIAARVARALGAVTVAVVTTPFGFEIGRRQNAREGLARLRYTDTLITIPNDRLLKIASLTLEMAFRLADDVLRQGIQGISELITEPGLINVDFAHIRTVMQSGGGSLLSIGFGQGERKAQKAIEQALHHPLIDIHLENVSGIIVNFTAGSDLTFMEVMEALTDLQKTSNQAEIIPGVITDERMGDRVQVIMVLTGIGDLDIP
>WP-012119616.1|Bacteria___Chloroflexota-Chloroflexia___Chloroflexales___Roseiflexus_castenholzii___99.69___GCF_000017805.1
VIKVVGVGGGGSNAVDRMVEGVHGIEFITINTDAQALLRASTRIRIGDKLTKGLGSGGNPVIGQKAAEETTEEIYALKGADMVFITAGMGGGTGTGASPVIASIAQDLGMLTVGVVTKPFSFEGNHRRTAEQGIEQLRMVDTLIVIPNDRLLQTASTSMLQAFQMADNVLRQGIQGISDLITQRGLINVDFADVKTIMARQGSALMAIGIGSGDNRMVDAVNEAIASPLLEVSIDGAKGVLFNVTGGEDLGILEVYEAADIVAAVDPEANIIFGAVIDPTFPGQVKITLIATGFDDLDIP
>WP-031459845.1|Bacteria___Chloroflexota-Chloroflexia___Chloroflexales___Chloroflexus_sp000735195___100___GCF_000735195.1
QIKVIGVGGGGSNAVDRMIAGVQGVEFITVNTDVQALMLAPVRIRIGDKLTRGLGSGGNPVIGQKAAEENQEDIYQLKGADMVFVAAGMGGGTGTGASPIIAGIAHDLGALTVGVVTRPFTFEGNHRRVAEAGIEQLRVVDTLIVIPNDRLLQTASTTFQQAFQMADDVLRQGIQGISDLITQRGLINVDFADVKTIMAQQGSALMAVGYGKGDTRAIDAVNQAIASPLLEVSIDGAKGVLFNITGGEDLGIMEVYEAADIVAQVDPDANIIIGAVIDPNFPGEIKITLIATGFDDLDIP
>HAJ34146.1|Bacteria___Chloroflexota-Anaerolineae___Caldilineales___Caldilinea_sp003451595___91.52___GCA_003451595.1
QIKVVGVGGGGQNAVNRMIEGIQGVEFIAVNTDAQALMAAPQRLRIGEKITKGLGSGGNPEIGLRAADESREELRLLSGADMVFVTAGMGGGTGSGASSVVAQVAREEGALTIGVVTRPFTFEGTQRRNAEQAIEALQSVDTLITIPNDRLLQIAGASVKQAFSMADDVLRQGIQGISELITVPGLINLDFADVKTIMQDGGAALMAIGRGSGENRAREAAERAIHSALLDVSIEGARSIIFNIKGGEDMSLFEVNEAAEVIRNAHPECNIIFGAVIDPNVKDDIQLTVIATGFDDLDIP
>PID85545.1|Bacteria___Chloroflexota-Anaerolineae___Promineofilales___GCA-2746795_sp002746795___78.82___GCA_002746795.1
LIRVVGVGGGGGNALNRMIENIIGVDFIAVNTDKQALELAPQKLQLGDRTTRGLGSGGDPEIGKKSAEESEEDLHSLEGSDMVFVTAGMGGGTGTGAAPTVAKVARSEGALTIGVVTRPFTFEGAHRAAAEAGIEELKHVDTLIVIPNDKLLETADISLLDSFKLADDVLRQGIQGISELITVPGLINLDFADIKAIMSLGGAALMAVGSASGDDRALQAAEKAMSSPMLDVTIDGAKGILFNVTGGTDLSLFEINQAASVIRTAHPDVNLIFGAVIDETLGDEIRMTVIATGFDDIDVP
>WP-095042326.1|Bacteria___Chloroflexota-Anaerolineae___Promineofilales___Promineofilum_breve___93.64___GCF_900066015.1
LIRVVGVGGGGSNAVNRMIENIVGVEFIAVNTDQQALLNAPIRIAIGERTTRGLGSGGDPDTGARAAEESLEELRTLQGSDMVFVTAGMGGGTGTGGTPIVARAARDAGALTIGVVTRPFTFEGSQRSSAEAGIEQLKHVDTLIVIPNDRLLETADVSLLDSFRMADDILRQGIQGISELITVPGLINLDFADVKTIMSMGGAALMAVGEGSGDERARDAATQALSSRLLDVTIDGARGILFNVTGGPDMTLYEINQAAAIIRTAHPDVNLIFGAVIDEKMSNKLRITVIATGFEDLEVP
>MAU00520.1|Bacteria___Chloroflexota-Anaerolineae___Promineofilales___GCA-2699125_sp002699125___96.97___GCA_002699125.1
LIRVVGVGGGGSNAVNRMIEDIAGVDFIAINTDQQALMQARQRVAIGERTTRGLGSGGKPEVGTKAAEESVEELHLLQGSDMVFVTACMGGGTGTGASPLVAKVAREEGALTIGVVTKPFTFEGSQRMAAETGIEQLKHVDTLIVIPNDRLLETADLSLMDSFKLADDVLRQGIQGISELITVPGLINLDFADVQTIMSMGGAALMAVGRGSGEDRARIAAEEALASKLLDVTIAGARGILFNVTGGNNLSLYEINQAAAIIRTAHPDVNMIFGAVIDEAMEDEVRITVIATGFEDLDIP
>HCB48504.1|Bacteria___Chloroflexota-Anaerolineae___Promineofilales___UBA11865_sp003519205___71.96___GCA_003519205.1
VIRVIGVGGGGSNAVDRMIAGLRGVDFVSLNTDGQALISAPIRLRIGENTTRGLGSGGDPAIGEKAAAESIDQIYMVKGADMVFVTAGMGGGTGTGGAPVVAREAREQGALTIGVVTKPFFFEGTRRAVAKEGIDKLREVDTLIVIPNDRLLEMTDMNLTESFALADDFLRQGIQGISELITVPGLINLDFADVKAIMAQGGAALMAVGEGTGEDRARIAAEQAIGSNLLDITIDGAKGILFNVTGGPDLTLFEVYDAASIVRTTHPDANVIFGAVVDENMHNKIRITVVATGFDDLAIP
>MAU01661.1|Bacteria___Chloroflexota-Anaerolineae___Promineofilales___GCA-2699125_sp002699125___96.97___GCA_002699125.1
CIRVVGVGGGGCNAVNRMIEGISGVDFVAVNTDNQALLDAPVRVRIGEKLTRGLGAGGHPEQGEKAAEESTEDLDVLTGSDMVFITAGMGGGTGTGAAPVIAKLAREQGALTIGVVTRPFLFEGSKRASAEAGIERLKHVDTLIVIPNDRLLELTDVSLKDSFKMADDVLRQGIQGISELITVPGLINLDFADVKAIMSEGGAALMAVGHGEGEERARLAAEQAISSRLLDVTIDGAQGILFNVTGGPNMSLYDVNVAAAIIRTAHPDANMIFGAVIDEAMGDEMRITVIATGFENLEIP
>WP-095044645.1|Bacteria___Chloroflexota-Anaerolineae___Promineofilales___Promineofilum_breve___93.64___GCF_900066015.1
SIRVIGVGGAGSNAVNRMIEGVKGVDFIAVNTDNQALSDAPVRVRIGDKLTRGLGAGGFPDQGEKAAGESINEIQVLQGADMVFVTAGMGGGTGTGAAPVVARAAREIGALTIGVVTRPFHFEGSKRASAERGIEQLQHVDTLIVIPNDRLLDITNMPLYESFQLADDVLRQGIQGITELITVPGLINLDFADVKTIMSQGGAALMAVGRGTGEDRARIAAEQAISSRLLDVTIDGAQGVLFNITGGATLSLYEVNQAAEVIRTTHPDANVIFGAVIDETMGDEIRITVIATRFDNLDVP
>PWL79198.1|Bacteria___Actinobacteriota-Coriobacteriia___Coriobacteriales___QAMH01_sp003149935___100___GCA_003149935.1
VIKVVGVGGGGTNAVNRMVAGVKGVEFIAINTDRQALLDADRTVHIGEELTRGLGAGANPEIGAQAAEESRADIRALAGADMVFVTAGEGGGTGTGAAPVVAEIAEEIGALTVGVVTKPFGFEGRKRMQAEEGVALLAKVDTLIVVPNDRLLQVIETSMLDAFRIADDILRQGTQGITDLITIPGLINLDFADVRAIMKDAGSAMMGIGIASGENRAADAAKEAISSKLLESSIVGADRILYSITGGSDMSLQEIDEASQIINAADEDANIIFGTVIDESMGDQIRVTVIATGFDDDDIP
>tr|D2VRJ5|D2VRJ5-NAEGR|Eukarya_.._5762_.._Naegleria_gruberi
PIATIESSQSTNKILDELY---EGVRTIMADLDHSSLDMSNQ-KWFPDYL-GSGSSGNNWAKGPELAEL-MDVVRSADCIQGFQIFHSIGGGCGSGMGCFITNRLQDEGAMIMTNSVFPSTVDSVLAPNSVLTLHHLINVQMVNCFDNHALNQISQFRIESEMVDLNEIVAQSVTGITSSFRFSGIINSDLRKMATNLRH----FFMN-SSD-SK-VEQITSQLFNHFLVDANPKGT--ASVIFRG--DVSSSSAEEQVNGILSSKPN-NLQTSIC-KA---GKRTGTLIATSITNLDIA
>tr|D7FLA9|D7FLA9-ECTSI|Eukarya_.._2880_.._Ectocarpus_siliculosus
EIITLQVGQCGNQIGSEFWEGIQDIRALLLDLEPRVINQSEG-DLFPENF-VSGGAGNNWASGEEQHDY-MDMIDEADSLEGFVLSHSIAGGTGSGMGSYLLERLNDHKKLIQTYSVFPNQSDVVVQPNSILTLKRLTNADAVVVLDNTALNRIAVLRIPNTVGQLNSIVSTVMAASTTTLRYPGYMNNDLIGLVASLRH----FLMT-GTT-RT-VLDVMRRLTKNIMVSASTKGS--ILNIIQG--EVDPTQVHKALQRIRLVPPA-SIQVALS-RS--EAKVSGLMLATCMQVVSIE
>tr|M2Y3E5|M2Y3E5-GALSU|Eukarya_.._130081_.._Galdiera_sulphuraria
EIITLQIGQCGNQIGTEFWEGIQDVRALLIDLEPRVINRNST-NFYPENF-VSGGAGNNWASGEEKEEE-MDMIEEADSLEGFVLCHSIAGGTGSGLGSFVLEKLNERKKLVQTYSVFPNSSDVVVQPNSILTLKRLTNADCVVVLDNTALNRIAVLHLENTFAQVNSLVSAVMAASTSTLRYPGYMNNDLVGLLASLQH----YLVT-GTT-TT-VLDVMRRLLKNIMVSCSTRGS--ILNVIQG--EADPAQVHKSLQRIRLAPPT-GIQVALS-KS--KHRISGLMLATSISVVDIA
>tr|A0A0G4F4U5|A0A0G4F4U5-VITBC|Eukarya_.._1169540_.._Vitrella_brassicaformis
EIITLQVGQCGNQIGMEFWEGIQEIRALLIDLEPRVINQTAE-NLYPENF-VSGGAGNNWASGQDVQEE-FEMIDEADSLEGFTLCHSIAGGTGSGMGSYLLETLNDRKKLIQCYSVFPLTSDVVVQPNSVLTLKRLTNADCVVVLDNTALNRIAVLKLNNTFAQTNALVSTVMAASTTTLRYPGYMNNDLIGLVASLRH----FLMT-GTT-RS-VLDVMRRLLKNIMVSTPMRGS--ILNIIRG--EADPTQVHKSLQRIRLAKPA-SIQVALS-KS--QAKVSGLMMATAIAVTAID
>tr|A9TMJ1|A9TMJ1-PHYPA|Eukarya_.._3218_.._Physcomitrella_patens
EIITLQVGQCGNQIGMEFWEGIQEIRALLIDLEPRVINQNSE-NLYHENF-VAGGAGNNWASGEQVEED-MDMIDEADSLEGFVLCHSIAGGTGSGMGSYLLEALNDRKKLVQTYSVFPNTSDVVVQPNSLLTLKRLTNADCVVVLDNTALNRIAVLHIPNTFAQTNSLVSTVMSASTTTLRYPGYMNNDLVGLVASLRH----FLMT-GTA-RT-VLDVMRRLLKNIMVSSYARAS--ILNIIQG--EVDPTQVHKSLQRIRLAEPA-SIQVALS-RS--QARVSGLMLATSIHIVNVD
>sp|P23257|TBG1-DROME|Eukarya_.._7227_.._Drosophila_melanogaster
EIITLQLGQCGNQIGFEFWEGIQDIRAVLLDLEPRVINMGSV-KLYPENY-LSGGAGNNWASGEKLQEE-FDIIDEADSLEGFILCHSIAGGTGSGMGSFIMERLADRKKLIQTFSVFPNISDVVVQPNSMLTLKRLTAADSVVVLDNTALNRIACLHIQNSFSQINNLVSTIMSVSTTTLRYPSYMNNNLIGLTAPLQH----FLMT-GTL-RT-VLDVMRRLLKNMMVSTGPDHS--ILNIIQG--EVDPTQVHKSLQRIRMAPPT-SIQVALS-RS--QNRVSGLMLATSISTVCVQ
>tr|A8INY3|A8INY3-CHLRE|Eukarya_.._3055_.._Chlamydomonas_reinhardtii
EIINLQVGQCGNQVGSEFWEGIQEIRAILLDLEPRVINQTSD-NLFPENF-ISGGAGNNWASGEAVQET-LDMIDEADSLEGFNMCHSIAGGTGSGMGSYMLELISDRKKLIQTYSVFPNSSDVVVQPNSLLTLKRLTHADAVVVLDNTALDKIAVLHLHKDVQQINSLIATVMAASTTTLRYPGYMNNDLVGLVASLRH----FLMT-GTT-RT-VLDVMRRLLKNIMVSTHTKAS--ILNIIQG--EVDPSQVHKSLQRIRQAEPA-SIQVALS-KS--QARVSGLMLATSVHVVDAN
>tr|A0A0L0DCQ1|A0A0L0DCQ1-THETB|Eukarya_.._461836_.._Thecamonas_trahens
EMITLQVGQCGNQIGMAFWEGIQDIRALLLDLEPRVIQQTGA-NLFPENF-IDGGAGNNWGTGEAVQEK-LDMLDEADSLEGFLLTHSISGGTGSGMGSNLLEKLNDRKKLIQTYSVFPNSSDVVVQPNSMLALKRLVNADCVVVLDNAALDRIATLHIESTHKQINEIVSTVMAASTTTLRYPGYMNNDLVGLVSSLRH----FMMT-GTS-RT-VLDVMRRLLQNIMLSADLKGS--ILNIIQG--EVDPTQVHKALQRIRLCPPA-SIQVALS-RS--EARVTGLMLATSISVVNMD
>tr|A9V4R8|A9V4R8-MONBE|Eukarya_.._81824__Monosiga_.._brevicollis
ELITLQVGQCGNQIGSEFWEGIQDIRAVLMDLEPRVIDRTSA-NLYPENF-VDSGAGNIWAKGERVHEE-FDMIDEADR---FMLTHSVAGGTGSGLGSYVLERLNDRKKLVQTYSVFPHTSEVVVQPNSLLTLKRLTNADAVVVLDNTALNRIAALHMDKDLSVVNQLVSTIMSASTTTLRYPGYMNNDLIGLIASLKH----FLMT-GTT-RT-VLDVMRRLLKNMMVSTARSHS--LLNIIQG--DVDPTQVHKSLQRVRLAPPA-SIQVALS-RS--PARVSGLLLATSIQVVSVD
>tr|Q23FR3|Q23FR3-TETTS|Eukarya_.._312017_.._Tetrahymena_thermophila
DIITLQVGQCGNQIGMEFWEGIQQIRACLIDLEDRVLKKQSD-SLYPENF-YGSGAGNVWAYGNKIQDD-LDMIDEADSFEAFLLIHSIAGGTGSGVGSYLLEKLNDRKKIIKTYSVFPSHTDGVVHPNSLLTLKRLANADATTVLDNNALEKIAQLKLENTIETTNSLVSTVMAACTTTLRYPGYMNNDLVGLLASLKH----FLMT-GTI-RT-VLDVMRRLLKNIMVSASTKGS--IMNVIQG--EVDASQIHKSLQRIRLANPA-SIQVALS-KS--ESKVSGLMLATSITVVQIE
>tr|R1CRG8|R1CRG8-EMIHU|Eukarya_.._2903_.._Emilania_huleyi
EIITLQVGQCGNQIGMEFWEGIQEIRSLLIDLEPRVLSQQT--RLFQENF-SHGGAGNNWAAGGSVQEE-LEMIDEAESLEGFMMCHSIAGGTGSGLGSFLLERLNDHKKLIQTYSVFPNASDVVVQPNSLLTLKRLTNADAVVVLDNTALNRIATLHVPNSVEQINQLVSTVMAASTNTLRFPGYMNNDMIGLVSSLRH----FLMT-GTP-RS-VMDVMRRLLKNIMVSCSTRGS--ILDIIQG--EVDPTQVHKSLQRIRLCPPA-SIQVALS-RS--KPRVSGLMLATSIDVLEIE
>WP-019543581.1|Bacteria___Firmicutes_C-Negativicutes___Selenomonadales___Selenomonas_C_bovis___100___GCF_000381005.1
KIKVVGIGGGGNSVLLRMASNIEDIELIAINTDAKQLAMGITCLQIGAAITHGRGTGGNLDVGEQAAKADEARIKALSGADLVFVTAGMGAGTGTGVVPVVSQIAKELGVLTIGVVTLPFAFEGTRKKLAEAGVLKMQYMDALLAIHNDNLMKLPNITLVQAFKLADSVLEQAIRCIAELILKTGVINVDFADVTTIFTQSEDALLGIGCAE--D-AQKAVEQAVRSPLLDKSLKGARGVILNLTGDETMSLLDVDNATRYICQTDPNVNIILGTVIDEQMKGQVQATIIATDFASLDAP
>ESS06595.1|Archaea___Halobacterota-Halobacteria___Halobacteriales___A07HB70_sp000496195___85.2___GCA_000496195.1
RLALIGVGGAGGRVVDAIRVE-ASCNLLTVDISRVEYDPRERQVTIGDTRV-EDGAAGDQDLAVDVARADAPEIRALRDLNGVLVVAGLGGGTGSGAGAVLVERLQQLDEPVYVLGVLPTADEGGHAANAARSLRSVVAADSTLLFDNDRWVGSDV--DAERYARANRELASRTVALFN-I---GANTIDSSDLVRTLSPGGVASVGRATTEGDTKIQSLVSRATNSRLLPCEVSSAERVXALASGPARLSRRGLSTSRTPLSPD-GVVSRLHG---DPR-PR-----------P-----
>KYH38952.1|Archaea___Crenarchaeota-Bathyarchaeia___B25___B25_sp001593855___74.3___GCA_001593855.1
KLAVIGIGQAGGRIADLFEYD-KGIVCMAINTSQTGLKPEKNRILIGQSYSKARGAGANIELGTEIVRQELSDIKILQNIDAFLLVAGLGGGTGSGGAPILAKELK-MDVPVFALGVLPSDDEGGLMANASKSLMALHSTDALILFDNNRWKTPGL--IHESYSHMNHLIVKIFPLVLEMV---GGKVVDTSDILNSLN--GFTVYGYSEAWGYNKCRAVLQDAV-TRLTECRLSSAKKALLMLAGPSNLNRDGLNEAIRWYENL-KGAEIRCG---DPK-SDRITGIVFISGLYEVA-P
>PIN75713.1|Archaea___Nanoarchaeota-Nanoarchaeia___Woesearchaeales___1-14-0-10-37-12_sp002762795___78.5___GCA_002762795.1
NIRVIGCGGAGNNMVSWLYKGVKGAEVIAVNTDQQHLKEADQKFIIGRELTRGLGCGGFPQKGADAAQESLHELKVLKGSDMVFVCAGMGGGTGTGAAPVVAQLAKDLGAIVIGTVTMPFDIE-RARVKAEFGLENLRSADTVVVIDNNRLVQIAGLPIQQAFSVANELVATMIRGIVETIAVPSLVNLDFADVKAIMTNGGVAAIGVGSSDTTNRVDEAVKGALNNPLLDINYAGATGALIHICGGPDMTLDNINQVGELVTTLDEDANVIWGARVSDDMKGKLMVMTIITGVQELGIE
>PIN92191.1|Archaea___Nanoarchaeota-Nanoarchaeia___Pacearchaeales___CG1-02-31-27_sp002763115___72.43___GCA_002763115.1
TIKVIGVGGAGCNAITWLFKGITGATVYGTNTDALHLSKAHEKILLGKELTKGLGCGGYPQKGREAAKEVLAELKAMASADMVFVVAGMGGGTGTGAAPVVAQLSKEAGAIVISVVTMPFETE-RARIKAEFGLQELRSTDTVIVIDNNRLVDIAGLPIEQAFAVANELISTMIKGIVETITVPSLINLDYADVSAIMKGGDVAVIGIGESDTQNRVDEAVRQALAHPLLDVDYRGATGALIHVICGDDMKLEELNNVGELITNLAQDAQVIMGARINKEFKGRVRIITIMTGVKELGIE
>WP-089671286.1|Archaea___Halobacterota-Halobacteria___Halobacteriales___Halohasta_litchfieldiae___99.19___GCF_900109065.1
QLIVCGLGGAGSRLAEGLVAN-RQVDSVALDTDEGELESDDHRHLYGVLESSGRGLDGHRKRGQEVAEEELTELFAVSRGDAFLLCAGLAGATGATLLPHLAAKLRSVEIPIYGLGVLPASDETGKRANAGLAIDTVTTTDSLLLFDNALWTKTAE--DAEVRTRLNETLVTRVTALFERV---AESVVDASEVINTLSSGGIVSLGHASQEGDTAIETTVRRAVNGKLVDINRGSVQRGLLVTGGPPELNRQAIADARSWLAET-GSVEIRGG---DPD-TDTIVALVVLAGVG-----
>PSQ48309.1|Archaea___Halobacterota-Halobacteria___Halobacteriales___Halovenus_sp003022725___82.47___GCA_003022725.1
DVVAVGVGGAGGRIVDELHDD-GSLASRVFDTDTGALDPSDARHPFGTLEFDGSGADSDADAARDAAADQATELRELTSVTGILLVAGLGGGTGPGATPVLAEELTRVDRPVHCVSVLPTGDDETA-CNAARGVEALDVVDCQIAFDNDAWIGEDD--LEDRLPALNRELADRLGSLLEPV---GESVLDETDVAATLDAGGLATIGHASAPDSEAVTSTLQWAVRGQLLDCDPAESTSALVLFSGPPDLHRGAVADGRDWVALS-TNAELRSG---DPG-GDSISVLVVFAGIE-----
>WP-004514857.1|Archaea___Halobacterota-Halobacteria___Halobacteriales___Haloarcula_vallismortis___99.93___GCF_000337775.1
RVAAVGIGGAGGRIVERLWDN-RELAACAVDTDSDELDPGDQRHLFGLSETDGTGTNGDRTVGTAAIEDERLEVRAISDIDAILLVAGLAGGTGSGTTADIADALSEITIPVYCLSVLPAGRDG--AANTLQALRGLETVDGQILFDNDAWLGSGQ--VDEASETLNETVVTRLGALFEAV---GQSVVDASEIINTLSDSGFTTLGYASQETDEAVETTLRRAVRGKLAECELDSADRALAVFAGPPALMRDAVTDGRRWLTEL-QSPEVRSG---DPG-RGTLSVLVVLSGVT-----
>WP-059055393.1|Archaea___Halobacterota-Halobacteria___Halobacteriales___Halobacterium_hubeiense___98.65___GCF_001488575.1
RVAAIGVGGAGGRIVDALLDD-SDLGVCALDTDQANLNPEDARQLFGQVKTGGSGADGDPERATAAFEADRLESRAASEAAATVLIASLGGGTGAGVTAKLAGALQELDHPIYAVTILPASHEA--PDNPARALQAVDAVDAQIVFDNDVWLDPDD--ITAVAGELNQVLVERLGALFETV---GQRVVDASEIIATLNEGGLATIGYAEQRSDTGVETTLRRATRGRLFDCPLDGAASALLIVAGPPALHQSAISDGQSWLAEI-GSVQLRTG---DPN-SDSLGVLVVFAGVR-----
>MBT96938.1|Archaea___Nanoarchaeota-Nanoarchaeia___Pacearchaeales___NP1466_sp002731115___59.11___GCA_002731115.1
NIKVFGVGGMGSNAVTWLFKGINGATIYAANTDALHLSKSDDKLLIGKELTRGLGAGGVPNKGREAAKEALVEVKAVSGSDMVFVVAGMGGGTGTGAAPVIAQLAKETGAVVISVVSMPFESE-KARIKAEFGLQELRVTDTCIVLDNNRLVDIAGLPIEQAFAVANELISTMIKGIVETITLPSLINLDYADVSTIMKNGGVAVIGIGENDSQDRVNEAVKQALTHPLLDVDYKGATGALIHVTCGPDLKLEEFDVIGRTVSNLSPEAQVIIGARISKDFSGKVRVITIMTGVKDLGIE
>PIN95216.1|Archaea___Nanoarchaeota-Nanoarchaeia___Pacearchaeales___PFCU01_sp002763155___60.9___GCA_002763155.1
NIKVVGCGGAGCNAITWLYKGISGATVYGLNTDALHLSKADDKILIGKELTKGLGAGGHPNRGREAAKESLAEIKAVGGADMVFVLAGLGGGTGTGSVPVVAQVAKESGAVVIGVITMPFESE-KSRIKAEFGLQELRAADTCIVIDNNRLVDIAGLPIEQAFAVANELVSIMIKGIVETITLPSLINLDYADVSSIMKNGDVAVIGIGESDTANRVDEAVREALIHPLLDVDYRGATGALIHITCGPDMKLDEFDSIGKLITNLNPEAQVIIGARINKEFSGKIRVVTIMTGVKDLGIR
>PIN90092.1|Archaea___Nanoarchaeota-Nanoarchaeia___Pacearchaeales___1-14-0-10-34-76_sp002763075___65.11___GCA_002763075.1
NIKVFGAGGAGCNTVTWLFKGVNGATIYGVNTDALHLSKADEKILIGKELTRGLGAGGYPAKGREAAKEALSELKATSGADMVFVCSGMGGGTGTGAAPVIAQLAKESGAVVIGCVTMPFDCE-KARMKAEFGLQELRVVDTAIVIDNNRLVDIAGLPMEQAFAVANELVSTMIKGIVETITLPSLINLDYADVSAIMRGGDVAVIGVGESDGQHRVDEAVRQALTHPLLDVDYKGATGALIHITCGPDFKLDEFSGIGQLVTNLSPEAQVIMGARINKEFGGKVRVITIMTGVKDLGIE
>MAG27109.1|Archaea___Nanoarchaeota-Nanoarchaeia___Pacearchaeales___ARS23_sp002686195___57.32___GCA_002686195.1
NIKVFGVGGGGGNTVTWLFKGVNGATIYAINTDALHLSKADEKILIGKELTRGLGCGGFPTKGREAAKESLSELKATSGADMVFVLVGLGGGTGTGAVPVVAQLAKESGATVIAVATMPFECE-KARHKAEFGLQELTVVDTAILIDNNRLVDIAGLPMEQAFAVANELVSTMIKGIVETITLPSLINLDYADVSSIMKGGDVAVIGVGEADTTDRIHEAVRQALTHPLLDVDYKGATGALIHVTCGPDFKLEEFSGIGELVTNISSDAQVIIGARINKDFANKVRVITIMTGVNELGIE
>MAH48604.1|Archaea___Nanoarchaeota-Nanoarchaeia___Pacearchaeales___ARS10_sp002690445___52.96___GCA_002690445.1
NIKVLGIGGCGCNMATWLFKGISGAGIYGINTDALHLSKTDEKILIGKELTRGLGCGGYPKRGREAAKEALTDLKAVSNSDMVFVLAGMGGGTGGGAVPVIAQLAKEAGAVVIAVVTMPFEAE-KARIKAEFGLQELRVADTVIVLDNNRLVDIAGLPMEQAFAVANELVSTMIKGIVETITLPSLINLDYADVSSIMKNGDVAVIGIGEDNTAARVDAAVQQALTHPLLDVDYRGASGALIHVTCGPDLKLEEFDSIGRLVTNLSPEAQVIIGARVNKEFQGRVRVITIMTGIKELGID
>MAG40149.1|Archaea___Nanoarchaeota-Nanoarchaeia___Pacearchaeales___ARS1160_sp002688415___69.24___GCA_002688415.1
NIKVFGCGGCGCNMATWLFKGINGATVYGVNTDALHLSKTDEKILIGKELTKGLGAGGAPRKGKEAAKESLTDLKAVANSDMVFVLAGGGGGTGTGCAPVIAQLAKETGAVVIAVYTMPFEAE-KARIRAEFGLQELRAVDTVIVLDNNRLVDIAGLPMEQAFAVANELVSTMIKGIVETITLPSLINLDYADVSSIMKGGDVAVIGIGEDNSNAKVDAAVQQALTHPLLDVDYKGATGALIHVTCGPDLKLEEFDTIGRLVTNLSPEAQVMIGARVNKEFQGRVRVITIMTGVKDLGLD
>PIN71286.1|Archaea___Nanoarchaeota-Nanoarchaeia___Pacearchaeales___GW2011-AR1_sp002762735___66.59___GCA_002762735.1
SIKVIGCGGCGSNMVTWLFKGINGATVYAANTDALHLSKADEKILLGKELTRGLGAGGKPMKGREAAKESLVDLKAVGNSDMVFVLAGEGGGTGTGAAPVVAQLAKETGAVVIGVVTMPFESE-KARIKAEFGLQELRSTDTCIVLDNNRLVDIAGLPLEQAFAVANELVSTMVKGIVETITLPSLINLDYADVSSIMKNGGVAVIGIGESDATDRVHESVKQALTHPLLDVDYKGASGALVHITCGPDLKLEEFDVIGRTVSNLSNDAQVIIGARIAKDFVGKVRVITIMTGVKDLGID
>OGJ12519.1|Archaea___Nanoarchaeota-Nanoarchaeia___Pacearchaeales___RBG-13-33-26_sp001786415___67.52___GCA_001786415.1
NIKVVGVGGMGCNAVTWLFKGINGATVYATNTDALHLSKSDEKILIGKELTRGLGAGGKPQVGREAAKEALAELKAVGGADMVFCIAGMGGGTGTGAAPVIAQIAKESGAVVIGVVTMPFESE-RARIKAEFGLQELRVTDTTIVLDNNRLVDIAGLPIEQAFAVANELVSTMCKGIVETITLPSLINLDYADVSAIMKDGGVAVIGIGEADTQNKVMEAVQQALTHPLLDVDYKGATGALIHVTCGPDLKLEEFDLIGRVVSNLNPEANVIIGARISKEFTGKVRVITIMTGVKDLGIE
>WP-108672970.1|Bacteria___Proteobacteria-Alphaproteobacteria___Fokiniales___Fokinia_solitaria___89.38___GCF_003072485.1
KILVLGVGGAGSNAVERMLAEVPGIEFCIANTDAQALQKCPNRIQLGPEITMGLGAGADADVGRVSAEESMDEVQILNGVRLLFIVCGMGGGTGTGASPVVAQIAHSKNILTVAMVTKPFDFEGSRRMVAEAGIEALEYVNSMIVMPNQNAFRVATTTFEAACALSDEILKHTLRSITGLIKEKGLINLDFADVKSVMSFKGRAMVGVGEASGENRGSVAAEQAIHNPLLDTTMERAQGILVNVTGANNMTLFEIDEVVNRVKRS-PDALLIFGAVYNNDKKDVLSVTVIATGLDDFDIP
>MBK30505.1|Archaea___Thermoplasmatota-Poseidoniia___Poseidoniales___UBA226_sp002719475___74.67___GCA_002719475.1
RIRVYGVGGAGCNAISRLSEGLFDSKFVAINTDAQALLQVEEKILIGR-SARGRGAGGDPAKGETAALESEFTLNITEDTQLAIITAGMGGGSGTGAAGHVARLAKKQGALTIAVVTYPFESEGALRRNAEWGLERLRYCDTIIVIPNERLLEIVKLPLAAAFRVGDELLVRSIKGVTDLLTCDGMVNLDFEDLRSVITTGGVAMIGIGGASGDNRAEEATLEALHSPLLELDLSDARGALINVVGGPNLTLGEAEAAAQIIKQISEHARIIWGAAVEEGAGDEMRVMVVLTGVKSRHIE
>EHR75921.1|Archaea___Thermoplasmatota-Poseidoniia___Poseidoniales___MGIIa-L1_sp000246735___83.2___GCA_000246735.1
RIRVYGVGGAGCNAVNRLFERLFKNSYVAINTDAQALLPIEEKILIGR-TARGRGAGGDPTKGEAAALESEASLRITNDTQLAIITAGMGGGSGTGAASHIARLAKQQGAMTIAVVTYPFNSEGALRKNAEWGLERLRHCDTILVIPNERLLEIVKLPIGDAFRVGDELLVRSITGVAEMLTTDGMVNLDFEDLRSVIQFSGVAMIGLGEASGPGRVEAATEEAMHSPLLDIDSSDARGALINVVGGPSLTLGEAEKCAKIITQISPHAQVIWGAAVREELGDEIRVMLVLTGVKNRHIE
>OWP57006.1|Archaea___Thermoplasmatota-Thermoplasmata___Thermoplasmatales___B-DKE_sp002204705___98.61___GCA_002204705.1
RIKIVGCGGGGCNTVERLNTGVKGAELIAVNTDAKHLLGTRRKMLIGRNLMGGDGTGAEPKIGENCALEDIIPIQLTYGTDITFITCGLGGGTGTGASPVIAKSAKDAGSTVISIVTLPFKSEGDIRTNALNGLEKLAYSDTVIAIPNDKLLEEVPLSIETAFGYADTLLGETIKGMTELITLTGIINVDYADVKAVMKDGGVAMVGTGESSGDDRVLRAINEALTSRLVEADISDARNCIVRIIGGYDMTVSEAESATNEVQRINPNAKIIWGASVEKYYNKKIRVLVLLTGVKEQEID
>WP-089865623.1|Archaea___Halobacterota-Halobacteria___Halobacteriales___Halogranum_rubrum___99.38___GCF_900114455.1
NITVVGCGGAGCNTINRLAVGVEGTTLVAANTDVHDLVNADEKILLGAEKDRGRGAGSIPKNGADAAHESRHDIRAVEDADMVFVTAGMGGGTGTGSAPVVAATARETGALTISVVTMPFASEGRVRMNATGGLSRLRESDTVIVIQNDRLLDAVGLPVEQAFKVADEVLMRSVKGLAELITTESFVNLDFADVQTIMGRGGMALVGIGEGQGDYRADNAITSALQSPMLDADISTATGVLVNVTGGPDMSIAEAEGVVEDIYRVDPGARIIWGASVDDDIDDEMRVMLIATGVT-----
>AKA48447.1|Archaea___Thermoplasmatota-Thermoplasmata___Thermoplasmatales___GCA-965745_sp000965745___97.94___GCA_000965745.1
RINILGCGGAGSNTISRLYEKVSGADLIALNTDASHLYTSPAKLLIGERSTLGRGTGAQPMLGEQAALEDISKIQMVQKSDICFITCGLGGGTGTGSAPIIAKAAKEAGSLVISVVTLPFTAEGPVRMNAILGLEKLSYSDTVIAIPNDKLLQAVPKPLEEAFEYADSVLSEAIKGITEMITKTGLINLDYADIKTIMKDGGVAMIGMGESGGNDRVLFSLDDAISSPLVEADISQAKNCLIRVIGGPNMTVSEAEKAMSEIQRIDKDARIIWGASIDQSYGDKIKVLILLTGVRDIGID
>WP-010916284.1|Archaea___Thermoplasmatota-Thermoplasmata___Thermoplasmatales___Thermoplasma_volcanium___97.97___GCF_000011185.1
KIKVVGCGGGGSNTVSRLYEGLKGADLIALNTDASHLKKVAKKLLIGYRTTRGLGTGADPKVGEEAAAEEIVSIKMVQNTDIVFVTAGLGGGTGTGSAPVVAKAAKEAGAIVISVVTLPFDSEGPMRMNAVIGLENLAFSDTLIAIPNQRLLSEVPAEMKTAFAYADRVLADTIRAIVEIITKTGVINIDYSDIKTVMKSGGVAMIGMGQSKGGDRIMTALEEALKPRLIDVDISTAKDCIFKIIAPPDITVSEVGKAMSEIKRITAKSRIIWGLTVDKNLDQDVKVLIFMTGVNSTGID
>OLS21975.1|Archaea___Asgardarchaeota-Heimdallarchaeia___LC-3___LC-3_sp001940645___91.59___GCA_001940645.1
RVQMIGVGGAGNNSAARLMSNVEDVEVLAINTDAQDLLLANKKVLVGYSVTRGFGAGNDPNIGESAARESAEELKLI-NGDLVFITAGLGGGTGTGAAHVTAELAKEKGALTVSICTLPFNMEGPVRRNAMHGLKKLYASDTVIVVPNQRLLSLSPLSLMQGFKIADEVLVRAVSAISELITKPQMVNLDFADVRKVLGQGGVAMIGLGESKGQNKVEEAVNDALNNPLLDLDLSTARKALICVSGGEDLSLRDAEQIVAKIQRIDSDAEIIWGASIDNDLKDTLRVIALISDIDKFA--
>EQB65120.1|Archaea___Thermoplasmatota-Thermoplasmata___Thermoplasmatales___GCA-000496135_sp000496135___94.72___GCA_000496135.1
RVKVIGCGGAGSNTVNRLAGGFNDAKLIALNTDANHLMKTPVKALIGKNVTRGLGAGADPQLGEDSAIEDLDLMKIVGRSDIVFITCGMGGGTGTGTSPVVAKLAKESGALVISIVTLPFSSEGKVRMNAQRGVEKLAYSDTIVAIPNDRVLMQTPMSMEEAFKFADSVLVEEITGIIELVTKTSLINLDYNDLMTITKNKGSAMIGIGEGGGDDRVSYAVEQAIKSPLIEADISQAMGCLVRIVGGKDMTMKEAMKAAQEVRRIDPHAEIIWGAHVDYFMGNKVKVMVLLTGVKELGLD
>AAR38988.1|Archaea___Nanoarchaeota-Nanoarchaeia___Nanoarchaeales___Nanoarchaeum_equitans___73.13___GCA_000008085.1
KIKVIGVGGAGCNTINRLYLGLQDVELIAVNADVKDLAKAHKKVLIGEEVTRGLGTGRDPELGEQAARESEKVIKLLQGTDMVFITFGLGGGTGTGAGPVIADIAKQMGILTVAVVSWPFSSEGNLTLNAQWGLARLETTDTHIVIPNDKLLEIAPLPIAVAFKLSDEVLANTIKKTTELILKPGQVTRDFADLKVILENGGLGMVGFGESDSENKALEAIERAINNPLLDTDVSGAKRALLHIVAGPDFKTEELNKILEYVSKLDPEAKLLWGLWIEEEKKGKVEIMILVTELKELGID
>PWI49717.1|Archaea___Asgardarchaeota-Heimdallarchaeia___B3-JM-08___B3-JM-08_sp003144275___93.69___GCA_003144275.1
KVQVIGVGGAGNNAIFRLMTEA-DAECVAVNTDAQHLLRAHKKLLIGKDTSRGFGAGNNPEIGEAAARESIEDIKTL-SANMVFITCGLGGGTGTGAAHVIARQAKEKGALTVSICTLPFQMEGVKRYNARQGLKKLYASDTVIVVPNEKLLELSDITMMAAFRIADAVLLRAVMAITELITKPQLINLDFADVKKILTEGGMAMIGLGESDHQMKVDEAVYDALRNPLLDLDISRAKKGLICVSGGEGLALKDAEEAVMKIAEIDNSAEIIWGATIDPDLGNKIRVIVVLSDVHRFSLE
>WP-052568240.1|Archaea___Crenarchaeota-Korarchaeia___Korarchaeales___Korarchaeum_cryptofilum___93.39___GCF_000019605.1
KITVLGVGGAGIKAIDSLASGMELAKLVALDSDLNALRKAHEIIQVGENTLRGRGSGGDISLAQKAVDEDLDKVITLDVCDLLIAVAGLGGGMGSGGLPYLLRAIRDQAPAMISIVTIPFRYEGQTKMNVQSGLREIVVNDSVVVNMNDVLLEKFGMPAQVAYSRMDNILKMAINYIVEMLPRDTLQRLDFPDLKGMIERSGIGFIGIGSHR---SVRKAVESAIDTRLLDAEPTSASGYLLYIKIPPTASLSEVIDGPRLITKYD-E-RISFGARLNPMLR-TPESFVYATGVD--DVK
>OYT64102.1|Archaea___Crenarchaeota-Nitrososphaeria___EX4484-205___EX4484-205_sp002255045___91.75___GCA_002255045.1
QITVVGIGSAGCNTVTRLYMNVQNAKLVAVHTEEVHLERADEKVLVGERVTHGRGTGGVVSVGARVMTEDLSSVIKVGSPKTLIVCGGLGGGMGSGGMPVLLEYYKEKDILRLVVTTFPFKFEGLNRKNATHGLTRLMLADLTVLNLNDILFESIRYPMMVGFKLLDLILALTIKGMVDIIMKGGDIGISYGDFEAVSRNAGLGMVGHGTGM--N-VREAVENAISNVYLDGVGTSDSYALVYVATPENVTMGEASIAPDTVSKYE--TRMFWGHRIESR--NNVQVMLLVSNVQ-VS--
>WP-012309541.1|Archaea___Crenarchaeota-Korarchaeia___Korarchaeales___Korarchaeum_cryptofilum___93.39___GCF_000019605.1
TMTVVGVGGAGCNTLNRLKVG-APVKTIAIHTEANHLKKSDVKLLVGETVTGGFGSGGNPNVGERAIMADLDRIMAIGRPHVLIVTGGLGGGTASGGIAPILSAVRDRDVIRIALVSFPFSWEGLGKVNARYGLSRIMVADLTIVNLNDILSRKIGIQVQYAFKYADSLLAAVISDLANLFYMPHVVSISFADFEAVVREAGLGAVGLGVG-G--RVADAAKTALGNILLDAEIKEADSALVYLQATPNTSLEEAGSATKLLTDYL-E-RVYWGFRIAEDL-NEPRITIIASGVR-LGIS
>WP-083758174.1|Archaea___Crenarchaeota-Korarchaeia___Korarchaeales___Korarchaeum_cryptofilum___93.39___GCF_000019605.1
KINIVGIGGCGNNIISAFYKFPKNVKTIAVNTDSAVLKDADEKVLIGRYTHKGRGAQGVPDLGREAMEEDIESVLALENVGIVIGIAGMGGGTGSGGLPVLMREIRKREVIKISVVTLPMREEGEERKNAQFSLKETLVSDVTVVNANDLAMEKAKVDLNYAFSMVNRKIERSIYALVKMQTGPGYVNVDLSNFARISYQSGLGFIGVGRGR---YIFEAFDDALQDDYAKCDLTEAKGAIIYFEGKSDLRVDQMREATDILSRYRP--TVFMGVR--PEYPD-VRVNLLVTQVR--D--
>OYT64105.1|Archaea___Crenarchaeota-Nitrososphaeria___EX4484-205___EX4484-205_sp002255045___91.75___GCA_002255045.1
KIIVVGVGNCGGNIITALDYKIP-AKRIAVNTDEASLRLCDVRIHVGRSVDERRGASGMPDLGEKLMEDDVGKITEIEDTDVVIGIAGLGRGTGGGGLPVLLSRLHEEDTVTLALVTLPFRTEGKQRRNAQYSLDKVSTADSYMIFSNELLIRKYRLSIPEAFRRMNLYIARIVDQLV-RLDERGTISIDFSDMRRNFKDGDLCFIGIGRET-RRSILESFDTVFHNDYSESDITGGKAAITICEGQESL-LKEITLIHERLVKYK--SDIYMSIR--PKMAPTATVTLLVSGVK--D--
>WP-012309538.1|Archaea___Crenarchaeota-Korarchaeia___Korarchaeales___Korarchaeum_cryptofilum___93.39___GCF_000019605.1
KMVLVGVGGCGNNTVNNVKYGVR-VPTVAVNTDAPTLQSADIKILIGEGAHKGRGAAGSPELGRQIAEQDMDKILPLRDKELIMITAGMGGGTGTGAGPTIAEAIKEKDKIVIGIVTLPFTSEGPTRINAQWGLSRMLSADMTVVNANDLLKERAGLPVSQAFREMDKLLVDIIDSIVDIVPQPGLVNIDYSNMEVLVRGSGLGFIGIGRGR---SSMEAFRNALAANYSQADIRNAKGAIVYVEGNQSLVMRELDRIPQMLSDYN--MSIFWGIKPNWKL-YEPKIMLLATGVR--D--
>WP-012309540.1|Archaea___Crenarchaeota-Korarchaeia___Korarchaeales___Korarchaeum_cryptofilum___93.39___GCF_000019605.1
KLAVVGIGGAGCNMITNIKTGFSDAKLIAVNTDAASLSKADHKVLAGESFLGGR-SARTIENGKKAMEAVKENLIMLSDRELIVLLAGLGGGAGTGGIVTLAETIKESNALTISYVVIPFASEGEVRINAKYGLSEIILSDVTWVAFNDVLKRKFTMPLTRAYKMMDDRLFNVIRGLANLSPLPGMQNVDFAIMKEIAKGSGLGYAGFGEGR---TAREAFESSLVDPFGDADHKGAKGVVGILESTETVSVEGMTYVQDVLTNLG--PEVYFGLKPSIEM-TTPKVTVYTFGVK--E--
>ODS36228.1|Archaea___Altiarchaeota-Altiarchaeia___WOR-SM1-SCG___WOR-SM1-SCG-A_sp001723845___79.06___GCA_001723845.1
NIGIIGVGGAGNNTVARIATGIDCANIYAINTAVGDMKGGNKKGLIGANMTKGLGAGGDYEKGRKAATGDRDKITMLQDTNLLFLSAGMGGGTGTGAAPVVAEATNSFDCTTIAVVTFPFDHEGGHRASARKGIADMRHADTVVIVDNNRLDKLYGRTVGDALQKADDIITTAITSIAETISTPNEISLDYADIRTIMKGNGVAVMCLGQGR---SIEEAVENTITKPLLDVDYEGATGALIHVIGGPNMKLADTTDIGKQLTKLSPDANVIWGIRVKEDMGENIEVITIFNGIKELGLQ
>SIM88018.1|Archaea___Thermoplasmatota-Thermoplasmata___Thermoplasmatales___Cuniculiplasma_divulgatum___96.33___GCA_900083515.1
RIKVIGCGGAGCNSVTNLKFGLSGAKLIALNTDAAHLKDSDVLMLIGERLTNGHGAKADPNVGRDAAIESRDSIMATANADLVFIIAGMGGGTGTGSAPIVAQAAKANGAQVICFVTLPTKSEGEIRKNAKIGLESLTVSHTVIVISNERLKQINNKNEEESYAMADKFIVDQISGIVNTITDTSLINVEFSDLMRVLSHSRAAYVGVGESSGEKRMDFALNDALTNQLIDVDISKAKGCLMRVIGG-NFTIDEFDDISKKMLMMNEDCEFIVGADIKEEMGDAVKIFLIITGVDD-D--
>MAW67229.1|Bacteria___Chloroflexota-Dehalococcoidia___SAR202___GCA-002694895_sp002711005___83.69___GCA_002711005.1
KVTIVGVGGAGCNTISRLKKKFTKYNMLAVNTDTQMLEKSSGVFAIGPILTNGFGSGGNPRIGREAAKESLDQLSILEGQDLVILTTGLGGGTGTGATPVIASLAKKLGALVIVVATQPFGFEGNLRKYSDRAVKSILASDSFIEINNDGLLSMNNKSLDESFKQADIALINIVEEITSVIADSGLINIDFADVKNMLTKSGKTFISKSKIDKNQKMDDICLDLKRNLLINYSFKSAKKVLLSIKSSSNFSLNELNLIATKISFLDQPQNILIGVNNTYHKKNIIEATLIASDLKSVKSP
>KKW41808.1|Bacteria___Patescibacteria-ABY1___Magasanikbacterales___GWA2-56-11_sp001004885___72.28___GCA_001004885.1
KIKVIGVGGSGGSAVDRMVSGIRGVDFIVMNTDVQALHSAAHKLHIGKTVTRGLGAGMNPDVGKRSAEEAQNEIRMLKDTDMVFVTCGLGGGTGSGASPVVAEIARDMGVLTVAVVTRPFSFEGPQRKIADRAFDELSNVDTIITIQNDRILQIIDTSLVEAFRIVDDVLRQGVQGISELITVPGLINVDFADVRTIMSDTGSALMGIGLGSGESRAVEAAKAAISSPLLDISIDGARGILFTITGGASLGMQEVAEAAKIITSADDDARVIFGAVIDETMGEEVRITVIATGFDELEIP
>PIP60890.1|Bacteria___Patescibacteria-ABY1___SG8-24___21-14-all-47-17_sp002786495___71.03___GCA_002786495.1
KIKVVGVGGSGNASVNRMIAKIRGVDFIAMNTDVQALHQAAQKLHIGKTVTRGLGAGMNPEMGLRAAEESQTEIRMLAGSDMVFVTCGLGGGTGSGAAPYIASVAKELGALTVAVVTRPFAFEGAQRRIAENAHEKLAHVDTIITIPNDRILQIIDTSLVEAFDIVDDVLRQGVQGISDLITVPGLINVDFADVRAIMADRGSALMGIGHGHGENRAADAAKAAIASPLLEVSVDGAEGILFTITGGSNMGMYEVSEAAKVITSTDPQAKVIFGAIIDDSMKDEVKVTVIATGFEGLDIP
>KKR54914.1|Bacteria___Patescibacteria-ABY1___UBA11705___GWC2-39-14_sp000996245___71.78___GCA_000996245.1
KIKVVGVGGGGNSAINRMIAHIKGVEFISLNTDLQSLQLAPEKIHIGKSTTRGLGAGMNPAVGRKAAEESQNEIRMLKGADMVFITYGTGGGTGTGAGPKVAEIAKELGALTIAVVTKPFSFEGGPRKIAEEGLKELAKVDTLITIPNDRIWQIIDTPLIEAFGVVDEVLRQGVQGISELITLPGLINVDFADVKTIMENSGSALMGMGESAGDNRAIEAAKAAIASPLLEVSIEGAKGILFTITGGPDLTMYEVSEAAKTITSVDSDARIIFGAVVDDNLKDRIKITVVATGFDDLEIP
>OGF18748.1|Bacteria___Patescibacteria-ABY1___BM507___2-12-FULL-45-10_sp001777995___61.22___GCA_001777995.1
KIKVVGTGGGGGAAVNRMIAGIRDVEFIAVNTDMQALQKAPHKIHIGRAVTKGLGAGMDPELGKLAAEESQNELRALKGADMVFVTCGLGGGTGSGSSPVIAELARDTGALTIAIVTKPFSFEGAQRRIAERSLAELTKVDAVITIPNDKLLQVIDTSLLDAFRIADEILRQGVQGISEIITVPGLINVDFADVRSIMNNAGSALMGIGQASGENKAIEAAKMAINSPLLEMSVEGARGVLFTIVGGKDLSMYEVNEAAKVITSTDEDARIIFGAVIDERLKDEIKITVIATGFEELGIP
>PJA46282.1|Bacteria___Patescibacteria-ABY1___SG8-24___UM-FILTER-41-35_sp002791275___62.21___GCA_002791275.1
KIKVLGVGGGGGAALNRMIENLKGIDFIAVNTDVQALQLAPTKISIGKTVTRGLGAGMNPEMGRRAAEENANDVRLISGSDMIFLTGGLGGGTGSGALPELAKIAREAGALTVAVVTKPFSFEGAQRKIADDAYAALSQVDTIITIPNDRVLQIIDTSLLEAFQIVDDVLRQGVQGISEIITLPGLINVDFADVKAIMENAGSALMGIGFATGENRAVEAAKMAIASPLLELSIDGAKGILFTVTGSSDLAMYEVAEAAKAITSADDDAKVIFGALVDETLDDEVRITVVATGFDDLGIP
>PIS05706.1|Bacteria___Patescibacteria-ABY1___Buchananbacterales___2-01-FULL-39-33_sp002773855___74.75___GCA_002773855.1
KIKVVGVGGSGGSAVNRMISKIKGVEFIAVNTDIQALHDAKHKLHIGEATTKGLGAGMDPNVGFQAAQESINELRILKGADMVFITCGLGGGTGTGASPVVAQIAKEIGALVIAVVTKPFAFEGAKRKIAENGYKELERVDTIITIPNDKILQIIDTSLLDAFKTVDDVLRQGIQGISEAITIPGIINVDFADVKAIMNNAGSSLMGIGEATGENRAISAAKKAISSPLLDISIDGARGVMFILTGGSNLTMNEVNDVGNIIASVDANAKIIFGTVIDENMKDKVRVTVVATGFDDLEIP
>KKU14222.1|Bacteria___Patescibacteria-ABY1___Magasanikbacterales___UBA10146_sp001001925___58.42___GCA_001001925.1
KIKVVGVGGSGGSAVNRMIQKIRGVEFITMNTDLQALHLAQTKVHIGKSATRGLGAGMNPEIGKKAAEENQNEIRALKGANMIFITCGLGGGTGSGAAPVVAEIAKSSGALTVAVVTKPFGFEGVKRKIADSAFEELSRVDTIISIPNDRILQVIDASLIDSFRIVDDVLRQGVQGISDLITTPGLINVDFADVEAIMRDTGSALMGIGRATGETRAIEAAKMAVDSPLLELSINGAKGILMTIAGSEQLGMHEVSEAVQMVTNADENAKVIFGVIIDENLKDEVKVTVIATGFDETEIP
>PIW95593.1|Bacteria___Patescibacteria-ABY1___UBA2196___2-02-FULL-39-13_sp002782365___62.27___GCA_002782365.1
KIKVVGVGGGGGSAINRMVSNIAGVDFISINTDAQALHLSKNKLHIGRTVTRGLGAGMNPELGTKSAEESSSEIRVLKGSDMIFITCGLGGGTGTGAAPVIAAVARDVGALTVAVVTRPFSFEGAQRRIADKGLEELAKVDTIISIPNDRILQIIDTSLLDAFAVVDDVLLQGVKGISELITKPGLINVDFADVKAIMKESGSALMGIGQAGGENRAVDAAKIAIDSPLLELSIEGAKGVLFTITGPSDLSMNEVNEAARLITSVDSGAKIIFGTIIDDSLKGEVAITVIATGFAELEIP
>KKS94353.1|Bacteria___Patescibacteria-ABY1___GWA2-43-13___GWA2-43-13_sp000999025___77.72___GCA_000999025.1
KIKVVGVGGSGNSALSRMMVGIRGVEFLAINTDAQAIQKAPGKIQIGKSITRGLGAGMEPDQGKRAAEESAEEIEKLAGADMIFITCGLGGGTGTGASPVIARIARDLGALTVAVVTKPFSFEGAQRKIAERGFDELAVVDTIISIPNDRLLHIIDTTLLDAFQVVDDVLRQGVQGISELITVPGVINADFADVKSIMQNAGSALMGIGRGTGDNRAAEAAKAAIDSPLLEVSIDGAKGILFTVAGDSSLGMYEVHEAAQIITQADPNARVIFGTVIDDSLGDEIKITVVATGFNDLEIP
>OGF20793.1|Bacteria___Patescibacteria-ABY1___XYB2-FULL-38-15___XYB2-FULL-38-15_sp001778095___70.1___GCA_001778095.1
KIKVIGVGGAGGSAINRMVSKIKGVEFIVANTDVQALHEAPVRLHVGKTVTRGLGAGMDPEIGKKAAEESQNEIRILKGADMVFVTCGLGGGTGTGAAPIIAQIARDLGALTVGVVTRPFAFEGAQRRNADRGLEEMEKVDTLITIPNDRLLQIIDTTLLDAFTTCDEVLKSGVQGISELITIPGLINVDFADVKAIMKDAGSAMMGLGEASGEKRGEEAAKIAISSPLLEQSIEGARGILFTVTGGPGLGMHEVAEAAKIITSADPDAKVIFGAVINENMKDAIRITVIATGFNDLDIP
>WP-012106235.1|Archaea___Halobacterota-Methanomicrobia___Methanomicrobiales___Methanoregula_boonei___99.54___GCF_000017625.1
RVFFIGFGQAGGKIVDMFIQD-KG-RGIAVNTARMGLKELKDRILIGQTMVKGHGVGTDNVTGARVTADEIDSIIAVHDIDAFVIVAGLGGGTGSGGSPVLARHLKRIREPVYALGIIPAPEEGRLYSNAARSLTTLVEADNTFIFDNSAWKNEGE--VKSAFERLNNEVVRRFAILFE-V---GEMVVDSSEIINTLRGGGITSVGYAISEGMDKIVGLVRRAMLGRLLPCDYSTAERALVLLAGPPDMDRKGVEKAKSWVENI-AGVEVRGG---D-N-SEYVAAVVMLATVGGIE-P
>WP-007314297.1|Archaea___Halobacterota-Methanomicrobia___Methanomicrobiales___Methanolinea_tarda___99.02___GCF_000235685.2
KMFFIGFGQAGGKIVDMFLQD-KG-RGIAVNTARMGLKDMKDRILIGQTVVKGHGVGTDNAAGARITLDEIDSIVGIHDVDAFMIVAGLGGGTGSGGTPVLARALKKIREPVYVLGILPAPEEGRLYSNAARSLTTLIEADNTFIFDNSAWKNEGE--IKSAFSRLNDEIVRRFGVLFE-V---GEMVVDSSEIINTLRGGGITSVGYAITESLDKIISLVRRAMLGRLLPCDYSTAERALVLVAGPPDLDRKGIEKAKSWVENI-AGVEVRGG---D-N-SSYVAAVVVLATIAEIE-P
>WP-018154518.1|Archaea___Euryarchaeota-Methanococci___Methanococcales___Methanothermococcus_thermolithotrophicus___91.19___GCF_000376965.1
SIVVVGCGGAGNNTIHRLMIGIEGAETIAINTDKQHLEDADKKILIGSTLTRGLGAGGYPEIGKKSAELAKNVLEVIKNADLIFVAAGMGGGTGTGSAPVVAEIAKENGAVVIGVVTYPFKIE-RARLKADEGLRKLTCCDTVIVIDNNRLVDFVPLPMNEAFKVADEIIAQAVKGITETISQKSLINIDYADVRAVMSNGGVAMIGVGEVDYDDRVERIVKDTLECPLLDIDYKGATGAIIHITGGPDLTLGEANRIGEGITSMDPNANVIWGSRIDPSMEGCIRVMAIITGVKSLGID
>WP-042698049.1|Archaea___Halobacterota-Methanomicrobia___Methanomicrobiales___Methanocorpusculum_parvum___98.21___GCF_002287215.1
RVFFIGFGQAGGKIVDMFLQD-KG-RGIVINTARMGVKPMEDRLLIGQTMVKGHGVGTDNVTGAKVAADEIDTIIAIHDVDAFVVCAGLGGGTGSGGAPVLCRHLKRIREPVYALGIIPAPEEGRLYSNAARSLSTLVEADNVIVFDNSAWKNDGE--VKSAFDRLNEEIVRRFGVLFE-V---GEMVVDSSEIINTLRGGGISSVGYAISEGSDKIIGLVRRAMLGRLLPCDYSTAERALVLVAGPPTLDRKGVEKSKSWVENI-AGVEVRGG---D-D-SGYVAAVVLLATIGGID-P
>WP-012617210.1|Archaea___Halobacterota-Methanomicrobia___Methanomicrobiales___Methanosphaerula_palustris___99.84___GCF_000021965.1
RVFFIGFGQAGGKVVDMFMQD-S--RGLVVNTARIGLKPMKNRILIGQTVVKGHGVGTDNAMGAKLTKDEIDSIVAISDIDAFVVIAGLGGGTGSGGSPVLVRHLKGLHEPVYALGILPSVEEGRLYTNAARSLTTLVEADNTFIFDNGAWRKEGE--IKMAYDRVNDEIVRRFGVLFE-V---GEMVVDSSEIINTLRGGGITTVGYAKTEGLDKIISLVRSAMLGRLLPCDFKTAQRALILLVGPPGMDRKGVEKARSWVENI-EGEEIRSG---D-E-SNYVAAVVVLASIGGID-P
>WP-011973996.1|Archaea___Euryarchaeota-Methanococci___Methanococcales___Methanothermococcus_A_aeolicus___99.03___GCF_000017185.1
SIIVIGCGGAGNNTIHRLTIGIEGAETMALNTDKQHLENADKKILIGSTLTRGLGAGGYPEIGKKSAELAKNVLEVLKNADLVFVTAGMGGGTGTGSAPVVAEIAKENGAVVIGMVTYPFKIE-RARLKADEGLARLTACDTVIVIDNNRLVEFVPLPLNEAFKVADEIIAQAVKGITETISQKSLINIDYADVRSVMTDGGVAMIGVGEVDYEDRIEKVVKDTLSCPLLDVDYAGATGAIIHITGGTDLTIGEANAIGEGITSMDQNANVIWGARLDPSMEGCIRVMTIITGVKSLNID
>OUT41511.1|Bacteria___Proteobacteria-Alphaproteobacteria___Micavibrionales___TMED2_sp002168225___86.62___GCA_002168225.1
KIFVIGVGGAGGNAVNNMISNLEGVNFLVGNTDAQALQDAEIKVQLGPTTTKGLGAGSRPEVGEAAAEEAMPEIMHLEGANMVFITAGMGGGTGTGAGPVIAKACREAGILTVGVVTKPFQFEGAHRMTAEAGIKELQYVDTLIIIPNQNLFRVANTTFADAFKMADDVLHAGVRGVTDLMVMPGLINLDFADIKTVMQEMGKAMMGTGEASGERRATEAAEAAISNPLLDTSMQGARGILINITGGMDMTLFEVDEAANRIREVDPDANIIFGSTFDEHMEGVMRVSVVATGIDMLDIP
>WP-044564228.1|Bacteria___Proteobacteria-Alphaproteobacteria___Azospirillales___Nitrospirillum_sp000333275___96.69___GCF_000333275.1
RITVFGVGGAGGNAVNNMISNLEGVEFVVANTDAQALTEATKRLQLGSTITRGLGAGSRPDVGRAAAEEQLEEILYLEGTNMCFITAGMGGGTGTGAAPVIARAAREQGILTVGVVTKPFHFEGAHRMIAEQGINELAYVDTLIIIPNQNLFRVANTTFADAFKMADDVLHSGVRGVTDLMVMPGLINLDFADIRTVMTEMGKAMMGTGEATGDRRAVEAAEAAISNPLLDVSMKGARGVLINITGGYDMTLFEVDEAANRIREVDPDANIIFGSTFDAQLDGKMRVSVVATGIESLDIP
>WP-013300733.1|Bacteria___Proteobacteria-Alphaproteobacteria___Caulobacterales___Parvularcula_bermudensis___97.23___GCF_000152825.2
RISVIGVGGAGGNAVNNMIAELDGVEFIVANTDAQAVGKAQHRLQLGTSTTRGLGAGSRPDVGREAAMESLDEVMLIDGANMLFITAGMGGGTGTGAAPVIAEAARDRGILTVGVVTKPFQFEGARRMIAEAGIEELQKVDTLLIIPNQNLFRLADTTFADAFGMADQVLHQGVRGITDLMIVPGLINLDFADVRSVMSEMGKAMMGTGESSGEGRATEAAQAAISNPLLETSMKGARGVLINITGGLDMKLFEVDEAANRIREVDPDANIIVGSTFNQELQGTMRVSVVATGIEDLDIP
>WP-104828719.1|Bacteria___Proteobacteria-Alphaproteobacteria___Caulobacterales___Marinicaulis_flavus___98.3___GCF_002943565.1
RITVIGVGGAGGNAVNNMISQLEGVEFVVANTDAQAVGKAQKKIQLGVKTTQGLGAGSIPDIGRAAADESLDEILHVGGCHMLFVTAGMGGGTGTGAAPVIAKAAKERDILTVGVVTKPFHFEGARRMLATAGIEELQHVDTLLIIPNQNLFSIANTTFHEAFAMADQVLHSGVRGITDLMVMPGLINLDFADVRTVMSEMGKAMMGTGEAEGEKRAIQAAEAAISNPLLEVSMKGAKGVLINITGSMDMTLFEVDEAANRIREVDPDANIIVGSTFNQDLEGRVRVSVVATGIDDLEIP
>WP-044429636.1|Bacteria___Proteobacteria-Alphaproteobacteria___Azospirillales___Skermanella_aerolata___100___GCF_000936425.1
HITVFGVGGAGGNAVNNMISNLEGVEFVVANTDAQALKLAEKRLQLGTTITRGLGAGSRPDVGRAAAEEQLAEIMYLEGANMVFITAGMGGGTGTGAAPVIARAAREQGILTVGVVTKPFHFEGAHRMLAESGINELQFVDTLIIIPNQNLFRIANTTFADAFKMADDVLHSGVRGVTDLMVMPGLINLDFADIRSVMTEMGKAMMGTGEASGERRAIDAAEAAISNPLLDVSMKGARGVLINITGGMDMTLFEVDEAANRIREVDPDANIIFGSTFDQDLDGRMRVSVVATGIEMLDIP
>MAO91013.1|Bacteria___Proteobacteria-Alphaproteobacteria___UBA8366___GCA-2696645_sp002696645___54.66___GCA_002696645.1
RIVVVGVGGAGGNAVNNMISNLEGVEFVVANTDAQALKQADLKIQLGATLTQGLGAGARPEVGREAAEESMADAMHLAGANMVFITAGMGGGTGTGAAPVLAEACRDHGMLTVGVVTKPFHFEGAHRMAAEQGIEELQFVDTLIIIPNQNLFRVANTTFADAFKMADDVLYSGVRGVTDLMVMPGLINLDFADIRTVMSEMGKAMMGTGEAEGDNRAIMAAESAISNPLLDVSMAGARGVLINITGGPDMTLFEVDEAANRIREVDSDANIIFGSTFDENLQGIMRVSVVATGIEMLEIP
>WP-026987609.1|Bacteria___Proteobacteria-Alphaproteobacteria___Kiloniellales___Fodinicurvata_fenggangensis___100___GCF_000686045.1
RITVIGVGGAGGNAVNNMISNLEGVEFVIANTDSQAMQLCEERIQLGRNITSGLGAGSRPDVGRAAAEEALEEVLHLDGANMVFITAGMGGGTGTGAAPVIARAAREAGLLTVGVVTKPFQFEGIHRMMAEQGIQELSYVDTLIIIPNQNLFRIATTTFADAFKMADDVLYSGVRGVTDLMVMPGLINLDFADIRAVMTEMGKAMMGTGEAEGDNRAIAAAEAAISNPLLDVSMCGARGVLINITGGEDMTLFEADEAANRIREVDPEANIIFGSTFDESLNGRMRVSVVSTGIELLDIP
>WP-027289366.1|Bacteria___Proteobacteria-Alphaproteobacteria___Kiloniellales___Rhodovibrio_salinarum___99.57___GCF_000515255.1
RITVVGTGGAGGNAVNNMISNLEGVEFLVCNTDAQALAQCPQRLQLGRNITQGLGAGSRPDVGRAAAEEAIDDLMHLDGSNMVFITAGMGGGTGTGAAPVIARAAREKGILTVGVVTKPFHFEGVHRMLAEQGIQELQYVDTLIIIPNQNLFRVANTTFADAFKMADDVLYSGVRGVTDLMVMPGLINLDFADIRSVMTEMGKAMMGTGEADDENRAISAAEAAISNPLLDVSMKGARGVLINITGGSDMTLFEVDEAANRIREVDPDANIIFGSTFDQSMDGTMRVSVVATGIDQLDIP
>WP-014248356.1|Bacteria___Proteobacteria-Alphaproteobacteria___Azospirillales___Azospirillum_lipoferum_C___100___GCF_000283655.1
RITVFGVGGAGGNAVNNMISNLEGVDFVVGNTDAQALKLCEKRIQLGTGTTRGLGAGSKPDVGRASAEEQIDEIVYLEGSNMVFITAGMGGGTGTGAAPVIARAARERGILTVGVVTKPFHFEGGHRMLAEGGIAELQYVDTLIIIPNQNLFRIANTTFADAFKMADDVLHSGVRGVTDLMVMPGLINLDFADIRSVMTEMGKAMMGTGEAGGERRAIEAAEAAISNPLLDVSMKGARGVLINITGGYDMTLFEVDEAANRVREVDPDANIIFGSTFDSSLDGVMRVSVVATGIDELDIP
>OFW82619.1|Bacteria___Proteobacteria-Alphaproteobacteria___Micavibrionales___UBA12471_sp001768735___73.26___GCA_001768735.1
KITVIGVGGAGGNAINDMISNLEGVDFIACNTDSQALALAGTRIQLGTSVTSGLGAGARPEVGRASAEETLGDIAYLEGVHMVFITAGMGGGTGTGAAPVIARAAREMGILTVGVITKPFHFEGSHRMLAEAGIEELQFVDTLIIIPNQNLFRVATTTFADAFKMADNVLYSGVRGVTDLIVRPALVNLDFADIRTVMSEMGKAMMGTGEASGEGRAIAAAEAAINNPLLDISLKGARSMLINITGGMDISLFEIDEAVNKIRQVDPDANIIFGTCLDESLSGSMRLSVVATGIDTLDIP
>PCI87975.1|Bacteria___Proteobacteria-Alphaproteobacteria___Rhizobiales___OCS116_sp002401855___84.13___GCA_002401855.1
RITVFGVGGAGGNAVNNMAQGLEGVEFVVANTDAQALAKVERQIQLGTMITEGLGAGSRPEIGAAAAEDSLPDIACMHGSHMCFITAGMGGGTGTGAAPVIARAARELDILTVGVVTKPFQFEGARRMIAERGITELEHVDTLIVIPNQNLFRIANTTFSDAFAMADQVLMSGVSGITDLMVKEGLINLDFADVRSIMKDMGKAMMGTGEATGEKRAVEAAEAAISNPLLDVSMKGAKGLLISITGGSDLTLYEVDEAASRIREVDPEANIILGATFDDSLDGAMRVSVVATGIDNLEIP
>WP-022696479.1|Bacteria___Proteobacteria-Alphaproteobacteria___Caulobacterales___Euryhalocaulis_caribicus___99.84___GCF_000412185.1
RIVVIGVGGAGGNAVNNMIKELEGVEFIAANTDAQALAKAERRIQMGSDVTLGLGAGARPEVGEQAAGESMEDILHLEGANMVFVTAGMGGGTGTGAAPVIAQAAREQGILTVGVVTKPFQFEGPRRMLADAGVEELENVDTLIVIPNQNLFRVATTSFADAFVMADDVLYSGVRAITDLIVRPGIVNRDFADVRTTMSEMGRAMIGMGEAEGDRRAAEAAEAAINNPLLDTAMKGAQRVLISFTHGPDFTLHEIDEAANIIAEADEDAQINWGSTLDETMEGKLRLSVIATGIGDLEIP
>MAC60982.1|Bacteria___Proteobacteria-Alphaproteobacteria___Puniceispirillales___GCA-002684695_sp002684695___80.96___GCA_002684695.1
KITVIGVGGAGGNAVNNMISNLEGVDFVVANTDGQALAIANRKIQLGLNVTKGLGAGSIPDIGRSAAEESIDDILELNDSNMVFITAGLGGGTGTGAAPIIAKAAKEKGILTVCVVTKPFDFEGSHRKIAEEGVLEIQYADTLIIIPNQNLFRLANTGFAEAFGIADNVLHKGVCGVTDLMVKPGMINLDFADIRTVMSEMGKAMMGTGEASGENRAIEAADSAINNPLLETSMKGAKAILINITGGNDMTLFEVDEAANRIREIDPNANIIFGSALDKNIEGSIRVSLVATGISVLEIP
>MAJ35641.1|Bacteria___Proteobacteria-Alphaproteobacteria___Puniceispirillales___UBA12202_sp002691725___85.39___GCA_002691725.1
KITVIGVGGAGGNAVNNMISNLEGVEFLAANTDGQALALAPRKIQLGRVHTEGLGAGSKPEVGRLAAEESLEEIMELADSHMVFITAGMGGGTGTGAAPVIARAAREQGILTVGVVTKPFEFEGTPRMSATQGIDELQYVDTLIIIPNQNLFLLANTTFTDAFAMADNVLHQGVSGVTDLMIKSGMINLDFADIRSVMTEMGKAMMGTGEASGESRATNAAEAAIHNPLLETTLKGAQALLINVTGGSDMTLFEADEAANHIREVDNDAIIIFGAIIDPKMEGVMRVSVVATGME-LEIP
>MBE53091.1|Bacteria___Proteobacteria-Alphaproteobacteria___TMED109___GCA-2714055_sp002714055___57.48___GCA_002714055.1
RITVIGVGGAGCNAVNNMISHLEGVEFIVSNTDAQSIAMTEVRVQLGANVTQGLGSGAKPEIGKAAADESIDQVLHIEGTHMLFVTAGMGGGTGTGAAPVIAQAAKDKGILTVGVVTKPFHFEGKHRMVAEKGIVELEVVDTLIVIPNQNLFKVANTTFADAFKMADKVLYSGVRGVTDLMVMPGLINLDFADVRSVMMEMGKAMMGTGEAEGDNRALDAAAAAISNPLLDVSLTGARGVLVNITGGPDLTLFEVDEIVDHIRQSDDEVNLIFGATTDEEMTNNIRVSIVATGIG-LDIP
>WP-108792905.1|Bacteria___Proteobacteria-Alphaproteobacteria___Bin65___Bin65_sp900197615___96.94___GCF_900197615.1
RIVVFGVGGAGCNAVNNMLSDIEGVVCVVANTDAQSLADCERQIQLGLSITQGLGAGSRPEIGRASAEEEIDRIAQLNGSHMVFITAGMGGGTGTGAAPVIARAARDSGILTVGVVTKPFHFEGAQRMLAEAGLQELQVVDTLIVIPNQNLFRVANTTFADAFRMADDVLHSGVRGITDLMVMPGLINLDFADIRSVMSEMGKAMMGAGEAQGDNRSIEAAESAISNPLLDVSMKGARGLLINISGGPDLTLYEVDEAANRVREVDPAASIIFGSTFDSNLEGKIRVSVFATGIDLLEIP
>WP-085785094.1|Bacteria___Proteobacteria-Alphaproteobacteria___Caedimonadales___Nucleicultrix_amoebiphila___78.38___GCF_002117145.1
KIMVVGVGGAGGNAVNNMMLKLQGVDFIVCNTDAQALGLTGRKIRLGLGITQGLGAGSKPEVGRAAAEESIEEVLEIQNCNMVFITAGMGGGTGTGAAPVIAQAARDRGILTVAVVTKPFNFEGNHRMTAEKGIEDLQYVDTLIVIPNQNLFRVANTTFADAFKMADDVLYSGVRGVTDLMMMPGLINLDFADIRAVMSEMGKAMMGTGEAEGENRAISAAEAAISNPLLDVSMKGARGVLINITGGSDLTLFEVDESANRIREVDPDANIIFGSTYDERLNGRLRVSVVATGIDILDIP
>WP-051439015.1|Bacteria___Proteobacteria-Alphaproteobacteria___Rhizobiales___Allorhizobium_selenitireducens___98.72___GCF_000518785.1
KIAVIGVGGGGGNAINTMIRGDQDVRFIAANTDAQALAEAEHQVQLGKSVTQGLGAGSQPELGRAAATESLDDIMHLKDVQVCFLAAGMGGGTGTGATPVIAHAARQAGLLTVAVVTEPFTFEGTHRAQAKDGIRSLVAADTVIVVPNQNLFLLSNTTLDAAFQMADKVLVEGVMSLVDLMRADGLINLDFADVQAVMKDMGRAIIASGTAAGSGRAREAARAAIENPLFGMSLETARTLLVSMSATRELTLFEVDEAATYIRRVNADTDMILGTNFDATLGEDLRLSIIAAGLN-LE--
>PDH63680.1|Bacteria___Proteobacteria-Alphaproteobacteria___Puniceispirillales___UBA1172_sp002457135___60.34___GCA_002457135.1
KITVVGVGGAGGNAVNNMIADLKGVDFIVANTDGQALALAERKIQLGRTQTQGLGAGSKPEIGRIAAEESIDDILELTDSHMVFITAGMGGGTGTGAAPVIARACREQGILTVGVITKPFDFEGQIRMQANSGIEELQYVDTLIIIPNQNLFRLANTTFADAFAMADQVLHQGVCGITDLMIKPGTINLDFADIRSVMAEMGKAMMGTGESSGENRATNAAEAAINNPLLETSMKGAQAVLINITGGNDMTLFEVDEAANHIREVDAEATIIFGSALDDNLDGIMRVSVVATGIE-LEIP
>PCJ29356.1|Bacteria___Proteobacteria-Alphaproteobacteria___Rickettsiales___GCA-2402195_sp002402195___91.07___GCA_002402195.1
IITVFGVGGAGGNAVNNMISGLKGANFVVANTDAQALTEALNKIQLGATSTKGLGAGASPEVGKKAALESESEIRYLEGSNMLFITAGMGGGTGTGASPVIAKIARELGILTVGVVTKPFLFEGSRRMVAEKGLADLQEVDTLIVIPNQNLFRIANTTFQEAFEMADEVLHAGVRGVTDLITSPGLVNLDFADIETVMGEKGKAMMGTGEASGEERAIKAAEQAIANPLLQNSMCGASGVLINITGGKDMTLYEVDSAANRIREIDIDANIIFGSTFNPELDGIIRVSVVATGIE-IEIP
>OJV94598.1|Bacteria___Chloroflexota-Chloroflexia___54-19___54-19_sp001898225___95.01___GCA_001898225.1
QIKVIGVGGGGSNAVNRMISELRGVEYYVVNTDAQALLEAPNRIRIGDKVTKGLGAGGNPVIGAKAAEESSEELYALRGADMIFITCGMGGGTGTGAAPIIAQIAKEVGALTVGVVTRPFSFEGNRRKSAEEGIARFKYVDTLITIPNDRLLQVADTSMVEAFRIADDVLRQGIQGIADLITTPGLINLDFADVKSIMSDAGSALMAIGRGSGDNRCVDAARMAIESPLLEISIEGARGVLFNITGGEDLGILEVYEAAEIIQASDPEANIIVGAVIDPRMSGEVKLTVIATGFDDLDIP
>PZS01581.1|Bacteria___Chloroflexota-Chloroflexia___54-19___QHBQ01_sp003243865___55.82___GCA_003243865.1
QIKVIGVGGGGSNAVNRMIAGVQGVDFITVNTDAQALIKAGSRLRIGDKLTKGLGAGGNPVVGAKAAEESSEELFILKGADMVFITSGMGGGTGTGASPVIAQIAKEVGALTVGVVTKPFTFEGARRRSADEGIAEFRHVDTLITIPNDRLLQVADTSMVEAFRIADDVLRQGIQGISDLITIHGMINLDFADVKSIMLDAGSALMAIGHGSGDDRCVMAARAAIESPLLEISIEGAKGVLFNITGGEDLGILEVYEAAEIIQAADPEANIIFGAVINPEMGKDVKITLIATGFDDLDIP
>WP-026370126.1|Bacteria___Chloroflexota-Chloroflexia___Chloroflexales___JKG1_sp000526415___97.58___GCF_000526415.1
VIKVVGAGGGGSNAVDRMIMGVQGVDFITVNTDAQALAKAPTRIQIGDKLTKGLGSGGNPVIGQKSAEETTEAIEELKGADMVFITAGMGGGTGTGSSPVIASIAQELGALTVAVVTKPFTFEGAHRRVAEQGIEQLKVVDTLIVIPNDRLLQLATTSMLEAFRMADDVLRQGIQGISDLITMPGLINLDFADVKAIMTQAGSALMAIGRGAGDSRMVDAANMAISSPLLEMSIDGAKGVLFNVTGGEDLGIQELNEAAEIIAAADPDANIIFGATIDPTMRDEVKITLIATGFEDLDIP
>WP-054534922.1|Bacteria___Chloroflexota-Chloroflexia___Chloroflexales___Herpetosiphon_geysericola___99.09___GCF_001306135.1
QIKVIGVGGGGSNAVDRMVSGLQGVEFITVNTDAQALIPATIRVRIGDKLTRGLGSGGNPVIGQKAAEETHDELHVLRGSDMVFITAGMGGGTGTGASPVIAAIAQEIGALTVGVVTRPFLFEGNHRRVAESGIDQLKTVDALIVVPNDRLLQIASTKMNEAFRMADDVLRQGIQGISDLITSRGLINLDFADVKTIMSQQGTALMAIGHGIGDNRMVDAANMAISSPLLEISIDGAKGVLFNVTGGEDLGLLEVNEAAEIISAADPDANIIFGARIDPNLADEVKITIIATGFDDLDIP
>WP-021771647.1|Bacteria___Firmicutes_C-Negativicutes___Selenomonadales___Mitsuokella_sp000469545___98.91___GCF_000469545.1
KIKVIGVGGGGSNAVNQMILGLQGVEFIAVNTDAQALLLAPRRMQIGEKLTRGLGAGARPEIGQKAAEESRDDILALRGADMVFVTAGMGGGTGTGAAPIVAECAREIGALTVGVVTKPFSFEGLKRRNAESGIENLKHVDTIITIPNDRLRQVVDTPITQAFHVADDVLRQGVKGISDLIALPGLINLDFADVKSIMSDAGSALMGIGEASGDNAAVEAAKAAVASPLLETSINGARGILLNVTGAENLSMLEVTEASEAIEEADPQANIIWGASIDNTMGDKVRVTVIATGFGFIDIP
>SNT95037.1|Bacteria___Firmicutes_A-Clostridia___Christensenellales___GCA-900199385_sp900199385___96.15___GCA_900199385.1
SIKVVGCGGGGNNAVNRMVAGLRGVDFISVNTDRQALSNAQVKIQIGEKLTKGLGAGAIPEVGRRAAEESREEIAALKGADLVFITAGMGGGTGTGAAPIVAEIARDLGTLTIAVVTKPFNFEGKQRMNAEAGIAELKHVDTLVVIPNDRLLQVVNTTMIEAFQIADDVLRQGIQGISDLIAVPAMINLDFADVKTVMESGGMAHMGIGLGSGENKLVEAAKNAISSPLLETNIDGARAVLINVTGGEDISIVDINEAANLIMAADPDANIIFGAGIDETMGDEVRITVIATGFESHGVP
>WP-083768862.1|Bacteria___Chloroflexota-Chloroflexia___Thermobaculales___Thermobaculum_terrenum___98.58___GCF_000025005.1
VIKVIGVGGAGGNAVSRMIAEVKDVEFIVMNTDAQDILEADVRISIGDKLTKGLGAGGDPSVGAKAAEESQDEIYALKGADMVFITAGMGGGTGTGASPIVAQIARDVGALTVGVVTRPFSFEGSKRRVAEEGIQRLKHVDTLIVIPNDRILQLVETTVKEAFHMADDVLRQAIQGISELITEHGNINCDFADVKAIMSNAGSALMAIGRGTGENRAVEAARAAIESPLLELSIEGAKGVLFNITGSEDLGMLELHEAAQLIQAADPEANIIFGHVIDNRLQDEVKITLIATGFDDYDIP
>KUK31114.1|Bacteria___Firmicutes_B-Syntrophomonadia___Thermacetogeniales___50-218_sp001508855___91.56___GCA_001508855.1
KIKVIGVGGGGGNAVNNMISAMKGVTFIAANTDLQDLKKAEFKIQLGEKLTKGLGAGANPEVGREAALESADKIKILEGSDMVFVTAGMGGGTGTGAAPVIAEIAKEMGALTVAVVTKPFYFEGKRRIQAEAGVNNLKVVDSLIVIPNDRLLTLASASFIEMLKKADEVLYYAVKGISDLIMVPGLINLDFADVKTVMKDTGSALMGIGTASGENRATEAARMAISSPLLETSIEGARGVLLNITGGTTLGLFEINEAAEIIAAVDPEANIIFGAVIDETLNDEVRITVIATGFNDLDVP
>OGC22272.1|Bacteria___Margulisbacteria-WOR-1___XYC2-FULL-46-14___XYC2-FULL-37-10_sp001771535___87.18___GCA_001771535.1
TIKVFGVGGAGTNAVNRMISGVKGVEFWGVNTDSQALSLADNRLHIGSKITKGLGAGSNPEVGQKAAEESREEIKALTGADMVFLTAGMGGGTGTGASPVIAEVAKELGILTIAVVTKPFRFEGPVRIQAESGVALLKKVDALIVIPNDKLLQVVETSIIEAFKIADDVLRQGVKGISDLITVPGLINLDFADVRTIMYEAGSAMMGIGSGSGENRATEAAEQAISSPLLEETITGAKGVIFNVTGGSDLTLYEVNDAAEVIYAVDPDANIIFGAVIDEKLEGEVVVTVIATGFKHIELP
>PIS31080.1|Bacteria___Margulisbacteria-WOR-1___O2-12-FULL-45-9___GCA-2774365_sp002774365___88.89___GCA_002774365.1
TIKVFGVGGGGTNAVNRMIAGVKGVEFWGVNTDQQALNLADHKLQLGEKLTRGLGAGSNPEVGQKAAEESKEHIKALEGSDMVFLTAGMGGGTGTGASPVIAEVAKQMGCLTVGVVTKPFRFEGPVRIQAETGVALLKKVDALIVIPNDKLLHVVETSIIEAFKIADDVLRQGVKGISDLITVPGLINLDFADVRTIMFEAGSAMMGIGTGSGENRATEAAEAAISSPLLEETITGAKGVIFNVTGGSDLTLYEVNEAAEVIYAVDPDANIIFGAVIDEKLQGDVVVTVIATGFKNIELP
>WP-007912348.1|Bacteria___Chloroflexota-Ktedonobacteria___Ktedonobacterales___Ktedonobacter_racemifer___99.67___GCF_000178855.1
QIRVIGVGGGGSNAVNRMIANMTGIEFIAINTDAQALLDAPMQIHIGQKLTRGLGAGGNPGVGCKAAEENAEEIYVLKGSDMVFITAGMGGGTGTGASPVVAQIARELGALTVGVVTRPFSFEGKKRQSAEEGIASLKHVDTLITVPNDRLLHIADTPLSEAFKLADDVLRQGIQGISDLITVPGLINLDFADVKTIMSSAGSALMAIGEAGGDARAVEAAQTAIASPLLDIDISGARGVLFNITGGLDMTLFEVHEAAEIISAAHPDANIIFGAVQDQHFDGKMKITVIATGFDVIDIP
>KRT77139.1|Bacteria___Firmicutes_H-CSP1-3___CSP1-3___CSP1-3_sp001443485___84.41___GCA_001443485.1
AIKVVGVGGGGSNAVNRMIAGLRGVEFIAINTDAQALANADRKIHIGAKTTKGLGAGGDPTIGRQAAEESKEDLYALDGADMVFITAGMGGGTGTGGGPFVAEIARDLNALTIGVVTKPFSFEGRRRMTAEEGVRSLKKVNTLITIPNDRLLQIIDVTIVEAFRVADDVLRQGVQGIADLITVPGLINLDFADVRTVMAEAGSALIGIGVASGEDRALRAAQAAVSSPLLETSMNGARGVLINITGGLDLGLMEVSEAAQIVKAADPDANIIFGAVIDDKVDGEIRITVIATGFDDLDIP
>MAS32748.1|Bacteria___Chloroflexota-Anaerolineae___SBR1031___GCA-2702065_sp002702065___97.27___GCA_002702065.1
QIKVVGVGGGGGNAVNRMIEGLGGVEFICVNTDNQALMQAKTRVRIGDKLTRGLGAGGNPEIGRKAAEESQDELYVLRGADMVFIACGMGGGTGTGASPVIAQISKELGALTIGVVTRPFSFEGSRRQVAEAGIEALKQVDTLIVIPNDRLTQIADATLQQAFSLADDVLRQGIQGISELITVPALINLDFADVRTIMSEGGAALMAVGRATGDDRARASAEAAISSSLLDVTIDGARGILFNITGGPDMTLFEINEAAAIIKSAHPEVNLIFGAQVDESMGDEIRITVIATGFEDIEIP
>PJF28853.1|Bacteria___Chloroflexota-Anaerolineae___SBR1031___GCA-2794515_sp002794515___79.44___GCA_002794515.1
QIKVVGVGGGGGNAVNRMIEGLGGVEFIAINTDNQALMKAKTRVRIGEKLTRGLGAGGNPEIGKKAAEESSDELYILRGADMVFIASGMGGGTGTGAAPVVAQIAKELGALTIGVVTKPFTFEGTRRIFAEAGIENLKQVDTLIVIPNDRLLQIADASLQQAFSLADDVLRQGIQGISELITVPALINLDFADVRTIMSEGGAALMAVGRASGDERARRAAEMAISSGLLDVTIDGARGILFNITGGSDLSLFEVNEAAAIIKSAHPEVNLIFGAQIDDNMGDEVRITVIATGFEDMDIP
>GBD09220.1|Bacteria___Chloroflexota-Anaerolineae___Thermoflexales___Thermoflexus_sp002898735___90.45___GCA_002898735.1
KIRVVGVGGGGSNAVNRMIEGLRGVEFIAVNTDVQALSKADRRIHIGEKITRGLGAGGNPEIGYKAAEESADLIYALRGSDMVFITAGMGGGTGTGASPVIARIAREVGALTIGVVTRPFSFEGPRRAAAEEGIARLKNVDTLIVIPNDRLLEITDVTLVQAFRMADEVLRQGIQGISELITVPGLINLDFADVRTIMAEGGAALMAIGEASGENRAVEAAQQAISSRLLEVTIDGARGILFNVTGGSDLTLHEVHQAAEIIRAAHPEANIIFGAVIDEAMQDRVRITVIATGFEDLDIP
>WP-087862634.1|Bacteria___Chloroflexota-Anaerolineae___Anaerolineales___Brevefilum_fermentans___91.82___GCF_900184705.1
RIKVVGIGGGGCNAVNRMIEGLTGIEFIAVNTDAQALAKAKARVRIGEKSTRGLGAGGDPRIGRIAAEETAEELYVLKGSDMVFVTAGLGGGTGTGAAPVVAQIAKEIGALTIGVVTRPFTFEGTHRLAAEEGVLTLKHADTLIIIPNDRLLQIVDASLQEAFKVADDVLRQGIQGISELITIRGLINLDFADVRTIMSEGGAALMAVGEASGEDRAVKAAEIAISNQLLDVTIDGARGILFNVTGGDSLKLSEVNQAAALIKTAHPDVNLIFGAVIDESLGENLRITLIATGFEDLDLP
>KXK48851.1|Bacteria___Chloroflexota-Anaerolineae___SBR1031___OLB13_sp001567485___89.14___GCA_001567485.1
QIKVVGIGGGGGNAVNRMIEGLAGVEFITINTDNQALNKANTRVRIGDKTTRGLGAGGMPEIGQKAAEESQDDLFVLRGADMVFIAAGMGGGTGTGAAPVVAGIAKELGALTIGVVTRPFTFEGKRRTFAEQGIESLKKVDTLIVIPNDRLLSIAHATLQQAFSLADDVLRQGIQGISELITVPSLINLDFADVRTIMSEGGAALMAVGHGTGDDRAINAARQAIHNGLLDVTIDGARGILFNITGGPSLSLTEVNEAAAIVRSAHPDVHLIFGARIDENLGDEVRITVIATGFESTEIP
>RAQ96552.1|Bacteria___Chloroflexota-Ktedonobacteria___Ktedonobacterales___Thermogemmatispora_tikiterensis___98.18___GCA_003268475.1
QIRVIGVGGGGSNAVNRMIANMVGIEFIAVNTDAQALLQAPKHIRIGDKLTRGLGAGGNPSVGAKAAEESAEELYALKGSDMVFITAGMGGGTGTGASPIVAQIAREVGALTVGVVTRPFSFEGKKRQTAEEGIANLKHVDTLITVPNDRLLQIADTPLSEAFRLADDVLRQGIQGISDLITVPGLINLDFADVKTIMSAAGSALMAIGEASGETRAIDAAQMAIASPLLDIDISGARGVLFNITGGTDLTLFEVQEAADVISAAHPEANIIFGAVQDPAYDGRIKITVIATGFDVIDIP
>OLE02583.1|Bacteria___Chloroflexota-Ktedonobacteria___Ktedonobacterales___UBA11361_sp001919995___51.49___GCA_001919995.1
QIRVIGVGGGGSNAVNRMIVNMMGIEFIAVNTDAQALLETAHHIRIGDKLTRGLGAGGNPGIGAKAAEENAEELYALKGSDMVFITAGMGGGTGTGASPIVAQIAREVGALTVGVVTKPFTFEGNKRRAAEEGIANLKHVDTLITVPNDRLLQVVDMPLSEAFRLADDVLRQGIQGISDLITVPGLINLDFADVKTIMSTAGSALMAIGEASGDTRALDAAQLAIASPLLDIDISGARGVLFNITGGMDLSLFEVNEAADVISAAHPEANIIFGAVQDPDFDGKVKITVIATGFDVIDIP
>WP-111325177.1|Bacteria___Chloroflexota-Ktedonobacteria___Ktedonobacterales___Thermosporothrix_hazakensis___98.68___GCF_003253565.1
QIRVIGVGGGGSNAVNRMIANMTGIEFIAINTDAQALLEAPQRIHIGEKLTRGLGAGGNPSVGSKAAEENAEDIYALKGSDMVFITAGMGGGTGTGASPVVAQIARELGALTVGVVTKPFTFEGKKRQAAEEGIANLKHVDTLITVPNDRLLHIADTPLSEAFKLADDVLRQGIQGISDLITVPGLINLDFADVKTIMSSAGSALMAIGEASGDTRAIDAAQLAIASPLLDIDISGARGVLFNITGGMDMTLFEVNEAADIISAAHPDANIIFGAVQDPTYDGKVKITVIATGFDVIDIP
>WP-012630079.1|Bacteria___Cyanobacteria-Cyanobacteriia___Thermosynechococcales___Cyanothece_sp000022045___99.29___GCF_000022045.1
RIKVIGVGGGGGNAVNRMISSISGVEFWSVNTDAQALTAAPNRLQLGQKLTRGLGAGGNPAIGQKAAEESRDEIAALDNSDLIFITSGMGGGTGTGAAPIVAEVAKELGALTVGVVTRPFTFEGRRRGQADEGIAALQRVDTLIVIPNDKILSVISTPVQEAFQIADDILRQGVQGISDIINLPGLVNVDFADVRAVMADAGSALMGVGIASGKSRAKEAATTAISSPLLESSIQGAKGVVFNITGGLDLTLHEVSAAAEVIYVVDPSANIIFGAVIDEQIQGEIHITVIATGFQGLDIP
>PZM79137.1|Bacteria___Cyanobacteria-Vampirovibrionia___Obscuribacterales___QKMZ01_sp003242885___95.3___GCA_003242885.1
NIKVVGVGGAGSNAVNRMIAGLNGVEFWACNTDAQALDAAKNRLQIGAKLTRGLGAGGNPTIGTKGAEESREDIAALQGADMVFIAAGMGGGTGTGAAPIVAEVAREIGALTVGVVSRPFLFEGKRRMQAENGIQEIKRVDTLIVIPNQRLLEVVDASMQEAFVEADKVLMQGVQGISDIITVPGLINVDFADVKAIMATAGSALMGVGRATGEGRAVEAARNAINSPLLECTIDGASGVIFSVTGGPDLTLHEVQEAANVIYAVSDDANIIFGAVLDDRLHGEVLITVIATGFDILDIP
>BSAL-17995.1|Eukarya_.._75058_.._Bodo_saltans.prot
EVVTVQVGQCGNQMGSKFWELTRGCRCVAIDMEEGVLSVRGP-GLFRTHV-SDSGAGNNWAVGERYLEV-SNSVQMVDSIQTFLVMHSLSGGTGSGLGTRVVGMLKDEHVFRFCPVVMPSTDNVVTSPNSCFALKELIHSDCVIPLDNDSLTAMADTKNKNPFDSMNAIVAQMLSNLTCSMRFPGALNMDINEVTTNLSL----LLTS-AAS-GH-TDEIFAECYSHQLVRLDAKHA--CSFIARG-ADWTIGDISRNVARAKKLHQE-GFKTSLC-GS---GPHSLLVLSCAIECLCVE
>tr|Q4QC95|Q4QC95-LEIMA|Eukarya_.._5664_.._Leishmania_major
EIVTVQVGQCGNQLGQRWFEKA-GKRCVAVDMEQGVLHLRGP-DIFANFV-SDSGAGNNWAVGDRYIDA-AESVRQVNCIQSFFLMHSLSGGTGSGLGTRVLGMLEDEHVFRICPVVMPSVDDVVTAPNSCFSLKELIHADCVLPLDNDALARMADTDTKGPYDSMNGLVAQLLSNLTCAMRFPGPLNMDINEITTNLRH----FLTA-AAK-GT-VDAMITACLGHQFVDVRHEGA--TALIARG-PQTTVGDLTRGVGRLRQMYED-GFKTALC-GS---GKDSMLLLACSIGTLTVD
>tr|A9VB11|A9VB11-MONBE|Eukarya_.._81824__Monosiga_.._brevicollis
QSIVVQVGQCGNQIGAQFWEAANGRRAVLVDMEEGVVNQRGP-ELFRAHV-TSSGSGNNWAVGAQYGAD-EQAVRAADCLQSFLLLHSMGGGTGSGLGTWLVEMLHDADVYRFVVPVYPSDDDVITSPNCSFATHQLKFADCVLPVENQALADIVAVGENKPWRRMNSIVAKMLLDMTSGSRFPGSVNVDVNELTMNLKH----FVTS-SSD-PR-LDQMFTDAFSFQLLRSDPRGA--CTLMLRG--DVEMSDVRRNVDRMKQLDPD-GWKIGMC-RA---RSRSLLCLATCINSLEAA
>tr|D7FR98|D7FR98-ECTSI|Eukarya_.._2880_.._Ectocarpus_siliculosus
EIVSIHVGQCGNQIGRAFWEASNGKRAILIDMETGPVSNRGE-ELFERQV-TGSGAGNNWAHGPEYNDE-LEAVRAADSLQSFFLMHSLGGGTGSGLGTYLLTLLEDHDVYRFSTVVFPSDDDVITSPNSVLALSELTHAHCVLPVDNASLANIVA-TGTSGFDSMNSLVARLLTDLTASMRFAGDLNVDLNEITTNLRH----YLLS-SSSGRR-MAQMFSGAFSNMLMRADPRSA--CGLLVRG--EVVVSDVNANIERLAELHPE-GYKIGLC-SP---GTQSLLCLSCCI------
>tr|A9TZR7|A9TZR7-PHYPA|Eukarya_.._3218_.._Physcomitrella_patens
EIITLQVGQCGNQLGCRFWEASNGKRAVLIDMEEGVVNLKGS-ELFSKQI-TGSGSGNNWAQAPQFSDA-LEKVREADSLQTFVMMHSIGGGTGSGVGSYILETLRDAEVYRFTQSIFPSDDDVITSPNR----------------KNDAI------PKVTPFDEMNSIASNLLLHLTSSMRFEGPLNVDLNEITMNLRH----YLTS-SSV-QA-IKQLFTDVFEAQLMKVNPNSA--CALLMRG-NSCTISDLQENVARMKRLHVE-GFKVGLC-NA---HPCSLLCLATCISIL--S
>tr|A0A125YFX7|A0A125YFX7-TOXGV|Eukarya_.._432359_.._Toxoplasma_gondii
EVFVVQIGQCGNQIGGQFWEAANGKRAILIDMEEGVLNRRGS-SLFERHI-SDSGAGNNWAHGPEHRDR-AESLRSLESPQGFLILHSLGGGTGSGLGSFVVQMLEEEDLPRFCCSVVPSADDVVTAPNNLLSLLHLRHASCVLPVSNDALVKMYE------------------------------------------RS----FLF-------L-FFALFVFAF-----------A--------G-------------------SDD-DW-----------------------------
>DAA82246.1|Bacteria___Cyanobacteria-Vampirovibrionia___Gastranaerophilales___Zag111_sp002103105___89.74___GCA_002103105.1
NIKVVGVGGGGGNAVNRMISGLSGVEFWLMNTDLQVLVQTKNRIQLGSASTQGLGAGGDPSVGEKAAEEAQQEITALEGADMVFITAGMGGGTGTGAAPVVARLAKQLGILTIAVVTKPFTWEGKKRQQANSGIDKLKSVDAVIVVPNDKLLQVVDVSLQESFTIVDEVLLRGVQGISDIITVPGIINVDFADVKTVMQSSGSALMGIGRAQGEGRAVKAAQQAINSQLLESSINGASGVIVNITGGPDMGIHEISDAASIIHAVLDDATVIIGTAVNENIQGEIQITVIATGFENIEIP
>OGI00521.1|Bacteria___Cyanobacteria-Vampirovibrionia___Gastranaerophilales___GWF2-37-15_sp001784565___87.01___GCA_001784565.1
NIKVVGVGGGGGNAVNRMIAGLTGVDFWVANTDAQVLTSAKSRIQLGEKLTNGLGAGGDPSKGEKAAEENRDEIMAIDGADMVFITAGMGGGTGTGAAPVVARIAKELGALTVGVVTKPFSFEGRRRMQANQGLEELKNVDSLIIVPNDKLIEVVETTIKEAFYVVDEILLRGVQGICDIITVPGLINVDFADVKSVMQMSGSALMGIGRGSGEGRALEAARIAINSPLLETTIKGASGVIFNITGGADMTIHEVYEAAEVIHSVLDDAIVIFGAVVDERIQGEIQITVIATGFDMLDIP
>HBH18627.1|Bacteria___Cyanobacteria-Vampirovibrionia___Gastranaerophilales___UBA9579_sp003499585___71.46___GCA_003499585.1
NIKVVGVGGGGGNAVNRMIAGLSGVDFWVMNTDAQVLQSAVNTVQLGGRLTNGLGAGGDPSKGEKAAEESRDDIMALDGADMVFITAGMGGGTGTGAAPVVAQIAKELGALTVGVVTKPFSFEGKRRMQAMQGLEKLKNVDTIIVIPNDKLIEVVETTIREAFYVVDEILLRGVQGISDIITVPGLINVDFADVKAVMSMSGSALMGIGRGSGEGRAMEAAKIAINSPLLETSINGASGVIFNVTGGPDMTLHEVYEAAEVIHAVLDDAIVIFGSVIDDRIQGEIQITVIATGFD-TN--
>RAI11965.1|Bacteria___Cyanobacteria-Vampirovibrionia___Gastranaerophilales___UBA6984_sp003258725___89.74___GCA_003258725.1
KIKVIGVGGGGGNAVNRMIGGLSGVDFYLMNTDTQILKQAQNKIRLGKDLTNGLGAGGNPEIGEKAAEEARDEITAIEGADMVFVTAGMGGGTGTGAAPIVARIAKDLKILTIAVVTKPFQFEGKRRAQAAQGIEKLRAVDAIIVIPNDNLLGAIQLSLMESFAVVDEVLLRGVQGITDIITIPGLINVDFADVRSVMEASGSALMGIGYGQGEGRAEEAAKKAIDSQLLETSIEGAKGVIVNITGGPDLTLQDVTRASTIINSVQDDAIVIIGAVIDPNMQGEVKLTVIATGFENIEIP
>DAA97420.1|Bacteria___Cyanobacteria-Vampirovibrionia___Gastranaerophilales___UBA2883_sp002103075___88.89___GCA_002103075.1
VIKVVGVGGGGGNAIKRMIAGLTGVEFWEMNTDVQVLANVNNKVQLGAKLTNGLGAGGNSRIGEQAAEEATQEITALEGADMVFIAAGMGGGTGTGAAPVVAKIAKDLGILTIAVVTKPFSFEGNRRMSANEGLEKLRAVDSLLVIPNDKLLQVVDTGMKDAFVVVDEVILRGVQGISDIITKPGEINVDFADVKSVMENSGSAVMGIGIGSGEGRAVEAAQAAVNSNLLETSIHGASGLIVNVTGGPDMTLFEITDAINLIRSVLEDANIIIGTSINEDMQGEVSITVVATGFENIEIP
>RAI14261.1|Bacteria___Cyanobacteria-Vampirovibrionia___Gastranaerophilales___Zag111_sp003258735___88.03___GCA_003258735.1
KIKVIGVGGGGGNAVNRMVAKLAGVEFWLMNTDLQVLTNVENKLQLGTSTTKGLGSGGDPSTGEKAAIEVKDDITALDGADMVFITAGMGGGTGTGAAPVVAQIAKDLGILTIAFVTKPFCWEGKKRMQAEAGIEKLRYVDAILVVPNDKLLQVVELGLREAFCVTDEVLYRGIQGISDIITIPGMINIDFADVRKVVKDSGTALMGIGRAQGEGRAIKAAEMAINSQLLESSIDGASGIIVNITGSSNMTLYEINDATSIINVVRDDADVIIGTAINDSFQNEIQITVIATGFTNLDVP
>PIW44934.1|Bacteria___Cyanobacteria-Sericytochromatia___UBA7694___GCA-2770975_sp002783405___89.74___GCA_002783405.1
DIKVIGVGGGGGNAVNRMISGLNGVEFISINTDAQALSQAEKRIAVGGKVTRGLGAGGNPAIGAKAAEESRDDIAALEGADMVFITCGMGGGSGTGAAPIVAEIARQNNALTIGVVTRPFTFEGRRRWQAEDGINNFRKVDTLIVIPNDRLLSVVETSIQEAFRVADDVLRQGVQGISDIITIPGLINVDFADIKAIMADAGSALMGIGHASGEGRAIEASRAAISSPLLEASIEGASGIIFNVTGGADLTLYEVNEAAEVIYVASPDANIIFGAVIDDRIQGEIQITVIATGFNPLELP
>HBN08551.1|Bacteria___Cyanobacteria-Sericytochromatia___S15B-MN24___UBA8530_sp003503675___84___GCA_003503675.1
DIKVIGVGGGGSNAINRMINGLNGVEFWTVNTDAQSLEQCQNRLQIGSKLTRGLGAGGNPQIGQKAAEESRDDLLALDGADMVFITAGMGGGTGTGAVPIVAEIAREVGALTVGVVTRPFTFEGRRRHQAEAGIAAVKKVDTLIIIPNDKLLQVAETSLQDAFHTADDVLRQGVQGISDIITIPGLINVDFADVKSVMSLAGSALMGIGIGSGEGRAVEAARMAISSPLLEASISGASGVIFNVTGGNDLTLHEVNEAAEVIFAVDPESNIIFGAVIDDKMQGEVRITVIATGFDGPDIP
>PIP49232.1|Bacteria___Chloroflexota-Dehalococcoidia___GIF9___20-14-all-45-10_sp002772325___65.77___GCA_002772325.1
KLLVIGLGQCGGRIADRFALN-LKLDTFAVNTDVSGLRKSKHRILIGGQRTNGHGVGKVSELGAEVAREDTDKIIAIYETDAFLLVAAAAGGTGSGSIAVLTQYLKERGKPVYNVIILPFRQEETTAVNTAMCLKSTYVADAIILIDNQRYVKKDS--AEKNLAVINARVVEPFYNLLEYI---GARTLDAGDIIQTLA--GWTVIGEGKSP-KMKGAHAMDQAL-GELLTCDPKNAGRALYLVTAPPKMHME-IKELGDNLSVA-PDALIRSG---D-Q-KGSLYVTIILSELS--DIP
>AKG53714.1|Bacteria___Chloroflexota-Dehalococcoidia___Dehalococcoidales___Dehalogenimonas_sp001005265___98.68___GCA_001005265.1
KLIVVGLGQAGSRIADEFAIN-QGCGIFAVNTDATGLTEPQHRILIGGRKTGGHGVGKINELGAEVARADADKVIALYEADAFLLAASSAGGTGSGSISIIAQRIKERDKPLYSLLALPFEHERDTASNSAVCLKSIYISDCVFLVDNQRYVMKDA--LGNNMSRINELIVEPFYDLLEFI---GAKTLDAGDIIQTLS--GWSVLGSGQSD-KTRGIQAMDEAI-SEMLKCNPKDAGRAIYLVSAPAKMNMD-MRELNEWMRLC-PNAIIRNG---D-G-SNRLTVTVILSELS--DIP
>MAX59202.1|Bacteria___Chloroflexota-Dehalococcoidia___UBA3495___UBA11650_sp002710215___90.34___GCA_002710215.1
RVLWIGFGQAGGKLANTMMVD-R-LSAIAINTEQVGLD--REKVLIGRYILKGRGVGADIELAANVAEKALSQIMRIHDPEAFWIAAGLAGGTGAGGAFVLANELKRINIPVYGLGVVPASEKEALILNTVKSFELWNYFNNILLVDNQQYEQQIVESVEKSFQRINHNLALMLTTLLE------QEVFSSSEITATMGN-GISTIGYCGEE-KDELESIIERSVKSALFPCDVSGARTAALIVKGRPQLFTQAIAKGKSRLEMT-TVGKVRYG---DRS-SKYLSAITLVSGITQ-DVP
>WP-089869303.1|Archaea___Halobacterota-Halobacteria___Halobacteriales___Halogranum_rubrum___99.38___GCF_900114455.1
QLALIGVGRIGGAIVDTVTCD-LGVGSVAVDTAPASLRPRSNRVAIGGAYPCRDGVDGDNEFGASIATEDIDAILGVHHADAFLVVAALGGGTGGGGAPVVARELRRLSRPVYGLGVLPSRDTDTATARTVRSLVTFVEVDNLLLVDGTNGRRHAD-----------SELAHQIAAVFGDS---LPVDSDPVGLESVLEAGGVSLLGHAAATG-ERLVQ------SADTTESPPPQAQSAWVVTTGLQQESQESEERSRRWLCET-N-VRTVGG---RAT-DGSHSVTLLLAGVRAFE-P
>WP-089694735.1|Archaea___Halobacterota-Halobacteria___Halobacteriales___Halogranum_gelatinilyticum___99.57___GCF_900103715.1
ELALIGVGRVGGLVVDALVHD-AGVGAIAVDTAVAGLRPASHRVVVGAAYPARAGVDGDNELAASIAAEDLDAILGVHRADAFLVVAALGGGTGGGGAPVVARALTRLSRPVYGLGVLPARDADESTADTARSLVTFVEVDS-LVVDTGDGCHGSD-----------STLARRVAAVFGDA---ASNNSNAATVSSVLAAGRLSVLSEARLPR-RAVVRVVRDAAGEDTLASRPPVAEAAWLVLDGPPERPRHGVDYADRWLREV-G-VSLVGG---DTG-GDTLTCTLLLSGVRTVD-P
>WP-089385912.1|Archaea___Halobacterota-Halobacteria___Halobacteriales___Halorubrum_vacuolatum___98.92___GCF_900188065.1
QITLIGVGQAGGRLVDTFLVD-WVVGACAIDTSRQNLSPDAQRHLLGTDRAKGHGVGSDNELAATIAVEERAKIAISAESDAVLLLAGLGGGTGSGMTPVIAERVRSQDIPVYGLGILPHSRSAPIQTNAARSLQSLRQTSHVFLFDNDAWADADP---EETYRELNERVVTSIGTLFD---------VDSDD--NLLSTNGLSSVGLTSESGDMQIEEVLHEAASPPYIRVEPNKIRQVELFVIAPESLSETDL-----SALLT-TAIQLDLT---DGA-SDRVSALCILTD-DDLE-P
>GBE17886.1|Archaea___Hydrothermarchaeota-Hydrothermarchaeia___Hydrothermarchaeales___BMS3ABIN16_sp002923215___90.22___GCA_002923215.1
KVFLIGLGRAGCRITHQFFAGLHNVEGVLVDTDLADLGKYRYRIPAGEALIDGEGTQRDLSLGMEVIQADRYGIIKMGDADCIFLISALGGGTGGAAG-ILLEEMKKN-EPLYYVGVLPCEEDLSVVTNAARALKETIHCDAFFPIDMDHLKQS--TRIKGNYRGINRLIYTYFERVFEDI---GENAVDFSDFAKTLK--GLSVVGLKGQD-EDAVIDLTKAASKMTTLQVELGDVQSALVTVLGDRDIDLGSIPARL-WVENI-GGREVRGG---DSR-RGNVEVLLIFSGVKEMD--
>GBE54334.1|Archaea___Hydrothermarchaeota-Hydrothermarchaeia___Hydrothermarchaeales___BMS3B_sp002897955___97.2___GCA_002897955.1
RPLIIGIGGAGCRIASLFFKGVS-VAGILLDTDRAHLEEHRHRLVIGESIVDGNGTGKNLKLGRKIMAGEAIRIIHIDNIDCLLVISSLGGGTG-GAVDVLIHEMKKNMEPVYYVGILPGEDDISRTFNFSKSFKPIVESDAVIPVDNDTLRDG--MKLRGQFNYINGTVFWYLNNIFEEL---GSNVLTASDIINTLK--GISTIGIGKRK-EDMVVSLTEKSVRNTLTPVDFRSSNSALVVVSGPKRLDLGSIPSRL-WVENI-AGVEVRGG---D-N-KDSLEVTVLLSGIR-LDVE
>MBG95165.1|Bacteria___Chloroflexota-Dehalococcoidia___GCA-2717565___GCA-2717565_sp002717565___93.23___GCA_002717565.1
KLVVVGAGQGGSNIADEFAMG-NRIGVFAVNLGAYGLKPQDHSILIGADNERGRGAGKVNADGAEQARKNSRKIVSIYGADAILVIATTAGGTGSGSVGPIIDMLKDEKKPVYGMLVLPFENQYD-SVNTATCIKKVNLADAVFLVDNQKFVRKGD--MGTNYSLINRRIADSFMDILEYI---G-EVLDANDVIRILS--GPCALGVSHAYGTKRAQNVVHASL-SELLDCEFEDAQNVLGLFSGPAEATEE-VEMMDSTFARV-PGAGRRKG---T-T-SDTISVTCIMANIG--QLP
>OGZ59736.1|Bacteria___Patescibacteria-Paceibacteria___Spechtbacterales___HO2-43-30_sp001819985___70.39___GCA_001819985.1
KLVIVGCGQGGGNIADEFAMA-NKIGIFALNLGKYGLEPQDHSILLGAADNRGRGAGKVNQDGAEQAKKESKKIVTIYSADAILVIASTAGGTGSGSVGVIVDMLKDEKKPVYAMLVLPFRSDYD-SVNTATCLKRVNKADAVFIIDNERFVRKSD--MKVNYLLINRRIVDSFMDILEYI---G-EVLDANDLIRVLK--GHTAIGVSFKDGTQRARNAVDEAL-GELVGCDFHDAGGVIGLFSGPAEATEE-ISMMDSVLAKV-PDAKRRKG---T-S-SNTIGVTVILTDIG--DLP
>KYK22116.1|Archaea___Thermoplasmatota-E2___DHVEG-1___SM1-50_sp001595945___94.74___GCA_001595945.1
RIVIVGCGGAGGNTITRLHLGVKGAETIAINTDKIALDDADKKLLIGKNLTRGLGAGGFPEMGERAARESSRDLEMLQGADLVFVCAGMGGGTGTGSSPVVAEIAKKLGAIVTCMVSTPFNVE-RARLKADEGLDKLRTADSTVVLDNNRLMEFVPLPINQAFSVMDQLVAETVKGISETISVPSLINLDFADMKSVMDSGGLSVMLWGEADEDAGVDTIVKEALNHPLLNVDYRGAHSALVHITGGPNMSLKYVQEVAKSLTDMDCYSNVILGARVDPSFEGKCRVMAIMTGVQKVNID
>PXF57136.1|Archaea___Halobacterota-Methanosarcinia___Methanosarcinales___UBA203_sp003194445___95.92___GCA_003194445.1
RILIVGCGGAGNNTSTRMHIGIDGVDIIAINTDKQDLDRADKKILVGKSITRGLGAGGDPDVGRRAAELARGTLSVLADSDLVFVTAGMGGGTGTGVAPVVADIARECGAIVVGMVSTPFHVE-RARAKAESGIQELSAAHTVIALDNERLLNYVPLPMKQAFSVMDQLISETVKGISDTITKDSLINLDYADMRTVMNCGGVAVMLFGESKTRDKSSDVVRSALNHPLLDVDYRGATGCLVHITGGPDLTLKEAEEIASSLTELGPHANVIWGARVEEEYEGGVRVMAIMTGVEGHIIE
>KYK32746.1|Archaea___Thermoplasmatota-E2___DHVEG-1___SG8-52-3_sp001595915___85.2___GCA_001595915.1
RITIVGCGGAGGNTITRLNLGVKGADTIAINTDKQALDEADHKILIGGRLTRGLGAGGFPEVAERAARESSHEIELIKDSDLVFITAGMGGGTGTGSAPVVAEIAKKFNSVVTCMVSTPFNVE-RARLKADEGLDKLRKADSTVVLDNNRLLEFVPLPINQAFSVMDQMIAETVKGISETITLPSLINLDYADMKAIMNQGGLSIMLWGEADEESGVDTIVKEALNHPLLNVDYQGANGALVHITGGPNMSLKYVQDVARELTDLDCYSNVILGARVSPEFEGKCRVMAIMTGVQKVDID
>PNX48479.1|Archaea___Thermoplasmatota-E2___DHVEG-1___M9B1D_sp002900535___81.55___GCA_002900535.1
RITIVGCGGAGGNTVTRLNLGVKGAKTIAINTDKMALDEADHKLIIGARLTRGLGAGGFPDVGDRAARESIHEIELVKDSDLVFITAGMGGGTGTGSAPVVAEIAKKHNAVVTCMVSTPFNVE-RARLKADEGLDKLRKADSTVVLDNNRLLEFVPLPINQAFSVMDQMIAETVKGITETITVPSLINLDYADMKAIMDQGGLSIMLWGEAEEDSGVDTIVKEALNHPLLNVDYRGATGALVHITGGPSMSLKYVQDVAKSLTDLDCYSNVILGARVLPEFEGKCRVMAIMTGVQRVDID
>OFV68066.1|Archaea___Halobacterota-Syntrophoarchaeia___Syntrophoarchaeales___Syntrophoarchaeum_caldarius___96.08___GCA_001766815.1
RIMVIGCGGAGNNTINRLYIGIDGAEAIAINTDKQHLDRAHKKVLVGKTLTRGLGAGGFPEVGRKAAEIARGTLELLADVDMVFITAGMGGGTGTGTAPIVAEVAKERGAIVVGMVSTPFNAE-RARRKAEEGLEELRSADTVIVLDNNHLLKYVPLPIRKAFSVMDQLIAETVKGITETITQPSMINLDFADIKAVMNYGGVASMLVGEARSQDRVDTVVRNALTHPLLEVDYRGATGSIVHITGGPDLTLTEANEIVEALTELDGNANVIWGARIDPACEGMVKVMAIMTGVE-VGIP
>OYT28129.1|Archaea___Thermoplasmatota-E2___DHVEG-1___EX4572-165_sp002254885___70.13___GCA_002254885.1
RITIVGCGGAGGNTITRLQLGVKGAETIAINTDKQALDHADKKILIGKTLTRGLGAGGFPEVAERAARESAHEIELIQDSDLVFITAGMGGGTGTGTAPVVAEIAKKHNAVVTSMVSTPFNVE-RARLKADEGLDKLRKADSSVVFDNNKLLDFVPLPINQAFSVMDQMIAETVKGLSETITVPSLINLDYADMKSIMNQGGLSVMLWGQADEGDGVDTIVEDALNHPLLNVDYTGATGALVHITGGPEMSLKYVQDVAKKLTDLDCYSNVILGARVIPEFEGKCRVMAIMTGVQKYDID
>ERG96237.1|Archaea___Halobacterota-Halobacteria___Halobacteriales___Haloquadratum_walsbyi_B___97.78___GCA_000415985.1
RIVIVGAGGAGNNTVNRLYIGVDGADTIAINTDKQHLKEADTKILVGKSLTQGLGAGGDPSMGERATEMAQGTIKVLGEADLVFVTAGMGGGTGTGAAPVISKIAKEQGAIVVGMVSTPFNVE-RARTKAEEGLEKLREADSIIVLDNNRLLDYVPLPIGKAFSVMDQIIAETVKGISETITQPSLINLDYADMSTIMDQGGVAVMLVGETQDKNKTQEVVNDAMNHPLLDVDYRGASGGLVHITGGPDLTLKEAEGIADSITRLEASANVIWGARIQEEYKGKVRVMAIMTGVQQHGLD
>PSP64487.1|Archaea___Halobacterota-Halobacteria___Halobacteriales___QH-8-64-26_sp003021725___92.98___GCA_003021725.1
RIVVVGCGGAGNNTVNRLYMGIEGAETVAVNTDKQHLREADSRVLVGKSLTGGLGAGGDPEMGERATEMARGTVKVLGGADLVFVTAGMGGGTGTGAAPVVAKIAKEEGAIVVGMVSTPFTVE-RARTRAEEGLESLREADSIIVLDNNRLLDYVPLPIGKAFSVMDQIIAETVKGISETITQPSLINLDYADMTAIMNQGGVAVMLVGETQDKNKTDEVVKDAMNHPLLDVDYGGASGGLVHITGGPDLTLKEAEGIAQDITRLEADANVIWGARIREEYKGKVRVMAIMTGVQNHGLD
>WP-009366626.1|Archaea___Halobacterota-Halobacteria___Halobacteriales___Halogranum_rubrum___99.38___GCF_900114455.1
RIVIVGCGGAGNNTINRLYIGVEGADTVAINTDKQHLKEADTKILVGKSLTQGLGAGGDPSMGERATEMAQGTIKVLGNADLVFVTAGMGGGTGTGAAPVVAKIAKEQGAIVVGMVSTPFNVE-RARTKAEEGLEKLREADSIIVLDNNRLLDYVPLPIGKAFSVMDQIIAETVKGISETITQPSLINLDYADMSTIMNQGGVAVMLVGETQDKNKTQEVVNDAMNHPLLDVDYRGASGGLVHITGGPDLTLKEAEGIADNITRLEASANVIWGARIHEEYKGKVRVMAIMTGVQNNGLD
>PSP27321.1|Archaea___Halobacterota-Halobacteria___Halobacteriales___Halovenus_sp003021285___68.07___GCA_003021285.1
RIVIVGCGGAGNNTVNRLYIGVDGAETIAINTDKQHLQEADTKILVGKSLTNGLGAGGDPNMGERATEMAQGTIKVLGDADLVFVTAGMGGGTGTGAAPVVSKIAKEQGAIVVGMVSTPFNVE-RARTKAEEGLERLREADSIIVLDNNRLLDYVPLPIGKAFS--------------------------YADMTSIMNQGGVAVMLVGETQDKNKTDEVVKDAMNHPLLDVDYRGASGGLVHITGGPDLTLQEAEGIAQNITRLDASANVIWGARIQEEYKGKVRVMAIMTGVQQNGLD
>OLS30664.1|Archaea___Asgardarchaeota-Lokiarchaeia___Thorarchaeales___AB-25_sp001940705___90.12___GCA_001940705.1
EVFAIGIGECGSNIVGSYLSS-DKVGYLLINTDRADLTRQKENLLYGA---SEIGVGGRFMDGYNSVMESKDIIFQLEGVSGFCIFTSLGGGTGCGGTPAIIELLKQREIFVYVIGILPFEGQS--EANSIWAVSKLLAADLTILLSNRTMLKRVQADAREFVELVNPLALDVVEAMLSGV---SDVTTDLADYARKLAT--IGLIPAGS----KQLRTMIDYAVECSYADVEP-NAESVYYVLSGPRHVAKAEYGMHVEALD-------IAPGAAITQT-QDSTNLLLLL-GL-DFEFS
>PZR68807.1|Bacteria___Actinobacteriota-Thermoleophilia___Solirubrobacterales___QHBW01_sp003244205___95.31___GCA_003244205.1
VIKVVGVGGGGTNAVSRMVAGLRGVEFIAANTDTQALQEADIRLPIGQELTKGLGAGANPERGQGAAAESRDDIKALKGADMVFVTAGEGGGTGTGAAPVIAEIAKEIGALTVGVVTRPFDFEGAQRSQAEDGIAKLRNVDTLITIPNDRLLAIVETSLMDAFKEADNVLRQGVQGITDLITIPGLINLDFADVRTVMQNAGTALMGIGAASAENRAVEAARAAISSPLLEDSIEGATGILLNITGAHDLGLFEVNEAAEIVHSADANANIIFGAVIDETLQDEVRVTVIATGFHEIDIP
>WP-011564468.1|Bacteria___Actinobacteriota-Rubrobacteria___Rubrobacterales___Rubrobacter_B_xylanophilus___98.25___GCF_000014185.1
VIKVVGIGGGGTNAVNRMISGLQGVEFIAINTDAQALQDADQKIHIGEKITRGLGAGADPKIGMEAAEESKAEIEALRGADMVFVTAGKGGGTGTGAAPVVAKIAREAGALTVGVVTRPFSFEGRRRAYAEEGIKKLKNVDSLIIIPNDRLLQVAETSMMEAFKMADDILRKGVQGITDLITVPGLINLDFADVRTIMQNSGSALMGIGESSSENRGAEAARLAISSPLLEASIEGATGIILNITGGPELGLFEVNEAAEIVHAAHQDANLIFGAVIDESFGDKVSVTVIATGFDVLDIP
>OLS26264.1|Archaea___Asgardarchaeota-Heimdallarchaeia___LC-3___LC-3_sp001940645___91.59___GCA_001940645.1
EIFAIGLGECGSNLVASYFDK-KGIDYLIMNTDRTDLTRERNRLLYGN---VDIGVGGRFMDGLKTVEESKELIFQLEGVNGFVLFTSLGGGTGCGGTPALIKLLRKRQIFIYVIGVLPFADQS--ESNTVWSLSHLLAPDLILLLSNRTMLNRSQKQLKEFIDLINPLAMEAIDYMLSGI---GTVTTDLADYSRKLVK--VPFFPVGD----NQFQTIMNFSVKQSLTDMKP-DAESVYAIFSGSKEISRVEYSPILKTLK-------IAKGAAVTSH-EN-PALLMLF-GL-DLQFG
>WP-038681737.1|Bacteria___Actinobacteriota-Rubrobacteria___Rubrobacterales___Rubrobacter_radiotolerans___98.68___GCF_900175965.1
VIKVVGIGGGGTNAVNRMISGLQGVEFIAINTDAQALQDADQKIHIGEKLTRGLGAGADPKIGMEAAEENKAEIEALRGADMVFVTAGKGGGTGTGAAPVVAKVAREGGALTVGVVTRPFTFEGRRRSYAEEGIKRLKNVDSLIIIPNDRLLQVAETSMMDAFKMADDILRKGVQGITDLITVPGLINLDFADVRTIMQASGSALMGIGESSSEARGQEAARLAISSPLLEASIEGATGIILNITGGSELGLFEVNEAAEIVHAAHQDANLIFGAVVDDSYGEKVTVTVIATGFDVLDIP
>WP-047866322.1|Bacteria___Actinobacteriota-Rubrobacteria___Rubrobacterales___Rubrobacter_A_aplysinae___97.81___GCF_001029505.1
VIKVVGIGGGGTNAVNRMISGLQGVEFVAINTDAQALQDADVKIHIGEKLTRGLGAGADPKVGMEAAEESKSEIEAMRGADMVFVTAGTGGGTGTGAAPVVAKLARDAGALTVGVVTRPFTFEGRRRSYAEEGIQGLRNVDSLITIPNDRLLQVAETSMMDAFKMADDVLRKGVQGITDLITVPGLINLDFADVRTIMSESGSALMGIGESSSENRGEEAAKTAISSPLLEASIEGATGIILNITGGPELGLFEVNEAAEIVHAAHQDANLIFGAVVDESFGDRVSVTVIATGFDPLDIP
>WP-012935225.1|Bacteria___Actinobacteriota-Thermoleophilia___Solirubrobacterales___Conexibacter_woesei___98.29___GCF_000025265.1
VIKVVGVGGGGTNAVNRMVAGLRGVEFIAANTDAQALQDADIKLNIGHDLTRGLGAGANPEVGHGAAAESRDDIKALKGADMVFVTAGEGGGTGTGAAPVIAEIAKEIGALTVGVVTRPFSFEGANRNQADEGIQRLRQVDTLIVIPNEKLLGVVETTIIEAFREADNVLRQGVQGITDLITIPGLINLDFADVRTIMHNAGTALMGIGTGSGETRAVDAAKAAVSSPLLEASVEGATGILLNITGGHDLGLFEVNEAAEIVSAADTDSNIIFGAVIDDTMGDDVRVTVIATGFEDIDIP
>WP-026911779.1|Bacteria___Actinobacteriota-Thermoleophilia___Solirubrobacterales___Patulibacter_minatonensis___96.55___GCF_000519325.1
VIKVVGVGGGGTNAVNRMIAGLRGVEFVACNTDAQALQDADIKINIGGEVTRGLGAGANPEVGHAAASESRDEIRALKGADMVFVTAGEGGGTGTGAAPVIAEIAKEIGALTVGVVTRPFSFEGSQRMQAEDGINRLRVVDTLVVIPNDRLLGLVETSILDAFRSADNVLRQGVQGITDLITIPGLINLDFADVRTVMHDAGTALMGIGQSGGETRAGEAAKQAIASPLLEDSVEGATGILLNITGGRELGLFEVNEAAEIVQAADGDANIIFGAVIDEDMGDEIRVTVIATGFDDIDIP
>ODS41005.1|Archaea___Altiarchaeota-Altiarchaeia___WOR-SM1-SCG___WOR-SM1-SCG_sp001723835___58.28___GCA_001723835.1
KIVILGTGGCGCNAINRLSTGIPGAELIAVNTDLQHLKEGKTKVLIGKDITNGYGAGGSPEKGRIAAEKSKDELAVLRNAHLLFLIAGEGGGTGTGSAPVIAKIARDEGAIVTSFVTFPLRTE-IRRCVARKGIEELRVSN-VVVVDNQKLVSYVPKSLDDALAIADDVILKAVKGITGIIRRTGIINIDFADVEQIMKKDQMSMISVGEGNGPDRIKQAIEKTLNQPLLDVSYDGATGALIQITGGSDLSIDEVDRIGREMQVLGDDADVSWGALIDSGLEDKIQIIAVITGISELNID
>AMD29617.1|Archaea___Nanoarchaeota-Nanoarchaeia___Nanoarchaeales___Nanopusillus_acidilobi___74.07___GCA_001552015.1
RIKVIGCGGGGSNTISTLYMGIEGPELIAVNTDVRHLLKAHKKILVGKQLTKGLGAGKDPKVGEEAAKESEQELKAIEGSDVIFITCGLGGGTGGGVAPVVAEIAKKMGTLVIAICTWPFSVEGANIWNALYSLEKLENVDLLVIIPNDKLQTLYPIPLMQAFKVADSLLANALKDLTELLTKPGYINVDFADFRSIVVGSGYGIFGVGESNSENKAAEAVQRALNNPLVDVDATGAKAALVRIVASPDVTPTDINKILDTIKVLDPKAKLIQGITFEEDKKNYVRVSLTITKLKDLGIE
>WP-012309986.1|Archaea___Crenarchaeota-Korarchaeia___Korarchaeales___Korarchaeum_cryptofilum___93.39___GCF_000019605.1
RIVIMGVGGGGSNTITRLNIGIDSVETVAVNTDAQHLLTADRKLLIGKELCGGNGSGGDPHIGEEAARESADEIEFLSGSDLLFIMAGLGGGTGTGASPVIAEIGKRVGAAVVSVVTLPFTAEGAKKRIAMKGLAKLAVSDTIVVVNNDKILEIAKLPLYQAFFISDEIVARAVKGVVELVVKPGLVNVDLADLRNVIESGGPAVLTFGESDGENRAMEAVDDALGNPLLDADISGGKAAIINITSGPDFSLEEMQQIVETIVSLDPNANVIWGARIDESLKGSVQVLLVVTGVADLGID
>OIO23650.1|Archaea___Micrarchaeota-Micrarchaeia___UBA10214___UBA8471_sp001871535___75.96___GCA_001871535.1
NIVVIGAGGAGSNTINRISYKLPKLKLIAINTDNKHLLDGVQRVLIGREITKGLGAGGDPEIAMKAAEISKPLIAAIGDANLVFIVAGMGGGTGTGAAPIIARIAKESGTVVVAFVTYPFKLE-RVRLKALIWIEKLQEVDTIIILDNNKLLEYVPLPINDAFRVADEIVARAIGGIAATILTPSLVNLDYADVRSIMENGGIGMISVGDGKGIDKVAAVTESTRKNKLLDIDMTGAKNILVHITGGTDLTIADSNDVVAGVTGVDNQANVIMGARIDPSFCDKIETIAIYTKLQ--DIY
>WP-107570508.1|Bacteria___Actinobacteriota-Thermoleophilia___Solirubrobacterales___SEOHO-28_sp003044185___98.72___GCF_003044185.1
VIKVVGVGGGGTNAVNRMVAGLRGVEFIAANTDAQALQDADIKLNIGHDLTRGLGAGANPDVGFGAAAESRDDIKALKGADMVFVTAGEGGGTGTGAAPVIAEIAKEIGALTVGVVTKPFSFEGSQRMQAEEGIARLRVVDTLIVIPNEKLLGIVETTIIEAFREADNVLRQGVQGITDLITIPGLINLDFADVRTIMADAGSALMGIGTSGGENRAGDAAKAAISSPLLEDSVEGATGILLNITGGHELGLFEVNEAAEIVQAADPNANIIFGSVIDERMGDEVRVTVIATGFDDIDIP
>ODS41006.1|Archaea___Altiarchaeota-Altiarchaeia___WOR-SM1-SCG___WOR-SM1-SCG_sp001723835___58.28___GCA_001723835.1
KIVVIGAGGGGSNTVERLAMGISGAELIAVNTDIQHLSRGQKKLPIGFSTTRGFGTGGDPAKGRAAAYENQKELESLRGYELVFLVAGMGGGTGTGSAPVIAKIAKDLGAVVVGVVTLPFEMEG-ARIKARKGVEELTNTDSVIVIDNNKLLGYVSKPVNEALMDADRITAGSIKSIIEIVTVPGLVNLDFADIKTVMSQGGISMMNTGIGEGLDRVEEAVKNTLNNPFIDADCRGAKGVLISITGGNRMTLDETNEILELMTDADEWAHIIYGARINSDLGDKVEITAVMTGLG-----
>OYT65854.1|Archaea___Crenarchaeota-Nitrososphaeria___EX4484-205___EX4484-205_sp002255045___91.75___GCA_002255045.1
RILLVGAGGAGCNTVDRLMMNIENIETLAINTDGSHLQRADRKILIGEEITGGLGAGGDPEIGYRAIMESIDEVEAVKGADIVFVAAGMGGGTGTAVAPVVAEVARNAGSLVIGVVTMPFKHE-KNRIIAVDGLSKMRACHTIAVIENDRLLRLASLPVEEALQIAETTLVNMIRGITDTISKPGTINLDFADIRSLMRRGGVMYIGIGISNAPNRAEDAVRRALNNPLIDLSYDGATGALIYVTGDYSMTLSEVVHTAYLVSMLKDDANVFWGYRIDPSLKEYLKVTLLLTGVKEIPIE
>AMD29957.1|Archaea___Nanoarchaeota-Nanoarchaeia___Nanoarchaeales___Nanopusillus_acidilobi___74.07___GCA_001552015.1
TIKIIGVGGAGSNMADWLYMNIKGAEVIAANTDYAHLKKAHKKILLGKEVTRGLGAGGLPSKGMDAARSSQSDIRLLEGADMVWILLGLGGGTGTGGAPVIAQIAKEVGVLVVAVATLPFYNEGVVRRKAEEGLAQLRYADNVILIDNNKILQYAGLPFTQAFGYANNLIGQMIKGLVETFDKASYINLDFADVKTVLGVGGASIVGIGIADDEKRSVTAAKRALELPLLDVDYNGAAGALVHVEGGPDMTLNEINEAMEYIKHLGEDALTIMGARQSEDMKGKIKVTVIISGVKNLGID
>WP-028063340.1|Bacteria___Actinobacteriota-Thermoleophilia___Solirubrobacterales___Solirubrobacter_soli___98.71___GCF_000423665.1
VIKVVGVGGGGTNAVNRMIAGLSGVEFIAANTDAQALQDADLKLHIGANLTKGLGAGANPQIGQGAAAESRDDIKALKGADMVFVTAGEGGGTGTGAAPVIAEIAKEIGALTVGVVTRPFAFEGSQRSQAQEGIDRLRMVDTLIVIPNEKLLAMVETSILDAFREADNVLRQGVQGITDLITIPGLINLDFADVRTIMANAGSALMGIGTANGESRASEAAKQAISSPLLEESVEGATGILLNITGGRDLGLFEVNEAAELIHAADANSNIIFGAVIDEGMGDDIRVTVIATGFDDLDIP
>AHK22405.1|Bacteria___Firmicutes-Bacilli___Mycoplasmatales___Hepatoplasma_crinochetorum_B___92.17___GCA_000582535.1
KIGIIGAGGGGTNAIANAYFAPFDVSFLAINTDIQALERKGERKLIGRRLTRGLGAGSNPDIGWKAAAEDREWLEWLADKKLLFIATGMGGGSGTGAGPYIARLAKNLGILTIGVSTLPFLFEGKERMNALTGLKTMEYADLSIVINNNDLFKKHSDTVEHTFVKADKYLGDGIITILNLLLEDALINLDLADIRKVVKDSGGGFINIAFAKGKEKFEEAIDKLFDLTFIPSDVKTATKALLSISGSPNLKMEYVRFIVNKILKVSHDLDIIFGVTNNQALEDNVKISLILTGMDDIDIE
>ASJ89229.1|Bacteria___Firmicutes-Bacilli___Mycoplasmatales___Malacoplasma_A_girerdii___98.08___GCA_002215425.1
KIKVIGVGGAGCNVIEDMLEKQKNIEIYAFNTDWGALKHNRNCFLLGRHELKGTGSGGNPLVGKQAAINDLDEIKILNGTQLLILVAGLGKGTGSGATPEIAKLARSMGILTISIVNLPIQAEGRKVYNSINNFKQIVNSDSYCSISNDKIIQVSPISLFKAFNKANQQVSSLINTITTMINVPTSINIDFADVKTFFTNARV-FMPIA-SDSDNAIKDSFHQTLKNSYSNVPIKNADSVLVNIKLPIETSLNLVTDIKTIFNLTNHEISLVYGIDKNQT--DKITLALVASSVDDLDTP
>WP-004025201.1|Bacteria___Firmicutes-Bacilli___Mycoplasmatales___Malacoplasma_iowae___99.1___GCF_000227355.1
NIKVIGIGGAGNNIVKYMKSQPDFVQIIALNTDYVALSDLTDIFILGAKELDGNGSGGDPQVGEMAATADSEIIKMLKGTDILILTAGLGKGTGTGATPVIAKIAQELGILTIGLFNLPIGAEGNKTYNALTGLQKLSLCNGLTTVNNDKIIGVDKTSIKKAFQGANKYIKTIFEEIINIIVKPSDINVDFADVKNFFQDKGFLFMRVDLTDTKDAIKEGLEYAIKTGFTDINIKESPKALLNFK-NENVSVI-LENTRTALKIVANNINIVHGVSYNDVFEN-AEINVLLTGIDDLDLP
>WP-052663392.1|Bacteria___Firmicutes-Bacilli___Mycoplasmatales___Mycoplasmoides_testudinis___99___GCF_000687795.1
IIKVIGIGGAGNNIVEYVTSKLEAVNFYQLNTDSQHLKKCKNRFLIESDLTKGMGSGGNPECGKKATEDYGQKIRILKGTDVCIIVAGMGKGTGTGGAPVIAKIAKELGILTLGFVTLPMHNEGSKTAKALSGLRELNYVDAVSSISNDNALSIQNMSAFGMFKSCNEQIGLAIKMITDIILVPAFLNIDLADVRNFFARQNISFLPVNNNQ-DSKISDLITKEIKKSIYDQDLKNASNAMILFR-DDQTNLL-VEKGISELKLVNEDLNIMYGVRQN-ELENSVGFDVIATG--DLDVS
>WP-052663941.1|Bacteria___Firmicutes-Bacilli___Mycoplasmatales___Mycoplasmoides_alvi___99.81___GCF_000701785.1
VIKVIGIGGAGNNIVEFIAKSINNVIFYQLNTDSQHLKKSSNRFLIESKITKGMGSGGNPESGRLAMKDFEKNIYILEGTDICIIIAGFGKGTGTGGAPVVSKIAKTMGILTLAFITMPSSGEGKHALKAVNGLKELKSADAITTISNEKVLQNVKLSLFDVYSRSNYEIGQSVKVISDIVLLPYHQNIDLADVKNFFRNKNVNLFASMKNNNED-VDKILKQTCNQLIFEQNLNNASSALVLFY-NSKTSLY--SNTVTTLKISNKDLDLVYGINITEDLGD-IVVTILSTSIKDLDIN
>WP-051533430.1|Bacteria___Firmicutes_C-Negativicutes___Selenomonadales___Anaerovibrio_sp000622005___99.66___GCF_000622005.1
VIKVVGVGGGGIEAVKYMIAGVKDVEFITVDTGTKRISSSTSNPLATSHIKLGDATNFDPESVAKEADEHSEEILALRGADMVFIVAGMGGVTGNGVAPIVARCAKNIGALTVGVVTCPYSYRESIPSRATRGIEDLRTVDQIIIIPNEKVFGNLDTSMADAFKLVDDIICQGVRAICDLVSDAGYVNLDFADVKSVLSNANLSFIGIGEAVGKNAPVAALREAIKSPLMEVPLCDSKEIIISFVGNASLKMMELNEAAQSIAEAHPEANILWGVSVDDNMGDTIRAVVVATS-----YP
>WP-010869382.1|Bacteria___Firmicutes-Bacilli___Mycoplasmatales___Mycoplasmoides_genitalium___98.5___GCF_000027325.1
KIGVFGIGGAGNNIVDALYHNLENIHFYAINSDLQHLANVKNKLLIQDHTNKGFGAGGDPAKGASLAISFQEQFNLTDGYDFCILVAGFGKGTGTGATPVFSKILKTKKILNVAIVTYPSLNEGLTVRKATKGLEILNATDSYMLFCNEKCTNG-------IYQLANTEIVSAIKNLIELITIPLQQNIDFEDVRAFFQTKK-TLFTVTSSDSKDSIEQQFKNFEKVSYFDHSIVGAKKVLLKAN-NQKIKLN-FKQIQDIIWKIDNQLEIRLGV--DTTIPN-IQIFILSS-L--LELG
>WP-029905844.1|Bacteria___Firmicutes-Bacilli___Mycoplasmatales___Mycoplasmopsis_opalescens___100___GCF_000712185.1
KIKVFGLGGAGSNAVNYLVNQEDNIDYFVINTDAQDLNNCINKIFIGQKV-KGKGTGGNIELGKQATLDNIDEITNFDNTDILILVAGLGGGTGTGAIAEIAQKAYSTGIFTLAFVTTPLTMFNSNSFLN-AFCNSLAVTNSYMVIDSDKLTKTYQFPIKEVFNAGNIYIQNAIATIKNLLYKTGHINLDFNDLKRVLSDGRQMLILSSESHADNPVNDVKDSLCAENALDAKM---NEFLLMFEYD-DVSYQTISILKDELVHYDQSQNGLFNANVDHK-S-KFAASVIATG-EKLGYP
>WP-027121906.1|Bacteria___Firmicutes-Bacilli___Mycoplasmatales___Mycoplasmoides_imitans___99.25___GCF_000518305.1
KIKVIGIGGAGNNIVEDILQDLENLMFYQLNTDCKHLNKA-IRYLIDSPYTFGNGAGGDVEKARMAISQYDQELNILKECDICIVIAGLGKGTGSAGSTYIINKAATKKIMTLAYVVMPPNTEGSISYKATDALYELLNANAISQTRMDDINKNLNLSVHVRSQEISHNIGLSIKTIVNLINEQSIHNLDYADLISFFKKNDQA-----E-K-E-KLLSQESLVVNKKLLNEDWLDANQLIVIYQLSKQLPGRLYDELNARIKSVNKNAHIVFGSKYD-N-DNIITISLIHSGYDD-DTP
>WP-002608073.1|Bacteria___Firmicutes-Bacilli___Erysipelotrichales___Absiella_innocuum___100___GCF_000371425.1
TIKIFGIGDGGNTIIRHMLHRLHGVEYIAVNTNRLALLSQEHKLLIGEKQTKGYGTGADSLLGKRAAIEAKEEICRMKGADMILLCAGLGGGTGSGALPVFAQLARELHALTIAFVTLPFPFEGKKRMTAMASMEEIYYTDTCITLSNRHILQHLGAPITSAFSTANSIIQQGIQALYELITIPVYINIDYADICTTMEKQKHGFIGVGYGSGNRKGEDAVKEALSASLLEHDIRGLHHAIVHICGNSELTLEEVQQIVNFIHEAGGALDIIFGMAINDSLKDEVIVTILAAG-------
>OFV68251.1|Archaea___Halobacterota-Syntrophoarchaeia___Syntrophoarchaeales___Syntrophoarchaeum_caldarius___96.08___GCA_001766815.1
KIFLIGFGQGGGKIVDLFLYD-KRIRAIAINTAKLGLNPMEDRILIGESAVKGHGVGADNEMGARVAAEEIYTIQAIHEVDAFLIVAGLGGGTGSGGAPVLARRLKKLSEPVYGLGVLPAKDEGGLYSNAARSLMTFVEVDNLFIFDNDPWKKEGS--LEDAYAFMNEEIVRRFGILFE-V---GQVVVDSSEIINTLRGGGISTVGYAVEEGDDKITSLTRRAVMGRLLPCDITSAERALLVIAGPHDLNKKGIEKSKLWIEMI-HGTEVRGG---DPR-SNYVAAVAVFSGVTDLK-P
>WP-011322783.1|Archaea___Halobacterota-Halobacteria___Halobacteriales___Natronomonas_pharaonis___99.29___GCF_000026045.1
KLVAIGAGQAGGKVLDRLLHD-RPLHAVAVNTAEQALDPEESRLLIGQSTVGGHGTGTDPETGRECAREAESEIQAISSIDGFVVIAGLGGGTGSGAAPVIAERLRAVAEPVYGLGILPTADEGGLYSNAADSLQAFVATDGLLVFDNDAFKSSGE--LSEGYGAINEEIATRFGTLFEDI---AESVVDASEIINTLE--GLVSVGYASEEGIDQIPALVRRAALGKLLPCNLASTSKALLIVAGPPELSRKGIDNARSWLEEI-DCREVRAG---DPD-ADRVAALVVLSGVTD-D--
>OGE79037.1|Bacteria___Patescibacteria-Doudnabacteria___UBA920___2-01-FULL-46-14_sp001779925___66.51___GCA_001779925.1
RIKVIGVGGSGHNAIHRMIAGLQSVEFVAINTDAQALHKADRKVQIGKQATRGLGAGMNPDVGRAAAEENKEEILVLHGADMVFVTCGLGGGTGTGAAPVVAELAKEEGILTVAVVTKPFAFEGAKRRLAEKGLEELKSVDTIIIIPNDRILQIIDTSLLDAFRTVDDVLRQGVQGIADMVTTPGLINVDFADVKSVMTDSGSALMGIGRGSGENRAIEAAKQAIDSPLLEVSIDGARGVLFNITGGKDLGMYEVDEAAKIITSVDSDAKIIFGAVIDEAMSDEVRITVIATGFDELDIP
>OGE82748.1|Bacteria___Patescibacteria-Doudnabacteria___UBA920___2-01-FULL-44-21_sp001777655___63.89___GCA_001777655.1
RIKVIGVGGSGHNAIHRMMTGIRGVEFVAINTDAQALHEADQKIHIGKTITRGLGAGMNPDIGRAAAEEAKEEILVIHNADMVFITCGLGGGTGTGAAPIVAELAKKTGILTVAVVTKPFAFEGAKRRIAEKGLEVLKHVDTIIVIPNDRILQIIDTSLLDAFRTVDDVLRQGVAGISDLITTPGMINVDFADVKAIMQNAGSALMGIGRGSGENRALDAARAAVDSPLLEISIDGAKGVLFNVTAGKDLGMREVEEAAKFITSVDPDAKIIFGAVIDEEMEEEVQITVIATGFDELEIP
>KKR18672.1|Bacteria___Patescibacteria-CPR2___CPR2___UBA9978_sp000995065___69.44___GCA_000995065.1
RIKVVGLGGGGTNAINRMIANLRGVEFIAINTDAQSLHDASKKVHIGKTTTRGLGAGSDPDTGRKAAEESSEEIYALKGADMIFLTCGMGGGTGTGSIPVVASLAREVGALTVGIVTKPFIFEGERRKVSEEGMDLLKKVDTLITIPNDRLLTMIDTTMLDAFNVVDDVLRQGVQGISDLITVHGVINVDFADVKAIMSNAGSALMGIGRGTGENRATEAAKMAINSPLLEVSIDGARGVLFNISGGPDLGMFEIDEAAKVITAVDSDANIIFGSVIDPNISGEIKITVVATGFSELDIP
>OIP24115.1|Bacteria___Patescibacteria-CPR2___CPR2___GWC2-39-10_sp001872945___68.81___GCA_001872945.1
RIKVVGLGGGGSNAINRMIANLKSVEFIAINTDAQALHDASKKVHIGKTTTRGLGAGSDPDVGRKAAEESSEEIYSLKGADMIFLTCGMGGGTGTGAITVVASLAREVGALTVAIVTKPFSFEGQKRMIAEEGMDLLKKVDTLITIPNDRLLAMIDTTMLDAFNVVDDILRQGVQGISDLITVHGVINVDFADVKAIMSNAGSALMGIGRGTGESRAVEAAKMAINSPLLEVSIDGAKGVLFNVAGGQDLGMYEIDEAAKIITAVDPDANIIFGSVIDPNITGEIKITVVATGFTELDIP
>OGE86970.1|Bacteria___Patescibacteria-Doudnabacteria___UBA920___O2-12-FULL-42-9_sp001777665___69.31___GCA_001777665.1
RIKVIGVGGSGHNAIHRMMTGIKGVEFVAINTDAQALHEADQKVHIGKTLTRGLGAGMNPEIGRAAAEESKQEILVIHNADMVFITCGMGGGTGTGAAPVVAELAKKTGILTVGVVTRPFAFEGAKRRLADKGLELLKHVDTIIVIPNDRILQIIDTSLLDAFRTVDDVLRQGVAGISDLITTPGMINVDFADVKAVMQNSGSALMGIGRGTGENRAVDAARAAIDSPLLDMAIDGARGVLFNITGSKDLGMYEVEEAAKLITSVDPDAKIIFGAVIDEDMDEEVKITVVATGFDELEIP
>OGE80700.1|Bacteria___Patescibacteria-Doudnabacteria___UBA920___O2-02-FULL-48-8_sp001777575___66.06___GCA_001777575.1
RIKVIGVGGSGHNAIHRMMEGINGVEFVAINTDAQALHSADQKVHIGKTVTRGLGAGMNPDIGRAAAEESKDEIFAIRNADMVFITCGLGGGTGSGASPVVAELTKKAGILTVAVVTKPFAFEGAKRRIAETAIENLKQVDTIIVIPNDRILQIIDTSLLDAFKTVDDVLRQGVAGISDLITTPGMINVDFADVKAIMQNAGSALMGIGRATGENRALEAARSAIDSPLLELSVDGAKGVLFNITGSKDLGMHEVDEAAKFITSVDPEAKIIFGAVIDEGMDEEVKITVIATGFDELEIP
>KKP89193.1|Bacteria___Patescibacteria-UBA1384___GWA2-35-9___GWA2-35-9_sp000991185___57.8___GCA_000991185.1
VIRVVGVGGSGNNSIERMISKLRGVEFIAINTDAQTLASSPTKIQIGKELTRGLGAGADLDIGKKAIEENKDEVYALKGSDMVFVTCGMGGGTGTGASSQVAQIARELGSLTVAVVTKPFSFEGLKRKVAELGIEELKKVDTLITIPNDRLLQVIDTSLRDAFLVVDDVLRQGVQGITDLITVHGIINVDFADVKTIMKDAGSALMGIGRSSGDNRSAEAAKAAIESPLLDLSIEGAKGILFNITGGPDMAMYEIDEAAKMITAADQDATIIFGAIVDESMSGEIKITVIATGFDDMEVP
>PIU87282.1|Bacteria___Patescibacteria-UBA1384___GWA2-35-9___CG2-30-43-20_sp002780235___55.91___GCA_002780235.1
VIRVVGVGGSGCNAVNRMISKLRGVEFIAVNTDAQALAQSATKIQIGVETTRGLGAGAEVDLGRKSIEENKEEIYALKGSDMVFVTCGMGGGTGTGATPIVSAIAKELGCLTVAVVTKPFSFEGIRRKVADLGIEELKKVDTLITIPNDRLLQVIDTSLYDAFGIVDDVLRQGVQGISDLITLHGIINVDFADVRTIMQDAGSALMGIGRGQGDNRALEAAKAAIDSPLLELSIDGARGILFNITGGPDLGMYEIDEAAKAITAADPDANIIFGAIIDEAMSGEVKITVIATGFEELDVP
>PIZ00580.1|Bacteria___Patescibacteria-CPR2___UBA1875___GCA-2785325_sp002785325___79.67___GCA_002785325.1
RIKVVGVGGGGQNAVDRMIAKVRGVEFIAVNTDSQSLHDASKKIHIGKMTTKGLGAGADPEVGKKAAEEATEELVALKGADMIFVTCGKGGGTGTGATPIIANIAREVGALTVGVVTRPFGFEGERRKVSEKGIENLRKVDALITIPNDRLLQIIDTSLLDAFEVVDDVLRQGIQGISDLITVHGLINVDFADVKTVMENAGSALMGIGSGKGETRAVDAARSAINSPLLELSISGAKGVLLNITGSSDLGMHEIDEAARVVTAVDPEANIIFGAVIDPTLQDEVRITVIATGFDTLDIP
>PIZ86515.1|Bacteria___Patescibacteria-CG2-30-33-46___CG2-30-33-46___CG2-30-33-46_sp002792735___79.21___GCA_002792735.1
KIKVVGVGGGGSQAVNRMISKLKGVEFISINTDAQALHEASKKIHIGKEITRGLGAGADPEIGKKSGEEDREEISALAGADMVFITYGLGGGTGTGAGPIVAEVAKSLGALTVAVVTKPFNFEGQKRKVADSGLTELRKVDTLITIPNDRVLQIVDTSMLDALKIVDDILRQGVQGIADLITMHGMINVDFADVKTIMAEAGSALMGIGIASGDNRAIDAAKAAIDSPLLDLSIDGAKGVLFNVTGGYDLGMHEIDEAAKVITATDPEANIIFGAVIDETMQGEIKITVIATGFDEFDVP
>WP-013897706.1|Archaea___Halobacterota-Methanosarcinia___Methanosarcinales___Methanosalsum_zhilinae___99.35___GCF_000217995.1
NILMIGNGQCGNRILDAVNESFQNVETIAVNTAIKEMKKAKDRIHIPH-L---HGVGANRNIGKKVFEDNKEQIMKVGRFDVAFVITSASGGTGSSFSPLLVKELKERDYPVYSIVVLPFREEGTLYLNAAFSLREMRSTDGIILADNQFLKQMGG--VQSAYDGINSMIARRILFLIDSLDSEMMMVTDLGDFKTVMSGGGLATVGFYGGDGDMSVKTSIQKALPPGLLSTDVEEASRAMIIIKGDRKLNIDDISHEVEKLSAI---GHVFKGIII--R-EGEPQVLVVLT-LEQIGEP
>WP-013194471.1|Archaea___Halobacterota-Methanosarcinia___Methanosarcinales___Methanohalobium_evestigatum___100___GCF_000196655.1
NVLIIGNGQCGNRVLDAINEAFQNVETIAINTAIKELEKAKDRIHIPH-L---HGVGANRNVGKQVFEENKEHITKVGPFDVAFVITSSSGGTGSSFTPLLVKELKERDFPVYSLVVLPFREEGTLYLNTAFSLKEIRSTDGIILADNQFLKDLGG--VQSAYDGINGMIAERMMFLLDSMDSEMMMVTDLGDFQTVMAGGGLATIGYYRADKDLPVKTAIQNALPSGLLSTNIEEASRAMVIIKGDNELSIDDISNEIEKLSNV---GHVFKGIIV--R-KGEPQVLVVST-MEKIGEP
>KKQ69495.1|Bacteria___Patescibacteria-Gracilibacteria___UBA1369___UBA12463_sp000992695___82.31___GCA_000992695.1
NLKVIGVGGGGGNAVNRMIAGLKGVEFIAVNTDAQALYNADTKLNIGKATTRGLGAGGNPDIGKQAAEESKEELRAIEGADMVFITCGLGGGTGTGGAPVIAELAKEMGILTIAVSTKPFGFEGNRRRQAEEGLENLRKVDTLIIIPNDRLLTLIDTPITEAFSIVDDVLRQGVQGIADLITMHGMINVDFADVKTIMENSGSALMGIGYGTGENRATEAAKAAISSPLLEMSIEGAKGILFNITGGNDLSMFEVDEAARIITAADPDANIIFGAVINDSYTGEMKVTVIATGFEELDIP
>KKR07847.1|Bacteria___Patescibacteria-Gracilibacteria___UBA1369___UBA12473_sp000993615___73.76___GCA_000993615.1
KIKVFGLGGGGCNALNRMISGIHGIEFIAINTDSQALYEAPTKINIGKASTRGLGAGANPELGKRAAEEASEELKSLQGADMVFITCGLGGGTGTGAAPVIAEVAKELGILTVGVVTKPFAFEGSRRRQAEEGLENLKKVDTLITIPNDKILSLIDTPLTEAFTVVDEVLRQGVQGISDLITIPGMVNVDFADVRAIMENAGSALMGIGYGTGENRATEAAKAAIESPLLEMSIDGAKGILFNIVGGNDLSMFEVDEAARIITAADPDANIIFGAAVNDSYTGEIKITVVATGFDELDIP
>KKT01940.1|Bacteria___Patescibacteria-Gracilibacteria___UBA1369___UBA12470_sp000999315___75.46___GCA_000999315.1
SIKVIGVGGGGGNAVNRMFANVKGIEFITVNTDAQALYEAPTKINIGKATTRGLGAGSHPEVGRQAAEESSEEIKALEGADMVFITCGLGGGTGTGGSPVIADIAKQLGILTVAVVTKPFSFEGNRRRQCDEGLENLKKVDTMIVIPNDKILSLIDTPLTEAFTVVDDVLRQGVQGISDLITVHGMINVDFADVKAIMENAGSALMGVGYGTGENRATEAARAAVDSPLLEMDISGAKGILFNITGGNDLSMFEVDEAARIITAADPDANIIFGAVINDSYTGEIKITVVATGFEEYDIP
>PJC38483.1|Bacteria___Patescibacteria-Gracilibacteria___UBA1369___UM-FILTER-41-14_sp002788755___78.24___GCA_002788755.1
RIKVIGVGGGGSNAVNRMIANLQGVEFIAVNTDAQALYEAEIKINVGKATTRGLGAGSNPEVGRQSAEESSEEIKALEGADMIFITCGLGGGTGTGAAPVIAEIAKELGILTVGVVTKPFTFEGPRRKQGEEGLESFKKVDTLITIPNDRILSIIDTPITEAFTVVDDVLRQGVQGISDLITIHGMINVDFADVKTVMENAGSALMGIGYGSGENRASEAAKAAVASPLLEMDIEGAKGILFNITGGNDLSMFEVDEAARIITAADPDATIIFGAVINENYTGEIKITVVATGFDELDIP
>PIQ77301.1|Bacteria___Patescibacteria-Gracilibacteria___UBA1369___21-14-0-20-46-8_sp002796025___82.45___GCA_002796025.1
ALKVVGVGGGGCNAVNRMITGVKGIEFIAVNTDAQALYEAPNKVNVGKATTRGLGAGANPDIGRQSAEESSEEIKLIGGADMLFITCGMGGGTGTGGAPVIAEIARELGILTVAVVTRPFTFEGMRRKQAEDGLENLRKVDTLITIPNDRILSIIDTPLTDAFTVVDDVLRQGVQGIADIITVHGMINVDFADVKTVMESSGSALMGIGYGAGESRATDAAKAAVESPLLEMDIGGAKGILFNVTGGNDLSMFEVDEAARIITAADPDAQIIFGAVVNDSYTGEVKVTVIATGFDELDIP
>PJC37312.1|Bacteria___Patescibacteria-Gracilibacteria___UBA1369___UM-FILTER-53-11_sp002788775___76.85___GCA_002788775.1
SLKVVGIGGGGSNAVNRMMAGVKGIEFIALNTDAQALYEAPHKINVGKATTRGLGAGSSPDIGRQSAEESSEEIKAIQGADMVFITCGLGGGTGTGGAPVVAEVARELGILTVAVVTKPFSFEGMRRKQGDDGLENLKKVDTLITIPNDRILSIIDTPLMDAFSVVDDVLRQGVQGIADIITVHGMINVDFADVRTVMQNSGSALMGIGYGSGENRAQDAAKAAIDSPLLEMDIAGAKGILFNVTGGNDLSMFEVDEAARIITAADPDATVIFGAVINDSYTGEIKVTVIATGFDELDIP
>KKP35951.1|Bacteria___Patescibacteria-Gracilibacteria___UBA1369___GWC2-33-13_sp000989565___75.49___GCA_000989565.1
QIKVIGVGGGGGNAINRMISNLRGVEFIAVNTDAQALYEAATKINIGRATTKGLGAGSNPDTGKQAAEENSEEIKVLEGADMIFITCGMGGGTGTGGAPVIAELAKNMGILTVGVVTKPFAFEGARRMHAEEGLENLKKVDTMIVIPNDKILSIIDTPLTDAFTVVDDVLKQGVQGIADLITIHGMINVDFADVRAIMENAGSALMGIGYGTGENRAVEAAKAAIESPLLELDIVGARGILFNITGGTDLSMFEVDEAARIITASDPEANIIFGAVINDSYTGEIKITVIAAGFDELDIP
>OGJ42455.1|Bacteria___Patescibacteria-Gracilibacteria___UBA1369___2-01-FULL-39-12_sp001787455___52.31___GCA_001787455.1
SIKVLGVGGGGCNAVNRMITGLKGIEFIGINTDAQALYESATKINIGKATTRGLGAGSNPDIGRQAAEESLEEIRAIEGSDMIFITCGLGGGTGTGASPVIANLAKEMGILTVGVVTKPFAFEGHRRKQAEEGLENLKKVDTLITIPNDKILSIIDTPLNEAFAVVDDVLRQGVQGIADLITVHGLINVDFADVKTIMENAGSALMGIGYGSGENRAVEAAKSAVESPLLELSIDGAKGVLFNITGGNDLSMFEVDEAARIITAADPEANIIFGAVINDSYTGEIKITVIATGFDELDIP
>PKL37140.1|Bacteria___Patescibacteria-Gracilibacteria___UBA1369___PGYE01_sp002839505___83.66___GCA_002839505.1
NIKVVGVGGGGGNAVNRMIAGLKGIEFIAVNTDAQALYEAPTKINIGQATTRGLGAGSNPDIGRQAAEESIEEIKALEGADMVFITCGLGGGTGTGGSPVIANAAKEMGILTVGVVTRPFGFEGHRRKQSDEGLENLKKVDTLITIPNDRILSIIDTPLNDAFAVVDDVLRQGVQGIADLITVHGMINVDFADVKAVMENTGSALMGIGYGTGENRAADAAKQAIESPLLELSIDGAKGVLFNITGGNDLGMFEVDEAAKVITAADPEANIIFGAVINDSYTGEVKITVVATGFDELDIP
>WP-096205969.1|Archaea___Halobacterota-Methanosarcinia___Methanosarcinales___Methanoperedens_nitroreducens_A___97.71___GCF_900196725.1
NVLILGVGQCGNRILDAINEAFQHVETIAINTAIKELRKARDRIHIPF-L---HGVGGNRTIGKKCFEDNRDLLHVIGDFDVAFVIASSSGGTGSSFLPLMIEAMKERKYNVYSIIVLPFREEGSIYLNSVFCLKETLGCDGTILVDNQFLRHQGK--IKSAYDGINRTIAQRFLFLLKALDSEMMMVTDLGDFKTVMSSGRVATIGFGKGSKDIPIRSVIKHSLHSGLLKLDPNEATRAMIILEGDQKLNINDITSEVEELSQI---GQIFKGILI--N-KGEPKALTVLS-ISKLDEP
>PKP60920.1|Archaea___Altiarchaeota-Altiarchaeia___GCA-002841105___GCA-002841105_sp002841105___77.41___GCA_002841105.1
MYAFIGIGQGGCGLLDSA----DDKKPIAINSTAKNLKKPQYWLGMSKD--KGGGYGQDRTKSKDDAERQYSDLQKIMAVQFAFLMTSLGGGTGSGLSPAIAKILKDLGICVIAVLITPAKSEGSLTANAVEALNEIYYADSIILASNEKISYA-Q--IEALFSHYNDYIARSLVDICTG----NPPVIDMKDFITATS-KGFSVIGRASDNG-KDAIGLIQQ---AMLLSADIDNARKNLCLLRLPHRLTSESINTEVNFLLKT-ELNETHFG---IKR-N-LATAT-LISHSK-----
>SBV99936.1|Bacteria___Proteobacteria-Alphaproteobacteria___Rhodospirillales___Alpha-05_sp900079695___98.51___GCA_900079695.1
RILVIGVGGAGGNAVNNMISELEGVEFLVTNTDAQALSRSNRCIQLGASVTQGLGAGARPEIGRRAAEESLEEIVEMQGANMAFITAGMGGGTGTGAAPVIASAARELGILTVGVVTKPFDFEGLHRRLADKGIEELQYVDTLIVIPNQNLFRVATTTFADAFKMADDVLHSGVRSVTDLMIMPGLINLDFADVRTVMEGMGKAMMGTGEAEGEERGVRAAEMAIANPLLDTSMAGAKGVLINITGGPDLGLYEADEAANRIREVDEDANIIFGSCFDERLAGKIRVSVVATGIG-INIP
>WP-043645093.1|Bacteria___Proteobacteria-Alphaproteobacteria___Rhodospirillales___Caenispirillum_salinarum___99.5___GCF_000315795.1
RITVVGVGGAGGNAVNNMISGLEGVDFVVANTDAQALARTDRRIQLGQDVTQGLGAGARPDVGMAAAEETYETIAEMEGSNMVFITAGMGGGTGTGAAPVISRIARDMGILTVGVVTKPFQFEGVHRMLAEQGIEELAYVDTLIIIPNQNLFRVANTTFADAFKMADDVLNSGVRSVTDLMVMPGLINLDFADVRTVMSGMGRAMMGTGEADGESRAIQAAEAAIANPLLDTCMKGAGGVLINITGGPDITLFEVDEAANRIKEVEPDAHIIFGSCFDEGMEGKMRVSVVATGIAELEIP
>PHS76650.1|Bacteria___Proteobacteria-Alphaproteobacteria___Rhodospirillales_A___Magnetovibrio_sp002732845___72.73___GCA_002732845.1
RISVVGVGGAGGNAVNNMIAQLEGVEFLVANTDAQALAKTDRRIQLGSGLTQGLGAGSKPEIGRAAAEESIEEITQIKGSHMVFIAAGMGGGTGSGAAPVIARTARDLGVLTVGVVTKPFQFEGQRRQIADKGIEDLEYVDTLIVIPNQNLFRVANTTFADAFKMADDVLYSGVRGITDLMVMPGLINLDFADVRSVMSEMGKAMMGTGEAEGERRALDAAEAAISNPLLDTSMAGANGVLINITGGSDMTLYEVDEAANRIREVDDDAYIIFGSTFDDSLEGSIRVSVVATGIDLLDIP
>KKB96873.1|Bacteria___Proteobacteria-Alphaproteobacteria___Rickettsiales___Arcanobacter_lacustris___45.29___GCA_000970895.1
CITVFGVGGAGANAVNNMIANLEGARFVVANTDAQALELAERKIQLGENITRGLGAGASPDIGRASADEAMEQIMNLSGSNMVFITAGMGGGTGTGAAPVIAKVAKENGILTVGVVTKPFHFEGAHRMIAELGLSELQYVDTLIVIPNQNLFRLANTTFADAFKMADDVLHAGVRGVTDLMIMPGLINLDFADIRAVMSEMGKAMMGTGEATGENRAIIAAEAAISNPLLNCSMKGAKGVLINITGGPDMTLFEVDEAANRIREVDPNANIIFGSTFNPDLEGKIRVSVVATGIDSLDVP
>WP-028096550.1|Bacteria___Proteobacteria-Alphaproteobacteria___Dongiales___Dongia_sp000620685___99.56___GCF_000620685.1
RITVIGVGGAGGNAVNNMIAQLEGVEFLIANTDAQALQMCERRIQLGQSATKGLGAGARPDVGRVAAEEAVREIAQLAGSNMAFITAGMGGGTGTGAAPVVAQIAREQGILTVGVVTKPFHFEGAHRMLAEAGIQELQYVDTLIIIPNQNLFRVANTTFADAFKMADEVLYSGVRGVTDLMVMPGLINLDFADIRAVMGEMGKAMMGTGEATGENRAIAAAEAAISNPLLEVSMKGARGVLINITGGMDMTLFEVDEAANRIREVDPEANIIFGSTFDQSLDGKIRISVVATGIELLDIP
>WP-109904454.1|Bacteria___Proteobacteria-Alphaproteobacteria___Zavarziniales___Zavarzinia_compransoris_A___99.57___GCF_003173035.1
RITVFGVGGAGGNAVNNMIAKLEGVEFVVANTDAQALAKAARKIQLGGEVTQGLGAGSKPEVGRMAAEETHDQIVALAGSNMVFITCGMGGGTGTGAAPVVARAAREQGILTVGVVTKPFQFEGSHRMTAESGIKELHYVDTLIIIPNQNLFRLANTTFAQAFAMADNVLHSGVRGVTDLMIMPGLINLDFADVRTVMSEMGKAMMGTGEASGDKRAIEAAEAAISNPLLDVSMKGARGVLINITGGMDMTLFEVDEAANRIREVDPEANIIVGSTFDMEMEGRIRVSVVATGIEQLEIP
>WP-108985763.1|Bacteria___Proteobacteria-Alphaproteobacteria___Caulobacterales___Phycosocius_bacilliformis___98.16___GCF_003112735.1
RIVVFGVGGAGGNAVNNMIADLQGVEFVVANTDAQALAKAERRIQIGLNTTQGLGAGATPQVGMAAAEESQSEILHLADANMVFITAGMGGGTGTGAAPVIARTAKEQGILTVAVVTRPFQFEGPRRMMADAGIAELQYVDTLIIIPNQNLFRVANTTFHQAFQLADQVLHSGVRGITDLMVMPGLINLDFADVRSVMGEMGKAMMGTGEASGERRALEAATKAINNPLLDMSLKGARGVLINITGGYDMTLFELDEAANHIREVDPDANIIVGSTFDESLEGVMRVSVVATGIEEIEIP
>WP-066773040.1|Bacteria___Proteobacteria-Alphaproteobacteria___Caulobacterales___SWB02_sp001679665___98.86___GCF_001679665.1
RIVVFGVGGAGGNAVNNMMAQLQGVEFVVANTDAQALTRTPNRIQLGHSITEGLGAGARPEVGQAAAQESQPEIIFLEGAHMVFVAAGMGGGTGTGAAPVIARTARERGILTIAVVTKPFHFEGQRRMLAEAGVQELRHVDTLIVIPNQNLFRVANTTFAEAFQLADQVLYSGVRGVTDLMVMPGLINLDFADVRTVMAEMGTAMMGTGEAGGPNRALDAAHGAMANPLLIVSMRGAKGVLINITGGFDMTLYEVDQAANEIREVDANANIILGSTFDETLEGRMRVSVVATGIDELEIP
>MAZ90437.1|Bacteria___Proteobacteria-Alphaproteobacteria___Caulobacterales___Maricaulis_sp002707795___76.65___GCA_002707795.1
RIVVFGVGGAGGNAVNNMIANLEGVDFVVANTDAQALMKSEKRIQMGAAITEGLGAGARPEVGEQSAEDSIDDIRHLAGAHMVFITAGMGGGTGTGAGPVVARAAREMGILTVGVVTKPFHFEGSRRMLAESGIEQLQHVDTLIVIPNQNLFRIATTTFAEAFSMADQVLHSGVRGITDLMVMPGLINLDFADVRAVMNEMGKAMMGTGEASGEKRAVDAAQAAISNPLLDVSMKGATGVLINITGGYDMTLYEVDEAANEIREVDPEANIIVGSTFDETMEGSMRVSVVATGIDDLEIP
>WP-068504575.1|Bacteria___Proteobacteria-Alphaproteobacteria___Rhodospirillales_B___Magnetospirillum_moscoviense___100___GCF_001650635.1
KITVIGVGGAGGNAVNNMISKLEGVEFIVANTDAQAITRTERRIQLGTAITQGLGAGSRPEIGRAAAEESLEEVIQIAGANMVFITAGMGGGTGSGAAPVIARAARDQGILTVGVVTKPFHFEGAHRMTAEGAIEELSYVDTLIIIPNQNLFRVATTTFADAFKMADDVLYSGVRGVTDLMIMPGLINLDFADIRTVMSEMGKAMMGTGEAEGDKRAIAAAEAAISNPLLDTSMKGAKGVLINITGGMDMTLFEVDEAANRIREVDPDANIIFGSTFDEKLNGKMRVSVVATGIADLDIP
>WP-106515545.1|Bacteria___Proteobacteria-Alphaproteobacteria___Sphingomonadales___Sphningosinicella_sp003012735___100___GCF_003012735.1
RICVIGVGGAGGNAVANMVGGAEGVDFVVANTDAQALNPADTRIQLGRGATQGLGAGAQAEVGRKAAEESLDEIEALEGAHMCFVAAGMGGGTGTGAAPVIAAAARAKGILTVGVVTKPFAFEGRKRSAAEQGLAELKNVDTLIVIPNQNLFRVASTTFRDAFRMADEVLEHGVRSITDLIMTPGVINLDFADIRAIMSWMGKAMLGTGEASGPHRAIEAAEAAIANPLLG-AIDGAKGLIISITGGDDMRLMEIDEAANHIKVVDPDADIIWGSSFLPELEGRIRVSIVATGIEAAEEP
>WP-093666052.1|Bacteria___Proteobacteria-Alphaproteobacteria___Sphingomonadales___Sphingomonas_sp900110035___99.57___GCF_900110035.1
RISVIGVGGAGGNAIANMMADVQGVDFLVANTDAQALKIAPHRVQLGSKITQGLGAGARPEIGRAAAEETIDQLAQLEGSHMVFIAAGMGGGTGTGAAPVIAKAARDMGILTVGVVTKPFSFEGNRRSAADQGIEELQYVDTLIVIPNQNLFLIANTTFKEAFAMADEVLQQGVRGITDLMVMPGLINLDFADVRSVMQEMGKAMMGTGEAEGDNRALEAAQKAIANPLLGVSMQGAKGVIISITGGDDMRLLEVDEAANHIRLVDPDANIIWGSAFNPELEGRIRVSVVATGIEPLDIP
>PZU50306.1|Bacteria___Proteobacteria-Alphaproteobacteria___Sphingomonadales___UBA6171_sp003248865___100___GCA_003248865.1
RISVIGVGGAGGNAVHNMIDGLQGVDFVVANTDAQALAPAQNRIQLGLKITQGLGAGARPEIGAAAAEEALGEIDVLDGAHMCFITAGMGGGTGTGAAPVVARAARERGVLTVGVVTKPFAFEGLKRMSAEEGIAELQHVDTLIVIPNQNLFLIANTTFKQAFAMADQVLNQGVRGITDLMMLPGLINLDFADVRTVMSEMGKAMMGTGEAEGERRAIEAAEKAISNPLLEVSLRGAKAVIINITGGDDLGLMEVEEAAQHIRMVDPDANIIVGSAFNDGLNGKMRVSVVATGIEETRIP
>WP-008603244.1|Bacteria___Proteobacteria-Alphaproteobacteria___Sphingomonadales___Pacificimonas_flava___100___GCF_000342165.1
RITVIGVGGAGGNAVANMISQLDGVDFVVANTDAQALSSANTRIQLGHKITQGLGAGARPEIGRAAAEENADEIEALEGSHMCFITAGMGGGTGTGAAPVIAQQARERGILTVGVVTKPFSFEGAKRAAAESGIAELQHVDTLIVIPNQNLFMIASTTFREAFSMADQVLHQGVRGITDLMMMPGLINLDFADVRTVMSEMGKAMMGTGEAEGENRAIEAANKAVSNPLLEVSLRGARALLINITGGDDMGLMEVDEAANHIRMVDADANIIFGSAFNPELDGKLRVSVVATGIEPLEIP
>WP-068304873.1|Bacteria___Proteobacteria-Alphaproteobacteria___Sphingomonadales___Kordiimonas_lacus___97.83___GCF_001550055.1
KIAVVGVGGAGCNAVNNMIAQLQGVDFVVANTDAQALAEADNRIQLGVQITQGLGAGAQPKIGQAAAEEAHDTIDMLNGCHMAFITAGMGGGTGTGAAPVIAKRARERGILTVGVVTKPFQFEGGRRMIADAGISELAHVDTLIIIPNQNLFRVANTTFADAFKMADDVLHSGVRGITDLMVMPGLINLDFADVRTVMSEMGKAMMGTGEAEGENRAQEAAAAAISNPLLEASLQGAKGVIINVTGGMDMTLYEVDEAVNMVRLVDPEALIVFGSAFNHDLEGKLRVSVVATGIEQLEIP
>PPR22634.1|Bacteria___Proteobacteria-Alphaproteobacteria___UBA828___PTKB01_sp002937555___83.2___GCA_002937555.1
RITVIGVGGAGGNAVNNMIGGLEGVEFVVANTDSQSLQLSEQRIQLGVNVTHGLGAGARPDIGRVAAEEALDDIQYLEANNMVFIAAGMGGGTGTGAAPIIARAAREQGILTVGVVTKPFQFEGVQRMQAEEGLQELQYVDTLIVIPNQNLFRIANTTFAAAFNLADEVLHAGVRGVTDLMVSPGLINLDFADIRTVMGEMGKAMMGTGEAEGENRALEAAEAAINNPLLNASIEGARGVLINVTGGSDVTLMEVDEAATRICEVADDANIIFGTSMSAELEGQMRVAVIATGIDPLEIP
>MBE04509.1|Bacteria___Proteobacteria-Alphaproteobacteria___UBA828___GCA-2714015_sp002714015___93.91___GCA_002714015.1
QITVFGVGGAGGNAVNNMIGKLEGVDFVVANTDSQSLVLAEHRVQLGVNITNGLGAGARPDIGKVAAEEALDDIQYLDGNNMVFIAAGMGGGTGTGAAPVIARAAREQGILTVGVVTKPFQFEGLQRMLADSGIQELQYVDTLIVIPNQNLFRIANTGFAEAFKLADDVLHAGVRGVTDLMINPGLINLDFADIRTVMGEMGKAMMGTGEAEGAARAVEAAEAAINNPLLNASIEGAQGVLINITGSTDMTLHEVDEAATRICEVDEHANIIFGTSIDESLDGSMRVAVIATGIDPLEIP
>MAG23438.1|Bacteria___Proteobacteria-Alphaproteobacteria___UBA11136___UBA11136_sp002686135___86.43___GCA_002686135.1
RITVVGIGGAGGNAINNMISGLQGVEFVASNTDSQALAEASRQIQLGATITQGLGAGSRPDIGRAAAEEAIDELIHLNGTHMAFITAGMGGGTGTGAAPVIASAARELGILTVGVVTKPFNFEGTTRMIAEGGIEELQYVDTLIIIPNQNLFRVANTTFAEAFNLADEVLHCGVRGVTDLMVKPGLINLDFADIRSVMTEMGKAQMGTGEAEGEKRSLEAAEAAISNPLLDSSMKGARGVLINITGGLDMTMFEVDEAANRIKEVDEAANIIFGTAIEDTMEGLMRVSVVATGIDLLEIP
>WP-048886153.1|Bacteria___Proteobacteria-Alphaproteobacteria___Sphingomonadales___Erythrobacter_B_atlanticus___99.14___GCF_001077815.2
RITVIGVGGAGGNAIANMISEIEGVDFIVANTDAQALNTAEHRIQLGPDITQGLGAGSRPEVGRAAAEETTEDIEALEGVNMVFIAAGMGGGTGTGAAPVIAKVARDKGILTVGVVTKPFLFEGTRRMSAENGIDELQNVDTLIVIPNQNLFLVAKTTFKEAFLLADEVLQQGVRSITDLMVMPGLINLDFADVRSVMGEMGKAMMGTGEGDGDNRALEAAERAIANPLLGVSMQGAKGVIISIIGGEDMKLLEVDEAANHIRLVDPEANIIWGSAFNPDLDGKIRVSVVATGIDAMRMP
>WP-040964916.1|Bacteria___Proteobacteria-Alphaproteobacteria___Sphingomonadales___Erythrobacter_A_vulgaris___99.25___GCF_000756795.1
KIMVVGVGGAGGNAIANMISEIEGVDFIVANTDAQALAPAEKRLQLGPDITGGLGAGARPEVGKAAAEETVEDIEALDGVNMCFIAAGMGGGTGTGAAPVIAEAARRKGVLTVGVVTKPFLFEGTRRMSAEAGIDELQHVDTLIVIPNQNLFLVAKTTFKEAFALADEVLQQGVRSITDLMVMPGLINLDFADVRSVMSEMGKAMMGTGTAEGDNRALEAAERAIANPLLGVSMAGAKGVIISIIGGEDMKLLEVDEAANHIRLVDEDANIIWGSAFNPDLDGQIRVSVVATGIDELNIP
>MAQ64730.1|Bacteria___Margulisbacteria-ZB3___UBA817___GCA-002719695_sp002697535___81.97___GCA_002697535.1
SIKVVGIGGGGGNAVNRMVESVQGVEFIAANTDLQAIGLADNKIQLGAKLTKGLGGGAIPSIGEQSAKESIEDLESLEGADMVFVTAGMGGGTGTGASPIVARLAKDLGALTIAVVTKPFRFEGPVRTQAEEGIENLKHVDALITIPNDKLLEVIETSMVDAFKIADDVLRQGVQGIADLITVPGLINLDFADVKTIMKDSGSAMMGIGNASGEGRAIEAATQAVSSPLLEQTINGATGVLLNITGGESLTLQEVHQAADVIYTVDPNANIVFGSVVNDSLTDEIAITVIATGFDDLDVP
>RAP38132.1|Bacteria___Margulisbacteria-ZB3___UBA817___AAA071-K20_sp003265975___84.33___GCA_003265975.1
NIKVLGVGGGGGNAVNRMVASVQGVEFWSINTDIQALNLADQKLQIGTKLTKGLGGGAIPSIGEQSAKESQEDLDALEGADMVFITCGMGGGTGTGASPIIARAAKDHGALTIAVVTRPFRFEGPVRNQAEEGIEKLRHVDAMIIIPNEKLLDVVETSMVDAFKIADDILRQGVQGIADLITIPGLINLDFADVKTIMKDSGSAMMGIGRASGENRAVEAAKEAVSSPLLEETIDGATGVILNITGSDSLSLHEVHEAADVIYCVDPNANILFGSVINENLKDEIVVTVIATGFNDLDVP
>DAA84576.1|Bacteria___Cyanobacteria-Vampirovibrionia___Gastranaerophilales___CAG-196_sp002102975___89.74___GCA_002102975.1
KIKVIGVGGGGGNAVNRMISGLTGVEFWLMNTDLQVLNTCKNKIQLGAKLTNGLGAGGEPQVGEKAAEEAQQEITAIEGADMVFVTAGMGGGTGTGAAPVVAKIAKDLGILTIGVVTKPFSFEGKRRQQAQQGLEKLRSVDALIVIPNDKLLDVVDVSLQESFIVVDEVLLRGVQGISDIITIPGLINVDFADVKSVMAASGSALMGIGRGTGEGRAIEAAKIAINSQLLETSINGASGVIVNITGGPDMTLHEVTDATNIINAVLDDARVIIGAVVDDNIQGEIQITVIATGFEDIQIP
>MAH80459.1|Bacteria___Margulisbacteria-ZB3___UBA817___GCA-2690645_sp002690645___77.47___GCA_002690645.1
SIKVVGVGGGGGNAVNRMVAGVQGVEFIAANTDLQALSLADIKVQIGLKLTKGLGGGAIPSIGEQSAKESREDLESLEGADMVFITAGMGGGTGTGAAPIIARIAKDMGALTIAVVTKPFRFEGPVRAQAEEGIENLRHVDALIIIPNDKLLEVVETTMVDAFKIADDVLRQGVQGIADLITVPGLINLDFADVKTIMKDSGSAMMGIGQASGEGRAIEAAKQAVSSPLLEQTVNGAXGVLLNITGGASLSLQEVHQAADVIYAVDPNANIVFGAVVDNAMNDAVSITVIATGFDNLDVP
>OGC19397.1|Bacteria___Margulisbacteria-WOR-1___XYC2-FULL-46-14___XYC2-FULL-46-14_sp001771585___88.46___GCA_001771585.1
TIKVFGVGGGGTNAVNRMISGVRGVEFWGVNTDQQALSLADNKLIIGKQSTKGLGAGSNPAAGQKAADESREEITALEGADMVFLTAGMGGGTGTGATPVIAEMAKELGILTIGVVTKPFRFEGPIRMQAESGVALLKKVDALIVIPNDKLLQVVETSIIEAFKVADDVLRQGVKGISDLITVPGLINLDFADVRTIMFEAGSAMMGIGTSSGENRAVEAAEQAISSPLLEETITGAKGVIFNVTGGPDLTLHEVNDAAEVIYAVDPDANIIFGAVIDEKMQNELMITVIATGFKRVELP
>OGC26652.1|Bacteria___Margulisbacteria-WOR-1___O2-12-FULL-45-9___XYB2-FULL-45-9_sp001771575___88.46___GCA_001771575.1
TIKVFGVGGGGTNAVNRMISGVVGVEFWAANTDLQALSLADHKLQLGAKLTRGLGAGANPEIGQKAAEESRDDVKGLQGADMVFLTAGMGGGTGTGASPIIAEVAKELGCLTIGVVTRPFRFEGPVRNQAESGIALLKKVDALIVIPNDKLLQVVETSIIEAFKIADDVLRQGVKGISDLITVPGLINLDFADVRTIMFEAGSAMMGIGSGSGENRAVEAAEKAIASPLLEETITGAKGIIFNVTGGSDLTLYEVNEAAEVIYAGDPDANIIFGATIDEKLQGEVTVTVIATGFKDIELP
>MBG90942.1|Bacteria___Margulisbacteria-ZB3___UBA817___GCA-2716485_sp002716485___56.32___GCA_002716485.1
NIKVFGVGGGGGNAINRMVAGVQGVEFWAVNTDIQALNLADHKIQIGTKLTKGLGGGVIPTVGEHAAKESKEDIEALQGADMVFVTAGMGGGTGTGASPVVARTAKDLGALTVGVVTKPFRFEGPVRTQADEGIEELRHVDALIIIPNDKLLDVIETSMVEAFKVADDILRQGVQGIADLITIPGLINLDFADVRTIMSDSGSAMMGIGQASGEDRAVEAAKQAVASPLLEETIDGATGVILNITGGEGLSLHEVHQAADVIYSVDSNANILFGSVINPRLQDEVIITVIATGFEDFNIP
>PZM78761.1|Bacteria___Margulisbacteria-GWF2-35-9___GWF2-39-127___GWF2-39-127_sp003242895___93.16___GCA_003242895.1
NIKVIGVGGGGSNAVNRMVSGLSGVEFWAVNTDLQALNLADHKLQIGSKLTKGLGAGSTPEAGLKAAEESLEDIMALEGADMVFITAGMGGGTGTGAAPIIADAAKEIGALTIAIVTKPFRFEGPVRMQAEEGANILKKVDALIVIPNDKLLQVVETTIIDAFKVADDVLRQGVQGISDLITIPGLINLDFADVKTIMQNAGSAMMGIGRGAGEQRAIEAAEAAISSPLLEETIMGASGVILSISGGTDLSLHEVHDAADVIYAVDPDANIIFGAVINEDLGDEIIITVIATGFKDFNIP
>CDE62407.1|Bacteria___Cyanobacteria-Vampirovibrionia___Gastranaerophilales___Zag1_sp000438175___89.74___GCA_000438175.1
NIKVIGVGGGGGNAVNRMIAGLSGVEFWLMNTDLQVLEQTKNRIQLGAKSTAGLGAGGDPSVGEKAAEEAQQEITALDGADMVFITAGMGGGTGTGAAPVVAKIAKELGILTIAVVTKPFTWEGRKRQQANQGLEKLRAVDAVIVVPNDKLLQVVDVSLTESFIIVDEVLLRGVQGISDIITVPGLINVDFADVKCVMQASGSALMGIGRGQGEGRAVKAAEIAINSQLLESSINGATGVIVNITGGPDMTLHEISDAANIIHAVNDDATVIIGTAVNENIQGEIQITVIATGFENIEIP
>RAI15937.1|Bacteria___Cyanobacteria-Vampirovibrionia___Gastranaerophilales___QHMH01_sp003258795___88.03___GCA_003258795.1
NIKVIGVGGGGGNAVNRMIAGLGGVDFWLMNTDLQVLNTCKNKIQLGEKLTNGLGAGGEPQIGEKAAEEAQQEITALEGADMVFVTAGMGGGTGTGAAPIVAKIAKELGILTIGVVTKPFSFEGKRRQQAMQGLEKLRSVDALIVIPNDKLLDVVDVSLQESFIVVDEVLLRGVQGISDIITIPGLINVDFADVKSVMQASGSALMGIGRGQGEGRATDAAKAAIDSQLLETSINGASGVIVNITGGPDMTLHEVTDATNIINAVLDDAKVIIGAVVDDNLQGEIQITVIATGFENIEIP
>MAU08931.1|Bacteria___Chloroflexota-Anaerolineae___SBR1031___GCA-2699585_sp002699585___92.73___GCA_002699585.1
QIKVVGVGGGGNNAVNRMIEGLGGVEFIAVNTDSQALMKAKTRIRIGEKLTRGLGAGGNPEIGKKAAEESSDDLYVLRGADMVFIACGMGGGTGTGASPVIAQIAKELGALTIGVVTRPFTFEGARRSFANAGIETLKQVDTLIVIPNDRLLQMADATLQQAFSLADDVLRQGIQGISELITVPALINLDFADVRTIMSEGGAALMAVGYGEGDDRARKAAEKAITSGLLDVTIDGARGILFNITGAADLTLFEVNEAAAIIRSAHPEVNLIFGAQIDENLGDEVRITVVATGFEDQDIP
>PJF30516.1|Bacteria___Chloroflexota-Anaerolineae___SBR1031___CP2-2F_sp002794705___50.45___GCA_002794705.1
MIKVVGVGGGGSNAVNRMIEGLGGVEFIAVNTDSQALTNARTKVRIGEKLTRGLGAGGNPEIGRKAAEESADELYVLRGADMVFITSGMGGGTGTGAAPVIAQIAKELGALTIGVVTKPFSFEGARRITAEMGIEELKRVDTLIVIPNDRLLQIMDTPLNAAFRIADDVLRQGIQGISEVITVPGLINLDFADVRAIMSEGGAALMAVGTASGDDRARKAAEMAVSSNLLDVTIDGARGILFNVTGGPDMSLFEVNEAAAIIKTAHPEVQLIFGAVIDENMRDQIRITVIATGFEDLDIP
>WP-062420545.1|Bacteria___Chloroflexota-Anaerolineae___Anaerolineales___Leptolinea_tardivitalis___99.09___GCF_001050275.1
RIKVIGVGGGGCNAVNRMIEGLSGIEFITVNTDAQALVKAPTRVRIGEKVTRGLGAGGNPEMGRKAAEESAEELYVLKGSDMVFVTAGLGGGTGTGAAAIIAQIAKEIGALTIGVVTRPFTFEGSHRSSADEGIAKLKHADTLIVIPNDKLLQIVDASIADAFKTADDVLRQGIQGISELITVPGLINLDFADVRTIMSEGGAALMAVGRASGEDRARIAAEQAISSQLLDITIDGARGILFNVTGGNNLTLFEVNQAAAIIKGAHPDVNLIFGAVIDPNLGDEVRITVIATGFDDIDIP
>OGO21572.1|Bacteria___Chloroflexota-Anaerolineae___Anaerolineales___RBG-16-51-16_sp001796785___74.85___GCA_001796785.1
RIKVIGVGGAGQNAVNRMIEGIQGVEFIAANTDAQALTKAPLRVRLGDKLTRGLGAGGDPEIGRKAAEETADELYVLKGADMVFITAGMGGGTGTGAAPVVAQVSKECGALTIGVVTRPFTFEGGKRASAEAGVTRMKHAHTLISIPNDRLLQLSDSSLQDAFRLADDVLHQGIQGISELITIPGLINLDFADVRTIMSEGGAALMAVGTGSGEDRAKAAAEAAISSQLLDITIDGARGVLFNVTGGTNLTLFEVNTAAAIIRTAHPDVNLIFGAVIDPSMGDEIRITVIATGFEDLDIP
>HAV76117.1|Bacteria___Chloroflexota-Anaerolineae___Anaerolineales___UBA12294_sp003484265___79.69___GCA_003484265.1
RIKVIGVGGGGSNAVNRMIEGIKGVDFVVANTDAQALMKAGTQVRLGDKLTRGLGAGGNPEVGRKAAEESADELYVLKGSDMVFVTAGMGGGTGTGAAPVVAQIAKESGALTIGVVTRPFTFEGMRRMSADTGIGQLKHADTLIAIPNDRLLQIADASLQDAFRLADDVLHQGIQGISELITIPGLINLDFADVRAIMSEGGAALMAVGTGTGDERAKKAAEDAISSKLLDITIDGARGVLFNVTGGPGMTLFEVNQAAAIIRTAHPDVNMIFGAVIDPNLGDDIRITVIATGFEDLDVP
>OIO90311.1|Bacteria___Chloroflexota-Anaerolineae___Anaerolineales___CG2-30-58-95_sp001872165___59.24___GCA_001872165.1
RIKVIGVGGGGSNAVNRMIEGIQGVEFIAVNTDAQALLKAPMRVRLGDKLTRGLGAGGDPEVGRKAAEESADDLYVLKGADMVFVTAGLGGGTGTGAAPIVAQIAREIGALTLGVVTRPFTFEGGKRITAETGMTKLKHADTLIVIPNDRLLQIVDVSLQDSFKMADEVLRQGIQGISELITVPGLINLDFADVRAIMSEGGAALMAVGKASGEDRAKIAAEQAISSQLLDITIDGARGVLFNVTGGPNMTLFEVNQAAALIRTTHPDVNMIFGAVIDPDMGDDIRITVIATGFEDLDIP
>OGO46049.1|Bacteria___Chloroflexota-Anaerolineae___Anaerolineales___RBG-16-64-43_sp001796965___68.89___GCA_001796965.1
RIKVIGVGGAGQNAVNRMIEGLAGIEFISVNTDAQALLNAGTRVRIGEKITRGLGAGGNPDVGRKSAEESAEELYVIKGADMVFITGGMGGGTGTGAMPIVAQISKEVGALAIGVVTRPFTFEGSRRSSAEGGIGKLKHVDTLIVIPNDRLLQLVEASLQESFKLADDVLRQGIQGISELITIPGLINLDFADVRTIMSEGGAALMAVGRAAGEDRARKAAEMAISSQLLDITIDGARGILFNVTGGPDLSLFEVNDAAAIIKTAHPDVNLIFGAVIDPTMGDEIRITVIATGFEDLDVP
>PWB52036.1|Bacteria___Chloroflexota-Anaerolineae___Anaerolineales___FEB-25_sp003105035___89.09___GCA_003105035.1
HIKVVGVGGGGCNAVERMIEGLQGVEFIAINTDAQALMSAATRVRIGEKLTRGLGSGGNPEQGSKAAEESQEALYVLRGADMVFVTAGMGGGTGTGAASIIAQIGRELGALTIGVVTRPFAFEGSKRIVAEQGIEKLKQADTLIVIPNDRLLQIVDANLQDAFRIADDVLRQGVQGISELITVPGLINLDFADVRTIMSEGGAALMAVGNGKGDERARMAAEQAISSQLLDITIDGARGILFNVTGGPDLTLFEVNQAAAIIKTAHPDVNLIFGAVIDQNMGDDVRVTVIATGFEDLDIP
>HAF61819.1|Bacteria___Chloroflexota-Anaerolineae___Anaerolineales___UBA4781_sp003446605___80.45___GCA_003446605.1
RIKVVGVGGGGCNAVNRMIEGMHGIEFISVNTDGQALVQAETRVRIGEKVTRGRGAGGVPEVGRKAAEESSEELYVLKGSDMVFVTAGMGGGTGTGAAPIIAQIAKEVGALTIGVVTKPFTFEGAHRMSAELGITKLKQADTLIVIPNDRLLQIVDASLQDAFSAADDVLRQGIQGISELITVPGLINLDFADVRTIMSEGGAALMAVGRGSGDDRAREAAEKAISSNLLDITISGARGILFNVTGGTDLTLFEVNEAAAIIKTAHPDVNLIFGAVIDPSMGDEIRITVIATGFDEIDVP
>HCS38589.1|Bacteria___Chloroflexota-Anaerolineae___Anaerolineales___UBA6107_sp003524305___89.09___GCA_003524305.1
RIKVVGVGGGGCNAVNRMIEGVQGIEFIAVNTDAQALVKAQLKVRIGDKTTGGLGAGGNPEVGKKSAEESSEELYILKGSDMVFVTAGMGGGTGTGAAAVVAQIAREIGALTIGVVTRPFTFEGSKRLGAEQGIARLKHADTLIVIPNDRLLQIVDSSLQDSLKTADDVLRQGIQGISELITVPGLINLDFADVRTIMSEGGAALMAVGRATGEDRAQKAAEQAISSQLLDITIDGARGILFNITGGPSLTLMEVNQAAAIIKTAHPDVNLIFGAVIDPNMGDDLRITVIATGFDDLNVP
>PIU29133.1|Bacteria___Actinobacteriota-UBA1414___UBA1414___20-14-0-20-35-9_sp002779205___78.18___GCA_002779205.1
VIRVIGIGGGGNNAINRMIDNLSGCEFVAINTDAQVLMSADRKVLLGES---GLGAGSDPEIGRIAAEKSIESIKVVKDADMIFLTLGEGGGTGTGAAPIIATAAREAGCLIVAVATKPFTFEGRKRMQAEEGIENLKKVDTLIIIPNDRLLEISDTTLLDAFKLADNVLKSGVRGVTDLITLPGLINLDFADVKSIIKNAGNAILGDGIASGESRAIKAAQNAINSPLIETSIEGANGILLNISGGSDLKLFEVNQAAEIVRASSPNANIIFGAVIDESMRDKVKVTIIATGFEYLDIP
>OLC22514.1|Bacteria___Dormibacterota-Dormibacteria___Dormibacterales___UBA10449_sp001917815___69.83___GCA_001917815.1
RIKVVGCGGGGGNAVNRMIKALK-VQFIAVNTDKQALEQADVKVQMGNKVTRGLGAGGDWTRGRDAADESRTELSVVQESDMVFITAGMGGGTGTGSAAIVAEMAKEAGALTIGVVTRPFAFEGRIRNTAEEGIKALRQVDALIVIPNDRLAQVASTTLEDAFRMADDVLRQGVQGISDLVTQPGVINLDFADVKAIMENAGEALMGIGHGAGDTRAEDAAKQAVSSPLLETSIDGAKGILFNITAGKDITLQEVQKAAEIVRAADPGANIIFGVVRDDTMQGEIKITVIATGFGDINIP
>WP-004097603.1|Bacteria___Firmicutes_C-Negativicutes___Sporomusales___Acetonema_longum___99.37___GCF_000219125.1
VIKVIGVGGGGNNAVNRMIANVKGVEFIAVNTDAQALLQAPYRIQIGGKLTKGLGAGANPDIGEKAAQESYDDLVAIKGADMVFVTAGMGGGTGTGAAPIVAEVARSLGALTVGVVTKPFNFEGKRRQQAVQGMEKLMHVDTLITIPNDRLLLMADTSMVEAFHIADDVLRQGVQGISDLIAVPGLINCDFADVKTIMTDAGSALMSVGIGSGENRVIAAAEAAIRSPLLETSMEGAKGVLLNITGGAGMGIFEVNEAADLITVADPDAMIIFGATIDETLKDEAKVTVIATGFKVLDIP
>OGI08061.1|Bacteria___Margulisbacteria-GWF2-35-9___GWF2-35-9___GWF2-35-9_sp001783275___76.15___GCA_001783275.1
NIKVIGVGGGGNNAVNRMVNGLEGVEFWAINTDNQALHLAENILQIGVETTKGLGAGSNPLMGEKSAEESMSELTSIEGADMVFITAGMGGGTGTGASPVIAKMAKQGGALTIGVVTKPFRFEGPIRMQAEQGISALREVDALIIIPNDKLLQVIETTLKDAFMVADDVLLQGVMGISKMITDVGLINLDFADVKAIMSDAGSAMMGIGKSSGSQRAIEAAEAAISSPLLEESITGAKGIILNIAGGESLSMYEVNEAAQVIYAVDPNAHIILGTVIDESLNDEIVVTVIATGFKDISIP
>OGI14682.1|Bacteria___Cyanobacteria-Vampirovibrionia___Caenarcaniphilales___2-02-FULL-35-15_sp001784585___96.58___GCA_001784585.1
KIKVFGVGGAGCNAVNRMIANLSNVEFWAVNTDAQALQSAPNKIQIGAKLTKGLGAGGNPTVGLKAAEESRDELAALEGSDMVFITCGMGGGTGTGGVSIVAEVARDLGTLTVGVCTEPFTFEGRRRIQAEQGIEALKKVDALITIPNDKLLQVIETTVYDAFKQADDVLLQGVQGISDIITIPGLINVDFADVKNIMSAAGSALMGIGRATGEGRATEAARKAIESPLLKTTINGASGIIFNVTGGPDLTLHEVHESAGLVYLAQDDANIIIGAVIDPKFQSEVQITVIATGFSILDIP
>PWU02568.1|Bacteria___Cyanobacteria-Vampirovibrionia___Obscuribacterales___PSRH01_sp003175915___61.25___GCA_003175915.1
NIKVIGVGGAGSNAVNRMIAGLNGVEFWSCNTDAQALDSAKNRLQIGGKLTRGLGAGGNPTIGQKAAEESRDDIAALQGSDMVFIAAGMGGGTGTGAAPIVAEVAKENGALTVGVVSRPFIFEGKRRSQAEAGISEIRRVDTLIVIPNQRLLEVVDASMQEAFVEADKVLMQGVQGISDIITVPGLINVDFADVKAIMQTAGSALMGVGRATGEGRSVEAARNAINSPLLESTIDGASGVIFSVTGGPDLTLHEVQEAANVIYAVSDEANIIFGAVLDDRLHGEVLITVIATGFEILDIP
>PZR92727.1|Bacteria___Dormibacterota-Dormibacteria___Dormibacterales___QHBS01_sp003243885___92.44___GCA_003243885.1
RIKVIGAGGGGGNAVNRMIAALKGVEFIAINTDLQALENADIKVNIGRKLTRGLGSGGDWTKGRDAADESRTELTLVKEADMVFITAGMGGGTGTGASSVIAEVAKAEGALTIGVVTRPFRWEGKVRNNAEEGIKNLRKVDALIVIPNDRLAQVVDTTLEEAFRIADDVLRQGVQGIADLIVNPGVINLDFADVKAIMTDTGEALMGIGFGSSDNRAEDAAKQAVASPLLETSIDGAQGILFNITAGKDITLHECEKAAEIVKSADPTANIIFGVVNDDRMQGEVKITVIATGFGDLNIP
>PZR68058.1|Bacteria___Dormibacterota-Dormibacteria___Dormibacterales___Dormibacter_sp003244185___96.3___GCA_003244185.1
RIKVIGCGGGGGNAVNRMIAAVKGVDFIAVNTDMQALENADIKVNIGRKLTRGLGSGGDWTKGRDAAEESRAELSLVKDCDMVFITAGMGGGTGTGSSAVIANLAKAEGALTIGVVTRPFRWEGKVRNSAEEGVKLLRNVDALIVIPNDRLTQVVDSTLEDAFRIADDVLRQGVQGIADLIVNSGLINLDFADVKAVMLDTGEALMGIGYGSGDTRAEDAAKDAVSSPLLETSIDGAQGILLNITAGKDITLFECEKAAEIVKSADPGANIFFGVVNDERMQGEVKITVIATGFGDLSIP
>PZR78498.1|Bacteria___Dormibacterota-Dormibacteria___UBA8260___Palsa-875_sp003244045___95.32___GCA_003244045.1
RIKVVGVGGGGSNAVNRMISRLKGVEFIAVNTDHQALQNAHKKVRIGSKLTRGLGAGGDPLRGAEAAEETREELTLLEDCDMVFVTAGMGGGTGTGAAPAIAEIAREQGALTIGVVTKPFKFEGLKRQAADDGIANLQRVDTLITIPNERLMQVVDTPITEAFKLADDVLRQGVQGISDLIVFPGLINLDFADVKAIMSGQGAALMGIGFGNGDTRAADAARDAVASPLLETTIAGAKGILLNVTGGPDLTLYEVNEAAQLVSSADPDAQIIFGTVIDEQMKGEVKITVIATGFTDLDIP
>HAW10720.1|Bacteria___Dormibacterota-Dormibacteria___UBA8260___UBA8260_sp003491925___73.58___GCA_003491925.1
RIRVVGVGGGGANAVNRMMGNLKGVEFIAVNTDHQALMTAQNRIRIGAKVTRGLGAGGDPEKGREAAEESREELTALSDSDMVFVTAGMGGGTGTGAAPIVAEIARETGALTIGVVTKPFRFEGLRRQIAEEGIAFLQRVDTLITIPNERLMQVVDTTITEAFKVADDVLRQGVQGISDLIVYPGLINLDFADVKAVMSGQGAALMGIGFGTGDTRAADAARDAVASPLLETTIAGAKGILLNVTGGKDLTLYEVNEAAQLVSSADKDAQIIFGTVIDESIKDEVKITVIATGFTDLDIP
>tr|W6L1D5|W6L1D5-9TRYP|Eukarya_.._134006_.._Phytomonas_Hart1
AIVVVQVGQCGNQLGDEL-----QKRCVLVDSEPKVVQAARHK-FITENVG-GSGRGNNWGLGGEFLRK-LRAIHESSTFEAIVLVHSLAGGTGSGFASLLAEKIRYYQKYLLSIAVAPQEGELATQSNATLSLHILHCADAILLLRNGDVMTPAYLVPPCTFKEANEVFVALL--------LPGRGFGS---LIPQATN----ILSL-VTTSDR-VERHR----AGQLRQSKDPQP--SPRSHRG-EPASSSEDSD------SCE-L-KRSPVER-LR-----LEGVMVLTRENELGLS
>tr|Q4QCZ3|Q4QCZ3-LEIMA|Eukarya_.._5664_.._Leishmania_major
AIVVVLIGQCGNQLGDEL-----RKRCILVDTEPKVVLQQRHD-FIAENIY-GSGRGNNWGLGDNVLAK-LQAIHETSGFESILVLHSLVGGTGSGLASKLTARLRLYERHLVNITVAPQLGEVATQGNAALTLQHLQHADAILLLRNDDAMAPSGLLTRCTFKEANEILVALL--------LPGQQPSC---LLIQCGK----ILTL-LATGDS-TRNVRGNGDASSLASAPSP-P--SPPSARD-ESSSATWNRED---LEQRE-L-RRAPVTR-ME-----LDGVLVLAAENEVELA
>tr|A9V3K7|A9V3K7-MONBE|Eukarya_.._81824__Monosiga_.._brevicollis
ATISLQIGQAGNQVGYAV-EDCAGRRAVVMDSEPKVVRNESTRWCYKRQMC-ERGAGNNWANGHEYHEF-LDAIREADRVDAFQVYSSVAGGTGSGLGARVTELVREAKSALTNMIVLPYTGEVIVQFNAVLSLSHLTASDAIFLLRNDDAHRVAQYKLKTTMDALNNVYANDLAHA---L-GPAAAGADQAQRVAHLDK----LLTT-HIY-SD-WSSLTTTARPGDLNQAPARAA--TLVTLRG-DQLGTANCSA----FWEGA-S-PVLVAGS-TA---GAKSVSTVLSRNMICQVA
>tr|D8LE04|D8LE04-ECTSI|Eukarya_.._2880_.._Ectocarpus_siliculosus
APVTVQVGQCGNQLGASL-HSQ-DVRAVIIDTEPKVIQVATRRWRYSGTVCHAGGAANNWAYGATFSEA-LEGVRETDRLTGLCILHSLAGGTGSGLGTCLTEALRDESAFLLNTVVGAHSGEVILQNNTLFTLSKLACSDGVLVVENDAATAVCRLRLERSHTDLNEVICSSLVAA---L-TPPAASASLGDKLAHLDV----FLRA-SV--------------FEGSRGIGVGNA--SLLTFHG-TPVGGSGATQPPPPFRRGG-T-PLMECRS-PR---GERAISLLSQAVGGVQVE
>tr|B9QKL3|B9QKL3-TOXGV|Eukarya_.._432359_.._Toxoplasma_gondii
AVVAVQIGQCGNQLGVAL-EAFPAIRSILVDSEPGVLDLSGS-WQYKRNIYARTGCGNNWALGPRREEA-VGALQELDSLSSVLLIYSLAGGTGSGIGAFMNAVCHDLSTATVNLAVWPFSGELSVQSNTALSLAHAYFMDGMILAENTRLEELCGTSFGGSFSDMNRAISAAVASAT--L-FPKTQSSHLPFVVRELAK----LLTVFNISQGT-YGSLFKQML------DSGGKG--IPGGFEQ-LSNCNKGTSPQ---VDKRS-T-PFSEGGQ-KT---GARTSECGDKSGPVLQVA
>tr|A2F2M2|A2F2M2-TRIVA|Eukarya_.._5722_.._Trichomonas_vaginalis
QLIACGVGQCGVQMASSFTEQVEHIRTVLIDTERKAITLSD-KWKY-KSWAEGCGSGNNWAYGFAAKNE-MDRLQQADRFGGFLFFQSLGGGTGSGLGSRITECVRDTRAQIVNNVVWPYTFGGMVQNNSVLSLAALINSDAVVVTYNDTLHAICAKGPENTLADMNDVFSRNLAGLL----LPSELTVPWSQPLSHLTR----LLHFG--AGSN-WSSLIDNVLIRSIIDLPIKKCDAIWTVFRG---I---ETNQAKQYLNKC-PD-NLLVSTS-TK---GDQYTTVMAQVIDKLQLF
>tr|A9RI06|A9RI06-PHYPA|Eukarya_.._3218_.._Physcomitrella_patens
AVSVVQLGQGGNQLYTSF-L--EGVRAVLIDMEPKVISIKRVGWKFPYRVT-QSGSGNNWARGPRCSEA------NVDMFGGFLTAQSMAGGTGSGLGAYVTELLKDESKCVLSHCIWPYSGEVIVQNNALLTLAKLQSADGIIISQNDALSSICRLGIPRSFDHMNDVVANSLASI---F-LPPSERNELSDLVSKLGR----MLSL-RTS-TN-WGAQIKQLQKDTLLGNTPNNA--NMLVLRG-SGSLTADVSR----FEESV-D-HLSVAVN-PK---KEMSAGLLCQSTMTVDIS
>sp|Q9UJT1|TBD-HUMAN|Eukarya_.._9606_.._Homo_sapiens
SIVTVQLGQCGNQIGFEVFDS-EGIRAVLVDMEPKVINLSKAQWKYQHAF-CQQGSGNNWAYGPRHEES-MNIIREVDSFSGFFIIMSMAGGTGSGLGAFVTQNLEDQNSLKMNQIIWPYTGEVIVQNNSILTLSHLYSSDALLLHENDAIHKICAMNIKQSFSDINQVLAHQLGSVF----QPSAESSFLGDLMEHLEK----MLSV-RIS-TT-WAGLLKHLRKMSL-NKDLHNA--NLVILRG-KDVQSADV----E-FKPASP-VNFNVWKT-QA---KEKSAVLVSQFLKSLQVA
>tr|A0A0G4EC00|A0A0G4EC00-VITBC|Eukarya_.._1169540_.._Vitrella_brassicaformis
STVTVQLGQCGNQLGQQL-ETTDDTRAVLIDMEPKVVELHSTTWRYAKSVC-QSGSANNWGYGERNRER-ADVTRQADRLDSIHLMQSLAGGTGSGLGVYVLDLLCDESVSVLNTCVWPFAGEVTVQCNASLSMAKIYQSDGILFVENDRYRSLCEYHIDHSFPCLNEAIANDLMGA---L-TPDPALSAIPLMLRQCAK----LLTM-RVS-HE-WSGLLKRLHGEEDDQ----NG--SQLVLRG-VDTHRADPAP----LMNDS-D-PIVVYQN-PP---GQRSASLIAQSPTCLQIH
>tr|A8IRP8|A8IRP8-CHLRE|Eukarya_.._3055_.._Chlamydomonas_reinhardtii
PCITLQLGQCGNQLGCSLFESSSNTRSVLIDMEPKVVARSAA-WRYSSGLV--SGSGNNWAQGPQVHED-LDLVREVDSLTGFLLLQSMAGGTGAGLGTYVAEALRDESAFVANCCVWPYSGEVIVQPNTLLTLSHLAVSDGLVLLENEALHRTAAYGIARSFGVRGRVLGRAGESRVEGLSGPGVCTAPLAELVTRLAR----LLTL-RVN-TT-WPALTKRLRAAAL-GAGPTNA--SWLILRG-QGAAEADV----E-FAPAAPE-PLSVSYS-TR---RAMSACLLSRHCGRIDAQ
>WP-013684150.1|Archaea___Halobacterota-Archaeoglobi___Archaeoglobales___Archaeoglobus_C_veneficus___99.35___GCF_000194625.1
KIVVVGCGGSGNNTVNRLKIGVDGVTTIAINTDKQHLMKADKKVLIGRSLTKGLGAGGYPEIGRKAAELARGTFELLSGADLVFVCAGMGGGTGTGSAPVVAEIAKKQGAIVIGMVQTPFRVE-RARIKAEEGLEELRHADTVVVLDNNKLLEYVPLPIEQAFSVMDQLVAETIKGISDTITKPSLMNIDFADVRAVMGHGGVAVMLVGEAKSQNKAKEVVRDCLNHPLLDVDYRGATGALIHISGGPDLTIKEAEEIVENLTEIDAGANVIWGARIERELEGIVKVMAIMTGVQVMGID
>WP-015591456.1|Archaea___Halobacterota-Archaeoglobi___Archaeoglobales___Archaeoglobus_A_sulfaticallidus___100___GCF_000385565.1
KIIVVGCGGSGNNTITRLKLGVEGVTTIAINTDKQHLLQADKRVLIGRTLTKGLGAGGYPEIGRKAAELARGTLELLSGADLVFVCAGMGGGTGTGSAPVVAEIAKKQGAIVIGMVQTPFRVE-RARIKAEEGLEELRQADTVVVLDNNKLLEYVPLPIEQAFSVMDQLISETIKGISDTITQPSLMNIDFADVRAVMGQGGVAVMLVGESRSQNKAKDVVKDCLNHPLLEVDYRGAKGALIHLSGGTDLTIKEAEEIVNNLTEIDDAANVIWGARISKEMEGCVRVMAIMTGVSYLEID
>WP-012966803.1|Archaea___Halobacterota-Archaeoglobi___Archaeoglobales___Ferroglobus_placidus___100___GCF_000025505.1
NIFVVGCGGSGNNTVNRLMIGIDGVVTIAINTDRQHLEKAHKKVLIGRSITRGLGAGGYPEVGRKAAEMARGTLELLNEADLVFICAGLGGGTGTGSAPVVAEVAKKQGAIVIGMVQMPFKVE-RARLKAKEGLEELKHCDTVVVLDNNKLLEYVPLPIEQAFSVMDQIVAETIRGITDTITKPSLINIDFADVRAVMGQGGIAAMLVGESKAQNKAKEVVRDCLQHPLLEIDYRGATGALIHISGGNDLTIREAEEIVNNLTEIAENANVIWGARITNELEGIVRVTAIMTGVKF-GID
>WP-048091036.1|Archaea___Halobacterota-Archaeoglobi___Archaeoglobales___Geoglobus_acetivorans___99.84___GCF_000789255.1
NIVVVGCGGSGNNTVNRLKIGVDGVTTIAINTDRQHLEKADKKILIGRSLTKGLGAGGYPEIGRKAAELARGVLELLRDAHLVFVCAGLGGGTGTGSAPVVAEIAKKQGAIVIGMVQMPFSVE-RARIKAREGLEELKHTDTVIVLDNNKLLEYVPLPIEQAFSVMDQIVAETIKGIVDTITKPSLMNIDYADVRAIMGHGGVAVMLVGEAKSQNKAQEVVRDCLSHPLLEVDYRGATGALIHITGGPDLSIKEAEEIVRDLTEISDSAMVIWGARIDREFEGIVRVTAIMTGVNF-GID
>WP-010878074.1|Archaea___Halobacterota-Archaeoglobi___Archaeoglobales___Archaeoglobus_fulgidus___100___GCF_000008665.1
KIVVVGCGGSGNNTVHRLSMNVSSAMTIAINTDKQQLLKADKRVLIGRSITRGLGAGGYPEIGRKAAELARNVLELLCDSDMVFVCAGMGGGTGTGSAPVVADVAKKQGAIVIGFAQMPFRVE-RARIKALDGLEEMKVCDTVVVLDNNKLLDYYPLPIDAAFSVMDQLIAETIKGISDTITIPSLVNIDFADVKAIMGHGGVAVMLVGEAKAQDKANAVVRDCLSHPLLDVDYRGATGSLVHISGGHDLTLKEAEEIIRNLTEIDDYANVIWGARIDKEFEGFVRVVSIMTGIKKVSID
>WP-012939762.1|Archaea___Halobacterota-Archaeoglobi___Archaeoglobales___Archaeoglobus_B_profundus___99.84___GCF_000025285.1
KIIVVGVGGSGCNTVNRLMIGLNGVETIAINTDYQHLKKANKKILIGRSLTKGLGAGGYPEIGRKAAESARYKLELLADANMVFVCAGMGGGTGTGAAPVVAEVAKKNDAIVIGVATMPFSTE-RARLKAYEGLEEFRHCDTVILLDNNKLLEYYPLPLEQAFSVMDQIIAETIKGITDTIMYPSLVNIDFADVRAIMKSGDVAALFVGESKSQQRAKDVVRNCLSHPLLEADIRGATGVLVHISGGRDLTVKEVQEIVRELTEIDEKANVIWGARVDPSLENLVRVVTIMTGVKEKFID
>PHP45227.1|Archaea___Halobacterota-Methanosarcinia___Methanosarcinales___EX4572-44_sp002254825___75.82___GCA_002254825.2
RIIVVGCGGGGNNTTHRLHIGVTGAETIAINTDRAHLQKADKRILIGKNNTKGLGAGGEPEVGRKAAEMGRETLEILKDANLVFITAGMGGGTGTGSAPVIAQIAREQGAIVVGMVTTPFKVE-RARGKAEEGIEELRAADTVIVLDNERLLDFVPLPIDQAFSVMDQLISVTVKGISETITQPSLVNLDYADVRTIMKGGGVAAMLVGEAKGQDKAKEVVRQALNHPLLDVEYGGATGCLIHITGGPDMSLNEAQEVAESLTELDPHANVIFGARVLPEYEDKIQVLTIITGVTEPIID
>ODS37924.1|Archaea___Altiarchaeota-Altiarchaeia___WOR-SM1-SCG___WOR-SM1-SCG_sp001723835___58.28___GCA_001723835.1
KILVIGCGGAGNNSINRLHIGVYGAETIAINTDKQHLDEASKKILIGKNITKGLGAGGHPEIGEDAADQARDVLEILSDADLVFIAAGMGGGTGTGSAPIIAEIAKSVGAIVVGIATTPFEVE-RARQKARGGLEQFRRADSVIVLDNNRLLEFVPLPIDQAFSVMDQLISEVIKGITETITKPSLINLDFADVKSIMCEGGTAMMLYGEGMDQ-EPEQVVIDALNNPLLDVDYTGATGALIHITGGQNLALRTVNNIAEGVTELDTSANIILGARTDPEFNDRLRIMAIMTGVHEFEIA
>WP-042686208.1|Archaea___Halobacterota-Methanosarcinia___Methanosarcinales___Methermicoccus_shengliensis___100___GCF_000711905.1
VIKVIGCGGAGNNTLNRLSLGVDGAELIAINTDVQHLQRADKKILVGTKLTKGLGAGGDPEKGKKAAESAQEKLKHVRDADLVFITAGLGGGTGTGVAPVVANLARECGAIVVGMVSIPFMVE-RERLKAEMGLHNLRACDTVIVLDNQKLLKLVPLPVEQAFSVMDQIISETVRGISETITRPSLINLDFADVKAVMSCGDTSMMLVGEGKGSNKAEDVVKNALSNQLLEVDAQGAKGALIHITGGPDLTLEEANSIAESLTELDAEANVIWGARLREDYEDKVRVLAILTGVRVTLID
>PJC01696.1|Archaea___Huberarchaeaota-Huberarchaeia___Huberarchaeales___Huberarchaeum_crystalense___69.48___GCA_002789275.1
KIIVFGCGGAGSNAATNIFRNMPGVTVVAANTDAQHLERANQKILLGAEVTKGRGAGGIMGIGGAAAEASIQEIKALKGSDLVFITAGMGGGTGTGTAPIVAKAAKDLGALVISIITMPFSME-CGRITAISGLAKLRFSDTVTVIDNNRITDVFGLPCRNAFAMADTIITTSIEGIATTVNNVGEINLDFSDLRRIFETGGLATVGVGEKNSEESVEAAVKQALSSPLLDITYEGATGALVDITVGTKVRLRNFTKVGEMIAKMDPGAINMVGLRVSPDMEHGVRVITTITGVSKLGLD
>WP-052568483.1|Archaea___Crenarchaeota-Korarchaeia___Korarchaeales___Korarchaeum_cryptofilum___93.39___GCF_000019605.1
NLVIVGVGGCGSNTIDNISLGIRGIKLVAINTDKVHLDNAPYKVLIGDSITHGLGAGGRPEVARACAEQDAHKISALNRPDLVFIAAGMGGGTGTGAAPVVAKIAKDKGAKIIAFVTLPFRTEGRHKYLAQEGIRQLRWADTVVLISNDKLLKLAGRPLDEAFMIADMTLAVMVKGIAEIIRKRTMVNVDLNDIRTLMSVGGVAAVGIGESDPKRRGEEAVKMALRNQLIEISPEGARGALVVVYGGKNMRLTEVHQITEIVAKMSSDAIIKIGADIDESLGDGVRVILLLTGIRVLGSP
>WP-081579820.1|Archaea___Thermoplasmatota-Thermoplasmata___Methanomassiliicoccales___Methanomassiliicoccus_luminyensis___98.39___GCF_000308215.1
RITVVGCGGAGNNVVHSIYAN-KNVETIAVNTDESKLEDAHKKVLIGKDVTHGVGAGGYPEVGERCAKNARAALEVLDGSDIVFIVAGMGGGTGTGSAPVVAEVAKGLNAVTFAIAINPFSYEA--RQAARAGIGKLKVAGTTVVLDNDKLLQIAGYTMTESFSIMDMSINKIIDSVSSQI---------TTDIMSQFKDE-MA-----EAHGE-RAE-VM----PRPA-------------------------VAPVAELIN----DA---------P------------T---AM-TP
>WP-020448991.1|Archaea___Thermoplasmatota-Thermoplasmata___Methanomassiliicoccales___Methanomassiliicoccus_A_intestinalis___98.79___GCF_000404225.1
QITVVGCGGAGCNIINSICTGLENVTSVAINTDDTNLDEADKKLLIGKDITDCKGADGNVSIGKQCAVEAQESIQVLNGSDIIFVVAGMGGGTGSGATPVIADIAQKMGSVVVGIVVSPFSFE-KNRQVAADSISSLKVVSNVVVIDNDRLLHMAGSSMEESFNVINRFVAKIVTVISDKITTE------------------I------------R--------------D-QV-----------A----T--EVNEVR--IL---P--Q-----T---S---EVSI----CGV----LP
>WP-079977873.1|Archaea___Halobacterota-Halobacteria___Halobacteriales___Halanaeroarchaeum_sulfurireducens___98.23___GCF_001011115.1
DVLAIGCGNAGSNTIHRLTIGTGNIETLAVNTDREHLKNADTKLLIGTDLAQGMGAAGDPDIGKQAAQSAEESIKVIGDTDIVFITAGLGGGTGTGTAPVIAELVSEMGALAIGLVSTPFNVE-QARQKAQEGIEQLRKCDTVIIFDNNLLLEYIPLPIGKAFSVMDQILAESMESLIGTFSENALVDIDFGDFKTVVQRGDVGGILIGEGS-DN-PEHIIEQTLQHPLINADISSASKGLVQITGSEQMSLNEAEDIVEGVIRMSDDASLIWGAQIDPKMGDKVRVMVMLTDLNELEIP
>OGS43678.1|Archaea___Thermoplasmatota-Thermoplasmata___UBA10834___COMBO-56-21_sp001800675___83.8___GCA_001800675.1
SVAVVGCGGAGSNIVHGIYKS-NRVETVAINTDEERLRDAHKKVLIGKDVSFGRDAGGYPEVGEHCAEKAREVIRALKGYDIVFVVAGMGGGTGTGVAPVVASVSREINAVTFAVPITPFDHEGERRKIASDGVARLKQANFTVVLDNNKVIELAAMPMSEALKIVDRSVLRIIESVCS--QTSSYV-------SNMVQD----IMGYS-----D----AVDESAPTPP-----S-------------D--LQE-----EMIH----D--------FD-------------T-M-NF-GP
>MBV15034.1|Archaea___Thermoplasmatota-Poseidoniia___MGIII___UBA8886_sp002731655___77.6___GCA_002731655.1
RIQMLGIGGAGNNILTRLYRGLEGVQTVAINTDAMHLNQAHHKLVLGADSTRGRGAGGNPGVGRMAAEADHERIAILDDNDLTFVIAGMGGGTGTGAAPVIARQARQAGQLVVGVAIMPFEAEGDGKRAGVDGMRDFKACNSLIELDNENLNKLAPYPIKRAFGVMSDLVVDIVQELAQIVTEPSTINVDFADLKRIIEAGGIAKVLYGESDNS-APGSVLDAVLGNPLLDTRYKGAEAMLLHVTAGSDFSLNNCHEVLAALKDLSEDVNLIWGLRTDDQLGNRVKVVLLVSAIPSLDIP
>OQX94358.1|Bacteria___Proteobacteria-Alphaproteobacteria___Rs-D84___NBLK01_sp002084505___58.95___GCA_002084505.1
KIAVIGVGGAGINIVKHMQLDLKGIDFIVANTDAQSLAENATKINLGKNITQGFGAGGDPIIGEKSAEESMDEIIAISPYQMIFITAGMGGGTGSGAGSIIGKVAKDQGVLSVGIITRPFEFEGRKRTVADEAIEKFRSVDAYMILQNEKLFEIFDITQLEAFHKADELITNSLKGITDIIVSHGQINLDFADLRAILKDAGQIVLNSAIEEGEDRAKKVAESVLENPLLDQNIAGANQVLMQISGGNDVKLKEIKEITSAIRHLPQFGNMIFGTNFKEEMHGKIHISLIAGGLNKLNLA
>MBJ35707.1|Archaea___Thermoplasmatota-Poseidoniia___MGIII___CG-Epi1_sp002718915___66___GCA_002718915.1
QVKLVGTGGAGNNILNRLYRRVKGVETIALNTDANHLHKAHVRKVIGAKVTKGRGAGGDPYTGKRCAEEDEEAIRKLSDGDIVFVIAGMGGGTGTGSAPVIAKYAKETDAVVVGVAILPFREEGLPRRVALEGLAELKNCDCVIELDNEKLNELTDYPIQKAFGVMSDLVSGIVQSLSEVVTEPSMINVDFADLRKIIEAGGTAKVLYGESDGSD-PGSVLDSVLGNPLLGNKYKGAEAVLLHIAAGSEFAMSDCHEVLSALKDLAEDANLIWGLRTDDSMSTKVKVVMLVSAIPNLSVP
>OIR21729.1|Archaea___Thermoplasmatota-Poseidoniia___MGIII___CG-Epi1_sp001875365___51.6___GCA_001875365.1
QVKLIGTGGAGNNILDRLYRRVKGVETIALNTDANHLSKAHVRKVIGAKITEGRGAGGDPYIGKRCAEDDEESIRKLSGGDIIFIIAGMGGGTGTGSAPVIAKYAKETDAVVVGVAILPFKEEGSPRRIALEGLSELKNCDCVIELDNEKLNELTGYPIQKAFSVMSDLVSGIVQSLSEVVTEPSMINVDFADLKKIIEAGGTAKVLYGESDGSD-PGSVLDSVLGNPLLGNNYKGAEAVLLHIAAGSEFAMSDCHEVLSALKDLAEDANLIWGLRTDDTMSTRVKVVMLVSAIPNLSVP
>OGZ27694.1|Bacteria___Patescibacteria-Paceibacteria___Paceibacterales___XYB1-FULL-40-15_sp001821555___62.67___GCA_001821555.1
[truncated: 285,105 more chars]
