# Supplementary material for: Early origin and evolution of the FtsZ/tubulin protein family
Source: Front Microbiol. 2023 Jan 10;13:1100249. doi: 10.3389/fmicb.2022.1100249 (PMC9871819; doi:10.3389/fmicb.2022.1100249)
Supplement: Supplementary file 2 [file Data_Sheet_2.ZIP › DATA/fig4-5/trees/trees/FtsZ_Tub_CetZ_LINSI_BMGE_MF-LG-R10_bnni.treefile]

(KKP35951.1|Bacteria___Patescibacteria-Gracilibacteria___UBA1369___GWC2-33-13_sp000989565___75.49___GCA_000989565.1:0.1117929091,(PKL37140.1|Bacteria___Patescibacteria-Gracilibacteria___UBA1369___PGYE01_sp002839505___83.66___GCA_002839505.1:0.0651569999,OGJ42455.1|Bacteria___Patescibacteria-Gracilibacteria___UBA1369___2-01-FULL-39-12_sp001787455___52.31___GCA_001787455.1:0.0680944458)87:0.0344686903,((KKQ69495.1|Bacteria___Patescibacteria-Gracilibacteria___UBA1369___UBA12463_sp000992695___82.31___GCA_000992695.1:0.1047326297,(PJC37312.1|Bacteria___Patescibacteria-Gracilibacteria___UBA1369___UM-FILTER-53-11_sp002788775___76.85___GCA_002788775.1:0.0628029380,PIQ77301.1|Bacteria___Patescibacteria-Gracilibacteria___UBA1369___21-14-0-20-46-8_sp002796025___82.45___GCA_002796025.1:0.0699061009)100:0.0642004045)77:0.0243063619,(KKT01940.1|Bacteria___Patescibacteria-Gracilibacteria___UBA1369___UBA12470_sp000999315___75.46___GCA_000999315.1:0.0906276328,((OGJ50100.1|Bacteria___Patescibacteria-Gracilibacteria___UBA1369___GWF2-33-10_sp001788835___79.78___GCA_001788835.1:0.3210927946,PJC38483.1|Bacteria___Patescibacteria-Gracilibacteria___UBA1369___UM-FILTER-41-14_sp002788755___78.24___GCA_002788755.1:0.0812348885)38:0.0121501586,(KKR07847.1|Bacteria___Patescibacteria-Gracilibacteria___UBA1369___UBA12473_sp000993615___73.76___GCA_000993615.1:0.1208758231,((((PIV90281.1|Bacteria___Patescibacteria-Gracilibacteria___1-14-2-50-48-13___1-14-2-50-48-13_sp002783265___70.29___GCA_002783265.1:0.1405392827,(OGC82359.1|Bacteria___Patescibacteria-Gracilibacteria___RBG-16-42-10___RBG-16-42-10_sp001773455___70.64___GCA_001773455.1:0.2478593336,PID70016.1|Bacteria___Patescibacteria-Gracilibacteria___UBA4473___OLZORAL124-38-8_sp002747745___75.47___GCA_002747745.1:0.2008685844)70:0.0280952427)46:0.0157026405,(PIE85567.1|Bacteria___Patescibacteria-Gracilibacteria___BD1-5___PDTW01_sp002749055___75.09___GCA_002749055.1:0.1495737396,(PIQ41051.1|Bacteria___Patescibacteria-Gracilibacteria___BD1-5___UBA1545_sp002771035___80.52___GCA_002771035.1:0.0770634507,(RAL56560.1|Bacteria___Patescibacteria-Gracilibacteria___BD1-5___GN02-873_sp003260345___64.62___GCA_003260345.1:0.0729601808,PID84119.1|Bacteria___Patescibacteria-Gracilibacteria___BD1-5___GCA-2747975_sp002747975___89.66___GCA_002747975.1:0.0390899389)100:0.1160665386)82:0.0444882206)93:0.0646642617)81:0.0294441377,((PCI24918.1|Bacteria___Patescibacteria-Gracilibacteria___GCA-2401425___GCA-2401425_sp002401425___73.15___GCA_002401425.1:0.1840750347,PIZ73603.1|Bacteria___Patescibacteria-Gracilibacteria___UM-FILTER-43-11___UM-FILTER-43-11_sp002792495___77.31___GCA_002792495.1:0.1143048011)92:0.0318003752,(OGJ63337.1|Bacteria___Patescibacteria-Gracilibacteria___Peribacterales___2-02-FULL-51-10_sp001788965___75.56___GCA_001788965.1:0.0876013563,(OGJ62252.1|Bacteria___Patescibacteria-Gracilibacteria___Peribacterales___2-12-FULL-55-11_sp001787585___67.67___GCA_001787585.1:0.0832248015,((ALM13267.1|Bacteria___Patescibacteria-Gracilibacteria___Peribacterales___Peribacter_riflensis___79.08___GCA_001430885.1:0.0888521459,(PIQ75702.1|Bacteria___Patescibacteria-Gracilibacteria___Peribacterales___GWB1-54-5_sp002787035___78.62___GCA_002787035.1:0.0341818383,OGJ75626.1|Bacteria___Patescibacteria-Gracilibacteria___Peribacterales___GWB1-54-5_sp001787755___80.09___GCA_001787755.1:0.0468081366)86:0.0242236521)42:0.0192197298,(HAS33727.1|Bacteria___Patescibacteria-Gracilibacteria___Peribacterales___UBA9631_sp003483925___84.65___GCA_003483925.1:0.0360282292,(PIR48877.1|Bacteria___Patescibacteria-Gracilibacteria___Peribacterales___1-14-0-10-55-24_sp002772745___79.17___GCA_002772745.1:0.0488427910,(OGJ70407.1|Bacteria___Patescibacteria-Gracilibacteria___Peribacterales___01-FULL-54-110_sp001789045___54.49___GCA_001789045.1:0.0864830400,(PIR51815.1|Bacteria___Patescibacteria-Gracilibacteria___Peribacterales___2-02-FULL-49-16_sp002772605___66.98___GCA_002772605.1:0.0221545839,OGJ58580.1|Bacteria___Patescibacteria-Gracilibacteria___Peribacterales___2-02-FULL-49-16_sp001788955___70.75___GCA_001788955.1:0.0353253415)100:0.0565953019)97:0.0559377952)64:0.0090381637)68:0.0195316819)36:0.0198358450)98:0.0686622732)100:0.1228271552)89:0.0347290873)65:0.0296431233,((PSO42915.1|Bacteria___Patescibacteria-Saccharimonadia___Saccharimonadales___QS-5-54-17_sp003022365___71.76___GCA_003022365.1:0.2039987660,(((WP-104944753.1|Bacteria___Patescibacteria-Saccharimonadia___Saccharimonadales___PMNU01_sp002952755___71.29___GCF_002952755.1:0.0849370130,(PIZ62178.1|Bacteria___Patescibacteria-Saccharimonadia___Saccharimonadales___UBA5150_sp002792275___70.66___GCA_002792275.1:0.0954789893,PID98829.1|Bacteria___Patescibacteria-Saccharimonadia___Saccharimonadales___GCA-2746885_sp002746885___71.79___GCA_002746885.1:0.0716722297)76:0.0276455693)58:0.0132560052,(OGL29591.1|Bacteria___Patescibacteria-Saccharimonadia___Saccharimonadales___2-02-FULL-47-12_sp001790455___54.65___GCA_001790455.1:0.0572910677,(OGL36585.1|Bacteria___Patescibacteria-Saccharimonadia___Saccharimonadales___2-01-FULL-49-22_sp001788565___55.98___GCA_001788565.1:0.0654634664,(OGL34502.1|Bacteria___Patescibacteria-Saccharimonadia___Saccharimonadales___UBA10212_sp001790575___70.45___GCA_001790575.1:0.0440254728,OGL35417.1|Bacteria___Patescibacteria-Saccharimonadia___Saccharimonadales___UBA10212_sp001790525___69.23___GCA_001790525.1:0.0510315811)100:0.0688898639)100:0.0882977678)71:0.0253052028)95:0.0310538894,(tbn..595..1722..DFGN01000029.1|Bacteria___Patescibacteria-Saccharimonadia___Saccharimonadales___UBA2866_sp002371235___61.03___GCA_002371235.1:0.1762096831,(PLS81969.1|Bacteria___Patescibacteria-Saccharimonadia___Saccharimonadales___GCA-2861585_sp002861585___55.99___GCA_002861585.1:0.0499234402,(KKW02669.1|Bacteria___Patescibacteria-Saccharimonadia___Saccharimonadales___UBA10027_sp001003725___60.4___GCA_001003725.1:0.0324840789,((WP-039326937.1|Bacteria___Patescibacteria-Saccharimonadia___Saccharimonadales___TM7x_sp000803625___65.38___GCF_000803625.1:0.0450645353,HBO64508.1|Bacteria___Patescibacteria-Saccharimonadia___Saccharimonadales___UBA1547_sp003545655___52.2___GCA_003545655.1:0.0429362029)56:0.0135238913,(AGL62424.1|Bacteria___Patescibacteria-Saccharimonadia___Saccharimonadales___Saccharimonas_aalborgensis___67.13___GCA_000392435.1:0.0279865750,(PKL31697.1|Bacteria___Patescibacteria-Saccharimonadia___Saccharimonadales___UBA1547_sp002839415___63.39___GCA_002839415.1:0.0382228663,AKM80791.1|Bacteria___Patescibacteria-Saccharimonadia___Saccharimonadales___2011-GWC2-44-17_sp001029695___64.25___GCA_001029695.1:0.0457239876)71:0.0126721457)51:0.0094456168)69:0.0129720152)98:0.0462314136)90:0.0394205436)100:0.1089868156)89:0.0628778715)100:0.1897407733,(((PIZ00580.1|Bacteria___Patescibacteria-CPR2___UBA1875___GCA-2785325_sp002785325___79.67___GCA_002785325.1:0.2000813192,(KKR18672.1|Bacteria___Patescibacteria-CPR2___CPR2___UBA9978_sp000995065___69.44___GCA_000995065.1:0.0465024156,OIP24115.1|Bacteria___Patescibacteria-CPR2___CPR2___GWC2-39-10_sp001872945___68.81___GCA_001872945.1:0.0515880293)100:0.1212092029)91:0.0539624410,(PIZ86515.1|Bacteria___Patescibacteria-CG2-30-33-46___CG2-30-33-46___CG2-30-33-46_sp002792735___79.21___GCA_002792735.1:0.1888159070,(((OGB78136.1|Bacteria___Patescibacteria-Kazan-3B-28___Kazan-3B-28___Kazan-3B-28_sp001771185___72.77___GCA_001771185.1:0.0124809523,AKM84570.1|Bacteria___Patescibacteria-Kazan-3B-28___Kazan-3B-28___Kazan-3B-28_sp001029795___72.44___GCA_001029795.1:0.0106222696)100:0.0455063864,(OGB74381.1|Bacteria___Patescibacteria-Kazan-3B-28___Kazan-3B-28___RBG-13-50-9_sp001772255___70.79___GCA_001772255.1:0.0234357942,(OGB85337.1|Bacteria___Patescibacteria-Kazan-3B-28___Kazan-3B-28___2-01-FULL-49-10_sp001771275___74.09___GCA_001771275.1:0.0167230162,HCR41987.1|Bacteria___Patescibacteria-Kazan-3B-28___Kazan-3B-28___UBA10110_sp003524745___66.83___GCA_003524745.1:0.0565558340)88:0.0029603273)97:0.0407715428)100:0.0732711991,((OGD61985.1|Bacteria___Patescibacteria-UBA1384___XYA2-FULL-43-10___XYA2-FULL-43-10_sp001776195___65.24___GCA_001776195.1:0.0488882795,PIS07630.1|Bacteria___Patescibacteria-UBA1384___XYA2-FULL-43-10___1-14-0-10-43-13_sp002773985___69.44___GCA_002773985.1:0.0618374574)93:0.0287922974,((KKP89193.1|Bacteria___Patescibacteria-UBA1384___GWA2-35-9___GWA2-35-9_sp000991185___57.8___GCA_000991185.1:0.1636745338,PIU87282.1|Bacteria___Patescibacteria-UBA1384___GWA2-35-9___CG2-30-43-20_sp002780235___55.91___GCA_002780235.1:0.0606573509)75:0.0280516335,(OGD64832.1|Bacteria___Patescibacteria-UBA1384___2-12-FULL-50-11___2-12-FULL-50-11_sp001774395___66.5___GCA_001774395.1:0.2217130721,(PJB51054.1|Bacteria___Patescibacteria-UBA1384___GWA2-35-9___CG2-30-39-44_sp002789815___70.41___GCA_002789815.1:0.1083719723,(PIT97526.1|Bacteria___Patescibacteria-UBA1384___UBA1384___1-14-0-10-41-12_sp002778735___75___GCA_002778735.1:0.1081718171,(AKM81827.1|Bacteria___Patescibacteria-UBA1384___UBA12157___GWE1-39-12_sp001029735___68.7___GCA_001029735.1:0.0585817302,PIP21494.1|Bacteria___Patescibacteria-UBA1384___UBA12157___GCA-002773005_sp002771215___78.45___GCA_002771215.1:0.1309252845)61:0.0127212927)45:0.0106936902)61:0.0104752720)76:0.0150130768)79:0.0306326177)100:0.0888833583)74:0.0291152469)89:0.0398383035)75:0.0261033507,((((OGE85590.1|Bacteria___Patescibacteria-Doudnabacteria___UBA920___2-02-FULL-46-11_sp001779955___58.91___GCA_001779955.1:0.1942601390,(OGE79037.1|Bacteria___Patescibacteria-Doudnabacteria___UBA920___2-01-FULL-46-14_sp001779925___66.51___GCA_001779925.1:0.1132209665,((OGE89922.1|Bacteria___Patescibacteria-Doudnabacteria___UBA920___2-01-FULL-50-11_sp001777585___72.77___GCA_001777585.1:0.0793611356,PIR96782.1|Bacteria___Patescibacteria-Doudnabacteria___UBA920___1-14-0-10-41-10_sp002773695___70.3___GCA_002773695.1:0.1392649592)100:0.1232838718,(OGE80700.1|Bacteria___Patescibacteria-Doudnabacteria___UBA920___O2-02-FULL-48-8_sp001777575___66.06___GCA_001777575.1:0.0906199309,(OGE82748.1|Bacteria___Patescibacteria-Doudnabacteria___UBA920___2-01-FULL-44-21_sp001777655___63.89___GCA_001777655.1:0.0446873513,OGE86970.1|Bacteria___Patescibacteria-Doudnabacteria___UBA920___O2-12-FULL-42-9_sp001777665___69.31___GCA_001777665.1:0.0664659946)50:0.0162145025)72:0.0214656800)75:0.0366191808)80:0.0435935280)100:0.0795004323,(KKS94353.1|Bacteria___Patescibacteria-ABY1___GWA2-43-13___GWA2-43-13_sp000999025___77.72___GCA_000999025.1:0.2468907300,((PKM91031.1|Bacteria___Patescibacteria-ABY1___BM507___GCA-002840305_sp002840305___86.21___GCA_002840305.1:0.2806743648,OGF18748.1|Bacteria___Patescibacteria-ABY1___BM507___2-12-FULL-45-10_sp001777995___61.22___GCA_001777995.1:0.1644380491)94:0.0592805740,(OGF20793.1|Bacteria___Patescibacteria-ABY1___XYB2-FULL-38-15___XYB2-FULL-38-15_sp001778095___70.1___GCA_001778095.1:0.2366471278,(PIW95593.1|Bacteria___Patescibacteria-ABY1___UBA2196___2-02-FULL-39-13_sp002782365___62.27___GCA_002782365.1:0.2124375190,(KKR54914.1|Bacteria___Patescibacteria-ABY1___UBA11705___GWC2-39-14_sp000996245___71.78___GCA_000996245.1:0.2180562570,(PJA46282.1|Bacteria___Patescibacteria-ABY1___SG8-24___UM-FILTER-41-35_sp002791275___62.21___GCA_002791275.1:0.2476051317,(OGH67971.1|Bacteria___Patescibacteria-ABY1___Magasanikbacterales___2-02-FULL-50-9b_sp001782975___52.88___GCA_001782975.1:0.2410260023,((OGY90253.1|Bacteria___Patescibacteria-ABY1___UBA1558___2-01-FULL-52-15_sp001818365___56.27___GCA_001818365.1:0.2784764543,(OHA53319.1|Bacteria___Patescibacteria-Paceibacteria___Terrybacterales___2-01-FULL-58-14_sp001824745___63.22___GCA_001824745.1:0.4002602852,PIS05706.1|Bacteria___Patescibacteria-ABY1___Buchananbacterales___2-01-FULL-39-33_sp002773855___74.75___GCA_002773855.1:0.2263008790)72:0.0322230399)64:0.0183324059,(KKU14222.1|Bacteria___Patescibacteria-ABY1___Magasanikbacterales___UBA10146_sp001001925___58.42___GCA_001001925.1:0.2311105488,(PIP60890.1|Bacteria___Patescibacteria-ABY1___SG8-24___21-14-all-47-17_sp002786495___71.03___GCA_002786495.1:0.1662931864,KKW41808.1|Bacteria___Patescibacteria-ABY1___Magasanikbacterales___GWA2-56-11_sp001004885___72.28___GCA_001004885.1:0.1454443968)68:0.0248657814)76:0.0315974890)69:0.0185358174)56:0.0228908427)86:0.0269537758)26:0.0160489168)68:0.0122674784)38:0.0085505692)77:0.0344161108)95:0.0396898724)72:0.0206451541,((PIZ57076.1|Bacteria___Patescibacteria-GCA-002792135___GCA-2792135___GCA-2792135_sp002792135___64.32___GCA_002792135.1:0.2133232360,(OGY32670.1|Bacteria___Patescibacteria-Andersenbacteria___UBA10190___HO2-45-11b_sp001817055___63.76___GCA_001817055.1:0.0639814437,(MAF81157.1|Bacteria___Patescibacteria-Andersenbacteria___UBA10190___GCA-2686445_sp002686445___61.52___GCA_002686445.1:0.1115995253,OGY34602.1|Bacteria___Patescibacteria-Andersenbacteria___UBA10190___UBA10190_sp001817065___69.91___GCA_001817065.1:0.0786260610)81:0.0360200263)100:0.1689174877)78:0.0264792618,((OIO47392.1|Bacteria___Patescibacteria-Paceibacteria___Portnoybacterales___CG1-02-40-25_sp001872305___61.89___GCA_001872305.1:0.1474518218,((KKS38470.1|Bacteria___Patescibacteria-Paceibacteria___Sungbacterales___GWA2-42-14_sp000998135___64.32___GCA_000998135.1:0.2838748139,((KND49382.1|Bacteria___Patescibacteria-Paceibacteria___UBA9983_A___C7867-001_sp001189215___75.29___GCA_001189215.1:0.2352033686,OGG62126.1|Bacteria___Patescibacteria-Paceibacteria___UBA9983_A___HO2-49-34_sp001781205___85.48___GCA_001781205.1:0.2353592914)69:0.0383075465,(OGI86007.1|Bacteria___Patescibacteria-Paceibacteria___UBA9983_A___UBA9973_sp001787035___51.06___GCA_001787035.1:0.2182061585,(KKW10207.1|Bacteria___Patescibacteria-Paceibacteria___UBA9983_A___UBA10002_sp001004005___67.82___GCA_001004005.1:0.1235358021,OGH51542.1|Bacteria___Patescibacteria-Microgenomatia___Levybacterales___GWB1-37-8_sp001782645___50.03___GCA_001782645.1:0.1000883242)80:0.0580518059)82:0.0440084488)97:0.0633742735)94:0.0655709231,(OHB22016.1|Bacteria___Patescibacteria-Paceibacteria___UBA6257___WO2-01-48-18_sp001824435___58.69___GCA_001824435.1:0.2205343495,((MAF80206.1|Bacteria___Patescibacteria-Paceibacteria___UBA6257___GCA-2686365_sp002686365___66.48___GCA_002686365.1:0.3235428158,(AKM78727.1|Bacteria___Patescibacteria-Paceibacteria___UBA6257___UBA9933_sp001029635___69.39___GCA_001029635.1:0.3337912087,PIR98374.1|Bacteria___Patescibacteria-Paceibacteria___UBA6257___1-14-0-10-41-28_sp002773755___60.12___GCA_002773755.1:0.2255333966)51:0.0662648956)47:0.0288812928,((PIR88547.1|Bacteria___Patescibacteria-Paceibacteria___UBA6257___1-14-0-10-44-23_sp002773475___57.26___GCA_002773475.1:0.1775893985,PIR86706.1|Bacteria___Patescibacteria-Paceibacteria___UBA6257___1-14-0-10-49-15_sp002773415___56.1___GCA_002773415.1:0.1755645420)100:0.1358329541,(PIR89116.1|Bacteria___Patescibacteria-Paceibacteria___UBA6257___1-14-0-10-40-38_sp002773535___61.19___GCA_002773535.1:0.2836165362,PIR05225.1|Bacteria___Patescibacteria-Paceibacteria___UBA6257___1-14-0-20-35-14_sp002796205___60.69___GCA_002796205.1:0.1914610164)62:0.0522703083)67:0.0543894229)60:0.0595861063)100:0.1782977971)75:0.0525630576)78:0.0367479728,(KKR44814.1|Bacteria___Patescibacteria-Paceibacteria_A___Moranbacterales___UBA11712_sp000995965___89.5___GCA_000995965.1:0.1067197108,((KKW07027.1|Bacteria___Patescibacteria-Paceibacteria_A___Moranbacterales___UBA12053_sp001003855___65.76___GCA_001003855.1:0.0329672682,KKQ50886.1|Bacteria___Patescibacteria-Paceibacteria_A___Moranbacterales___UBA12068_sp000992325___58.22___GCA_000992325.1:0.0363264818)90:0.0121303156,((OGI17881.1|Bacteria___Patescibacteria-Paceibacteria_A___Moranbacterales___2-12-FULL-40-10_sp001784725___61.39___GCA_001784725.1:0.0491988657,((KKP83370.1|Bacteria___Patescibacteria-Paceibacteria_A___Moranbacterales___UBA9337_sp000990945___51.9___GCA_000990945.1:0.0744932283,KKP71191.1|Bacteria___Patescibacteria-Paceibacteria_A___Moranbacterales___UBA12151_sp000990585___66.05___GCA_000990585.1:0.0527647233)92:0.0126185877,(PIW93692.1|Bacteria___Patescibacteria-Paceibacteria_A___Moranbacterales___UBA1568_sp002782305___70.79___GCA_002782305.1:0.0293016282,OGI21346.1|Bacteria___Patescibacteria-Paceibacteria_A___Moranbacterales___UBA1568_sp001786575___69.47___GCA_001786575.1:0.0179284500)99:0.0306315697)70:0.0109789741)83:0.0110007900,(PID52179.1|Bacteria___Patescibacteria-Paceibacteria_A___Moranbacterales___GCA-2747515_sp002747515___70.83___GCA_002747515.1:0.2335482659,((HCP08887.1|Bacteria___Patescibacteria-Paceibacteria_A___Moranbacterales___UBA11098_sp003534085___52.06___GCA_003534085.1:0.0424880892,(HAT74650.1|Bacteria___Patescibacteria-Paceibacteria_A___Moranbacterales___UBA9630_sp003482885___67.53___GCA_003482885.1:0.0349470433,PIU80621.1|Bacteria___Patescibacteria-Paceibacteria_A___Moranbacterales___GCA-002790615_sp002780175___78.45___GCA_002780175.1:0.0319301232)79:0.0106069773)53:0.0015698895,(HCU70187.1|Bacteria___Patescibacteria-Paceibacteria_A___Moranbacterales___UBA8518_sp003543115___72.11___GCA_003543115.1:0.0372249403,(PIW95073.1|Bacteria___Patescibacteria-Paceibacteria_A___Moranbacterales___GCA-002782345_sp002782345___64.85___GCA_002782345.1:0.0389014623,OGI28853.1|Bacteria___Patescibacteria-Paceibacteria_A___Moranbacterales___XYA2-FULL-43-15_sp001784815___61.48___GCA_001784815.1:0.0425825713)97:0.0146317011)90:0.0097371301)94:0.0237433769)83:0.0260169476)44:0.0060175177)96:0.0535433898)100:0.0721891668)100:0.0897636222)75:0.0256252999)93:0.0439392189,(OIP96636.1|Bacteria___Patescibacteria-CG2-30-54-11___CG2-30-54-11___CG2-30-54-11_sp001873755___74.23___GCA_001873755.1:0.2682941574,((OQX51160.1|Bacteria___Patescibacteria-4484-211___4484-211___4484-211_sp002084955___76.85___GCA_002084955.1:0.3089253147,(((KXK08285.1|Bacteria___Patescibacteria-Dojkabacteria___B142___OLB21_sp001567305___65.2___GCA_001567305.1:0.0995951654,KXK27054.1|Bacteria___Patescibacteria-Dojkabacteria___B142___OLB20_sp001567355___67.81___GCA_001567355.1:0.0939587256)100:0.1910661821,(PJA12358.1|Bacteria___Patescibacteria-Dojkabacteria___SC72___GCA-002793355_sp002793355___62.77___GCA_002793355.1:0.2968488694,(KKR06038.1|Bacteria___Patescibacteria-Dojkabacteria___SC72___GWF2-39-15_sp000993565___79.15___GCA_000993565.1:0.1725183912,(KKQ10965.1|Bacteria___Patescibacteria-Dojkabacteria___SC72___UBA12078_sp000991805___68.73___GCA_000991805.1:0.0509423083,(HCC68037.1|Bacteria___Patescibacteria-Dojkabacteria___SC72___UBA9296_sp003518125___65.13___GCA_003518125.1:0.1460647095,KKP41785.1|Bacteria___Patescibacteria-Dojkabacteria___SC72___UBA12044_sp000989675___73.82___GCA_000989675.1:0.0661877127)78:0.0275466916)100:0.1325165276)99:0.1155393508)70:0.0448091255)100:0.1475695362,(((PJE63761.1|Bacteria___Patescibacteria-Microgenomatia___UBA1406___PFEE01_sp002793745___55.22___GCA_002793745.1:0.2752868904,OGK32018.1|Bacteria___Patescibacteria-Microgenomatia___UBA1406___2-02-FULL-43-11-A_sp001789515___61.88___GCA_001789515.1:0.1973224606)93:0.0960701973,((KKS42745.1|Bacteria___Patescibacteria-Microgenomatia___UBA1400___UBA2277_sp000998275___54.86___GCA_000998275.1:0.2616865411,(PJC32152.1|Bacteria___Patescibacteria-Microgenomatia___GCA-001788215___GCA-00278855_sp002788855___69.31___GCA_002788855.1:0.2020882795,(KKQ31710.1|Bacteria___Patescibacteria-Microgenomatia___Shapirobacterales___UBA12158_sp000989305___71.39___GCA_000989305.1:0.2812440933,PIS14986.1|Bacteria___Patescibacteria-Microgenomatia___Shapirobacterales___0-14-0-10-38-17_sp002774085___64.11___GCA_002774085.1:0.3012846275)94:0.0722245582)67:0.0313776507)36:0.0146423492,((OGY12099.1|Bacteria___Patescibacteria-Microgenomatia___GWA2-44-7___2-12-FULL-44-25_sp001816455___55.58___GCA_001816455.1:0.2223572648,KKT75861.1|Bacteria___Patescibacteria-Microgenomatia___GWA2-44-7___GWA2-44-7_sp000999595___52.64___GCA_000999595.1:0.1349333187)95:0.0879220092,(PIX81731.1|Bacteria___Patescibacteria-Microgenomatia___UBA1400___CG1-02-43-31_sp002783105___60.8___GCA_002783105.1:0.1912380870,OGE41431.1|Bacteria___Patescibacteria-Microgenomatia___Daviesbacterales___HO2-FULL-47-45_sp001776775___67.82___GCA_001776775.1:0.1971324377)50:0.0150713139)85:0.0533326404)62:0.0294241541)35:0.0160563677,(PIP56381.1|Bacteria___Patescibacteria-4484-211___4484-211___GCA-002791395_sp002771355___60.15___GCA_002771355.1:0.2969222855,((OGB63477.1|Bacteria___Patescibacteria-CPR3___CPR3___GWF2-35-18_sp001771135___71.78___GCA_001771135.1:0.1305946937,PJA37866.1|Bacteria___Patescibacteria-CPR3___CPR3___GCA-002780085_sp002791435___62.87___GCA_002791435.1:0.1448722995)99:0.0844706081,(OGC44794.1|Bacteria___Patescibacteria-WWE3___9FT-COMBO-53-11___9FT-COMBO-53-11_sp001772805___54.59___GCA_001772805.1:0.3058813796,((PJC23885.1|Bacteria___Patescibacteria-WWE3___2-01-FULL-39-13___GCA-002789015_sp002789015___74.62___GCA_002789015.1:0.1620746947,OGC51344.1|Bacteria___Patescibacteria-WWE3___2-01-FULL-39-13___2-01-FULL-39-13_sp001772665___64.85___GCA_001772665.1:0.1467037367)100:0.2862375792,(PIS20577.1|Bacteria___Patescibacteria-WWE3___PEYW01___PEYW01_sp002774225___50___GCA_002774225.1:0.2953871015,((PIS22967.1|Bacteria___Patescibacteria-WWE3___0-14-0-20-40-13___0-14-0-20-40-13_sp002774285___56.48___GCA_002774285.1:0.1778721458,PIP04805.1|Bacteria___Patescibacteria-WWE3___CG2-30-40-12___CG2-30-40-12_sp002770755___60.36___GCA_002770755.1:0.1733630965)81:0.0511221364,(OGC50228.1|Bacteria___Patescibacteria-WWE3___UBA101185___2-01-FULL-41-18_sp001772615___65.9___GCA_001772615.1:0.1635237291,((OGC47125.1|Bacteria___Patescibacteria-WWE3___UBA101185___2-01-FULL-42-13_sp001772625___55.12___GCA_001772625.1:0.1045730072,OGC56961.1|Bacteria___Patescibacteria-WWE3___UBA101185___MEVN01_sp001772985___50.16___GCA_001772985.1:0.1097788823)62:0.0076768310,((KKT83551.1|Bacteria___Patescibacteria-WWE3___UBA101185___UBA10185_sp000994815___57.33___GCA_000994815.1:0.1027452814,(KKS17044.1|Bacteria___Patescibacteria-WWE3___UBA101185___GWB1-41-6_sp000997355___65.65___GCA_000997355.1:0.1233335084,OGC54034.1|Bacteria___Patescibacteria-WWE3___UBA101185___2-02-FULL-38-14_sp001772865___73.98___GCA_001772865.1:0.0922169216)55:0.0266152359)75:0.0220484125,(OGC45554.1|Bacteria___Patescibacteria-WWE3___UBA101185___MEUV01_sp001772575___67.16___GCA_001772575.1:0.1430480444,(OGC77499.1|Bacteria___Patescibacteria-WWE3___UBA101185___OXYD1-FULL-39-9_sp001773295___67.77___GCA_001773295.1:0.0645517762,(OGC66141.1|Bacteria___Patescibacteria-WWE3___UBA101185___OXYB2-FULL-41-6_sp001773215___77.43___GCA_001773215.1:0.1442765014,OGC78895.1|Bacteria___Patescibacteria-WWE3___UBA101185___UBA8498_sp001773385___71.39___GCA_001773385.1:0.1439872153)91:0.0344431615)99:0.0433754519)87:0.0242137767)87:0.0309569361)100:0.0800760485)95:0.0484246036)63:0.0281436601)46:0.0182747556)63:0.0214210445)62:0.0279108569)58:0.0313734773)63:0.0283776401)55:0.0388206038)67:0.0178456246)96:0.0460947045,(((((OLD53024.1|Bacteria___Chloroflexota_A-Ellin6529___P2-11E___3-1-20CM-2-70-9_sp001919195___57.52___GCA_001919195.1:0.0371271270,OGO70907.1|Bacteria___Chloroflexota_A-Ellin6529___P2-11E___GWC2-70-10_sp001795345___82.41___GCA_001795345.1:0.0435756106)100:0.0948363472,(KRT63622.1|Bacteria___Chloroflexota_A-Ellin6529___CSP1-4___CSP1-4_sp001443375___90.28___GCA_001443375.1:0.1031668294,PZR60668.1|Bacteria___Chloroflexota_A-Ellin6529___QHBO01___QHBO01_sp003243965___91.67___GCA_003243965.1:0.1160640246)100:0.0605262372)100:0.0916719380,(((RAQ96552.1|Bacteria___Chloroflexota-Ktedonobacteria___Ktedonobacterales___Thermogemmatispora_tikiterensis___98.18___GCA_003268475.1:0.0260023323,(OLE02583.1|Bacteria___Chloroflexota-Ktedonobacteria___Ktedonobacterales___UBA11361_sp001919995___51.49___GCA_001919995.1:0.0567573737,(WP-007912348.1|Bacteria___Chloroflexota-Ktedonobacteria___Ktedonobacterales___Ktedonobacter_racemifer___99.67___GCF_000178855.1:0.0788680841,WP-111325177.1|Bacteria___Chloroflexota-Ktedonobacteria___Ktedonobacterales___Thermosporothrix_hazakensis___98.68___GCF_003253565.1:0.0057584295)99:0.0501019106)46:0.0246910489)100:0.1991994718,((WP-083768862.1|Bacteria___Chloroflexota-Chloroflexia___Thermobaculales___Thermobaculum_terrenum___98.58___GCF_000025005.1:0.2150506001,(WP-008477825.1|Bacteria___Chloroflexota-Chloroflexia___Thermomicrobiales___Nitrolancea_hollandica___97.2___GCF_000297255.1:0.0766938598,(WP-038040293.1|Bacteria___Chloroflexota-Chloroflexia___Thermomicrobiales___Thermorudis_peleae___97.82___GCF_000744775.1:0.0452134434,WP-012641482.1|Bacteria___Chloroflexota-Chloroflexia___Thermomicrobiales___Thermomicrobium_roseum___98.13___GCF_000021685.1:0.1300734533)99:0.0793254197)100:0.2404536649)46:0.0369521479,((PZS01581.1|Bacteria___Chloroflexota-Chloroflexia___54-19___QHBQ01_sp003243865___55.82___GCA_003243865.1:0.1017684892,OJV94598.1|Bacteria___Chloroflexota-Chloroflexia___54-19___54-19_sp001898225___95.01___GCA_001898225.1:0.1014026146)90:0.0504681121,(WP-026370126.1|Bacteria___Chloroflexota-Chloroflexia___Chloroflexales___JKG1_sp000526415___97.58___GCF_000526415.1:0.1110379385,(WP-054534922.1|Bacteria___Chloroflexota-Chloroflexia___Chloroflexales___Herpetosiphon_geysericola___99.09___GCF_001306135.1:0.1283127305,(WP-012119616.1|Bacteria___Chloroflexota-Chloroflexia___Chloroflexales___Roseiflexus_castenholzii___99.69___GCF_000017805.1:0.0716793630,WP-031459845.1|Bacteria___Chloroflexota-Chloroflexia___Chloroflexales___Chloroflexus_sp000735195___100___GCF_000735195.1:0.1082510643)100:0.0750903427)84:0.0156043460)100:0.0886458216)45:0.0275772323)68:0.0366994523)56:0.0195962832,(WP-069178984.1|Bacteria___Chloroflexota-Anaerolineae___Anaerolineales___Flexilinea_sp001717545___91.82___GCF_001717545.1:0.3987695778,(GBD09220.1|Bacteria___Chloroflexota-Anaerolineae___Thermoflexales___Thermoflexus_sp002898735___90.45___GCA_002898735.1:0.1891997273,(((HAJ34146.1|Bacteria___Chloroflexota-Anaerolineae___Caldilineales___Caldilinea_sp003451595___91.52___GCA_003451595.1:0.1886344593,PKO23817.1|Bacteria___Chloroflexota-Anaerolineae___UBA3071___CG2-30-64-16_sp002842085___95.45___GCA_002842085.1:0.1532639989)78:0.0283996924,(HAL61603.1|Bacteria___Chloroflexota-Anaerolineae___UBA7937___UBA7937_sp003453555___70.95___GCA_003453555.1:0.2363935307,PWH18978.1|Bacteria___Chloroflexota-Anaerolineae___4572-78___NAK82_sp003130875___90.91___GCA_003130875.1:0.2097168282)9:0.0133658051)42:0.0230361603,(WP-082374490.1|Bacteria___Chloroflexota-Anaerolineae___Ardenticatenales___Ardenticatena_maritima___98.18___GCF_001306175.1:0.1209821799,(((MAU00520.1|Bacteria___Chloroflexota-Anaerolineae___Promineofilales___GCA-2699125_sp002699125___96.97___GCA_002699125.1:0.0947639638,(PID85545.1|Bacteria___Chloroflexota-Anaerolineae___Promineofilales___GCA-2746795_sp002746795___78.82___GCA_002746795.1:0.1847202250,WP-095042326.1|Bacteria___Chloroflexota-Anaerolineae___Promineofilales___Promineofilum_breve___93.64___GCF_900066015.1:0.1228628052)64:0.0231428727)100:0.0704959863,(MAU01661.1|Bacteria___Chloroflexota-Anaerolineae___Promineofilales___GCA-2699125_sp002699125___96.97___GCA_002699125.1:0.1090518468,(HCB48504.1|Bacteria___Chloroflexota-Anaerolineae___Promineofilales___UBA11865_sp003519205___71.96___GCA_003519205.1:0.2751453559,WP-095044645.1|Bacteria___Chloroflexota-Anaerolineae___Promineofilales___Promineofilum_breve___93.64___GCF_900066015.1:0.1189351047)82:0.0579427531)76:0.0421283881)99:0.1006808958,((OGO46049.1|Bacteria___Chloroflexota-Anaerolineae___Anaerolineales___RBG-16-64-43_sp001796965___68.89___GCA_001796965.1:0.1092518819,(PJF30516.1|Bacteria___Chloroflexota-Anaerolineae___SBR1031___CP2-2F_sp002794705___50.45___GCA_002794705.1:0.0942231078,(PJF28853.1|Bacteria___Chloroflexota-Anaerolineae___SBR1031___GCA-2794515_sp002794515___79.44___GCA_002794515.1:0.0289998238,(MAS32748.1|Bacteria___Chloroflexota-Anaerolineae___SBR1031___GCA-2702065_sp002702065___97.27___GCA_002702065.1:0.0808653142,(KXK48851.1|Bacteria___Chloroflexota-Anaerolineae___SBR1031___OLB13_sp001567485___89.14___GCA_001567485.1:0.1488404249,MAU08931.1|Bacteria___Chloroflexota-Anaerolineae___SBR1031___GCA-2699585_sp002699585___92.73___GCA_002699585.1:0.0599142746)56:0.0195506268)85:0.0240776364)100:0.0622270321)100:0.0604044043)69:0.0220949564,(((PKN94345.1|Bacteria___Chloroflexota-Anaerolineae___Anaerolineales___UBA8950_sp002840685___99.09___GCA_002840685.1:0.0724846387,PKN95039.1|Bacteria___Chloroflexota-Anaerolineae___Anaerolineales___UBA8950_sp002840685___99.09___GCA_002840685.1:0.1980295896)61:0.0178029699,(OIO90311.1|Bacteria___Chloroflexota-Anaerolineae___Anaerolineales___CG2-30-58-95_sp001872165___59.24___GCA_001872165.1:0.0788924786,(OGO21572.1|Bacteria___Chloroflexota-Anaerolineae___Anaerolineales___RBG-16-51-16_sp001796785___74.85___GCA_001796785.1:0.1033073908,HAV76117.1|Bacteria___Chloroflexota-Anaerolineae___Anaerolineales___UBA12294_sp003484265___79.69___GCA_003484265.1:0.0859321606)92:0.0340102297)79:0.0278220762)80:0.0287196817,((PWB52036.1|Bacteria___Chloroflexota-Anaerolineae___Anaerolineales___FEB-25_sp003105035___89.09___GCA_003105035.1:0.0939548530,(PWH19609.1|Bacteria___Chloroflexota-Anaerolineae___Anaerolineales___NAK19_sp003130835___90___GCA_003130835.1:0.1126846306,OQY92191.1|Bacteria___Chloroflexota-Anaerolineae___Anaerolineales___UTCFX2_sp002050125___74.91___GCA_002050125.1:0.0565206920)74:0.0285244919)99:0.0420737218,(WP-054520834.1|Bacteria___Chloroflexota-Anaerolineae___Anaerolineales___Thermanaerothrix_daxensis___92.73___GCF_001306145.1:0.0828352265,(((WP-062284182.1|Bacteria___Chloroflexota-Anaerolineae___Anaerolineales___Flexilinea_flocculi___81.82___GCF_001192795.1:0.2147432266,HAF61819.1|Bacteria___Chloroflexota-Anaerolineae___Anaerolineales___UBA4781_sp003446605___80.45___GCA_003446605.1:0.0774266420)69:0.0366680240,(HCB48503.1|Bacteria___Chloroflexota-Anaerolineae___Promineofilales___UBA11865_sp003519205___71.96___GCA_003519205.1:0.7476189723,(HCS38589.1|Bacteria___Chloroflexota-Anaerolineae___Anaerolineales___UBA6107_sp003524305___89.09___GCA_003524305.1:0.0934308203,(HAE85792.1|Bacteria___Chloroflexota-Anaerolineae___Anaerolineales___49-20_sp003445715___88.18___GCA_003445715.1:0.1315386457,WP-087862634.1|Bacteria___Chloroflexota-Anaerolineae___Anaerolineales___Brevefilum_fermentans___91.82___GCF_900184705.1:0.1072631520)95:0.0592198193)47:0.0188835446)15:0.0061595864)11:0.0080966020,(HBO33197.1|Bacteria___Chloroflexota-Anaerolineae___Anaerolineales___T78_sp003532515___77.27___GCA_003532515.1:0.6678927194,(WP-062420545.1|Bacteria___Chloroflexota-Anaerolineae___Anaerolineales___Leptolinea_tardivitalis___99.09___GCF_001050275.1:0.0801733964,(WP-075062348.1|Bacteria___Chloroflexota-Anaerolineae___Anaerolineales___Ornatilinea_apprima___94.55___GCF_001306115.1:0.0893014222,(WP-041455014.1|Bacteria___Chloroflexota-Anaerolineae___Anaerolineales___Anaerolinea_thermophila___93.64___GCF_000199675.1:0.0620296845,(OJX47283.1|Bacteria___Chloroflexota-Anaerolineae___Anaerolineales___UBA6170_sp001899005___93.64___GCA_001899005.1:0.0823766191,WP-062417692.1|Bacteria___Chloroflexota-Anaerolineae___Anaerolineales___Levilinea_saccharolytica___92.73___GCF_001306035.1:0.0610106496)85:0.0262770374)31:0.0079943147)28:0.0094663413)26:0.0114691487)9:0.0000027949)11:0.0089134391)54:0.0158530506)47:0.0060265327)34:0.0189032591)35:0.0206684197)65:0.0361822006)67:0.0538877234)26:0.0278332852)54:0.0290827623)87:0.0467565754)54:0.0368502872)51:0.0467404276,(((WP-080585439.1|Bacteria___Firmicutes_C-Negativicutes___Selenomonadales___Selenomonas_A_ruminantium_A___100___GCF_000284095.1:1.0249661133,(WP-080705927.1|Bacteria___Firmicutes_C-Negativicutes___Selenomonadales___Selenomonas_B_ruminantium___100___GCF_000702545.1:0.5313272020,WP-080705934.1|Bacteria___Firmicutes_C-Negativicutes___Selenomonadales___Selenomonas_B_ruminantium___100___GCF_000702545.1:0.1803678619)100:0.2706466401)91:0.1582752698,((WP-051635117.1|Bacteria___Firmicutes_C-Negativicutes___Selenomonadales___Selenomonas_A_sp000702005___100___GCF_000702005.1:0.4242453340,WP-082336112.1|Bacteria___Firmicutes_C-Negativicutes___Selenomonadales___Selenomonas_A_ruminantium_F___99.53___GCF_900113715.1:0.6813067962)98:0.1873163543,((WP-027889429.1|Bacteria___Firmicutes_C-Negativicutes___Selenomonadales___Megamonas_hypermegale___99.05___GCF_900187035.1:0.3918269461,WP-091828589.1|Bacteria___Firmicutes_C-Negativicutes___Selenomonadales___Propionispira_arboris___99.91___GCF_900109225.1:0.2418542966)43:0.0350285161,((WP-084276810.1|Bacteria___Firmicutes_C-Negativicutes___Selenomonadales___Anaerovibrio_sp000622005___99.66___GCF_000622005.1:0.5341271333,WP-072934433.1|Bacteria___Firmicutes_C-Negativicutes___Selenomonadales___Schwartzia_succinivorans___99.37___GCF_900129225.1:0.2512229613)67:0.0500148908,((WP-009729389.1|Bacteria___Firmicutes_C-Negativicutes___Selenomonadales___Centipeda_sp000315545___99.31___GCF_000315545.1:0.5274911338,HCB92741.1|Bacteria___Firmicutes_C-Negativicutes___Selenomonadales___UBA9786_sp003518745___86.43___GCA_003518745.1:0.2899072375)43:0.0419663969,(WP-005841763.1|Bacteria___Firmicutes_C-Negativicutes___Selenomonadales___Mitsuokella_multacida___100___GCF_000155955.1:0.2022319638,WP-019543581.1|Bacteria___Firmicutes_C-Negativicutes___Selenomonadales___Selenomonas_C_bovis___100___GCF_000381005.1:0.2977864882)60:0.0650916650)51:0.0479107978)75:0.0602282418)88:0.1365875261)100:0.3230669356)96:0.1470339601,(WP-091792123.1|Bacteria___Firmicutes_B-Peptococcia___Peptococcales___Peptococcus_niger___80.54___GCF_900101835.1:0.4028150029,((((tbn..145655..146746..DBXC01000006.1|Bacteria___Chloroflexota-Dehalococcoidia___Dehalococcoidales___UBA1222_sp002309415___51.49___GCA_002309415.1:0.3738595360,tbn..13554..14591..DDXZ01000005.1|Bacteria___Chloroflexota-Dehalococcoidia___UBA2247___UBA2247_sp002347295___93.73___GCA_002347295.1:0.2236948728)59:0.0674853791,(HAV10218.1|Bacteria___Chloroflexota-Dehalococcoidia___GIF9___UBA5629_sp003484395___73.6___GCA_003484395.1:0.2432672889,OGN89084.1|Bacteria___Chloroflexota-Dehalococcoidia___Dehalococcoidales___MGML01_sp001796415___51.32___GCA_001796415.1:0.2178972036)71:0.0659886886)97:0.0928190564,((GBD23633.1|Bacteria___Chloroflexota-Dehalococcoidia___UBA2991___HRBIN29_sp002898215___93.73___GCA_002898215.1:0.2913468730,(MBA01480.1|Bacteria___Chloroflexota-Dehalococcoidia___UBA2979___UBA6955_sp002707835___87.01___GCA_002707835.1:0.3109647551,(OGO46836.1|Bacteria___Chloroflexota-Dehalococcoidia___SM23-28-2___RBG-16-64-32_sp001795235___67.49___GCA_001795235.1:0.1715066820,PZC49971.1|Bacteria___Chloroflexota-Dehalococcoidia___Bin125___TK10-74A_sp003228175___80.86___GCA_003228175.2:0.3902229117)53:0.0580599375)33:0.0324021789)99:0.1035209381,((HCG91762.1|Bacteria___Chloroflexota-Dehalococcoidia___UBA3495___UBA2588_sp003523055___94.96___GCA_003523055.1:0.4216450769,MBG94344.1|Bacteria___Chloroflexota-Dehalococcoidia___GCA-2717565___GCA-2717565_sp002717565___93.23___GCA_002717565.1:0.3161739685)26:0.0232565231,((MBJ27835.1|Bacteria___Chloroflexota-Dehalococcoidia___UBA2963___GCA-2719775_sp002719775___80.45___GCA_002719775.1:0.3030557072,MBH52304.1|Bacteria___Chloroflexota-Dehalococcoidia___UBA1127___GCA-2717925_sp002717925___79.87___GCA_002717925.1:0.3101987486)56:0.0534139432,((MBG73606.1|Bacteria___Chloroflexota-Dehalococcoidia___SAR202___GCA-002694895_sp002715665___67.76___GCA_002715665.1:0.3417388839,MBA26735.1|Bacteria___Chloroflexota-Dehalococcoidia___SAR202___UBA11795_sp002708065___78.38___GCA_002708065.1:0.1878792845)100:0.1385147136,(MBP64505.1|Bacteria___Chloroflexota-Dehalococcoidia___UBA1151___GCA-002725925_sp002725925___83.66___GCA_002725925.1:0.1896562977,(MAU56082.1|Bacteria___Chloroflexota-Dehalococcoidia___UBA1151___GCA-002700125_sp002700125___86.77___GCA_002700125.1:0.2571768940,OUU77755.1|Bacteria___Chloroflexota-Dehalococcoidia___UBA1151___TMED-70_sp002171675___82.18___GCA_002171675.1:0.3212788574)99:0.1285533808)38:0.0618938871)13:0.0009753559)36:0.0453319703)94:0.0802066766)82:0.0767936291)83:0.0401931266,((RAQ95956.1|Bacteria___Chloroflexota-Ktedonobacteria___Ktedonobacterales___Thermogemmatispora_tikiterensis___98.18___GCA_003268475.1:0.0962845775,(OLE32537.1|Bacteria___Chloroflexota-Ktedonobacteria___Ktedonobacterales___UBA11361_sp001920235___56.11___GCA_001920235.1:0.1236272425,(WP-111320265.1|Bacteria___Chloroflexota-Ktedonobacteria___Ktedonobacterales___Thermosporothrix_hazakensis___98.68___GCF_003253565.1:0.0708604165,WP-052568114.1|Bacteria___Chloroflexota-Ktedonobacteria___Ktedonobacterales___Ktedonobacter_racemifer___99.67___GCF_000178855.1:0.0275373591)73:0.0382120617)88:0.0811385460)100:0.4229521200,(HAL60776.1|Bacteria___Chloroflexota-Anaerolineae___UBA7937___UBA7937_sp003453555___70.95___GCA_003453555.1:0.4436922609,(HAY85890.1|Bacteria___Chloroflexota-Anaerolineae___Anaerolineales___UBA11579_sp003486225___66.84___GCA_003486225.1:0.2831015461,((PWB54493.1|Bacteria___Chloroflexota-Anaerolineae___Anaerolineales___FEB-25_sp003105035___89.09___GCA_003105035.1:0.1623342007,(PWH14679.1|Bacteria___Chloroflexota-Anaerolineae___Anaerolineales___NAK19_sp003130835___90___GCA_003130835.1:0.3119660709,(OQY90379.1|Bacteria___Chloroflexota-Anaerolineae___Anaerolineales___UTCFX2_sp002050125___74.91___GCA_002050125.1:0.0976084694,OGO36662.1|Bacteria___Chloroflexota-Anaerolineae___Anaerolineales___RBG-16-57-11_sp001795165___86.36___GCA_001795165.1:0.1577094431)100:0.1071653413)97:0.0635472607)77:0.0391319570,(((HBO34110.1|Bacteria___Chloroflexota-Anaerolineae___Anaerolineales___T78_sp003532515___77.27___GCA_003532515.1:0.1240264855,HAE85936.1|Bacteria___Chloroflexota-Anaerolineae___Anaerolineales___49-20_sp003445715___88.18___GCA_003445715.1:0.1210105641)100:0.2100347753,(HCU56854.1|Bacteria___Chloroflexota-Anaerolineae___Anaerolineales___Brevefilum_sp003542325___60.91___GCA_003542325.1:0.1294253100,WP-087862293.1|Bacteria___Chloroflexota-Anaerolineae___Anaerolineales___Brevefilum_fermentans___91.82___GCF_900184705.1:0.1775831919)99:0.1146275016)91:0.0900970150,(((WP-075062568.1|Bacteria___Chloroflexota-Anaerolineae___Anaerolineales___Ornatilinea_apprima___94.55___GCF_001306115.1:0.1749458527,(WP-069177905.1|Bacteria___Chloroflexota-Anaerolineae___Anaerolineales___Flexilinea_sp001717545___91.82___GCF_001717545.1:0.3421249905,WP-062278127.1|Bacteria___Chloroflexota-Anaerolineae___Anaerolineales___Flexilinea_flocculi___81.82___GCF_001192795.1:0.1605545810)100:0.3312339161)61:0.0420263423,(WP-082142735.1|Bacteria___Chloroflexota-Anaerolineae___Anaerolineales___Levilinea_saccharolytica___92.73___GCF_001306035.1:0.2499297659,(OJX47088.1|Bacteria___Chloroflexota-Anaerolineae___Anaerolineales___UBA6170_sp001899005___93.64___GCA_001899005.1:0.1241040259,(PKO07753.1|Bacteria___Chloroflexota-Anaerolineae___Anaerolineales___UBA6170_sp002842045___98.45___GCA_002842045.1:0.1010130498,(MAT41011.1|Bacteria___Chloroflexota-Anaerolineae___Anaerolineales___UBA6170_sp002702705___99.09___GCA_002702705.1:0.1077536528,PKO13921.1|Bacteria___Chloroflexota-Anaerolineae___Anaerolineales___UBA6170_sp002840755___98.79___GCA_002840755.1:0.0935093948)60:0.0223643793)64:0.0259963660)100:0.1124883501)51:0.0416781380)59:0.0325137221,((WP-081420050.1|Bacteria___Chloroflexota-Anaerolineae___Anaerolineales___Leptolinea_tardivitalis___99.09___GCF_001050275.1:0.2568535787,(HAF61642.1|Bacteria___Chloroflexota-Anaerolineae___Anaerolineales___UBA4781_sp003446605___80.45___GCA_003446605.1:0.5578280555,(HBF40631.1|Bacteria___Chloroflexota-Anaerolineae___Anaerolineales___UBA6107_sp003501835___79.08___GCA_003501835.1:0.0679047050,HCS38214.1|Bacteria___Chloroflexota-Anaerolineae___Anaerolineales___UBA6107_sp003524305___89.09___GCA_003524305.1:0.1808689463)99:0.0525214235)68:0.0222086286)39:0.0279832849,(WP-062189892.1|Bacteria___Chloroflexota-Anaerolineae___Anaerolineales___Anaerolinea_thermolimosa___96.36___GCF_001050195.1:0.2293507693,(WP-075075252.1|Bacteria___Chloroflexota-Anaerolineae___Anaerolineales___Longilinea_arvoryzae___97.27___GCF_001050235.1:0.1395756668,(OGN81920.1|Bacteria___Chloroflexota-Anaerolineae___Anaerolineales___Bellilinea_sp001796355___91.82___GCA_001796355.1:0.0658688766,(WP-083461728.1|Bacteria___Chloroflexota-Anaerolineae___Anaerolineales___Thermanaerothrix_daxensis___92.73___GCF_001306145.1:0.1159549446,WP-061917814.1|Bacteria___Chloroflexota-Anaerolineae___Anaerolineales___Bellilinea_caldifistulae___92.73___GCF_001306055.1:0.0730874676)71:0.0297516381)98:0.0533092882)31:0.0120505028)50:0.0307611550)42:0.0360049888)67:0.0523846626)75:0.0731330537)48:0.0566668431)100:0.3661485000)89:0.0721001478)79:0.0633865884)59:0.0271621422)19:0.0157943688)22:0.0198705285)14:0.0092417131,(((((PZR78498.1|Bacteria___Dormibacterota-Dormibacteria___UBA8260___Palsa-875_sp003244045___95.32___GCA_003244045.1:0.0732989191,HAW10720.1|Bacteria___Dormibacterota-Dormibacteria___UBA8260___UBA8260_sp003491925___73.58___GCA_003491925.1:0.0840577506)100:0.1570892868,(OLC22514.1|Bacteria___Dormibacterota-Dormibacteria___Dormibacterales___UBA10449_sp001917815___69.83___GCA_001917815.1:0.1046282802,(PZR92727.1|Bacteria___Dormibacterota-Dormibacteria___Dormibacterales___QHBS01_sp003243885___92.44___GCA_003243885.1:0.0455099978,PZR68058.1|Bacteria___Dormibacterota-Dormibacteria___Dormibacterales___Dormibacter_sp003244185___96.3___GCA_003244185.1:0.0928486133)100:0.1018725428)100:0.1944694664)96:0.1099710487,((PZR61978.1|Bacteria___Eremiobacterota-Eremiobacteria___Eremiobacterales___Eremiobacter_sp003244105___99.07___GCA_003244105.1:0.1602426264,PZR56647.1|Bacteria___Eremiobacterota-Eremiobacteria___UBP12___QHBJ01_sp003243975___94.91___GCA_003243975.1:0.1463689902)100:0.1967124997,(((WP-097654263.1|Bacteria___Chloroflexota-Chloroflexia___Chloroflexales___Chloroploca_asiatica___99.69___GCF_002532075.1:0.2214198516,WP-006561136.1|Bacteria___Chloroflexota-Chloroflexia___Chloroflexales___Oscillochloris_trichoides___98.74___GCF_000152145.1:0.3234464335)100:0.2603385743,(KKU11219.1|Bacteria___Patescibacteria-Paceibacteria___UBA6257___GWF1-45-5_sp001001795___58.8___GCA_001001795.1:0.6731697765,PZS05436.1|Bacteria___Chloroflexota-UBA5177___UBA5177___QHBP01_sp003244175___84.82___GCA_003244175.1:0.4759293407)55:0.0684437709)56:0.0789099786,(KUK10440.1|Bacteria___Firmicutes_B-Moorellia___DTU086___41-269_sp001508005___91.24___GCA_001508005.1:1.5772975760,((MBT98490.1|Bacteria___Chloroflexota-Dehalococcoidia___UBA3495___UBA9611_sp002730485___73.71___GCA_002730485.1:0.6321698901,PCJ78725.1|Bacteria___Chloroflexota-Dehalococcoidia___UBA3495___UBA9611_sp002746355___78.88___GCA_002746355.1:0.3498122471)100:0.3681417824,(MBH52145.1|Bacteria___Chloroflexota-Dehalococcoidia___UBA1127___GCA-2717925_sp002717925___79.87___GCA_002717925.1:0.4978782483,(OGO02389.1|Bacteria___Chloroflexota-Dehalococcoidia___UBA2777___RBG-13-53-26_sp001795035___59.08___GCA_001795035.1:0.2404678722,(OGO02384.1|Bacteria___Chloroflexota-Dehalococcoidia___UBA2777___RBG-13-53-26_sp001795035___59.08___GCA_001795035.1:0.4297798092,OGO02386.1|Bacteria___Chloroflexota-Dehalococcoidia___UBA2777___RBG-13-53-26_sp001795035___59.08___GCA_001795035.1:0.2540617993)54:0.0672607675)99:0.1849269434)49:0.0431813241)100:0.2467760491)20:0.0146953431)33:0.0165489346)70:0.0251675208)60:0.0327086163,(((OGC26652.1|Bacteria___Margulisbacteria-WOR-1___O2-12-FULL-45-9___XYB2-FULL-45-9_sp001771575___88.46___GCA_001771575.1:0.0664683379,(PIS31080.1|Bacteria___Margulisbacteria-WOR-1___O2-12-FULL-45-9___GCA-2774365_sp002774365___88.89___GCA_002774365.1:0.0520934533,(OGC19397.1|Bacteria___Margulisbacteria-WOR-1___XYC2-FULL-46-14___XYC2-FULL-46-14_sp001771585___88.46___GCA_001771585.1:0.0902174502,OGC22272.1|Bacteria___Margulisbacteria-WOR-1___XYC2-FULL-46-14___XYC2-FULL-37-10_sp001771535___87.18___GCA_001771535.1:0.0345487126)74:0.0224521574)71:0.0207179844)100:0.0927771494,(PZM78761.1|Bacteria___Margulisbacteria-GWF2-35-9___GWF2-39-127___GWF2-39-127_sp003242895___93.16___GCA_003242895.1:0.1377088934,(OGI08061.1|Bacteria___Margulisbacteria-GWF2-35-9___GWF2-35-9___GWF2-35-9_sp001783275___76.15___GCA_001783275.1:0.2641857996,(MBG90942.1|Bacteria___Margulisbacteria-ZB3___UBA817___GCA-2716485_sp002716485___56.32___GCA_002716485.1:0.1151148598,(RAP38132.1|Bacteria___Margulisbacteria-ZB3___UBA817___AAA071-K20_sp003265975___84.33___GCA_003265975.1:0.0847150268,(MAH80459.1|Bacteria___Margulisbacteria-ZB3___UBA817___GCA-2690645_sp002690645___77.47___GCA_002690645.1:0.0683525132,MAQ64730.1|Bacteria___Margulisbacteria-ZB3___UBA817___GCA-002719695_sp002697535___81.97___GCA_002697535.1:0.0663758612)100:0.0890742595)69:0.0234239108)100:0.1362369367)28:0.0415107167)63:0.0429291151)100:0.1085427728,(((PIW47189.1|Bacteria___Cyanobacteria-Sericytochromatia___UBA7694___GCA-2770975_sp002783405___89.74___GCA_002783405.1:0.4914074361,PIW44934.1|Bacteria___Cyanobacteria-Sericytochromatia___UBA7694___GCA-2770975_sp002783405___89.74___GCA_002783405.1:0.1578458437)41:0.0286730902,(HBN08551.1|Bacteria___Cyanobacteria-Sericytochromatia___S15B-MN24___UBA8530_sp003503675___84___GCA_003503675.1:0.1554895945,((OGI14682.1|Bacteria___Cyanobacteria-Vampirovibrionia___Caenarcaniphilales___2-02-FULL-35-15_sp001784585___96.58___GCA_001784585.1:0.2184023476,(PWU02568.1|Bacteria___Cyanobacteria-Vampirovibrionia___Obscuribacterales___PSRH01_sp003175915___61.25___GCA_003175915.1:0.0466218448,PZM79137.1|Bacteria___Cyanobacteria-Vampirovibrionia___Obscuribacterales___QKMZ01_sp003242885___95.3___GCA_003242885.1:0.0252733203)100:0.1457132325)84:0.0314678222,((HBH18627.1|Bacteria___Cyanobacteria-Vampirovibrionia___Gastranaerophilales___UBA9579_sp003499585___71.46___GCA_003499585.1:0.0560054186,OGI00521.1|Bacteria___Cyanobacteria-Vampirovibrionia___Gastranaerophilales___GWF2-37-15_sp001784565___87.01___GCA_001784565.1:0.0808593496)95:0.0494342930,((DAA84576.1|Bacteria___Cyanobacteria-Vampirovibrionia___Gastranaerophilales___CAG-196_sp002102975___89.74___GCA_002102975.1:0.0341411107,(RAI11965.1|Bacteria___Cyanobacteria-Vampirovibrionia___Gastranaerophilales___UBA6984_sp003258725___89.74___GCA_003258725.1:0.2444226743,RAI15937.1|Bacteria___Cyanobacteria-Vampirovibrionia___Gastranaerophilales___QHMH01_sp003258795___88.03___GCA_003258795.1:0.0069737593)87:0.0315162582)98:0.0403176032,(DAA97420.1|Bacteria___Cyanobacteria-Vampirovibrionia___Gastranaerophilales___UBA2883_sp002103075___88.89___GCA_002103075.1:0.2511872481,(CDE62407.1|Bacteria___Cyanobacteria-Vampirovibrionia___Gastranaerophilales___Zag1_sp000438175___89.74___GCA_000438175.1:0.0273627880,(RAI14261.1|Bacteria___Cyanobacteria-Vampirovibrionia___Gastranaerophilales___Zag111_sp003258735___88.03___GCA_003258735.1:0.2944944511,DAA82246.1|Bacteria___Cyanobacteria-Vampirovibrionia___Gastranaerophilales___Zag111_sp002103105___89.74___GCA_002103105.1:0.0488211659)72:0.0314451230)94:0.0577994021)57:0.0277195946)100:0.1409126359)100:0.1445124577)85:0.0506703751)30:0.0116979269)42:0.0218042583,(WP-025781623.1|Bacteria___Cyanobacteria-Cyanobacteriia___Synechococcales___Synechococcus_B_spongiarum_F___69.42___GCF_000586015.1:0.4635184003,(WP-012630079.1|Bacteria___Cyanobacteria-Cyanobacteriia___Thermosynechococcales___Cyanothece_sp000022045___99.29___GCF_000022045.1:0.1725183729,((tr|Q70ZZ6|Q70ZZ6-PHYPA|Eukarya_.._3218_.._Physcomitrella_patens:0.3902484251,(tr|A8JGS6|A8JGS6-CHLRE|Eukarya_.._3055_.._Chlamydomonas_reinhardtii:0.1571824042,(tr|Q70ZZ7|Q70ZZ7-PHYPA|Eukarya_.._3218_.._Physcomitrella_patens:0.0948476322,sp|Q42545|FTSZ1-ARATH|Eukarya_.._3702_.._Arabidopsis_thaliana:0.1578641634)88:0.0578061879)100:0.1621610637)90:0.0872511520,((tr|A8JDK4|A8JDK4-CHLRE|Eukarya_.._3055_.._Chlamydomonas_reinhardtii:0.2287658307,(tr|Q9LDK5|Q9LDK5-PHYPA|Eukarya_.._3218_.._Physcomitrella_patens:0.0660101407,sp|O82533|FTZ21-ARATH|Eukarya_.._3702_.._Arabidopsis_thaliana:0.1167869346)99:0.1181719108)100:0.1284963809,((tr|M1UUD7|M1UUD7-CYAM1|Eukarya_.._280699_.._Cyanidioschyzon_merolae:0.3371500118,tr|M2Y4A3|M2Y4A3-GALSU|Eukarya_.._130081_.._Galdiera_sulphuraria:0.1778231299)100:0.1277217930,(tr|A0A125YR75|A0A125YR75-CYAM1|Eukarya_.._280699_.._Cyanidioschyzon_merolae:0.0864003962,(tr|M2Y495|M2Y495-GALSU|Eukarya_.._130081_.._Galdiera_sulphuraria:0.1491767241,((tr|K0T549|K0T549-THAOC|Eukarya_.._159749_.._Thalassiosira_oceanica:0.2826912136,tr|F0XWY8|F0XWY8-AURAN|Eukarya_.._44056_.._Aerococcus_aanophagefferens:0.2860046680)49:0.0287339661,((tr|K0T255|K0T255-THAOC|Eukarya_.._159749_.._Thalassiosira_oceanica:0.2338460672,tr|R1E929|R1E929-EMIHU|Eukarya_.._2903_.._Emilania_huleyi:0.3733240018)20:0.0322959885,(tr|D8LC51|D8LC51-ECTSI|Eukarya_.._2880_.._Ectocarpus_siliculosus:0.2715851249,(tr|D7FW93|D7FW93-ECTSI|Eukarya_.._2880_.._Ectocarpus_siliculosus:0.3880228537,tr|F0YDV5|F0YDV5-AURAN|Eukarya_.._44056_.._Aerococcus_aanophagefferens:0.2451104604)57:0.0615484844)10:0.0275516615)44:0.0450256979)94:0.0937624604)81:0.0362189160)99:0.0953055076)98:0.0758539127)39:0.0411286946)36:0.0308797163)21:0.0145748910)98:0.0889153102)88:0.0578089001)80:0.0517478725)23:0.0386870737,(((((HBR29333.1|Bacteria___Firmicutes_G-UBA4882___UBA10575___UBA11021_sp003511465___85.96___GCA_003511465.1:0.1265307678,HBE80480.1|Bacteria___Firmicutes_G-UBA4882___UBA8346___UBA8346_sp003501365___78.5___GCA_003501365.1:0.1209474797)100:0.0878241301,(OLC31392.1|Bacteria___Firmicutes_H-CSP1-3___CSP1-3___13-1-40CM-64-14_sp001917855___71.3___GCA_001917855.1:0.0589989046,KRT77139.1|Bacteria___Firmicutes_H-CSP1-3___CSP1-3___CSP1-3_sp001443485___84.41___GCA_001443485.1:0.0591013241)100:0.1915792424)87:0.0410133122,((PKQ28870.1|Bacteria___Actinobacteriota-RBG-13-55-18___Fen-727___PHEX01_sp002843005___96.58___GCA_002843005.1:0.3793459575,(HAX17949.1|Bacteria___Actinobacteriota-UBA1414___UBA1414___UBA1414_sp003486795___78.75___GCA_003486795.1:0.1260245854,PIU29133.1|Bacteria___Actinobacteriota-UBA1414___UBA1414___20-14-0-20-35-9_sp002779205___78.18___GCA_002779205.1:0.1437287729)100:0.2079699881)88:0.0558595025,(((OJU95246.1|Bacteria___Actinobacteriota-Thermoleophilia___Solirubrobacterales___67-14_sp001897355___96.98___GCA_001897355.1:0.1831687852,(GBD45987.1|Bacteria___Actinobacteriota-Thermoleophilia___Solirubrobacterales___Thermoleophilum_sp002898855___67.82___GCA_002898855.1:0.1140265292,((WP-028063340.1|Bacteria___Actinobacteriota-Thermoleophilia___Solirubrobacterales___Solirubrobacter_soli___98.71___GCF_000423665.1:0.0951513088,PZR68807.1|Bacteria___Actinobacteriota-Thermoleophilia___Solirubrobacterales___QHBW01_sp003244205___95.31___GCA_003244205.1:0.1183011267)56:0.0199048446,(WP-012935225.1|Bacteria___Actinobacteriota-Thermoleophilia___Solirubrobacterales___Conexibacter_woesei___98.29___GCF_000025265.1:0.0638200148,(WP-026911779.1|Bacteria___Actinobacteriota-Thermoleophilia___Solirubrobacterales___Patulibacter_minatonensis___96.55___GCF_000519325.1:0.1145019344,WP-107570508.1|Bacteria___Actinobacteriota-Thermoleophilia___Solirubrobacterales___SEOHO-28_sp003044185___98.72___GCF_003044185.1:0.0330297349)66:0.0243401128)70:0.0347884981)47:0.0115909817)88:0.0437550859)99:0.0686331769,((PWL79198.1|Bacteria___Actinobacteriota-Coriobacteriia___Coriobacteriales___QAMH01_sp003149935___100___GCA_003149935.1:0.0665302998,(WP-039689543.1|Bacteria___Actinobacteriota-Coriobacteriia___Coriobacteriales___DNF00809_sp000814825___100___GCF_000814825.1:0.0389685455,(WP-009078849.1|Bacteria___Actinobacteriota-Coriobacteriia___Coriobacteriales___Slackia_exigua___100___GCF_000162875.1:0.0560232376,WP-079535215.1|Bacteria___Actinobacteriota-Coriobacteriia___Coriobacteriales___Phoenicibacter_massiliensis___97.38___GCF_900169485.1:0.1172003074)62:0.0288699658)100:0.1647743508)100:0.0915382358,(CDA35513.1|Bacteria___Actinobacteriota-Coriobacteriia___Coriobacteriales___Collinsella_sp000434535___91.05___GCA_000434535.1:0.1137623774,(WP-066305300.1|Bacteria___Actinobacteriota-Coriobacteriia___Coriobacteriales___Atopobium_deltae___100___GCF_001552785.1:0.0674404678,(WP-075577504.1|Bacteria___Actinobacteriota-Coriobacteriia___Coriobacteriales___Olsenella_E_sp900119915___100___GCF_900119915.1:0.0390991705,WP-090864152.1|Bacteria___Actinobacteriota-Coriobacteriia___Coriobacteriales___Olsenella_C_umbonata___83.85___GCF_900105025.1:0.0790143363)86:0.0237255882)84:0.0300023248)100:0.1633382476)86:0.0643193809)40:0.0117317599,(((GBE57948.1|Bacteria___Actinobacteriota-Thermoleophilia___BMS3ABIN01___BMS3ABIN01_sp002897715___79.24___GCA_002897715.1:0.1064123149,(OLB24951.1|Bacteria___Actinobacteriota-Thermoleophilia___20CM-4-69-9___13-2-20CM-68-14_sp001914705___59.47___GCA_001914705.1:0.1641300021,OFW61033.1|Bacteria___Actinobacteriota-Thermoleophilia___RBG-16-64-13___RBG-16-64-13_sp001768675___86.21___GCA_001768675.1:0.0626876142)76:0.0290297474)86:0.0488026942,(OFW59607.1|Bacteria___Actinobacteriota-RBG-13-55-18___RBG-13-55-18___RBG-13-55-18_sp001768645___96.58___GCA_001768645.1:0.1346733623,(HAL29827.1|Bacteria___Actinobacteriota-Coriobacteriia___OPB41___UBA7930_sp003453535___93.75___GCA_003453535.1:0.1282661811,(HAW60012.1|Bacteria___Actinobacteriota-UBA9087___UBA9087___UBA9087_sp003491635___72.17___GCA_003491635.1:0.0801241858,(OFW34871.1|Bacteria___Actinobacteriota-UBA9087___UBA10029___UBA10029_sp001767575___80.88___GCA_001767575.1:0.0248329167,OIO84648.1|Bacteria___Actinobacteriota-UBA9087___UBA10029___CG2-30-50-142_sp001871795___94.55___GCA_001871795.1:0.0309173483)100:0.0484093228)79:0.0134154093)96:0.0407009143)70:0.0207832684)55:0.0302302091,((PKQ28893.1|Bacteria___Actinobacteriota-RBG-13-55-18___Fen-727___PHEX01_sp002843005___96.58___GCA_002843005.1:0.4503135045,(WP-047866322.1|Bacteria___Actinobacteriota-Rubrobacteria___Rubrobacterales___Rubrobacter_A_aplysinae___97.81___GCF_001029505.1:0.0345340404,(WP-011564468.1|Bacteria___Actinobacteriota-Rubrobacteria___Rubrobacterales___Rubrobacter_B_xylanophilus___98.25___GCF_000014185.1:0.0190803846,WP-038681737.1|Bacteria___Actinobacteriota-Rubrobacteria___Rubrobacterales___Rubrobacter_radiotolerans___98.68___GCF_900175965.1:0.0408019620)91:0.0394450889)100:0.1289264193)47:0.0420838152,(((GBE58119.1|Bacteria___Actinobacteriota-Thermoleophilia___BMS3ABIN01___BMS3ABIN01_sp002897715___79.24___GCA_002897715.1:0.2167052675,OFW57515.1|Bacteria___Actinobacteriota-Thermoleophilia___RBG-16-64-13___RBG-16-64-13_sp001768675___86.21___GCA_001768675.1:0.2621145220)61:0.0672779876,(OLB24161.1|Bacteria___Actinobacteriota-Thermoleophilia___20CM-4-69-9___13-2-20CM-68-14_sp001914705___59.47___GCA_001914705.1:0.3007694645,((WP-084269968.1|Bacteria___Actinobacteriota-Thermoleophilia___Solirubrobacterales___Patulibacter_minatonensis___96.55___GCF_000519325.1:0.0576310319,WP-007578743.1|Bacteria___Actinobacteriota-Thermoleophilia___Solirubrobacterales___Patulibacter_medicamentivorans___96.58___GCF_000240225.1:0.0794166102)100:0.0877769393,(OJU94300.1|Bacteria___Actinobacteriota-Thermoleophilia___Solirubrobacterales___67-14_sp001897355___96.98___GCA_001897355.1:0.2462097208,((WP-107569160.1|Bacteria___Actinobacteriota-Thermoleophilia___Solirubrobacterales___SEOHO-28_sp003044185___98.72___GCF_003044185.1:0.0871285080,WP-037396719.1|Bacteria___Actinobacteriota-Thermoleophilia___Solirubrobacterales___Conexibacter_A_sp000688095___100___GCF_000688095.1:0.0704092816)63:0.0243123096,((PZS14759.1|Bacteria___Actinobacteriota-Thermoleophilia___Solirubrobacterales___Palsa-465_sp003244035___87.34___GCA_003244035.1:0.0647111284,(WP-093115446.1|Bacteria___Actinobacteriota-Thermoleophilia___Solirubrobacterales___Thermoleophilum_album___95.26___GCF_900108055.1:0.0139858522,GBD46536.1|Bacteria___Actinobacteriota-Thermoleophilia___Solirubrobacterales___Thermoleophilum_sp002898855___67.82___GCA_002898855.1:0.0320066553)100:0.1535245452)66:0.0206164981,(PZR69619.1|Bacteria___Actinobacteriota-Thermoleophilia___Solirubrobacterales___QHBW01_sp003244205___95.31___GCA_003244205.1:0.1038699976,(WP-012936131.1|Bacteria___Actinobacteriota-Thermoleophilia___Solirubrobacterales___Conexibacter_woesei___98.29___GCF_000025265.1:0.0384019932,(WP-081686517.1|Bacteria___Actinobacteriota-Thermoleophilia___Solirubrobacterales___Solirubrobacter_sp000425945___99.14___GCF_000425945.1:0.0485673281,WP-064750534.1|Bacteria___Actinobacteriota-Thermoleophilia___Solirubrobacterales___Solirubrobacter_soli___98.71___GCF_000423665.1:0.0583344347)100:0.1077291023)75:0.0230468993)49:0.0069638032)87:0.0358899501)81:0.0380456947)99:0.0914726818)100:0.1279874124)71:0.0597017018)88:0.0500892904,(((GBC86496.1|Bacteria___Actinobacteriota-UBA4738___UBA4738___HRBIN12_sp002898915___66.9___GCA_002898915.1:0.1605779369,(PZN34626.1|Bacteria___Actinobacteriota-Acidimicrobiia___UBA5794___ZC4RG35_sp003242515___92.31___GCA_003242515.1:0.1766741143,(GBD84684.1|Bacteria___Actinobacteriota-Acidimicrobiia___UBA5794___BMS3Bbin01_sp002897675___95.73___GCA_002897675.1:0.1685281117,(HAX82382.1|Bacteria___Actinobacteriota-Acidimicrobiia___UBA5794___UBA11373_sp003486285___64.4___GCA_003486285.1:0.1704383934,GBE24948.1|Bacteria___Actinobacteriota-Acidimicrobiia___UBA5794___BMS3BBIN02_sp002898115___71.28___GCA_002898115.1:0.1196604787)43:0.0240150995)39:0.0200687133)97:0.0739675256)70:0.0364067946,((WP-139027125.1|Bacteria___Actinobacteriota-Actinobacteria___Mycobacteriales___Mycobacterium_bohemicum___94.11___GCF_001053185.1:0.3557705633,WP-077016810.1|Bacteria___Actinobacteriota-Actinobacteria___Propionibacteriales___Kribbella_sp001984195___100___GCF_001984195.1:0.0884319448)74:0.0336333433,(WP-004012222.1|Bacteria___Actinobacteriota-Actinobacteria___Actinomycetales___Mobiluncus_mulieris___99.05___GCF_000160615.1:0.3404335353,(WP-006292756.1|Bacteria___Actinobacteriota-Actinobacteria___Actinomycetales___Scardovia_inopinata___99.3___GCF_001042695.1:0.3616903212,WP-022859563.1|Bacteria___Actinobacteriota-Actinobacteria___Actinomycetales___Bifidobacterium_magnum___96.23___GCF_000741255.1:0.2851269526)100:0.1932183643)91:0.0705866645)84:0.0732773244)78:0.0332307636,(WP-082123680.1|Bacteria___Actinobacteriota-Acidimicrobiia___IMCC26256___IMCC26256_sp001023575___99.15___GCF_001023575.1:0.1024567121,(((HAN08213.1|Bacteria___Actinobacteriota-Acidimicrobiia___Microtrichales___UBA9040_sp003452475___73.09___GCA_003452475.1:0.0850928764,MBA50749.1|Bacteria___Actinobacteriota-Acidimicrobiia___Microtrichales___MedAcidi-G3_sp002708935___95.73___GCA_002708935.1:0.0944485642)100:0.0918277422,(MBJ45367.1|Bacteria___Actinobacteriota-Acidimicrobiia___Microtrichales___MedAcidi-G2A_sp002719235___73.79___GCA_002719235.1:0.1596132907,(MBT69751.1|Bacteria___Actinobacteriota-Acidimicrobiia___Microtrichales___MedAcidi-G1_sp002729765___72.38___GCA_002729765.1:0.2027942253,(MAU03189.1|Bacteria___Actinobacteriota-Acidimicrobiia___Microtrichales___S20-B6_sp002699725___84.48___GCA_002699725.1:0.1059304305,MAG03223.1|Bacteria___Actinobacteriota-Acidimicrobiia___Microtrichales___UBA3125_sp002687745___96.15___GCA_002687745.1:0.0851241071)68:0.0374604453)93:0.0446650667)40:0.0341406444)74:0.0277425531,((WP-012224643.1|Bacteria___Actinobacteriota-Acidimicrobiia___Microtrichales___Microthrix_parvicella___93.59___GCF_000299415.1:0.1181339447,(MAM32359.1|Bacteria___Actinobacteriota-Acidimicrobiia___Microtrichales___UBA11606_sp002694825___70.09___GCA_002694825.1:0.0879491664,(PHX94469.1|Bacteria___Actinobacteriota-Acidimicrobiia___Microtrichales___BACL27_sp002737635___69.06___GCA_002737635.1:0.2254971060,BAN02264.1|Bacteria___Actinobacteriota-Acidimicrobiia___Microtrichales___Ilumatobacter_coccineus___99.15___GCA_000348785.1:0.0931253724)96:0.0452881100)72:0.0221955942)39:0.0225254729,(PLS75178.1|Bacteria___Actinobacteriota-Acidimicrobiia___Acidimicrobiales___GCA-2861595_sp002861595___81.77___GCA_002861595.1:0.0521038505,(OYV65307.1|Bacteria___Actinobacteriota-Acidimicrobiia___Acidimicrobiales___RAAP-2_sp002255315___72.34___GCA_002255315.1:0.2251985674,(WP-052603932.1|Bacteria___Actinobacteriota-Acidimicrobiia___Acidimicrobiales___Acidithrix_ferrooxidans___98.29___GCF_000949295.1:0.3190806382,(WP-072788795.1|Bacteria___Actinobacteriota-Acidimicrobiia___Acidimicrobiales___Ferrithrix_thermotolerans___100___GCF_900128965.1:0.1398319612,(WP-035389665.1|Bacteria___Actinobacteriota-Acidimicrobiia___Acidimicrobiales___Ferrimicrobium_acidiphilum___96.58___GCF_000745905.1:0.0983732961,WP-015798658.1|Bacteria___Actinobacteriota-Acidimicrobiia___Acidimicrobiales___Acidimicrobium_ferrooxidans___94.87___GCF_000023265.1:0.1108045162)94:0.0614377043)90:0.0588552313)64:0.0219143888)31:0.0185784538)85:0.0361849545)25:0.0045733437)39:0.0210627110)98:0.0572607005)100:0.0641442871)49:0.0158686529)42:0.0242280395)47:0.0173822383)84:0.0406720461)84:0.0288356913)58:0.0279117865,(((PUU88056.1|Bacteria___Firmicutes_F-Halanaerobiia___Halanaerobiales___Halanaerobium_sp003070825___90.37___GCA_003070825.1:0.0612055679,WP-089758468.1|Bacteria___Firmicutes_F-Halanaerobiia___Halanaerobiales___Halarsenatibacter_silvermanii___96.93___GCF_900103135.1:0.1581898870)100:0.1015629076,((WP-018247693.1|Bacteria___Firmicutes_F-Halanaerobiia___Halobacteroidales___Orenia_marismortui___99.13___GCF_000379025.1:0.0516244418,WP-015327414.1|Bacteria___Firmicutes_F-Halanaerobiia___Halobacteroidales___Halobacteroides_halobius___98.23___GCF_000328625.1:0.0848774313)100:0.0591499276,(WP-089748629.1|Bacteria___Firmicutes_F-Halanaerobiia___Halobacteroidales___Frackibacter_sp900114655___78.01___GCF_900114655.1:0.0499667402,(WP-013277739.1|Bacteria___Firmicutes_F-Halanaerobiia___Halobacteroidales___Acetohalobium_arabaticum___97.41___GCF_000144695.1:0.0727135879,WP-078809036.1|Bacteria___Firmicutes_F-Halanaerobiia___Halobacteroidales___Selenihalanaerobacter_shriftii___97.41___GCF_900167185.1:0.0461248307)90:0.0286779881)97:0.0519217540)88:0.0229788026)100:0.1355998768,(((HAI20504.1|Bacteria___Firmicutes_E-DTU015___UBA8153___UBA8153_sp003449495___79.71___GCA_003449495.1:0.3033554622,HAN86087.1|Bacteria___Firmicutes_G-SHA-98___DTUO25___UBA10085_sp003456765___67.13___GCA_003456765.1:0.1188794073)57:0.0313251202,(KLU40447.1|Bacteria___Firmicutes_G-Limnochordia___DTU010___1109_sp001028815___95.55___GCA_001028815.1:0.1058241266,(OUM98403.1|Bacteria___Firmicutes_G-Limnochordia___Limnochordales___ZCTH02-B6_sp002159155___91.58___GCA_002159155.1:0.0906390423,WP-068136929.1|Bacteria___Firmicutes_G-Limnochordia___Limnochordales___Limnochorda_pilosa___92.16___GCF_001544015.1:0.1750038117)76:0.0339548887)76:0.0231158594)67:0.0374742654,(((WP-004097603.1|Bacteria___Firmicutes_C-Negativicutes___Sporomusales___Acetonema_longum___99.37___GCF_000219125.1:0.2000072881,(WP-071142525.1|Bacteria___Firmicutes_C-Negativicutes___Acidaminococcales___Acidaminococcus_timonensis___100___GCF_900106585.1:0.2176162772,CDB35895.1|Bacteria___Firmicutes_C-Negativicutes___Acidaminococcales___Phascolarctobacterium_sp000436095___97.88___GCA_000436095.1:0.1829698793)98:0.0676742931)66:0.0372816232,(WP-075865978.1|Bacteria___Firmicutes_B-Desulfotomaculia___Carboxydothermales___Carboxydothermus_islandicus___99.68___GCF_001950325.1:0.0686017536,(WP-006689953.1|Bacteria___Firmicutes_C-Negativicutes___Selenomonadales___Centipeda_flueggei___98.89___GCF_000160695.1:0.3314463323,WP-021771647.1|Bacteria___Firmicutes_C-Negativicutes___Selenomonadales___Mitsuokella_sp000469545___98.91___GCF_000469545.1:0.0990190641)100:0.1562312444)30:0.0215986073)92:0.0397450673,((WP-072905559.1|Bacteria___Firmicutes_D-Proteinivoracia___Proteinivoracales___Anaerobranca_californiensis___98.31___GCF_900142275.1:0.1930623072,(((WP-012447766.1|Bacteria___Firmicutes_D-Natranaerobiia___Natranaerobiales___Natranaerobius_thermophilus___98.31___GCF_000020005.1:0.0328201763,WP-089023114.1|Bacteria___Firmicutes_D-Natranaerobiia___Natranaerobiales___Natranaerobius_A_trueperi___97.88___GCF_002216005.1:0.0409828044)100:0.1613610506,(HAA38284.1|Bacteria___Firmicutes_D-Dethiobacteria___Dethiobacterales___UBA9865_sp003444375___55.68___GCA_003444375.1:0.0362687867,WP-008516016.1|Bacteria___Firmicutes_D-Dethiobacteria___Dethiobacterales___Dethiobacter_alkaliphilus___95.76___GCF_000174415.1:0.0496736471)100:0.0535458642)46:0.0294505677,(WP-072331713.1|Bacteria___Firmicutes_I-Bacilli_A___Thermoactinomycetales___DSM-45891_sp900119485___99.23___GCF_900119485.1:0.1091756426,(((WP-025251145.1|Bacteria___Firmicutes-Bacilli___Mycoplasmatales___Spiroplasma_B_sabaudiense___99.25___GCF_000565215.1:0.3647446646,OKZ89062.1|Bacteria___Firmicutes-Bacilli___Acholeplasmatales___CAG-307_sp001916215___97.33___GCA_001916215.1:0.5127380722)96:0.2013890165,(WP-069643989.1|Bacteria___Firmicutes_J-Desulfuribacillia___Desulfuribacillales___Desulfuribacillus_alkaliarsenatis___96.92___GCF_001730225.1:0.0251830917,WP-069702815.1|Bacteria___Firmicutes_J-Desulfuribacillia___Desulfuribacillales___Desulfuribacillus_A_stibiiarsenatis___96.03___GCF_001742305.1:0.0164680152)100:0.0734423551)66:0.0261569384,(WP-087457664.1|Bacteria___Firmicutes_K-Alicyclobacillia___Tumebacillales___Tumebacillus_A_avium___97.69___GCF_002162355.1:0.0283080927,(WP-109430440.1|Bacteria___Firmicutes_K-Alicyclobacillia___Alicyclobacillales___Acidibacillus_A_sulfuroxidans___98.08___GCF_003144315.1:0.1326966310,(WP-029420606.1|Bacteria___Firmicutes_K-Alicyclobacillia___Alicyclobacillales___Alicyclobacillus_H_macrosporangiidus_B___97.53___GCF_000702485.1:0.0488388622,(WP-026961672.1|Bacteria___Firmicutes_K-Alicyclobacillia___Alicyclobacillales___Alicyclobacillus_G_herbarius___98.56___GCF_000430585.1:0.0818538955,(WP-072873777.1|Bacteria___Firmicutes_K-Alicyclobacillia___Alicyclobacillales___Alicyclobacillus_I_montanus___97.38___GCF_900142255.1:0.0197243288,WP-041695095.1|Bacteria___Firmicutes_K-Alicyclobacillia___Alicyclobacillales___Alicyclobacillus_acidocaldarius_A___100___GCF_000219875.1:0.0396340308)100:0.0519199344)78:0.0202453829)100:0.0593190924)81:0.0107200852)100:0.0607567996)37:0.0083985419)100:0.0980649146)30:0.0129029975)75:0.0282979404,(((PZN03323.1|Bacteria___Firmicutes_A-Thermovenabulia___Thermovenabulales___ZC4RG34_sp003242255___92.31___GCA_003242255.1:0.0349417412,WP-059032912.1|Bacteria___Firmicutes_A-Thermovenabulia___Thermovenabulales___Tepidanaerobacter_syntrophicus___89.42___GCF_001485475.1:0.1058332870)100:0.0623651929,((tbn..15196..16431..DFEW01000003.1|Bacteria___Firmicutes_A-Clostridia___Christensenellales___UBA3792_sp002369195___68.03___GCA_002369195.1:0.2495802971,(WP-025747359.1|Bacteria___Firmicutes_A-Mahellia___Caldicoprobacterales___Caldicoprobacter_oshimai___97.55___GCF_000526435.1:0.0592668827,WP-013781200.1|Bacteria___Firmicutes_A-Mahellia___Mahellales___Mahella_australiensis___97.98___GCF_000213255.1:0.1245735184)94:0.0325157537)96:0.0382994308,(WP-073341205.1|Bacteria___Firmicutes_A-Thermoanaerobacteria___Caldanaerobiales___Caldanaerobius_fijiensis___100___GCF_900129075.1:0.0700467319,(WP-096230235.1|Bacteria___Firmicutes_A-Thermoanaerobacteria___Thermoanaerobacterales___Thermoanaerobacterium_sp900205865___99.88___GCF_900205865.1:0.0471811808,WP-011025862.1|Bacteria___Firmicutes_A-Thermoanaerobacteria___Thermoanaerobacterales___Caldanaerobacter_subterraneus___94.43___GCF_000007085.1:0.0612480015)100:0.0581867884)93:0.0322673207)78:0.0188914099)99:0.0545573233,((KUK31114.1|Bacteria___Firmicutes_B-Syntrophomonadia___Thermacetogeniales___50-218_sp001508855___91.56___GCA_001508855.1:0.2645786680,(WP-041433387.1|Bacteria___Firmicutes_B-Syntrophomonadia___Syntrophomonadales___Syntrophothermus_lipocalidus___98.81___GCF_000092405.1:0.0635720601,(WP-073091834.1|Bacteria___Firmicutes_B-Syntrophomonadia___Syntrophomonadales___Thermosyntropha_lipolytica___99.36___GCF_900129805.1:0.0319793286,(PKM77645.1|Bacteria___Firmicutes_B-Syntrophomonadia___Syntrophomonadales___Syntrophomonas_B_sp002840245___97.75___GCA_002840245.1:0.0761053689,WP-046497351.1|Bacteria___Firmicutes_B-Syntrophomonadia___Syntrophomonadales___Syntrophomonas_B_zehnderi___96.55___GCF_000983115.1:0.0589451980)99:0.0407919316)100:0.0704602487)99:0.0447554734)76:0.0097308922,((WP-078664591.1|Bacteria___Firmicutes_B-Thermincolia_A___Carboxydocellales___Carboxydocella_thermautotrophica___99.68___GCF_003054495.1:0.1454460997,((WP-052216849.1|Bacteria___Firmicutes_B-Thermincolia___Thermincolales___Thermincola_ferriacetica___99.49___GCF_001263415.1:0.0301172382,(PKM44087.1|Bacteria___Firmicutes_B-Thermincolia___Thermincolales___GW-Firmicutes-8_sp002840165___96.79___GCA_002840165.1:0.0406836755,PKM80652.1|Bacteria___Firmicutes_B-Thermincolia___Thermincolales___W-Firmicutes-14_sp002840275___99.83___GCA_002840275.1:0.0295807683)92:0.0228974205)94:0.0307446478,((WP-015739527.1|Bacteria___Firmicutes_B-Desulfotomaculia___Ammonifexales___Ammonifex_degensii___95.84___GCF_000024605.1:0.1292516828,WP-012302520.1|Bacteria___Firmicutes_B-Desulfotomaculia___Ammonifexales___Desulforudis_audaxviator___98.09___GCF_000018425.1:0.0869862283)83:0.0327694605,(WP-031513439.1|Bacteria___Firmicutes_B-Desulfotomaculia___Desulfotomaculales___Desulfotomaculum_D_alkaliphilum___98.64___GCF_000711975.1:0.0655996939,((HBY05078.1|Bacteria___Firmicutes_B-Desulfotomaculia___Desulfotomaculales___46-80_sp003513005___91.56___GCA_003513005.1:0.0890879330,(HAG08148.1|Bacteria___Firmicutes_B-Desulfotomaculia___Desulfotomaculales___SCADC1-2-3_sp003445555___72.59___GCA_003445555.1:0.0754409535,WP-018085527.1|Bacteria___Firmicutes_B-Desulfotomaculia___Desulfotomaculales___Desulfurispora_thermophila___99.37___GCF_000376385.1:0.0496919844)61:0.0123274567)53:0.0105458864,(KJS11551.1|Bacteria___Firmicutes_B-Desulfotomaculia___Desulfotomaculales___BRH-c8a_sp000961575___80.57___GCA_000961575.1:0.1138561934,(KJS14692.1|Bacteria___Firmicutes_B-Desulfotomaculia___Desulfotomaculales___Desulfocucumis_sp000961595___98.1___GCA_000961595.1:0.0179766524,(WP-066634796.1|Bacteria___Firmicutes_B-Desulfotomaculia___Desulfotomaculales___Desulfotomaculum_E_intricatum___99.36___GCF_001592105.1:0.0707453471,WP-092469815.1|Bacteria___Firmicutes_B-Desulfotomaculia___Desulfotomaculales___Desulfotomaculum_C_arcticum___99.27___GCF_900113335.1:0.0739294878)5:0.0156950562)9:0.0115723894)55:0.0173769783)49:0.0181993596)64:0.0149578624)72:0.0179310537)82:0.0219676665)46:0.0047876332,((WP-084054375.1|Bacteria___Firmicutes_B-Peptococcia___Peptococcales___Desulfonispora_thiosulfatigenes___98.34___GCF_900176035.1:0.1184446178,(KJS83847.1|Bacteria___Firmicutes_B-Peptococcia___Peptococcales___BICA1-8_sp000802045___93.28___GCA_000802045.1:0.0667778375,(PKM89478.1|Bacteria___Firmicutes_B-Peptococcia___DRI-13___W-Firmicutes-12_sp002841595___92.61___GCA_002841595.1:0.1049223396,WP-034422748.1|Bacteria___Firmicutes_B-Peptococcia___DRI-13___DRI-13_sp000746025___98.72___GCF_000746025.1:0.0468406834)92:0.0518114546)59:0.0174572623)76:0.0311694633,((PZN44762.1|Bacteria___Firmicutes_E-Symbiobacteriia___Symbiobacteriales___ZC4RG38_sp003242505___90.66___GCA_003242505.1:0.0832452343,(WP-020374582.1|Bacteria___Firmicutes_E-Sulfobacillia___Sulfobacillales___Sulfobacillus_thermosulfidooxidans___99___GCF_900176145.1:0.1267528911,((WP-011195350.1|Bacteria___Firmicutes_E-Symbiobacteriia___Symbiobacteriales___Symbiobacterium_thermophilum___98.02___GCF_000009905.1:0.0111075653,PZN70618.1|Bacteria___Firmicutes_E-Symbiobacteriia___Symbiobacteriales___Symbiobacterium_sp003242675___97.03___GCA_003242675.1:0.0090130350)100:0.0678396263,(PZN09685.1|Bacteria___Firmicutes_E-Thermaerobacteria___Thermaerobacterales___Thermaerobacter_sp003242195___91.09___GCA_003242195.1:0.0091779438,(WP-013495291.1|Bacteria___Firmicutes_E-Thermaerobacteria___Thermaerobacterales___Thermaerobacter_marianensis___100___GCF_000184705.1:0.0063360786,WP-006903930.1|Bacteria___Firmicutes_E-Thermaerobacteria___Thermaerobacterales___Thermaerobacter_subterraneus___100___GCF_000183545.2:0.0034564391)65:0.0110116560)100:0.1103080373)89:0.0343387435)46:0.0137295897)96:0.0348612039,(((tbn..204700..205647..DLGE01000001.1|Bacteria___Firmicutes_B-Dehalobacteriia___UBA7702___UBA7702_sp002482535___93.07___GCA_002482535.1:0.3010039726,WP-089609952.1|Bacteria___Firmicutes_B-Dehalobacteriia___Dehalobacteriales___Dehalobacterium_formicoaceticum___95.62___GCF_002224645.1:0.0606817794)100:0.0712654189,(WP-072773852.1|Bacteria___Firmicutes_B-Desulfitobacteriia___Desulfitobacteriales___Desulfitobacterium_chlororespirans___98.98___GCF_900143285.1:0.0588521744,(KUO60729.1|Bacteria___Firmicutes_B-Desulfitobacteriia___Desulfitobacteriales___Gracilibacter_sp001516055___96.21___GCA_001516055.1:0.1599689179,WP-047810777.1|Bacteria___Firmicutes_B-Desulfitobacteriia___Desulfitobacteriales___Desulfosporosinus_acididurans___99.43___GCF_001029285.1:0.0631638232)52:0.0217535832)71:0.0319553003)78:0.0293675611,((WP-012283121.1|Bacteria___Firmicutes_B-Desulfitobacteriia___Heliobacteriales___Heliobacterium_modesticaldum___100___GCF_000019165.1:0.1472573553,WP-028991008.1|Bacteria___Firmicutes_B-Syntrophomonadia___Thermacetogeniales___Thermacetogenium_phaeum___98.52___GCF_000305935.1:0.0894936393)56:0.0219772110,(WP-109206607.1|Bacteria___Firmicutes_B-Moorellia___Moorellales___Moorella_sp003116935___99.23___GCF_003116935.1:0.0688784939,(WP-088553549.1|Bacteria___Firmicutes_B-Moorellia___Calderihabitantales___Calderihabitans_maritimus___97.4___GCF_002207765.1:0.0523906266,(WP-028307443.1|Bacteria___Firmicutes_B-Moorellia___Desulfitibacterales___Desulfitibacter_alkalitolerans___98.81___GCF_000620305.1:0.1045033705,(KUK09972.1|Bacteria___Firmicutes_B-Moorellia___DTU086___41-269_sp001508005___91.24___GCA_001508005.1:0.0325269098,tbn..37678..38718..LFTO01000057.1|Bacteria___Firmicutes_B-Moorellia___DTU086___DTU086_sp001513335___90.2___GCA_001513335.1:0.0949184448)97:0.0493599863)71:0.0288663085)53:0.0181462255)70:0.0206434977)51:0.0130755585)74:0.0214890231)41:0.0081654388)51:0.0153832013)76:0.0170582835)89:0.0196049925)68:0.0092406100)74:0.0229860950)82:0.0124999162)35:0.0100322186)36:0.0187470435)58:0.0402725709,(((WP-002821354.1|Bacteria___Firmicutes-Bacilli___Lactobacillales___Oenococcus_oeni___99.2___GCF_000372485.1:0.3144356099,WP-052933617.1|Bacteria___Firmicutes-Bacilli___Lactobacillales___Lactobacillus_delbrueckii___98.3___GCF_001433875.1:0.1556945081)100:0.1738096059,(WP-054697381.1|Bacteria___Firmicutes_B-Syntrophomonadia___Syntrophomonadales___Syntrophomonas_A_palmitatica___96.92___GCF_001311885.1:0.3160279271,WP-088369428.1|Bacteria___Firmicutes_B-TC1___TC1___TC1_sp001584725___72.38___GCF_001584725.1:0.2852316399)10:0.0475172801)14:0.0192606200,((WP-018703811.1|Bacteria___Firmicutes_C-Negativicutes___Anaeromusales___Anaeromusa_burkinensis___100___GCF_000430605.1:0.4096110358,(WP-019879710.1|Bacteria___Firmicutes_C-Negativicutes___Acidaminococcales___Succinispira_mobilis___99.4___GCF_000384135.1:0.4438704255,(WP-051533430.1|Bacteria___Firmicutes_C-Negativicutes___Selenomonadales___Anaerovibrio_sp000622005___99.66___GCF_000622005.1:0.5574785737,WP-085022241.1|Bacteria___Firmicutes_C-Negativicutes___Selenomonadales___Anaerovibrio_sp002100115___99.66___GCF_002100115.1:0.0469392277)100:0.3066550366)64:0.0386133727)77:0.0574159445,(tbn..87291..88412..DIWW01000012.1|Bacteria___Firmicutes_B-Peptococcia___DRI-13___UBA5745_sp002435905___59.79___GCA_002435905.1:0.3446864320,(((CDA52907.1|Bacteria___Firmicutes_A-Clostridia___Christensenellales___PeH17_sp000435055___93.13___GCA_000435055.1:0.3608489581,(HBU12462.1|Bacteria___Firmicutes_A-Clostridia___Christensenellales___UBA5399_sp003510345___86.34___GCA_003510345.1:0.4280626340,SNT95037.1|Bacteria___Firmicutes_A-Clostridia___Christensenellales___GCA-900199385_sp900199385___96.15___GCA_900199385.1:0.1776029027)53:0.0653963452)86:0.0658732075,((WP-045170284.1|Bacteria___Firmicutes_A-Thermoanaerobacteria___Caldicellulosiruptorales___Caldicellulosiruptor_morganii___95.07___GCF_000955745.1:0.3524702384,(CCZ95384.1|Bacteria___Firmicutes_A-Clostridia___4C28d-15___CAG-1435_sp000433775___91.94___GCA_000433775.1:0.5068156305,(HCG67761.1|Bacteria___Firmicutes_A-Clostridia___Oscillospirales___CAG-390_sp003523225___72.26___GCA_003523225.1:0.3213479108,((WP-013499630.1|Bacteria___Firmicutes_A-Clostridia___Oscillospirales___Ruminococcus_D_albus___77.08___GCF_000179635.2:0.5123934493,HAG13573.1|Bacteria___Firmicutes_A-Clostridia___Oscillospirales___Firm-04_sp003446315___80.45___GCA_003446315.1:0.1796662554)91:0.1219953723,(HCS02624.1|Bacteria___Firmicutes_A-Clostridia___Oscillospirales___CAG-115_sp003531585___91.39___GCA_003531585.1:0.4326292085,(HBH95934.1|Bacteria___Firmicutes_A-Clostridia___Oscillospirales___Ruminiclostridium_E_sp003508605___83.53___GCA_003508605.1:0.3908535432,HBW65232.1|Bacteria___Firmicutes_A-Clostridia___Oscillospirales___Ruminiclostridium_E_sp003512525___95.97___GCA_003512525.1:0.2569466930)100:0.1579193939)98:0.1352127672)99:0.1008982836)98:0.1032140937)54:0.0461088382)73:0.0677385289,(PKN98636.1|Bacteria___Chloroflexota-Anaerolineae___Anaerolineales___UBA6107_sp002840715___86.52___GCA_002840715.1:0.3838377715,(((WP-106012657.1|Bacteria___Firmicutes_A-Clostridia___Saccharofermentanales___Fastidiosipila_sanguinis___82.62___GCF_002998295.1:0.2551987778,WP-093122257.1|Bacteria___Firmicutes_A-Clostridia___Saccharofermentanales___Saccharofermentans_sp900111435___88.98___GCF_900111435.1:0.2514801505)100:0.2422658614,(CDD68434.1|Bacteria___Firmicutes_A-Clostridia___4C28d-15___CAG-475_sp000434435___84.79___GCA_000434435.1:0.3916073434,(HAE88410.1|Bacteria___Firmicutes_A-Clostridia___4C28d-15___CAG-1252_sp003445835___75.95___GCA_003445835.1:0.3830124466,PWM01218.1|Bacteria___Firmicutes_A-Clostridia___4C28d-15___QALS01_sp003150575___95.14___GCA_003150575.1:0.3039500360)71:0.0650526776)95:0.1013104811)73:0.0417296481,((SCI07160.1|Bacteria___Firmicutes_A-Clostridia___Monoglobales___CAG-41_sp900066215___97.99___GCA_900066215.1:0.4310924248,(WP-079651607.1|Bacteria___Firmicutes_A-Clostridia___Peptostreptococcales___Peptoanaerobacter_yurii___99.3___GCF_900167215.1:0.4626318670,WP-051188451.1|Bacteria___Firmicutes_A-Clostridia___Peptostreptococcales___Proteocatella_sphenisci___99.3___GCF_000423525.1:0.3442584633)95:0.1612986262)44:0.0372497321,(OKZ77409.1|Bacteria___Firmicutes_A-Clostridia___TANB77___CAG-269_sp001916035___73.79___GCA_001916035.1:0.6142589409,(WP-106086540.1|Bacteria___Firmicutes_A-Clostridia___Lachnospirales___W11650_sp002999035___90.49___GCF_002999035.1:0.4956170963,((WP-005602287.1|Bacteria___Firmicutes_A-Clostridia___Lachnospirales___Butyrivibrio_A_crossotus___95.3___GCF_000156015.1:0.4680312278,(WP-081903072.1|Bacteria___Firmicutes_A-Clostridia___Lachnospirales___NK4A144_sp000746015___99.28___GCF_000746015.1:0.3000522783,(WP-081675854.1|Bacteria___Firmicutes_A-Clostridia___Lachnospirales___Butyrivibrio_sp000424145___99.58___GCF_000424145.1:0.3385717127,WP-090076488.1|Bacteria___Firmicutes_A-Clostridia___Lachnospirales___Lachnobacterium_sp900113385___99.03___GCF_900113385.1:0.3015826228)58:0.0619241979)100:0.2256715852)100:0.2186063075,((WP-027423211.1|Bacteria___Firmicutes_A-Clostridia___Lachnospirales___NK4A144_sp000621405___98.21___GCF_000621405.1:0.4120916731,(WP-044992720.1|Bacteria___Firmicutes_A-Clostridia___Lachnospirales___AC2028_sp000702085___99.52___GCF_000702085.1:0.4643010657,WP-089990977.1|Bacteria___Firmicutes_A-Clostridia___Lachnospirales___UBA3766_sp900100245___95.2___GCF_900100245.1:0.5261445376)90:0.1160767697)81:0.1007650627,((WP-081777524.1|Bacteria___Firmicutes_A-Clostridia___Lachnospirales___NK4A136_sp000621425___96.79___GCF_000621425.1:0.3560970221,HCM92899.1|Bacteria___Firmicutes_A-Clostridia___Lachnospirales___UBA2868_sp003535955___75.22___GCA_003535955.1:0.2302655401)59:0.0594212509,(WP-092872649.1|Bacteria___Firmicutes_A-Clostridia___Lachnospirales___Acetitomaculum_ruminis___95.4___GCF_900112085.1:0.3710107414,WP-084554752.1|Bacteria___Firmicutes_A-Clostridia___Lachnospirales___Eubacterium_F_xylanophilum___98.66___GCF_000518685.1:0.3254759259)35:0.0541812500)65:0.0650778725)67:0.0468832890)49:0.0349285082)60:0.0449005168)33:0.0300236942)72:0.0505884334)22:0.0139530567)20:0.0114947033)65:0.0245127058)73:0.0319031366,((AKH32421.1|Bacteria___Patescibacteria-Gracilibacteria___Absconditabacterales___Aalborg-AAW-1_sp001007975___78.45___GCA_001007975.1:0.0991970647,(RAL57439.1|Bacteria___Patescibacteria-Gracilibacteria___Absconditabacterales___HOT-345_sp003260355___74.16___GCA_003260355.1:0.0743598746,(AHB41273.1|Bacteria___Patescibacteria-Gracilibacteria___Absconditabacterales___UBA5124_sp000503875___79.86___GCA_000503875.1:0.0575394975,PJA48028.1|Bacteria___Patescibacteria-Gracilibacteria___Absconditabacterales___UM-FILTER-40-9_sp002791215___64.5___GCA_002791215.1:0.0628100009)96:0.0603569886)98:0.0837874529)100:0.3884197196,((((MAX18455.1|Bacteria___Chloroflexota-Dehalococcoidia___SAR202___UBA1123_sp002710885___71.29___GCA_002710885.1:0.2975347946,(MBK15601.1|Bacteria___Chloroflexota-Dehalococcoidia___SAR202___GCA-2719675_sp002719675___92.83___GCA_002719675.1:0.9307378903,MBM04725.1|Bacteria___Chloroflexota-Dehalococcoidia___SAR202___GCA-002723415_sp002721445___95.38___GCA_002721445.1:0.3759876048)96:0.1577206009)99:0.3704126695,((PID83166.1|Bacteria___Patescibacteria-Paceibacteria___UBA9983_A___GCA-2747955_sp002747955___70.6___GCA_002747955.1:0.4881082937,PIR58430.1|Bacteria___Patescibacteria-Paceibacteria___Paceibacterales___GWA2-46-15_sp002772575___51.21___GCA_002772575.1:0.5089708345)69:0.0601737178,((PIR90958.1|Bacteria___Patescibacteria-Paceibacteria___Paceibacterales___CG1-02-41-26_sp002773545___69.83___GCA_002773545.1:0.4474860833,OHA66914.1|Bacteria___Patescibacteria-Paceibacteria___Paceibacterales___O2-12-FULL-45-9_sp001823215___54.83___GCA_001823215.1:0.2949529764)77:0.0914143615,(PIV45484.1|Bacteria___Patescibacteria-Paceibacteria___Paceibacterales___GCA-002790695_sp002780915___67.7___GCA_002780915.1:0.5081663168,(GBD33795.1|Bacteria___Patescibacteria-Paceibacteria___Paceibacterales___HRBIN34_sp002923395___79.6___GCA_002923395.1:1.0321268998,((PIR58248.1|Bacteria___Patescibacteria-Paceibacteria___Paceibacterales___GWA2-46-15_sp002772575___51.21___GCA_002772575.1:0.6035409023,PIV45701.1|Bacteria___Patescibacteria-Paceibacteria___Paceibacterales___GCA-002790695_sp002780915___67.7___GCA_002780915.1:0.6039890805)76:0.0996079140,((PIS34807.1|Bacteria___Patescibacteria-Paceibacteria___Paceibacterales___PEYH01_sp002774465___64.79___GCA_002774465.1:0.5868723244,(PIR02089.1|Bacteria___Patescibacteria-Paceibacteria___Paceibacterales___GCA-002782225_sp002787295___67.41___GCA_002787295.1:0.4348455874,(OGZ24325.1|Bacteria___Patescibacteria-Paceibacteria___Paceibacterales___MHMH01_sp001819335___50.79___GCA_001819335.1:0.2947744600,(KKW35316.1|Bacteria___Patescibacteria-Paceibacteria___UBA9983_A___GWA1-54-10_sp001004665___75.29___GCA_001004665.1:0.3471415287,(OHA65482.1|Bacteria___Patescibacteria-Paceibacteria___Paceibacterales___O2-12-FULL-45-9_sp001823215___54.83___GCA_001823215.1:0.2925847169,OHA77799.1|Bacteria___Patescibacteria-Paceibacteria___Paceibacterales___UBA10102_sp001825035___67.62___GCA_001825035.1:0.2320362925)85:0.0920357312)100:0.2414146908)48:0.0294120602)45:0.0314239439)67:0.0482524881,((GBD34010.1|Bacteria___Patescibacteria-Paceibacteria___Paceibacterales___HRBIN34_sp002923395___79.6___GCA_002923395.1:0.9582696208,OGZ27694.1|Bacteria___Patescibacteria-Paceibacteria___Paceibacterales___XYB1-FULL-40-15_sp001821555___62.67___GCA_001821555.1:0.2140833627)94:0.2089719383,((OHA70912.1|Bacteria___Patescibacteria-Paceibacteria___Paceibacterales___2-12-FULL-40-12_sp001823315___62.2___GCA_001823315.1:0.3130379733,(PIV65010.1|Bacteria___Patescibacteria-Paceibacteria___Paceibacterales___PETJ01_sp002781125___59.48___GCA_002781125.1:0.1842326506,PIU43876.1|Bacteria___Patescibacteria-Paceibacteria___Paceibacterales___GCA-002779355_sp002779355___61.3___GCA_002779355.1:0.2902789550)88:0.0913462505)42:0.0399357644,((OGZ69939.1|Bacteria___Patescibacteria-Paceibacteria___Paceibacterales___GWA2-33-14_sp001820215___56.93___GCA_001820215.1:0.1385113183,(OGZ80043.1|Bacteria___Patescibacteria-Paceibacteria___Paceibacterales___UBA11703_sp001822075___77.72___GCA_001822075.1:0.2705849528,KKQ23676.1|Bacteria___Patescibacteria-Paceibacteria___Paceibacterales___GWA2-37-10_sp000992015___60.4___GCA_000992015.1:0.2092035496)42:0.0372072912)100:0.2819864222,((PIR89904.1|Bacteria___Patescibacteria-Paceibacteria___Paceibacterales___CG1-02-37-13_sp002773495___58.55___GCA_002773495.1:0.4851469851,PIR91708.1|Bacteria___Patescibacteria-Paceibacteria___Paceibacterales___CG1-02-41-26_sp002773545___69.83___GCA_002773545.1:0.4100909305)100:0.2169882200,(OIP77225.1|Bacteria___Patescibacteria-ABY1___UBA2591___CG2-30-36-38_sp001873465___53.13___GCA_001873465.1:0.1754236142,PIU47149.1|Bacteria___Patescibacteria-Paceibacteria___Paceibacterales___GCA-002779425_sp002779425___63.06___GCA_002779425.1:0.2373383727)100:0.1327213084)99:0.1531439899)99:0.1661547696)14:0.0072752521)43:0.0390683429)86:0.1030907677)100:0.4278148612)97:0.1928631373)55:0.0608774688)64:0.0731915135)88:0.0860512863)88:0.1278123561,(MBI04378.1|Bacteria___Proteobacteria-Alphaproteobacteria___HIMB59___AG-337-I02_sp002718135___70.43___GCA_002718135.1:0.4483191304,((MBA33627.1|Bacteria___Proteobacteria-Alphaproteobacteria___Pelagibacterales___Pelagibacter_sp002708525___50.6___GCA_002708525.1:0.3439923869,(SPU57686.1|Bacteria___Proteobacteria-Alphaproteobacteria___Caulobacterales___Brevundimonas_vesicularis_A___99.68___GCA_900445985.1:0.6753473853,(WP-060210242.1|Bacteria___Firmicutes-Bacilli___Bacillales_A___Sporosarcina_B_koreensis___97.9___GCF_001531445.1:0.2383256907,WP-071838648.1|Bacteria___Cyanobacteria-Cyanobacteriia___Cyanobacteriales___Tolypothrix_B_campylonemoides___99.52___GCF_000828075.2:0.2148904731)95:0.0779029531)35:0.0473280713)100:0.2046415562,((MBC37284.1|Bacteria___Proteobacteria-Alphaproteobacteria___UBA8558___UBA8558_sp002712065___56.59___GCA_002712065.1:0.2806985773,((MBV44625.1|Bacteria___Proteobacteria-Alphaproteobacteria___Rhizobiales___GCA-002731945_sp002731945___79.08___GCA_002731945.1:0.3105243057,MAV62490.1|Bacteria___Proteobacteria-Alphaproteobacteria___Rhizobiales___MED-G09_sp002704345___56.59___GCA_002704345.1:0.3115876258)100:0.3528550772,(MAY89739.1|Bacteria___Proteobacteria-Alphaproteobacteria___TMED127___GCA-2710765_sp002710765___66.53___GCA_002710765.1:0.1292791470,(OUT46162.1|Bacteria___Proteobacteria-Alphaproteobacteria___TMED127___TMED13_sp002167825___94.51___GCA_002167825.1:0.2085889287,MAZ07244.1|Bacteria___Proteobacteria-Alphaproteobacteria___TMED127___GCA-2715305_sp002706585___62.64___GCA_002706585.1:0.0923874746)100:0.1028392034)100:0.2957248016)72:0.0652463408)46:0.0110685389,((OUX22984.1|Bacteria___Proteobacteria-Alphaproteobacteria___HIMB59___HIMB59_sp002169365___51.95___GCA_002169365.1:0.4640262319,((PCJ29356.1|Bacteria___Proteobacteria-Alphaproteobacteria___Rickettsiales___GCA-2402195_sp002402195___91.07___GCA_002402195.1:0.2043171304,(WP-045797238.1|Bacteria___Proteobacteria-Alphaproteobacteria___Rickettsiales___Orientia_chuto___94.79___GCF_000964595.1:0.3119650116,WP-106874518.1|Bacteria___Proteobacteria-Alphaproteobacteria___Rickettsiales___Phycorickettsia_trachydisci___89.65___GCF_003015145.1:0.2763507376)62:0.0406732956)84:0.0512097839,((WP-108672970.1|Bacteria___Proteobacteria-Alphaproteobacteria___Fokiniales___Fokinia_solitaria___89.38___GCF_003072485.1:0.5700610186,(MBH89942.1|Bacteria___Proteobacteria-Alphaproteobacteria___Rhodospirillales_A___GCA-2717285_sp002717285___87.94___GCA_002717285.1:0.3450366370,MAE44221.1|Bacteria___Proteobacteria-Alphaproteobacteria___Rhodospirillales_A___GCA-2686765_sp002686765___62.87___GCA_002686765.1:0.2403490258)93:0.0984632777)86:0.0652011474,((OLA80168.1|Bacteria___Proteobacteria-Alphaproteobacteria___RF32___51-20_sp001917175___96.77___GCA_001917175.1:0.0874356166,(OLA66025.1|Bacteria___Proteobacteria-Alphaproteobacteria___RF32___CAG-267_sp001917135___64.32___GCA_001917135.1:0.1392042344,HCU59230.1|Bacteria___Proteobacteria-Alphaproteobacteria___RF32___UBA1254_sp003542415___70.62___GCA_003542415.1:0.1111505096)74:0.0402590979)100:0.1747842438,(MAJ13937.1|Bacteria___Proteobacteria-Alphaproteobacteria___Puniceispirillales___TMED54_sp002691795___85.02___GCA_002691795.1:0.3467927699,((OQX94358.1|Bacteria___Proteobacteria-Alphaproteobacteria___Rs-D84___NBLK01_sp002084505___58.95___GCA_002084505.1:0.8198228128,(sp|Q54Z54|FTSZA-DICDI|Eukarya_.._44689_.._Dyctiostelium_discoideum:0.1656109917,tr|A0A152A3R7|A0A152A3R7-9MYCE|Eukarya_.._361077_.._Dyctiostelium_lacteum:0.0688801756)100:0.2530133345)72:0.0765213494,(tr|A0A0L0DIK3|A0A0L0DIK3-THETB|Eukarya_.._461836_.._Thecamonas_trahens:0.4957516206,(sp|Q9GPZ7|FTSZB-DICDI|Eukarya_.._44689_.._Dyctiostelium_discoideum:0.0927671261,tr|A0A151Z865|A0A151Z865-9MYCE|Eukarya_.._361077_.._Dyctiostelium_lacteum:0.2727677865)100:0.7000998065)51:0.0301604283)78:0.0859347498)73:0.0700953017)71:0.0592589913)45:0.0203724723)62:0.0123258564)61:0.0247095060,((PDH19885.1|Bacteria___Proteobacteria-Alphaproteobacteria___Pelagibacterales___Pelagibacter_A_sp002457475___57.8___GCA_002457475.1:0.2514299472,WP-040747263.1|Bacteria___Proteobacteria-Alphaproteobacteria___Pelagibacterales___HIMB114_sp000163555___98.81___GCF_000163555.2:0.1478181403)100:0.1663941359,((WP-067979084.1|Bacteria___Proteobacteria-Alphaproteobacteria___Rickettsiales___Neorickettsia_sp001593535___97.71___GCF_001593535.1:0.3750920163,(HCS23687.1|Bacteria___Proteobacteria-Alphaproteobacteria___Micavibrionales___UBA2020_sp003524565___74.69___GCA_003524565.1:0.2684409096,(MAH87338.1|Bacteria___Proteobacteria-Alphaproteobacteria___UBA7985___UBA7985_sp002690455___65.48___GCA_002690455.1:0.3331470697,(PPR38457.1|Bacteria___Proteobacteria-Alphaproteobacteria___GCA-002720895___GCA-002720895_sp002937775___52.75___GCA_002937775.1:0.1891403462,PPR43370.1|Bacteria___Proteobacteria-Alphaproteobacteria___GCA-002720895___PTKQ01_sp002937815___61.89___GCA_002937815.1:0.1131856111)100:0.2409366980)44:0.0438001592)32:0.0113935820)39:0.0197765059,(PPR09758.1|Bacteria___Proteobacteria-Alphaproteobacteria___UBA1280___UBA12223_sp002937495___70.77___GCA_002937495.1:0.2923278170,(((MBF96855.1|Bacteria___Proteobacteria-Alphaproteobacteria___TMED109___GCA-2715505_sp002715505___90.81___GCA_002715505.1:0.3067856385,(MBE53091.1|Bacteria___Proteobacteria-Alphaproteobacteria___TMED109___GCA-2714055_sp002714055___57.48___GCA_002714055.1:0.0945424661,MBF86425.1|Bacteria___Proteobacteria-Alphaproteobacteria___TMED109___GCA-002727615_sp002715265___71.58___GCA_002715265.1:0.1044508133)98:0.0721093040)100:0.1086831981,((WP-111400392.1|Bacteria___Proteobacteria-Alphaproteobacteria___Acetobacterales___Humitalea_rosea___100___GCF_003253705.1:0.1207348156,WP-043334596.1|Bacteria___Proteobacteria-Alphaproteobacteria___Acetobacterales___Belnapia_moabensis___100___GCF_000745835.1:0.1509846766)76:0.0443957036,((OYV91487.1|Bacteria___Proteobacteria-Alphaproteobacteria___Acetobacterales___Acidiphilium_sp002279355___98.76___GCA_002279355.1:0.1677055477,WP-011631131.1|Bacteria___Proteobacteria-Alphaproteobacteria___Acetobacterales___Granulibacter_bethesdensis___99.5___GCF_000014285.2:0.0473586321)92:0.0520704266,(WP-086554551.1|Bacteria___Proteobacteria-Alphaproteobacteria___Acetobacterales___Acetobacter_sp002153485___98.01___GCF_002153485.1:0.1472988887,(WP-018979703.1|Bacteria___Proteobacteria-Alphaproteobacteria___Acetobacterales___Saccharibacter_floricola___99.25___GCF_000378165.1:0.3368098823,WP-068169107.1|Bacteria___Proteobacteria-Alphaproteobacteria___Acetobacterales___Neokomagataea_thailandica___99.25___GCF_001598495.1:0.1213862339)100:0.0961467369)71:0.0188287806)67:0.0140068174)100:0.0859152712)51:0.0301594523,(OJU10500.1|Bacteria___Proteobacteria-Alphaproteobacteria___UBA1301___UBA6038_sp001896865___78.85___GCA_001896865.1:0.1943236713,(((PJI40164.1|Bacteria___Proteobacteria-Alphaproteobacteria___Ferrovibrionales___Ferrovibrio_sp002796975___98.59___GCA_002796975.1:0.1275591463,(WP-018632678.1|Bacteria___Proteobacteria-Alphaproteobacteria___Rhodobacterales___Neomegalonema_perideroedes___99.84___GCF_000374145.1:0.1300210961,(WP-106159936.1|Bacteria___Proteobacteria-Alphaproteobacteria___Rhodobacterales___Hasllibacter_halocynthiae___97.12___GCF_003003095.1:0.1181167148,(WP-111431304.1|Bacteria___Proteobacteria-Alphaproteobacteria___Rhodobacterales___DSL-40_sp003258405___100___GCF_003258405.1:0.1190116498,((PQM57221.1|Bacteria___Proteobacteria-Alphaproteobacteria___Rhodobacterales___GCA-002705045_sp002699695___86.2___GCA_002699695.2:0.1447106780,(MAP00609.1|Bacteria___Proteobacteria-Alphaproteobacteria___Rhodobacterales___GCA-002705045_sp002703515___62.82___GCA_002703515.1:0.1521144009,PQM58057.1|Bacteria___Proteobacteria-Alphaproteobacteria___Rhodobacterales___GCA-002705045_sp002725175___82.71___GCA_002725175.2:0.0849116287)83:0.0371889926)93:0.0523854599,((WP-085376743.1|Bacteria___Proteobacteria-Alphaproteobacteria___Rhodobacterales___Paracoccus_contaminans___98.17___GCF_002105555.1:0.1445664889,PVH29914.1|Bacteria___Proteobacteria-Alphaproteobacteria___Rhodobacterales___Pararhodobacter_sp003076755___99.44___GCA_003076755.1:0.0595900750)78:0.0318239079,(WP-085888474.1|Bacteria___Proteobacteria-Alphaproteobacteria___Rhodobacterales___Pseudooceanicola_marinus___98.49___GCF_002786295.1:0.0383366165,(MBC66180.1|Bacteria___Proteobacteria-Alphaproteobacteria___Rhodobacterales___GCA-002712045_sp002712045___83.18___GCA_002712045.1:0.0955620571,MAV72459.1|Bacteria___Proteobacteria-Alphaproteobacteria___Rhodobacterales___HIMB11_sp002711145___62.67___GCA_002711145.1:0.0523920732)65:0.0266666944)32:0.0148314080)59:0.0191407284)70:0.0181683840)61:0.0278020894)100:0.1046577600)97:0.0487617377)84:0.0395624781,((MBL42297.1|Bacteria___Proteobacteria-Alphaproteobacteria___GCA-2701885___GCA-2701885_sp002722055___96.77___GCA_002722055.1:0.1665050891,WP-073955891.1|Bacteria___Proteobacteria-Alphaproteobacteria___Rhodospirillales_A___Thalassospira_sp001907695___100___GCF_001907695.1:0.1600295734)63:0.0273750405,(((WP-025976240.1|Bacteria___Proteobacteria-Alphaproteobacteria___Caulobacterales___Brevundimonas_naejangsanensis_A___100___GCF_000635915.2:0.0611546215,WP-023449248.1|Bacteria___Proteobacteria-Alphaproteobacteria___Caulobacterales___Asticcacaulis_sp000495835___99.84___GCF_000495835.1:0.0719548420)100:0.1597892985,(tr|A0A0L0DY44|A0A0L0DY44-THETB|Eukarya_.._461836_.._Thecamonas_trahens:0.4289040989,(tr|D7FPY0|D7FPY0-ECTSI|Eukarya_.._2880_.._Ectocarpus_siliculosus:0.1920799774,tr|W4GEB7|W4GEB7-9STRA|Eukarya_.._112090_.._Aphanomyces_astaci:0.2003749923)98:0.1140361394)83:0.0918380964)42:0.0317405418,((SBV99936.1|Bacteria___Proteobacteria-Alphaproteobacteria___Rhodospirillales___Alpha-05_sp900079695___98.51___GCA_900079695.1:0.1543865926,(tr|A0A125YJH4|A0A125YJH4-CYAM1|Eukarya_.._280699_.._Cyanidioschyzon_merolae:0.7046659714,tr|A0A125YMD5|A0A125YMD5-CYAM1|Eukarya_.._280699_.._Cyanidioschyzon_merolae:0.2466142465)69:0.0719256006)61:0.0523288466,(WP-092783205.1|Bacteria___Proteobacteria-Alphaproteobacteria___Rhodospirillales___Rhodospira_trueperi___100___GCF_900101965.1:0.1343834016,((WP-076400449.1|Bacteria___Proteobacteria-Alphaproteobacteria___Rhodospirillales___Insolitispirillum_peregrinum___99.5___GCF_900156605.1:0.0850174058,WP-043645093.1|Bacteria___Proteobacteria-Alphaproteobacteria___Rhodospirillales___Caenispirillum_salinarum___99.5___GCF_000315795.1:0.0943506458)48:0.0174227045,(WP-041795660.1|Bacteria___Proteobacteria-Alphaproteobacteria___Rhodospirillales___Pararhodospirillum_photometricum___100___GCF_000284415.1:0.1226248732,(WP-092615208.1|Bacteria___Proteobacteria-Alphaproteobacteria___Rhodospirillales___Roseospirillum_parvum___99.5___GCF_900100455.1:0.1083311765,PHX99778.1|Bacteria___Proteobacteria-Alphaproteobacteria___Rhodospirillales_C___GCA-2737725_sp002737725___96.02___GCA_002737725.1:0.1112110187)48:0.0153229876)63:0.0245180572)84:0.0359288112)94:0.0328475805)57:0.0201013467)45:0.0097802247)60:0.0085431133)57:0.0156129167,((MBV39750.1|Bacteria___Proteobacteria-Alphaproteobacteria___GCA-2731375___GCA-2731375_sp002731375___96.46___GCA_002731375.1:0.1713815471,(((WP-104828719.1|Bacteria___Proteobacteria-Alphaproteobacteria___Caulobacterales___Marinicaulis_flavus___98.3___GCF_002943565.1:0.0827002489,WP-013300733.1|Bacteria___Proteobacteria-Alphaproteobacteria___Caulobacterales___Parvularcula_bermudensis___97.23___GCF_000152825.2:0.1526040828)100:0.0516013068,((MAU40598.1|Bacteria___Proteobacteria-Alphaproteobacteria___Sphingomonadales___GCA-2700365_sp002700365___94.81___GCA_002700365.1:0.0777021096,PCJ35122.1|Bacteria___Proteobacteria-Alphaproteobacteria___Sphingomonadales___Emcibacter_sp002402225___91.17___GCA_002402225.1:0.0865619259)96:0.0462961059,(WP-068304873.1|Bacteria___Proteobacteria-Alphaproteobacteria___Sphingomonadales___Kordiimonas_lacus___97.83___GCF_001550055.1:0.1776512229,(WP-042086074.1|Bacteria___Proteobacteria-Alphaproteobacteria___Sphingomonadales___Q-1_sp000710935___100___GCF_000710935.1:0.1493223838,((PZU50306.1|Bacteria___Proteobacteria-Alphaproteobacteria___Sphingomonadales___UBA6171_sp003248865___100___GCA_003248865.1:0.1240505366,WP-008603244.1|Bacteria___Proteobacteria-Alphaproteobacteria___Sphingomonadales___Pacificimonas_flava___100___GCF_000342165.1:0.0975239268)69:0.0319310714,((WP-106512105.1|Bacteria___Proteobacteria-Alphaproteobacteria___Sphingomonadales___Sphningosinicella_sp003012735___100___GCF_003012735.1:0.5991159241,(WP-106512104.1|Bacteria___Proteobacteria-Alphaproteobacteria___Sphingomonadales___Sphningosinicella_sp003012735___100___GCF_003012735.1:0.2073788559,WP-106515545.1|Bacteria___Proteobacteria-Alphaproteobacteria___Sphingomonadales___Sphningosinicella_sp003012735___100___GCF_003012735.1:0.1352704208)53:0.0227280533)100:0.1263449914,(WP-093666052.1|Bacteria___Proteobacteria-Alphaproteobacteria___Sphingomonadales___Sphingomonas_sp900110035___99.57___GCF_900110035.1:0.0993642244,(PIW54114.1|Bacteria___Proteobacteria-Alphaproteobacteria___Sphingomonadales___1-14-0-65-65-10_sp002783485___94.45___GCA_002783485.1:0.0767827382,(WP-048886153.1|Bacteria___Proteobacteria-Alphaproteobacteria___Sphingomonadales___Erythrobacter_B_atlanticus___99.14___GCF_001077815.2:0.0531938605,WP-040964916.1|Bacteria___Proteobacteria-Alphaproteobacteria___Sphingomonadales___Erythrobacter_A_vulgaris___99.25___GCF_000756795.1:0.0759665042)70:0.0241155283)99:0.0721545682)58:0.0345796700)95:0.0735385488)98:0.0758299107)79:0.0230006031)68:0.0212235325)93:0.0379316265)91:0.0253667621,((((PHS27946.1|Bacteria___Proteobacteria-Alphaproteobacteria___Caulobacterales___Robiginitomaculum_B_sp002733495___92.34___GCA_002733495.1:0.1787130371,PJK29774.1|Bacteria___Proteobacteria-Alphaproteobacteria___NRL2___NRL2_sp002798435___99.94___GCA_002798435.1:0.1987899597)23:0.0285806433,(WP-022696479.1|Bacteria___Proteobacteria-Alphaproteobacteria___Caulobacterales___Euryhalocaulis_caribicus___99.84___GCF_000412185.1:0.2421145124,(PHR60429.1|Bacteria___Proteobacteria-Alphaproteobacteria___Caulobacterales___Robiginitomaculum_A_sp002733905___98.38___GCA_002733905.1:0.0898382656,WP-017930970.1|Bacteria___Proteobacteria-Alphaproteobacteria___Caulobacterales___Robiginitomaculum_antarcticum___99.51___GCF_000365025.1:0.1364611035)100:0.0930634366)28:0.0202903218)72:0.0352734472,(MAZ90437.1|Bacteria___Proteobacteria-Alphaproteobacteria___Caulobacterales___Maricaulis_sp002707795___76.65___GCA_002707795.1:0.1173165478,(WP-108985763.1|Bacteria___Proteobacteria-Alphaproteobacteria___Caulobacterales___Phycosocius_bacilliformis___98.16___GCF_003112735.1:0.1535204724,(WP-066773040.1|Bacteria___Proteobacteria-Alphaproteobacteria___Caulobacterales___SWB02_sp001679665___98.86___GCF_001679665.1:0.1550689155,(MBN03997.1|Bacteria___Proteobacteria-Alphaproteobacteria___Caulobacterales___Ponticaulis_sp002723155___68.71___GCA_002723155.1:0.1016853959,((OUX94809.1|Bacteria___Proteobacteria-Alphaproteobacteria___Caulobacterales___Henriciella_sp002172915___93.83___GCA_002172915.1:0.2475701049,WP-011645420.1|Bacteria___Proteobacteria-Alphaproteobacteria___Caulobacterales___Hyphomonas_neptunium___99.68___GCF_000013025.1:0.1455812655)94:0.0820547892,(OYX49585.1|Bacteria___Proteobacteria-Alphaproteobacteria___Caulobacterales___UBA7672_sp002280725___94.75___GCA_002280725.1:0.1849137664,(WP-015826258.1|Bacteria___Proteobacteria-Alphaproteobacteria___Caulobacterales___Hirschia_baltica___99.57___GCF_000023785.1:0.0847078397,MBB34523.1|Bacteria___Proteobacteria-Alphaproteobacteria___Caulobacterales___Hirschia_sp002709235___99.03___GCA_002709235.1:0.1507988122)84:0.0565844091)51:0.0375244135)57:0.0172414109)84:0.0272355478)95:0.0544504170)62:0.0178945477)44:0.0185043017)59:0.0115920728,((MBG51080.1|Bacteria___Proteobacteria-Alphaproteobacteria___Parvibaculales___Mf105b01_sp002715765___96.64___GCA_002715765.1:0.0833513713,(WP-108844644.1|Bacteria___Proteobacteria-Alphaproteobacteria___Parvibaculales___UBA8337_sp900197605___63.34___GCF_900197605.1:0.0851663848,WP-008518117.1|Bacteria___Proteobacteria-Alphaproteobacteria___Parvibaculales___Micropelagos_sp000293845___98.71___GCF_000293845.2:0.1455318526)100:0.1043599666)37:0.0082939907,(WP-038034072.1|Bacteria___Proteobacteria-Alphaproteobacteria___Rhizobiales___Thermopetrobacter_sp000746275___100___GCF_000746275.1:0.1646706442,((PLX35600.1|Bacteria___Proteobacteria-Alphaproteobacteria___Rhizobiales___BM303_sp002869085___96.12___GCA_002869085.1:0.1251546981,(MAT22393.1|Bacteria___Proteobacteria-Alphaproteobacteria___Rhizobiales___TMED25_sp002699615___82.62___GCA_002699615.1:0.1464871137,PCI87975.1|Bacteria___Proteobacteria-Alphaproteobacteria___Rhizobiales___OCS116_sp002401855___84.13___GCA_002401855.1:0.1105900102)81:0.0319416286)31:0.0120968810,(WP-045366350.1|Bacteria___Proteobacteria-Alphaproteobacteria___Rhizobiales___Methyloceanibacter_caenitepidi___97.78___GCF_000828475.1:0.1468552414,((WP-013419718.1|Bacteria___Proteobacteria-Alphaproteobacteria___Rhizobiales___Rhodomicrobium_vannielii___97.77___GCF_000166055.1:0.1974083289,((WP-072385585.1|Bacteria___Proteobacteria-Alphaproteobacteria___Rhizobiales___Ga0077555_sp900117415___60.13___GCF_900117415.1:0.1634451796,WP-051439015.1|Bacteria___Proteobacteria-Alphaproteobacteria___Rhizobiales___Allorhizobium_selenitireducens___98.72___GCF_000518785.1:0.6476465553)75:0.0878543649,(PZN84054.1|Bacteria___Proteobacteria-Alphaproteobacteria___Rhizobiales___ZC4RG25_sp003242645___95.77___GCA_003242645.1:0.0710786149,(PPD08856.1|Bacteria___Proteobacteria-Alphaproteobacteria___Rhizobiales___Hyphomicrobium_sp002928735___97.18___GCA_002928735.1:0.1512066834,((WP-072396788.1|Bacteria___Proteobacteria-Alphaproteobacteria___Rhizobiales___Hyphomicrobium_sp900117455___99.39___GCF_900117455.1:0.1281052747,PPD29420.1|Bacteria___Proteobacteria-Alphaproteobacteria___Rhizobiales___Hyphomicrobium_sp002928955___95.43___GCA_002928955.1:0.0792145972)21:0.0065962929,(WP-013214293.1|Bacteria___Proteobacteria-Alphaproteobacteria___Rhizobiales___Hyphomicrobium_denitrificans___99.8___GCF_000143145.1:0.1161982914,(MAI48262.1|Bacteria___Proteobacteria-Alphaproteobacteria___Rhizobiales___GCA-2689605_sp002689605___96.09___GCA_002689605.1:0.2344052270,KUO55815.1|Bacteria___Proteobacteria-Alphaproteobacteria___Rhizobiales___Filomicrobium_sp001516065___81.46___GCA_001516065.1:0.0771824399)54:0.0490974972)28:0.0133068254)37:0.0198450003)51:0.0191412024)63:0.0372263220)92:0.0733149873)92:0.0496993139,(WP-090594868.1|Bacteria___Proteobacteria-Alphaproteobacteria___Rhizobiales___Pelagibacterium_luteolum___99.18___GCF_900100665.1:0.1022041960,((WP-074444821.1|Bacteria___Proteobacteria-Alphaproteobacteria___Rhizobiales___Salinarimonas_sp900094735___98.01___GCF_900094735.1:0.0557922785,WP-109970377.1|Bacteria___Proteobacteria-Alphaproteobacteria___Rhizobiales___Methylobacterium_sp003173775___100___GCF_003173775.1:0.0609154137)86:0.0278734357,((WP-026379526.1|Bacteria___Proteobacteria-Alphaproteobacteria___Rhizobiales___Afifella_pfennigii___99.4___GCF_000688515.1:0.0908666519,WP-101532029.1|Bacteria___Proteobacteria-Alphaproteobacteria___Rhizobiales___Cohaesibacter_sp002866925___95.58___GCF_002866925.1:0.0790705675)37:0.0201055593,((WP-018699958.1|Bacteria___Proteobacteria-Alphaproteobacteria___Rhizobiales___Amorphus_coralli___98.1___GCF_000374525.1:0.1004273493,WP-055675865.1|Bacteria___Proteobacteria-Alphaproteobacteria___Rhizobiales___Labrenzia_alba_A___99.68___GCF_001404055.1:0.0592879214)51:0.0148810771,(WP-054357594.1|Bacteria___Proteobacteria-Alphaproteobacteria___Rhizobiales___Prosthecomicrobium_hirschii___98.63___GCF_001305515.1:0.0562973033,(((WP-091685103.1|Bacteria___Proteobacteria-Alphaproteobacteria___Rhizobiales___Methylocapsa_palsarum___99.16___GCF_900114285.1:0.0917990230,WP-055036208.1|Bacteria___Proteobacteria-Alphaproteobacteria___Rhizobiales___Blastochloris_viridis___96.77___GCF_001402875.1:0.0787090746)92:0.0353938998,(WP-011441065.1|Bacteria___Proteobacteria-Alphaproteobacteria___Rhizobiales___Rhodopseudomonas_palustris_J___99.89___GCF_000013365.1:0.2577686623,WP-015684273.1|Bacteria___Proteobacteria-Alphaproteobacteria___Rhizobiales___Bradyrhizobium_sp000284275___99.96___GCF_000284275.1:0.0481931694)99:0.0699145893)75:0.0118074658,(PCI05496.1|Bacteria___Proteobacteria-Alphaproteobacteria___Rhizobiales___GCA-2401155_sp002401155___64.94___GCA_002401155.1:0.0950840450,((AQS41999.1|Bacteria___Proteobacteria-Alphaproteobacteria___Rhizobiales___Tokpelaia_hoelldoblerii___96.96___GCA_002005325.1:0.1993624079,WP-008040134.1|Bacteria___Proteobacteria-Alphaproteobacteria___Rhizobiales___Bartonella_tamiae___99.56___GCF_000279995.1:0.0621078781)99:0.0465322384,(WP-062554147.1|Bacteria___Proteobacteria-Alphaproteobacteria___Rhizobiales___Root149_sp001427345___99.61___GCF_001427345.1:0.0334463383,(WP-015273016.1|Bacteria___Proteobacteria-Alphaproteobacteria___Rhizobiales___Liberibacter_crescens___100___GCF_000325745.1:0.0216487224,WP-013462228.1|Bacteria___Proteobacteria-Alphaproteobacteria___Rhizobiales___Liberibacter_solanacearum___96.39___GCF_000183665.1:0.1369346631)97:0.0253255721)95:0.0312715553)55:0.0116073709)96:0.0300393043)72:0.0158417511)53:0.0153063768)36:0.0077719163)43:0.0163256352)63:0.0276406545)94:0.0530972996)81:0.0250196269)55:0.0115365628)60:0.0187345169)99:0.0410606475)79:0.0419488015)36:0.0191538875)31:0.0099197111)77:0.0216743320,(((MAG23438.1|Bacteria___Proteobacteria-Alphaproteobacteria___UBA11136___UBA11136_sp002686135___86.43___GCA_002686135.1:0.1802232642,(MAL80343.1|Bacteria___Proteobacteria-Alphaproteobacteria___Sneathiellales___Sneathiella_sp002694385___98.7___GCA_002694385.1:0.1381411397,(PPR12888.1|Bacteria___Proteobacteria-Alphaproteobacteria___UBA6615___UBA6615_sp002937505___85.48___GCA_002937505.1:0.0660308161,MBN42335.1|Bacteria___Proteobacteria-Alphaproteobacteria___UBA6615___UBA8079_sp002722515___84.38___GCA_002722515.1:0.0499561625)100:0.0775141926)43:0.0133047665)57:0.0186749492,((((PPR24366.1|Bacteria___Proteobacteria-Alphaproteobacteria___UBA8366___MarineAlpha4-Bin1_sp002937525___60.8___GCA_002937525.1:0.1017928665,MBL24718.1|Bacteria___Proteobacteria-Alphaproteobacteria___UBA8366___UBA8366_sp002722095___72.69___GCA_002722095.1:0.1582552727)34:0.0107880012,(MBG02881.1|Bacteria___Proteobacteria-Alphaproteobacteria___UBA8366___UBA6544_sp002716125___89.06___GCA_002716125.1:0.1027707508,MAO91013.1|Bacteria___Proteobacteria-Alphaproteobacteria___UBA8366___GCA-2696645_sp002696645___54.66___GCA_002696645.1:0.1046204520)65:0.0362140799)59:0.0196350454,((MBB43123.1|Bacteria___Proteobacteria-Alphaproteobacteria___Defluviicoccales___GCA-2709075_sp002709075___99.57___GCA_002709075.1:0.0654636225,MBK18545.1|Bacteria___Proteobacteria-Alphaproteobacteria___Defluviicoccales___GCA-2720855_sp002720855___99.78___GCA_002720855.1:0.0497924848)100:0.0877816290,(WP-108792905.1|Bacteria___Proteobacteria-Alphaproteobacteria___Bin65___Bin65_sp900197615___96.94___GCF_900197615.1:0.1666248027,(tr|W4FB90|W4FB90-9STRA|Eukarya_.._112090_.._Aphanomyces_astaci:0.6150079707,MBD87621.1|Bacteria___Proteobacteria-Alphaproteobacteria___UBA7887___GCA-2712985_sp002712985___85.73___GCA_002712985.1:0.1473323823)76:0.0361394709)54:0.0103898596)69:0.0230099543)32:0.0111188675,((HBM90380.1|Bacteria___Proteobacteria-Alphaproteobacteria___Micavibrionales___UBA9219_sp003504035___61.38___GCA_003504035.1:0.1801824174,WP-109904454.1|Bacteria___Proteobacteria-Alphaproteobacteria___Zavarziniales___Zavarzinia_compransoris_A___99.57___GCF_003173035.1:0.1089433950)60:0.0282098069,(WP-083809587.1|Bacteria___Proteobacteria-Alphaproteobacteria___Rickettsiales___Midichloria_mitochondrii___98.9___GCF_000219355.1:0.2369113473,(MAC60982.1|Bacteria___Proteobacteria-Alphaproteobacteria___Puniceispirillales___GCA-002684695_sp002684695___80.96___GCA_002684695.1:0.1784379619,((PDH63680.1|Bacteria___Proteobacteria-Alphaproteobacteria___Puniceispirillales___UBA1172_sp002457135___60.34___GCA_002457135.1:0.0808215881,MAJ35641.1|Bacteria___Proteobacteria-Alphaproteobacteria___Puniceispirillales___UBA12202_sp002691725___85.39___GCA_002691725.1:0.1442164188)93:0.0559677239,(MAU78202.1|Bacteria___Proteobacteria-Alphaproteobacteria___Puniceispirillales___HIMB100_sp002700485___79.4___GCA_002700485.1:0.0821869632,(WP-013047198.1|Bacteria___Proteobacteria-Alphaproteobacteria___Puniceispirillales___Puniceispirillum_marinum___99.94___GCF_000024465.1:0.0606956201,(MAN16212.1|Bacteria___Proteobacteria-Alphaproteobacteria___Puniceispirillales___UBA8309_sp002695585___74.4___GCA_002695585.1:0.0471767241,MAB18363.1|Bacteria___Proteobacteria-Alphaproteobacteria___Puniceispirillales___UBA8309_sp002683535___62.73___GCA_002683535.1:0.0204935209)99:0.0561332294)78:0.0415785055)94:0.0414561212)81:0.0559231321)99:0.0639519763)54:0.0134939144)78:0.0214024564)54:0.0155847641)27:0.0101683032,((HCM83577.1|Bacteria___Proteobacteria-Alphaproteobacteria___Micavibrionales___UBA11073_sp003536545___74.36___GCA_003536545.1:0.1008611131,WP-092823625.1|Bacteria___Proteobacteria-Alphaproteobacteria___Reyranellales___Reyranella_sp900110395___97.22___GCF_900110395.1:0.1896065722)10:0.0076859435,((PPR22634.1|Bacteria___Proteobacteria-Alphaproteobacteria___UBA828___PTKB01_sp002937555___83.2___GCA_002937555.1:0.0858588787,MBE04509.1|Bacteria___Proteobacteria-Alphaproteobacteria___UBA828___GCA-2714015_sp002714015___93.91___GCA_002714015.1:0.0884287731)100:0.1603932115,(((WP-094410570.1|Bacteria___Proteobacteria-Alphaproteobacteria___Elsterales___Elstera_cyanobacteriorum___99.13___GCF_002251735.1:0.1134276251,(PIR39892.1|Bacteria___Proteobacteria-Alphaproteobacteria___Rickettsiales___1-14-0-20-39-49_sp002787635___98.9___GCA_002787635.1:0.1455343373,KKB96873.1|Bacteria___Proteobacteria-Alphaproteobacteria___Rickettsiales___Arcanobacter_lacustris___45.29___GCA_000970895.1:0.1081605434)97:0.0480834551)10:0.0220124615,((MAG95892.1|Bacteria___Proteobacteria-Alphaproteobacteria___UBA2966___GCA-2690215_sp002690215___91.84___GCA_002690215.1:0.1331977815,WP-028096550.1|Bacteria___Proteobacteria-Alphaproteobacteria___Dongiales___Dongia_sp000620685___99.56___GCF_000620685.1:0.0953733040)62:0.0203550248,(WP-026987609.1|Bacteria___Proteobacteria-Alphaproteobacteria___Kiloniellales___Fodinicurvata_fenggangensis___100___GCF_000686045.1:0.1020931936,(OUS13579.1|Bacteria___Proteobacteria-Alphaproteobacteria___Kiloniellales___Kiloniella_sp002162915___75.11___GCA_002162915.1:0.1023839182,WP-027289366.1|Bacteria___Proteobacteria-Alphaproteobacteria___Kiloniellales___Rhodovibrio_salinarum___99.57___GCF_000515255.1:0.0684919784)49:0.0127268238)83:0.0284241829)67:0.0194472765)3:0.0000029511,(((MBN35077.1|Bacteria___Proteobacteria-Alphaproteobacteria___SP197___SP197_sp002722885___98.91___GCA_002722885.1:0.1083704845,(PPR42018.1|Bacteria___Proteobacteria-Alphaproteobacteria___HIMB59___MarineAlpha5-Bin12_sp002937855___98.8___GCA_002937855.1:0.1283255994,(PCI41449.1|Bacteria___Proteobacteria-Alphaproteobacteria___Rhodospirillales_A___Magnetovibrio_sp002401565___75___GCA_002401565.1:1.1882168671,PPR47242.1|Bacteria___Proteobacteria-Alphaproteobacteria___HIMB59___PTKV01_sp002937895___96.39___GCA_002937895.1:0.1127157614)72:0.0216257037)100:0.1359463374)47:0.0286197029,(WP-028878833.1|Bacteria___Proteobacteria-Alphaproteobacteria___Rhodospirillales_A___Terasakiella_pusilla___100___GCF_000688235.1:0.1378854475,(WP-046020538.1|Bacteria___Proteobacteria-Alphaproteobacteria___Rhodospirillales_A___Magnetospira_sp000968135___99.5___GCF_000968135.1:0.1295432368,((OUT77046.1|Bacteria___Proteobacteria-Alphaproteobacteria___Rhodospirillales_A___TMED23_sp002168115___92.44___GCA_002168115.1:0.0494085318,(MAF49666.1|Bacteria___Proteobacteria-Alphaproteobacteria___Rhodospirillales_A___GCA-2687515_sp002687515___85.24___GCA_002687515.1:0.0979831669,(MBN07896.1|Bacteria___Proteobacteria-Alphaproteobacteria___Rhodospirillales_A___TMED167_sp002723345___84.49___GCA_002723345.1:0.0607113500,PPR59299.1|Bacteria___Proteobacteria-Alphaproteobacteria___Rhodospirillales_A___GCA-2712665_sp002938035___83.71___GCA_002938035.1:0.0617360773)92:0.0278534101)65:0.0180798730)100:0.0866883943,(MAE44200.1|Bacteria___Proteobacteria-Alphaproteobacteria___Rhodospirillales_A___GCA-2686765_sp002686765___62.87___GCA_002686765.1:0.1163338455,(OHC73369.1|Bacteria___Proteobacteria-Alphaproteobacteria___Rhodospirillales_A___2-02-FULL-58-16_sp001830425___97.59___GCA_001830425.1:0.1138447625,((MBH88736.1|Bacteria___Proteobacteria-Alphaproteobacteria___Rhodospirillales_A___GCA-2717285_sp002717285___87.94___GCA_002717285.1:0.1138504053,PHS76650.1|Bacteria___Proteobacteria-Alphaproteobacteria___Rhodospirillales_A___Magnetovibrio_sp002732845___72.73___GCA_002732845.1:0.0785792044)94:0.0493428332,(MAO54630.1|Bacteria___Proteobacteria-Alphaproteobacteria___Rhodospirillales_A___UBA1479_sp002696205___86.66___GCA_002696205.1:0.1473150327,((PPR73260.1|Bacteria___Proteobacteria-Alphaproteobacteria___Rhodospirillales_A___Casp-alpha2_sp002938315___75.04___GCA_002938315.1:0.0835114484,PPR60303.1|Bacteria___Proteobacteria-Alphaproteobacteria___Rhodospirillales_A___Casp-alpha2_sp002938075___87.23___GCA_002938075.1:0.0234581310)96:0.0472202610,(MBB53690.1|Bacteria___Proteobacteria-Alphaproteobacteria___Rhodospirillales_A___UBA3470_sp002709525___85.85___GCA_002709525.1:0.0588685424,(MAH83282.1|Bacteria___Proteobacteria-Alphaproteobacteria___Rhodospirillales_A___TMED8_sp002690705___95.85___GCA_002690705.1:0.0390004712,MBM10247.1|Bacteria___Proteobacteria-Alphaproteobacteria___Rhodospirillales_A___TMED8_sp002721825___76.68___GCA_002721825.1:0.0941225156)100:0.0537569518)90:0.0304847005)98:0.0372876612)87:0.0250844094)60:0.0155412501)64:0.0157992399)74:0.0199553557)63:0.0210614232)61:0.0101586748)84:0.0231936259)37:0.0167506841,((MAZ99576.1|Bacteria___Proteobacteria-Alphaproteobacteria___Nisaeales___UBA7326_sp002708305___70.6___GCA_002708305.1:0.1172458915,(MAK75742.1|Bacteria___Proteobacteria-Alphaproteobacteria___TMED26___TMED26_sp002694075___66.57___GCA_002694075.1:0.1013148962,OUT41511.1|Bacteria___Proteobacteria-Alphaproteobacteria___Micavibrionales___TMED2_sp002168225___86.62___GCA_002168225.1:0.1118060711)67:0.0308104615)48:0.0229857102,((WP-044429636.1|Bacteria___Proteobacteria-Alphaproteobacteria___Azospirillales___Skermanella_aerolata___100___GCF_000936425.1:0.0331685284,(WP-044564228.1|Bacteria___Proteobacteria-Alphaproteobacteria___Azospirillales___Nitrospirillum_sp000333275___96.69___GCF_000333275.1:0.0672826713,WP-014248356.1|Bacteria___Proteobacteria-Alphaproteobacteria___Azospirillales___Azospirillum_lipoferum_C___100___GCF_000283655.1:0.0716374594)39:0.0059790028)99:0.0414376654,((WP-062141044.1|Bacteria___Proteobacteria-Alphaproteobacteria___Caedimonadales___Caedimonas_varicaedens___76.84___GCF_001192655.1:0.1488745979,((HBN22415.1|Bacteria___Proteobacteria-Alphaproteobacteria___Caedimonadales___UBA9215_sp003503995___75.27___GCA_003503995.1:0.1615847390,(WP-031934613.1|Bacteria___Proteobacteria-Alphaproteobacteria___Holosporales___Hepatobacter_penaei___91.94___GCF_000742475.1:0.1396234777,(OJU73091.1|Bacteria___Proteobacteria-Alphaproteobacteria___Holosporales___40-19_sp001898075___92.31___GCA_001898075.1:0.2890291644,WP-021827888.1|Bacteria___Proteobacteria-Alphaproteobacteria___Holosporales___Holospora_obtusa___89.56___GCF_000469665.2:0.2850943596)100:0.2397736480)100:0.1045264505)63:0.0206704717,(WP-068504575.1|Bacteria___Proteobacteria-Alphaproteobacteria___Rhodospirillales_B___Magnetospirillum_moscoviense___100___GCF_001650635.1:0.0931549218,((PLX30019.1|Bacteria___Proteobacteria-Alphaproteobacteria___UBA7879___UBA7879_sp002869105___97.85___GCA_002869105.1:0.1637370651,OYZ38224.1|Bacteria___Proteobacteria-Alphaproteobacteria___16-39-46___16-39-46_sp002257235___95.7___GCA_002257235.1:0.0893855738)85:0.0389752289,(WP-085785094.1|Bacteria___Proteobacteria-Alphaproteobacteria___Caedimonadales___Nucleicultrix_amoebiphila___78.38___GCF_002117145.1:0.1290433963,(WP-038462761.1|Bacteria___Proteobacteria-Alphaproteobacteria___Paracaedibacterales___Paracaedibacter_acanthamoebae___83.52___GCF_000742835.1:0.0699343320,HCU07252.1|Bacteria___Proteobacteria-Alphaproteobacteria___Paracaedibacterales___UBA11393_sp003542655___78.01___GCA_003542655.1:0.1149018783)93:0.0307567743)46:0.0155863230)50:0.0279666745)65:0.0297378021)60:0.0181607390)73:0.0162640251,((MAR56826.1|Bacteria___Proteobacteria-Alphaproteobacteria___UBA998___UBA3002_sp002697725___69.02___GCA_002697725.1:0.1272672712,WP-027133979.1|Bacteria___Proteobacteria-Alphaproteobacteria___Geminicoccales___Geminicoccus_roseus___99.25___GCF_000427665.1:0.1507068548)96:0.0540146757,(OFW82619.1|Bacteria___Proteobacteria-Alphaproteobacteria___Micavibrionales___UBA12471_sp001768735___73.26___GCA_001768735.1:0.1702274394,((PCH99138.1|Bacteria___Proteobacteria-Alphaproteobacteria___Micavibrionales___UBA1664_sp002401195___66.18___GCA_002401195.1:0.1798484714,CCZ21895.1|Bacteria___Proteobacteria-Alphaproteobacteria___RF32___CAG-977_sp000434295___79.7___GCA_000434295.1:0.2467680131)63:0.0449502540,(MAS87696.1|Bacteria___Proteobacteria-Alphaproteobacteria___Micavibrionales___UBA9664_sp002699085___87.83___GCA_002699085.1:0.1237258344,((MAM35118.1|Bacteria___Proteobacteria-Alphaproteobacteria___Micavibrionales___UBA2137_sp002695035___80.29___GCA_002695035.1:0.1326092145,(OFW89162.1|Bacteria___Proteobacteria-Alphaproteobacteria___Micavibrionales___UBA1573_sp001767915___92.68___GCA_001767915.1:0.0951248939,PZP56654.1|Bacteria___Proteobacteria-Alphaproteobacteria___Micavibrionales___Micavibrio_B_aeruginosavorus___88.94___GCA_003241285.1:0.0944227694)56:0.0279327343)97:0.0530189295,(MAH05219.1|Bacteria___Proteobacteria-Alphaproteobacteria___Micavibrionales___UBA2705_sp002690045___100___GCA_002690045.1:0.1068882444,(PZO87686.1|Bacteria___Proteobacteria-Alphaproteobacteria___Micavibrionales___Micavibrio_A_aeruginosavorus_B___86.84___GCA_003240795.1:0.1361509100,(WP-081463076.1|Bacteria___Proteobacteria-Alphaproteobacteria___Micavibrionales___Micavibrio_aeruginosavorus_B___90.81___GCF_000226315.1:0.0858751343,(PJB71027.1|Bacteria___Proteobacteria-Alphaproteobacteria___Micavibrionales___UM-FILTER-47-13_sp002789675___92.11___GCA_002789675.1:0.0788937638,(HBH26354.1|Bacteria___Proteobacteria-Alphaproteobacteria___Micavibrionales___UBA10425_sp003499545___78.17___GCA_003499545.1:0.1394327104,(PCJ98536.1|Bacteria___Proteobacteria-Alphaproteobacteria___Micavibrionales___UBA1672_sp002747015___98.28___GCA_002747015.1:0.0706866608,OUT90845.1|Bacteria___Proteobacteria-Alphaproteobacteria___Micavibrionales___TMED27_sp002167715___91.43___GCA_002167715.1:0.1115275399)65:0.0132941905)96:0.0424204520)58:0.0139071926)47:0.0101038924)61:0.0162806893)52:0.0246598611)69:0.0380198781)78:0.0261021579)68:0.0255464015)72:0.0257201548)55:0.0108572106)73:0.0178067930)55:0.0089202145)34:0.0094879175)48:0.0085174497)44:0.0048367370)14:0.0083408153)53:0.0044272544)73:0.0211252733)40:0.0109442611)76:0.0214154429)56:0.0110844522)41:0.0164316393)67:0.0449247710)54:0.0159819755)78:0.0455036340)80:0.0257482800)100:0.1481762607)66:0.0374522671)77:0.0307850166)37:0.0141141847,(((CRX37340.1|Bacteria___Firmicutes-Bacilli___Mycoplasmatales___Hepatoplasma_crinochetorum_A___92.36___GCA_001179805.1:0.3652586371,(CDA37259.1|Bacteria___Firmicutes-Bacilli___RFN20___CAG-568_sp000434395___98.88___GCA_000434395.1:0.4413816185,CDD23362.1|Bacteria___Firmicutes-Bacilli___RFN20___CAG-345_sp000433315___97.75___GCA_000433315.1:0.3589216324)100:0.1556191840)79:0.0949624322,((WP-033178709.1|Bacteria___Firmicutes-Bacilli___Mycoplasmatales___Metamycoplasma_anseris___100___GCF_000702805.1:0.4742655882,WP-094254327.1|Bacteria___Firmicutes-Bacilli___Mycoplasmatales___Mycoplasmopsis_B_testudinea___98.46___GCF_002245785.1:0.3332369389)64:0.0814340758,(((WP-013302180.1|Bacteria___Firmicutes-Bacilli___Mycoplasmatales___Mesomycoplasma_hyorhinis___100___GCF_000383515.1:1.3311354499,WP-002608073.1|Bacteria___Firmicutes-Bacilli___Erysipelotrichales___Absiella_innocuum___100___GCF_000371425.1:0.7193124155)85:0.2257257293,(WP-033160986.1|Bacteria___Firmicutes-Bacilli___Mycoplasmatales___Mesomycoplasma_collis___98.85___GCF_000701825.1:0.7069974779,WP-027123286.1|Bacteria___Firmicutes-Bacilli___Mycoplasmatales___Mesomycoplasma_molare___100___GCF_000622165.1:0.3321941430)99:0.3129098906)62:0.0886966965,(((WP-005683121.1|Bacteria___Firmicutes-Bacilli___Mycoplasmatales___Mycoplasmopsis_A_alligatoris___99.02___GCF_000178375.1:0.4059622967,WP-006886908.1|Bacteria___Firmicutes-Bacilli___Mycoplasmatales___Mycoplasmopsis_A_anatis___100___GCF_000221305.1:0.2727626470)48:0.0872790859,(WP-078747378.1|Bacteria___Firmicutes-Bacilli___Mycoplasmatales___Mycoplasmopsis_A_verecunda___99___GCF_900167035.1:0.3555993505,(WP-051616772.1|Bacteria___Firmicutes-Bacilli___Mycoplasmatales___Mycoplasmopsis_A_sturni___100___GCF_000701485.1:0.3602560102,WP-020003190.1|Bacteria___Firmicutes-Bacilli___Mycoplasmatales___Mycoplasmopsis_A_synoviae___100___GCF_000969765.1:0.2170233628)84:0.1004887259)42:0.0496738548)100:0.2093387294,((WP-013354660.1|Bacteria___Firmicutes-Bacilli___Mycoplasmatales___Mycoplasmopsis_fermentans___100___GCF_000209735.1:0.4161369195,(WP-036437824.1|Bacteria___Firmicutes-Bacilli___Mycoplasmatales___Mycoplasmopsis_gallinarum___100___GCF_000621085.1:0.4404291082,(WP-051660698.1|Bacteria___Firmicutes-Bacilli___Mycoplasmatales___Mycoplasmopsis_columbina___100___GCF_000712175.1:0.3920633209,(WP-052716975.1|Bacteria___Firmicutes-Bacilli___Mycoplasmatales___Mycoplasmopsis_meleagridis___98.46___GCF_000969625.1:0.6069930766,WP-051617860.1|Bacteria___Firmicutes-Bacilli___Mycoplasmatales___Mycoplasmopsis_iners___100___GCF_000701805.1:0.3336101359)93:0.1428691063)97:0.1323319744)46:0.0634145413)54:0.0968521027,((WP-051590862.1|Bacteria___Firmicutes-Bacilli___Mycoplasmatales___Mycoplasmopsis_felifaucium___100___GCF_000687775.1:0.4741577440,(WP-029513197.1|Bacteria___Firmicutes-Bacilli___Mycoplasmatales___Mycoplasmopsis_primatum___100___GCF_000702785.1:0.4257895628,WP-011949544.1|Bacteria___Firmicutes-Bacilli___Mycoplasmatales___Mycoplasmopsis_agalactiae___100___GCF_000063605.1:0.2720942846)100:0.3948200482)60:0.1144564524,((WP-029905844.1|Bacteria___Firmicutes-Bacilli___Mycoplasmatales___Mycoplasmopsis_opalescens___100___GCF_000712185.1:1.0550946159,(WP-051604563.1|Bacteria___Firmicutes-Bacilli___Mycoplasmatales___Mycoplasmopsis_californica___98.97___GCF_000695835.1:0.4614875894,WP-004418878.1|Bacteria___Firmicutes-Bacilli___Mycoplasmatales___Mycoplasmopsis_bovigenitalium___98.85___GCF_000367805.1:0.7024646389)98:0.3180730776)78:0.1648432971,((WP-004025201.1|Bacteria___Firmicutes-Bacilli___Mycoplasmatales___Malacoplasma_iowae___99.1___GCF_000227355.1:0.7210119117,ASJ89229.1|Bacteria___Firmicutes-Bacilli___Mycoplasmatales___Malacoplasma_A_girerdii___98.08___GCA_002215425.1:0.5726639596)100:0.1838168168,(WP-010869382.1|Bacteria___Firmicutes-Bacilli___Mycoplasmatales___Mycoplasmoides_genitalium___98.5___GCF_000027325.1:1.1662440053,(WP-027121906.1|Bacteria___Firmicutes-Bacilli___Mycoplasmatales___Mycoplasmoides_imitans___99.25___GCF_000518305.1:1.2863414159,(WP-052663941.1|Bacteria___Firmicutes-Bacilli___Mycoplasmatales___Mycoplasmoides_alvi___99.81___GCF_000701785.1:0.4868827890,WP-052663392.1|Bacteria___Firmicutes-Bacilli___Mycoplasmatales___Mycoplasmoides_testudinis___99___GCF_000687795.1:0.4290073188)94:0.1312086679)97:0.1710397205)92:0.1482594035)100:0.4458053368)47:0.0970073130)75:0.1244491647)81:0.1484909118)99:0.2045242812)83:0.1026543672)73:0.0887448600)99:0.1624927865,(MAQ58686.1|Bacteria___Chloroflexota-Dehalococcoidia___UBA2979___UBA2979_sp002701625___57.04___GCA_002701625.1:0.8583758919,(((MBI64369.1|Bacteria___Chloroflexota-Dehalococcoidia___UBA1151___GCA-2718415_sp002718415___64.36___GCA_002718415.1:0.9848546201,(AHK22405.1|Bacteria___Firmicutes-Bacilli___Mycoplasmatales___Hepatoplasma_crinochetorum_B___92.17___GCA_000582535.1:1.0302545807,MAW67229.1|Bacteria___Chloroflexota-Dehalococcoidia___SAR202___GCA-002694895_sp002711005___83.69___GCA_002711005.1:1.1303161216)46:0.1455277004)44:0.1192734085,((WP-028457761.1|Bacteria___Chloroflexota-Chloroflexia___Chloroflexales___Chloroflexus_sp000516515___100___GCF_000516515.1:0.0304531769,(YP-001634509.1|Bacteria___Chloroflexota-Chloroflexia___Chloroflexales___Chloroflexus_aurantiacus___99.69___GCF_000018865.1:0.0790775168,(WP-066783902.1|Bacteria___Chloroflexota-Chloroflexia___Chloroflexales___Chloroflexus_islandicus___100___GCF_001650695.1:0.1016164463,WP-015941021.1|Bacteria___Chloroflexota-Chloroflexia___Chloroflexales___Chloroflexus_aggregans___99.69___GCF_000021945.1:0.1988010827)96:0.0693218203)73:0.0332050434)100:1.0658744920,((((WP-108061825.1|Bacteria___Verrucomicrobiota-Verrucomicrobiae___Chthoniobacterales___Terrimicrobium_sp003054655___100___GCF_003054655.1:0.4667155354,(PWU05509.1|Bacteria___Verrucomicrobiota-Verrucomicrobiae___Chthoniobacterales___PSRL01_sp003176035___70.44___GCA_003176035.1:0.2115780431,WP-062100409.1|Bacteria___Verrucomicrobiota-Verrucomicrobiae___Chthoniobacterales___Xiphinematobacter_sp001318295___89.86___GCF_001318295.1:0.3858479783)100:0.3934964983)100:0.2689793524,((WP-006980252.1|Bacteria___Verrucomicrobiota-Verrucomicrobiae___Chthoniobacterales___Chthoniobacter_flavus___97.3___GCF_000173075.1:0.3242224396,((PYJ11106.1|Bacteria___Verrucomicrobiota-Verrucomicrobiae___Chthoniobacterales___AV80_sp003218305___92.91___GCA_003218305.1:0.0807416220,(PYI43103.1|Bacteria___Verrucomicrobiota-Verrucomicrobiae___Chthoniobacterales___AV55_sp003217875___89.7___GCA_003217875.1:0.1424824315,PYL05589.1|Bacteria___Verrucomicrobiota-Verrucomicrobiae___Chthoniobacterales___AV17_sp003219225___70.53___GCA_003219225.1:0.0934662264)70:0.0250061875)64:0.0296289983,(PZR71754.1|Bacteria___Verrucomicrobiota-Verrucomicrobiae___Chthoniobacterales___AV80_sp003244145___92.9___GCA_003244145.1:0.1202523584,(PYI90403.1|Bacteria___Verrucomicrobiota-Verrucomicrobiae___Chthoniobacterales___AV69_sp003217965___90.25___GCA_003217965.1:0.0547751408,PYK78212.1|Bacteria___Verrucomicrobiota-Verrucomicrobiae___Chthoniobacterales___AV69_sp003219175___97.97___GCA_003219175.1:0.1213221965)77:0.0375292910)98:0.0521956876)100:0.1399248242)78:0.0747023181,((WP-067775455.1|Bacteria___Verrucomicrobiota-Verrucomicrobiae___Verrucomicrobiales___Akkermansia_glycaniphila___91.84___GCF_001683795.1:0.8748902008,(WP-050027792.1|Bacteria___Verrucomicrobiota-Verrucomicrobiae___Verrucomicrobiales___Verrucomicrobium_sp000739635___100___GCF_000739635.1:0.2215771524,((WP-078811296.1|Bacteria___Verrucomicrobiota-Verrucomicrobiae___Verrucomicrobiales___Prosthecobacter_debontii___100___GCF_900167535.1:0.0535242376,HAL70394.1|Bacteria___Verrucomicrobiota-Verrucomicrobiae___Verrucomicrobiales___Prosthecobacter_sp003453085___67.2___GCA_003453085.1:0.0227442499)94:0.0424995073,(HBJ86638.1|Bacteria___Verrucomicrobiota-Verrucomicrobiae___Verrucomicrobiales___Prosthecobacter_sp003506995___82.54___GCA_003506995.1:0.0201944526,(OYW73546.1|Bacteria___Verrucomicrobiota-Verrucomicrobiae___Verrucomicrobiales___Prosthecobacter_sp002279765___93.43___GCA_002279765.1:0.0200309342,OYW73674.1|Bacteria___Verrucomicrobiota-Verrucomicrobiae___Verrucomicrobiales___Prosthecobacter_sp002279765___93.43___GCA_002279765.1:0.0102783979)86:0.0152508052)98:0.0876493189)100:0.1641481528)100:0.2074134744)33:0.0965453621,(MAW11903.1|Bacteria___Verrucomicrobiota-Verrucomicrobiae___Verrucomicrobiales___EC70_sp002705125___87.01___GCA_002705125.1:0.3629894652,((MAS92529.1|Bacteria___Verrucomicrobiota-Verrucomicrobiae___Verrucomicrobiales___Arctic95D-9_sp002698785___100___GCA_002698785.1:0.0454982254,(PAW61610.1|Bacteria___Verrucomicrobiota-Verrucomicrobiae___Verrucomicrobiales___Arctic95D-9_sp002288445___58.8___GCA_002288445.1:0.0687013437,MBP82422.1|Bacteria___Verrucomicrobiota-Verrucomicrobiae___Verrucomicrobiales___Arctic95D-9_sp002726915___98.64___GCA_002726915.1:0.0624695218)85:0.0312156968)100:0.3244426521,((SHJ76734.1|Bacteria___Verrucomicrobiota-Verrucomicrobiae___Verrucomicrobiales___Rubritalea_squalenifaciens___99.32___GCA_900141815.1:0.0528277915,(WP-018970883.1|Bacteria___Verrucomicrobiota-Verrucomicrobiae___Verrucomicrobiales___Rubritalea_marina___100___GCF_000378105.1:0.1573404644,WP-105043622.1|Bacteria___Verrucomicrobiota-Verrucomicrobiae___Verrucomicrobiales___Rubritalea_profundi___99.18___GCF_002954445.1:0.1020722545)96:0.0685179246)100:0.0901752298,(OUV15306.1|Bacteria___Verrucomicrobiota-Verrucomicrobiae___Verrucomicrobiales___SW10_sp002172625___79.03___GCA_002172625.1:0.2022665892,(MBB07890.1|Bacteria___Verrucomicrobiota-Verrucomicrobiae___Verrucomicrobiales___Roseibacillus_sp002709395___82.87___GCA_002709395.1:0.0061026705,(MBL47427.1|Bacteria___Verrucomicrobiota-Verrucomicrobiae___Verrucomicrobiales___Roseibacillus_sp002721695___88.58___GCA_002721695.1:0.0401997269,MAF21869.1|Bacteria___Verrucomicrobiota-Verrucomicrobiae___Verrucomicrobiales___Roseibacillus_sp002686085___84.41___GCA_002686085.1:0.0309705889)57:0.0077479082)100:0.1662312394)56:0.0251644650)99:0.1822395828)33:0.0677020602)29:0.0675587572)98:0.1165031822)99:0.1427602852)99:0.3187200872,((WP-052881148.1|Bacteria___Verrucomicrobiota-Kiritimatiellae___Kiritimatiellales___Kiritimatiella_glycovorans___92.74___GCF_001017655.1:1.3463837447,((MBL62138.1|Bacteria___Verrucomicrobiota-Verrucomicrobiae___Opitutales___UBA2993_sp002721705___88.29___GCA_002721705.1:0.4422109808,(MAE54260.1|Bacteria___Verrucomicrobiota-Verrucomicrobiae___Opitutales___MB11C04_sp002686835___89.19___GCA_002686835.1:0.2404578424,MAH26361.1|Bacteria___Verrucomicrobiota-Verrucomicrobiae___Opitutales___MB11C04_sp002689665___69.59___GCA_002689665.1:0.1211825938)100:0.4030613297)100:0.2042237073,(((OLA85969.1|Bacteria___Verrucomicrobiota-Verrucomicrobiae___Opitutales___CAG-312_sp001917305___91.22___GCA_001917305.1:0.5390644659,CDE85357.1|Bacteria___Verrucomicrobiota-Verrucomicrobiae___Opitutales___CAG-312_sp000438015___92.23___GCA_000438015.1:0.7686837111)100:0.7297547845,(OHE71121.1|Bacteria___Verrucomicrobiota-Verrucomicrobiae___Opitutales___GWC2-42-7-A_sp001831055___67.27___GCA_001831055.1:0.5922441417,(OIO59307.1|Bacteria___Verrucomicrobiota-Verrucomicrobiae___Opitutales___CG1-02-43-26_sp001872735___95.27___GCA_001872735.1:0.6908485232,OHE73358.1|Bacteria___Verrucomicrobiota-Verrucomicrobiae___Opitutales___UBA12508_sp001831095___78.21___GCA_001831095.1:0.5484590769)57:0.0620947973)65:0.1109071411)35:0.0079269420,((AWT60191.1|Bacteria___Verrucomicrobiota-Verrucomicrobiae___Opitutales___UBA2987_sp003226295___96.62___GCA_003226295.1:0.2958661802,(MAS63976.1|Bacteria___Verrucomicrobiota-Verrucomicrobiae___Opitutales___GCA-2699365_sp002699365___73.07___GCA_002699365.1:0.1489650573,WP-052293186.1|Bacteria___Verrucomicrobiota-Verrucomicrobiae___Opitutales___Coraliomargarita_akajimensis___99.77___GCF_000025905.1:0.1379801574)100:0.3045082193)91:0.0850141368,((MAM91112.1|Bacteria___Verrucomicrobiota-Verrucomicrobiae___Opitutales___UBA5691_sp002694885___93.92___GCA_002694885.1:0.1784930625,WP-008105457.1|Bacteria___Verrucomicrobiota-Verrucomicrobiae___Opitutales___DG1235_sp000155695___100___GCF_000155695.1:0.2661587727)100:0.2667884001,((WP-082780962.1|Bacteria___Verrucomicrobiota-Verrucomicrobiae___Opitutales___Cephaloticoccus_primus___97.26___GCF_001580015.1:0.1408480587,WP-068711058.1|Bacteria___Verrucomicrobiota-Verrucomicrobiae___Opitutales___Cephaloticoccus_capnophilus___97.95___GCF_001580045.1:0.1821723300)100:0.4336450712,(WP-091054777.1|Bacteria___Verrucomicrobiota-Verrucomicrobiae___Opitutales___Lacunisphaera_sp900104925___99.32___GCF_900104925.1:0.1697493251,(MBE36286.1|Bacteria___Verrucomicrobiota-Verrucomicrobiae___Opitutales___Cephaloticoccus_sp002713695___98.63___GCA_002713695.1:0.2149843635,(PAW68721.1|Bacteria___Verrucomicrobiota-Verrucomicrobiae___Opitutales___Opitutus_sp002288455___79.45___GCA_002288455.1:0.0811704409,(WP-068768826.1|Bacteria___Verrucomicrobiota-Verrucomicrobiae___Opitutales___Ereboglobus_sp001650175___97.95___GCF_001650175.1:0.1645532017,(WP-052361339.1|Bacteria___Verrucomicrobiota-Verrucomicrobiae___Opitutales___Geminisphaera_colitermitum___94.01___GCF_000171235.2:0.1244599125,WP-046297337.1|Bacteria___Verrucomicrobiota-Verrucomicrobiae___Opitutales___IMCC26134_A_sp000972765___98.63___GCF_000972765.1:0.1250336093)94:0.0600298053)51:0.0255022980)67:0.0378909079)96:0.0887560803)75:0.0805063460)86:0.0701990777)87:0.0743272216)80:0.0608796648)62:0.0689070532)80:0.2087651375)89:0.1624622852,((((MAD24199.1|Bacteria___Verrucomicrobiota-Verrucomicrobiae___Pedosphaerales___UBA1096_sp002684915___88.68___GCA_002684915.1:0.3113220223,MBL58320.1|Bacteria___Verrucomicrobiota-Verrucomicrobiae___Pedosphaerales___UBA1096_sp002721375___82.26___GCA_002721375.1:0.3840734931)100:0.6592243964,(MBL69018.1|Bacteria___Verrucomicrobiota-Verrucomicrobiae___Pedosphaerales___UBA6614_sp002721895___91.89___GCA_002721895.1:0.4343535816,(HCE06462.1|Bacteria___Verrucomicrobiota-Verrucomicrobiae___Pedosphaerales___UBA1100_sp003517285___72.72___GCA_003517285.1:0.3662125477,MBI97580.1|Bacteria___Verrucomicrobiota-Verrucomicrobiae___Pedosphaerales___UBA1100_sp002718935___62.12___GCA_002718935.1:0.3466760137)100:0.6184362446)100:0.3299291658)78:0.1043964322,(HAM71149.1|Bacteria___Verrucomicrobiota-Verrucomicrobiae___Pedosphaerales___UBA11320_sp003452185___86.79___GCA_003452185.1:0.4382968331,(PYK98096.1|Bacteria___Verrucomicrobiota-Verrucomicrobiae___Pedosphaerales___AV2_sp003219675___82.47___GCA_003219675.1:0.3203411040,(WP-007415604.1|Bacteria___Verrucomicrobiota-Verrucomicrobiae___Pedosphaerales___Pedosphaera_parvula___99.32___GCF_000172555.1:0.2225367030,(MBG87018.1|Bacteria___Verrucomicrobiota-Verrucomicrobiae___Pedosphaerales___GCA-2715965_sp002715965___95.27___GCA_002715965.1:0.5539135874,HCL92524.1|Bacteria___Verrucomicrobiota-Verrucomicrobiae___Pedosphaerales___UBA8199_sp003527065___62.45___GCA_003527065.1:0.5420481071)45:0.0684413495)35:0.0499536362)55:0.0783385541)85:0.1412561824)97:0.2167706319,(((MAI20158.1|Bacteria___Verrucomicrobiota-Kiritimatiellae___Kiritimatiellales___UBA1859_sp002691095___70.57___GCA_002691095.1:0.4919818530,MBC47085.1|Bacteria___Verrucomicrobiota-Kiritimatiellae___Kiritimatiellales___GCA-2712105_sp002712105___77.98___GCA_002712105.1:0.8943015586)100:0.7164275201,(OGV59548.1|Bacteria___Verrucomicrobiota-Kiritimatiellae___UBA8416___YA12-FULL-60-10_sp001803315___59.12___GCA_001803315.1:0.9597689571,(OGV44568.1|Bacteria___Verrucomicrobiota-Kiritimatiellae___LD1-PB3___GWF2-57-35_sp001804865___91.39___GCA_001804865.1:0.4569148965,OGV65262.1|Bacteria___Verrucomicrobiota-Kiritimatiellae___UBA8416___YA12-FULL-48-11_sp001804885___89.41___GCA_001804885.1:0.6880076963)68:0.1425442865)82:0.1199180916)57:0.1103867340,((PAW79451.1|Bacteria___Verrucomicrobiota-Verrucomicrobiae___Methylacidiphilales___UBA1321_sp002304345___91.89___GCA_002304345.1:0.5527433875,WP-093287918.1|Bacteria___Verrucomicrobiota-Verrucomicrobiae___Methylacidiphilales___GAS474_sp900105685___99.32___GCF_900105685.1:0.9290205096)100:0.8514371553,(OGV20570.1|Bacteria___Verrucomicrobiota-Lentisphaeria___Victivallales___GWF2-38-69_sp001803205___94.55___GCA_001803205.1:0.5396591458,((OGV37670.1|Bacteria___Verrucomicrobiota-Lentisphaeria___Victivallales___GWF2-45-14_sp001804785___93.52___GCA_001804785.1:0.4067720760,OGV51214.1|Bacteria___Verrucomicrobiota-Lentisphaeria___Victivallales___GWF2-44-16_sp001803225___95.41___GCA_001803225.1:0.2669046400)72:0.1083454065,(OGV61003.1|Bacteria___Verrucomicrobiota-Lentisphaeria___Victivallales___GWF2-50-93_sp001804815___93.81___GCA_001804815.1:0.4446012822,(HCG24563.1|Bacteria___Verrucomicrobiota-Lentisphaeria___Victivallales___UBA11452_sp003526375___93.89___GCA_003526375.1:0.6275214642,(WP-106054163.1|Bacteria___Verrucomicrobiota-Lentisphaeria___Victivallales___Victivallis_sp002998355___80.18___GCF_002998355.1:0.1848883835,PVY38451.1|Bacteria___Verrucomicrobiota-Lentisphaeria___Victivallales___Victivallis_vadensis___93.92___GCA_003096415.1:0.1655447060)100:0.4784443458)65:0.1244969824)43:0.0659814185)68:0.1209869887)100:0.7192534227)58:0.1103807671)55:0.0794452940)50:0.0313676404)75:0.0975503510)90:0.0992195358,(MAF96372.1|Bacteria___Proteobacteria-Alphaproteobacteria___Rhodospirillales_A___Casp-alpha2_sp002686255___90.47___GCA_002686255.1:2.1384502780,((PWU80503.1|Archaea___Crenarchaeota-Nitrososphaeria___Nitrososphaerales___UBA10452_sp003176995___98.06___GCA_003176995.1:1.0076563467,MBQ04028.1|Archaea___Crenarchaeota-Bathyarchaeia___TCS64___GCA-2726865_sp002726865___92.99___GCA_002726865.1:1.0954859358)97:0.3545262892,((WP-079199458.1|Bacteria___Verrucomicrobiota-Verrucomicrobiae___Methylacidiphilales___Methylacidiphilum_fumariolicum___99.32___GCF_000953475.1:0.4430296298,WP-048810218.1|Bacteria___Verrucomicrobiota-Verrucomicrobiae___Methylacidiphilales___Methylacidiphilum_infernorum___98.65___GCF_000019665.1:0.4687398452)100:1.7769449100,(((((WP-094594079.1|Bacteria___Firmicutes_I-Bacilli_A___Paenibacillales___Paenibacillus_sp002257645___99.84___GCF_002257645.1:0.7765405155,(WP-099682655.1|Bacteria___Firmicutes-Bacilli___Bacillales___Bacillus_pumilus_M___98.89___GCF_002744245.1:0.5325987639,WP-095298044.1|Bacteria___Firmicutes-Bacilli___Bacillales___Bacillus_AY_sp002271785___98.2___GCF_002271785.1:0.5340131566)53:0.1546574716)100:0.7412406327,(CDF43813.1|Bacteria___Firmicutes_A-Clostridia___Lachnospirales___CAG-45_sp000438375___94.11___GCA_000438375.1:1.1282867714,(WP-039258842.1|Bacteria___Firmicutes_A-Clostridia___Clostridiales___Clostridium_H_botulinum_A___100___GCF_001266905.1:1.3611779728,WP-081645620.1|Bacteria___Firmicutes_A-Clostridia___Lachnospirales___COE1_sp000403335___98.16___GCF_000403335.2:0.8900821649)35:0.0252032449)81:0.3600090598)90:0.3136950266,((WP-103110606.1|Bacteria___Firmicutes_I-Bacilli_A___Brevibacillales___Brevibacillus_reuszeri_A___99.73___GCF_002897295.1:0.3359531633,WP-095268037.1|Bacteria___Firmicutes_I-Bacilli_A___Paenibacillales___Paenibacillus_campinasensis___99.85___GCF_002272015.1:0.4790264265)100:0.6256036853,((WP-009622132.1|Bacteria___Firmicutes_B-Desulfitobacteriia___Desulfitobacteriales___Desulfosporosinus_sp000224515___99.23___GCF_000224515.1:0.0580516951,WP-014826485.1|Bacteria___Firmicutes_B-Desulfitobacteriia___Desulfitobacteriales___Desulfosporosinus_acidiphilus___99.49___GCF_000255115.2:0.0513911182)100:0.8805076668,(WP-000918313.1|Bacteria___Firmicutes-Bacilli___Bacillales___Bacillus_A_cereus_AD___98.61___GCF_002214725.1:0.3766182040,(WP-090822920.1|Bacteria___Firmicutes_I-Bacilli_A___Paenibacillales___Paenibacillus_E_sp900103825___99.19___GCF_900103825.1:0.3552554566,(WP-024634174.1|Bacteria___Firmicutes_I-Bacilli_A___Paenibacillales___Paenibacillus_sp000499205___99.26___GCF_000499205.1:0.5101644171,(WP-084242426.1|Bacteria___Firmicutes-Bacilli___Bacillales_A___Planomicrobium_A_okeanokoites___99.34___GCF_900176575.1:0.3774718774,WP-071314473.1|Bacteria___Firmicutes-Bacilli___Bacillales___Anaerobacillus_arseniciselenatis___79.74___GCF_001865995.1:0.1645653616)100:0.2874863800)71:0.0752625577)96:0.2061123041)100:0.8634788289)60:0.1308259494)100:0.5736184612)34:0.1520397139,(WP-058938321.1|Archaea___Euryarchaeota-Thermococci___Thermococcales___Thermococcus_celericrescens___98.77___GCF_001484195.1:0.6974171045,(((PTD94697.1|Archaea___Halobacterota-Methanonatronarchaeia___Methanonatronarchaeales___PZKD01_sp003034855___94.58___GCA_003034855.1:0.1663151795,OKY77342.1|Archaea___Halobacterota-Methanonatronarchaeia___Methanonatronarchaeales___Methanohalarchaeum_thermophilum___97.71___GCA_001914405.1:0.1623198299)99:0.1631442052,((PPA80196.1|Archaea___Halobacterota-Methanosarcinia___Methanosarcinales___HR1_sp002926195___95.42___GCA_002926195.1:0.1885082316,(PHP45973.1|Archaea___Halobacterota-Methanosarcinia___Methanosarcinales___EX4572-44_sp002254825___75.82___GCA_002254825.2:0.2253631635,(PKL54634.1|Archaea___Halobacterota-Methanosarcinia___Methanosarcinales___Methanoperedens_A_sp002839545___96.41___GCA_002839545.1:0.1417217924,(WP-096206420.1|Archaea___Halobacterota-Methanosarcinia___Methanosarcinales___Methanoperedens_nitroreducens_A___97.71___GCF_900196725.1:0.0958763590,(WP-096205969.1|Archaea___Halobacterota-Methanosarcinia___Methanosarcinales___Methanoperedens_nitroreducens_A___97.71___GCF_900196725.1:0.1496647312,PWB51706.1|Archaea___Halobacterota-Methanosarcinia___Methanosarcinales___Methanoperedens_sp003104905___98.69___GCA_003104905.1:0.1158762696)45:0.0370781302)52:0.0442053038)100:0.1548208917)99:0.0886501114)41:0.0205109114,((PXF56857.1|Archaea___Halobacterota-Methanosarcinia___Methanosarcinales___UBA203_sp003194445___95.92___GCA_003194445.1:0.2887694056,(ABK14036.1|Archaea___Halobacterota-Methanosarcinia___Methanotrichales___Methanothrix_B_thermoacetophila___100___GCA_000014945.1:0.1279813467,(WP-048144169.1|Archaea___Halobacterota-Methanosarcinia___Methanotrichales___Methanothrix_A_harundinacea___99.34___GCF_000235565.1:0.1225062233,OYV08946.1|Archaea___Halobacterota-Methanosarcinia___Methanotrichales___Methanothrix_sp002256595___90.2___GCA_002256595.1:0.1322015506)81:0.0747269260)99:0.1244534277)100:0.1748072028,(WP-013897706.1|Archaea___Halobacterota-Methanosarcinia___Methanosarcinales___Methanosalsum_zhilinae___99.35___GCF_000217995.1:0.0912514014,((WP-011020991.1|Archaea___Halobacterota-Methanosarcinia___Methanosarcinales___Methanosarcina_acetivorans___95.92___GCF_000007345.1:0.1261154160,WP-013194471.1|Archaea___Halobacterota-Methanosarcinia___Methanosarcinales___Methanohalobium_evestigatum___100___GCF_000196655.1:0.1258613601)87:0.0376101162,(WP-015053203.1|Archaea___Halobacterota-Methanosarcinia___Methanosarcinales___Methanolobus_psychrophilus___99.84___GCF_000306725.1:0.1310591717,(WP-011499721.1|Archaea___Halobacterota-Methanosarcinia___Methanosarcinales___Methanococcoides_burtonii___99.35___GCF_000013725.1:0.0946329181,WP-096712920.1|Archaea___Halobacterota-Methanosarcinia___Methanosarcinales___Methanohalophilus_euhalobius___99.51___GCF_900215215.1:0.1340265619)65:0.0291682530)79:0.0220295586)72:0.0335606330)97:0.0699388942)53:0.0381577350)91:0.1760793976)100:0.8930205978,((OGO61928.1|Bacteria___Chloroflexota-Dehalococcoidia___GIF9___9FT-COMBO-48-23_sp001795315___61.06___GCA_001795315.1:0.7175300894,((PIQ91898.1|Bacteria___Patescibacteria-Paceibacteria___Paceibacterales___GCA-002787255_sp002787255___62.01___GCA_002787255.1:0.6141339147,(OGZ59736.1|Bacteria___Patescibacteria-Paceibacteria___Spechtbacterales___HO2-43-30_sp001819985___70.39___GCA_001819985.1:0.1268580661,MBG95165.1|Bacteria___Chloroflexota-Dehalococcoidia___GCA-2717565___GCA-2717565_sp002717565___93.23___GCA_002717565.1:0.2422940083)100:0.6389485408)79:0.1613250969,(WP-083635354.1|Bacteria___Chloroflexota-Dehalococcoidia___Dehalococcoidales___Dehalogenimonas_formicexedens___95.71___GCF_001953175.1:0.7295549465,((HAV10530.1|Bacteria___Chloroflexota-Dehalococcoidia___GIF9___UBA5629_sp003484395___73.6___GCA_003484395.1:0.2685544340,OGN96375.1|Bacteria___Chloroflexota-Dehalococcoidia___GIF9___RBG-13-51-36_sp001796515___92.24___GCA_001796515.1:0.3561662993)83:0.0637209593,((OGN89233.1|Bacteria___Chloroflexota-Dehalococcoidia___Dehalococcoidales___MGML01_sp001796415___51.32___GCA_001796415.1:0.4587136701,AKG53714.1|Bacteria___Chloroflexota-Dehalococcoidia___Dehalococcoidales___Dehalogenimonas_sp001005265___98.68___GCA_001005265.1:0.2509434981)67:0.0450991221,((AKG53596.1|Bacteria___Chloroflexota-Dehalococcoidia___Dehalococcoidales___Dehalogenimonas_sp001005265___98.68___GCA_001005265.1:0.4905663717,MAH38938.1|Bacteria___Chloroflexota-Dehalococcoidia___Dehalococcoidales___ARS1013_sp002690375___59.98___GCA_002690375.1:0.2337151728)90:0.1085676634,(PIP49232.1|Bacteria___Chloroflexota-Dehalococcoidia___GIF9___20-14-all-45-10_sp002772325___65.77___GCA_002772325.1:0.2546579306,(WP-041331079.1|Bacteria___Chloroflexota-Dehalococcoidia___Dehalococcoidales___Dehalococcoides_mccartyi_A___99.01___GCF_001889305.1:0.2149722129,AKG53580.1|Bacteria___Chloroflexota-Dehalococcoidia___Dehalococcoidales___Dehalogenimonas_sp001005265___98.68___GCA_001005265.1:0.2854230635)100:0.1755153549)72:0.0733453969)64:0.0571640176)49:0.0492661956)61:0.0576618209)54:0.0262636544)54:0.1312049816)100:0.6615731006,((PKP61415.1|Archaea___Altiarchaeota-Altiarchaeia___GCA-002841105___GCA-002841105_sp002841105___77.41___GCA_002841105.1:1.3596087609,(PKP60920.1|Archaea___Altiarchaeota-Altiarchaeia___GCA-002841105___GCA-002841105_sp002841105___77.41___GCA_002841105.1:0.7153771694,(ODS39765.1|Archaea___Altiarchaeota-Altiarchaeia___WOR-SM1-SCG___WOR-SM1-SCG_sp001723835___58.28___GCA_001723835.1:0.2271266629,ODS40774.1|Archaea___Altiarchaeota-Altiarchaeia___WOR-SM1-SCG___WOR-SM1-SCG-A_sp001723845___79.06___GCA_001723845.1:0.2698736741)71:0.2042262724)58:0.2291540125)100:1.2319182380,(KYH38952.1|Archaea___Crenarchaeota-Bathyarchaeia___B25___B25_sp001593855___74.3___GCA_001593855.1:0.7141049491,(((GBE54332.1|Archaea___Hydrothermarchaeota-Hydrothermarchaeia___Hydrothermarchaeales___BMS3B_sp002897955___97.2___GCA_002897955.1:0.6279963168,GBE17888.1|Archaea___Hydrothermarchaeota-Hydrothermarchaeia___Hydrothermarchaeales___BMS3ABIN16_sp002923215___90.22___GCA_002923215.1:0.7560475870)100:0.8362419560,(WP-094531742.1|Archaea___Halobacterota-Halobacteria___Halobacteriales___Halorubrum_halodurans___94.17___GCF_002252985.1:1.4431601321,(GBE54334.1|Archaea___Hydrothermarchaeota-Hydrothermarchaeia___Hydrothermarchaeales___BMS3B_sp002897955___97.2___GCA_002897955.1:0.4252491603,GBE17886.1|Archaea___Hydrothermarchaeota-Hydrothermarchaeia___Hydrothermarchaeales___BMS3ABIN16_sp002923215___90.22___GCA_002923215.1:0.7914823165)100:0.5374954693)80:0.1038507263)85:0.1871142910,((GBE54005.1|Archaea___Hydrothermarchaeota-Hydrothermarchaeia___Hydrothermarchaeales___BMS3B_sp002897955___97.2___GCA_002897955.1:0.4133376567,(GBE17889.1|Archaea___Hydrothermarchaeota-Hydrothermarchaeia___Hydrothermarchaeales___BMS3ABIN16_sp002923215___90.22___GCA_002923215.1:0.1651618012,GBE54331.1|Archaea___Hydrothermarchaeota-Hydrothermarchaeia___Hydrothermarchaeales___BMS3B_sp002897955___97.2___GCA_002897955.1:0.2350626982)100:0.1996529276)89:0.0561971041,(MAX59202.1|Bacteria___Chloroflexota-Dehalococcoidia___UBA3495___UBA11650_sp002710215___90.34___GCA_002710215.1:1.1633052657,(((PXF51557.1|Archaea___Halobacterota-Syntrophoarchaeia___ANME-1___ANME1a_sp003194425___87.91___GCA_003194425.1:0.2536268472,(OFV68251.1|Archaea___Halobacterota-Syntrophoarchaeia___Syntrophoarchaeales___Syntrophoarchaeum_caldarius___96.08___GCA_001766815.1:0.0782316860,OFV66764.1|Archaea___Halobacterota-Syntrophoarchaeia___Syntrophoarchaeales___Syntrophoarchaeum_A_butanivorans___88.89___GCA_001766825.1:0.0602300372)98:0.0732177778)95:0.0875362490,(((WP-015591518.1|Archaea___Halobacterota-Archaeoglobi___Archaeoglobales___Archaeoglobus_A_sulfaticallidus___100___GCF_000385565.1:0.0949686111,WP-048064350.1|Archaea___Halobacterota-Archaeoglobi___Archaeoglobales___Archaeoglobus_fulgidus___100___GCF_000008665.1:0.0627454612)72:0.0295715859,(WP-013684173.1|Archaea___Halobacterota-Archaeoglobi___Archaeoglobales___Archaeoglobus_C_veneficus___99.35___GCF_000194625.1:0.0394425684,(WP-048096892.1|Archaea___Halobacterota-Archaeoglobi___Archaeoglobales___Geoglobus_ahangari___100___GCF_001006045.1:0.0754532131,WP-012940802.1|Archaea___Halobacterota-Archaeoglobi___Archaeoglobales___Archaeoglobus_B_profundus___99.84___GCF_000025285.1:0.0579076194)79:0.0202332290)80:0.0202174807)100:0.2582246622,(WP-109969138.1|Archaea___Halobacterota-Methanomicrobia___Methanomicrobiales___Methanospirillum_lacunae___99.54___GCF_003173355.1:0.1307911115,(WP-007314297.1|Archaea___Halobacterota-Methanomicrobia___Methanomicrobiales___Methanolinea_tarda___99.02___GCF_000235685.2:0.0547458498,(WP-012106235.1|Archaea___Halobacterota-Methanomicrobia___Methanomicrobiales___Methanoregula_boonei___99.54___GCF_000017625.1:0.0597797014,((WP-012617210.1|Archaea___Halobacterota-Methanomicrobia___Methanomicrobiales___Methanosphaerula_palustris___99.84___GCF_000021965.1:0.2028279218,WP-004039240.1|Archaea___Halobacterota-Methanomicrobia___Methanomicrobiales___Methanofollis_liminatans___99.54___GCF_000275865.1:0.0569696497)39:0.0197479015,(WP-042698049.1|Archaea___Halobacterota-Methanomicrobia___Methanomicrobiales___Methanocorpusculum_parvum___98.21___GCF_002287215.1:0.0976202405,WP-048148415.1|Archaea___Halobacterota-Methanomicrobia___Methanomicrobiales___Methanolacinia_paynteri___98.37___GCF_000784355.1:0.0598232211)45:0.0188405225)48:0.0185253542)92:0.0483908956)99:0.0671876813)100:0.1244046362)97:0.1064577605)76:0.0653242659,((WP-011322783.1|Archaea___Halobacterota-Halobacteria___Halobacteriales___Natronomonas_pharaonis___99.29___GCF_000026045.1:0.4896102326,WP-089816435.1|Archaea___Halobacterota-Halobacteria___Halobacteriales___Halomicrobium_zhouii___99.93___GCF_900114435.1:0.1666172126)62:0.0478190015,(((WP-092536862.1|Archaea___Halobacterota-Halobacteria___Halobacteriales___Halopelagius_longus___99.38___GCF_900100875.1:0.3284387726,(WP-089694735.1|Archaea___Halobacterota-Halobacteria___Halobacteriales___Halogranum_gelatinilyticum___99.57___GCF_900103715.1:0.3601548506,WP-089869303.1|Archaea___Halobacterota-Halobacteria___Halobacteriales___Halogranum_rubrum___99.38___GCF_900114455.1:0.4157419454)100:0.7664041181)48:0.0602800929,(PSQ16966.1|Archaea___Halobacterota-Halobacteria___Halobacteriales___SW-7-71-33_sp003023195___88.72___GCA_003023195.1:0.3415731704,(PSQ05572.1|Archaea___Halobacterota-Halobacteria___Halobacteriales___Halobaculum_sp003020945___94.4___GCA_003020945.1:1.1003516358,((PSP28373.1|Archaea___Halobacterota-Halobacteria___Halobacteriales___Halovenus_sp003021285___68.07___GCA_003021285.1:0.4898110428,(ESS06595.1|Archaea___Halobacterota-Halobacteria___Halobacteriales___A07HB70_sp000496195___85.2___GCA_000496195.1:0.4472824323,WP-092734160.1|Archaea___Halobacterota-Halobacteria___Halobacteriales___Halopenitus_persicus___98.11___GCF_900107205.1:0.2868413821)78:0.1001028839)66:0.0767558257,((WP-007542513.1|Archaea___Halobacterota-Halobacteria___Halobacteriales___Haloferax_larsenii___99.19___GCF_000336955.1:0.2449644040,WP-023392765.1|Archaea___Halobacterota-Halobacteria___Halobacteriales___Halobaculum_tyrrellensis___97.54___GCF_000495475.1:0.2332519232)100:0.2566884872,(WP-005579460.1|Archaea___Halobacterota-Halobacteria___Halobacteriales___Natronobacterium_gregoryi___99.62___GCF_000230715.2:0.4098547203,(WP-049910763.1|Archaea___Halobacterota-Halobacteria___Halobacteriales___Halorubrum_coriense___98.73___GCF_000337035.1:0.4606505110,WP-089672397.1|Archaea___Halobacterota-Halobacteria___Halobacteriales___Halohasta_litchfieldiae___99.19___GCF_900109065.1:0.2872678366)100:0.2215245329)30:0.0851323722)28:0.0450068162)100:0.2703156536)61:0.0345334650)97:0.1822408467)90:0.1050624850,(PSQ28462.1|Archaea___Halobacterota-Halobacteria___Halobacteriales___QS-9-68-17_sp003023565___95.65___GCA_003023565.1:0.5019499135,(WP-089385912.1|Archaea___Halobacterota-Halobacteria___Halobacteriales___Halorubrum_vacuolatum___98.92___GCF_900188065.1:1.4336809905,((WP-004041953.1|Archaea___Halobacterota-Halobacteria___Halobacteriales___Haloferax_volcanii___98.68___GCF_000025685.1:0.6475456657,WP-058566444.1|Archaea___Halobacterota-Halobacteria___Halobacteriales___Haloferax_sp001469875___99.44___GCF_001469875.2:0.1312899813)98:0.1921384325,(WP-006055899.1|Archaea___Halobacterota-Halobacteria___Halobacteriales___Halogeometricum_borinquense___99.92___GCF_000172995.2:0.2868047777,(WP-082230738.1|Archaea___Halobacterota-Halobacteria___Halobacteriales___Haloprofundus_marisrubri___99.24___GCF_001469955.1:0.4595941917,((WP-089671286.1|Archaea___Halobacterota-Halobacteria___Halobacteriales___Halohasta_litchfieldiae___99.19___GCF_900109065.1:0.5230040227,(WP-090385925.1|Archaea___Halobacterota-Halobacteria___Halobacteriales___Natronobacterium_A_texcoconense___99.57___GCF_900104065.1:0.1868413113,WP-098726317.1|Archaea___Halobacterota-Halobacteria___Halobacteriales___Natrinema_sp002572525___99.35___GCF_002572525.1:0.5831845846)100:0.5113893065)92:0.0975577507,((WP-004514857.1|Archaea___Halobacterota-Halobacteria___Halobacteriales___Haloarcula_vallismortis___99.93___GCF_000337775.1:0.4276114055,ESS11727.1|Archaea___Halobacterota-Halobacteria___Halobacteriales___J07HR59_sp000496235___90.17___GCA_000496235.1:0.5270564666)35:0.0765583097,(WP-079978638.1|Archaea___Halobacterota-Halobacteria___Halobacteriales___Halolamina_sediminis___96.58___GCF_001282785.1:0.8874682546,(PSQ48309.1|Archaea___Halobacterota-Halobacteria___Halobacteriales___Halovenus_sp003022725___82.47___GCA_003022725.1:0.6918758972,WP-059055393.1|Archaea___Halobacterota-Halobacteria___Halobacteriales___Halobacterium_hubeiense___98.65___GCF_001488575.1:0.4782711174)46:0.0819800051)69:0.0980789931)94:0.2064845663)100:0.2150614662)95:0.1509443187)66:0.0618388292)71:0.1310101084)46:0.0210189599)43:0.0579069710)22:0.0445515415)99:0.1900717018)86:0.0681674184)32:0.0862095061)80:0.1763444670)34:0.1279303708)84:0.0871768850)63:0.1322533970)36:0.1918376853)29:0.0576636054)77:0.2095452659)31:0.1155368672,(OGD53506.1|Archaea___Crenarchaeota-Bathyarchaeia___40CM-2-53-6___RBG-13-38-9_sp001775955___81.31___GCA_001775955.1:1.2062963324,((WP-089698615.1|Archaea___Halobacterota-Halobacteria___Halobacteriales___Halogranum_gelatinilyticum___99.57___GCF_900103715.1:0.7556962009,((WP-092734419.1|Archaea___Halobacterota-Halobacteria___Halobacteriales___Halopenitus_persicus___98.11___GCF_900107205.1:0.2337055348,WP-089806311.1|Archaea___Halobacterota-Halobacteria___Halobacteriales___Halogeometricum_rufum___99.36___GCF_900112175.1:0.3616732246)98:0.1645197304,(WP-014555346.1|Archaea___Halobacterota-Halobacteria___Halobacteriales___Haloquadratum_walsbyi___99.3___GCF_000237865.1:0.2540318965,PSQ38650.1|Archaea___Halobacterota-Halobacteria___Halobacteriales___Halovenus_sp003022845___53.37___GCA_003022845.1:0.2497800846)100:0.2071373456)100:0.3935137982)100:0.8590029542,(ODS40989.1|Archaea___Altiarchaeota-Altiarchaeia___WOR-SM1-SCG___WOR-SM1-SCG_sp001723835___58.28___GCA_001723835.1:1.4247953333,((PWI48967.1|Archaea___Asgardarchaeota-Heimdallarchaeia___B3-JM-08___B3-JM-08_sp003144275___93.69___GCA_003144275.1:0.2979560581,(OLS26264.1|Archaea___Asgardarchaeota-Heimdallarchaeia___LC-3___LC-3_sp001940645___91.59___GCA_001940645.1:0.3176250478,(KXH77455.1|Archaea___Asgardarchaeota-Lokiarchaeia___Thorarchaeales___SMTZ1-83_sp001563325___90.19___GCA_001563325.1:0.0257834795,OLS30664.1|Archaea___Asgardarchaeota-Lokiarchaeia___Thorarchaeales___AB-25_sp001940705___90.12___GCA_001940705.1:0.0597970176)100:0.3851792493)56:0.0596371242)100:1.5862149310,((OLC36913.1|Archaea___Crenarchaeota-Nitrososphaeria___Nitrososphaerales___Nitrosotalea_sp001917995___80.91___GCA_001917995.1:0.0000023150,(WP-100182312.1|Archaea___Crenarchaeota-Nitrososphaeria___Nitrososphaerales___Nitrosotenuis_sp002787055___99.68___GCF_002787055.1:0.0917951423,WP-007550732.1|Archaea___Crenarchaeota-Nitrososphaeria___Nitrososphaerales___Nitrosoarchaeum_koreensis___100___GCF_000220175.1:0.1653144698)77:0.1471879572)100:1.3797220900,(((tr|A4VDW7|A4VDW7-TETTS|Eukarya_.._312017_.._Tetrahymena_thermophila:1.0354257605,((tr|D8LH05|D8LH05-ECTSI|Eukarya_.._2880_.._Ectocarpus_siliculosus:0.8422074872,tr|W4HA54|W4HA54-9STRA|Eukarya_.._112090_.._Aphanomyces_astaci:0.4549567085)79:0.2448224371,((tr|A0A0L0DMS5|A0A0L0DMS5-THETB|Eukarya_.._461836_.._Thecamonas_trahens:1.0020682904,tr|D2VA35|D2VA35-NAEGR|Eukarya_.._5762_.._Naegleria_gruberi:0.5835432281)65:0.1892354899,(BSAL-82620.1|Eukarya_.._75058_.._Bodo_saltans.prot:0.5002451525,(tr|W6L1D5|W6L1D5-9TRYP|Eukarya_.._134006_.._Phytomonas_Hart1:0.3701791335,tr|Q4QCZ3|Q4QCZ3-LEIMA|Eukarya_.._5664_.._Leishmania_major:0.3887384445)98:0.2940215805)100:0.9040790041)39:0.1746066291)90:0.4196390159)96:0.2936853120,(tr|A2F2M2|A2F2M2-TRIVA|Eukarya_.._5722_.._Trichomonas_vaginalis:1.0015986675,(tr|A9RI06|A9RI06-PHYPA|Eukarya_.._3218_.._Physcomitrella_patens:0.6559620277,(((BSAL-20805.1|Eukarya_.._75058_.._Bodo_saltans.prot:0.5481257784,tr|Q4Q0R3|Q4Q0R3-LEIMA|Eukarya_.._5664_.._Leishmania_major:0.4944477519)100:1.1861142190,(sp|Q9UJT1|TBD-HUMAN|Eukarya_.._9606_.._Homo_sapiens:0.3468433665,tr|I7MJY7|I7MJY7-TETTS|Eukarya_.._312017_.._Tetrahymena_thermophila:0.8103632403)55:0.0711646598)70:0.0959415468,((tr|W4GTD2|W4GTD2-9STRA|Eukarya_.._112090_.._Aphanomyces_astaci:0.4734839787,tr|D2VJE2|D2VJE2-NAEGR|Eukarya_.._5762_.._Naegleria_gruberi:0.5712138228)56:0.1128980062,((tr|B9QKL3|B9QKL3-TOXGV|Eukarya_.._432359_.._Toxoplasma_gondii:1.2600604456,tr|A0A0G4EC00|A0A0G4EC00-VITBC|Eukarya_.._1169540_.._Vitrella_brassicaformis:0.6039672871)55:0.2483676120,(tr|A8IRP8|A8IRP8-CHLRE|Eukarya_.._3055_.._Chlamydomonas_reinhardtii:0.6265843204,(tr|A9V3K7|A9V3K7-MONBE|Eukarya_.._81824__Monosiga_.._brevicollis:1.0542451480,tr|D8LE04|D8LE04-ECTSI|Eukarya_.._2880_.._Ectocarpus_siliculosus:0.6286763893)73:0.2037058695)37:0.0498157534)40:0.0843301706)62:0.0921666384)32:0.0344049954)94:0.3197567589)94:0.2272267147)98:0.2901208600,(((tr|Q24D62|Q24D62-TETTS|Eukarya_.._312017_.._Tetrahymena_thermophila:0.9718368732,((tr|Q24HJ7|Q24HJ7-TETTS|Eukarya_.._312017_.._Tetrahymena_thermophila:0.4756458449,tr|Q22UN3|Q22UN3-TETTS|Eukarya_.._312017_.._Tetrahymena_thermophila:0.4279226298)100:1.2908953790,(tr|A0A0G4ED06|A0A0G4ED06-VITBC|Eukarya_.._1169540_.._Vitrella_brassicaformis:0.0225799755,tr|A0A0G4GWU6|A0A0G4GWU6-VITBC|Eukarya_.._1169540_.._Vitrella_brassicaformis:0.1695383119)100:0.5619362641)48:0.1902419480)53:0.0895265584,((tr|D2VRJ5|D2VRJ5-NAEGR|Eukarya_.._5762_.._Naegleria_gruberi:0.7006148278,(tr|D2W0C0|D2W0C0-NAEGR|Eukarya_.._5762_.._Naegleria_gruberi:0.4374329857,(tr|D2VKR7|D2VKR7-NAEGR|Eukarya_.._5762_.._Naegleria_gruberi:1.4274742609,(tr|L8H0R9|L8H0R9-ACACA|Eukarya_.._1257118_.._Acanthamoeba_castellanii:1.6346663745,(tr|D2VY59|D2VY59-NAEGR|Eukarya_.._5762_.._Naegleria_gruberi:0.4129197165,tr|D2VYW1|D2VYW1-NAEGR|Eukarya_.._5762_.._Naegleria_gruberi:0.2499884442)100:0.4627649593)34:0.0606875174)36:0.0854279758)48:0.0741495429)67:0.0687698414,(sp|Q9VRX3|TBBP-DROME|Eukarya_.._7227_.._Drosophila_melanogaster:0.6026944771,(tr|G5EF01|G5EF01-CAEEL|Eukarya_.._6239_.._Caenorhabditis_elegans:0.3977115726,((tr|D2VXR9|D2VXR9-NAEGR|Eukarya_.._5762_.._Naegleria_gruberi:0.1303547156,tr|D2VDA8|D2VDA8-NAEGR|Eukarya_.._5762_.._Naegleria_gruberi:0.1501171103)100:0.1244374212,((tr|L8HE63|L8HE63-ACACA|Eukarya_.._1257118_.._Acanthamoeba_castellanii:0.2014072829,tr|A2FPA6|A2FPA6-TRIVA|Eukarya_.._5722_.._Trichomonas_vaginalis:0.2528371463)37:0.0138387673,(((tr|F0Y8A1|F0Y8A1-AURAN|Eukarya_.._44056_.._Aerococcus_aanophagefferens:0.1081669993,tr|A0A0G4G2S2|A0A0G4G2S2-VITBC|Eukarya_.._1169540_.._Vitrella_brassicaformis:0.0249905071)78:0.0359638092,(tr|Q24D63|Q24D63-TETTS|Eukarya_.._312017_.._Tetrahymena_thermophila:0.3110806496,(tr|Q227Z6|Q227Z6-TETTS|Eukarya_.._312017_.._Tetrahymena_thermophila:0.4285459972,tr|Q22ED2|Q22ED2-TETTS|Eukarya_.._312017_.._Tetrahymena_thermophila:0.2976619148)99:0.1380313565)90:0.0482065257)64:0.0371778440,((tr|A0A0B4J269|A0A0B4J269-HUMAN|Eukarya_.._9606_.._Homo_sapiens:0.1325659015,sp|Q9H4B7|TBB1-HUMAN|Eukarya_.._9606_.._Homo_sapiens:0.1153650836)83:0.0284686294,((sp|P02557|TBB-YEAST|Eukarya_.._4932_.._Saccharomyces_cerevisiea:0.1392960059,sp|P05219|TBB-SCHPO|Eukarya_.._284812_.._Schizosaccharomyces_pombe:0.1334178684)97:0.0589779533,(tr|A0A177WHL9|A0A177WHL9-BATDE|Eukarya_.._684364_.._Bratachochytrium_dendrobatidis:0.1571540871,tr|R1DZ10|R1DZ10-EMIHU|Eukarya_.._2903_.._Emilania_huleyi:0.6349854891)70:0.0557450732)45:0.0200779563)66:0.0399397817)55:0.0338938870)43:0.0311687834)59:0.0712283278)65:0.0553167608)68:0.0942463844)47:0.0644067164)97:0.1468407263,((((WP-078814221.1|Bacteria___Verrucomicrobiota-Verrucomicrobiae___Verrucomicrobiales___Prosthecobacter_debontii___100___GCF_900167535.1:0.0232418260,WP-078814051.1|Bacteria___Verrucomicrobiota-Verrucomicrobiae___Verrucomicrobiales___Prosthecobacter_debontii___100___GCF_900167535.1:0.0730687666)86:0.0347475173,(OYW71807.1|Bacteria___Verrucomicrobiota-Verrucomicrobiae___Verrucomicrobiales___Prosthecobacter_sp002279765___93.43___GCA_002279765.1:0.0049132438,(OYW71780.1|Bacteria___Verrucomicrobiota-Verrucomicrobiae___Verrucomicrobiales___Prosthecobacter_sp002279765___93.43___GCA_002279765.1:0.0184168112,HBJ85674.1|Bacteria___Verrucomicrobiota-Verrucomicrobiae___Verrucomicrobiales___Prosthecobacter_sp003506995___82.54___GCA_003506995.1:0.0104431861)32:0.0065113574)98:0.0456099308)100:0.5450581619,(tr|A0A058ZF67|A0A058ZF67-9EUKA|Eukarya_.._691883_.._Fonticula_alba:0.9122557682,(sp|P34475|TBG-CAEEL|Eukarya_.._6239_.._Caenorhabditis_elegans:0.5844675435,(sp|P53378|TBG-YEAST|Eukarya_.._4932_.._Saccharomyces_cerevisiea:0.8128794748,((tr|A2QRL5|A2QRL5-ASPNC|Eukarya_.._425011_.._Aspergillus_niger:0.2262495745,(sp|P23257|TBG1-DROME|Eukarya_.._7227_.._Drosophila_melanogaster:0.1509982061,tr|A9V4R8|A9V4R8-MONBE|Eukarya_.._81824__Monosiga_.._brevicollis:0.1475090167)76:0.0243439561)36:0.0151759967,((tr|A0A0D2VSX2|A0A0D2VSX2-CAPO3|Eukarya_.._595528_.._Capsaspora_owczarzaki:0.1281837978,((BSAL-85470.1|Eukarya_.._75058_.._Bodo_saltans.prot:0.2433958309,(sp|Q55AR3|TBG-DICDI|Eukarya_.._44689_.._Dyctiostelium_discoideum:0.1697833311,tr|Q23FR3|Q23FR3-TETTS|Eukarya_.._312017_.._Tetrahymena_thermophila:0.2108949573)91:0.0672578337)45:0.0264757273,(tr|A0A0G4F4U5|A0A0G4F4U5-VITBC|Eukarya_.._1169540_.._Vitrella_brassicaformis:0.0982877302,(tr|A9TMJ1|A9TMJ1-PHYPA|Eukarya_.._3218_.._Physcomitrella_patens:0.0679177767,(tr|M1V5W4|M1V5W4-CYAM1|Eukarya_.._280699_.._Cyanidioschyzon_merolae:0.4734548922,tr|M2Y3E5|M2Y3E5-GALSU|Eukarya_.._130081_.._Galdiera_sulphuraria:0.1019305376)89:0.0331017632)80:0.0153375266)73:0.0191244446)46:0.0220630630)51:0.0176423417,(tr|A0A0L0DCQ1|A0A0L0DCQ1-THETB|Eukarya_.._461836_.._Thecamonas_trahens:0.1493400664,((tr|R1CRG8|R1CRG8-EMIHU|Eukarya_.._2903_.._Emilania_huleyi:0.1500226046,(tr|A2EAH1|A2EAH1-TRIVA|Eukarya_.._5722_.._Trichomonas_vaginalis:0.5181965130,(tr|A0A177WM70|A0A177WM70-BATDE|Eukarya_.._684364_.._Bratachochytrium_dendrobatidis:0.0995396313,tr|D2V7C2|D2V7C2-NAEGR|Eukarya_.._5762_.._Naegleria_gruberi:0.1615986517)34:0.0372621700)16:0.0079052696)23:0.0256686955,(tr|A8INY3|A8INY3-CHLRE|Eukarya_.._3055_.._Chlamydomonas_reinhardtii:0.1213147602,(tr|F0Y410|F0Y410-AURAN|Eukarya_.._44056_.._Aerococcus_aanophagefferens:0.1073927405,(tr|A0A1E7EX98|A0A1E7EX98-9STRA|Eukarya_.._635003_.._Fragilariopsis_cylindrus:0.1404976149,tr|D7FLA9|D7FLA9-ECTSI|Eukarya_.._2880_.._Ectocarpus_siliculosus:0.0547358181)44:0.0168882517)97:0.0603203016)60:0.0169230155)14:0.0135429000)4:0.0127018241)20:0.0161347948)47:0.1936747998)71:0.0875345570)74:0.0989746544)100:0.4447802978)52:0.0831027721,(((tr|F0Y3D3|F0Y3D3-AURAN|Eukarya_.._44056_.._Aerococcus_aanophagefferens:0.5118125688,(tr|R1DIL5|R1DIL5-EMIHU|Eukarya_.._2903_.._Emilania_huleyi:0.2831610600,tr|A2ELX8|A2ELX8-TRIVA|Eukarya_.._5722_.._Trichomonas_vaginalis:0.9728921510)80:0.0985340644)47:0.0523865874,((BSAL-17995.1|Eukarya_.._75058_.._Bodo_saltans.prot:0.2652827905,(tr|W6L754|W6L754-9TRYP|Eukarya_.._134006_.._Phytomonas_Hart1:0.1504733491,tr|Q4QC95|Q4QC95-LEIMA|Eukarya_.._5664_.._Leishmania_major:0.1357422671)100:0.1890020053)100:0.3259762802,((tr|A0A125YFX7|A0A125YFX7-TOXGV|Eukarya_.._432359_.._Toxoplasma_gondii:0.5758329748,tr|A0A0G4GSH9|A0A0G4GSH9-VITBC|Eukarya_.._1169540_.._Vitrella_brassicaformis:0.2277135846)45:0.1009037433,((tr|D7FR98|D7FR98-ECTSI|Eukarya_.._2880_.._Ectocarpus_siliculosus:0.3040468830,tr|W4G6P9|W4G6P9-9STRA|Eukarya_.._112090_.._Aphanomyces_astaci:0.2068943672)81:0.0860701189,((tr|D2VWK0|D2VWK0-NAEGR|Eukarya_.._5762_.._Naegleria_gruberi:0.2638198272,tr|Q22YZ9|Q22YZ9-TETTS|Eukarya_.._312017_.._Tetrahymena_thermophila:0.2850881613)81:0.0821041702,((tr|A9TZR7|A9TZR7-PHYPA|Eukarya_.._3218_.._Physcomitrella_patens:0.3325030699,tr|Q8LRU3|Q8LRU3-CHLRE|Eukarya_.._3055_.._Chlamydomonas_reinhardtii:0.3030253140)87:0.0746520596,(tr|A0A0L0D8Z0|A0A0L0D8Z0-THETB|Eukarya_.._461836_.._Thecamonas_trahens:0.2423806727,(sp|Q9UJT0|TBE-HUMAN|Eukarya_.._9606_.._Homo_sapiens:0.1982974226,(tr|A9VB11|A9VB11-MONBE|Eukarya_.._81824__Monosiga_.._brevicollis:0.3896868938,tr|A0A177WR04|A0A177WR04-BATDE|Eukarya_.._684364_.._Bratachochytrium_dendrobatidis:0.3471142690)53:0.0540492619)94:0.0851604393)70:0.0590683962)43:0.0312677226)62:0.0503161836)51:0.0565832359)33:0.0735063084)43:0.0818567846)100:0.7023534324,((OLS18786.1|Archaea___Asgardarchaeota-Lokiarchaeia___LCB-4___LCB-4_sp001940665___96.26___GCA_001940665.1:0.8267404167,(WP-078814050.1|Bacteria___Verrucomicrobiota-Verrucomicrobiae___Verrucomicrobiales___Prosthecobacter_debontii___100___GCF_900167535.1:0.0816853390,(OYW71806.1|Bacteria___Verrucomicrobiota-Verrucomicrobiae___Verrucomicrobiales___Prosthecobacter_sp002279765___93.43___GCA_002279765.1:0.0486228923,WP-078814220.1|Bacteria___Verrucomicrobiota-Verrucomicrobiae___Verrucomicrobiales___Prosthecobacter_debontii___100___GCF_900167535.1:0.0307065350)98:0.0751104917)100:0.7815970234)35:0.1161220673,(tr|A0A151Z4J7|A0A151Z4J7-9MYCE|Eukarya_.._361077_.._Dyctiostelium_lacteum:0.8851713487,(tr|D2VS63|D2VS63-NAEGR|Eukarya_.._5762_.._Naegleria_gruberi:1.4055536891,(((tr|Q23WP5|Q23WP5-TETTS|Eukarya_.._312017_.._Tetrahymena_thermophila:0.8490141801,tr|I7LY16|I7LY16-TETTS|Eukarya_.._312017_.._Tetrahymena_thermophila:0.6085939771)96:0.2949145604,((tr|D2UYU9|D2UYU9-NAEGR|Eukarya_.._5762_.._Naegleria_gruberi:0.1896753142,tr|D2VZB7|D2VZB7-NAEGR|Eukarya_.._5762_.._Naegleria_gruberi:0.1821987848)100:0.4177541777,(tr|D2V982|D2V982-NAEGR|Eukarya_.._5762_.._Naegleria_gruberi:0.8632077479,(tr|D2VQL5|D2VQL5-NAEGR|Eukarya_.._5762_.._Naegleria_gruberi:0.7745117758,((tr|D2VT78|D2VT78-NAEGR|Eukarya_.._5762_.._Naegleria_gruberi:0.9115148501,tr|D2VC66|D2VC66-NAEGR|Eukarya_.._5762_.._Naegleria_gruberi:0.6890944415)56:0.0964435357,(tr|D2VT10|D2VT10-NAEGR|Eukarya_.._5762_.._Naegleria_gruberi:0.2541462362,tr|D2V7X5|D2V7X5-NAEGR|Eukarya_.._5762_.._Naegleria_gruberi:0.2832643797)100:0.2884865107)89:0.2630272970)100:0.4338844906)97:0.2498321196)79:0.0963592560)27:0.0134362966,((tr|Q9VED6|Q9VED6-DROME|Eukarya_.._7227_.._Drosophila_melanogaster:0.5197557338,(tr|A0A0G4H6Z4|A0A0G4H6Z4-VITBC|Eukarya_.._1169540_.._Vitrella_brassicaformis:0.9542831659,tr|B6KJK8|B6KJK8-TOXGV|Eukarya_.._432359_.._Toxoplasma_gondii:0.7294095864)89:0.1402479762)57:0.0669687478,(HAN75016.1|Bacteria___Cyanobacteria-Cyanobacteriia___Cyanobacteriales___Planktothrix_sp003456035___78.25___GCA_003456035.1:0.5336208780,((sp|P06606|TBA4-DROME|Eukarya_.._7227_.._Drosophila_melanogaster:0.2412933214,((tr|A2R599|A2R599-ASPNC|Eukarya_.._425011_.._Aspergillus_niger:0.2819394684,tr|A0A058ZEW1|A0A058ZEW1-9EUKA|Eukarya_.._691883_.._Fonticula_alba:0.1386734573)52:0.0287565945,((sp|P09734|TBA3-YEAST|Eukarya_.._4932_.._Saccharomyces_cerevisiea:0.1594918567,sp|P04688|TBA1-SCHPO|Eukarya_.._284812_.._Schizosaccharomyces_pombe:0.1202434747)95:0.0647189439,(sp|P52274|TBA8-CAEEL|Eukarya_.._6239_.._Caenorhabditis_elegans:0.1409376134,(sp|A6NHL2|TBAL3-HUMAN|Eukarya_.._9606_.._Homo_sapiens:0.2134186000,tr|A0A0L0D0T1|A0A0L0D0T1-THETB|Eukarya_.._461836_.._Thecamonas_trahens:0.0916048843)49:0.0107328311)82:0.0350661618)60:0.0167932903)49:0.0241396478)57:0.0206747197,((tr|B9PGQ9|B9PGQ9-TOXGV|Eukarya_.._432359_.._Toxoplasma_gondii:0.2664208693,(tr|L8GIC4|L8GIC4-ACACA|Eukarya_.._1257118_.._Acanthamoeba_castellanii:0.0016028479,tr|L8H9T9|L8H9T9-ACACA|Eukarya_.._1257118_.._Acanthamoeba_castellanii:0.1640166254)100:0.1533454205)85:0.0361742928,((tr|A0A152A439|A0A152A439-9MYCE|Eukarya_.._361077_.._Dyctiostelium_lacteum:0.1038585735,(tr|Q54TA6|Q54TA6-DICDI|Eukarya_.._44689_.._Dyctiostelium_discoideum:0.1836768245,tr|A0A152A8Z7|A0A152A8Z7-9MYCE|Eukarya_.._361077_.._Dyctiostelium_lacteum:0.1834880735)89:0.0602456806)99:0.0898772958,(tr|W4GD80|W4GD80-9STRA|Eukarya_.._112090_.._Aphanomyces_astaci:0.1137875482,(tr|Q22CD2|Q22CD2-TETTS|Eukarya_.._312017_.._Tetrahymena_thermophila:0.7171089073,(tr|D2VLJ4|D2VLJ4-NAEGR|Eukarya_.._5762_.._Naegleria_gruberi:0.1693930732,tr|D2VCP5|D2VCP5-NAEGR|Eukarya_.._5762_.._Naegleria_gruberi:0.1384193385)100:0.1445926408)95:0.0659249707)86:0.0407794763)81:0.0261187009)91:0.0733685052)70:0.0859624974)35:0.0219273047)85:0.1136069478)62:0.0436797435)62:0.0396688543)94:0.1049960414)33:0.0624495037)17:0.0658467370)15:0.0397333184)95:0.2909139346)96:0.3326746323)96:0.3837254470)52:0.1627759090)52:0.0912824306)96:0.3418160026)35:0.1110611256)85:0.1974437938)65:0.1371945654)67:0.1344966588)82:0.1691626469)67:0.0865108262)38:0.1153060771)5:0.0000022317,(((WP-020448991.1|Archaea___Thermoplasmatota-Thermoplasmata___Methanomassiliicoccales___Methanomassiliicoccus_A_intestinalis___98.79___GCF_000404225.1:0.4895980045,(OGS43678.1|Archaea___Thermoplasmatota-Thermoplasmata___UBA10834___COMBO-56-21_sp001800675___83.8___GCA_001800675.1:0.5162971947,WP-081579820.1|Archaea___Thermoplasmatota-Thermoplasmata___Methanomassiliicoccales___Methanomassiliicoccus_luminyensis___98.39___GCF_000308215.1:0.2484449042)98:0.2576486214)69:0.1649775661,((OGS45336.1|Archaea___Thermoplasmatota-Thermoplasmata___RBG-16-68-12___RBG-16-68-12_sp001800745___77.47___GCA_001800745.1:0.1263044470,OGS60042.1|Archaea___Thermoplasmatota-Thermoplasmata___RBG-16-68-12___RBG-16-68-12_sp001800825___96.67___GCA_001800825.1:0.1399544906)100:0.7078719840,((AMK13870.1|Archaea___Thermoplasmatota-Thermoplasmata___Methanomassiliicoccales___ISO4-G1_sp001563305___96.37___GCA_001563305.1:0.6566783789,WP-052399252.1|Archaea___Thermoplasmatota-Thermoplasmata___Methanomassiliicoccales___Methanoplasma_termitum___97.85___GCF_000800805.1:0.4677112751)70:0.2062329135,(WP-058747696.1|Archaea___Thermoplasmatota-Thermoplasmata___Methanomassiliicoccales___Methanomethylophilus_sp001481295___92.81___GCF_001481295.1:0.2201682248,(WP-015504809.1|Archaea___Thermoplasmatota-Thermoplasmata___Methanomassiliicoccales___Methanomethylophilus_alvus___98.39___GCF_000300255.2:0.2519384231,(WP-066075142.1|Archaea___Thermoplasmatota-Thermoplasmata___Methanomassiliicoccales___Methanomethylophilus_sp001560915___97.18___GCF_001560915.1:0.2893338841,WP-015492474.1|Archaea___Thermoplasmatota-Thermoplasmata___Methanomassiliicoccales___Methanomethylophilus_sp000350305___97.98___GCF_000350305.1:0.2622019051)80:0.1152827144)38:0.0704757874)100:0.4280981999)100:0.4654926778)40:0.1036075599)94:0.2549640503,((((OYT64106.1|Archaea___Crenarchaeota-Nitrososphaeria___EX4484-205___EX4484-205_sp002255045___91.75___GCA_002255045.1:1.2527730192,WP-052568240.1|Archaea___Crenarchaeota-Korarchaeia___Korarchaeales___Korarchaeum_cryptofilum___93.39___GCF_000019605.1:0.8109535175)98:0.2405304320,(OYT64102.1|Archaea___Crenarchaeota-Nitrososphaeria___EX4484-205___EX4484-205_sp002255045___91.75___GCA_002255045.1:0.7929792890,WP-012309541.1|Archaea___Crenarchaeota-Korarchaeia___Korarchaeales___Korarchaeum_cryptofilum___93.39___GCF_000019605.1:0.5778868074)99:0.2635967512)77:0.1192733597,(WP-012309540.1|Archaea___Crenarchaeota-Korarchaeia___Korarchaeales___Korarchaeum_cryptofilum___93.39___GCF_000019605.1:1.0281854493,(WP-012309538.1|Archaea___Crenarchaeota-Korarchaeia___Korarchaeales___Korarchaeum_cryptofilum___93.39___GCF_000019605.1:0.4941433602,(WP-083758174.1|Archaea___Crenarchaeota-Korarchaeia___Korarchaeales___Korarchaeum_cryptofilum___93.39___GCF_000019605.1:0.6534732876,OYT64105.1|Archaea___Crenarchaeota-Nitrososphaeria___EX4484-205___EX4484-205_sp002255045___91.75___GCA_002255045.1:0.8717427968)100:0.2912806040)53:0.1026249861)94:0.1951071261)100:0.5083150897,((WP-012309986.1|Archaea___Crenarchaeota-Korarchaeia___Korarchaeales___Korarchaeum_cryptofilum___93.39___GCF_000019605.1:0.5212814897,((AAM02034.1|Archaea___Euryarchaeota-Methanopyri___Methanopyrales___Methanopyrus_kandleri___96.74___GCA_000007185.1:0.2988496115,(OLS17546.1|Archaea___Asgardarchaeota-Lokiarchaeia___LCB-4___LCB-4_sp001940665___96.26___GCA_001940665.1:0.4077139178,(((OLS31474.1|Archaea___Asgardarchaeota-Heimdallarchaeia___UBA460___UBA460_sp001940755___79.37___GCA_001940755.1:0.6561427171,MBS85472.1|Archaea___Asgardarchaeota-Heimdallarchaeia___LC-2___GCA-2728275_sp002728275___83.18___GCA_002728275.1:0.4721098180)85:0.1117401445,(PWI49717.1|Archaea___Asgardarchaeota-Heimdallarchaeia___B3-JM-08___B3-JM-08_sp003144275___93.69___GCA_003144275.1:0.2625930772,OLS21975.1|Archaea___Asgardarchaeota-Heimdallarchaeia___LC-3___LC-3_sp001940645___91.59___GCA_001940645.1:0.2328542721)100:0.2437928525)68:0.0378158611,((KXH77811.1|Archaea___Asgardarchaeota-Lokiarchaeia___Thorarchaeales___SMTZ1-83_sp001563325___90.19___GCA_001563325.1:0.0533986918,OLS26346.1|Archaea___Asgardarchaeota-Lokiarchaeia___Thorarchaeales___AB-25_sp001940705___90.12___GCA_001940705.1:0.0712383371)100:0.3660863192,(OLD14643.1|Archaea___Crenarchaeota-Bathyarchaeia___40CM-2-53-6___40CM-2-53-6_sp001918745___88.79___GCA_001918745.1:0.3865866219,(OLD56107.1|Archaea___Crenarchaeota-Bathyarchaeia___40CM-2-53-6___40CM-2-53-6_sp001919285___56.23___GCA_001919285.1:0.2048131741,OLB47099.1|Archaea___Crenarchaeota-Bathyarchaeia___40CM-2-53-6___40CM-2-53-6_sp001915065___73.05___GCA_001915065.1:0.1857809082)96:0.1732754506)100:1.5817414280)47:0.0516503065)73:0.0491632055)89:0.1076240747)75:0.0497306022,((((WP-068322796.1|Archaea___Euryarchaeota-Thermococci___Thermococcales___Pyrococcus_kukulkanii___100___GCF_001577775.1:0.0974654719,WP-048164484.1|Archaea___Euryarchaeota-Thermococci___Thermococcales___Palaeococcus_A_pacificus___99.5___GCF_000725425.1:0.0777188723)100:0.1613726024,(KYC55309.1|Archaea___Euryarchaeota-Thermococci___Methanofastidiosales___Methanofastidiosum_sp001587595___84.54___GCA_001587595.1:0.1856823542,(KUO39120.1|Archaea___Hadarchaeota-Hadarchaeia___Hadarchaeales___DG-33_sp001515185___63.87___GCA_001515185.1:0.1234865160,KUO40134.1|Archaea___Hadarchaeota-Hadarchaeia___Hadarchaeales___Hadarchaeum_yellowstonense___89.72___GCA_001515205.2:0.0854415949)100:0.1691968757)94:0.0729642307)77:0.0472859576,((GBE53908.1|Archaea___Hydrothermarchaeota-Hydrothermarchaeia___Hydrothermarchaeales___BMS3B_sp002897955___97.2___GCA_002897955.1:0.1228398287,GBE18400.1|Archaea___Hydrothermarchaeota-Hydrothermarchaeia___Hydrothermarchaeales___BMS3ABIN16_sp002923215___90.22___GCA_002923215.1:0.1636126120)100:0.1066919000,(WP-013413333.1|Archaea___Euryarchaeota-Methanobacteria___Methanobacteriales___Methanothermus_fervidus___100___GCF_000166095.1:0.0953662027,(WP-074358372.1|Archaea___Euryarchaeota-Methanobacteria___Methanobacteriales___Methanothermobacter_wolfeii___100___GCF_900095815.1:0.0674450112,((WP-011406845.1|Archaea___Euryarchaeota-Methanobacteria___Methanobacteriales___Methanosphaera_stadtmanae___97.2___GCF_000012545.1:0.1588994945,WP-013824941.1|Archaea___Euryarchaeota-Methanobacteria___Methanobacteriales___Methanobacterium_C_paludis___99.73___GCF_000214725.1:0.0489192375)97:0.0605617910,((WP-067089571.1|Archaea___Euryarchaeota-Methanobacteria___Methanobacteriales___Methanobrevibacter_D_curvatus___97.6___GCF_001639295.1:0.4983500656,WP-066973172.1|Archaea___Euryarchaeota-Methanobacteria___Methanobacteriales___Methanobrevibacter_D_filiformis___96___GCF_001639265.1:0.0358250030)75:0.0423300950,(WP-080459331.1|Archaea___Euryarchaeota-Methanobacteria___Methanobacteriales___Methanobrevibacter_C_arboriphilus___100___GCF_002072215.1:0.0740890922,(WP-012955283.1|Archaea___Euryarchaeota-Methanobacteria___Methanobacteriales___Methanobrevibacter_ruminantium___99.14___GCF_000024185.1:0.0706297085,(WP-088538267.1|Archaea___Euryarchaeota-Methanobacteria___Methanobacteriales___Methanobrevibacter_B_sp002208625___100___GCF_002208625.1:0.1438131483,PWB85015.1|Archaea___Euryarchaeota-Methanobacteria___Methanobacteriales___Methanobrevibacter_A_woesei___100___GCA_003111605.1:0.0858236817)62:0.0228989432)69:0.0230750151)66:0.0240520563)82:0.0542792691)47:0.0257274915)81:0.0599708278)100:0.2552923819)35:0.0322541680)53:0.0203947367,(((AMD29617.1|Archaea___Nanoarchaeota-Nanoarchaeia___Nanoarchaeales___Nanopusillus_acidilobi___74.07___GCA_001552015.1:0.4516598538,AAR38988.1|Archaea___Nanoarchaeota-Nanoarchaeia___Nanoarchaeales___Nanoarchaeum_equitans___73.13___GCA_000008085.1:0.3837156434)100:0.2082863527,((OYT35481.1|Archaea___EX4484-52-EX4484-52___EX4484-52___EX4484-52_sp002254415___59.81___GCA_002254415.1:0.2841562511,((EGQ43877.1|Archaea___Nanohaloarchaeota-Nanosalinia___Nanosalinales___Nanosalina_sp000220375___75.39___GCA_000220375.1:0.0291682759,(AOV94573.1|Archaea___Nanohaloarchaeota-Nanosalinia___Nanosalinales___SG9_sp001761425___87.77___GCA_001761425.1:0.0185877398,(PSH00001.1|Archaea___Nanohaloarchaeota-Nanosalinia___Nanosalinales___SW-4-43-9_sp003009815___74.56___GCA_003009815.1:0.0281954554,EGQ40458.1|Archaea___Nanohaloarchaeota-Nanosalinia___Nanosalinales___Nanosalinarum_sp000220355___78.58___GCA_000220355.1:0.0892044653)97:0.0326954261)67:0.0060510581)100:0.2300159042,((PJB76003.1|Archaea___Aenigmarchaeota-Aenigmarchaeia___CG10238-14___CG10238-14_sp002789635___78.5___GCA_002789635.1:0.0831279116,OGI15676.1|Archaea___Aenigmarchaeota-Aenigmarchaeia___CG10238-14___RBG-16-49-10_sp001784635___74.92___GCA_001784635.1:0.0908957948)100:0.1299929168,(OYT42707.1|Archaea___Aenigmarchaeota-Aenigmarchaeia___CG10238-14___EX4484-224_sp002254545___68.22___GCA_002254545.1:0.1696472073,(KHO47550.1|Archaea___Aenigmarchaeota-Aenigmarchaeia___GW2011-AR5___GW2011-AR5_sp000806115___76.64___GCA_000806115.1:0.1275079481,MAH43118.1|Archaea___Aenigmarchaeota-Aenigmarchaeia___GW2011-AR5___GCA-2688965_sp002688965___76.79___GCA_002688965.1:0.1030168155)100:0.1131517434)67:0.0260567127)79:0.0395504554)57:0.0183297133)100:0.0776499680,(MAG48179.1|Archaea___Nanoarchaeota-Nanoarchaeia___UBA10117___ARS21_sp002686215___52.8___GCA_002686215.1:0.2683881381,(((PIU62786.1|Archaea___Nanoarchaeota-Nanoarchaeia___CG07-land___CG07-land_sp002779595___76.25___GCA_002779595.1:0.1884473149,PIO00152.1|Archaea___Nanoarchaeota-Nanoarchaeia___PEZQ01___PEZQ01_sp002763265___82.71___GCA_002763265.1:0.1385380787)95:0.0536835257,((PIN92328.1|Archaea___Nanoarchaeota-Nanoarchaeia___Pacearchaeales___CG1-02-31-27_sp002763115___72.43___GCA_002763115.1:0.1698788228,OYT37928.1|Archaea___Nanoarchaeota-Nanoarchaeia___Pacearchaeales___EX4484-31_sp002254805___50.24___GCA_002254805.1:0.0980669779)91:0.0310933639,(PIU76134.1|Archaea___Nanoarchaeota-Nanoarchaeia___Pacearchaeales___PEVX01_sp002780285___68.46___GCA_002780285.1:0.1572137833,(((PIN94639.1|Archaea___Nanoarchaeota-Nanoarchaeia___Pacearchaeales___PFCU01_sp002763155___60.9___GCA_002763155.1:0.1162263154,OIO41745.1|Archaea___Nanoarchaeota-Nanoarchaeia___Pacearchaeales___CG1-02-32-21_sp001872185___64.8___GCA_001872185.1:0.0782743026)100:0.1282191453,(PIN92141.1|Archaea___Nanoarchaeota-Nanoarchaeia___Pacearchaeales___PFDC01_sp002763035___63.01___GCA_002763035.1:0.1172246343,(KHO55414.1|Archaea___Nanoarchaeota-Nanoarchaeia___Pacearchaeales___JWKY01_sp000806015___57.01___GCA_000806015.1:0.1106885363,(PIN71309.1|Archaea___Nanoarchaeota-Nanoarchaeia___Pacearchaeales___GW2011-AR1_sp002762735___66.59___GCA_002762735.1:0.1126861832,MBT96487.1|Archaea___Nanoarchaeota-Nanoarchaeia___Pacearchaeales___NP1466_sp002731115___59.11___GCA_002731115.1:0.0569638866)69:0.0192019598)87:0.0303670809)51:0.0221158222)35:0.0123340307,((MAG02673.1|Archaea___Nanoarchaeota-Nanoarchaeia___Pacearchaeales___ARS1180_sp002688335___65.81___GCA_002688335.1:0.1374980105,OGJ19975.1|Archaea___Nanoarchaeota-Nanoarchaeia___Pacearchaeales___MFWN01_sp001786395___62.44___GCA_001786395.1:0.0962962376)69:0.0258188592,((MAH49420.1|Archaea___Nanoarchaeota-Nanoarchaeia___Pacearchaeales___ARS10_sp002690445___52.96___GCA_002690445.1:0.1464511799,MAG39834.1|Archaea___Nanoarchaeota-Nanoarchaeia___Pacearchaeales___ARS1160_sp002688415___69.24___GCA_002688415.1:0.1464617311)100:0.0839892383,(PIN90800.1|Archaea___Nanoarchaeota-Nanoarchaeia___Pacearchaeales___1-14-0-10-34-76_sp002763075___65.11___GCA_002763075.1:0.1055517329,(MAE49571.1|Archaea___Nanoarchaeota-Nanoarchaeia___Pacearchaeales___ARS50_sp002687255___61.77___GCA_002687255.1:0.0889080282,MAG28258.1|Archaea___Nanoarchaeota-Nanoarchaeia___Pacearchaeales___ARS23_sp002686195___57.32___GCA_002686195.1:0.0975484131)100:0.0584077608)88:0.0304636279)97:0.0646703699)49:0.0195497255)91:0.0370833099)70:0.0245891738)100:0.0892413912)79:0.0443938391,((MAG50449.1|Archaea___Nanoarchaeota-Nanoarchaeia___SCGC-AAA011-G17___GCA-2687815_sp002687815___73.36___GCA_002687815.1:0.1313929799,(MAG52952.1|Archaea___Nanoarchaeota-Nanoarchaeia___SCGC-AAA011-G17___ARS1403_sp002688395___61.84___GCA_002688395.1:0.0979464483,(MAG47031.1|Archaea___Nanoarchaeota-Nanoarchaeia___SCGC-AAA011-G17___GCA-2688355_sp002688355___78.5___GCA_002688355.1:0.1011228522,(KHO53246.1|Archaea___Nanoarchaeota-Nanoarchaeia___SCGC-AAA011-G17___GW2011-AR18_sp000806155___76.87___GCA_000806155.1:0.1620621093,AJF62308.1|Archaea___Nanoarchaeota-Nanoarchaeia___SCGC-AAA011-G17___GW2011-AR20_sp000830315___75.47___GCA_000830315.1:0.0891789723)58:0.0203836385)74:0.0244865974)71:0.0143869850)68:0.0190635232,((MAE42313.1|Archaea___Nanoarchaeota-Nanoarchaeia___Woesearchaeales___GCA-2686855_sp002686855___74.3___GCA_002686855.1:0.1211320049,(KYK26402.1|Archaea___Nanoarchaeota-Nanoarchaeia___Woesearchaeales___SM23-78_sp001595785___82.24___GCA_001595785.1:0.0934021590,(PIO04516.1|Archaea___Nanoarchaeota-Nanoarchaeia___Woesearchaeales___CG1-02-47-18_sp002763335___77.57___GCA_002763335.1:0.0654798343,MAG15510.1|Archaea___Nanoarchaeota-Nanoarchaeia___Woesearchaeales___UBA492_sp002688315___86.21___GCA_002688315.1:0.1052942772)99:0.0591510629)12:0.0087352862)15:0.0084783078,((PIU29931.1|Archaea___Nanoarchaeota-Nanoarchaeia___Woesearchaeales___0-14-0-80-44-23_sp002779235___84.11___GCA_002779235.1:0.2079234198,(AJF62043.1|Archaea___Nanoarchaeota-Nanoarchaeia___Woesearchaeales___GW2011-AR15_sp000830295___86.92___GCA_000830295.1:0.1080729772,(OIO65260.1|Archaea___Nanoarchaeota-Nanoarchaeia___Woesearchaeales___CG1-02-57-44_sp001871415___79.91___GCA_001871415.1:0.1630786354,PIN87007.1|Archaea___Nanoarchaeota-Nanoarchaeia___Woesearchaeales___1-14-0-10-44-13_sp002762985___85.98___GCA_002762985.1:0.1086220254)54:0.0217775794)82:0.0253032546)63:0.0173668769,((PIN70365.1|Archaea___Nanoarchaeota-Nanoarchaeia___Woesearchaeales___CG08-08-20-14_sp002762705___73.69___GCA_002762705.1:0.1154230161,(PLW80104.1|Archaea___Nanoarchaeota-Nanoarchaeia___Woesearchaeales___BM511_sp002867475___85.05___GCA_002867475.1:0.1276182319,(PIN81271.1|Archaea___Nanoarchaeota-Nanoarchaeia___Woesearchaeales___21-14-0-10-32-9_sp002762915___69.19___GCA_002762915.1:0.1252435773,MAG39175.1|Archaea___Nanoarchaeota-Nanoarchaeia___Woesearchaeales___GCA-2686295_sp002686295___77.57___GCA_002686295.1:0.1200538373)71:0.0220839859)63:0.0295515485)46:0.0235413921,(PIN74810.1|Archaea___Nanoarchaeota-Nanoarchaeia___Woesearchaeales___1-14-0-10-37-12_sp002762795___78.5___GCA_002762795.1:0.1145491685,(MAG61070.1|Archaea___Nanoarchaeota-Nanoarchaeia___Woesearchaeales___GCA-2688265_sp002688265___74.3___GCA_002688265.1:0.1211132318,(MAF99369.1|Archaea___Nanoarchaeota-Nanoarchaeia___Woesearchaeales___NZBF01_sp002687775___51.44___GCA_002687775.1:0.1185523461,(PIZ51263.1|Archaea___Nanoarchaeota-Nanoarchaeia___Woesearchaeales___GCA-002792115_sp002792115___80.37___GCA_002792115.1:0.0772925913,(PIN87516.1|Archaea___Nanoarchaeota-Nanoarchaeia___Woesearchaeales___1-14-0-10-32-24_sp002763025___64.49___GCA_002763025.1:0.1072931167,MAG73200.1|Archaea___Nanoarchaeota-Nanoarchaeia___Woesearchaeales___UBA11998_sp002686315___64.09___GCA_002686315.1:0.1226108137)54:0.0355420166)56:0.0304653697)56:0.0497785467)100:0.1113391215)89:0.0408947948)17:0.0150432337)19:0.0181190598)88:0.0285285279)81:0.0298777651)62:0.0211917429)97:0.0564858957)76:0.0133729406)76:0.0338888938,(((WP-048202251.1|Archaea___Euryarchaeota-Methanococci___Methanococcales___Methanocaldococcus_bathoardescens___99.52___GCF_000739065.1:0.0506923709,(WP-004590567.1|Archaea___Euryarchaeota-Methanococci___Methanococcales___Methanocaldococcus_A_villosus___94.52___GCF_000371805.1:0.0627214467,WP-013100755.1|Archaea___Euryarchaeota-Methanococci___Methanococcales___Methanocaldococcus_A_infernus___99.05___GCF_000092305.1:0.0749122617)53:0.0211164491)90:0.0441743694,(WP-048115772.1|Archaea___Euryarchaeota-Methanococci___Methanococcales___Methanotorris_formicicus___99.52___GCF_000243455.1:0.0889272137,((WP-011973722.1|Archaea___Euryarchaeota-Methanococci___Methanococcales___Methanothermococcus_A_aeolicus___99.03___GCF_000017185.1:0.0490103908,WP-013866709.1|Archaea___Euryarchaeota-Methanococci___Methanococcales___Methanothermococcus_A_okinawensis___99.05___GCF_000179575.2:0.0603195798)96:0.0305208222,(WP-018154582.1|Archaea___Euryarchaeota-Methanococci___Methanococcales___Methanothermococcus_thermolithotrophicus___91.19___GCF_000376965.1:0.0504835272,(WP-013180869.1|Archaea___Euryarchaeota-Methanococci___Methanococcales___Methanococcus_voltae___99.05___GCF_000006175.1:0.0771823364,WP-011972555.1|Archaea___Euryarchaeota-Methanococci___Methanococcales___Methanococcus_vannielii___99.5___GCF_000017165.1:0.0761037340)99:0.0461366401)54:0.0045116259)100:0.1291019030)82:0.0296557123)100:0.1888777769,((MAF89608.1|Archaea___UAP2-UBA543___UBA543___UBA55_sp002687935___87.85___GCA_002687935.1:0.3074238359,((ODS40038.1|Archaea___Altiarchaeota-Altiarchaeia___WOR-SM1-SCG___WOR-SM1-SCG-A_sp001723845___79.06___GCA_001723845.1:0.2170413866,(ODS42766.1|Archaea___Altiarchaeota-Altiarchaeia___IMC4___IMC4_sp001742785___79.12___GCA_001742785.1:0.1931676697,OYT53875.1|Archaea___Altiarchaeota-Altiarchaeia___SCGC-AAA252-I15___EX4484-2_sp002254565___81.8___GCA_002254565.1:0.2131480026)77:0.0583294776)100:0.1918764909,((PIU21957.1|Archaea___Iainarchaeota-Iainarchaeia___0-14-0-20-30-16___0-14-0-20-30-16_sp002779075___71.57___GCA_002779075.1:0.3077700451,(PIU21007.1|Archaea___Iainarchaeota-Iainarchaeia___Iainarchaeales___0-14-0-20-34-12_sp002779065___81___GCA_002779065.1:0.1560179823,(AJF60000.1|Archaea___Iainarchaeota-Iainarchaeia___Iainarchaeales___GW2011-AR10_sp000830275___90.65___GCA_000830275.1:0.1027098319,(MAG22116.1|Archaea___Iainarchaeota-Iainarchaeia___Iainarchaeales___GCA-2688035_sp002688035___74.69___GCA_002688035.1:0.1002620136,(PIN84851.1|Archaea___Iainarchaeota-Iainarchaeia___Iainarchaeales___UBA493_sp002762975___85.98___GCA_002762975.1:0.0432485941,MAG18104.1|Archaea___Iainarchaeota-Iainarchaeia___Iainarchaeales___UBA493_sp002687735___72.43___GCA_002687735.1:0.0458574009)100:0.0620270727)60:0.0322498751)97:0.0650677753)97:0.0618107478)96:0.0924269410,(((PIZ91080.1|Archaea___Micrarchaeota-Micrarchaeia___UBA8480___UBA93_sp002792915___85.83___GCA_002792915.1:0.1614900858,PIO06218.1|Archaea___Micrarchaeota-Micrarchaeia___UBA8480___0-14-0-20-59-11_sp002763345___75.92___GCA_002763345.1:0.1483429726)98:0.0924123877,(OIO24768.1|Archaea___Micrarchaeota-Micrarchaeia___UBA8480___UBA97_sp001871595___83.8___GCA_001871595.1:0.1887211004,OIO24151.1|Archaea___Micrarchaeota-Micrarchaeia___UBA8480___UBA8480_sp001871495___79.44___GCA_001871495.1:0.2217757852)63:0.0506163940)100:0.1597917437,((OJI07803.1|Archaea___Micrarchaeota-Micrarchaeia___Micrarchaeales___Micrarchaeum_acidiphilum___81.78___GCA_001889985.1:0.1193748957,WP-088820514.1|Archaea___Micrarchaeota-Micrarchaeia___Micrarchaeales___Mia14_sp002214165___82.4___GCF_002214165.1:0.1065663416)100:0.2289168294,(OIO23277.1|Archaea___Micrarchaeota-Micrarchaeia___UBA10214___UBA8471_sp001871535___75.96___GCA_001871535.1:0.1547964614,(OIO21777.1|Archaea___Micrarchaeota-Micrarchaeia___UBA10214___CG1-02-47-40_sp001871475___92.21___GCA_001871475.1:0.1599203781,PIT84597.1|Archaea___Micrarchaeota-Micrarchaeia___UBA10214___1-14-0-10-45-29_sp002778455___91.04___GCA_002778455.1:0.1650818517)76:0.0527707657)100:0.1063520241)98:0.0698660395)100:0.1244030740)98:0.0842788871)64:0.0297938008)59:0.0384355939,(((WP-086637130.1|Archaea___Halobacterota-Methanonatronarchaeia___Methanonatronarchaeales___Methanonatronarchaeum_thermophilum___97.22___GCF_002153915.1:0.0965887128,(OKY77582.1|Archaea___Halobacterota-Methanonatronarchaeia___Methanonatronarchaeales___Methanohalarchaeum_thermophilum___97.71___GCA_001914405.1:0.0712802637,PTD94547.1|Archaea___Halobacterota-Methanonatronarchaeia___Methanonatronarchaeales___PZKD01_sp003034855___94.58___GCA_003034855.1:0.0966456411)68:0.0300670235)100:0.1780229015,(((WP-052309866.1|Archaea___Halobacterota-Methanocellia___Methanocellales___Methanocella_A_arvoryzae___100___GCF_000063445.1:0.1119020312,(BAI62208.1|Archaea___Halobacterota-Methanocellia___Methanocellales___Methanocella_paludicola___100___GCA_000011005.1:0.0799878567,WP-014406643.1|Archaea___Halobacterota-Methanocellia___Methanocellales___Methanocella_conradii___100___GCF_000251105.1:0.0170659142)100:0.0985537472)100:0.2173326675,((KUK43973.1|Archaea___Halobacterota-Methanosarcinia___Methanotrichales___Methanothrix_A_harundinacea_D___100___GCA_001509375.1:0.0890377181,ABK14678.1|Archaea___Halobacterota-Methanosarcinia___Methanotrichales___Methanothrix_B_thermoacetophila___100___GCA_000014945.1:0.0899498676)100:0.1259062394,(WP-095645153.1|Archaea___Halobacterota-Methanosarcinia___Methanosarcinales___Methanosarcina_spelaei___99.84___GCF_002287235.1:0.0885035817,(PPA80071.1|Archaea___Halobacterota-Methanosarcinia___Methanosarcinales___HR1_sp002926195___95.42___GCA_002926195.1:0.0677074199,((WP-096204081.1|Archaea___Halobacterota-Methanosarcinia___Methanosarcinales___Methanoperedens_nitroreducens_A___97.71___GCF_900196725.1:0.1787980817,PKL54532.1|Archaea___Halobacterota-Methanosarcinia___Methanosarcinales___Methanoperedens_A_sp002839545___96.41___GCA_002839545.1:0.1176460460)100:0.1052714510,(PXF57270.1|Archaea___Halobacterota-Methanosarcinia___Methanosarcinales___UBA203_sp003194445___95.92___GCA_003194445.1:0.1218106472,PHP45271.1|Archaea___Halobacterota-Methanosarcinia___Methanosarcinales___EX4572-44_sp002254825___75.82___GCA_002254825.2:0.1614428028)53:0.0221242701)63:0.0352920872)53:0.0250974812)55:0.0253769426)42:0.0122994897)22:0.0145790255,(WP-042687303.1|Archaea___Halobacterota-Methanosarcinia___Methanosarcinales___Methermicoccus_shengliensis___100___GCF_000711905.1:0.2349393234,(((PXF50778.1|Archaea___Halobacterota-Syntrophoarchaeia___ANME-1___G60ANME1_sp003194435___88.24___GCA_003194435.1:0.0601041279,PXF50428.1|Archaea___Halobacterota-Syntrophoarchaeia___ANME-1___ANME1a_sp003194425___87.91___GCA_003194425.1:0.0895872646)100:0.2002116043,(OFV68742.1|Archaea___Halobacterota-Syntrophoarchaeia___Syntrophoarchaeales___Syntrophoarchaeum_caldarius___96.08___GCA_001766815.1:0.0649095994,OFV66743.1|Archaea___Halobacterota-Syntrophoarchaeia___Syntrophoarchaeales___Syntrophoarchaeum_A_butanivorans___88.89___GCA_001766825.1:0.0322336733)100:0.1274677700)87:0.0467371637,((WP-048064630.1|Archaea___Halobacterota-Archaeoglobi___Archaeoglobales___Archaeoglobus_fulgidus___100___GCF_000008665.1:0.0256484995,(WP-012941190.1|Archaea___Halobacterota-Archaeoglobi___Archaeoglobales___Archaeoglobus_B_profundus___99.84___GCF_000025285.1:0.0944823586,WP-012965848.1|Archaea___Halobacterota-Archaeoglobi___Archaeoglobales___Ferroglobus_placidus___100___GCF_000025505.1:0.0829445879)80:0.0330701064)100:0.1205364946,(((WP-089865623.1|Archaea___Halobacterota-Halobacteria___Halobacteriales___Halogranum_rubrum___99.38___GCF_900114455.1:0.4081976560,ERG96384.1|Archaea___Halobacterota-Halobacteria___Halobacteriales___Haloquadratum_walsbyi_B___97.78___GCA_000415985.1:0.1085532232)91:0.0663554093,(PSP49792.1|Archaea___Halobacterota-Halobacteria___Halobacteriales___QS-1-69-70_sp003021745___77.89___GCA_003021745.1:0.0697031563,PSP61784.1|Archaea___Halobacterota-Halobacteria___Halobacteriales___QH-8-64-26_sp003021725___92.98___GCA_003021725.1:0.3028173168)100:0.1186072338)100:0.1245092082,((WP-081406635.1|Archaea___Halobacterota-Methanomicrobia___Methanomicrobiales___Methanocorpusculum_parvum___98.21___GCF_002287215.1:0.2293494899,(WP-042706388.1|Archaea___Halobacterota-Methanomicrobia___Methanomicrobiales___Methanomicrobium_mobile___97.39___GCF_000711215.1:0.0870509984,WP-048146400.1|Archaea___Halobacterota-Methanomicrobia___Methanomicrobiales___Methanoplanus_limicola___100___GCF_000243255.1:0.0429169828)79:0.0369531071)71:0.0218076654,((WP-109967790.1|Archaea___Halobacterota-Methanomicrobia___Methanomicrobiales___Methanospirillum_lacunae___99.54___GCF_003173355.1:0.1652254201,WP-067048664.1|Archaea___Halobacterota-Methanomicrobia___Methanomicrobiales___Methanofollis_ethanolicus___100___GCF_001571385.1:0.0620531912)51:0.0331936038,(WP-066957631.1|Archaea___Halobacterota-Methanomicrobia___Methanomicrobiales___Methanoculleus_thermophilus___97.71___GCF_001571405.1:0.0320998796,(KQC06484.1|Archaea___Halobacterota-Methanomicrobia___Methanomicrobiales___SD8_sp001412335___97.53___GCA_001412335.1:0.0677206081,(KQC04811.1|Archaea___Halobacterota-Methanomicrobia___Methanomicrobiales___LKUD01_sp001412355___98.37___GCA_001412355.1:0.0560537073,WP-012616871.1|Archaea___Halobacterota-Methanomicrobia___Methanomicrobiales___Methanosphaerula_palustris___99.84___GCF_000021965.1:0.0524280100)35:0.0164875859)75:0.0293601936)36:0.0137151317)49:0.0173621744)96:0.0671837528)99:0.0741557418)51:0.0206392996)67:0.0340441269)24:0.0090550668)93:0.0508052625)94:0.0386804456,((PSG97115.1|Archaea___Thermoplasmatota-SW-10-69-26___SW-10-69-26___SW-10-69-26_sp003009755___95.16___GCA_003009755.1:0.3239674861,((MBK30505.1|Archaea___Thermoplasmatota-Poseidoniia___Poseidoniales___UBA226_sp002719475___74.67___GCA_002719475.1:0.1204450176,((MAV03894.1|Archaea___Thermoplasmatota-Poseidoniia___Poseidoniales___MGIIa-K1_sp002701145___74.13___GCA_002701145.1:0.0626929123,MBV19302.1|Archaea___Thermoplasmatota-Poseidoniia___Poseidoniales___MGIIa-L3_sp002731395___65.6___GCA_002731395.1:0.1143652149)45:0.0173473352,(MAT86843.1|Archaea___Thermoplasmatota-Poseidoniia___Poseidoniales___MGIIa-K2_sp002699425___78.93___GCA_002699425.1:0.0894075249,(EHR75921.1|Archaea___Thermoplasmatota-Poseidoniia___Poseidoniales___MGIIa-L1_sp000246735___83.2___GCA_000246735.1:0.0931818866,(MAH41214.1|Bacteria___Proteobacteria-Alphaproteobacteria___IN39___IN39_sp002689105___72.06___GCA_002689105.1:0.0019971343,MAL19553.1|Archaea___Thermoplasmatota-Poseidoniia___Poseidoniales___Poseidonia_sp002694525___67.73___GCA_002694525.1:0.0222032921)100:0.0663993767)97:0.0488185527)65:0.0227234078)92:0.0672281370)100:0.2306391948,(((RAH14377.1|Archaea___Thermoplasmatota-Poseidoniia___Poseidoniales___MGIIa-I_sp002720095___80.4___GCA_002720095.2:0.2016365059,MBD18563.1|Archaea___Thermoplasmatota-Poseidoniia___Poseidoniales___MGIIb-N2_sp002712285___77.69___GCA_002712285.1:0.1719287925)33:0.0281452349,(MBN16930.1|Archaea___Thermoplasmatota-Poseidoniia___Poseidoniales___MGIIb-P_sp002722595___77.16___GCA_002722595.1:0.1042964095,MBO57872.1|Archaea___Thermoplasmatota-Poseidoniia___Poseidoniales___MGIIb-Q1_sp002725475___58.43___GCA_002725475.1:0.0889408639)84:0.0564645635)44:0.0362073626,(MBE39121.1|Archaea___Thermoplasmatota-Poseidoniia___Poseidoniales___MGIIb-N1_sp002712645___75.02___GCA_002712645.1:0.2210633288,(MBT86126.1|Archaea___Thermoplasmatota-Poseidoniia___Poseidoniales___MGIIb-O5_sp002730095___51.47___GCA_002730095.1:0.0783475080,(MBK64372.1|Archaea___Thermoplasmatota-Poseidoniia___Poseidoniales___MGIIb-O3_sp002719615___75.33___GCA_002719615.1:0.1839576534,MBM47277.1|Archaea___Thermoplasmatota-Poseidoniia___Poseidoniales___MGIIb-O3_sp002722735___66.93___GCA_002722735.1:0.0620038614)81:0.0238537953)93:0.0467040151)98:0.0598065384)35:0.0242650440)100:0.3722051372)80:0.0957941802,((PKK85256.1|Archaea___Thermoplasmatota-E2___UBA9212___GCA-002838935_sp002838935___93.8___GCA_002838935.1:0.1004742373,(OYT28577.1|Archaea___Thermoplasmatota-E2___DHVEG-1___EX4572-165_sp002254885___70.13___GCA_002254885.1:0.0814910389,(PNX47118.1|Archaea___Thermoplasmatota-E2___DHVEG-1___M9B1D_sp002900535___81.55___GCA_002900535.1:0.0326691303,KYK21880.1|Archaea___Thermoplasmatota-E2___DHVEG-1___SM1-50_sp001595945___94.74___GCA_001595945.1:0.1295368306)65:0.0281196415)100:0.1086757787)97:0.0734511083,((OIR14426.1|Archaea___Thermoplasmatota-Poseidoniia___MGIII___UBA102_sp001875425___83.71___GCA_001875425.1:0.2162673728,(MAE56526.1|Archaea___Thermoplasmatota-Poseidoniia___MGIII___UBA8886_sp002687355___64.8___GCA_002687355.1:0.1083780543,OIR21645.1|Archaea___Thermoplasmatota-Poseidoniia___MGIII___CG-Epi1_sp001875365___51.6___GCA_001875365.1:0.1573303614)91:0.0729307017)100:0.3216501305,((OYT48387.1|Archaea___Thermoplasmatota-Thermoplasmata___EX4484-36___EX4484-36_sp002254765___53.88___GCA_002254765.1:0.2503333920,OYT46618.1|Archaea___Thermoplasmatota-Thermoplasmata___EX4484-6___EX4484-6_sp002254385___68.48___GCA_002254385.1:0.1307380625)90:0.0667145046,((ODS38255.1|Archaea___Altiarchaeota-Altiarchaeia___WOR-SM1-SCG___WOR-SM1-SCG_sp001723835___58.28___GCA_001723835.1:0.1749750441,(ODS38248.1|Archaea___Altiarchaeota-Altiarchaeia___WOR-SM1-SCG___WOR-SM1-SCG_sp001723835___58.28___GCA_001723835.1:0.1443513997,((OGS63569.1|Archaea___Thermoplasmatota-Thermoplasmata___RBG-16-68-12___RBG-16-68-12_sp001800825___96.67___GCA_001800825.1:0.1991599148,OGS63568.1|Archaea___Thermoplasmatota-Thermoplasmata___RBG-16-68-12___RBG-16-68-12_sp001800825___96.67___GCA_001800825.1:0.1437529699)52:0.0353088607,((WP-019178308.1|Archaea___Thermoplasmatota-Thermoplasmata___Methanomassiliicoccales___Methanomassiliicoccus_luminyensis___98.39___GCF_000308215.1:0.0591930909,WP-020449555.1|Archaea___Thermoplasmatota-Thermoplasmata___Methanomassiliicoccales___Methanomassiliicoccus_A_intestinalis___98.79___GCF_000404225.1:0.1238261616)98:0.0684456832,(KQM12510.1|Archaea___Thermoplasmatota-Thermoplasmata___Methanomassiliicoccales___DTU008_sp001421185___96.61___GCA_001421185.1:0.1079946311,(WP-048134605.1|Archaea___Thermoplasmatota-Thermoplasmata___Methanomassiliicoccales___Methanomassiliicoccus_A_intestinalis___98.79___GCF_000404225.1:0.1612530110,WP-019178307.1|Archaea___Thermoplasmatota-Thermoplasmata___Methanomassiliicoccales___Methanomassiliicoccus_luminyensis___98.39___GCF_000308215.1:0.0822270164)88:0.0337844394)97:0.0620458102)97:0.0833034590)82:0.0676057644)39:0.0208205516)33:0.0292253183,((WP-012997241.1|Archaea___Thermoplasmatota-Thermoplasmata___Acidiprofundales___Aciduliprofundum_boonei___99.19___GCF_000025665.1:0.1394766359,WP-008084244.1|Archaea___Thermoplasmatota-Thermoplasmata___Acidiprofundales___Aciduliprofundum_boonei___99.19___GCF_000025665.1:0.1742752738)86:0.0650048422,((EQB66312.1|Archaea___Thermoplasmatota-Thermoplasmata___Thermoplasmatales___GCA-001856825_sp001856825___97.13___GCA_001856825.1:0.3044217883,(OWP55281.1|Archaea___Thermoplasmatota-Thermoplasmata___Thermoplasmatales___B-DKE_sp002204705___98.61___GCA_002204705.1:0.3054627731,(AKA49079.1|Archaea___Thermoplasmatota-Thermoplasmata___Thermoplasmatales___GCA-965745_sp000965745___97.94___GCA_000965745.1:0.2674387647,(EQB65799.1|Archaea___Thermoplasmatota-Thermoplasmata___Thermoplasmatales___GCA-000496135_sp000496135___94.72___GCA_000496135.1:0.3936243276,WP-010917050.1|Archaea___Thermoplasmatota-Thermoplasmata___Thermoplasmatales___Thermoplasma_volcanium___97.97___GCF_000011185.1:0.4043080322)85:0.0834867793)41:0.0453697509)100:0.2365464284)71:0.0862072899,(((SIM88018.1|Archaea___Thermoplasmatota-Thermoplasmata___Thermoplasmatales___Cuniculiplasma_divulgatum___96.33___GCA_900083515.1:0.9294981757,EQB65120.1|Archaea___Thermoplasmatota-Thermoplasmata___Thermoplasmatales___GCA-000496135_sp000496135___94.72___GCA_000496135.1:0.2408740438)98:0.1407397056,(AKA48447.1|Archaea___Thermoplasmatota-Thermoplasmata___Thermoplasmatales___GCA-965745_sp000965745___97.94___GCA_000965745.1:0.2011429762,(WP-010916284.1|Archaea___Thermoplasmatota-Thermoplasmata___Thermoplasmatales___Thermoplasma_volcanium___97.97___GCF_000011185.1:0.3678524310,OWP57006.1|Archaea___Thermoplasmatota-Thermoplasmata___Thermoplasmatales___B-DKE_sp002204705___98.61___GCA_002204705.1:0.3575859080)73:0.0664570422)92:0.1110718668)100:0.2288172083,((WP-015282969.1|Archaea___Thermoplasmatota-Thermoplasmata___Acidiprofundales___Aciduliprofundum_sp000327505___100___GCF_000327505.1:0.1832502159,PMP74585.1|Archaea___Thermoplasmatota-Thermoplasmata___ARK-15___ARK-15_sp002878135___98.39___GCA_002878135.1:0.2447209380)78:0.0773493844,((EQB64528.1|Archaea___Thermoplasmatota-Thermoplasmata___Thermoplasmatales___GCA-001856825_sp001856825___97.13___GCA_001856825.1:0.1772803006,EQB65240.1|Archaea___Thermoplasmatota-Thermoplasmata___Thermoplasmatales___GCA-001856825_sp001856825___97.13___GCA_001856825.1:0.2214537095)93:0.0739407491,(OGS44871.1|Archaea___Thermoplasmatota-Thermoplasmata___UBA10834___COMBO-56-21_sp001800675___83.8___GCA_001800675.1:0.2801516261,((OGS46513.1|Archaea___Thermoplasmatota-Thermoplasmata___RBG-16-68-12___RBG-16-68-12_sp001800745___77.47___GCA_001800745.1:0.1952356442,KYK29643.1|Archaea___Thermoplasmatota-Thermoplasmata___SG8-5___SG8-5_sp001595885___72.24___GCA_001595885.1:0.2254392427)61:0.0532047719,(OGS55815.1|Archaea___Thermoplasmatota-Thermoplasmata___UBA10834___COMBO-56-21_sp001800815___92.8___GCA_001800815.1:0.4161401350,(WP-019177260.1|Archaea___Thermoplasmatota-Thermoplasmata___Methanomassiliicoccales___Methanomassiliicoccus_luminyensis___98.39___GCF_000308215.1:0.0682036323,WP-048134352.1|Archaea___Thermoplasmatota-Thermoplasmata___Methanomassiliicoccales___Methanomassiliicoccus_A_intestinalis___98.79___GCF_000404225.1:0.0721970608)100:0.1361446330)98:0.0957823528)89:0.0702497964)97:0.1290635899)39:0.0332305408)58:0.0349377581)68:0.0613762698)90:0.0687548218)75:0.0453982633)79:0.0317515527)88:0.0420558822)75:0.0355500934)71:0.0370015710)98:0.0502849522)100:0.1187012531)77:0.0463776596)38:0.0209906952)74:0.0273235560)80:0.0320360280)77:0.0400042350)96:0.0893830506,(((GBE54307.1|Archaea___Hydrothermarchaeota-Hydrothermarchaeia___Hydrothermarchaeales___BMS3B_sp002897955___97.2___GCA_002897955.1:0.2778836315,GBE18296.1|Archaea___Hydrothermarchaeota-Hydrothermarchaeia___Hydrothermarchaeales___BMS3ABIN16_sp002923215___90.22___GCA_002923215.1:0.1882183849)99:0.1976496017,((KYC55492.1|Archaea___Euryarchaeota-Thermococci___Methanofastidiosales___Methanofastidiosum_sp001587595___84.54___GCA_001587595.1:0.3554957778,(WP-052649090.1|Archaea___Euryarchaeota-Thermococci___Thermococcales___Palaeococcus_A_pacificus___99.5___GCF_000725425.1:0.1579849807,((WP-088857590.1|Archaea___Euryarchaeota-Thermococci___Thermococcales___Thermococcus_profundus___100___GCF_002214585.1:0.0737631171,WP-088853123.1|Archaea___Euryarchaeota-Thermococci___Thermococcales___Thermococcus_pacificus___100___GCF_002214485.1:0.0763005332)95:0.0571545070,(WP-055283954.1|Archaea___Euryarchaeota-Thermococci___Thermococcales___Thermococcus_A_sp001317345___98.51___GCF_001317345.1:0.0914696993,(WP-013467558.1|Archaea___Euryarchaeota-Thermococci___Thermococcales___Thermococcus_B_barophilus___99.5___GCF_000151105.2:0.0555903392,(WP-048058144.1|Archaea___Euryarchaeota-Thermococci___Thermococcales___Pyrococcus_yayanosii___100___GCF_000215995.1:0.0323097599,(WP-011011642.1|Archaea___Euryarchaeota-Thermococci___Thermococcales___Pyrococcus_furiosus___99.5___GCF_000007305.1:0.1021438526,(WP-010884860.1|Archaea___Euryarchaeota-Thermococci___Thermococcales___Pyrococcus_horikoshii___100___GCF_000011105.1:0.0331368118,(WP-068320989.1|Archaea___Euryarchaeota-Thermococci___Thermococcales___Pyrococcus_kukulkanii___100___GCF_001577775.1:0.0239586187,WP-014733835.1|Archaea___Euryarchaeota-Thermococci___Thermococcales___Pyrococcus_sp000263735___100___GCF_000263735.1:0.0772157522)83:0.0233653103)100:0.0629036403)94:0.0309183517)99:0.0542239965)49:0.0158418572)48:0.0116918528)97:0.1718319785)100:0.3610170943)17:0.0428197674,((OLS23328.1|Archaea___Asgardarchaeota-Lokiarchaeia___Thorarchaeales___AB-25_sp001940705___90.12___GCA_001940705.1:0.2278707013,OLS17704.1|Archaea___Asgardarchaeota-Lokiarchaeia___LCB-4___LCB-4_sp001940665___96.26___GCA_001940665.1:0.1429746236)90:0.0825189000,(WP-052568483.1|Archaea___Crenarchaeota-Korarchaeia___Korarchaeales___Korarchaeum_cryptofilum___93.39___GCF_000019605.1:0.8456623282,(OFX17920.1|Archaea___Crenarchaeota-Bathyarchaeia___40CM-2-53-6___RBG-16-50-20_sp001768965___72.26___GCA_001768965.1:1.4628823382,((OGD46410.1|Archaea___Crenarchaeota-Bathyarchaeia___RBG-16-48-13___RBG-16-48-13_sp001775995___84.11___GCA_001775995.1:0.2631939237,(PDM26753.1|Archaea___Crenarchaeota-Bathyarchaeia___B26-1___B24-2_sp002490245___96.88___GCA_002490245.1:0.2263345476,(PIU59799.1|Archaea___Crenarchaeota-Bathyarchaeia___B26-1___20-14-0-80-47-9_sp002779555___90.31___GCA_002779555.1:0.1852068002,KYH41286.1|Archaea___Crenarchaeota-Bathyarchaeia___B26-1___B26-1_sp001593935___92.99___GCA_001593935.1:0.0935366885)94:0.0751502071)65:0.0449939217)78:0.0958893623,((MBQ03349.1|Archaea___Crenarchaeota-Bathyarchaeia___TCS64___GCA-2726865_sp002726865___92.99___GCA_002726865.1:0.1871403429,KYH38283.1|Archaea___Crenarchaeota-Bathyarchaeia___B23___B23_sp001593875___60.9___GCA_001593875.1:0.1445289714)100:0.1755577567,(OYT65854.1|Archaea___Crenarchaeota-Nitrososphaeria___EX4484-205___EX4484-205_sp002255045___91.75___GCA_002255045.1:0.5052235647,(tbn..15419..16339..ASPF01000013.1|Archaea___Crenarchaeota-Nitrososphaeria___Caldiarchaeales___JGI-0000106-J15_sp000405685___56.55___GCA_000405685.1:0.1597729614,(OYT67740.1|Archaea___Crenarchaeota-Nitrososphaeria___Caldiarchaeales___EX4484-121_sp002255105___57.28___GCA_002255105.1:0.1162452197,((GBC70908.1|Archaea___Crenarchaeota-Nitrososphaeria___Caldiarchaeales___HRBIN02_sp002898395___98.06___GCA_002898395.1:0.2319620293,PUA31443.1|Archaea___Crenarchaeota-Nitrososphaeria___Caldiarchaeales___NZ13-MG1_sp003056285___99.03___GCA_003056285.1:0.1900571816)68:0.0292363366,(BAJ50449.1|Archaea___Crenarchaeota-Nitrososphaeria___Caldiarchaeales___Caldiarchaeum_subterraneum___98.06___GCA_000270325.1:0.1111118520,GBC68803.1|Archaea___Crenarchaeota-Nitrososphaeria___Caldiarchaeales___HRBIN01_sp002898355___97.09___GCA_002898355.1:0.0979567330)100:0.0809651177)100:0.1169750410)61:0.0297373508)100:0.3789695913)73:0.0636593340)64:0.0489944077)55:0.0287186369)96:0.0853918872)54:0.0158798100)81:0.0881983051)14:0.0191160770)49:0.0332552652,((MAF89459.1|Archaea___UAP2-UBA543___UBA543___UBA55_sp002687935___87.85___GCA_002687935.1:0.3298914399,(((ODS36228.1|Archaea___Altiarchaeota-Altiarchaeia___WOR-SM1-SCG___WOR-SM1-SCG-A_sp001723845___79.06___GCA_001723845.1:0.7941052843,PJC01696.1|Archaea___Huberarchaeaota-Huberarchaeia___Huberarchaeales___Huberarchaeum_crystalense___69.48___GCA_002789275.1:0.6396648750)78:0.1580996199,((EGQ39891.1|Archaea___Nanohaloarchaeota-Nanosalinia___Nanosalinales___Nanosalinarum_sp000220355___78.58___GCA_000220355.1:0.0782230043,(PSH00187.1|Archaea___Nanohaloarchaeota-Nanosalinia___Nanosalinales___SW-4-43-9_sp003009815___74.56___GCA_003009815.1:0.0229907747,(EGQ43654.1|Archaea___Nanohaloarchaeota-Nanosalinia___Nanosalinales___Nanosalina_sp000220375___75.39___GCA_000220375.1:0.0701148627,AOV94864.1|Archaea___Nanohaloarchaeota-Nanosalinia___Nanosalinales___SG9_sp001761425___87.77___GCA_001761425.1:0.0459308989)73:0.0258421607)82:0.0443401745)100:0.3936890298,((KHO48183.1|Archaea___Aenigmarchaeota-Aenigmarchaeia___GW2011-AR5___GW2011-AR5_sp000806115___76.64___GCA_000806115.1:0.2422892503,MAH42371.1|Archaea___Aenigmarchaeota-Aenigmarchaeia___GW2011-AR5___GCA-2688965_sp002688965___76.79___GCA_002688965.1:0.1702724600)96:0.1084663559,(OYT42441.1|Archaea___Aenigmarchaeota-Aenigmarchaeia___CG10238-14___EX4484-224_sp002254545___68.22___GCA_002254545.1:0.1455997429,(OGI14783.1|Archaea___Aenigmarchaeota-Aenigmarchaeia___CG10238-14___RBG-16-49-10_sp001784635___74.92___GCA_001784635.1:0.0850786251,PJB74698.1|Archaea___Aenigmarchaeota-Aenigmarchaeia___CG10238-14___CG10238-14_sp002789635___78.5___GCA_002789635.1:0.0908640023)99:0.0468377537)100:0.0967268793)76:0.0567238742)71:0.0500128189)54:0.0215788375,(((KYH42730.1|Archaea___Crenarchaeota-Bathyarchaeia___B26-1___B63_sp001593845___59.81___GCA_001593845.1:0.2022217232,OGD44414.1|Archaea___Crenarchaeota-Bathyarchaeia___TCS64___RBG-16-57-9_sp001776015___71.56___GCA_001776015.1:0.3340752855)100:0.2172409570,((PVX27465.1|Archaea___Crenarchaeota-Bathyarchaeia___B26-1___BIN-L-2_sp003096255___71.03___GCA_003096255.1:0.4141511960,(KYH40857.1|Archaea___Crenarchaeota-Bathyarchaeia___B26-1___B26-1_sp001593935___92.99___GCA_001593935.1:0.2883000766,(AFU59883.1|Archaea___Crenarchaeota-Nitrososphaeria___Nitrososphaerales___Nitrososphaera_gargensis___100___GCA_000303155.1:0.0336969243,AFU60298.1|Archaea___Crenarchaeota-Nitrososphaeria___Nitrososphaerales___Nitrososphaera_gargensis___100___GCA_000303155.1:0.1150897490)100:0.2390622551)78:0.0783742818)99:0.1127148053,((WP-096204184.1|Archaea___Halobacterota-Methanosarcinia___Methanosarcinales___Methanoperedens_nitroreducens_A___97.71___GCF_900196725.1:0.1390595037,WP-097300649.1|Archaea___Halobacterota-Methanosarcinia___Methanosarcinales___Methanoperedens_sp002487355___99.35___GCF_002487355.1:0.1259751498)100:0.2622505409,((WP-096203414.1|Archaea___Halobacterota-Methanosarcinia___Methanosarcinales___Methanoperedens_nitroreducens_A___97.71___GCF_900196725.1:0.1075061587,WP-097299483.1|Archaea___Halobacterota-Methanosarcinia___Methanosarcinales___Methanoperedens_sp002487355___99.35___GCF_002487355.1:0.1156440218)100:0.3181715855,((WP-096207215.1|Archaea___Halobacterota-Methanosarcinia___Methanosarcinales___Methanoperedens_nitroreducens_A___97.71___GCF_900196725.1:0.0570889833,WP-081810242.1|Archaea___Halobacterota-Methanosarcinia___Methanosarcinales___Methanoperedens_nitroreducens___99.02___GCF_000685155.1:0.0883938296)100:0.0826461604,(WP-096204160.1|Archaea___Halobacterota-Methanosarcinia___Methanosarcinales___Methanoperedens_nitroreducens_A___97.71___GCF_900196725.1:0.1076871037,(WP-096207209.1|Archaea___Halobacterota-Methanosarcinia___Methanosarcinales___Methanoperedens_nitroreducens_A___97.71___GCF_900196725.1:0.0364744559,(WP-096204932.1|Archaea___Halobacterota-Methanosarcinia___Methanosarcinales___Methanoperedens_nitroreducens_A___97.71___GCF_900196725.1:0.0472816853,WP-097299789.1|Archaea___Halobacterota-Methanosarcinia___Methanosarcinales___Methanoperedens_sp002487355___99.35___GCF_002487355.1:0.1190486904)100:0.0949708524)93:0.0472751924)72:0.0404525312)96:0.0798049732)76:0.0526149856)100:0.2212990847)48:0.0885102766)100:0.2739260125,((AAR39316.1|Archaea___Nanoarchaeota-Nanoarchaeia___Nanoarchaeales___Nanoarchaeum_equitans___73.13___GCA_000008085.1:0.6087621433,(AMD29957.1|Archaea___Nanoarchaeota-Nanoarchaeia___Nanoarchaeales___Nanopusillus_acidilobi___74.07___GCA_001552015.1:0.0084321596,EOD42599.1|Archaea___Nanoarchaeota-Nanoarchaeia___Nanoarchaeales___Nanopusillus_stetteri___67.52___GCA_000387965.1:0.0251598882)100:0.5278882121)91:0.1126222923,((PIN92191.1|Archaea___Nanoarchaeota-Nanoarchaeia___Pacearchaeales___CG1-02-31-27_sp002763115___72.43___GCA_002763115.1:0.1110595289,(PIU76091.1|Archaea___Nanoarchaeota-Nanoarchaeia___Pacearchaeales___PEVX01_sp002780285___68.46___GCA_002780285.1:0.0798948900,(((MAG02293.1|Archaea___Nanoarchaeota-Nanoarchaeia___Pacearchaeales___ARS1180_sp002688335___65.81___GCA_002688335.1:0.0403368382,MAG61383.1|Archaea___Nanoarchaeota-Nanoarchaeia___Pacearchaeales___ARS1285_sp002688165___65.97___GCA_002688165.1:0.0400609168)100:0.1108231910,(OGJ12519.1|Archaea___Nanoarchaeota-Nanoarchaeia___Pacearchaeales___RBG-13-33-26_sp001786415___67.52___GCA_001786415.1:0.0809140044,(PIN71286.1|Archaea___Nanoarchaeota-Nanoarchaeia___Pacearchaeales___GW2011-AR1_sp002762735___66.59___GCA_002762735.1:0.1072628773,MBT96938.1|Archaea___Nanoarchaeota-Nanoarchaeia___Pacearchaeales___NP1466_sp002731115___59.11___GCA_002731115.1:0.0500541660)53:0.0211876302)97:0.0539780780)73:0.0170028736,((PIN95216.1|Archaea___Nanoarchaeota-Nanoarchaeia___Pacearchaeales___PFCU01_sp002763155___60.9___GCA_002763155.1:0.1209316242,(MAH48604.1|Archaea___Nanoarchaeota-Nanoarchaeia___Pacearchaeales___ARS10_sp002690445___52.96___GCA_002690445.1:0.0436786549,MAG40149.1|Archaea___Nanoarchaeota-Nanoarchaeia___Pacearchaeales___ARS1160_sp002688415___69.24___GCA_002688415.1:0.0808048474)100:0.0951591627)49:0.0144187236,((PIN90092.1|Archaea___Nanoarchaeota-Nanoarchaeia___Pacearchaeales___1-14-0-10-34-76_sp002763075___65.11___GCA_002763075.1:0.0662850366,MAG27109.1|Archaea___Nanoarchaeota-Nanoarchaeia___Pacearchaeales___ARS23_sp002686195___57.32___GCA_002686195.1:0.0955108360)98:0.0445254527,(OGJ22284.1|Archaea___Nanoarchaeota-Nanoarchaeia___Pacearchaeales___MFWN01_sp001786395___62.44___GCA_001786395.1:0.0967251105,PIN88671.1|Archaea___Nanoarchaeota-Nanoarchaeia___Pacearchaeales___PFDC01_sp002763035___63.01___GCA_002763035.1:0.0642291264)67:0.0106245871)56:0.0120465709)73:0.0261706536)60:0.0166848580)74:0.0473784009)100:0.1911456317,((((PIU61817.1|Archaea___Nanoarchaeota-Nanoarchaeia___CG07-land___CG07-land_sp002779595___76.25___GCA_002779595.1:0.2587079411,PIN99771.1|Archaea___Nanoarchaeota-Nanoarchaeia___PEZQ01___PEZQ01_sp002763265___82.71___GCA_002763265.1:0.2062807424)81:0.0722095067,(MBN88429.1|Archaea___Nanoarchaeota-Nanoarchaeia___UBA10117___RS366_sp002725495___52.08___GCA_002725495.1:0.1797318756,KHO53182.1|Archaea___Nanoarchaeota-Nanoarchaeia___SCGC-AAA011-G17___GW2011-AR18_sp000806155___76.87___GCA_000806155.1:0.1226835088)83:0.0380950610)41:0.0262024998,((AJF63161.1|Archaea___Nanoarchaeota-Nanoarchaeia___SCGC-AAA011-G17___GW2011-AR20_sp000830315___75.47___GCA_000830315.1:0.1094865908,(MAF35748.1|Archaea___Nanoarchaeota-Nanoarchaeia___SCGC-AAA011-G17___GCA-2687185_sp002687185___69.16___GCA_002687185.1:0.1264498716,MAG47465.1|Archaea___Nanoarchaeota-Nanoarchaeia___SCGC-AAA011-G17___GCA-2688355_sp002688355___78.5___GCA_002688355.1:0.1128078680)81:0.0385925113)90:0.0368662430,(MAG50326.1|Archaea___Nanoarchaeota-Nanoarchaeia___SCGC-AAA011-G17___GCA-2687815_sp002687815___73.36___GCA_002687815.1:0.1268362171,(MAG19998.1|Archaea___Nanoarchaeota-Nanoarchaeia___SCGC-AAA011-G17___ARS1178_sp002688325___64.64___GCA_002688325.1:0.2273296264,(MAG45555.1|Archaea___Nanoarchaeota-Nanoarchaeia___SCGC-AAA011-G17___GCA-2688095_sp002688095___67.76___GCA_002688095.1:0.1146973166,MAG52789.1|Archaea___Nanoarchaeota-Nanoarchaeia___SCGC-AAA011-G17___ARS1403_sp002688395___61.84___GCA_002688395.1:0.0917061342)79:0.0478710986)89:0.0491443139)55:0.0357102120)56:0.0450161719)13:0.0029932006,(PIN79041.1|Archaea___Nanoarchaeota-Nanoarchaeia___Woesearchaeales___CG1-02-33-12_sp002762865___73.83___GCA_002762865.1:0.1189185457,((MAG08509.1|Archaea___Nanoarchaeota-Nanoarchaeia___Woesearchaeales___GCA-2687795_sp002687795___72.04___GCA_002687795.1:0.1716562742,(MAG92002.1|Archaea___Nanoarchaeota-Nanoarchaeia___Woesearchaeales___GCA-2688775_sp002688775___68.69___GCA_002688775.1:0.1002512874,MAE42267.1|Archaea___Nanoarchaeota-Nanoarchaeia___Woesearchaeales___GCA-2686855_sp002686855___74.3___GCA_002686855.1:0.0688374886)92:0.0284875297)59:0.0195367199,((MAG15465.1|Archaea___Nanoarchaeota-Nanoarchaeia___Woesearchaeales___UBA492_sp002688315___86.21___GCA_002688315.1:0.0875172475,((PIN74748.1|Archaea___Nanoarchaeota-Nanoarchaeia___Woesearchaeales___1-14-0-10-37-12_sp002762795___78.5___GCA_002762795.1:0.0743765096,MAF34798.1|Archaea___Nanoarchaeota-Nanoarchaeia___Woesearchaeales___GCA-2687275_sp002687275___72.66___GCA_002687275.1:0.1245477091)69:0.0252481190,(MAF34258.1|Archaea___Nanoarchaeota-Nanoarchaeia___Woesearchaeales___GCA-2687275_sp002687275___72.66___GCA_002687275.1:0.1655397542,PIN75713.1|Archaea___Nanoarchaeota-Nanoarchaeia___Woesearchaeales___1-14-0-10-37-12_sp002762795___78.5___GCA_002762795.1:0.0914399005)73:0.0436028776)87:0.0406240397)31:0.0137329470,((PIU29913.1|Archaea___Nanoarchaeota-Nanoarchaeia___Woesearchaeales___0-14-0-80-44-23_sp002779235___84.11___GCA_002779235.1:0.0983122298,(PIO03342.1|Archaea___Nanoarchaeota-Nanoarchaeia___Woesearchaeales___CG1-02-47-18_sp002763335___77.57___GCA_002763335.1:0.0568163652,(PIN86390.1|Archaea___Nanoarchaeota-Nanoarchaeia___Woesearchaeales___1-14-0-10-44-13_sp002762985___85.98___GCA_002762985.1:0.1235626408,(PIN81446.1|Archaea___Nanoarchaeota-Nanoarchaeia___Woesearchaeales___21-14-0-10-32-9_sp002762915___69.19___GCA_002762915.1:0.0916012264,OIO64721.1|Archaea___Nanoarchaeota-Nanoarchaeia___Woesearchaeales___CG1-02-57-44_sp001871415___79.91___GCA_001871415.1:0.0699496464)86:0.0332140591)26:0.0067347207)43:0.0213767606)19:0.0123195894,((MAG91379.1|Archaea___Nanoarchaeota-Nanoarchaeia___Woesearchaeales___GCA-2688775_sp002688775___68.69___GCA_002688775.1:0.1153692571,(MAH33010.1|Archaea___Nanoarchaeota-Nanoarchaeia___Woesearchaeales___GCA-2688925_sp002688925___84.03___GCA_002688925.1:0.0673644164,MAE43177.1|Archaea___Nanoarchaeota-Nanoarchaeia___Woesearchaeales___GCA-2686855_sp002686855___74.3___GCA_002686855.1:0.0613099139)50:0.0175768518)88:0.0324020393,(AJF61083.1|Archaea___Nanoarchaeota-Nanoarchaeia___Woesearchaeales___GW2011-AR15_sp000830295___86.92___GCA_000830295.1:0.0954531390,((KYK26710.1|Archaea___Nanoarchaeota-Nanoarchaeia___Woesearchaeales___SM23-78_sp001595785___82.24___GCA_001595785.1:0.0546637386,MAG39312.1|Archaea___Nanoarchaeota-Nanoarchaeia___Woesearchaeales___GCA-2686295_sp002686295___77.57___GCA_002686295.1:0.0853691946)85:0.0376996675,(MAF99018.1|Archaea___Nanoarchaeota-Nanoarchaeia___Woesearchaeales___NZBF01_sp002687775___51.44___GCA_002687775.1:0.1041964006,(MAG60288.1|Archaea___Nanoarchaeota-Nanoarchaeia___Woesearchaeales___GCA-2688265_sp002688265___74.3___GCA_002688265.1:0.0592395157,PIZ51527.1|Archaea___Nanoarchaeota-Nanoarchaeia___Woesearchaeales___GCA-002792115_sp002792115___80.37___GCA_002792115.1:0.0338924321)96:0.0334457393)91:0.0347068273)23:0.0060593145)34:0.0148100888)19:0.0061354622)25:0.0152296245)65:0.0284723310)37:0.0165243400)92:0.0466050586)88:0.0696839127)51:0.0163002129)50:0.0385485076)98:0.0861276336)93:0.0491701563)88:0.0524026833,((((WP-013099476.1|Archaea___Euryarchaeota-Methanococci___Methanococcales___Methanocaldococcus_A_infernus___99.05___GCF_000092305.1:0.0592286322,(WP-048201845.1|Archaea___Euryarchaeota-Methanococci___Methanococcales___Methanocaldococcus_bathoardescens___99.52___GCF_000739065.1:0.0146616779,(WP-017981139.1|Archaea___Euryarchaeota-Methanococci___Methanococcales___Methanocaldococcus_A_villosus___94.52___GCF_000371805.1:0.0553082065,WP-015790785.1|Archaea___Euryarchaeota-Methanococci___Methanococcales___Methanocaldococcus_fervens___99.52___GCF_000023985.1:0.0227239320)89:0.0231734766)82:0.0341192583)70:0.0266663805,(WP-007043640.1|Archaea___Euryarchaeota-Methanococci___Methanococcales___Methanotorris_formicicus___99.52___GCF_000243455.1:0.0290056895,((WP-013180467.1|Archaea___Euryarchaeota-Methanococci___Methanococcales___Methanococcus_voltae___99.05___GCF_000006175.1:0.0559600918,WP-011972617.1|Archaea___Euryarchaeota-Methanococci___Methanococcales___Methanococcus_vannielii___99.5___GCF_000017165.1:0.0411738099)82:0.0287042313,(WP-018154518.1|Archaea___Euryarchaeota-Methanococci___Methanococcales___Methanothermococcus_thermolithotrophicus___91.19___GCF_000376965.1:0.0352603639,(WP-011973996.1|Archaea___Euryarchaeota-Methanococci___Methanococcales___Methanothermococcus_A_aeolicus___99.03___GCF_000017185.1:0.0509228186,WP-013867181.1|Archaea___Euryarchaeota-Methanococci___Methanococcales___Methanothermococcus_A_okinawensis___99.05___GCF_000179575.2:0.0404075474)100:0.0333311589)77:0.0150543518)100:0.0802936860)97:0.0793388180)100:0.1227889037,(((OJI07750.1|Archaea___Micrarchaeota-Micrarchaeia___Micrarchaeales___Micrarchaeum_acidiphilum___81.78___GCA_001889985.1:0.1875300432,WP-088820334.1|Archaea___Micrarchaeota-Micrarchaeia___Micrarchaeales___Mia14_sp002214165___82.4___GCF_002214165.1:0.3720055144)100:0.3191343368,((OIO24220.1|Archaea___Micrarchaeota-Micrarchaeia___UBA10214___UBA8471_sp001871535___75.96___GCA_001871535.1:0.3777960615,(PIT85062.1|Archaea___Micrarchaeota-Micrarchaeia___UBA10214___1-14-0-10-45-29_sp002778455___91.04___GCA_002778455.1:0.2906716735,OIO20895.1|Archaea___Micrarchaeota-Micrarchaeia___UBA10214___CG1-02-47-40_sp001871475___92.21___GCA_001871475.1:0.1227628325)82:0.0771848357)100:0.1448000427,(OIO23354.1|Archaea___Micrarchaeota-Micrarchaeia___UBA8480___UBA8480_sp001871495___79.44___GCA_001871495.1:0.1577826888,(PIZ90563.1|Archaea___Micrarchaeota-Micrarchaeia___UBA8480___UBA93_sp002792915___85.83___GCA_002792915.1:0.1138768703,(PIO06088.1|Archaea___Micrarchaeota-Micrarchaeia___UBA8480___0-14-0-20-59-11_sp002763345___75.92___GCA_002763345.1:0.0763873912,OIO24437.1|Archaea___Micrarchaeota-Micrarchaeia___UBA8480___UBA97_sp001871595___83.8___GCA_001871595.1:0.1669604706)79:0.0518503879)81:0.0469593986)100:0.1647435881)94:0.0899277796)98:0.0934017418,(((ODS41006.1|Archaea___Altiarchaeota-Altiarchaeia___WOR-SM1-SCG___WOR-SM1-SCG_sp001723835___58.28___GCA_001723835.1:0.5335077500,ODS41005.1|Archaea___Altiarchaeota-Altiarchaeia___WOR-SM1-SCG___WOR-SM1-SCG_sp001723835___58.28___GCA_001723835.1:0.5328832703)96:0.1331149874,((PKP60843.1|Archaea___Altiarchaeota-Altiarchaeia___GCA-002841105___GCA-002841105_sp002841105___77.41___GCA_002841105.1:0.3833744648,(PIT84757.1|Archaea___Micrarchaeota-Micrarchaeia___UBA10214___1-14-0-10-45-29_sp002778455___91.04___GCA_002778455.1:0.7965406173,PKP60842.1|Archaea___Altiarchaeota-Altiarchaeia___GCA-002841105___GCA-002841105_sp002841105___77.41___GCA_002841105.1:0.3746391134)77:0.1234057943)82:0.0768614710,(ODS42512.1|Archaea___Altiarchaeota-Altiarchaeia___IMC4___IMC4_sp001742785___79.12___GCA_001742785.1:0.2085824697,(OYT53930.1|Archaea___Altiarchaeota-Altiarchaeia___SCGC-AAA252-I15___EX4484-2_sp002254565___81.8___GCA_002254565.1:0.0164993534,OYT26769.1|Archaea___Altiarchaeota-Altiarchaeia___SCGC-AAA252-I15___EX4484-96_sp002254405___66.77___GCA_002254405.1:0.0294724734)100:0.1769866136)98:0.1071287979)77:0.0503700790)93:0.0548425927,(OIO21814.1|Archaea___Micrarchaeota-Micrarchaeia___UBA10214___CG1-02-47-40_sp001871475___92.21___GCA_001871475.1:0.4053243268,(((PIO06261.1|Archaea___Micrarchaeota-Micrarchaeia___UBA8480___0-14-0-20-59-11_sp002763345___75.92___GCA_002763345.1:0.0524626220,(OIO25404.1|Archaea___Micrarchaeota-Micrarchaeia___UBA8480___UBA97_sp001871595___83.8___GCA_001871595.1:0.1220136685,(OIO24397.1|Archaea___Micrarchaeota-Micrarchaeia___UBA8480___UBA8480_sp001871495___79.44___GCA_001871495.1:0.0689007041,PIZ90649.1|Archaea___Micrarchaeota-Micrarchaeia___UBA8480___UBA93_sp002792915___85.83___GCA_002792915.1:0.0959970912)81:0.0228646233)44:0.0148252317)100:0.1502199213,(PIU22139.1|Archaea___Iainarchaeota-Iainarchaeia___0-14-0-20-30-16___0-14-0-20-30-16_sp002779075___71.57___GCA_002779075.1:0.1639080852,(PIU20966.1|Archaea___Iainarchaeota-Iainarchaeia___Iainarchaeales___0-14-0-20-34-12_sp002779065___81___GCA_002779065.1:0.0825462513,(PIN85855.1|Archaea___Iainarchaeota-Iainarchaeia___Iainarchaeales___UBA493_sp002762975___85.98___GCA_002762975.1:0.2001857829,(PIN85196.1|Archaea___Iainarchaeota-Iainarchaeia___Iainarchaeales___UBA493_sp002762975___85.98___GCA_002762975.1:0.0495929519,(AJF59960.1|Archaea___Iainarchaeota-Iainarchaeia___Iainarchaeales___GW2011-AR10_sp000830275___90.65___GCA_000830275.1:0.0481662462,(PIN99149.1|Archaea___Iainarchaeota-Iainarchaeia___Iainarchaeales___1-14-0-10-31-34_sp002763225___82.71___GCA_002763225.1:0.0271171957,PIN98915.1|Archaea___Iainarchaeota-Iainarchaeia___Iainarchaeales___1-14-0-10-31-34_sp002763225___82.71___GCA_002763225.1:0.1539434428)97:0.0478136219)83:0.0155125872)38:0.0065188885)32:0.0117956870)82:0.0487629986)100:0.1532286963)61:0.0544360776,(OIO23650.1|Archaea___Micrarchaeota-Micrarchaeia___UBA10214___UBA8471_sp001871535___75.96___GCA_001871535.1:0.5360166428,((OIO23350.1|Archaea___Micrarchaeota-Micrarchaeia___UBA8480___UBA8480_sp001871495___79.44___GCA_001871495.1:0.0912094895,((PIO06089.1|Archaea___Micrarchaeota-Micrarchaeia___UBA8480___0-14-0-20-59-11_sp002763345___75.92___GCA_002763345.1:0.0403811819,PIZ90562.1|Archaea___Micrarchaeota-Micrarchaeia___UBA8480___UBA93_sp002792915___85.83___GCA_002792915.1:0.0850254376)99:0.0478330346,(OIO26680.1|Archaea___Micrarchaeota-Micrarchaeia___UBA8480___UBA97_sp001871595___83.8___GCA_001871595.1:0.1264821744,OIO24470.1|Archaea___Micrarchaeota-Micrarchaeia___UBA8480___UBA97_sp001871595___83.8___GCA_001871595.1:0.1342669355)100:0.0924057637)85:0.0342269210)98:0.0812911795,((WP-088820335.1|Archaea___Micrarchaeota-Micrarchaeia___Micrarchaeales___Mia14_sp002214165___82.4___GCF_002214165.1:0.1437294731,OJI07749.1|Archaea___Micrarchaeota-Micrarchaeia___Micrarchaeales___Micrarchaeum_acidiphilum___81.78___GCA_001889985.1:0.0888441813)100:0.1626883608,(OIO24221.1|Archaea___Micrarchaeota-Micrarchaeia___UBA10214___UBA8471_sp001871535___75.96___GCA_001871535.1:0.1356125542,(PIT85043.1|Archaea___Micrarchaeota-Micrarchaeia___UBA10214___1-14-0-10-45-29_sp002778455___91.04___GCA_002778455.1:0.0878189645,OIO20894.1|Archaea___Micrarchaeota-Micrarchaeia___UBA10214___CG1-02-47-40_sp001871475___92.21___GCA_001871475.1:0.0410397874)86:0.0353465528)93:0.0438584322)88:0.0704250868)100:0.2143356874)84:0.1027101981)45:0.0224447236)95:0.0747239617)72:0.0381918804)97:0.0799778472)60:0.0341407639,((WP-079977873.1|Archaea___Halobacterota-Halobacteria___Halobacteriales___Halanaeroarchaeum_sulfurireducens___98.23___GCF_001011115.1:0.8101025619,(((MBE38883.1|Archaea___Thermoplasmatota-Poseidoniia___Poseidoniales___MGIIb-N1_sp002712645___75.02___GCA_002712645.1:0.0950506235,(MBF47016.1|Archaea___Thermoplasmatota-Poseidoniia___Poseidoniales___Thalassarchaeum_sp002714745___68.53___GCA_002714745.1:0.0258427495,(MBM47316.1|Archaea___Thermoplasmatota-Poseidoniia___Poseidoniales___MGIIb-O3_sp002722735___66.93___GCA_002722735.1:0.0327403014,MBT86186.1|Archaea___Thermoplasmatota-Poseidoniia___Poseidoniales___MGIIb-O5_sp002730095___51.47___GCA_002730095.1:0.0278254270)66:0.0048216662)81:0.0268638700)94:0.0413711266,(MBD18412.1|Archaea___Thermoplasmatota-Poseidoniia___Poseidoniales___MGIIb-N2_sp002712285___77.69___GCA_002712285.1:0.0711740899,(MBO58248.1|Archaea___Thermoplasmatota-Poseidoniia___Poseidoniales___MGIIb-Q1_sp002725475___58.43___GCA_002725475.1:0.0576376065,(RAH15992.1|Archaea___Thermoplasmatota-Poseidoniia___Poseidoniales___MGIIa-I_sp002720095___80.4___GCA_002720095.2:0.0985904277,(MBM73294.1|Archaea___Thermoplasmatota-Poseidoniia___Poseidoniales___MGIIa-L3_sp002723635___68.51___GCA_002723635.1:0.1287130117,(MAL20615.1|Archaea___Thermoplasmatota-Poseidoniia___Poseidoniales___Poseidonia_sp002694525___67.73___GCA_002694525.1:0.0271674593,(MBJ64292.1|Archaea___Thermoplasmatota-Poseidoniia___Poseidoniales___MGIIa-K1_sp002720115___74.93___GCA_002720115.1:0.0365504649,MAT86589.1|Archaea___Thermoplasmatota-Poseidoniia___Poseidoniales___MGIIa-K2_sp002699425___78.93___GCA_002699425.1:0.0272795017)66:0.0205195192)69:0.0234946346)96:0.0406152685)94:0.0558180755)76:0.0249932370)52:0.0172940686)100:0.3597629475,(ODS37924.1|Archaea___Altiarchaeota-Altiarchaeia___WOR-SM1-SCG___WOR-SM1-SCG_sp001723835___58.28___GCA_001723835.1:0.2449355150,(((KQM12507.1|Archaea___Thermoplasmatota-Thermoplasmata___Methanomassiliicoccales___DTU008_sp001421185___96.61___GCA_001421185.1:0.1465095254,WP-019178302.1|Archaea___Thermoplasmatota-Thermoplasmata___Methanomassiliicoccales___Methanomassiliicoccus_luminyensis___98.39___GCF_000308215.1:0.1113716771)100:0.3906707898,(OGS63338.1|Archaea___Thermoplasmatota-Thermoplasmata___RBG-16-68-12___RBG-16-68-12_sp001800825___96.67___GCA_001800825.1:0.0661729213,OGS45811.1|Archaea___Thermoplasmatota-Thermoplasmata___RBG-16-68-12___RBG-16-68-12_sp001800745___77.47___GCA_001800745.1:0.0664986925)100:0.3931449334)70:0.0601756165,(KYK26864.1|Archaea___Thermoplasmatota-Thermoplasmata___SG8-5___SG8-5_sp001595885___72.24___GCA_001595885.1:0.4453685675,((WP-081477263.1|Archaea___Halobacterota-Methanocellia___Methanocellales___Methanocella_A_arvoryzae___100___GCF_000063445.1:1.0606346864,(MBA88363.1|Archaea___Thermoplasmatota-Poseidoniia___Poseidoniales___MGIIa-K1_sp002710015___80.48___GCA_002710015.1:0.3414128123,((RAH16766.1|Archaea___Thermoplasmatota-Poseidoniia___Poseidoniales___MGIIb-O5_sp002718995___86.4___GCA_002718995.2:0.2804052308,PXF22034.1|Archaea___Thermoplasmatota-Poseidoniia___Poseidoniales___Thalassarchaeum_betae___63.31___GCA_003193925.1:0.1080830581)99:0.0879721741,(MBJ17416.1|Archaea___Thermoplasmatota-Poseidoniia___Poseidoniales___MGIIb-O3_sp002718695___67.2___GCA_002718695.1:0.1190826970,(MBJ28927.1|Archaea___Thermoplasmatota-Poseidoniia___Poseidoniales___MGIIb-O3_sp002720055___76.81___GCA_002720055.1:0.1645566413,MBF93264.1|Archaea___Thermoplasmatota-Poseidoniia___Poseidoniales___MGIIb-O3_sp002716085___79.07___GCA_002716085.1:0.0940246875)53:0.0413536670)99:0.1132186443)100:0.4699655672)100:0.9921295931)83:0.1770299756,((MAE56999.1|Archaea___Thermoplasmatota-Poseidoniia___MGIII___UBA8886_sp002687355___64.8___GCA_002687355.1:0.3186980938,(MBV15034.1|Archaea___Thermoplasmatota-Poseidoniia___MGIII___UBA8886_sp002731655___77.6___GCA_002731655.1:0.2754138390,(OIR21729.1|Archaea___Thermoplasmatota-Poseidoniia___MGIII___CG-Epi1_sp001875365___51.6___GCA_001875365.1:0.0328509390,(MBN65140.1|Archaea___Thermoplasmatota-Poseidoniia___MGIII___CG-Epi1_sp002724775___82.36___GCA_002724775.1:0.0168429240,MBJ35707.1|Archaea___Thermoplasmatota-Poseidoniia___MGIII___CG-Epi1_sp002718915___66___GCA_002718915.1:0.0262615783)62:0.0173768380)99:0.2808834755)54:0.0635570748)100:0.7590901302,((PMP73362.1|Archaea___Thermoplasmatota-Thermoplasmata___ARK-15___ARK-15_sp002878135___98.39___GCA_002878135.1:0.9146163040,(WP-015282632.1|Archaea___Thermoplasmatota-Thermoplasmata___Acidiprofundales___Aciduliprofundum_sp000327505___100___GCF_000327505.1:0.1351500538,WP-008084208.1|Archaea___Thermoplasmatota-Thermoplasmata___Acidiprofundales___Aciduliprofundum_boonei___99.19___GCF_000025665.1:0.2075251501)100:0.3246397356)99:0.1950883057,(PMP75660.1|Archaea___Thermoplasmatota-Thermoplasmata___ARK-15___ARK-15_sp002878135___98.39___GCA_002878135.1:0.6493029517,(WP-015283816.1|Archaea___Thermoplasmatota-Thermoplasmata___Acidiprofundales___Aciduliprofundum_sp000327505___100___GCF_000327505.1:0.0450322274,WP-008083861.1|Archaea___Thermoplasmatota-Thermoplasmata___Acidiprofundales___Aciduliprofundum_boonei___99.19___GCF_000025665.1:0.0728216399)100:0.2830213543)100:0.1945833929)77:0.0572038514)84:0.0768274648)72:0.0372653350)76:0.0542255178)86:0.0685448873)85:0.0561204022)65:0.0348913906)63:0.0494843087,((OFV68066.1|Archaea___Halobacterota-Syntrophoarchaeia___Syntrophoarchaeales___Syntrophoarchaeum_caldarius___96.08___GCA_001766815.1:0.1724493382,(PXF53320.1|Archaea___Halobacterota-Syntrophoarchaeia___ANME-1___G60ANME1_sp003194435___88.24___GCA_003194435.1:0.0923949475,PXF51226.1|Archaea___Halobacterota-Syntrophoarchaeia___ANME-1___ANME1a_sp003194425___87.91___GCA_003194425.1:0.1341385351)100:0.3798812799)72:0.0416480844,(((WP-013684150.1|Archaea___Halobacterota-Archaeoglobi___Archaeoglobales___Archaeoglobus_C_veneficus___99.35___GCF_000194625.1:0.0247934883,WP-015591456.1|Archaea___Halobacterota-Archaeoglobi___Archaeoglobales___Archaeoglobus_A_sulfaticallidus___100___GCF_000385565.1:0.1109506178)56:0.0170168476,((WP-010878074.1|Archaea___Halobacterota-Archaeoglobi___Archaeoglobales___Archaeoglobus_fulgidus___100___GCF_000008665.1:0.1651113543,WP-012939762.1|Archaea___Halobacterota-Archaeoglobi___Archaeoglobales___Archaeoglobus_B_profundus___99.84___GCF_000025285.1:0.2665965577)88:0.0543124172,(WP-012966803.1|Archaea___Halobacterota-Archaeoglobi___Archaeoglobales___Ferroglobus_placidus___100___GCF_000025505.1:0.1223324082,WP-048091036.1|Archaea___Halobacterota-Archaeoglobi___Archaeoglobales___Geoglobus_acetivorans___99.84___GCF_000789255.1:0.0647200095)72:0.0320466962)86:0.0313276133)100:0.1688350699,((WP-042686208.1|Archaea___Halobacterota-Methanosarcinia___Methanosarcinales___Methermicoccus_shengliensis___100___GCF_000711905.1:0.3249326612,(KUK43879.1|Archaea___Halobacterota-Methanosarcinia___Methanotrichales___Methanothrix_A_harundinacea_D___100___GCA_001509375.1:0.5623209744,(OYV09130.1|Archaea___Halobacterota-Methanosarcinia___Methanotrichales___Methanothrix_sp002256595___90.2___GCA_002256595.1:0.2201639195,WP-013718996.1|Archaea___Halobacterota-Methanosarcinia___Methanotrichales___Methanothrix_soehngenii___86.71___GCF_000204415.1:0.2021917816)100:0.1698498468)98:0.1182225043)57:0.0882744575,(((PHP45227.1|Archaea___Halobacterota-Methanosarcinia___Methanosarcinales___EX4572-44_sp002254825___75.82___GCA_002254825.2:0.1933420269,(PKL54158.1|Archaea___Halobacterota-Methanosarcinia___Methanosarcinales___Methanoperedens_A_sp002839545___96.41___GCA_002839545.1:0.0793921067,(WP-096207163.1|Archaea___Halobacterota-Methanosarcinia___Methanosarcinales___Methanoperedens_nitroreducens_A___97.71___GCF_900196725.1:0.0236601577,WP-097300087.1|Archaea___Halobacterota-Methanosarcinia___Methanosarcinales___Methanoperedens_sp002487355___99.35___GCF_002487355.1:0.0296220826)66:0.0133011577)100:0.0780958948)91:0.0454976273,(WP-042697233.1|Archaea___Halobacterota-Methanomicrobia___Methanomicrobiales___Methanocorpusculum_parvum___98.21___GCF_002287215.1:0.0799461499,((WP-012618770.1|Archaea___Halobacterota-Methanomicrobia___Methanomicrobiales___Methanosphaerula_palustris___99.84___GCF_000021965.1:0.0796152709,(WP-109967702.1|Archaea___Halobacterota-Methanomicrobia___Methanomicrobiales___Methanospirillum_lacunae___99.54___GCF_003173355.1:0.0938176751,(PKG33540.1|Archaea___Halobacterota-Methanomicrobia___Methanomicrobiales___Methanoregula_sp002835825___93.56___GCA_002835825.1:0.0367029962,KQC07423.1|Archaea___Halobacterota-Methanomicrobia___Methanomicrobiales___SD8_sp001412335___97.53___GCA_001412335.1:0.0253093640)66:0.0110486814)56:0.0233106421)90:0.0143205204,((WP-067050496.1|Archaea___Halobacterota-Methanomicrobia___Methanomicrobiales___Methanofollis_ethanolicus___100___GCF_001571385.1:0.0361193584,(WP-066954446.1|Archaea___Halobacterota-Methanomicrobia___Methanomicrobiales___Methanoculleus_thermophilus___97.71___GCF_001571405.1:0.0031787282,WP-048112835.1|Archaea___Halobacterota-Methanomicrobia___Methanomicrobiales___Methanoculleus_sp000691865___98.47___GCF_000691865.1:0.0067104277)100:0.0386224094)69:0.0134999849,(KQC04867.1|Archaea___Halobacterota-Methanomicrobia___Methanomicrobiales___LKUD01_sp001412355___98.37___GCA_001412355.1:0.0241050286,(WP-042705742.1|Archaea___Halobacterota-Methanomicrobia___Methanomicrobiales___Methanomicrobium_mobile___97.39___GCF_000711215.1:0.0126846654,WP-004075850.1|Archaea___Halobacterota-Methanomicrobia___Methanomicrobiales___Methanoplanus_limicola___100___GCF_000243255.1:0.0244995922)98:0.0288863868)87:0.0180626462)85:0.0218077514)88:0.0485521621)100:0.1361406877)60:0.0189227058,((PXF57136.1|Archaea___Halobacterota-Methanosarcinia___Methanosarcinales___UBA203_sp003194445___95.92___GCA_003194445.1:0.2060382732,(WP-094229246.1|Archaea___Halobacterota-Methanosarcinia___Methanosarcinales___Methanolobus_psychrotolerans___99.67___GCF_002243045.1:0.0604544258,(WP-048124702.1|Archaea___Halobacterota-Methanosarcinia___Methanosarcinales___Methanosarcina_lacustris___99.18___GCF_000970265.1:0.0136676377,WP-095642926.1|Archaea___Halobacterota-Methanosarcinia___Methanosarcinales___Methanosarcina_spelaei___99.84___GCF_002287235.1:0.0199993348)100:0.0593499562)99:0.0525634699)65:0.0293270046,(PPA80501.1|Archaea___Halobacterota-Methanosarcinia___Methanosarcinales___HR1_sp002926195___95.42___GCA_002926195.1:0.1013705808,((BAI61468.1|Archaea___Halobacterota-Methanocellia___Methanocellales___Methanocella_paludicola___100___GCA_000011005.1:0.0710538334,(WP-012034359.1|Archaea___Halobacterota-Methanocellia___Methanocellales___Methanocella_A_arvoryzae___100___GCF_000063445.1:0.0396086672,(WP-048189611.1|Archaea___Halobacterota-Methanocellia___Methanocellales___Methanocella_conradii___100___GCF_000251105.1:0.0100912678,BAI61835.1|Archaea___Halobacterota-Methanocellia___Methanocellales___Methanocella_paludicola___100___GCA_000011005.1:0.0130937407)39:0.0032133016)70:0.0251264903)99:0.0844209315,((PSG98294.1|Archaea___Thermoplasmatota-SW-10-69-26___SW-10-69-26___SW-10-69-26_sp003009755___95.16___GCA_003009755.1:0.1263424337,(PKK85323.1|Archaea___Thermoplasmatota-E2___UBA9212___GCA-002838935_sp002838935___93.8___GCA_002838935.1:0.0828439376,(KYK22116.1|Archaea___Thermoplasmatota-E2___DHVEG-1___SM1-50_sp001595945___94.74___GCA_001595945.1:0.0947633906,(OYT28129.1|Archaea___Thermoplasmatota-E2___DHVEG-1___EX4572-165_sp002254885___70.13___GCA_002254885.1:0.0731913275,(PNX48479.1|Archaea___Thermoplasmatota-E2___DHVEG-1___M9B1D_sp002900535___81.55___GCA_002900535.1:0.0559033299,KYK32746.1|Archaea___Thermoplasmatota-E2___DHVEG-1___SG8-52-3_sp001595915___85.2___GCA_001595915.1:0.0382397017)89:0.0264480035)97:0.0471479802)100:0.1989212661)99:0.1135239834)91:0.0679018344,((WP-086637706.1|Archaea___Halobacterota-Methanonatronarchaeia___Methanonatronarchaeales___Methanonatronarchaeum_thermophilum___97.22___GCF_002153915.1:0.0684054997,(PTD93744.1|Archaea___Halobacterota-Methanonatronarchaeia___Methanonatronarchaeales___PZKD01_sp003034855___94.58___GCA_003034855.1:0.1071185401,OKY79036.1|Archaea___Halobacterota-Methanonatronarchaeia___Methanonatronarchaeales___Methanohalarchaeum_thermophilum___97.71___GCA_001914405.1:0.0642058333)98:0.0369547736)100:0.0797753060,(PSP64487.1|Archaea___Halobacterota-Halobacteria___Halobacteriales___QH-8-64-26_sp003021725___92.98___GCA_003021725.1:0.0769243523,(PSP27321.1|Archaea___Halobacterota-Halobacteria___Halobacteriales___Halovenus_sp003021285___68.07___GCA_003021285.1:0.0186012452,(WP-007143275.1|Archaea___Halobacterota-Halobacteria___Halobacteriales___Halobiforma_lacisalsi___99.43___GCF_000226975.2:0.0147624117,(ERG96237.1|Archaea___Halobacterota-Halobacteria___Halobacteriales___Haloquadratum_walsbyi_B___97.78___GCA_000415985.1:0.0251622900,WP-009366626.1|Archaea___Halobacterota-Halobacteria___Halobacteriales___Halogranum_rubrum___99.38___GCF_900114455.1:0.0178732715)84:0.0106972665)92:0.0189090477)71:0.0209363462)100:0.1733153234)47:0.0139678185)86:0.0499637490)36:0.0074109983)34:0.0195101131)43:0.0303895863)43:0.0187730088)58:0.0488383400)39:0.0189280768)57:0.0790256271)99:0.1102064673)95:0.0804335525)72:0.0454307765)99:0.1124260781)98:0.1348299917)84:0.0459918745)28:0.0669301396)76:0.0625885623)83:0.0900272183)60:0.0638627542)85:0.0516811793)50:0.0233764822)65:0.0143046112)22:0.0219298852)14:0.0244040208)65:0.0301924395)37:0.0260439891)30:0.0175167627)90:0.0488358045)92:0.0398227613)96:0.0461145380)82:0.0318518297)82:0.0393732005)98:0.0727541731)70:0.0353601731)38:0.0148937895)58:0.0176346930)39:0.0126685000)51:0.0163120022);
