# Supplementary material for: Early origin and evolution of the FtsZ/tubulin protein family
Source: Front Microbiol. 2023 Jan 10;13:1100249. doi: 10.3389/fmicb.2022.1100249 (PMC9871819; doi:10.3389/fmicb.2022.1100249)
Supplement: Supplementary file 2 [file Data_Sheet_2.ZIP › DATA/fig4-5/trees/trees/FtsZ_Tub_CetZ_LINSI_trimAL-gt0.2_MF-LG+R10_bnni.treefile]

(KKT01940.1|Bacteria___Patescibacteria-Gracilibacteria___UBA1369___UBA12470_sp000999315___75.46___GCA_000999315.1:0.1672638098,KKP35951.1|Bacteria___Patescibacteria-Gracilibacteria___UBA1369___GWC2-33-13_sp000989565___75.49___GCA_000989565.1:0.2084442659,((KKQ69495.1|Bacteria___Patescibacteria-Gracilibacteria___UBA1369___UBA12463_sp000992695___82.31___GCA_000992695.1:0.1974586932,(PJC37312.1|Bacteria___Patescibacteria-Gracilibacteria___UBA1369___UM-FILTER-53-11_sp002788775___76.85___GCA_002788775.1:0.1117271818,PIQ77301.1|Bacteria___Patescibacteria-Gracilibacteria___UBA1369___21-14-0-20-46-8_sp002796025___82.45___GCA_002796025.1:0.1096814784)100:0.1255676506)59:0.0450478999,((PKL37140.1|Bacteria___Patescibacteria-Gracilibacteria___UBA1369___PGYE01_sp002839505___83.66___GCA_002839505.1:0.1219588330,OGJ42455.1|Bacteria___Patescibacteria-Gracilibacteria___UBA1369___2-01-FULL-39-12_sp001787455___52.31___GCA_001787455.1:0.1000046047)100:0.1051936726,(KKR07847.1|Bacteria___Patescibacteria-Gracilibacteria___UBA1369___UBA12473_sp000993615___73.76___GCA_000993615.1:0.2332434717,(PJC38483.1|Bacteria___Patescibacteria-Gracilibacteria___UBA1369___UM-FILTER-41-14_sp002788755___78.24___GCA_002788755.1:0.1658304200,((OGJ50100.1|Bacteria___Patescibacteria-Gracilibacteria___UBA1369___GWF2-33-10_sp001788835___79.78___GCA_001788835.1:0.4931439236,((PCI24918.1|Bacteria___Patescibacteria-Gracilibacteria___GCA-2401425___GCA-2401425_sp002401425___73.15___GCA_002401425.1:0.3207767430,PIZ73603.1|Bacteria___Patescibacteria-Gracilibacteria___UM-FILTER-43-11___UM-FILTER-43-11_sp002792495___77.31___GCA_002792495.1:0.2095039097)82:0.0801524829,(OGJ63337.1|Bacteria___Patescibacteria-Gracilibacteria___Peribacterales___2-02-FULL-51-10_sp001788965___75.56___GCA_001788965.1:0.1944635343,((OGJ70407.1|Bacteria___Patescibacteria-Gracilibacteria___Peribacterales___01-FULL-54-110_sp001789045___54.49___GCA_001789045.1:0.1604971024,(PIR51815.1|Bacteria___Patescibacteria-Gracilibacteria___Peribacterales___2-02-FULL-49-16_sp002772605___66.98___GCA_002772605.1:0.0655028985,OGJ58580.1|Bacteria___Patescibacteria-Gracilibacteria___Peribacterales___2-02-FULL-49-16_sp001788955___70.75___GCA_001788955.1:0.0635869768)100:0.1460038792)94:0.0827629224,(OGJ62252.1|Bacteria___Patescibacteria-Gracilibacteria___Peribacterales___2-12-FULL-55-11_sp001787585___67.67___GCA_001787585.1:0.1903330376,((HAS33727.1|Bacteria___Patescibacteria-Gracilibacteria___Peribacterales___UBA9631_sp003483925___84.65___GCA_003483925.1:0.0933674599,PIR48877.1|Bacteria___Patescibacteria-Gracilibacteria___Peribacterales___1-14-0-10-55-24_sp002772745___79.17___GCA_002772745.1:0.1355596428)59:0.0338275184,(ALM13267.1|Bacteria___Patescibacteria-Gracilibacteria___Peribacterales___Peribacter_riflensis___79.08___GCA_001430885.1:0.1728766596,(PIQ75702.1|Bacteria___Patescibacteria-Gracilibacteria___Peribacterales___GWB1-54-5_sp002787035___78.62___GCA_002787035.1:0.0881972328,OGJ75626.1|Bacteria___Patescibacteria-Gracilibacteria___Peribacterales___GWB1-54-5_sp001787755___80.09___GCA_001787755.1:0.1017634427)93:0.0558166508)86:0.0597099998)59:0.0266861860)82:0.0446122919)100:0.1133524511)100:0.2246120437)67:0.0496510696)68:0.0435851223,((OGC82359.1|Bacteria___Patescibacteria-Gracilibacteria___RBG-16-42-10___RBG-16-42-10_sp001773455___70.64___GCA_001773455.1:0.4460483239,(PID70016.1|Bacteria___Patescibacteria-Gracilibacteria___UBA4473___OLZORAL124-38-8_sp002747745___75.47___GCA_002747745.1:0.4011762781,(PIV90281.1|Bacteria___Patescibacteria-Gracilibacteria___1-14-2-50-48-13___1-14-2-50-48-13_sp002783265___70.29___GCA_002783265.1:0.2611957277,(PIE85567.1|Bacteria___Patescibacteria-Gracilibacteria___BD1-5___PDTW01_sp002749055___75.09___GCA_002749055.1:0.2544471575,(PIQ41051.1|Bacteria___Patescibacteria-Gracilibacteria___BD1-5___UBA1545_sp002771035___80.52___GCA_002771035.1:0.1621974397,(RAL56560.1|Bacteria___Patescibacteria-Gracilibacteria___BD1-5___GN02-873_sp003260345___64.62___GCA_003260345.1:0.1429619255,PID84119.1|Bacteria___Patescibacteria-Gracilibacteria___BD1-5___GCA-2747975_sp002747975___89.66___GCA_002747975.1:0.0905299743)100:0.1873170408)93:0.0941032146)91:0.1273154554)61:0.0529507879)62:0.0479786091)53:0.0581372896,((((PIZ00580.1|Bacteria___Patescibacteria-CPR2___UBA1875___GCA-2785325_sp002785325___79.67___GCA_002785325.1:0.3683453511,(KKR18672.1|Bacteria___Patescibacteria-CPR2___CPR2___UBA9978_sp000995065___69.44___GCA_000995065.1:0.0638528037,OIP24115.1|Bacteria___Patescibacteria-CPR2___CPR2___GWC2-39-10_sp001872945___68.81___GCA_001872945.1:0.0874297951)100:0.2628029220)93:0.0823447076,(PIZ86515.1|Bacteria___Patescibacteria-CG2-30-33-46___CG2-30-33-46___CG2-30-33-46_sp002792735___79.21___GCA_002792735.1:0.3376678616,(((OGB78136.1|Bacteria___Patescibacteria-Kazan-3B-28___Kazan-3B-28___Kazan-3B-28_sp001771185___72.77___GCA_001771185.1:0.0284815729,AKM84570.1|Bacteria___Patescibacteria-Kazan-3B-28___Kazan-3B-28___Kazan-3B-28_sp001029795___72.44___GCA_001029795.1:0.0245315452)100:0.1285785380,(OGB74381.1|Bacteria___Patescibacteria-Kazan-3B-28___Kazan-3B-28___RBG-13-50-9_sp001772255___70.79___GCA_001772255.1:0.0658919846,(OGB85337.1|Bacteria___Patescibacteria-Kazan-3B-28___Kazan-3B-28___2-01-FULL-49-10_sp001771275___74.09___GCA_001771275.1:0.0496911820,HCR41987.1|Bacteria___Patescibacteria-Kazan-3B-28___Kazan-3B-28___UBA10110_sp003524745___66.83___GCA_003524745.1:0.1372349711)74:0.0317694263)100:0.1218507409)100:0.2026629005,((OGD61985.1|Bacteria___Patescibacteria-UBA1384___XYA2-FULL-43-10___XYA2-FULL-43-10_sp001776195___65.24___GCA_001776195.1:0.1044004260,PIS07630.1|Bacteria___Patescibacteria-UBA1384___XYA2-FULL-43-10___1-14-0-10-43-13_sp002773985___69.44___GCA_002773985.1:0.1387458209)100:0.1020821884,((KKP89193.1|Bacteria___Patescibacteria-UBA1384___GWA2-35-9___GWA2-35-9_sp000991185___57.8___GCA_000991185.1:0.2931560267,PIU87282.1|Bacteria___Patescibacteria-UBA1384___GWA2-35-9___CG2-30-43-20_sp002780235___55.91___GCA_002780235.1:0.1374096025)57:0.0467881473,(OGD64832.1|Bacteria___Patescibacteria-UBA1384___2-12-FULL-50-11___2-12-FULL-50-11_sp001774395___66.5___GCA_001774395.1:0.3634323151,(PJB51054.1|Bacteria___Patescibacteria-UBA1384___GWA2-35-9___CG2-30-39-44_sp002789815___70.41___GCA_002789815.1:0.2189912723,(PIT97526.1|Bacteria___Patescibacteria-UBA1384___UBA1384___1-14-0-10-41-12_sp002778735___75___GCA_002778735.1:0.2296390312,(AKM81827.1|Bacteria___Patescibacteria-UBA1384___UBA12157___GWE1-39-12_sp001029735___68.7___GCA_001029735.1:0.1447134202,PIP21494.1|Bacteria___Patescibacteria-UBA1384___UBA12157___GCA-002773005_sp002771215___78.45___GCA_002771215.1:0.2303010628)62:0.0239040066)38:0.0193284260)65:0.0265874255)74:0.0413170222)68:0.0385112622)100:0.1399862952)87:0.0717361822)88:0.0600214764)90:0.0487984554,((PIZ57076.1|Bacteria___Patescibacteria-GCA-002792135___GCA-2792135___GCA-2792135_sp002792135___64.32___GCA_002792135.1:0.3434514056,(OGY32670.1|Bacteria___Patescibacteria-Andersenbacteria___UBA10190___HO2-45-11b_sp001817055___63.76___GCA_001817055.1:0.1100082285,(MAF81157.1|Bacteria___Patescibacteria-Andersenbacteria___UBA10190___GCA-2686445_sp002686445___61.52___GCA_002686445.1:0.1972117317,OGY34602.1|Bacteria___Patescibacteria-Andersenbacteria___UBA10190___UBA10190_sp001817065___69.91___GCA_001817065.1:0.1325341010)94:0.0736360309)100:0.3387432826)71:0.0544209085,((OGE85590.1|Bacteria___Patescibacteria-Doudnabacteria___UBA920___2-02-FULL-46-11_sp001779955___58.91___GCA_001779955.1:0.3133851895,(OGE79037.1|Bacteria___Patescibacteria-Doudnabacteria___UBA920___2-01-FULL-46-14_sp001779925___66.51___GCA_001779925.1:0.1947943956,((OGE89922.1|Bacteria___Patescibacteria-Doudnabacteria___UBA920___2-01-FULL-50-11_sp001777585___72.77___GCA_001777585.1:0.1240881121,PIR96782.1|Bacteria___Patescibacteria-Doudnabacteria___UBA920___1-14-0-10-41-10_sp002773695___70.3___GCA_002773695.1:0.2279634224)100:0.1732787402,(OGE80700.1|Bacteria___Patescibacteria-Doudnabacteria___UBA920___O2-02-FULL-48-8_sp001777575___66.06___GCA_001777575.1:0.1482498590,(OGE82748.1|Bacteria___Patescibacteria-Doudnabacteria___UBA920___2-01-FULL-44-21_sp001777655___63.89___GCA_001777655.1:0.0918994767,OGE86970.1|Bacteria___Patescibacteria-Doudnabacteria___UBA920___O2-12-FULL-42-9_sp001777665___69.31___GCA_001777665.1:0.1101320107)76:0.0529681795)96:0.0711881080)69:0.0476483780)93:0.0829839424)100:0.1474859761,((OHA53319.1|Bacteria___Patescibacteria-Paceibacteria___Terrybacterales___2-01-FULL-58-14_sp001824745___63.22___GCA_001824745.1:0.6874197879,((PIS05706.1|Bacteria___Patescibacteria-ABY1___Buchananbacterales___2-01-FULL-39-33_sp002773855___74.75___GCA_002773855.1:0.3902412157,KKR54914.1|Bacteria___Patescibacteria-ABY1___UBA11705___GWC2-39-14_sp000996245___71.78___GCA_000996245.1:0.3357284884)81:0.0603024516,((KKS94353.1|Bacteria___Patescibacteria-ABY1___GWA2-43-13___GWA2-43-13_sp000999025___77.72___GCA_000999025.1:0.4434809509,(PKM91031.1|Bacteria___Patescibacteria-ABY1___BM507___GCA-002840305_sp002840305___86.21___GCA_002840305.1:0.4442134434,OGF18748.1|Bacteria___Patescibacteria-ABY1___BM507___2-12-FULL-45-10_sp001777995___61.22___GCA_001777995.1:0.2834774858)69:0.0628719820)83:0.0727295988,((OGF20793.1|Bacteria___Patescibacteria-ABY1___XYB2-FULL-38-15___XYB2-FULL-38-15_sp001778095___70.1___GCA_001778095.1:0.3674844267,PIW95593.1|Bacteria___Patescibacteria-ABY1___UBA2196___2-02-FULL-39-13_sp002782365___62.27___GCA_002782365.1:0.3689561113)30:0.0661520527,((OGY90253.1|Bacteria___Patescibacteria-ABY1___UBA1558___2-01-FULL-52-15_sp001818365___56.27___GCA_001818365.1:0.4326692165,PJA46282.1|Bacteria___Patescibacteria-ABY1___SG8-24___UM-FILTER-41-35_sp002791275___62.21___GCA_002791275.1:0.3527422395)59:0.0980374111,(OGH67971.1|Bacteria___Patescibacteria-ABY1___Magasanikbacterales___2-02-FULL-50-9b_sp001782975___52.88___GCA_001782975.1:0.4037586899,(KKU14222.1|Bacteria___Patescibacteria-ABY1___Magasanikbacterales___UBA10146_sp001001925___58.42___GCA_001001925.1:0.4106312579,(PIP60890.1|Bacteria___Patescibacteria-ABY1___SG8-24___21-14-all-47-17_sp002786495___71.03___GCA_002786495.1:0.3288097143,KKW41808.1|Bacteria___Patescibacteria-ABY1___Magasanikbacterales___GWA2-56-11_sp001004885___72.28___GCA_001004885.1:0.2572685653)34:0.0330483860)24:0.0552322222)11:0.0268930510)64:0.0308749234)29:0.0271876440)70:0.0486668438)89:0.0481062764)52:0.0261402665,((PID52179.1|Bacteria___Patescibacteria-Paceibacteria_A___Moranbacterales___GCA-2747515_sp002747515___70.83___GCA_002747515.1:0.3356177918,(KKR44814.1|Bacteria___Patescibacteria-Paceibacteria_A___Moranbacterales___UBA11712_sp000995965___89.5___GCA_000995965.1:0.2052535137,((HCP08887.1|Bacteria___Patescibacteria-Paceibacteria_A___Moranbacterales___UBA11098_sp003534085___52.06___GCA_003534085.1:0.0610744308,((HAT74650.1|Bacteria___Patescibacteria-Paceibacteria_A___Moranbacterales___UBA9630_sp003482885___67.53___GCA_003482885.1:0.0732773479,PIU80621.1|Bacteria___Patescibacteria-Paceibacteria_A___Moranbacterales___GCA-002790615_sp002780175___78.45___GCA_002780175.1:0.0805052166)83:0.0217524334,(HCU70187.1|Bacteria___Patescibacteria-Paceibacteria_A___Moranbacterales___UBA8518_sp003543115___72.11___GCA_003543115.1:0.0773004856,(PIW95073.1|Bacteria___Patescibacteria-Paceibacteria_A___Moranbacterales___GCA-002782345_sp002782345___64.85___GCA_002782345.1:0.0989684207,OGI28853.1|Bacteria___Patescibacteria-Paceibacteria_A___Moranbacterales___XYA2-FULL-43-15_sp001784815___61.48___GCA_001784815.1:0.0897506524)83:0.0260275649)74:0.0138633409)47:0.0026859761)99:0.0817070422,((KKW07027.1|Bacteria___Patescibacteria-Paceibacteria_A___Moranbacterales___UBA12053_sp001003855___65.76___GCA_001003855.1:0.0619439683,KKQ50886.1|Bacteria___Patescibacteria-Paceibacteria_A___Moranbacterales___UBA12068_sp000992325___58.22___GCA_000992325.1:0.0939965481)97:0.0595355556,(OGI17881.1|Bacteria___Patescibacteria-Paceibacteria_A___Moranbacterales___2-12-FULL-40-10_sp001784725___61.39___GCA_001784725.1:0.0857004548,((KKP83370.1|Bacteria___Patescibacteria-Paceibacteria_A___Moranbacterales___UBA9337_sp000990945___51.9___GCA_000990945.1:0.1568639483,KKP71191.1|Bacteria___Patescibacteria-Paceibacteria_A___Moranbacterales___UBA12151_sp000990585___66.05___GCA_000990585.1:0.1081626713)87:0.0342187670,(PIW93692.1|Bacteria___Patescibacteria-Paceibacteria_A___Moranbacterales___UBA1568_sp002782305___70.79___GCA_002782305.1:0.0780780352,OGI21346.1|Bacteria___Patescibacteria-Paceibacteria_A___Moranbacterales___UBA1568_sp001786575___69.47___GCA_001786575.1:0.0461259330)100:0.0784462802)38:0.0141163800)61:0.0133050103)70:0.0232080736)67:0.0387658600)85:0.0697855455)98:0.1462479216,(OIO47392.1|Bacteria___Patescibacteria-Paceibacteria___Portnoybacterales___CG1-02-40-25_sp001872305___61.89___GCA_001872305.1:0.2794441319,((KKS38470.1|Bacteria___Patescibacteria-Paceibacteria___Sungbacterales___GWA2-42-14_sp000998135___64.32___GCA_000998135.1:0.5139782568,((KND49382.1|Bacteria___Patescibacteria-Paceibacteria___UBA9983_A___C7867-001_sp001189215___75.29___GCA_001189215.1:0.3833258292,OGG62126.1|Bacteria___Patescibacteria-Paceibacteria___UBA9983_A___HO2-49-34_sp001781205___85.48___GCA_001781205.1:0.3525023856)81:0.0682238643,(OGI86007.1|Bacteria___Patescibacteria-Paceibacteria___UBA9983_A___UBA9973_sp001787035___51.06___GCA_001787035.1:0.3451437232,(KKW10207.1|Bacteria___Patescibacteria-Paceibacteria___UBA9983_A___UBA10002_sp001004005___67.82___GCA_001004005.1:0.2135637880,OGH51542.1|Bacteria___Patescibacteria-Microgenomatia___Levybacterales___GWB1-37-8_sp001782645___50.03___GCA_001782645.1:0.1438552984)92:0.0979557650)81:0.0619290638)97:0.0921663320)94:0.0984850857,(OHB22016.1|Bacteria___Patescibacteria-Paceibacteria___UBA6257___WO2-01-48-18_sp001824435___58.69___GCA_001824435.1:0.3868577503,((PIR98374.1|Bacteria___Patescibacteria-Paceibacteria___UBA6257___1-14-0-10-41-28_sp002773755___60.12___GCA_002773755.1:0.4304483611,(MAF80206.1|Bacteria___Patescibacteria-Paceibacteria___UBA6257___GCA-2686365_sp002686365___66.48___GCA_002686365.1:0.4450159604,(AKM78727.1|Bacteria___Patescibacteria-Paceibacteria___UBA6257___UBA9933_sp001029635___69.39___GCA_001029635.1:0.5149126738,PIR05225.1|Bacteria___Patescibacteria-Paceibacteria___UBA6257___1-14-0-20-35-14_sp002796205___60.69___GCA_002796205.1:0.3664585212)61:0.0973992270)59:0.0666920480)59:0.0652353593,((PIR88547.1|Bacteria___Patescibacteria-Paceibacteria___UBA6257___1-14-0-10-44-23_sp002773475___57.26___GCA_002773475.1:0.3570526184,PIR86706.1|Bacteria___Patescibacteria-Paceibacteria___UBA6257___1-14-0-10-49-15_sp002773415___56.1___GCA_002773415.1:0.2551940273)99:0.1751787278,(PIR89116.1|Bacteria___Patescibacteria-Paceibacteria___UBA6257___1-14-0-10-40-38_sp002773535___61.19___GCA_002773535.1:0.4056615444,(GBD33795.1|Bacteria___Patescibacteria-Paceibacteria___Paceibacterales___HRBIN34_sp002923395___79.6___GCA_002923395.1:1.8178336048,((PIR58248.1|Bacteria___Patescibacteria-Paceibacteria___Paceibacterales___GWA2-46-15_sp002772575___51.21___GCA_002772575.1:0.9595810798,PIV45701.1|Bacteria___Patescibacteria-Paceibacteria___Paceibacterales___GCA-002790695_sp002780915___67.7___GCA_002780915.1:0.8631945411)82:0.1437218871,(((OGZ69939.1|Bacteria___Patescibacteria-Paceibacteria___Paceibacterales___GWA2-33-14_sp001820215___56.93___GCA_001820215.1:0.2372090046,(OGZ80043.1|Bacteria___Patescibacteria-Paceibacteria___Paceibacterales___UBA11703_sp001822075___77.72___GCA_001822075.1:0.4497223927,KKQ23676.1|Bacteria___Patescibacteria-Paceibacteria___Paceibacterales___GWA2-37-10_sp000992015___60.4___GCA_000992015.1:0.2675328596)59:0.0807234203)100:0.4179774830,((PIR89904.1|Bacteria___Patescibacteria-Paceibacteria___Paceibacterales___CG1-02-37-13_sp002773495___58.55___GCA_002773495.1:0.6060950902,PIR91708.1|Bacteria___Patescibacteria-Paceibacteria___Paceibacterales___CG1-02-41-26_sp002773545___69.83___GCA_002773545.1:0.5201158126)100:0.3262663666,(OIP77225.1|Bacteria___Patescibacteria-ABY1___UBA2591___CG2-30-36-38_sp001873465___53.13___GCA_001873465.1:0.2923652012,PIU47149.1|Bacteria___Patescibacteria-Paceibacteria___Paceibacterales___GCA-002779425_sp002779425___63.06___GCA_002779425.1:0.3475351093)97:0.1848341584)100:0.2430585730)94:0.1651813926,((OGZ27694.1|Bacteria___Patescibacteria-Paceibacteria___Paceibacterales___XYB1-FULL-40-15_sp001821555___62.67___GCA_001821555.1:0.5997298173,(OHA70912.1|Bacteria___Patescibacteria-Paceibacteria___Paceibacterales___2-12-FULL-40-12_sp001823315___62.2___GCA_001823315.1:0.4841253518,(PIV65010.1|Bacteria___Patescibacteria-Paceibacteria___Paceibacterales___PETJ01_sp002781125___59.48___GCA_002781125.1:0.3280675201,PIU43876.1|Bacteria___Patescibacteria-Paceibacteria___Paceibacterales___GCA-002779355_sp002779355___61.3___GCA_002779355.1:0.4241080535)80:0.0974868840)61:0.0658770095)62:0.0705334507,((OGZ24325.1|Bacteria___Patescibacteria-Paceibacteria___Paceibacterales___MHMH01_sp001819335___50.79___GCA_001819335.1:0.4372244205,PIR02089.1|Bacteria___Patescibacteria-Paceibacteria___Paceibacterales___GCA-002782225_sp002787295___67.41___GCA_002787295.1:0.6458266303)46:0.0652730963,((GBD34010.1|Bacteria___Patescibacteria-Paceibacteria___Paceibacterales___HRBIN34_sp002923395___79.6___GCA_002923395.1:1.4864281091,PIS34807.1|Bacteria___Patescibacteria-Paceibacteria___Paceibacterales___PEYH01_sp002774465___64.79___GCA_002774465.1:0.7815319700)62:0.0728390425,(KKW35316.1|Bacteria___Patescibacteria-Paceibacteria___UBA9983_A___GWA1-54-10_sp001004665___75.29___GCA_001004665.1:0.5439392967,(OHA65482.1|Bacteria___Patescibacteria-Paceibacteria___Paceibacterales___O2-12-FULL-45-9_sp001823215___54.83___GCA_001823215.1:0.4140050829,OHA77799.1|Bacteria___Patescibacteria-Paceibacteria___Paceibacterales___UBA10102_sp001825035___67.62___GCA_001825035.1:0.3380419629)96:0.1277831736)100:0.2818617688)52:0.0876584166)83:0.0913173821)55:0.0704005869)80:0.0982932748)100:0.6348057270)99:0.3853612909)72:0.0516833296)68:0.0875956119)63:0.0798718468)100:0.2388856097)94:0.1201438998)83:0.0693434744)88:0.0847346317)60:0.0358927307)81:0.0455742854)88:0.0389734001)69:0.0542659711,((PSO42915.1|Bacteria___Patescibacteria-Saccharimonadia___Saccharimonadales___QS-5-54-17_sp003022365___71.76___GCA_003022365.1:0.3517601440,((OGL29591.1|Bacteria___Patescibacteria-Saccharimonadia___Saccharimonadales___2-02-FULL-47-12_sp001790455___54.65___GCA_001790455.1:0.1649644823,((PIZ62178.1|Bacteria___Patescibacteria-Saccharimonadia___Saccharimonadales___UBA5150_sp002792275___70.66___GCA_002792275.1:0.1832913548,PID98829.1|Bacteria___Patescibacteria-Saccharimonadia___Saccharimonadales___GCA-2746885_sp002746885___71.79___GCA_002746885.1:0.1405439280)76:0.0489899983,(WP-104944753.1|Bacteria___Patescibacteria-Saccharimonadia___Saccharimonadales___PMNU01_sp002952755___71.29___GCF_002952755.1:0.1748803407,(OGL36585.1|Bacteria___Patescibacteria-Saccharimonadia___Saccharimonadales___2-01-FULL-49-22_sp001788565___55.98___GCA_001788565.1:0.1125896526,(OGL34502.1|Bacteria___Patescibacteria-Saccharimonadia___Saccharimonadales___UBA10212_sp001790575___70.45___GCA_001790575.1:0.0687367862,OGL35417.1|Bacteria___Patescibacteria-Saccharimonadia___Saccharimonadales___UBA10212_sp001790525___69.23___GCA_001790525.1:0.0812599882)100:0.1145375475)100:0.1498835372)37:0.0199202403)72:0.0385741967)100:0.1147128793,(tbn..595..1722..DFGN01000029.1|Bacteria___Patescibacteria-Saccharimonadia___Saccharimonadales___UBA2866_sp002371235___61.03___GCA_002371235.1:0.3374705577,(PLS81969.1|Bacteria___Patescibacteria-Saccharimonadia___Saccharimonadales___GCA-2861585_sp002861585___55.99___GCA_002861585.1:0.1271607218,(KKW02669.1|Bacteria___Patescibacteria-Saccharimonadia___Saccharimonadales___UBA10027_sp001003725___60.4___GCA_001003725.1:0.0777850864,(AKM80791.1|Bacteria___Patescibacteria-Saccharimonadia___Saccharimonadales___2011-GWC2-44-17_sp001029695___64.25___GCA_001029695.1:0.0998485059,((PKL31697.1|Bacteria___Patescibacteria-Saccharimonadia___Saccharimonadales___UBA1547_sp002839415___63.39___GCA_002839415.1:0.1061427508,AGL62424.1|Bacteria___Patescibacteria-Saccharimonadia___Saccharimonadales___Saccharimonas_aalborgensis___67.13___GCA_000392435.1:0.0850964367)46:0.0244895653,(WP-039326937.1|Bacteria___Patescibacteria-Saccharimonadia___Saccharimonadales___TM7x_sp000803625___65.38___GCF_000803625.1:0.1325738513,HBO64508.1|Bacteria___Patescibacteria-Saccharimonadia___Saccharimonadales___UBA1547_sp003545655___52.2___GCA_003545655.1:0.1316855148)37:0.0235449393)54:0.0199515589)54:0.0163381625)98:0.0742312266)98:0.0787765577)100:0.1485363068)93:0.0959000037)100:0.3021461463,(OIP96636.1|Bacteria___Patescibacteria-CG2-30-54-11___CG2-30-54-11___CG2-30-54-11_sp001873755___74.23___GCA_001873755.1:0.5693269433,(((PIP56381.1|Bacteria___Patescibacteria-4484-211___4484-211___GCA-002791395_sp002771355___60.15___GCA_002771355.1:0.3327570245,OQX51160.1|Bacteria___Patescibacteria-4484-211___4484-211___4484-211_sp002084955___76.85___GCA_002084955.1:0.3763536593)99:0.1858378517,(((PJE63761.1|Bacteria___Patescibacteria-Microgenomatia___UBA1406___PFEE01_sp002793745___55.22___GCA_002793745.1:0.4681189463,OGK32018.1|Bacteria___Patescibacteria-Microgenomatia___UBA1406___2-02-FULL-43-11-A_sp001789515___61.88___GCA_001789515.1:0.4089962055)96:0.1145459631,((KXK08285.1|Bacteria___Patescibacteria-Dojkabacteria___B142___OLB21_sp001567305___65.2___GCA_001567305.1:0.1738072434,KXK27054.1|Bacteria___Patescibacteria-Dojkabacteria___B142___OLB20_sp001567355___67.81___GCA_001567355.1:0.1752620181)100:0.3537164230,(PJA12358.1|Bacteria___Patescibacteria-Dojkabacteria___SC72___GCA-002793355_sp002793355___62.77___GCA_002793355.1:0.4984750707,(KKR06038.1|Bacteria___Patescibacteria-Dojkabacteria___SC72___GWF2-39-15_sp000993565___79.15___GCA_000993565.1:0.2376974353,(KKQ10965.1|Bacteria___Patescibacteria-Dojkabacteria___SC72___UBA12078_sp000991805___68.73___GCA_000991805.1:0.1269684168,(HCC68037.1|Bacteria___Patescibacteria-Dojkabacteria___SC72___UBA9296_sp003518125___65.13___GCA_003518125.1:0.3093186961,KKP41785.1|Bacteria___Patescibacteria-Dojkabacteria___SC72___UBA12044_sp000989675___73.82___GCA_000989675.1:0.1151183915)82:0.0497966100)100:0.1784581279)100:0.2002921067)70:0.0564805881)100:0.1797458463)42:0.0553404458,(((PJC32152.1|Bacteria___Patescibacteria-Microgenomatia___GCA-001788215___GCA-00278855_sp002788855___69.31___GCA_002788855.1:0.3376787605,(KKQ31710.1|Bacteria___Patescibacteria-Microgenomatia___Shapirobacterales___UBA12158_sp000989305___71.39___GCA_000989305.1:0.4967083341,PIS14986.1|Bacteria___Patescibacteria-Microgenomatia___Shapirobacterales___0-14-0-10-38-17_sp002774085___64.11___GCA_002774085.1:0.4272510342)94:0.1351165339)54:0.0484544755,(KKS42745.1|Bacteria___Patescibacteria-Microgenomatia___UBA1400___UBA2277_sp000998275___54.86___GCA_000998275.1:0.4645968608,(PIX81731.1|Bacteria___Patescibacteria-Microgenomatia___UBA1400___CG1-02-43-31_sp002783105___60.8___GCA_002783105.1:0.4048629487,(OGE41431.1|Bacteria___Patescibacteria-Microgenomatia___Daviesbacterales___HO2-FULL-47-45_sp001776775___67.82___GCA_001776775.1:0.3451801211,(OGY12099.1|Bacteria___Patescibacteria-Microgenomatia___GWA2-44-7___2-12-FULL-44-25_sp001816455___55.58___GCA_001816455.1:0.3609044249,KKT75861.1|Bacteria___Patescibacteria-Microgenomatia___GWA2-44-7___GWA2-44-7_sp000999595___52.64___GCA_000999595.1:0.2796699769)86:0.1139866522)54:0.0383506654)79:0.0634875419)60:0.0506065132)55:0.0470491808,((OGB63477.1|Bacteria___Patescibacteria-CPR3___CPR3___GWF2-35-18_sp001771135___71.78___GCA_001771135.1:0.2441679083,PJA37866.1|Bacteria___Patescibacteria-CPR3___CPR3___GCA-002780085_sp002791435___62.87___GCA_002791435.1:0.2490805517)100:0.1452558486,(OGC44794.1|Bacteria___Patescibacteria-WWE3___9FT-COMBO-53-11___9FT-COMBO-53-11_sp001772805___54.59___GCA_001772805.1:0.4909531132,(PIS20577.1|Bacteria___Patescibacteria-WWE3___PEYW01___PEYW01_sp002774225___50___GCA_002774225.1:0.4932409284,((PJC23885.1|Bacteria___Patescibacteria-WWE3___2-01-FULL-39-13___GCA-002789015_sp002789015___74.62___GCA_002789015.1:0.2774555699,OGC51344.1|Bacteria___Patescibacteria-WWE3___2-01-FULL-39-13___2-01-FULL-39-13_sp001772665___64.85___GCA_001772665.1:0.2479057692)100:0.5622336551,((PIS22967.1|Bacteria___Patescibacteria-WWE3___0-14-0-20-40-13___0-14-0-20-40-13_sp002774285___56.48___GCA_002774285.1:0.2933870399,PIP04805.1|Bacteria___Patescibacteria-WWE3___CG2-30-40-12___CG2-30-40-12_sp002770755___60.36___GCA_002770755.1:0.2775115703)94:0.1178290655,(OGC50228.1|Bacteria___Patescibacteria-WWE3___UBA101185___2-01-FULL-41-18_sp001772615___65.9___GCA_001772615.1:0.2679925018,(OGC56961.1|Bacteria___Patescibacteria-WWE3___UBA101185___MEVN01_sp001772985___50.16___GCA_001772985.1:0.2295560530,(OGC47125.1|Bacteria___Patescibacteria-WWE3___UBA101185___2-01-FULL-42-13_sp001772625___55.12___GCA_001772625.1:0.2089911522,((KKS17044.1|Bacteria___Patescibacteria-WWE3___UBA101185___GWB1-41-6_sp000997355___65.65___GCA_000997355.1:0.2703174046,(KKT83551.1|Bacteria___Patescibacteria-WWE3___UBA101185___UBA10185_sp000994815___57.33___GCA_000994815.1:0.2723874057,OGC54034.1|Bacteria___Patescibacteria-WWE3___UBA101185___2-02-FULL-38-14_sp001772865___73.98___GCA_001772865.1:0.1593763450)52:0.0448247436)54:0.0292994341,(OGC45554.1|Bacteria___Patescibacteria-WWE3___UBA101185___MEUV01_sp001772575___67.16___GCA_001772575.1:0.2591798998,(OGC77499.1|Bacteria___Patescibacteria-WWE3___UBA101185___OXYD1-FULL-39-9_sp001773295___67.77___GCA_001773295.1:0.1132725711,(OGC66141.1|Bacteria___Patescibacteria-WWE3___UBA101185___OXYB2-FULL-41-6_sp001773215___77.43___GCA_001773215.1:0.2890714545,OGC78895.1|Bacteria___Patescibacteria-WWE3___UBA101185___UBA8498_sp001773385___71.39___GCA_001773385.1:0.2630823322)96:0.0596121167)98:0.0741600083)91:0.0411870745)86:0.0526385055)65:0.0352062576)100:0.1497416523)96:0.0877348937)77:0.0686019822)21:0.0147591789)67:0.0674085223)72:0.0610225530)61:0.0637095189)31:0.0688476821)59:0.0490389199)97:0.0952574396,(((WP-091792123.1|Bacteria___Firmicutes_B-Peptococcia___Peptococcales___Peptococcus_niger___80.54___GCF_900101835.1:0.6307546246,((PZR78498.1|Bacteria___Dormibacterota-Dormibacteria___UBA8260___Palsa-875_sp003244045___95.32___GCA_003244045.1:0.1274912282,HAW10720.1|Bacteria___Dormibacterota-Dormibacteria___UBA8260___UBA8260_sp003491925___73.58___GCA_003491925.1:0.1303794494)100:0.3224774789,(OLC22514.1|Bacteria___Dormibacterota-Dormibacteria___Dormibacterales___UBA10449_sp001917815___69.83___GCA_001917815.1:0.2374126987,(PZR92727.1|Bacteria___Dormibacterota-Dormibacteria___Dormibacterales___QHBS01_sp003243885___92.44___GCA_003243885.1:0.0975011802,PZR68058.1|Bacteria___Dormibacterota-Dormibacteria___Dormibacterales___Dormibacter_sp003244185___96.3___GCA_003244185.1:0.1517041487)98:0.1399519641)100:0.3210330211)95:0.1518026338)72:0.0891235994,(((PZR61978.1|Bacteria___Eremiobacterota-Eremiobacteria___Eremiobacterales___Eremiobacter_sp003244105___99.07___GCA_003244105.1:0.2761177929,PZR56647.1|Bacteria___Eremiobacterota-Eremiobacteria___UBP12___QHBJ01_sp003243975___94.91___GCA_003243975.1:0.2147294735)100:0.3694280239,((OGC26652.1|Bacteria___Margulisbacteria-WOR-1___O2-12-FULL-45-9___XYB2-FULL-45-9_sp001771575___88.46___GCA_001771575.1:0.1291559916,(PIS31080.1|Bacteria___Margulisbacteria-WOR-1___O2-12-FULL-45-9___GCA-2774365_sp002774365___88.89___GCA_002774365.1:0.1001955285,(OGC19397.1|Bacteria___Margulisbacteria-WOR-1___XYC2-FULL-46-14___XYC2-FULL-46-14_sp001771585___88.46___GCA_001771585.1:0.1663938463,OGC22272.1|Bacteria___Margulisbacteria-WOR-1___XYC2-FULL-46-14___XYC2-FULL-37-10_sp001771535___87.18___GCA_001771535.1:0.0962811253)80:0.0499002053)71:0.0478144218)100:0.1786342236,(OGI08061.1|Bacteria___Margulisbacteria-GWF2-35-9___GWF2-35-9___GWF2-35-9_sp001783275___76.15___GCA_001783275.1:0.5432789321,(PZM78761.1|Bacteria___Margulisbacteria-GWF2-35-9___GWF2-39-127___GWF2-39-127_sp003242895___93.16___GCA_003242895.1:0.2212689931,(MBG90942.1|Bacteria___Margulisbacteria-ZB3___UBA817___GCA-2716485_sp002716485___56.32___GCA_002716485.1:0.2345545586,(RAP38132.1|Bacteria___Margulisbacteria-ZB3___UBA817___AAA071-K20_sp003265975___84.33___GCA_003265975.1:0.1420293221,(MAH80459.1|Bacteria___Margulisbacteria-ZB3___UBA817___GCA-2690645_sp002690645___77.47___GCA_002690645.1:0.1816737696,MAQ64730.1|Bacteria___Margulisbacteria-ZB3___UBA817___GCA-002719695_sp002697535___81.97___GCA_002697535.1:0.1220157687)100:0.1694337180)83:0.0699966451)100:0.2557936264)70:0.0657336726)67:0.0498701364)100:0.2080208074)46:0.0442524454,((HBN08551.1|Bacteria___Cyanobacteria-Sericytochromatia___S15B-MN24___UBA8530_sp003503675___84___GCA_003503675.1:0.3537462716,((PIW47189.1|Bacteria___Cyanobacteria-Sericytochromatia___UBA7694___GCA-2770975_sp002783405___89.74___GCA_002783405.1:0.8676331852,PIW44934.1|Bacteria___Cyanobacteria-Sericytochromatia___UBA7694___GCA-2770975_sp002783405___89.74___GCA_002783405.1:0.3020195795)47:0.0588781767,((OGI14682.1|Bacteria___Cyanobacteria-Vampirovibrionia___Caenarcaniphilales___2-02-FULL-35-15_sp001784585___96.58___GCA_001784585.1:0.3921287712,(PWU02568.1|Bacteria___Cyanobacteria-Vampirovibrionia___Obscuribacterales___PSRH01_sp003175915___61.25___GCA_003175915.1:0.1222422643,PZM79137.1|Bacteria___Cyanobacteria-Vampirovibrionia___Obscuribacterales___QKMZ01_sp003242885___95.3___GCA_003242885.1:0.0941212393)100:0.2310194896)76:0.0505177294,((HBH18627.1|Bacteria___Cyanobacteria-Vampirovibrionia___Gastranaerophilales___UBA9579_sp003499585___71.46___GCA_003499585.1:0.1390512422,OGI00521.1|Bacteria___Cyanobacteria-Vampirovibrionia___Gastranaerophilales___GWF2-37-15_sp001784565___87.01___GCA_001784565.1:0.1542918845)94:0.1026035999,(DAA97420.1|Bacteria___Cyanobacteria-Vampirovibrionia___Gastranaerophilales___UBA2883_sp002103075___88.89___GCA_002103075.1:0.3347605337,((RAI14261.1|Bacteria___Cyanobacteria-Vampirovibrionia___Gastranaerophilales___Zag111_sp003258735___88.03___GCA_003258735.1:0.5046204721,(DAA82246.1|Bacteria___Cyanobacteria-Vampirovibrionia___Gastranaerophilales___Zag111_sp002103105___89.74___GCA_002103105.1:0.1836503005,CDE62407.1|Bacteria___Cyanobacteria-Vampirovibrionia___Gastranaerophilales___Zag1_sp000438175___89.74___GCA_000438175.1:0.0703184779)74:0.0429881204)96:0.1193165849,(DAA84576.1|Bacteria___Cyanobacteria-Vampirovibrionia___Gastranaerophilales___CAG-196_sp002102975___89.74___GCA_002102975.1:0.0993980073,(RAI11965.1|Bacteria___Cyanobacteria-Vampirovibrionia___Gastranaerophilales___UBA6984_sp003258725___89.74___GCA_003258725.1:0.4140746997,RAI15937.1|Bacteria___Cyanobacteria-Vampirovibrionia___Gastranaerophilales___QHMH01_sp003258795___88.03___GCA_003258795.1:0.0674968321)67:0.0400220415)84:0.0538541580)86:0.0970177898)100:0.2068959527)100:0.2445970265)83:0.1051806967)35:0.0266521329)79:0.0720744608,(WP-012630079.1|Bacteria___Cyanobacteria-Cyanobacteriia___Thermosynechococcales___Cyanothece_sp000022045___99.29___GCF_000022045.1:0.3736922921,(WP-025781623.1|Bacteria___Cyanobacteria-Cyanobacteriia___Synechococcales___Synechococcus_B_spongiarum_F___69.42___GCF_000586015.1:0.7674246249,(((tr|A8JDK4|A8JDK4-CHLRE|Eukarya_.._3055_.._Chlamydomonas_reinhardtii:0.3585985795,(tr|Q9LDK5|Q9LDK5-PHYPA|Eukarya_.._3218_.._Physcomitrella_patens:0.1395678299,sp|O82533|FTZ21-ARATH|Eukarya_.._3702_.._Arabidopsis_thaliana:0.2388020664)100:0.2295292374)100:0.1940922102,(tr|Q70ZZ6|Q70ZZ6-PHYPA|Eukarya_.._3218_.._Physcomitrella_patens:0.6701696985,(tr|A8JGS6|A8JGS6-CHLRE|Eukarya_.._3055_.._Chlamydomonas_reinhardtii:0.3036411378,(tr|Q70ZZ7|Q70ZZ7-PHYPA|Eukarya_.._3218_.._Physcomitrella_patens:0.1725978838,sp|Q42545|FTSZ1-ARATH|Eukarya_.._3702_.._Arabidopsis_thaliana:0.2987998349)96:0.1117544655)100:0.2184498734)95:0.1172688530)26:0.0579416528,((tr|M1UUD7|M1UUD7-CYAM1|Eukarya_.._280699_.._Cyanidioschyzon_merolae:0.5085983986,tr|M2Y4A3|M2Y4A3-GALSU|Eukarya_.._130081_.._Galdiera_sulphuraria:0.3099853860)100:0.1948731639,(tr|A0A125YR75|A0A125YR75-CYAM1|Eukarya_.._280699_.._Cyanidioschyzon_merolae:0.1635389277,(tr|M2Y495|M2Y495-GALSU|Eukarya_.._130081_.._Galdiera_sulphuraria:0.3028897114,(tr|R1E929|R1E929-EMIHU|Eukarya_.._2903_.._Emilania_huleyi:0.6342938548,((tr|D8LC51|D8LC51-ECTSI|Eukarya_.._2880_.._Ectocarpus_siliculosus:0.4449492786,tr|K0T255|K0T255-THAOC|Eukarya_.._159749_.._Thalassiosira_oceanica:0.4560803599)52:0.0634485192,((tr|D7FW93|D7FW93-ECTSI|Eukarya_.._2880_.._Ectocarpus_siliculosus:0.6840343662,tr|F0YDV5|F0YDV5-AURAN|Eukarya_.._44056_.._Aerococcus_aanophagefferens:0.4127883673)16:0.0956428989,(tr|K0T549|K0T549-THAOC|Eukarya_.._159749_.._Thalassiosira_oceanica:0.5160743112,tr|F0XWY8|F0XWY8-AURAN|Eukarya_.._44056_.._Aerococcus_aanophagefferens:0.4793323438)29:0.0816055551)14:0.0654248685)24:0.0706795635)99:0.1486548045)78:0.0442647229)99:0.1586817179)99:0.1276677523)20:0.0286485201)63:0.0549633700)98:0.1455523579)93:0.0861949698)57:0.0519122646)64:0.0497808644,(((((OLD53024.1|Bacteria___Chloroflexota_A-Ellin6529___P2-11E___3-1-20CM-2-70-9_sp001919195___57.52___GCA_001919195.1:0.0905893668,OGO70907.1|Bacteria___Chloroflexota_A-Ellin6529___P2-11E___GWC2-70-10_sp001795345___82.41___GCA_001795345.1:0.0852382874)100:0.1906531999,(KRT63622.1|Bacteria___Chloroflexota_A-Ellin6529___CSP1-4___CSP1-4_sp001443375___90.28___GCA_001443375.1:0.2087623121,PZR60668.1|Bacteria___Chloroflexota_A-Ellin6529___QHBO01___QHBO01_sp003243965___91.67___GCA_003243965.1:0.2069563024)99:0.0952190015)100:0.1907914520,(((OLE02583.1|Bacteria___Chloroflexota-Ktedonobacteria___Ktedonobacterales___UBA11361_sp001919995___51.49___GCA_001919995.1:0.0973143942,(RAQ96552.1|Bacteria___Chloroflexota-Ktedonobacteria___Ktedonobacterales___Thermogemmatispora_tikiterensis___98.18___GCA_003268475.1:0.1223504561,(WP-007912348.1|Bacteria___Chloroflexota-Ktedonobacteria___Ktedonobacterales___Ktedonobacter_racemifer___99.67___GCF_000178855.1:0.1407428635,WP-111325177.1|Bacteria___Chloroflexota-Ktedonobacteria___Ktedonobacterales___Thermosporothrix_hazakensis___98.68___GCF_003253565.1:0.0799615910)100:0.1006815950)63:0.0413193444)100:0.3115892262,((WP-008477825.1|Bacteria___Chloroflexota-Chloroflexia___Thermomicrobiales___Nitrolancea_hollandica___97.2___GCF_000297255.1:0.1336420066,(WP-038040293.1|Bacteria___Chloroflexota-Chloroflexia___Thermomicrobiales___Thermorudis_peleae___97.82___GCF_000744775.1:0.0744505530,WP-012641482.1|Bacteria___Chloroflexota-Chloroflexia___Thermomicrobiales___Thermomicrobium_roseum___98.13___GCF_000021685.1:0.2148901852)99:0.1220434766)100:0.4666002543,((WP-083768862.1|Bacteria___Chloroflexota-Chloroflexia___Thermobaculales___Thermobaculum_terrenum___98.58___GCF_000025005.1:0.4367184580,(PZS01581.1|Bacteria___Chloroflexota-Chloroflexia___54-19___QHBQ01_sp003243865___55.82___GCA_003243865.1:0.1932526893,OJV94598.1|Bacteria___Chloroflexota-Chloroflexia___54-19___54-19_sp001898225___95.01___GCA_001898225.1:0.2008809746)90:0.0745183010)39:0.0621133555,(WP-026370126.1|Bacteria___Chloroflexota-Chloroflexia___Chloroflexales___JKG1_sp000526415___97.58___GCF_000526415.1:0.2455817687,(WP-054534922.1|Bacteria___Chloroflexota-Chloroflexia___Chloroflexales___Herpetosiphon_geysericola___99.09___GCF_001306135.1:0.1934220290,(WP-012119616.1|Bacteria___Chloroflexota-Chloroflexia___Chloroflexales___Roseiflexus_castenholzii___99.69___GCF_000017805.1:0.1481340322,WP-031459845.1|Bacteria___Chloroflexota-Chloroflexia___Chloroflexales___Chloroflexus_sp000735195___100___GCF_000735195.1:0.2003543054)100:0.1206540177)87:0.0257507752)100:0.1447071037)48:0.0611460705)59:0.0400137055)75:0.0585724813,((HAL61603.1|Bacteria___Chloroflexota-Anaerolineae___UBA7937___UBA7937_sp003453555___70.95___GCA_003453555.1:0.4117598563,(PWH18978.1|Bacteria___Chloroflexota-Anaerolineae___4572-78___NAK82_sp003130875___90.91___GCA_003130875.1:0.3609279547,(HAJ34146.1|Bacteria___Chloroflexota-Anaerolineae___Caldilineales___Caldilinea_sp003451595___91.52___GCA_003451595.1:0.3522500794,PKO23817.1|Bacteria___Chloroflexota-Anaerolineae___UBA3071___CG2-30-64-16_sp002842085___95.45___GCA_002842085.1:0.2652776117)93:0.0602205891)45:0.0329886194)73:0.0392415169,(WP-082374490.1|Bacteria___Chloroflexota-Anaerolineae___Ardenticatenales___Ardenticatena_maritima___98.18___GCF_001306175.1:0.2586571526,((HCB48503.1|Bacteria___Chloroflexota-Anaerolineae___Promineofilales___UBA11865_sp003519205___71.96___GCA_003519205.1:1.2230256344,(GBD09220.1|Bacteria___Chloroflexota-Anaerolineae___Thermoflexales___Thermoflexus_sp002898735___90.45___GCA_002898735.1:0.3401892715,((MAU01661.1|Bacteria___Chloroflexota-Anaerolineae___Promineofilales___GCA-2699125_sp002699125___96.97___GCA_002699125.1:0.2056453342,WP-095044645.1|Bacteria___Chloroflexota-Anaerolineae___Promineofilales___Promineofilum_breve___93.64___GCF_900066015.1:0.3091796289)67:0.0620380489,(HCB48504.1|Bacteria___Chloroflexota-Anaerolineae___Promineofilales___UBA11865_sp003519205___71.96___GCA_003519205.1:0.4446569813,(WP-095042326.1|Bacteria___Chloroflexota-Anaerolineae___Promineofilales___Promineofilum_breve___93.64___GCF_900066015.1:0.2156647808,(PID85545.1|Bacteria___Chloroflexota-Anaerolineae___Promineofilales___GCA-2746795_sp002746795___78.82___GCA_002746795.1:0.2885231750,MAU00520.1|Bacteria___Chloroflexota-Anaerolineae___Promineofilales___GCA-2699125_sp002699125___96.97___GCA_002699125.1:0.1613143428)62:0.0302981711)99:0.1260845798)81:0.0607038367)99:0.1113078886)87:0.0448561881)83:0.0402669929,((PJF30516.1|Bacteria___Chloroflexota-Anaerolineae___SBR1031___CP2-2F_sp002794705___50.45___GCA_002794705.1:0.2233735026,(PJF28853.1|Bacteria___Chloroflexota-Anaerolineae___SBR1031___GCA-2794515_sp002794515___79.44___GCA_002794515.1:0.1331003814,(KXK48851.1|Bacteria___Chloroflexota-Anaerolineae___SBR1031___OLB13_sp001567485___89.14___GCA_001567485.1:0.3071893490,(MAS32748.1|Bacteria___Chloroflexota-Anaerolineae___SBR1031___GCA-2702065_sp002702065___97.27___GCA_002702065.1:0.1514564668,MAU08931.1|Bacteria___Chloroflexota-Anaerolineae___SBR1031___GCA-2699585_sp002699585___92.73___GCA_002699585.1:0.1506306608)62:0.0356739989)64:0.0223657778)100:0.1097163832)100:0.0986970793,(OGO46049.1|Bacteria___Chloroflexota-Anaerolineae___Anaerolineales___RBG-16-64-43_sp001796965___68.89___GCA_001796965.1:0.2626317617,((HBO33197.1|Bacteria___Chloroflexota-Anaerolineae___Anaerolineales___T78_sp003532515___77.27___GCA_003532515.1:0.9879733965,PKN95039.1|Bacteria___Chloroflexota-Anaerolineae___Anaerolineales___UBA8950_sp002840685___99.09___GCA_002840685.1:0.3103581808)72:0.0848484676,(((PWB52036.1|Bacteria___Chloroflexota-Anaerolineae___Anaerolineales___FEB-25_sp003105035___89.09___GCA_003105035.1:0.2092330827,(PWH19609.1|Bacteria___Chloroflexota-Anaerolineae___Anaerolineales___NAK19_sp003130835___90___GCA_003130835.1:0.2013848586,OQY92191.1|Bacteria___Chloroflexota-Anaerolineae___Anaerolineales___UTCFX2_sp002050125___74.91___GCA_002050125.1:0.1198263502)84:0.0569546899)100:0.0729590857,(PKN94345.1|Bacteria___Chloroflexota-Anaerolineae___Anaerolineales___UBA8950_sp002840685___99.09___GCA_002840685.1:0.1688183850,(OIO90311.1|Bacteria___Chloroflexota-Anaerolineae___Anaerolineales___CG2-30-58-95_sp001872165___59.24___GCA_001872165.1:0.1412789892,(OGO21572.1|Bacteria___Chloroflexota-Anaerolineae___Anaerolineales___RBG-16-51-16_sp001796785___74.85___GCA_001796785.1:0.1797282440,HAV76117.1|Bacteria___Chloroflexota-Anaerolineae___Anaerolineales___UBA12294_sp003484265___79.69___GCA_003484265.1:0.1583477717)98:0.0750617893)79:0.0409867826)94:0.0596572794)50:0.0188027215,(((HAF61819.1|Bacteria___Chloroflexota-Anaerolineae___Anaerolineales___UBA4781_sp003446605___80.45___GCA_003446605.1:0.2285147887,HCS38589.1|Bacteria___Chloroflexota-Anaerolineae___Anaerolineales___UBA6107_sp003524305___89.09___GCA_003524305.1:0.2036185227)73:0.0402336699,(WP-062420545.1|Bacteria___Chloroflexota-Anaerolineae___Anaerolineales___Leptolinea_tardivitalis___99.09___GCF_001050275.1:0.1537894437,(HAE85792.1|Bacteria___Chloroflexota-Anaerolineae___Anaerolineales___49-20_sp003445715___88.18___GCA_003445715.1:0.3225761482,WP-087862634.1|Bacteria___Chloroflexota-Anaerolineae___Anaerolineales___Brevefilum_fermentans___91.82___GCF_900184705.1:0.2566156882)92:0.1055029921)88:0.0879030696)45:0.0423223577,((WP-069178984.1|Bacteria___Chloroflexota-Anaerolineae___Anaerolineales___Flexilinea_sp001717545___91.82___GCF_001717545.1:0.6000455983,WP-062284182.1|Bacteria___Chloroflexota-Anaerolineae___Anaerolineales___Flexilinea_flocculi___81.82___GCF_001192795.1:0.2087042647)98:0.2995428571,(WP-054520834.1|Bacteria___Chloroflexota-Anaerolineae___Anaerolineales___Thermanaerothrix_daxensis___92.73___GCF_001306145.1:0.1704504290,(WP-041455014.1|Bacteria___Chloroflexota-Anaerolineae___Anaerolineales___Anaerolinea_thermophila___93.64___GCF_000199675.1:0.1247801871,(OJX47283.1|Bacteria___Chloroflexota-Anaerolineae___Anaerolineales___UBA6170_sp001899005___93.64___GCA_001899005.1:0.1535101491,(WP-075062348.1|Bacteria___Chloroflexota-Anaerolineae___Anaerolineales___Ornatilinea_apprima___94.55___GCF_001306115.1:0.2026513569,WP-062417692.1|Bacteria___Chloroflexota-Anaerolineae___Anaerolineales___Levilinea_saccharolytica___92.73___GCF_001306035.1:0.1315577461)56:0.0437012580)45:0.0238418558)20:0.0245095445)30:0.0313119129)39:0.0124114455)79:0.0343130577)58:0.0235014269)53:0.0266147438)58:0.0379311866)72:0.0349752275)84:0.0492275765)87:0.0626685246)99:0.1173864495)78:0.0493512090)73:0.0645351060,((PZS05436.1|Bacteria___Chloroflexota-UBA5177___UBA5177___QHBP01_sp003244175___84.82___GCA_003244175.1:0.8610890978,(WP-080585439.1|Bacteria___Firmicutes_C-Negativicutes___Selenomonadales___Selenomonas_A_ruminantium_A___100___GCF_000284095.1:1.5343300990,(WP-080705927.1|Bacteria___Firmicutes_C-Negativicutes___Selenomonadales___Selenomonas_B_ruminantium___100___GCF_000702545.1:0.8601486540,WP-080705934.1|Bacteria___Firmicutes_C-Negativicutes___Selenomonadales___Selenomonas_B_ruminantium___100___GCF_000702545.1:0.2651390104)100:0.4171190295)96:0.3349459788)37:0.1264515562,((((tbn..145655..146746..DBXC01000006.1|Bacteria___Chloroflexota-Dehalococcoidia___Dehalococcoidales___UBA1222_sp002309415___51.49___GCA_002309415.1:0.6354133638,tbn..13554..14591..DDXZ01000005.1|Bacteria___Chloroflexota-Dehalococcoidia___UBA2247___UBA2247_sp002347295___93.73___GCA_002347295.1:0.4051219377)76:0.1270809024,(HAV10218.1|Bacteria___Chloroflexota-Dehalococcoidia___GIF9___UBA5629_sp003484395___73.6___GCA_003484395.1:0.4394661323,OGN89084.1|Bacteria___Chloroflexota-Dehalococcoidia___Dehalococcoidales___MGML01_sp001796415___51.32___GCA_001796415.1:0.3532861647)79:0.1068146175)100:0.2074862429,(((GBD23633.1|Bacteria___Chloroflexota-Dehalococcoidia___UBA2991___HRBIN29_sp002898215___93.73___GCA_002898215.1:0.5126682862,(MBA01480.1|Bacteria___Chloroflexota-Dehalococcoidia___UBA2979___UBA6955_sp002707835___87.01___GCA_002707835.1:0.5353272853,(OGO46836.1|Bacteria___Chloroflexota-Dehalococcoidia___SM23-28-2___RBG-16-64-32_sp001795235___67.49___GCA_001795235.1:0.3349549197,PZC49971.1|Bacteria___Chloroflexota-Dehalococcoidia___Bin125___TK10-74A_sp003228175___80.86___GCA_003228175.2:0.6554916072)49:0.0594985201)62:0.0716423821)98:0.1419904070,((HCG91762.1|Bacteria___Chloroflexota-Dehalococcoidia___UBA3495___UBA2588_sp003523055___94.96___GCA_003523055.1:0.6928288613,MBG94344.1|Bacteria___Chloroflexota-Dehalococcoidia___GCA-2717565___GCA-2717565_sp002717565___93.23___GCA_002717565.1:0.5637430246)54:0.0307668174,((MBJ27835.1|Bacteria___Chloroflexota-Dehalococcoidia___UBA2963___GCA-2719775_sp002719775___80.45___GCA_002719775.1:0.6178209807,(MBG73606.1|Bacteria___Chloroflexota-Dehalococcoidia___SAR202___GCA-002694895_sp002715665___67.76___GCA_002715665.1:0.5306777320,MBA26735.1|Bacteria___Chloroflexota-Dehalococcoidia___SAR202___UBA11795_sp002708065___78.38___GCA_002708065.1:0.3132942287)100:0.2286718201)11:0.0104478609,(MBH52304.1|Bacteria___Chloroflexota-Dehalococcoidia___UBA1127___GCA-2717925_sp002717925___79.87___GCA_002717925.1:0.5437905196,(MBP64505.1|Bacteria___Chloroflexota-Dehalococcoidia___UBA1151___GCA-002725925_sp002725925___83.66___GCA_002725925.1:0.3508014892,(MAU56082.1|Bacteria___Chloroflexota-Dehalococcoidia___UBA1151___GCA-002700125_sp002700125___86.77___GCA_002700125.1:0.4333071228,OUU77755.1|Bacteria___Chloroflexota-Dehalococcoidia___UBA1151___TMED-70_sp002171675___82.18___GCA_002171675.1:0.5935813275)98:0.1927902945)68:0.0820923664)16:0.0297320995)68:0.0679421079)97:0.1198157352)92:0.1053110249,(((MBH52145.1|Bacteria___Chloroflexota-Dehalococcoidia___UBA1127___GCA-2717925_sp002717925___79.87___GCA_002717925.1:0.7300764173,(MBT98490.1|Bacteria___Chloroflexota-Dehalococcoidia___UBA3495___UBA9611_sp002730485___73.71___GCA_002730485.1:0.9726737801,PCJ78725.1|Bacteria___Chloroflexota-Dehalococcoidia___UBA3495___UBA9611_sp002746355___78.88___GCA_002746355.1:0.5351923427)100:0.5599312024)40:0.0365591629,(OGO02389.1|Bacteria___Chloroflexota-Dehalococcoidia___UBA2777___RBG-13-53-26_sp001795035___59.08___GCA_001795035.1:0.4157034465,(OGO02384.1|Bacteria___Chloroflexota-Dehalococcoidia___UBA2777___RBG-13-53-26_sp001795035___59.08___GCA_001795035.1:0.6650211661,OGO02386.1|Bacteria___Chloroflexota-Dehalococcoidia___UBA2777___RBG-13-53-26_sp001795035___59.08___GCA_001795035.1:0.3942015025)66:0.1231378826)100:0.3902770473)100:0.3202168058,((WP-051635117.1|Bacteria___Firmicutes_C-Negativicutes___Selenomonadales___Selenomonas_A_sp000702005___100___GCF_000702005.1:0.7137718185,WP-082336112.1|Bacteria___Firmicutes_C-Negativicutes___Selenomonadales___Selenomonas_A_ruminantium_F___99.53___GCF_900113715.1:1.0801423748)95:0.2960416838,((WP-027889429.1|Bacteria___Firmicutes_C-Negativicutes___Selenomonadales___Megamonas_hypermegale___99.05___GCF_900187035.1:0.5763376663,WP-091828589.1|Bacteria___Firmicutes_C-Negativicutes___Selenomonadales___Propionispira_arboris___99.91___GCF_900109225.1:0.4536992754)44:0.0551684807,((WP-084276810.1|Bacteria___Firmicutes_C-Negativicutes___Selenomonadales___Anaerovibrio_sp000622005___99.66___GCF_000622005.1:0.8327440107,WP-072934433.1|Bacteria___Firmicutes_C-Negativicutes___Selenomonadales___Schwartzia_succinivorans___99.37___GCF_900129225.1:0.4451153244)64:0.0652463419,(HCB92741.1|Bacteria___Firmicutes_C-Negativicutes___Selenomonadales___UBA9786_sp003518745___86.43___GCA_003518745.1:0.4634292562,(WP-019543581.1|Bacteria___Firmicutes_C-Negativicutes___Selenomonadales___Selenomonas_C_bovis___100___GCF_000381005.1:0.4432824394,(WP-009729389.1|Bacteria___Firmicutes_C-Negativicutes___Selenomonadales___Centipeda_sp000315545___99.31___GCF_000315545.1:0.8174933095,WP-005841763.1|Bacteria___Firmicutes_C-Negativicutes___Selenomonadales___Mitsuokella_multacida___100___GCF_000155955.1:0.3147951709)53:0.0658971383)71:0.1056753991)72:0.0945497465)72:0.0751888972)90:0.1796946814)100:0.5421594490)78:0.1256298591)46:0.0341740277)47:0.0780090858,(((MAX18455.1|Bacteria___Chloroflexota-Dehalococcoidia___SAR202___UBA1123_sp002710885___71.29___GCA_002710885.1:0.4563854979,(MBK15601.1|Bacteria___Chloroflexota-Dehalococcoidia___SAR202___GCA-2719675_sp002719675___92.83___GCA_002719675.1:1.4758714039,MBM04725.1|Bacteria___Chloroflexota-Dehalococcoidia___SAR202___GCA-002723415_sp002721445___95.38___GCA_002721445.1:0.6536907352)98:0.2782405035)100:0.4999592133,(RAQ95956.1|Bacteria___Chloroflexota-Ktedonobacteria___Ktedonobacterales___Thermogemmatispora_tikiterensis___98.18___GCA_003268475.1:0.1439436756,(OLE32537.1|Bacteria___Chloroflexota-Ktedonobacteria___Ktedonobacterales___UBA11361_sp001920235___56.11___GCA_001920235.1:0.2624822759,(WP-111320265.1|Bacteria___Chloroflexota-Ktedonobacteria___Ktedonobacterales___Thermosporothrix_hazakensis___98.68___GCF_003253565.1:0.1348490947,WP-052568114.1|Bacteria___Chloroflexota-Ktedonobacteria___Ktedonobacterales___Ktedonobacter_racemifer___99.67___GCF_000178855.1:0.1129645003)82:0.0602783138)96:0.1440728814)100:0.5459270503)89:0.1093413214,(HAL60776.1|Bacteria___Chloroflexota-Anaerolineae___UBA7937___UBA7937_sp003453555___70.95___GCA_003453555.1:0.7561754319,(((HBO34110.1|Bacteria___Chloroflexota-Anaerolineae___Anaerolineales___T78_sp003532515___77.27___GCA_003532515.1:0.3017270872,HAE85936.1|Bacteria___Chloroflexota-Anaerolineae___Anaerolineales___49-20_sp003445715___88.18___GCA_003445715.1:0.2167020491)100:0.3339409916,(HCU56854.1|Bacteria___Chloroflexota-Anaerolineae___Anaerolineales___Brevefilum_sp003542325___60.91___GCA_003542325.1:0.2081453384,WP-087862293.1|Bacteria___Chloroflexota-Anaerolineae___Anaerolineales___Brevefilum_fermentans___91.82___GCF_900184705.1:0.2543503938)100:0.1925509180)75:0.0749420649,((HAY85890.1|Bacteria___Chloroflexota-Anaerolineae___Anaerolineales___UBA11579_sp003486225___66.84___GCA_003486225.1:0.5776633428,(PWB54493.1|Bacteria___Chloroflexota-Anaerolineae___Anaerolineales___FEB-25_sp003105035___89.09___GCA_003105035.1:0.2961563476,(PWH14679.1|Bacteria___Chloroflexota-Anaerolineae___Anaerolineales___NAK19_sp003130835___90___GCA_003130835.1:0.4962531927,(OQY90379.1|Bacteria___Chloroflexota-Anaerolineae___Anaerolineales___UTCFX2_sp002050125___74.91___GCA_002050125.1:0.2355168418,OGO36662.1|Bacteria___Chloroflexota-Anaerolineae___Anaerolineales___RBG-16-57-11_sp001795165___86.36___GCA_001795165.1:0.2567285654)100:0.1994539237)96:0.1001706286)68:0.0480434285)79:0.1063076974,((HAF61642.1|Bacteria___Chloroflexota-Anaerolineae___Anaerolineales___UBA4781_sp003446605___80.45___GCA_003446605.1:0.8107754982,WP-081420050.1|Bacteria___Chloroflexota-Anaerolineae___Anaerolineales___Leptolinea_tardivitalis___99.09___GCF_001050275.1:0.3495552634)56:0.1163301145,(((HBF40631.1|Bacteria___Chloroflexota-Anaerolineae___Anaerolineales___UBA6107_sp003501835___79.08___GCA_003501835.1:0.1679731444,HCS38214.1|Bacteria___Chloroflexota-Anaerolineae___Anaerolineales___UBA6107_sp003524305___89.09___GCA_003524305.1:0.2811249991)98:0.1197502434,(WP-062189892.1|Bacteria___Chloroflexota-Anaerolineae___Anaerolineales___Anaerolinea_thermolimosa___96.36___GCF_001050195.1:0.3503079598,(WP-075075252.1|Bacteria___Chloroflexota-Anaerolineae___Anaerolineales___Longilinea_arvoryzae___97.27___GCF_001050235.1:0.2737022899,(OGN81920.1|Bacteria___Chloroflexota-Anaerolineae___Anaerolineales___Bellilinea_sp001796355___91.82___GCA_001796355.1:0.1299128516,(WP-083461728.1|Bacteria___Chloroflexota-Anaerolineae___Anaerolineales___Thermanaerothrix_daxensis___92.73___GCF_001306145.1:0.2476975957,WP-061917814.1|Bacteria___Chloroflexota-Anaerolineae___Anaerolineales___Bellilinea_caldifistulae___92.73___GCF_001306055.1:0.1529769744)63:0.0533289091)100:0.1152799920)36:0.0319536725)42:0.0377619706)17:0.0413750508,((WP-075062568.1|Bacteria___Chloroflexota-Anaerolineae___Anaerolineales___Ornatilinea_apprima___94.55___GCF_001306115.1:0.2535528164,(WP-069177905.1|Bacteria___Chloroflexota-Anaerolineae___Anaerolineales___Flexilinea_sp001717545___91.82___GCF_001717545.1:0.5313936050,WP-062278127.1|Bacteria___Chloroflexota-Anaerolineae___Anaerolineales___Flexilinea_flocculi___81.82___GCF_001192795.1:0.2434151355)100:0.5067451233)78:0.0609140287,(WP-082142735.1|Bacteria___Chloroflexota-Anaerolineae___Anaerolineales___Levilinea_saccharolytica___92.73___GCF_001306035.1:0.4364380123,((MAT41011.1|Bacteria___Chloroflexota-Anaerolineae___Anaerolineales___UBA6170_sp002702705___99.09___GCA_002702705.1:0.2325580968,PKO13921.1|Bacteria___Chloroflexota-Anaerolineae___Anaerolineales___UBA6170_sp002840755___98.79___GCA_002840755.1:0.1731772591)71:0.0536267128,(PKO07753.1|Bacteria___Chloroflexota-Anaerolineae___Anaerolineales___UBA6170_sp002842045___98.45___GCA_002842045.1:0.2065402982,OJX47088.1|Bacteria___Chloroflexota-Anaerolineae___Anaerolineales___UBA6170_sp001899005___93.64___GCA_001899005.1:0.2410689067)52:0.0450178354)100:0.2193861922)64:0.0733685033)69:0.0594188901)26:0.0520752640)66:0.0541943480)64:0.0945465086)100:0.6072678051)90:0.0955136186)86:0.0983251419)72:0.0704025949)25:0.0192022990)28:0.0349174975,((((PKQ28870.1|Bacteria___Actinobacteriota-RBG-13-55-18___Fen-727___PHEX01_sp002843005___96.58___GCA_002843005.1:0.6289243604,(HAX17949.1|Bacteria___Actinobacteriota-UBA1414___UBA1414___UBA1414_sp003486795___78.75___GCA_003486795.1:0.1962557877,PIU29133.1|Bacteria___Actinobacteriota-UBA1414___UBA1414___20-14-0-20-35-9_sp002779205___78.18___GCA_002779205.1:0.2470445637)100:0.3761204968)90:0.0998921117,((((PWL79198.1|Bacteria___Actinobacteriota-Coriobacteriia___Coriobacteriales___QAMH01_sp003149935___100___GCA_003149935.1:0.1377306649,(WP-039689543.1|Bacteria___Actinobacteriota-Coriobacteriia___Coriobacteriales___DNF00809_sp000814825___100___GCF_000814825.1:0.1298738952,(WP-009078849.1|Bacteria___Actinobacteriota-Coriobacteriia___Coriobacteriales___Slackia_exigua___100___GCF_000162875.1:0.1203910248,WP-079535215.1|Bacteria___Actinobacteriota-Coriobacteriia___Coriobacteriales___Phoenicibacter_massiliensis___97.38___GCF_900169485.1:0.2402010766)58:0.0385389629)100:0.2108275714)100:0.2059973281,(CDA35513.1|Bacteria___Actinobacteriota-Coriobacteriia___Coriobacteriales___Collinsella_sp000434535___91.05___GCA_000434535.1:0.2293309221,(WP-066305300.1|Bacteria___Actinobacteriota-Coriobacteriia___Coriobacteriales___Atopobium_deltae___100___GCF_001552785.1:0.1905798892,(WP-075577504.1|Bacteria___Actinobacteriota-Coriobacteriia___Coriobacteriales___Olsenella_E_sp900119915___100___GCF_900119915.1:0.0934768370,WP-090864152.1|Bacteria___Actinobacteriota-Coriobacteriia___Coriobacteriales___Olsenella_C_umbonata___83.85___GCF_900105025.1:0.1590393658)87:0.0599388145)76:0.0460430856)100:0.2142663664)96:0.1635728757,((OFW59607.1|Bacteria___Actinobacteriota-RBG-13-55-18___RBG-13-55-18___RBG-13-55-18_sp001768645___96.58___GCA_001768645.1:0.2854353073,(HAL29827.1|Bacteria___Actinobacteriota-Coriobacteriia___OPB41___UBA7930_sp003453535___93.75___GCA_003453535.1:0.2152235652,(HAW60012.1|Bacteria___Actinobacteriota-UBA9087___UBA9087___UBA9087_sp003491635___72.17___GCA_003491635.1:0.1744233546,(OFW34871.1|Bacteria___Actinobacteriota-UBA9087___UBA10029___UBA10029_sp001767575___80.88___GCA_001767575.1:0.0516477936,OIO84648.1|Bacteria___Actinobacteriota-UBA9087___UBA10029___CG2-30-50-142_sp001871795___94.55___GCA_001871795.1:0.0565145218)100:0.0763853714)94:0.0522173795)91:0.0971108595)69:0.0465012294,((WP-026911779.1|Bacteria___Actinobacteriota-Thermoleophilia___Solirubrobacterales___Patulibacter_minatonensis___96.55___GCF_000519325.1:0.1548906059,(WP-107570508.1|Bacteria___Actinobacteriota-Thermoleophilia___Solirubrobacterales___SEOHO-28_sp003044185___98.72___GCF_003044185.1:0.0873458904,((OJU95246.1|Bacteria___Actinobacteriota-Thermoleophilia___Solirubrobacterales___67-14_sp001897355___96.98___GCA_001897355.1:0.4072250151,GBD45987.1|Bacteria___Actinobacteriota-Thermoleophilia___Solirubrobacterales___Thermoleophilum_sp002898855___67.82___GCA_002898855.1:0.1889001546)26:0.0223102078,(PZR68807.1|Bacteria___Actinobacteriota-Thermoleophilia___Solirubrobacterales___QHBW01_sp003244205___95.31___GCA_003244205.1:0.2054598848,(WP-012935225.1|Bacteria___Actinobacteriota-Thermoleophilia___Solirubrobacterales___Conexibacter_woesei___98.29___GCF_000025265.1:0.1280492689,WP-028063340.1|Bacteria___Actinobacteriota-Thermoleophilia___Solirubrobacterales___Solirubrobacter_soli___98.71___GCF_000423665.1:0.1793183422)31:0.0287061800)27:0.0327073886)23:0.0399624783)54:0.0783287315)100:0.1796421760,((OLB24951.1|Bacteria___Actinobacteriota-Thermoleophilia___20CM-4-69-9___13-2-20CM-68-14_sp001914705___59.47___GCA_001914705.1:0.3088211448,(OFW61033.1|Bacteria___Actinobacteriota-Thermoleophilia___RBG-16-64-13___RBG-16-64-13_sp001768675___86.21___GCA_001768675.1:0.1922863828,GBE57948.1|Bacteria___Actinobacteriota-Thermoleophilia___BMS3ABIN01___BMS3ABIN01_sp002897715___79.24___GCA_002897715.1:0.2191309251)73:0.0629053414)47:0.0426644294,(GBE58119.1|Bacteria___Actinobacteriota-Thermoleophilia___BMS3ABIN01___BMS3ABIN01_sp002897715___79.24___GCA_002897715.1:0.5213417507,(WP-047866322.1|Bacteria___Actinobacteriota-Rubrobacteria___Rubrobacterales___Rubrobacter_A_aplysinae___97.81___GCF_001029505.1:0.0541864583,(WP-011564468.1|Bacteria___Actinobacteriota-Rubrobacteria___Rubrobacterales___Rubrobacter_B_xylanophilus___98.25___GCF_000014185.1:0.0514175551,WP-038681737.1|Bacteria___Actinobacteriota-Rubrobacteria___Rubrobacterales___Rubrobacter_radiotolerans___98.68___GCF_900175965.1:0.0765279216)96:0.0698089647)100:0.2430650570)39:0.0394325058)40:0.0405501275)76:0.0566259710)61:0.0488973073)56:0.0377777003,((((WP-097654263.1|Bacteria___Chloroflexota-Chloroflexia___Chloroflexales___Chloroploca_asiatica___99.69___GCF_002532075.1:0.4162589918,WP-006561136.1|Bacteria___Chloroflexota-Chloroflexia___Chloroflexales___Oscillochloris_trichoides___98.74___GCF_000152145.1:0.4901806430)100:0.5245601923,(WP-004012222.1|Bacteria___Actinobacteriota-Actinobacteria___Actinomycetales___Mobiluncus_mulieris___99.05___GCF_000160615.1:0.5791572931,PKQ28893.1|Bacteria___Actinobacteriota-RBG-13-55-18___Fen-727___PHEX01_sp002843005___96.58___GCA_002843005.1:0.6529046526)39:0.0775067118)43:0.0394983351,(OFW57515.1|Bacteria___Actinobacteriota-Thermoleophilia___RBG-16-64-13___RBG-16-64-13_sp001768675___86.21___GCA_001768675.1:0.4920386974,(OLB24161.1|Bacteria___Actinobacteriota-Thermoleophilia___20CM-4-69-9___13-2-20CM-68-14_sp001914705___59.47___GCA_001914705.1:0.4993723712,((WP-084269968.1|Bacteria___Actinobacteriota-Thermoleophilia___Solirubrobacterales___Patulibacter_minatonensis___96.55___GCF_000519325.1:0.1083102266,WP-007578743.1|Bacteria___Actinobacteriota-Thermoleophilia___Solirubrobacterales___Patulibacter_medicamentivorans___96.58___GCF_000240225.1:0.1710529479)100:0.2342981627,(OJU94300.1|Bacteria___Actinobacteriota-Thermoleophilia___Solirubrobacterales___67-14_sp001897355___96.98___GCA_001897355.1:0.4803335242,(WP-037396719.1|Bacteria___Actinobacteriota-Thermoleophilia___Solirubrobacterales___Conexibacter_A_sp000688095___100___GCF_000688095.1:0.1569097807,(WP-107569160.1|Bacteria___Actinobacteriota-Thermoleophilia___Solirubrobacterales___SEOHO-28_sp003044185___98.72___GCF_003044185.1:0.1959024050,((PZS14759.1|Bacteria___Actinobacteriota-Thermoleophilia___Solirubrobacterales___Palsa-465_sp003244035___87.34___GCA_003244035.1:0.1522776049,(WP-093115446.1|Bacteria___Actinobacteriota-Thermoleophilia___Solirubrobacterales___Thermoleophilum_album___95.26___GCF_900108055.1:0.0716208991,GBD46536.1|Bacteria___Actinobacteriota-Thermoleophilia___Solirubrobacterales___Thermoleophilum_sp002898855___67.82___GCA_002898855.1:0.0885244412)100:0.3014563310)51:0.0354862414,(PZR69619.1|Bacteria___Actinobacteriota-Thermoleophilia___Solirubrobacterales___QHBW01_sp003244205___95.31___GCA_003244205.1:0.2068855926,(WP-012936131.1|Bacteria___Actinobacteriota-Thermoleophilia___Solirubrobacterales___Conexibacter_woesei___98.29___GCF_000025265.1:0.1658052255,(WP-081686517.1|Bacteria___Actinobacteriota-Thermoleophilia___Solirubrobacterales___Solirubrobacter_sp000425945___99.14___GCF_000425945.1:0.0822825998,WP-064750534.1|Bacteria___Actinobacteriota-Thermoleophilia___Solirubrobacterales___Solirubrobacter_soli___98.71___GCF_000423665.1:0.1283216893)100:0.1677308530)76:0.0436845207)47:0.0160552682)86:0.0711093487)39:0.0276278685)88:0.0796704278)90:0.1160406574)100:0.2508045702)51:0.0503528779)93:0.0812235260)41:0.0548393917,(((GBC86496.1|Bacteria___Actinobacteriota-UBA4738___UBA4738___HRBIN12_sp002898915___66.9___GCA_002898915.1:0.2732750172,(WP-139027125.1|Bacteria___Actinobacteriota-Actinobacteria___Mycobacteriales___Mycobacterium_bohemicum___94.11___GCF_001053185.1:0.6244910250,WP-077016810.1|Bacteria___Actinobacteriota-Actinobacteria___Propionibacteriales___Kribbella_sp001984195___100___GCF_001984195.1:0.1646126012)95:0.1106739818)72:0.0960399580,(HAX82382.1|Bacteria___Actinobacteriota-Acidimicrobiia___UBA5794___UBA11373_sp003486285___64.4___GCA_003486285.1:0.2901199462,(GBE24948.1|Bacteria___Actinobacteriota-Acidimicrobiia___UBA5794___BMS3BBIN02_sp002898115___71.28___GCA_002898115.1:0.2332162067,(PZN34626.1|Bacteria___Actinobacteriota-Acidimicrobiia___UBA5794___ZC4RG35_sp003242515___92.31___GCA_003242515.1:0.3022280678,GBD84684.1|Bacteria___Actinobacteriota-Acidimicrobiia___UBA5794___BMS3Bbin01_sp002897675___95.73___GCA_002897675.1:0.2380043088)71:0.0579352616)73:0.0618616290)98:0.1137897271)60:0.0299072124,((OYV65307.1|Bacteria___Actinobacteriota-Acidimicrobiia___Acidimicrobiales___RAAP-2_sp002255315___72.34___GCA_002255315.1:0.4159466797,(WP-052603932.1|Bacteria___Actinobacteriota-Acidimicrobiia___Acidimicrobiales___Acidithrix_ferrooxidans___98.29___GCF_000949295.1:0.5291887248,(WP-072788795.1|Bacteria___Actinobacteriota-Acidimicrobiia___Acidimicrobiales___Ferrithrix_thermotolerans___100___GCF_900128965.1:0.2843530598,(WP-035389665.1|Bacteria___Actinobacteriota-Acidimicrobiia___Acidimicrobiales___Ferrimicrobium_acidiphilum___96.58___GCF_000745905.1:0.1736201502,WP-015798658.1|Bacteria___Actinobacteriota-Acidimicrobiia___Acidimicrobiales___Acidimicrobium_ferrooxidans___94.87___GCF_000023265.1:0.1707331210)96:0.1167577187)83:0.0828244940)55:0.0430059993)52:0.0474239654,((MBJ45367.1|Bacteria___Actinobacteriota-Acidimicrobiia___Microtrichales___MedAcidi-G2A_sp002719235___73.79___GCA_002719235.1:0.3170097160,(HAN08213.1|Bacteria___Actinobacteriota-Acidimicrobiia___Microtrichales___UBA9040_sp003452475___73.09___GCA_003452475.1:0.1560322246,MBA50749.1|Bacteria___Actinobacteriota-Acidimicrobiia___Microtrichales___MedAcidi-G3_sp002708935___95.73___GCA_002708935.1:0.1476827740)100:0.1222181101)72:0.0601379063,(WP-012224643.1|Bacteria___Actinobacteriota-Acidimicrobiia___Microtrichales___Microthrix_parvicella___93.59___GCF_000299415.1:0.1840293639,((PLS75178.1|Bacteria___Actinobacteriota-Acidimicrobiia___Acidimicrobiales___GCA-2861595_sp002861595___81.77___GCA_002861595.1:0.1492839961,WP-082123680.1|Bacteria___Actinobacteriota-Acidimicrobiia___IMCC26256___IMCC26256_sp001023575___99.15___GCF_001023575.1:0.1691630780)60:0.0515426175,((MAU03189.1|Bacteria___Actinobacteriota-Acidimicrobiia___Microtrichales___S20-B6_sp002699725___84.48___GCA_002699725.1:0.1756945752,(MBT69751.1|Bacteria___Actinobacteriota-Acidimicrobiia___Microtrichales___MedAcidi-G1_sp002729765___72.38___GCA_002729765.1:0.3430001017,MAG03223.1|Bacteria___Actinobacteriota-Acidimicrobiia___Microtrichales___UBA3125_sp002687745___96.15___GCA_002687745.1:0.1168160939)54:0.0435967839)97:0.1154496803,(MAM32359.1|Bacteria___Actinobacteriota-Acidimicrobiia___Microtrichales___UBA11606_sp002694825___70.09___GCA_002694825.1:0.1882621350,(PHX94469.1|Bacteria___Actinobacteriota-Acidimicrobiia___Microtrichales___BACL27_sp002737635___69.06___GCA_002737635.1:0.3308364555,BAN02264.1|Bacteria___Actinobacteriota-Acidimicrobiia___Microtrichales___Ilumatobacter_coccineus___99.15___GCA_000348785.1:0.1540062881)98:0.0775962039)60:0.0378691946)55:0.0273448262)53:0.0324634371)50:0.0359844238)87:0.0457710638)98:0.0950920862)99:0.1687778823)55:0.0299867382)88:0.0702115674)97:0.0769557259,((((WP-018703811.1|Bacteria___Firmicutes_C-Negativicutes___Anaeromusales___Anaeromusa_burkinensis___100___GCF_000430605.1:0.6712354556,SNT95037.1|Bacteria___Firmicutes_A-Clostridia___Christensenellales___GCA-900199385_sp900199385___96.15___GCA_900199385.1:0.4000183565)55:0.0718380593,(tbn..15196..16431..DFEW01000003.1|Bacteria___Firmicutes_A-Clostridia___Christensenellales___UBA3792_sp002369195___68.03___GCA_002369195.1:0.3567587430,(CDA52907.1|Bacteria___Firmicutes_A-Clostridia___Christensenellales___PeH17_sp000435055___93.13___GCA_000435055.1:0.5567957185,HBU12462.1|Bacteria___Firmicutes_A-Clostridia___Christensenellales___UBA5399_sp003510345___86.34___GCA_003510345.1:0.6423116752)59:0.0674899408)80:0.0915192741)91:0.1143363728,((WP-071142525.1|Bacteria___Firmicutes_C-Negativicutes___Acidaminococcales___Acidaminococcus_timonensis___100___GCF_900106585.1:0.3507236999,CDB35895.1|Bacteria___Firmicutes_C-Negativicutes___Acidaminococcales___Phascolarctobacterium_sp000436095___97.88___GCA_000436095.1:0.3834828650)100:0.1472425910,(WP-021771647.1|Bacteria___Firmicutes_C-Negativicutes___Selenomonadales___Mitsuokella_sp000469545___98.91___GCF_000469545.1:0.2586487364,(WP-006689953.1|Bacteria___Firmicutes_C-Negativicutes___Selenomonadales___Centipeda_flueggei___98.89___GCF_000160695.1:0.3889421380,(WP-051533430.1|Bacteria___Firmicutes_C-Negativicutes___Selenomonadales___Anaerovibrio_sp000622005___99.66___GCF_000622005.1:1.0118516216,WP-085022241.1|Bacteria___Firmicutes_C-Negativicutes___Selenomonadales___Anaerovibrio_sp002100115___99.66___GCF_002100115.1:0.0000028790)100:0.5340394885)86:0.1525953457)94:0.2020398318)57:0.0766358935)57:0.0428928045,(((HBR29333.1|Bacteria___Firmicutes_G-UBA4882___UBA10575___UBA11021_sp003511465___85.96___GCA_003511465.1:0.2473557170,HBE80480.1|Bacteria___Firmicutes_G-UBA4882___UBA8346___UBA8346_sp003501365___78.5___GCA_003501365.1:0.1771647065)100:0.2143864349,((HAI20504.1|Bacteria___Firmicutes_E-DTU015___UBA8153___UBA8153_sp003449495___79.71___GCA_003449495.1:0.5244982650,(OLC31392.1|Bacteria___Firmicutes_H-CSP1-3___CSP1-3___13-1-40CM-64-14_sp001917855___71.3___GCA_001917855.1:0.1259604866,KRT77139.1|Bacteria___Firmicutes_H-CSP1-3___CSP1-3___CSP1-3_sp001443485___84.41___GCA_001443485.1:0.1459462660)100:0.3689880769)43:0.0717516093,(HAN86087.1|Bacteria___Firmicutes_G-SHA-98___DTUO25___UBA10085_sp003456765___67.13___GCA_003456765.1:0.3308594525,(KLU40447.1|Bacteria___Firmicutes_G-Limnochordia___DTU010___1109_sp001028815___95.55___GCA_001028815.1:0.1934322259,(OUM98403.1|Bacteria___Firmicutes_G-Limnochordia___Limnochordales___ZCTH02-B6_sp002159155___91.58___GCA_002159155.1:0.1666944115,WP-068136929.1|Bacteria___Firmicutes_G-Limnochordia___Limnochordales___Limnochorda_pilosa___92.16___GCF_001544015.1:0.2977075951)94:0.0812625122)83:0.0576754717)51:0.0498651735)42:0.0318832796)65:0.0362038219,(((PUU88056.1|Bacteria___Firmicutes_F-Halanaerobiia___Halanaerobiales___Halanaerobium_sp003070825___90.37___GCA_003070825.1:0.1462869373,WP-089758468.1|Bacteria___Firmicutes_F-Halanaerobiia___Halanaerobiales___Halarsenatibacter_silvermanii___96.93___GCF_900103135.1:0.3469311057)100:0.1841105383,((WP-018247693.1|Bacteria___Firmicutes_F-Halanaerobiia___Halobacteroidales___Orenia_marismortui___99.13___GCF_000379025.1:0.1198581375,WP-015327414.1|Bacteria___Firmicutes_F-Halanaerobiia___Halobacteroidales___Halobacteroides_halobius___98.23___GCF_000328625.1:0.1841016038)99:0.0907182438,(WP-089748629.1|Bacteria___Firmicutes_F-Halanaerobiia___Halobacteroidales___Frackibacter_sp900114655___78.01___GCF_900114655.1:0.0730356691,(WP-013277739.1|Bacteria___Firmicutes_F-Halanaerobiia___Halobacteroidales___Acetohalobium_arabaticum___97.41___GCF_000144695.1:0.1304224899,WP-078809036.1|Bacteria___Firmicutes_F-Halanaerobiia___Halobacteroidales___Selenihalanaerobacter_shriftii___97.41___GCF_900167185.1:0.0991186437)99:0.0726497758)100:0.1228620401)68:0.0361142733)100:0.2294597879,((((PZN03323.1|Bacteria___Firmicutes_A-Thermovenabulia___Thermovenabulales___ZC4RG34_sp003242255___92.31___GCA_003242255.1:0.0817965886,WP-059032912.1|Bacteria___Firmicutes_A-Thermovenabulia___Thermovenabulales___Tepidanaerobacter_syntrophicus___89.42___GCF_001485475.1:0.2076846152)100:0.1297020629,((WP-025747359.1|Bacteria___Firmicutes_A-Mahellia___Caldicoprobacterales___Caldicoprobacter_oshimai___97.55___GCF_000526435.1:0.1531296430,WP-013781200.1|Bacteria___Firmicutes_A-Mahellia___Mahellales___Mahella_australiensis___97.98___GCF_000213255.1:0.2480904932)97:0.1034901360,(WP-073341205.1|Bacteria___Firmicutes_A-Thermoanaerobacteria___Caldanaerobiales___Caldanaerobius_fijiensis___100___GCF_900129075.1:0.1642618223,(WP-096230235.1|Bacteria___Firmicutes_A-Thermoanaerobacteria___Thermoanaerobacterales___Thermoanaerobacterium_sp900205865___99.88___GCF_900205865.1:0.1240084277,WP-011025862.1|Bacteria___Firmicutes_A-Thermoanaerobacteria___Thermoanaerobacterales___Caldanaerobacter_subterraneus___94.43___GCF_000007085.1:0.1323297413)100:0.1319232710)87:0.0415397191)85:0.0615738365)99:0.0886234076,(((WP-084054375.1|Bacteria___Firmicutes_B-Peptococcia___Peptococcales___Desulfonispora_thiosulfatigenes___98.34___GCF_900176035.1:0.2159522311,KJS83847.1|Bacteria___Firmicutes_B-Peptococcia___Peptococcales___BICA1-8_sp000802045___93.28___GCA_000802045.1:0.1597405937)58:0.0358745911,(WP-041433387.1|Bacteria___Firmicutes_B-Syntrophomonadia___Syntrophomonadales___Syntrophothermus_lipocalidus___98.81___GCF_000092405.1:0.1864505161,(WP-073091834.1|Bacteria___Firmicutes_B-Syntrophomonadia___Syntrophomonadales___Thermosyntropha_lipolytica___99.36___GCF_900129805.1:0.0921651545,(PKM77645.1|Bacteria___Firmicutes_B-Syntrophomonadia___Syntrophomonadales___Syntrophomonas_B_sp002840245___97.75___GCA_002840245.1:0.1539740361,WP-046497351.1|Bacteria___Firmicutes_B-Syntrophomonadia___Syntrophomonadales___Syntrophomonas_B_zehnderi___96.55___GCF_000983115.1:0.1135617585)99:0.0844106740)100:0.1129138720)100:0.1162362307)80:0.0591680188,((WP-072905559.1|Bacteria___Firmicutes_D-Proteinivoracia___Proteinivoracales___Anaerobranca_californiensis___98.31___GCF_900142275.1:0.3056703759,(WP-012447766.1|Bacteria___Firmicutes_D-Natranaerobiia___Natranaerobiales___Natranaerobius_thermophilus___98.31___GCF_000020005.1:0.0529928677,WP-089023114.1|Bacteria___Firmicutes_D-Natranaerobiia___Natranaerobiales___Natranaerobius_A_trueperi___97.88___GCF_002216005.1:0.0816093037)100:0.2746367336)42:0.0530405176,((HAA38284.1|Bacteria___Firmicutes_D-Dethiobacteria___Dethiobacterales___UBA9865_sp003444375___55.68___GCA_003444375.1:0.0799334111,WP-008516016.1|Bacteria___Firmicutes_D-Dethiobacteria___Dethiobacterales___Dethiobacter_alkaliphilus___95.76___GCF_000174415.1:0.0722976814)100:0.1299075058,(WP-072331713.1|Bacteria___Firmicutes_I-Bacilli_A___Thermoactinomycetales___DSM-45891_sp900119485___99.23___GCF_900119485.1:0.3034059927,((WP-069643989.1|Bacteria___Firmicutes_J-Desulfuribacillia___Desulfuribacillales___Desulfuribacillus_alkaliarsenatis___96.92___GCF_001730225.1:0.0469170815,WP-069702815.1|Bacteria___Firmicutes_J-Desulfuribacillia___Desulfuribacillales___Desulfuribacillus_A_stibiiarsenatis___96.03___GCF_001742305.1:0.0808586728)100:0.1997352445,(WP-087457664.1|Bacteria___Firmicutes_K-Alicyclobacillia___Tumebacillales___Tumebacillus_A_avium___97.69___GCF_002162355.1:0.0903695204,(WP-109430440.1|Bacteria___Firmicutes_K-Alicyclobacillia___Alicyclobacillales___Acidibacillus_A_sulfuroxidans___98.08___GCF_003144315.1:0.2576974264,(WP-029420606.1|Bacteria___Firmicutes_K-Alicyclobacillia___Alicyclobacillales___Alicyclobacillus_H_macrosporangiidus_B___97.53___GCF_000702485.1:0.1518611812,(WP-026961672.1|Bacteria___Firmicutes_K-Alicyclobacillia___Alicyclobacillales___Alicyclobacillus_G_herbarius___98.56___GCF_000430585.1:0.1824379696,(WP-072873777.1|Bacteria___Firmicutes_K-Alicyclobacillia___Alicyclobacillales___Alicyclobacillus_I_montanus___97.38___GCF_900142255.1:0.0855451479,WP-041695095.1|Bacteria___Firmicutes_K-Alicyclobacillia___Alicyclobacillales___Alicyclobacillus_acidocaldarius_A___100___GCF_000219875.1:0.1156440555)100:0.1023890572)76:0.0425900653)100:0.1002559266)87:0.0286946595)100:0.0901260417)53:0.0155180133)100:0.1669304854)38:0.0214688444)82:0.0592132767)42:0.0251909048)48:0.0272567180,((WP-004097603.1|Bacteria___Firmicutes_C-Negativicutes___Sporomusales___Acetonema_longum___99.37___GCF_000219125.1:0.4720458202,((PZN44762.1|Bacteria___Firmicutes_E-Symbiobacteriia___Symbiobacteriales___ZC4RG38_sp003242505___90.66___GCA_003242505.1:0.1663957011,WP-020374582.1|Bacteria___Firmicutes_E-Sulfobacillia___Sulfobacillales___Sulfobacillus_thermosulfidooxidans___99___GCF_900176145.1:0.2428178041)85:0.0828750743,((WP-011195350.1|Bacteria___Firmicutes_E-Symbiobacteriia___Symbiobacteriales___Symbiobacterium_thermophilum___98.02___GCF_000009905.1:0.0128021720,PZN70618.1|Bacteria___Firmicutes_E-Symbiobacteriia___Symbiobacteriales___Symbiobacterium_sp003242675___97.03___GCA_003242675.1:0.0375586806)100:0.2476018874,(PZN09685.1|Bacteria___Firmicutes_E-Thermaerobacteria___Thermaerobacterales___Thermaerobacter_sp003242195___91.09___GCA_003242195.1:0.0223051656,(WP-013495291.1|Bacteria___Firmicutes_E-Thermaerobacteria___Thermaerobacterales___Thermaerobacter_marianensis___100___GCF_000184705.1:0.0187180522,WP-006903930.1|Bacteria___Firmicutes_E-Thermaerobacteria___Thermaerobacterales___Thermaerobacter_subterraneus___100___GCF_000183545.2:0.0125155127)96:0.0369442285)100:0.2115744595)87:0.0552134796)34:0.0049324388)46:0.0367133903,(WP-075865978.1|Bacteria___Firmicutes_B-Desulfotomaculia___Carboxydothermales___Carboxydothermus_islandicus___99.68___GCF_001950325.1:0.2377514425,(((WP-028991008.1|Bacteria___Firmicutes_B-Syntrophomonadia___Thermacetogeniales___Thermacetogenium_phaeum___98.52___GCF_000305935.1:0.2075335897,(WP-012283121.1|Bacteria___Firmicutes_B-Desulfitobacteriia___Heliobacteriales___Heliobacterium_modesticaldum___100___GCF_000019165.1:0.2967038598,(KUO60729.1|Bacteria___Firmicutes_B-Desulfitobacteriia___Desulfitobacteriales___Gracilibacter_sp001516055___96.21___GCA_001516055.1:0.3026809873,(WP-047810777.1|Bacteria___Firmicutes_B-Desulfitobacteriia___Desulfitobacteriales___Desulfosporosinus_acididurans___99.43___GCF_001029285.1:0.1484128797,WP-072773852.1|Bacteria___Firmicutes_B-Desulfitobacteriia___Desulfitobacteriales___Desulfitobacterium_chlororespirans___98.98___GCF_900143285.1:0.1412639100)74:0.0593346571)83:0.0425392571)74:0.0509378078)65:0.0268016766,(WP-028307443.1|Bacteria___Firmicutes_B-Moorellia___Desulfitibacterales___Desulfitibacter_alkalitolerans___98.81___GCF_000620305.1:0.2600029738,((WP-088553549.1|Bacteria___Firmicutes_B-Moorellia___Calderihabitantales___Calderihabitans_maritimus___97.4___GCF_002207765.1:0.1214396869,(KUK09972.1|Bacteria___Firmicutes_B-Moorellia___DTU086___41-269_sp001508005___91.24___GCA_001508005.1:0.0959342979,tbn..37678..38718..LFTO01000057.1|Bacteria___Firmicutes_B-Moorellia___DTU086___DTU086_sp001513335___90.2___GCA_001513335.1:0.1648960404)99:0.0973754407)58:0.0545395643,(WP-109206607.1|Bacteria___Firmicutes_B-Moorellia___Moorellales___Moorella_sp003116935___99.23___GCF_003116935.1:0.1546677281,(tbn..204700..205647..DLGE01000001.1|Bacteria___Firmicutes_B-Dehalobacteriia___UBA7702___UBA7702_sp002482535___93.07___GCA_002482535.1:0.4712643534,WP-089609952.1|Bacteria___Firmicutes_B-Dehalobacteriia___Dehalobacteriales___Dehalobacterium_formicoaceticum___95.62___GCF_002224645.1:0.1447151515)56:0.1410073007)33:0.0363382904)28:0.0145620261)43:0.0358428889)51:0.0501539651,(((WP-078664591.1|Bacteria___Firmicutes_B-Thermincolia_A___Carboxydocellales___Carboxydocella_thermautotrophica___99.68___GCF_003054495.1:0.2695458573,(PKM89478.1|Bacteria___Firmicutes_B-Peptococcia___DRI-13___W-Firmicutes-12_sp002841595___92.61___GCA_002841595.1:0.1944763389,WP-034422748.1|Bacteria___Firmicutes_B-Peptococcia___DRI-13___DRI-13_sp000746025___98.72___GCF_000746025.1:0.1003104726)99:0.1059975931)84:0.0634675384,(WP-052216849.1|Bacteria___Firmicutes_B-Thermincolia___Thermincolales___Thermincola_ferriacetica___99.49___GCF_001263415.1:0.1000486779,(PKM44087.1|Bacteria___Firmicutes_B-Thermincolia___Thermincolales___GW-Firmicutes-8_sp002840165___96.79___GCA_002840165.1:0.1190350288,PKM80652.1|Bacteria___Firmicutes_B-Thermincolia___Thermincolales___W-Firmicutes-14_sp002840275___99.83___GCA_002840275.1:0.0515998027)98:0.0441545133)90:0.0415605581)46:0.0334481108,((KUK31114.1|Bacteria___Firmicutes_B-Syntrophomonadia___Thermacetogeniales___50-218_sp001508855___91.56___GCA_001508855.1:0.4508130592,(WP-015739527.1|Bacteria___Firmicutes_B-Desulfotomaculia___Ammonifexales___Ammonifex_degensii___95.84___GCF_000024605.1:0.2435891655,WP-012302520.1|Bacteria___Firmicutes_B-Desulfotomaculia___Ammonifexales___Desulforudis_audaxviator___98.09___GCF_000018425.1:0.1941387080)86:0.0498153150)22:0.0288824805,(WP-031513439.1|Bacteria___Firmicutes_B-Desulfotomaculia___Desulfotomaculales___Desulfotomaculum_D_alkaliphilum___98.64___GCF_000711975.1:0.1444929503,((HBY05078.1|Bacteria___Firmicutes_B-Desulfotomaculia___Desulfotomaculales___46-80_sp003513005___91.56___GCA_003513005.1:0.1504160092,HAG08148.1|Bacteria___Firmicutes_B-Desulfotomaculia___Desulfotomaculales___SCADC1-2-3_sp003445555___72.59___GCA_003445555.1:0.1445002153)77:0.0428839547,((WP-066634796.1|Bacteria___Firmicutes_B-Desulfotomaculia___Desulfotomaculales___Desulfotomaculum_E_intricatum___99.36___GCF_001592105.1:0.1690238353,KJS14692.1|Bacteria___Firmicutes_B-Desulfotomaculia___Desulfotomaculales___Desulfocucumis_sp000961595___98.1___GCA_000961595.1:0.0982351244)42:0.0262509703,(WP-018085527.1|Bacteria___Firmicutes_B-Desulfotomaculia___Desulfotomaculales___Desulfurispora_thermophila___99.37___GCF_000376385.1:0.1414577865,(WP-092469815.1|Bacteria___Firmicutes_B-Desulfotomaculia___Desulfotomaculales___Desulfotomaculum_C_arcticum___99.27___GCF_900113335.1:0.1062742374,KJS11551.1|Bacteria___Firmicutes_B-Desulfotomaculia___Desulfotomaculales___BRH-c8a_sp000961575___80.57___GCA_000961575.1:0.1413965807)99:0.0934442977)53:0.0291896137)50:0.0279786829)55:0.0278731478)14:0.0251602295)81:0.0515810116)32:0.0188578794)29:0.0415517300)29:0.0354242776)67:0.0562671740)79:0.0292979448)44:0.0210853874)72:0.0441008383)39:0.0315521366)38:0.0501782723,((WP-019879710.1|Bacteria___Firmicutes_C-Negativicutes___Acidaminococcales___Succinispira_mobilis___99.4___GCF_000384135.1:0.8340306886,(WP-054697381.1|Bacteria___Firmicutes_B-Syntrophomonadia___Syntrophomonadales___Syntrophomonas_A_palmitatica___96.92___GCF_001311885.1:0.6088163472,WP-088369428.1|Bacteria___Firmicutes_B-TC1___TC1___TC1_sp001584725___72.38___GCF_001584725.1:0.5003237816)38:0.0229176082)54:0.0722003080,(((WP-006292756.1|Bacteria___Actinobacteriota-Actinobacteria___Actinomycetales___Scardovia_inopinata___99.3___GCF_001042695.1:0.4933583205,WP-022859563.1|Bacteria___Actinobacteriota-Actinobacteria___Actinomycetales___Bifidobacterium_magnum___96.23___GCF_000741255.1:0.4639275320)100:0.4384039181,(tbn..87291..88412..DIWW01000012.1|Bacteria___Firmicutes_B-Peptococcia___DRI-13___UBA5745_sp002435905___59.79___GCA_002435905.1:0.5230393462,(WP-002821354.1|Bacteria___Firmicutes-Bacilli___Lactobacillales___Oenococcus_oeni___99.2___GCF_000372485.1:0.5436979115,WP-052933617.1|Bacteria___Firmicutes-Bacilli___Lactobacillales___Lactobacillus_delbrueckii___98.3___GCF_001433875.1:0.2772789755)100:0.2167512581)50:0.0340845817)70:0.0564007548,(((PKN98636.1|Bacteria___Chloroflexota-Anaerolineae___Anaerolineales___UBA6107_sp002840715___86.52___GCA_002840715.1:0.6662023643,(WP-045170284.1|Bacteria___Firmicutes_A-Thermoanaerobacteria___Caldicellulosiruptorales___Caldicellulosiruptor_morganii___95.07___GCF_000955745.1:0.5767384591,(HCG67761.1|Bacteria___Firmicutes_A-Clostridia___Oscillospirales___CAG-390_sp003523225___72.26___GCA_003523225.1:0.5174289903,((WP-013499630.1|Bacteria___Firmicutes_A-Clostridia___Oscillospirales___Ruminococcus_D_albus___77.08___GCF_000179635.2:0.8002567774,HAG13573.1|Bacteria___Firmicutes_A-Clostridia___Oscillospirales___Firm-04_sp003446315___80.45___GCA_003446315.1:0.3629289045)78:0.1503895812,(HCS02624.1|Bacteria___Firmicutes_A-Clostridia___Oscillospirales___CAG-115_sp003531585___91.39___GCA_003531585.1:0.6784211336,(HBH95934.1|Bacteria___Firmicutes_A-Clostridia___Oscillospirales___Ruminiclostridium_E_sp003508605___83.53___GCA_003508605.1:0.6065178636,HBW65232.1|Bacteria___Firmicutes_A-Clostridia___Oscillospirales___Ruminiclostridium_E_sp003512525___95.97___GCA_003512525.1:0.4077670815)100:0.1896403545)99:0.2164974078)98:0.1509220389)99:0.1838170259)75:0.1016906343)27:0.0033271503,(((WP-106012657.1|Bacteria___Firmicutes_A-Clostridia___Saccharofermentanales___Fastidiosipila_sanguinis___82.62___GCF_002998295.1:0.4784358002,WP-093122257.1|Bacteria___Firmicutes_A-Clostridia___Saccharofermentanales___Saccharofermentans_sp900111435___88.98___GCF_900111435.1:0.4032542370)100:0.3449127971,(CDD68434.1|Bacteria___Firmicutes_A-Clostridia___4C28d-15___CAG-475_sp000434435___84.79___GCA_000434435.1:0.6458354865,(HAE88410.1|Bacteria___Firmicutes_A-Clostridia___4C28d-15___CAG-1252_sp003445835___75.95___GCA_003445835.1:0.5957100866,PWM01218.1|Bacteria___Firmicutes_A-Clostridia___4C28d-15___QALS01_sp003150575___95.14___GCA_003150575.1:0.5211289140)72:0.1098010893)94:0.1252821072)71:0.0527963676,((WP-106086540.1|Bacteria___Firmicutes_A-Clostridia___Lachnospirales___W11650_sp002999035___90.49___GCF_002999035.1:0.8250739680,(WP-079651607.1|Bacteria___Firmicutes_A-Clostridia___Peptostreptococcales___Peptoanaerobacter_yurii___99.3___GCF_900167215.1:0.7145882518,WP-051188451.1|Bacteria___Firmicutes_A-Clostridia___Peptostreptococcales___Proteocatella_sphenisci___99.3___GCF_000423525.1:0.5696458785)91:0.1402750566)71:0.1132813961,((CCZ95384.1|Bacteria___Firmicutes_A-Clostridia___4C28d-15___CAG-1435_sp000433775___91.94___GCA_000433775.1:0.7768558838,SCI07160.1|Bacteria___Firmicutes_A-Clostridia___Monoglobales___CAG-41_sp900066215___97.99___GCA_900066215.1:0.6782546564)78:0.1493883221,((OKZ77409.1|Bacteria___Firmicutes_A-Clostridia___TANB77___CAG-269_sp001916035___73.79___GCA_001916035.1:0.8381558287,(KUK10440.1|Bacteria___Firmicutes_B-Moorellia___DTU086___41-269_sp001508005___91.24___GCA_001508005.1:2.1212320234,WP-002608073.1|Bacteria___Firmicutes-Bacilli___Erysipelotrichales___Absiella_innocuum___100___GCF_000371425.1:1.4867758959)73:0.2237997601)59:0.1692473873,((WP-005602287.1|Bacteria___Firmicutes_A-Clostridia___Lachnospirales___Butyrivibrio_A_crossotus___95.3___GCF_000156015.1:0.8222549196,(WP-081903072.1|Bacteria___Firmicutes_A-Clostridia___Lachnospirales___NK4A144_sp000746015___99.28___GCF_000746015.1:0.5197899338,(WP-081675854.1|Bacteria___Firmicutes_A-Clostridia___Lachnospirales___Butyrivibrio_sp000424145___99.58___GCF_000424145.1:0.5118872116,WP-090076488.1|Bacteria___Firmicutes_A-Clostridia___Lachnospirales___Lachnobacterium_sp900113385___99.03___GCF_900113385.1:0.4968405074)67:0.0907954678)100:0.3237160671)100:0.2995266298,((WP-027423211.1|Bacteria___Firmicutes_A-Clostridia___Lachnospirales___NK4A144_sp000621405___98.21___GCF_000621405.1:0.6581906886,(WP-044992720.1|Bacteria___Firmicutes_A-Clostridia___Lachnospirales___AC2028_sp000702085___99.52___GCF_000702085.1:0.6995988111,WP-089990977.1|Bacteria___Firmicutes_A-Clostridia___Lachnospirales___UBA3766_sp900100245___95.2___GCF_900100245.1:0.8014927608)95:0.1805512932)76:0.1134437653,((WP-081777524.1|Bacteria___Firmicutes_A-Clostridia___Lachnospirales___NK4A136_sp000621425___96.79___GCF_000621425.1:0.5449982467,HCM92899.1|Bacteria___Firmicutes_A-Clostridia___Lachnospirales___UBA2868_sp003535955___75.22___GCA_003535955.1:0.3706236220)65:0.0921962345,(WP-092872649.1|Bacteria___Firmicutes_A-Clostridia___Lachnospirales___Acetitomaculum_ruminis___95.4___GCF_900112085.1:0.5906530364,WP-084554752.1|Bacteria___Firmicutes_A-Clostridia___Lachnospirales___Eubacterium_F_xylanophilum___98.66___GCF_000518685.1:0.5060612533)48:0.0805864654)50:0.0938709113)50:0.0448479375)81:0.0726745137)35:0.0224569738)31:0.0465850113)62:0.0735840952)39:0.0169996486)86:0.0741768152,(((OKZ89062.1|Bacteria___Firmicutes-Bacilli___Acholeplasmatales___CAG-307_sp001916215___97.33___GCA_001916215.1:0.8359587933,(MBI64369.1|Bacteria___Chloroflexota-Dehalococcoidia___UBA1151___GCA-2718415_sp002718415___64.36___GCA_002718415.1:1.7316090028,(AKH32421.1|Bacteria___Patescibacteria-Gracilibacteria___Absconditabacterales___Aalborg-AAW-1_sp001007975___78.45___GCA_001007975.1:0.1567466810,(RAL57439.1|Bacteria___Patescibacteria-Gracilibacteria___Absconditabacterales___HOT-345_sp003260355___74.16___GCA_003260355.1:0.1427213258,(AHB41273.1|Bacteria___Patescibacteria-Gracilibacteria___Absconditabacterales___UBA5124_sp000503875___79.86___GCA_000503875.1:0.0882318856,PJA48028.1|Bacteria___Patescibacteria-Gracilibacteria___Absconditabacterales___UM-FILTER-40-9_sp002791215___64.5___GCA_002791215.1:0.1134469614)98:0.0894069773)100:0.1937603866)100:0.4394885106)57:0.0378761254)67:0.0611000145,(PID83166.1|Bacteria___Patescibacteria-Paceibacteria___UBA9983_A___GCA-2747955_sp002747955___70.6___GCA_002747955.1:0.8021849512,(KKU11219.1|Bacteria___Patescibacteria-Paceibacteria___UBA6257___GWF1-45-5_sp001001795___58.8___GCA_001001795.1:0.9110993895,(PIR58430.1|Bacteria___Patescibacteria-Paceibacteria___Paceibacterales___GWA2-46-15_sp002772575___51.21___GCA_002772575.1:0.8191267748,(PIV45484.1|Bacteria___Patescibacteria-Paceibacteria___Paceibacterales___GCA-002790695_sp002780915___67.7___GCA_002780915.1:0.8904508377,(PIR90958.1|Bacteria___Patescibacteria-Paceibacteria___Paceibacterales___CG1-02-41-26_sp002773545___69.83___GCA_002773545.1:0.7920646856,OHA66914.1|Bacteria___Patescibacteria-Paceibacteria___Paceibacterales___O2-12-FULL-45-9_sp001823215___54.83___GCA_001823215.1:0.5434366587)47:0.1143716703)67:0.1342674495)56:0.1215305810)48:0.1053702288)98:0.2297753220)83:0.0705623692,((MBI04378.1|Bacteria___Proteobacteria-Alphaproteobacteria___HIMB59___AG-337-I02_sp002718135___70.43___GCA_002718135.1:0.7411565341,((SPU57686.1|Bacteria___Proteobacteria-Alphaproteobacteria___Caulobacterales___Brevundimonas_vesicularis_A___99.68___GCA_900445985.1:0.9403829917,(MBA33627.1|Bacteria___Proteobacteria-Alphaproteobacteria___Pelagibacterales___Pelagibacter_sp002708525___50.6___GCA_002708525.1:0.5837117554,(WP-060210242.1|Bacteria___Firmicutes-Bacilli___Bacillales_A___Sporosarcina_B_koreensis___97.9___GCF_001531445.1:0.4912836170,WP-071838648.1|Bacteria___Cyanobacteria-Cyanobacteriia___Cyanobacteriales___Tolypothrix_B_campylonemoides___99.52___GCF_000828075.2:0.3471346366)99:0.1765098382)72:0.1073823983)100:0.2403567838,(WP-108672970.1|Bacteria___Proteobacteria-Alphaproteobacteria___Fokiniales___Fokinia_solitaria___89.38___GCF_003072485.1:0.8238180797,(MBC37284.1|Bacteria___Proteobacteria-Alphaproteobacteria___UBA8558___UBA8558_sp002712065___56.59___GCA_002712065.1:0.4265688539,((PDH19885.1|Bacteria___Proteobacteria-Alphaproteobacteria___Pelagibacterales___Pelagibacter_A_sp002457475___57.8___GCA_002457475.1:0.3972865105,WP-040747263.1|Bacteria___Proteobacteria-Alphaproteobacteria___Pelagibacterales___HIMB114_sp000163555___98.81___GCF_000163555.2:0.2448589154)100:0.2976706584,(((MBV44625.1|Bacteria___Proteobacteria-Alphaproteobacteria___Rhizobiales___GCA-002731945_sp002731945___79.08___GCA_002731945.1:0.4047733288,MAV62490.1|Bacteria___Proteobacteria-Alphaproteobacteria___Rhizobiales___MED-G09_sp002704345___56.59___GCA_002704345.1:0.5153992106)100:0.4910764862,(PCI41449.1|Bacteria___Proteobacteria-Alphaproteobacteria___Rhodospirillales_A___Magnetovibrio_sp002401565___75___GCA_002401565.1:1.8877560694,(MAY89739.1|Bacteria___Proteobacteria-Alphaproteobacteria___TMED127___GCA-2710765_sp002710765___66.53___GCA_002710765.1:0.1997886408,(OUT46162.1|Bacteria___Proteobacteria-Alphaproteobacteria___TMED127___TMED13_sp002167825___94.51___GCA_002167825.1:0.2655978675,MAZ07244.1|Bacteria___Proteobacteria-Alphaproteobacteria___TMED127___GCA-2715305_sp002706585___62.64___GCA_002706585.1:0.1398541778)100:0.1247969674)100:0.3626535733)67:0.0595049336)78:0.0662761158,((PPR38457.1|Bacteria___Proteobacteria-Alphaproteobacteria___GCA-002720895___GCA-002720895_sp002937775___52.75___GCA_002937775.1:0.2768454790,PPR43370.1|Bacteria___Proteobacteria-Alphaproteobacteria___GCA-002720895___PTKQ01_sp002937815___61.89___GCA_002937815.1:0.1896900177)100:0.4219001097,((MAH87338.1|Bacteria___Proteobacteria-Alphaproteobacteria___UBA7985___UBA7985_sp002690455___65.48___GCA_002690455.1:0.5039178900,(OUX22984.1|Bacteria___Proteobacteria-Alphaproteobacteria___HIMB59___HIMB59_sp002169365___51.95___GCA_002169365.1:0.6201056321,(MAJ13937.1|Bacteria___Proteobacteria-Alphaproteobacteria___Puniceispirillales___TMED54_sp002691795___85.02___GCA_002691795.1:0.4991846343,((sp|Q9GPZ7|FTSZB-DICDI|Eukarya_.._44689_.._Dyctiostelium_discoideum:0.1692906613,tr|A0A151Z865|A0A151Z865-9MYCE|Eukarya_.._361077_.._Dyctiostelium_lacteum:0.4190252863)100:1.0935536190,(OQX94358.1|Bacteria___Proteobacteria-Alphaproteobacteria___Rs-D84___NBLK01_sp002084505___58.95___GCA_002084505.1:1.1849932118,(sp|Q54Z54|FTSZA-DICDI|Eukarya_.._44689_.._Dyctiostelium_discoideum:0.2291219868,tr|A0A152A3R7|A0A152A3R7-9MYCE|Eukarya_.._361077_.._Dyctiostelium_lacteum:0.1570585469)100:0.4221103219)74:0.0989622209)78:0.1169049649)70:0.1054095625)78:0.0830795207)56:0.0339768595,((OLA80168.1|Bacteria___Proteobacteria-Alphaproteobacteria___RF32___51-20_sp001917175___96.77___GCA_001917175.1:0.1847254927,(OLA66025.1|Bacteria___Proteobacteria-Alphaproteobacteria___RF32___CAG-267_sp001917135___64.32___GCA_001917135.1:0.2601889124,HCU59230.1|Bacteria___Proteobacteria-Alphaproteobacteria___RF32___UBA1254_sp003542415___70.62___GCA_003542415.1:0.2171864257)85:0.0690316007)100:0.2784987648,((PPR47242.1|Bacteria___Proteobacteria-Alphaproteobacteria___HIMB59___PTKV01_sp002937895___96.39___GCA_002937895.1:0.2297364226,PPR42018.1|Bacteria___Proteobacteria-Alphaproteobacteria___HIMB59___MarineAlpha5-Bin12_sp002937855___98.8___GCA_002937855.1:0.2019697211)96:0.1835040516,((WP-067979084.1|Bacteria___Proteobacteria-Alphaproteobacteria___Rickettsiales___Neorickettsia_sp001593535___97.71___GCF_001593535.1:0.6620912734,((PIR39892.1|Bacteria___Proteobacteria-Alphaproteobacteria___Rickettsiales___1-14-0-20-39-49_sp002787635___98.9___GCA_002787635.1:0.2556258878,KKB96873.1|Bacteria___Proteobacteria-Alphaproteobacteria___Rickettsiales___Arcanobacter_lacustris___45.29___GCA_000970895.1:0.2678282429)36:0.0257303015,(WP-083809587.1|Bacteria___Proteobacteria-Alphaproteobacteria___Rickettsiales___Midichloria_mitochondrii___98.9___GCF_000219355.1:0.3451394873,(PCJ29356.1|Bacteria___Proteobacteria-Alphaproteobacteria___Rickettsiales___GCA-2402195_sp002402195___91.07___GCA_002402195.1:0.4051920222,(WP-045797238.1|Bacteria___Proteobacteria-Alphaproteobacteria___Rickettsiales___Orientia_chuto___94.79___GCF_000964595.1:0.5404010706,WP-106874518.1|Bacteria___Proteobacteria-Alphaproteobacteria___Rickettsiales___Phycorickettsia_trachydisci___89.65___GCF_003015145.1:0.5134830026)44:0.0387903926)63:0.0478759185)73:0.0804133822)66:0.0364016926)73:0.0350321012,((HBM90380.1|Bacteria___Proteobacteria-Alphaproteobacteria___Micavibrionales___UBA9219_sp003504035___61.38___GCA_003504035.1:0.3287727238,(tr|A0A125YMD5|A0A125YMD5-CYAM1|Eukarya_.._280699_.._Cyanidioschyzon_merolae:0.5301221402,(MBH89942.1|Bacteria___Proteobacteria-Alphaproteobacteria___Rhodospirillales_A___GCA-2717285_sp002717285___87.94___GCA_002717285.1:0.6462558398,MAE44221.1|Bacteria___Proteobacteria-Alphaproteobacteria___Rhodospirillales_A___GCA-2686765_sp002686765___62.87___GCA_002686765.1:0.3913620003)99:0.2027854678)79:0.1004528164)11:0.0313964206,((((WP-031934613.1|Bacteria___Proteobacteria-Alphaproteobacteria___Holosporales___Hepatobacter_penaei___91.94___GCF_000742475.1:0.2914282443,(OJU73091.1|Bacteria___Proteobacteria-Alphaproteobacteria___Holosporales___40-19_sp001898075___92.31___GCA_001898075.1:0.4490666091,WP-021827888.1|Bacteria___Proteobacteria-Alphaproteobacteria___Holosporales___Holospora_obtusa___89.56___GCF_000469665.2:0.5053468206)100:0.3149679793)91:0.1520993260,((HBN22415.1|Bacteria___Proteobacteria-Alphaproteobacteria___Caedimonadales___UBA9215_sp003503995___75.27___GCA_003503995.1:0.3361653416,PLX30019.1|Bacteria___Proteobacteria-Alphaproteobacteria___UBA7879___UBA7879_sp002869105___97.85___GCA_002869105.1:0.2985818060)21:0.0630315940,(OYZ38224.1|Bacteria___Proteobacteria-Alphaproteobacteria___16-39-46___16-39-46_sp002257235___95.7___GCA_002257235.1:0.2583832652,(WP-085785094.1|Bacteria___Proteobacteria-Alphaproteobacteria___Caedimonadales___Nucleicultrix_amoebiphila___78.38___GCF_002117145.1:0.2557025455,(WP-038462761.1|Bacteria___Proteobacteria-Alphaproteobacteria___Paracaedibacterales___Paracaedibacter_acanthamoebae___83.52___GCF_000742835.1:0.1233261457,HCU07252.1|Bacteria___Proteobacteria-Alphaproteobacteria___Paracaedibacterales___UBA11393_sp003542655___78.01___GCA_003542655.1:0.2108102978)100:0.0961189986)75:0.0446512383)34:0.0424698952)36:0.0430297381)69:0.0502264117,((CCZ21895.1|Bacteria___Proteobacteria-Alphaproteobacteria___RF32___CAG-977_sp000434295___79.7___GCA_000434295.1:0.4104237854,(tr|A0A0L0DY44|A0A0L0DY44-THETB|Eukarya_.._461836_.._Thecamonas_trahens:0.7318400339,((tr|D7FPY0|D7FPY0-ECTSI|Eukarya_.._2880_.._Ectocarpus_siliculosus:0.3476515687,tr|W4GEB7|W4GEB7-9STRA|Eukarya_.._112090_.._Aphanomyces_astaci:0.3209122726)100:0.2218330410,((tr|W4FB90|W4FB90-9STRA|Eukarya_.._112090_.._Aphanomyces_astaci:0.6973079941,tr|A0A0L0DIK3|A0A0L0DIK3-THETB|Eukarya_.._461836_.._Thecamonas_trahens:0.6502714647)59:0.1474462984,(tr|A0A125YJH4|A0A125YJH4-CYAM1|Eukarya_.._280699_.._Cyanidioschyzon_merolae:0.8797813890,WP-051439015.1|Bacteria___Proteobacteria-Alphaproteobacteria___Rhizobiales___Allorhizobium_selenitireducens___98.72___GCF_000518785.1:0.7906267652)57:0.1501662076)84:0.1000777959)18:0.0432730971)39:0.0875537661)26:0.0297883850,(PCH99138.1|Bacteria___Proteobacteria-Alphaproteobacteria___Micavibrionales___UBA1664_sp002401195___66.18___GCA_002401195.1:0.3549898106,(MAS87696.1|Bacteria___Proteobacteria-Alphaproteobacteria___Micavibrionales___UBA9664_sp002699085___87.83___GCA_002699085.1:0.2002556755,((MAM35118.1|Bacteria___Proteobacteria-Alphaproteobacteria___Micavibrionales___UBA2137_sp002695035___80.29___GCA_002695035.1:0.2310949511,(OFW89162.1|Bacteria___Proteobacteria-Alphaproteobacteria___Micavibrionales___UBA1573_sp001767915___92.68___GCA_001767915.1:0.2013731643,PZP56654.1|Bacteria___Proteobacteria-Alphaproteobacteria___Micavibrionales___Micavibrio_B_aeruginosavorus___88.94___GCA_003241285.1:0.1833353812)79:0.0510966910)94:0.0626619994,(MAH05219.1|Bacteria___Proteobacteria-Alphaproteobacteria___Micavibrionales___UBA2705_sp002690045___100___GCA_002690045.1:0.2539899834,((PJB71027.1|Bacteria___Proteobacteria-Alphaproteobacteria___Micavibrionales___UM-FILTER-47-13_sp002789675___92.11___GCA_002789675.1:0.1929543081,WP-081463076.1|Bacteria___Proteobacteria-Alphaproteobacteria___Micavibrionales___Micavibrio_aeruginosavorus_B___90.81___GCF_000226315.1:0.2005819848)20:0.0291074694,(PZO87686.1|Bacteria___Proteobacteria-Alphaproteobacteria___Micavibrionales___Micavibrio_A_aeruginosavorus_B___86.84___GCA_003240795.1:0.2054017302,(HBH26354.1|Bacteria___Proteobacteria-Alphaproteobacteria___Micavibrionales___UBA10425_sp003499545___78.17___GCA_003499545.1:0.2638809421,(PCJ98536.1|Bacteria___Proteobacteria-Alphaproteobacteria___Micavibrionales___UBA1672_sp002747015___98.28___GCA_002747015.1:0.1650812608,OUT90845.1|Bacteria___Proteobacteria-Alphaproteobacteria___Micavibrionales___TMED27_sp002167715___91.43___GCA_002167715.1:0.1520824413)87:0.0476860739)98:0.0871187055)14:0.0172122006)49:0.0284244527)52:0.0373563339)88:0.0541827043)95:0.0559437924)97:0.0600964836)33:0.0310947402)38:0.0210426569,((MAG95892.1|Bacteria___Proteobacteria-Alphaproteobacteria___UBA2966___GCA-2690215_sp002690215___91.84___GCA_002690215.1:0.2387973483,(MBL42297.1|Bacteria___Proteobacteria-Alphaproteobacteria___GCA-2701885___GCA-2701885_sp002722055___96.77___GCA_002722055.1:0.2847414256,(MBD87621.1|Bacteria___Proteobacteria-Alphaproteobacteria___UBA7887___GCA-2712985_sp002712985___85.73___GCA_002712985.1:0.2190464448,(MBF96855.1|Bacteria___Proteobacteria-Alphaproteobacteria___TMED109___GCA-2715505_sp002715505___90.81___GCA_002715505.1:0.5488292048,(MBE53091.1|Bacteria___Proteobacteria-Alphaproteobacteria___TMED109___GCA-2714055_sp002714055___57.48___GCA_002714055.1:0.1781908153,MBF86425.1|Bacteria___Proteobacteria-Alphaproteobacteria___TMED109___GCA-002727615_sp002715265___71.58___GCA_002715265.1:0.1747926061)98:0.1022176760)100:0.1267126102)99:0.0962829771)74:0.0457049674)22:0.0096399120,((((PPR24366.1|Bacteria___Proteobacteria-Alphaproteobacteria___UBA8366___MarineAlpha4-Bin1_sp002937525___60.8___GCA_002937525.1:0.2805077660,(MBL24718.1|Bacteria___Proteobacteria-Alphaproteobacteria___UBA8366___UBA8366_sp002722095___72.69___GCA_002722095.1:0.2111291587,(MAR56826.1|Bacteria___Proteobacteria-Alphaproteobacteria___UBA998___UBA3002_sp002697725___69.02___GCA_002697725.1:0.2682094017,WP-027133979.1|Bacteria___Proteobacteria-Alphaproteobacteria___Geminicoccales___Geminicoccus_roseus___99.25___GCF_000427665.1:0.3186540377)81:0.0288996162)65:0.0339684476)55:0.0396963299,((MBV39750.1|Bacteria___Proteobacteria-Alphaproteobacteria___GCA-2731375___GCA-2731375_sp002731375___96.46___GCA_002731375.1:0.2676337243,(PPR22634.1|Bacteria___Proteobacteria-Alphaproteobacteria___UBA828___PTKB01_sp002937555___83.2___GCA_002937555.1:0.1328589261,MBE04509.1|Bacteria___Proteobacteria-Alphaproteobacteria___UBA828___GCA-2714015_sp002714015___93.91___GCA_002714015.1:0.1918012628)100:0.2180656436)17:0.0407682676,((PPR12888.1|Bacteria___Proteobacteria-Alphaproteobacteria___UBA6615___UBA6615_sp002937505___85.48___GCA_002937505.1:0.1443806141,MBN42335.1|Bacteria___Proteobacteria-Alphaproteobacteria___UBA6615___UBA8079_sp002722515___84.38___GCA_002722515.1:0.1211982011)100:0.1219265452,(MBB43123.1|Bacteria___Proteobacteria-Alphaproteobacteria___Defluviicoccales___GCA-2709075_sp002709075___99.57___GCA_002709075.1:0.1481793040,MBK18545.1|Bacteria___Proteobacteria-Alphaproteobacteria___Defluviicoccales___GCA-2720855_sp002720855___99.78___GCA_002720855.1:0.0626705260)100:0.1348457785)22:0.0218559719)37:0.0207707378)27:0.0078916825,((WP-108792905.1|Bacteria___Proteobacteria-Alphaproteobacteria___Bin65___Bin65_sp900197615___96.94___GCF_900197615.1:0.3187502857,(MBN35077.1|Bacteria___Proteobacteria-Alphaproteobacteria___SP197___SP197_sp002722885___98.91___GCA_002722885.1:0.2438263391,(MAG23438.1|Bacteria___Proteobacteria-Alphaproteobacteria___UBA11136___UBA11136_sp002686135___86.43___GCA_002686135.1:0.2852129060,(MBG02881.1|Bacteria___Proteobacteria-Alphaproteobacteria___UBA8366___UBA6544_sp002716125___89.06___GCA_002716125.1:0.1725126482,MAO91013.1|Bacteria___Proteobacteria-Alphaproteobacteria___UBA8366___GCA-2696645_sp002696645___54.66___GCA_002696645.1:0.1732084125)81:0.0373545907)39:0.0206828022)22:0.0132464308)26:0.0213514933,(((WP-028096550.1|Bacteria___Proteobacteria-Alphaproteobacteria___Dongiales___Dongia_sp000620685___99.56___GCF_000620685.1:0.2350305946,(WP-026987609.1|Bacteria___Proteobacteria-Alphaproteobacteria___Kiloniellales___Fodinicurvata_fenggangensis___100___GCF_000686045.1:0.1612534790,(OUS13579.1|Bacteria___Proteobacteria-Alphaproteobacteria___Kiloniellales___Kiloniella_sp002162915___75.11___GCA_002162915.1:0.2262460884,WP-027289366.1|Bacteria___Proteobacteria-Alphaproteobacteria___Kiloniellales___Rhodovibrio_salinarum___99.57___GCF_000515255.1:0.1618154761)24:0.0270748080)36:0.0338447478)51:0.0465025722,((HCM83577.1|Bacteria___Proteobacteria-Alphaproteobacteria___Micavibrionales___UBA11073_sp003536545___74.36___GCA_003536545.1:0.1438673163,WP-062141044.1|Bacteria___Proteobacteria-Alphaproteobacteria___Caedimonadales___Caedimonas_varicaedens___76.84___GCF_001192655.1:0.3440546350)38:0.0393735811,(WP-094410570.1|Bacteria___Proteobacteria-Alphaproteobacteria___Elsterales___Elstera_cyanobacteriorum___99.13___GCF_002251735.1:0.2305976956,(WP-044429636.1|Bacteria___Proteobacteria-Alphaproteobacteria___Azospirillales___Skermanella_aerolata___100___GCF_000936425.1:0.0934878912,(WP-044564228.1|Bacteria___Proteobacteria-Alphaproteobacteria___Azospirillales___Nitrospirillum_sp000333275___96.69___GCF_000333275.1:0.1683497395,WP-014248356.1|Bacteria___Proteobacteria-Alphaproteobacteria___Azospirillales___Azospirillum_lipoferum_C___100___GCF_000283655.1:0.1508465491)84:0.0313366321)99:0.0632348903)11:0.0108824114)32:0.0229158537)26:0.0293339238,((OUT41511.1|Bacteria___Proteobacteria-Alphaproteobacteria___Micavibrionales___TMED2_sp002168225___86.62___GCA_002168225.1:0.2359832966,(OFW82619.1|Bacteria___Proteobacteria-Alphaproteobacteria___Micavibrionales___UBA12471_sp001768735___73.26___GCA_001768735.1:0.3004169543,((MAK75742.1|Bacteria___Proteobacteria-Alphaproteobacteria___TMED26___TMED26_sp002694075___66.57___GCA_002694075.1:0.2303861331,MAZ99576.1|Bacteria___Proteobacteria-Alphaproteobacteria___Nisaeales___UBA7326_sp002708305___70.6___GCA_002708305.1:0.1932227241)51:0.0393190261,(MAC60982.1|Bacteria___Proteobacteria-Alphaproteobacteria___Puniceispirillales___GCA-002684695_sp002684695___80.96___GCA_002684695.1:0.4005443365,((PDH63680.1|Bacteria___Proteobacteria-Alphaproteobacteria___Puniceispirillales___UBA1172_sp002457135___60.34___GCA_002457135.1:0.1428352773,MAJ35641.1|Bacteria___Proteobacteria-Alphaproteobacteria___Puniceispirillales___UBA12202_sp002691725___85.39___GCA_002691725.1:0.2409882704)96:0.0990417059,(MAU78202.1|Bacteria___Proteobacteria-Alphaproteobacteria___Puniceispirillales___HIMB100_sp002700485___79.4___GCA_002700485.1:0.1946051400,(WP-013047198.1|Bacteria___Proteobacteria-Alphaproteobacteria___Puniceispirillales___Puniceispirillum_marinum___99.94___GCF_000024465.1:0.1485061111,(MAN16212.1|Bacteria___Proteobacteria-Alphaproteobacteria___Puniceispirillales___UBA8309_sp002695585___74.4___GCA_002695585.1:0.1397788894,MAB18363.1|Bacteria___Proteobacteria-Alphaproteobacteria___Puniceispirillales___UBA8309_sp002683535___62.73___GCA_002683535.1:0.0561328308)100:0.0890791830)79:0.0548241145)92:0.0667610295)49:0.0452147270)100:0.1036831780)87:0.0475251985)57:0.0246987925)64:0.0317545558,((WP-028878833.1|Bacteria___Proteobacteria-Alphaproteobacteria___Rhodospirillales_A___Terasakiella_pusilla___100___GCF_000688235.1:0.2499884793,(SBV99936.1|Bacteria___Proteobacteria-Alphaproteobacteria___Rhodospirillales___Alpha-05_sp900079695___98.51___GCA_900079695.1:0.3287396497,(WP-073955891.1|Bacteria___Proteobacteria-Alphaproteobacteria___Rhodospirillales_A___Thalassospira_sp001907695___100___GCF_001907695.1:0.2724938729,WP-068504575.1|Bacteria___Proteobacteria-Alphaproteobacteria___Rhodospirillales_B___Magnetospirillum_moscoviense___100___GCF_001650635.1:0.1956654086)44:0.0153875222)63:0.0253046885)91:0.0413391097,((WP-046020538.1|Bacteria___Proteobacteria-Alphaproteobacteria___Rhodospirillales_A___Magnetospira_sp000968135___99.5___GCF_000968135.1:0.1925691398,(MAF49666.1|Bacteria___Proteobacteria-Alphaproteobacteria___Rhodospirillales_A___GCA-2687515_sp002687515___85.24___GCA_002687515.1:0.1771359823,(OUT77046.1|Bacteria___Proteobacteria-Alphaproteobacteria___Rhodospirillales_A___TMED23_sp002168115___92.44___GCA_002168115.1:0.1676553730,(MBN07896.1|Bacteria___Proteobacteria-Alphaproteobacteria___Rhodospirillales_A___TMED167_sp002723345___84.49___GCA_002723345.1:0.1232042256,PPR59299.1|Bacteria___Proteobacteria-Alphaproteobacteria___Rhodospirillales_A___GCA-2712665_sp002938035___83.71___GCA_002938035.1:0.1256351742)91:0.0367742587)51:0.0300668588)100:0.1217466258)43:0.0314988273,(MAE44200.1|Bacteria___Proteobacteria-Alphaproteobacteria___Rhodospirillales_A___GCA-2686765_sp002686765___62.87___GCA_002686765.1:0.1884704687,(OHC73369.1|Bacteria___Proteobacteria-Alphaproteobacteria___Rhodospirillales_A___2-02-FULL-58-16_sp001830425___97.59___GCA_001830425.1:0.2039132535,((MBH88736.1|Bacteria___Proteobacteria-Alphaproteobacteria___Rhodospirillales_A___GCA-2717285_sp002717285___87.94___GCA_002717285.1:0.1947135533,PHS76650.1|Bacteria___Proteobacteria-Alphaproteobacteria___Rhodospirillales_A___Magnetovibrio_sp002732845___72.73___GCA_002732845.1:0.1459372435)92:0.0791041354,(MAO54630.1|Bacteria___Proteobacteria-Alphaproteobacteria___Rhodospirillales_A___UBA1479_sp002696205___86.66___GCA_002696205.1:0.2461907749,((PPR73260.1|Bacteria___Proteobacteria-Alphaproteobacteria___Rhodospirillales_A___Casp-alpha2_sp002938315___75.04___GCA_002938315.1:0.1295398605,PPR60303.1|Bacteria___Proteobacteria-Alphaproteobacteria___Rhodospirillales_A___Casp-alpha2_sp002938075___87.23___GCA_002938075.1:0.0608359126)99:0.0873100060,(MBB53690.1|Bacteria___Proteobacteria-Alphaproteobacteria___Rhodospirillales_A___UBA3470_sp002709525___85.85___GCA_002709525.1:0.1506369472,(MAH83282.1|Bacteria___Proteobacteria-Alphaproteobacteria___Rhodospirillales_A___TMED8_sp002690705___95.85___GCA_002690705.1:0.1205419758,MBM10247.1|Bacteria___Proteobacteria-Alphaproteobacteria___Rhodospirillales_A___TMED8_sp002721825___76.68___GCA_002721825.1:0.1562174874)99:0.0708194178)98:0.0690377515)99:0.0502331122)88:0.0380374557)55:0.0264368532)52:0.0104920924)89:0.0428464911)77:0.0291414570)85:0.0366070250)28:0.0074975910)42:0.0217624388)51:0.0219740810)35:0.0116865395,(((PPR09758.1|Bacteria___Proteobacteria-Alphaproteobacteria___UBA1280___UBA12223_sp002937495___70.77___GCA_002937495.1:0.4612948473,HCS23687.1|Bacteria___Proteobacteria-Alphaproteobacteria___Micavibrionales___UBA2020_sp003524565___74.69___GCA_003524565.1:0.3911622961)90:0.0701348622,((WP-076400449.1|Bacteria___Proteobacteria-Alphaproteobacteria___Rhodospirillales___Insolitispirillum_peregrinum___99.5___GCF_900156605.1:0.2005754706,WP-043645093.1|Bacteria___Proteobacteria-Alphaproteobacteria___Rhodospirillales___Caenispirillum_salinarum___99.5___GCF_000315795.1:0.1531888230)81:0.0576927055,((WP-092783205.1|Bacteria___Proteobacteria-Alphaproteobacteria___Rhodospirillales___Rhodospira_trueperi___100___GCF_900101965.1:0.2111080184,WP-041795660.1|Bacteria___Proteobacteria-Alphaproteobacteria___Rhodospirillales___Pararhodospirillum_photometricum___100___GCF_000284415.1:0.1994779444)49:0.0594008994,(WP-092615208.1|Bacteria___Proteobacteria-Alphaproteobacteria___Rhodospirillales___Roseospirillum_parvum___99.5___GCF_900100455.1:0.1996570725,PHX99778.1|Bacteria___Proteobacteria-Alphaproteobacteria___Rhodospirillales_C___GCA-2737725_sp002737725___96.02___GCA_002737725.1:0.2234335697)61:0.0469994424)24:0.0254341812)100:0.1239142709)54:0.0293319718,(((WP-092823625.1|Bacteria___Proteobacteria-Alphaproteobacteria___Reyranellales___Reyranella_sp900110395___97.22___GCF_900110395.1:0.2485307616,((WP-111400392.1|Bacteria___Proteobacteria-Alphaproteobacteria___Acetobacterales___Humitalea_rosea___100___GCF_003253705.1:0.2083614329,WP-043334596.1|Bacteria___Proteobacteria-Alphaproteobacteria___Acetobacterales___Belnapia_moabensis___100___GCF_000745835.1:0.2169659385)75:0.0337488534,((OYV91487.1|Bacteria___Proteobacteria-Alphaproteobacteria___Acetobacterales___Acidiphilium_sp002279355___98.76___GCA_002279355.1:0.2706758967,WP-011631131.1|Bacteria___Proteobacteria-Alphaproteobacteria___Acetobacterales___Granulibacter_bethesdensis___99.5___GCF_000014285.2:0.1116897218)96:0.0807672276,(WP-086554551.1|Bacteria___Proteobacteria-Alphaproteobacteria___Acetobacterales___Acetobacter_sp002153485___98.01___GCF_002153485.1:0.2731294447,(WP-018979703.1|Bacteria___Proteobacteria-Alphaproteobacteria___Acetobacterales___Saccharibacter_floricola___99.25___GCF_000378165.1:0.4877883296,WP-068169107.1|Bacteria___Proteobacteria-Alphaproteobacteria___Acetobacterales___Neokomagataea_thailandica___99.25___GCF_001598495.1:0.1741488273)90:0.1792735395)43:0.0265648553)36:0.0201484849)100:0.1743675419)49:0.0478917481,(OJU10500.1|Bacteria___Proteobacteria-Alphaproteobacteria___UBA1301___UBA6038_sp001896865___78.85___GCA_001896865.1:0.3431005214,((PZU50306.1|Bacteria___Proteobacteria-Alphaproteobacteria___Sphingomonadales___UBA6171_sp003248865___100___GCA_003248865.1:0.2532761125,WP-008603244.1|Bacteria___Proteobacteria-Alphaproteobacteria___Sphingomonadales___Pacificimonas_flava___100___GCF_000342165.1:0.1541676418)97:0.0908913787,((WP-106512105.1|Bacteria___Proteobacteria-Alphaproteobacteria___Sphingomonadales___Sphningosinicella_sp003012735___100___GCF_003012735.1:0.8953173145,(WP-106512104.1|Bacteria___Proteobacteria-Alphaproteobacteria___Sphingomonadales___Sphningosinicella_sp003012735___100___GCF_003012735.1:0.3828882695,WP-106515545.1|Bacteria___Proteobacteria-Alphaproteobacteria___Sphingomonadales___Sphningosinicella_sp003012735___100___GCF_003012735.1:0.2545259055)74:0.0390332250)100:0.1490879561,(WP-093666052.1|Bacteria___Proteobacteria-Alphaproteobacteria___Sphingomonadales___Sphingomonas_sp900110035___99.57___GCF_900110035.1:0.1877774943,(PIW54114.1|Bacteria___Proteobacteria-Alphaproteobacteria___Sphingomonadales___1-14-0-65-65-10_sp002783485___94.45___GCA_002783485.1:0.1665312619,(WP-048886153.1|Bacteria___Proteobacteria-Alphaproteobacteria___Sphingomonadales___Erythrobacter_B_atlanticus___99.14___GCF_001077815.2:0.1280532018,WP-040964916.1|Bacteria___Proteobacteria-Alphaproteobacteria___Sphingomonadales___Erythrobacter_A_vulgaris___99.25___GCF_000756795.1:0.1757858312)81:0.0572357064)99:0.1159204636)94:0.1015824823)84:0.0727208470)100:0.1533974893)34:0.0289085993)58:0.0240706047,((PJI40164.1|Bacteria___Proteobacteria-Alphaproteobacteria___Ferrovibrionales___Ferrovibrio_sp002796975___98.59___GCA_002796975.1:0.2082714263,(WP-018632678.1|Bacteria___Proteobacteria-Alphaproteobacteria___Rhodobacterales___Neomegalonema_perideroedes___99.84___GCF_000374145.1:0.2850274191,(WP-106159936.1|Bacteria___Proteobacteria-Alphaproteobacteria___Rhodobacterales___Hasllibacter_halocynthiae___97.12___GCF_003003095.1:0.2073560819,((PQM57221.1|Bacteria___Proteobacteria-Alphaproteobacteria___Rhodobacterales___GCA-002705045_sp002699695___86.2___GCA_002699695.2:0.3320498774,(MAP00609.1|Bacteria___Proteobacteria-Alphaproteobacteria___Rhodobacterales___GCA-002705045_sp002703515___62.82___GCA_002703515.1:0.2811459894,PQM58057.1|Bacteria___Proteobacteria-Alphaproteobacteria___Rhodobacterales___GCA-002705045_sp002725175___82.71___GCA_002725175.2:0.1930279675)72:0.0479385519)96:0.0948700275,(WP-111431304.1|Bacteria___Proteobacteria-Alphaproteobacteria___Rhodobacterales___DSL-40_sp003258405___100___GCF_003258405.1:0.2276095669,((MBC66180.1|Bacteria___Proteobacteria-Alphaproteobacteria___Rhodobacterales___GCA-002712045_sp002712045___83.18___GCA_002712045.1:0.1581507466,MAV72459.1|Bacteria___Proteobacteria-Alphaproteobacteria___Rhodobacterales___HIMB11_sp002711145___62.67___GCA_002711145.1:0.1266208670)74:0.0506065308,(WP-085888474.1|Bacteria___Proteobacteria-Alphaproteobacteria___Rhodobacterales___Pseudooceanicola_marinus___98.49___GCF_002786295.1:0.1029738844,(WP-085376743.1|Bacteria___Proteobacteria-Alphaproteobacteria___Rhodobacterales___Paracoccus_contaminans___98.17___GCF_002105555.1:0.2471074320,PVH29914.1|Bacteria___Proteobacteria-Alphaproteobacteria___Rhodobacterales___Pararhodobacter_sp003076755___99.44___GCA_003076755.1:0.1243286409)96:0.0760885177)40:0.0299600792)56:0.0167398249)46:0.0434983004)84:0.0510126691)100:0.1253758965)99:0.1011246194)63:0.0459919243,((MAL80343.1|Bacteria___Proteobacteria-Alphaproteobacteria___Sneathiellales___Sneathiella_sp002694385___98.7___GCA_002694385.1:0.2298582382,WP-109904454.1|Bacteria___Proteobacteria-Alphaproteobacteria___Zavarziniales___Zavarzinia_compransoris_A___99.57___GCF_003173035.1:0.1840997637)39:0.0302057767,(((WP-104828719.1|Bacteria___Proteobacteria-Alphaproteobacteria___Caulobacterales___Marinicaulis_flavus___98.3___GCF_002943565.1:0.1933941316,WP-013300733.1|Bacteria___Proteobacteria-Alphaproteobacteria___Caulobacterales___Parvularcula_bermudensis___97.23___GCF_000152825.2:0.2816238422)100:0.0982287652,(WP-042086074.1|Bacteria___Proteobacteria-Alphaproteobacteria___Sphingomonadales___Q-1_sp000710935___100___GCF_000710935.1:0.2867323812,(WP-068304873.1|Bacteria___Proteobacteria-Alphaproteobacteria___Sphingomonadales___Kordiimonas_lacus___97.83___GCF_001550055.1:0.3674910607,(MAU40598.1|Bacteria___Proteobacteria-Alphaproteobacteria___Sphingomonadales___GCA-2700365_sp002700365___94.81___GCA_002700365.1:0.1600398299,PCJ35122.1|Bacteria___Proteobacteria-Alphaproteobacteria___Sphingomonadales___Emcibacter_sp002402225___91.17___GCA_002402225.1:0.1946473331)80:0.0505136999)46:0.0387359956)85:0.0667933192)84:0.0574910496,((WP-108985763.1|Bacteria___Proteobacteria-Alphaproteobacteria___Caulobacterales___Phycosocius_bacilliformis___98.16___GCF_003112735.1:0.2861032401,((MAZ90437.1|Bacteria___Proteobacteria-Alphaproteobacteria___Caulobacterales___Maricaulis_sp002707795___76.65___GCA_002707795.1:0.2141082044,((WP-022696479.1|Bacteria___Proteobacteria-Alphaproteobacteria___Caulobacterales___Euryhalocaulis_caribicus___99.84___GCF_000412185.1:0.3782498685,PJK29774.1|Bacteria___Proteobacteria-Alphaproteobacteria___NRL2___NRL2_sp002798435___99.94___GCA_002798435.1:0.3356035059)67:0.0352083105,(PHS27946.1|Bacteria___Proteobacteria-Alphaproteobacteria___Caulobacterales___Robiginitomaculum_B_sp002733495___92.34___GCA_002733495.1:0.2848133788,(PHR60429.1|Bacteria___Proteobacteria-Alphaproteobacteria___Caulobacterales___Robiginitomaculum_A_sp002733905___98.38___GCA_002733905.1:0.1877540600,WP-017930970.1|Bacteria___Proteobacteria-Alphaproteobacteria___Caulobacterales___Robiginitomaculum_antarcticum___99.51___GCF_000365025.1:0.2504917635)100:0.1577231648)76:0.0593944074)74:0.0490053259)47:0.0248536699,((WP-025976240.1|Bacteria___Proteobacteria-Alphaproteobacteria___Caulobacterales___Brevundimonas_naejangsanensis_A___100___GCF_000635915.2:0.1537816910,WP-023449248.1|Bacteria___Proteobacteria-Alphaproteobacteria___Caulobacterales___Asticcacaulis_sp000495835___99.84___GCF_000495835.1:0.1741858169)100:0.2134023527,(WP-066773040.1|Bacteria___Proteobacteria-Alphaproteobacteria___Caulobacterales___SWB02_sp001679665___98.86___GCF_001679665.1:0.3340920053,(MBN03997.1|Bacteria___Proteobacteria-Alphaproteobacteria___Caulobacterales___Ponticaulis_sp002723155___68.71___GCA_002723155.1:0.2114087796,((OUX94809.1|Bacteria___Proteobacteria-Alphaproteobacteria___Caulobacterales___Henriciella_sp002172915___93.83___GCA_002172915.1:0.3446305310,WP-011645420.1|Bacteria___Proteobacteria-Alphaproteobacteria___Caulobacterales___Hyphomonas_neptunium___99.68___GCF_000013025.1:0.2244452703)98:0.1196592532,(OYX49585.1|Bacteria___Proteobacteria-Alphaproteobacteria___Caulobacterales___UBA7672_sp002280725___94.75___GCA_002280725.1:0.3383987938,(WP-015826258.1|Bacteria___Proteobacteria-Alphaproteobacteria___Caulobacterales___Hirschia_baltica___99.57___GCF_000023785.1:0.1649475574,MBB34523.1|Bacteria___Proteobacteria-Alphaproteobacteria___Caulobacterales___Hirschia_sp002709235___99.03___GCA_002709235.1:0.2468975067)97:0.1331765831)67:0.0610934942)48:0.0307222188)86:0.0538181959)96:0.0634555905)54:0.0278741967)69:0.0340646843)64:0.0283596817,((MBG51080.1|Bacteria___Proteobacteria-Alphaproteobacteria___Parvibaculales___Mf105b01_sp002715765___96.64___GCA_002715765.1:0.1491870316,(WP-108844644.1|Bacteria___Proteobacteria-Alphaproteobacteria___Parvibaculales___UBA8337_sp900197605___63.34___GCF_900197605.1:0.1781852967,WP-008518117.1|Bacteria___Proteobacteria-Alphaproteobacteria___Parvibaculales___Micropelagos_sp000293845___98.71___GCF_000293845.2:0.2300047881)100:0.1746555970)84:0.0312354010,((WP-013419718.1|Bacteria___Proteobacteria-Alphaproteobacteria___Rhizobiales___Rhodomicrobium_vannielii___97.77___GCF_000166055.1:0.3679180053,((MAI48262.1|Bacteria___Proteobacteria-Alphaproteobacteria___Rhizobiales___GCA-2689605_sp002689605___96.09___GCA_002689605.1:0.3069675351,WP-072385585.1|Bacteria___Proteobacteria-Alphaproteobacteria___Rhizobiales___Ga0077555_sp900117415___60.13___GCF_900117415.1:0.3524126745)85:0.0702393661,(PZN84054.1|Bacteria___Proteobacteria-Alphaproteobacteria___Rhizobiales___ZC4RG25_sp003242645___95.77___GCA_003242645.1:0.1789987543,(PPD08856.1|Bacteria___Proteobacteria-Alphaproteobacteria___Rhizobiales___Hyphomicrobium_sp002928735___97.18___GCA_002928735.1:0.2744178052,((WP-072396788.1|Bacteria___Proteobacteria-Alphaproteobacteria___Rhizobiales___Hyphomicrobium_sp900117455___99.39___GCF_900117455.1:0.2391423975,WP-013214293.1|Bacteria___Proteobacteria-Alphaproteobacteria___Rhizobiales___Hyphomicrobium_denitrificans___99.8___GCF_000143145.1:0.2443111502)68:0.0409935725,(KUO55815.1|Bacteria___Proteobacteria-Alphaproteobacteria___Rhizobiales___Filomicrobium_sp001516065___81.46___GCA_001516065.1:0.2246007783,PPD29420.1|Bacteria___Proteobacteria-Alphaproteobacteria___Rhizobiales___Hyphomicrobium_sp002928955___95.43___GCA_002928955.1:0.1825696606)49:0.0154814307)59:0.0315644686)75:0.0447844884)77:0.0727377020)100:0.1267853099)98:0.0872260715,(((MAT22393.1|Bacteria___Proteobacteria-Alphaproteobacteria___Rhizobiales___TMED25_sp002699615___82.62___GCA_002699615.1:0.3151595006,PCI87975.1|Bacteria___Proteobacteria-Alphaproteobacteria___Rhizobiales___OCS116_sp002401855___84.13___GCA_002401855.1:0.2575285441)76:0.0571511776,(PLX35600.1|Bacteria___Proteobacteria-Alphaproteobacteria___Rhizobiales___BM303_sp002869085___96.12___GCA_002869085.1:0.2604047137,(WP-038034072.1|Bacteria___Proteobacteria-Alphaproteobacteria___Rhizobiales___Thermopetrobacter_sp000746275___100___GCF_000746275.1:0.3189209316,WP-045366350.1|Bacteria___Proteobacteria-Alphaproteobacteria___Rhizobiales___Methyloceanibacter_caenitepidi___97.78___GCF_000828475.1:0.2214151753)41:0.0336273338)31:0.0125007753)71:0.0683461751,(WP-090594868.1|Bacteria___Proteobacteria-Alphaproteobacteria___Rhizobiales___Pelagibacterium_luteolum___99.18___GCF_900100665.1:0.2597501750,(WP-026379526.1|Bacteria___Proteobacteria-Alphaproteobacteria___Rhizobiales___Afifella_pfennigii___99.4___GCF_000688515.1:0.2033592269,((WP-018699958.1|Bacteria___Proteobacteria-Alphaproteobacteria___Rhizobiales___Amorphus_coralli___98.1___GCF_000374525.1:0.2102463778,WP-055675865.1|Bacteria___Proteobacteria-Alphaproteobacteria___Rhizobiales___Labrenzia_alba_A___99.68___GCF_001404055.1:0.1510014730)34:0.0197737343,((WP-054357594.1|Bacteria___Proteobacteria-Alphaproteobacteria___Rhizobiales___Prosthecomicrobium_hirschii___98.63___GCF_001305515.1:0.1186539421,WP-101532029.1|Bacteria___Proteobacteria-Alphaproteobacteria___Rhizobiales___Cohaesibacter_sp002866925___95.58___GCF_002866925.1:0.1805715542)48:0.0185480086,(((AQS41999.1|Bacteria___Proteobacteria-Alphaproteobacteria___Rhizobiales___Tokpelaia_hoelldoblerii___96.96___GCA_002005325.1:0.3032694054,WP-008040134.1|Bacteria___Proteobacteria-Alphaproteobacteria___Rhizobiales___Bartonella_tamiae___99.56___GCF_000279995.1:0.1155368585)99:0.0780449060,(PCI05496.1|Bacteria___Proteobacteria-Alphaproteobacteria___Rhizobiales___GCA-2401155_sp002401155___64.94___GCA_002401155.1:0.1756476363,(WP-062554147.1|Bacteria___Proteobacteria-Alphaproteobacteria___Rhizobiales___Root149_sp001427345___99.61___GCF_001427345.1:0.0776278202,(WP-015273016.1|Bacteria___Proteobacteria-Alphaproteobacteria___Rhizobiales___Liberibacter_crescens___100___GCF_000325745.1:0.0669087018,WP-013462228.1|Bacteria___Proteobacteria-Alphaproteobacteria___Rhizobiales___Liberibacter_solanacearum___96.39___GCF_000183665.1:0.2870313482)99:0.0621801915)100:0.0739164557)37:0.0214118030)97:0.0462997136,((WP-011441065.1|Bacteria___Proteobacteria-Alphaproteobacteria___Rhizobiales___Rhodopseudomonas_palustris_J___99.89___GCF_000013365.1:0.4926230039,WP-015684273.1|Bacteria___Proteobacteria-Alphaproteobacteria___Rhizobiales___Bradyrhizobium_sp000284275___99.96___GCF_000284275.1:0.1046628271)100:0.1247342644,(WP-055036208.1|Bacteria___Proteobacteria-Alphaproteobacteria___Rhizobiales___Blastochloris_viridis___96.77___GCF_001402875.1:0.1916086146,(WP-091685103.1|Bacteria___Proteobacteria-Alphaproteobacteria___Rhizobiales___Methylocapsa_palsarum___99.16___GCF_900114285.1:0.1919373617,(WP-074444821.1|Bacteria___Proteobacteria-Alphaproteobacteria___Rhizobiales___Salinarimonas_sp900094735___98.01___GCF_900094735.1:0.0967440396,WP-109970377.1|Bacteria___Proteobacteria-Alphaproteobacteria___Rhizobiales___Methylobacterium_sp003173775___100___GCF_003173775.1:0.1154062328)95:0.0552359675)76:0.0509800997)31:0.0142682981)96:0.0667150641)49:0.0312068729)76:0.0248896160)30:0.0237687311)95:0.0418622012)91:0.0558975294)45:0.0310762126)99:0.0770523278)98:0.0470763753)39:0.0075604233)56:0.0171997186)39:0.0178801750)54:0.0134456769)23:0.0182929977)50:0.0223853261)74:0.0501377331)42:0.0272983019)15:0.0133495507)80:0.0488955544)56:0.0328953086)59:0.0296256668)66:0.0454400174)51:0.0284032466)9:0.0193786083)7:0.0332624903)20:0.0314734323)83:0.0607854820)100:0.1345429060)87:0.0671111778)77:0.0491811319,(((WP-025251145.1|Bacteria___Firmicutes-Bacilli___Mycoplasmatales___Spiroplasma_B_sabaudiense___99.25___GCF_000565215.1:0.5998886404,(CRX37340.1|Bacteria___Firmicutes-Bacilli___Mycoplasmatales___Hepatoplasma_crinochetorum_A___92.36___GCA_001179805.1:0.6460341443,(CDA37259.1|Bacteria___Firmicutes-Bacilli___RFN20___CAG-568_sp000434395___98.88___GCA_000434395.1:0.7732096891,CDD23362.1|Bacteria___Firmicutes-Bacilli___RFN20___CAG-345_sp000433315___97.75___GCA_000433315.1:0.5170535624)99:0.1956214931)60:0.1167209539)54:0.0768150246,((WP-033178709.1|Bacteria___Firmicutes-Bacilli___Mycoplasmatales___Metamycoplasma_anseris___100___GCF_000702805.1:0.7383681982,WP-094254327.1|Bacteria___Firmicutes-Bacilli___Mycoplasmatales___Mycoplasmopsis_B_testudinea___98.46___GCF_002245785.1:0.5462580420)83:0.1289131245,((WP-013302180.1|Bacteria___Firmicutes-Bacilli___Mycoplasmatales___Mesomycoplasma_hyorhinis___100___GCF_000383515.1:2.2808548254,(WP-033160986.1|Bacteria___Firmicutes-Bacilli___Mycoplasmatales___Mesomycoplasma_collis___98.85___GCF_000701825.1:1.0788672943,WP-027123286.1|Bacteria___Firmicutes-Bacilli___Mycoplasmatales___Mesomycoplasma_molare___100___GCF_000622165.1:0.4641636168)99:0.3305910825)95:0.1885196558,(((WP-051616772.1|Bacteria___Firmicutes-Bacilli___Mycoplasmatales___Mycoplasmopsis_A_sturni___100___GCF_000701485.1:0.5816048687,WP-020003190.1|Bacteria___Firmicutes-Bacilli___Mycoplasmatales___Mycoplasmopsis_A_synoviae___100___GCF_000969765.1:0.3444327692)78:0.1183657593,(WP-078747378.1|Bacteria___Firmicutes-Bacilli___Mycoplasmatales___Mycoplasmopsis_A_verecunda___99___GCF_900167035.1:0.5828378457,(WP-005683121.1|Bacteria___Firmicutes-Bacilli___Mycoplasmatales___Mycoplasmopsis_A_alligatoris___99.02___GCF_000178375.1:0.6272330682,WP-006886908.1|Bacteria___Firmicutes-Bacilli___Mycoplasmatales___Mycoplasmopsis_A_anatis___100___GCF_000221305.1:0.4536984067)57:0.1391355694)51:0.0792809044)100:0.2846722533,((WP-013354660.1|Bacteria___Firmicutes-Bacilli___Mycoplasmatales___Mycoplasmopsis_fermentans___100___GCF_000209735.1:0.6878912160,(WP-036437824.1|Bacteria___Firmicutes-Bacilli___Mycoplasmatales___Mycoplasmopsis_gallinarum___100___GCF_000621085.1:0.6531899032,(WP-051660698.1|Bacteria___Firmicutes-Bacilli___Mycoplasmatales___Mycoplasmopsis_columbina___100___GCF_000712175.1:0.5959037024,(WP-052716975.1|Bacteria___Firmicutes-Bacilli___Mycoplasmatales___Mycoplasmopsis_meleagridis___98.46___GCF_000969625.1:0.8134797162,WP-051617860.1|Bacteria___Firmicutes-Bacilli___Mycoplasmatales___Mycoplasmopsis_iners___100___GCF_000701805.1:0.4710812070)93:0.2054419871)96:0.1567813991)68:0.1111806928)79:0.1673345725,((WP-051590862.1|Bacteria___Firmicutes-Bacilli___Mycoplasmatales___Mycoplasmopsis_felifaucium___100___GCF_000687775.1:0.7505291255,(WP-029513197.1|Bacteria___Firmicutes-Bacilli___Mycoplasmatales___Mycoplasmopsis_primatum___100___GCF_000702785.1:0.7012694384,WP-011949544.1|Bacteria___Firmicutes-Bacilli___Mycoplasmatales___Mycoplasmopsis_agalactiae___100___GCF_000063605.1:0.4226489668)100:0.5076531219)80:0.1714990857,((WP-029905844.1|Bacteria___Firmicutes-Bacilli___Mycoplasmatales___Mycoplasmopsis_opalescens___100___GCF_000712185.1:1.5561272173,(WP-051604563.1|Bacteria___Firmicutes-Bacilli___Mycoplasmatales___Mycoplasmopsis_californica___98.97___GCF_000695835.1:0.7726929953,WP-004418878.1|Bacteria___Firmicutes-Bacilli___Mycoplasmatales___Mycoplasmopsis_bovigenitalium___98.85___GCF_000367805.1:1.0812817332)99:0.5133699367)71:0.2281731567,((WP-004025201.1|Bacteria___Firmicutes-Bacilli___Mycoplasmatales___Malacoplasma_iowae___99.1___GCF_000227355.1:0.9644262714,ASJ89229.1|Bacteria___Firmicutes-Bacilli___Mycoplasmatales___Malacoplasma_A_girerdii___98.08___GCA_002215425.1:0.8579056742)99:0.2384137082,(WP-010869382.1|Bacteria___Firmicutes-Bacilli___Mycoplasmatales___Mycoplasmoides_genitalium___98.5___GCF_000027325.1:1.6570479815,(WP-027121906.1|Bacteria___Firmicutes-Bacilli___Mycoplasmatales___Mycoplasmoides_imitans___99.25___GCF_000518305.1:1.7047556044,(WP-052663941.1|Bacteria___Firmicutes-Bacilli___Mycoplasmatales___Mycoplasmoides_alvi___99.81___GCF_000701785.1:0.6322622663,WP-052663392.1|Bacteria___Firmicutes-Bacilli___Mycoplasmatales___Mycoplasmoides_testudinis___99___GCF_000687795.1:0.6015782055)97:0.1924917653)96:0.1933001144)93:0.1753821597)100:0.5647405361)50:0.1239540520)60:0.1302600411)72:0.1755930477)97:0.2118398707)94:0.1643963656)91:0.1513542191)96:0.2139638052,(MAQ58686.1|Bacteria___Chloroflexota-Dehalococcoidia___UBA2979___UBA2979_sp002701625___57.04___GCA_002701625.1:1.2185888304,(((AHK22405.1|Bacteria___Firmicutes-Bacilli___Mycoplasmatales___Hepatoplasma_crinochetorum_B___92.17___GCA_000582535.1:1.6634115979,MAW67229.1|Bacteria___Chloroflexota-Dehalococcoidia___SAR202___GCA-002694895_sp002711005___83.69___GCA_002711005.1:1.6847020427)71:0.3323212443,(((YP-001634509.1|Bacteria___Chloroflexota-Chloroflexia___Chloroflexales___Chloroflexus_aurantiacus___99.69___GCF_000018865.1:0.1154341083,WP-028457761.1|Bacteria___Chloroflexota-Chloroflexia___Chloroflexales___Chloroflexus_sp000516515___100___GCF_000516515.1:0.1383677278)96:0.0654740971,(WP-066783902.1|Bacteria___Chloroflexota-Chloroflexia___Chloroflexales___Chloroflexus_islandicus___100___GCF_001650695.1:0.1597258808,WP-015941021.1|Bacteria___Chloroflexota-Chloroflexia___Chloroflexales___Chloroflexus_aggregans___99.69___GCF_000021945.1:0.2907522682)74:0.0512198797)100:1.6377774390,((((WP-108061825.1|Bacteria___Verrucomicrobiota-Verrucomicrobiae___Chthoniobacterales___Terrimicrobium_sp003054655___100___GCF_003054655.1:0.6333859825,(PWU05509.1|Bacteria___Verrucomicrobiota-Verrucomicrobiae___Chthoniobacterales___PSRL01_sp003176035___70.44___GCA_003176035.1:0.3054486848,WP-062100409.1|Bacteria___Verrucomicrobiota-Verrucomicrobiae___Chthoniobacterales___Xiphinematobacter_sp001318295___89.86___GCF_001318295.1:0.6061371907)100:0.4491738829)100:0.3149175561,((WP-006980252.1|Bacteria___Verrucomicrobiota-Verrucomicrobiae___Chthoniobacterales___Chthoniobacter_flavus___97.3___GCF_000173075.1:0.4452121756,((PYJ11106.1|Bacteria___Verrucomicrobiota-Verrucomicrobiae___Chthoniobacterales___AV80_sp003218305___92.91___GCA_003218305.1:0.1292053952,(PYI43103.1|Bacteria___Verrucomicrobiota-Verrucomicrobiae___Chthoniobacterales___AV55_sp003217875___89.7___GCA_003217875.1:0.2331404962,PYL05589.1|Bacteria___Verrucomicrobiota-Verrucomicrobiae___Chthoniobacterales___AV17_sp003219225___70.53___GCA_003219225.1:0.1413538032)70:0.0321237530)69:0.0459645397,(PZR71754.1|Bacteria___Verrucomicrobiota-Verrucomicrobiae___Chthoniobacterales___AV80_sp003244145___92.9___GCA_003244145.1:0.1750398076,(PYI90403.1|Bacteria___Verrucomicrobiota-Verrucomicrobiae___Chthoniobacterales___AV69_sp003217965___90.25___GCA_003217965.1:0.1087060292,PYK78212.1|Bacteria___Verrucomicrobiota-Verrucomicrobiae___Chthoniobacterales___AV69_sp003219175___97.97___GCA_003219175.1:0.1506787773)76:0.0505115597)96:0.0667779528)100:0.2109216727)96:0.1532905767,((WP-050027792.1|Bacteria___Verrucomicrobiota-Verrucomicrobiae___Verrucomicrobiales___Verrucomicrobium_sp000739635___100___GCF_000739635.1:0.3733143713,((WP-078811296.1|Bacteria___Verrucomicrobiota-Verrucomicrobiae___Verrucomicrobiales___Prosthecobacter_debontii___100___GCF_900167535.1:0.0813132982,HAL70394.1|Bacteria___Verrucomicrobiota-Verrucomicrobiae___Verrucomicrobiales___Prosthecobacter_sp003453085___67.2___GCA_003453085.1:0.0356754250)97:0.0862577309,(HBJ86638.1|Bacteria___Verrucomicrobiota-Verrucomicrobiae___Verrucomicrobiales___Prosthecobacter_sp003506995___82.54___GCA_003506995.1:0.0335882432,(OYW73546.1|Bacteria___Verrucomicrobiota-Verrucomicrobiae___Verrucomicrobiales___Prosthecobacter_sp002279765___93.43___GCA_002279765.1:0.0318399666,OYW73674.1|Bacteria___Verrucomicrobiota-Verrucomicrobiae___Verrucomicrobiales___Prosthecobacter_sp002279765___93.43___GCA_002279765.1:0.0183615817)95:0.0302825343)100:0.1473293593)100:0.2281755985)100:0.4159563622,(MAW11903.1|Bacteria___Verrucomicrobiota-Verrucomicrobiae___Verrucomicrobiales___EC70_sp002705125___87.01___GCA_002705125.1:0.5686060812,((MAS92529.1|Bacteria___Verrucomicrobiota-Verrucomicrobiae___Verrucomicrobiales___Arctic95D-9_sp002698785___100___GCA_002698785.1:0.1226267679,(PAW61610.1|Bacteria___Verrucomicrobiota-Verrucomicrobiae___Verrucomicrobiales___Arctic95D-9_sp002288445___58.8___GCA_002288445.1:0.1654444523,MBP82422.1|Bacteria___Verrucomicrobiota-Verrucomicrobiae___Verrucomicrobiales___Arctic95D-9_sp002726915___98.64___GCA_002726915.1:0.1447230162)91:0.0529068920)100:0.4122643164,(WP-067775455.1|Bacteria___Verrucomicrobiota-Verrucomicrobiae___Verrucomicrobiales___Akkermansia_glycaniphila___91.84___GCF_001683795.1:1.2876600583,(OUV15306.1|Bacteria___Verrucomicrobiota-Verrucomicrobiae___Verrucomicrobiales___SW10_sp002172625___79.03___GCA_002172625.1:0.2902714241,((SHJ76734.1|Bacteria___Verrucomicrobiota-Verrucomicrobiae___Verrucomicrobiales___Rubritalea_squalenifaciens___99.32___GCA_900141815.1:0.1195851732,(WP-018970883.1|Bacteria___Verrucomicrobiota-Verrucomicrobiae___Verrucomicrobiales___Rubritalea_marina___100___GCF_000378105.1:0.2612874187,WP-105043622.1|Bacteria___Verrucomicrobiota-Verrucomicrobiae___Verrucomicrobiales___Rubritalea_profundi___99.18___GCF_002954445.1:0.1664042223)90:0.0974325166)99:0.1428684622,(MBB07890.1|Bacteria___Verrucomicrobiota-Verrucomicrobiae___Verrucomicrobiales___Roseibacillus_sp002709395___82.87___GCA_002709395.1:0.0330614974,(MBL47427.1|Bacteria___Verrucomicrobiota-Verrucomicrobiae___Verrucomicrobiales___Roseibacillus_sp002721695___88.58___GCA_002721695.1:0.2022856801,MAF21869.1|Bacteria___Verrucomicrobiota-Verrucomicrobiae___Verrucomicrobiales___Roseibacillus_sp002686085___84.41___GCA_002686085.1:0.0744901486)79:0.0431526035)100:0.2336917456)59:0.0471392673)99:0.1408770192)97:0.1830482721)81:0.0923691074)85:0.1276346316)98:0.1486009160)97:0.1541244879)100:0.4458494916,(((MBL62138.1|Bacteria___Verrucomicrobiota-Verrucomicrobiae___Opitutales___UBA2993_sp002721705___88.29___GCA_002721705.1:0.5859668833,(MAE54260.1|Bacteria___Verrucomicrobiota-Verrucomicrobiae___Opitutales___MB11C04_sp002686835___89.19___GCA_002686835.1:0.2825967212,MAH26361.1|Bacteria___Verrucomicrobiota-Verrucomicrobiae___Opitutales___MB11C04_sp002689665___69.59___GCA_002689665.1:0.2150893127)100:0.5626994277)99:0.2634806256,(((OLA85969.1|Bacteria___Verrucomicrobiota-Verrucomicrobiae___Opitutales___CAG-312_sp001917305___91.22___GCA_001917305.1:0.6657811663,CDE85357.1|Bacteria___Verrucomicrobiota-Verrucomicrobiae___Opitutales___CAG-312_sp000438015___92.23___GCA_000438015.1:0.8828056740)100:0.9996162998,((OIO59307.1|Bacteria___Verrucomicrobiota-Verrucomicrobiae___Opitutales___CG1-02-43-26_sp001872735___95.27___GCA_001872735.1:1.0315130976,OHE73358.1|Bacteria___Verrucomicrobiota-Verrucomicrobiae___Opitutales___UBA12508_sp001831095___78.21___GCA_001831095.1:0.8326760084)59:0.1044885682,(WP-052881148.1|Bacteria___Verrucomicrobiota-Kiritimatiellae___Kiritimatiellales___Kiritimatiella_glycovorans___92.74___GCF_001017655.1:1.9303258167,OHE71121.1|Bacteria___Verrucomicrobiota-Verrucomicrobiae___Opitutales___GWC2-42-7-A_sp001831055___67.27___GCA_001831055.1:0.7546036556)29:0.0797577592)41:0.1322686199)25:0.0568091505,((AWT60191.1|Bacteria___Verrucomicrobiota-Verrucomicrobiae___Opitutales___UBA2987_sp003226295___96.62___GCA_003226295.1:0.4369875014,(MAS63976.1|Bacteria___Verrucomicrobiota-Verrucomicrobiae___Opitutales___GCA-2699365_sp002699365___73.07___GCA_002699365.1:0.2496073870,WP-052293186.1|Bacteria___Verrucomicrobiota-Verrucomicrobiae___Opitutales___Coraliomargarita_akajimensis___99.77___GCF_000025905.1:0.2170591006)100:0.4065703058)95:0.1304171999,((MAM91112.1|Bacteria___Verrucomicrobiota-Verrucomicrobiae___Opitutales___UBA5691_sp002694885___93.92___GCA_002694885.1:0.2821337068,WP-008105457.1|Bacteria___Verrucomicrobiota-Verrucomicrobiae___Opitutales___DG1235_sp000155695___100___GCF_000155695.1:0.3847542055)100:0.3737397961,((WP-082780962.1|Bacteria___Verrucomicrobiota-Verrucomicrobiae___Opitutales___Cephaloticoccus_primus___97.26___GCF_001580015.1:0.2362717718,WP-068711058.1|Bacteria___Verrucomicrobiota-Verrucomicrobiae___Opitutales___Cephaloticoccus_capnophilus___97.95___GCF_001580045.1:0.2778486048)100:0.5891396594,(WP-091054777.1|Bacteria___Verrucomicrobiota-Verrucomicrobiae___Opitutales___Lacunisphaera_sp900104925___99.32___GCF_900104925.1:0.2494778863,(MBE36286.1|Bacteria___Verrucomicrobiota-Verrucomicrobiae___Opitutales___Cephaloticoccus_sp002713695___98.63___GCA_002713695.1:0.3412407672,(PAW68721.1|Bacteria___Verrucomicrobiota-Verrucomicrobiae___Opitutales___Opitutus_sp002288455___79.45___GCA_002288455.1:0.1436567032,(WP-068768826.1|Bacteria___Verrucomicrobiota-Verrucomicrobiae___Opitutales___Ereboglobus_sp001650175___97.95___GCF_001650175.1:0.2265001617,(WP-052361339.1|Bacteria___Verrucomicrobiota-Verrucomicrobiae___Opitutales___Geminisphaera_colitermitum___94.01___GCF_000171235.2:0.2173965892,WP-046297337.1|Bacteria___Verrucomicrobiota-Verrucomicrobiae___Opitutales___IMCC26134_A_sp000972765___98.63___GCF_000972765.1:0.2216814497)92:0.0780067332)65:0.0569203797)69:0.0548818487)98:0.1298479305)85:0.1311705493)93:0.1260689053)87:0.1080347060)71:0.1036904702)31:0.0799765060)85:0.4446198821,((((MAD24199.1|Bacteria___Verrucomicrobiota-Verrucomicrobiae___Pedosphaerales___UBA1096_sp002684915___88.68___GCA_002684915.1:0.4176957684,MBL58320.1|Bacteria___Verrucomicrobiota-Verrucomicrobiae___Pedosphaerales___UBA1096_sp002721375___82.26___GCA_002721375.1:0.4605236856)100:0.8407373841,(MBL69018.1|Bacteria___Verrucomicrobiota-Verrucomicrobiae___Pedosphaerales___UBA6614_sp002721895___91.89___GCA_002721895.1:0.6700631524,(HCE06462.1|Bacteria___Verrucomicrobiota-Verrucomicrobiae___Pedosphaerales___UBA1100_sp003517285___72.72___GCA_003517285.1:0.6318061408,MBI97580.1|Bacteria___Verrucomicrobiota-Verrucomicrobiae___Pedosphaerales___UBA1100_sp002718935___62.12___GCA_002718935.1:0.4753196313)100:0.8317766169)100:0.4187700529)87:0.1560709638,(MBG87018.1|Bacteria___Verrucomicrobiota-Verrucomicrobiae___Pedosphaerales___GCA-2715965_sp002715965___95.27___GCA_002715965.1:0.7403828914,(HAM71149.1|Bacteria___Verrucomicrobiota-Verrucomicrobiae___Pedosphaerales___UBA11320_sp003452185___86.79___GCA_003452185.1:0.6517787454,(WP-007415604.1|Bacteria___Verrucomicrobiota-Verrucomicrobiae___Pedosphaerales___Pedosphaera_parvula___99.32___GCF_000172555.1:0.3273121507,(HCL92524.1|Bacteria___Verrucomicrobiota-Verrucomicrobiae___Pedosphaerales___UBA8199_sp003527065___62.45___GCA_003527065.1:0.8134875714,PYK98096.1|Bacteria___Verrucomicrobiota-Verrucomicrobiae___Pedosphaerales___AV2_sp003219675___82.47___GCA_003219675.1:0.4635571567)59:0.0674833793)66:0.0992139119)75:0.1394125537)80:0.1575700410)99:0.3073425176,((OGV59548.1|Bacteria___Verrucomicrobiota-Kiritimatiellae___UBA8416___YA12-FULL-60-10_sp001803315___59.12___GCA_001803315.1:1.4573701317,(OGV44568.1|Bacteria___Verrucomicrobiota-Kiritimatiellae___LD1-PB3___GWF2-57-35_sp001804865___91.39___GCA_001804865.1:0.6774454808,OGV65262.1|Bacteria___Verrucomicrobiota-Kiritimatiellae___UBA8416___YA12-FULL-48-11_sp001804885___89.41___GCA_001804885.1:0.9466033985)61:0.2109081352)87:0.2735705164,((MAI20158.1|Bacteria___Verrucomicrobiota-Kiritimatiellae___Kiritimatiellales___UBA1859_sp002691095___70.57___GCA_002691095.1:0.7058469295,MBC47085.1|Bacteria___Verrucomicrobiota-Kiritimatiellae___Kiritimatiellales___GCA-2712105_sp002712105___77.98___GCA_002712105.1:1.2997738093)100:0.9797777879,((PAW79451.1|Bacteria___Verrucomicrobiota-Verrucomicrobiae___Methylacidiphilales___UBA1321_sp002304345___91.89___GCA_002304345.1:0.7479795470,WP-093287918.1|Bacteria___Verrucomicrobiota-Verrucomicrobiae___Methylacidiphilales___GAS474_sp900105685___99.32___GCF_900105685.1:1.0802120904)100:0.9682713919,((WP-106054163.1|Bacteria___Verrucomicrobiota-Lentisphaeria___Victivallales___Victivallis_sp002998355___80.18___GCF_002998355.1:0.2387342849,PVY38451.1|Bacteria___Verrucomicrobiota-Lentisphaeria___Victivallales___Victivallis_vadensis___93.92___GCA_003096415.1:0.3033963739)100:0.6592475084,(HCG24563.1|Bacteria___Verrucomicrobiota-Lentisphaeria___Victivallales___UBA11452_sp003526375___93.89___GCA_003526375.1:0.8633779543,((OGV37670.1|Bacteria___Verrucomicrobiota-Lentisphaeria___Victivallales___GWF2-45-14_sp001804785___93.52___GCA_001804785.1:0.6055648160,OGV51214.1|Bacteria___Verrucomicrobiota-Lentisphaeria___Victivallales___GWF2-44-16_sp001803225___95.41___GCA_001803225.1:0.3811583005)79:0.1436942002,(OGV20570.1|Bacteria___Verrucomicrobiota-Lentisphaeria___Victivallales___GWF2-38-69_sp001803205___94.55___GCA_001803205.1:0.8847703830,OGV61003.1|Bacteria___Verrucomicrobiota-Lentisphaeria___Victivallales___GWF2-50-93_sp001804815___93.81___GCA_001804815.1:0.5670911457)53:0.1428733284)65:0.2045736206)47:0.1307200793)100:0.9051154239)67:0.0753075266)45:0.1358378910)62:0.1380003854)54:0.0515966029)83:0.1419757613)93:0.1495029394,(((AMK13870.1|Archaea___Thermoplasmatota-Thermoplasmata___Methanomassiliicoccales___ISO4-G1_sp001563305___96.37___GCA_001563305.1:1.1195906984,WP-052399252.1|Archaea___Thermoplasmatota-Thermoplasmata___Methanomassiliicoccales___Methanoplasma_termitum___97.85___GCF_000800805.1:0.7206769256)86:0.3754911428,(WP-015504809.1|Archaea___Thermoplasmatota-Thermoplasmata___Methanomassiliicoccales___Methanomethylophilus_alvus___98.39___GCF_000300255.2:0.3534187986,(WP-058747696.1|Archaea___Thermoplasmatota-Thermoplasmata___Methanomassiliicoccales___Methanomethylophilus_sp001481295___92.81___GCF_001481295.1:0.4619597288,(WP-066075142.1|Archaea___Thermoplasmatota-Thermoplasmata___Methanomassiliicoccales___Methanomethylophilus_sp001560915___97.18___GCF_001560915.1:0.4016332176,WP-015492474.1|Archaea___Thermoplasmatota-Thermoplasmata___Methanomassiliicoccales___Methanomethylophilus_sp000350305___97.98___GCF_000350305.1:0.3725723692)86:0.1897092634)53:0.0354954177)100:0.6193382525)100:1.1564933520,((PWU80503.1|Archaea___Crenarchaeota-Nitrososphaeria___Nitrososphaerales___UBA10452_sp003176995___98.06___GCA_003176995.1:1.4640801986,MBQ04028.1|Archaea___Crenarchaeota-Bathyarchaeia___TCS64___GCA-2726865_sp002726865___92.99___GCA_002726865.1:1.5779655550)99:0.5359957507,((MAF96372.1|Bacteria___Proteobacteria-Alphaproteobacteria___Rhodospirillales_A___Casp-alpha2_sp002686255___90.47___GCA_002686255.1:3.3917321660,(WP-079199458.1|Bacteria___Verrucomicrobiota-Verrucomicrobiae___Methylacidiphilales___Methylacidiphilum_fumariolicum___99.32___GCF_000953475.1:0.6644962305,WP-048810218.1|Bacteria___Verrucomicrobiota-Verrucomicrobiae___Methylacidiphilales___Methylacidiphilum_infernorum___98.65___GCF_000019665.1:0.6302717592)100:2.4350303120)13:0.0757795572,((OLD14643.1|Archaea___Crenarchaeota-Bathyarchaeia___40CM-2-53-6___40CM-2-53-6_sp001918745___88.79___GCA_001918745.1:0.4081006654,(OLD56107.1|Archaea___Crenarchaeota-Bathyarchaeia___40CM-2-53-6___40CM-2-53-6_sp001919285___56.23___GCA_001919285.1:0.2775253671,OLB47099.1|Archaea___Crenarchaeota-Bathyarchaeia___40CM-2-53-6___40CM-2-53-6_sp001915065___73.05___GCA_001915065.1:0.2746400337)100:0.4072569637)100:2.3573095720,((((WP-103110606.1|Bacteria___Firmicutes_I-Bacilli_A___Brevibacillales___Brevibacillus_reuszeri_A___99.73___GCF_002897295.1:0.4368300056,WP-095268037.1|Bacteria___Firmicutes_I-Bacilli_A___Paenibacillales___Paenibacillus_campinasensis___99.85___GCF_002272015.1:0.6998044406)100:0.8032809295,((WP-009622132.1|Bacteria___Firmicutes_B-Desulfitobacteriia___Desulfitobacteriales___Desulfosporosinus_sp000224515___99.23___GCF_000224515.1:0.0947224688,WP-014826485.1|Bacteria___Firmicutes_B-Desulfitobacteriia___Desulfitobacteriales___Desulfosporosinus_acidiphilus___99.49___GCF_000255115.2:0.0678873000)100:1.2005516880,(WP-000918313.1|Bacteria___Firmicutes-Bacilli___Bacillales___Bacillus_A_cereus_AD___98.61___GCF_002214725.1:0.5437812938,(WP-090822920.1|Bacteria___Firmicutes_I-Bacilli_A___Paenibacillales___Paenibacillus_E_sp900103825___99.19___GCF_900103825.1:0.5617139849,(WP-024634174.1|Bacteria___Firmicutes_I-Bacilli_A___Paenibacillales___Paenibacillus_sp000499205___99.26___GCF_000499205.1:0.7762348146,(WP-084242426.1|Bacteria___Firmicutes-Bacilli___Bacillales_A___Planomicrobium_A_okeanokoites___99.34___GCF_900176575.1:0.5813603550,WP-071314473.1|Bacteria___Firmicutes-Bacilli___Bacillales___Anaerobacillus_arseniciselenatis___79.74___GCF_001865995.1:0.2941983630)100:0.3854027832)68:0.1079070327)93:0.2792240217)100:1.0749794420)48:0.1705195263)100:0.8022781094,(WP-058938321.1|Archaea___Euryarchaeota-Thermococci___Thermococcales___Thermococcus_celericrescens___98.77___GCF_001484195.1:1.0236048499,(((PTD94697.1|Archaea___Halobacterota-Methanonatronarchaeia___Methanonatronarchaeales___PZKD01_sp003034855___94.58___GCA_003034855.1:0.2514922146,OKY77342.1|Archaea___Halobacterota-Methanonatronarchaeia___Methanonatronarchaeales___Methanohalarchaeum_thermophilum___97.71___GCA_001914405.1:0.2065281992)99:0.2312543769,((PXF56857.1|Archaea___Halobacterota-Methanosarcinia___Methanosarcinales___UBA203_sp003194445___95.92___GCA_003194445.1:0.3966851137,(ABK14036.1|Archaea___Halobacterota-Methanosarcinia___Methanotrichales___Methanothrix_B_thermoacetophila___100___GCA_000014945.1:0.2282211778,(WP-048144169.1|Archaea___Halobacterota-Methanosarcinia___Methanotrichales___Methanothrix_A_harundinacea___99.34___GCF_000235565.1:0.1767599867,OYV08946.1|Archaea___Halobacterota-Methanosarcinia___Methanotrichales___Methanothrix_sp002256595___90.2___GCA_002256595.1:0.1944774059)88:0.1141923973)99:0.1635898921)100:0.2267436804,((PPA80196.1|Archaea___Halobacterota-Methanosarcinia___Methanosarcinales___HR1_sp002926195___95.42___GCA_002926195.1:0.3021190037,(PHP45973.1|Archaea___Halobacterota-Methanosarcinia___Methanosarcinales___EX4572-44_sp002254825___75.82___GCA_002254825.2:0.3205505426,(WP-096205969.1|Archaea___Halobacterota-Methanosarcinia___Methanosarcinales___Methanoperedens_nitroreducens_A___97.71___GCF_900196725.1:0.2580985915,(PWB51706.1|Archaea___Halobacterota-Methanosarcinia___Methanosarcinales___Methanoperedens_sp003104905___98.69___GCA_003104905.1:0.1897469458,(WP-096206420.1|Archaea___Halobacterota-Methanosarcinia___Methanosarcinales___Methanoperedens_nitroreducens_A___97.71___GCF_900196725.1:0.1747228041,PKL54634.1|Archaea___Halobacterota-Methanosarcinia___Methanosarcinales___Methanoperedens_A_sp002839545___96.41___GCA_002839545.1:0.2464949819)64:0.0700456667)38:0.0439463136)100:0.2271220679)99:0.1177925286)67:0.0508736720,(WP-013897706.1|Archaea___Halobacterota-Methanosarcinia___Methanosarcinales___Methanosalsum_zhilinae___99.35___GCF_000217995.1:0.1231915596,((WP-011020991.1|Archaea___Halobacterota-Methanosarcinia___Methanosarcinales___Methanosarcina_acetivorans___95.92___GCF_000007345.1:0.2292301215,WP-013194471.1|Archaea___Halobacterota-Methanosarcinia___Methanosarcinales___Methanohalobium_evestigatum___100___GCF_000196655.1:0.1913872100)82:0.0493298633,(WP-015053203.1|Archaea___Halobacterota-Methanosarcinia___Methanosarcinales___Methanolobus_psychrophilus___99.84___GCF_000306725.1:0.1975532801,(WP-011499721.1|Archaea___Halobacterota-Methanosarcinia___Methanosarcinales___Methanococcoides_burtonii___99.35___GCF_000013725.1:0.1448389060,WP-096712920.1|Archaea___Halobacterota-Methanosarcinia___Methanosarcinales___Methanohalophilus_euhalobius___99.51___GCF_900215215.1:0.2242772443)70:0.0425239013)68:0.0255426358)73:0.0465949636)99:0.1148705570)68:0.0751055250)100:0.2482557027)100:1.2809289580,((OGO61928.1|Bacteria___Chloroflexota-Dehalococcoidia___GIF9___9FT-COMBO-48-23_sp001795315___61.06___GCA_001795315.1:1.0908566255,((PIQ91898.1|Bacteria___Patescibacteria-Paceibacteria___Paceibacterales___GCA-002787255_sp002787255___62.01___GCA_002787255.1:0.8742021510,(OGZ59736.1|Bacteria___Patescibacteria-Paceibacteria___Spechtbacterales___HO2-43-30_sp001819985___70.39___GCA_001819985.1:0.2167190079,MBG95165.1|Bacteria___Chloroflexota-Dehalococcoidia___GCA-2717565___GCA-2717565_sp002717565___93.23___GCA_002717565.1:0.3852973740)100:0.9292357262)78:0.2461790838,(WP-083635354.1|Bacteria___Chloroflexota-Dehalococcoidia___Dehalococcoidales___Dehalogenimonas_formicexedens___95.71___GCF_001953175.1:1.1994381973,((HAV10530.1|Bacteria___Chloroflexota-Dehalococcoidia___GIF9___UBA5629_sp003484395___73.6___GCA_003484395.1:0.3664919773,OGN96375.1|Bacteria___Chloroflexota-Dehalococcoidia___GIF9___RBG-13-51-36_sp001796515___92.24___GCA_001796515.1:0.5497199187)90:0.1293348849,((OGN89233.1|Bacteria___Chloroflexota-Dehalococcoidia___Dehalococcoidales___MGML01_sp001796415___51.32___GCA_001796415.1:0.7224035880,AKG53714.1|Bacteria___Chloroflexota-Dehalococcoidia___Dehalococcoidales___Dehalogenimonas_sp001005265___98.68___GCA_001005265.1:0.3657875830)61:0.0662612852,((AKG53596.1|Bacteria___Chloroflexota-Dehalococcoidia___Dehalococcoidales___Dehalogenimonas_sp001005265___98.68___GCA_001005265.1:0.7642701566,MAH38938.1|Bacteria___Chloroflexota-Dehalococcoidia___Dehalococcoidales___ARS1013_sp002690375___59.98___GCA_002690375.1:0.3231204838)96:0.1814807017,(PIP49232.1|Bacteria___Chloroflexota-Dehalococcoidia___GIF9___20-14-all-45-10_sp002772325___65.77___GCA_002772325.1:0.4239961016,(WP-041331079.1|Bacteria___Chloroflexota-Dehalococcoidia___Dehalococcoidales___Dehalococcoides_mccartyi_A___99.01___GCF_001889305.1:0.3618048876,AKG53580.1|Bacteria___Chloroflexota-Dehalococcoidia___Dehalococcoidales___Dehalogenimonas_sp001005265___98.68___GCA_001005265.1:0.4220273295)100:0.2674740820)55:0.1047432693)58:0.0852262102)55:0.0881841069)56:0.0768501348)60:0.0412836617)60:0.2139523554)100:1.0148772350,((PKP61415.1|Archaea___Altiarchaeota-Altiarchaeia___GCA-002841105___GCA-002841105_sp002841105___77.41___GCA_002841105.1:1.9477906006,(PKP60920.1|Archaea___Altiarchaeota-Altiarchaeia___GCA-002841105___GCA-002841105_sp002841105___77.41___GCA_002841105.1:1.1340406339,(ODS39765.1|Archaea___Altiarchaeota-Altiarchaeia___WOR-SM1-SCG___WOR-SM1-SCG_sp001723835___58.28___GCA_001723835.1:0.3141116824,ODS40774.1|Archaea___Altiarchaeota-Altiarchaeia___WOR-SM1-SCG___WOR-SM1-SCG-A_sp001723845___79.06___GCA_001723845.1:0.3977162769)87:0.2845584306)75:0.2941661647)100:1.3620257160,(((GBE54332.1|Archaea___Hydrothermarchaeota-Hydrothermarchaeia___Hydrothermarchaeales___BMS3B_sp002897955___97.2___GCA_002897955.1:0.9300733625,GBE17888.1|Archaea___Hydrothermarchaeota-Hydrothermarchaeia___Hydrothermarchaeales___BMS3ABIN16_sp002923215___90.22___GCA_002923215.1:1.0193360170)100:1.1537878770,(WP-094531742.1|Archaea___Halobacterota-Halobacteria___Halobacteriales___Halorubrum_halodurans___94.17___GCF_002252985.1:1.9948892459,(GBE54334.1|Archaea___Hydrothermarchaeota-Hydrothermarchaeia___Hydrothermarchaeales___BMS3B_sp002897955___97.2___GCA_002897955.1:0.7649648567,GBE17886.1|Archaea___Hydrothermarchaeota-Hydrothermarchaeia___Hydrothermarchaeales___BMS3ABIN16_sp002923215___90.22___GCA_002923215.1:1.1258809423)100:0.8065178233)75:0.1665984249)85:0.1683922767,(KYH38952.1|Archaea___Crenarchaeota-Bathyarchaeia___B25___B25_sp001593855___74.3___GCA_001593855.1:1.2068946258,(MAX59202.1|Bacteria___Chloroflexota-Dehalococcoidia___UBA3495___UBA11650_sp002710215___90.34___GCA_002710215.1:1.5569349633,((GBE54005.1|Archaea___Hydrothermarchaeota-Hydrothermarchaeia___Hydrothermarchaeales___BMS3B_sp002897955___97.2___GCA_002897955.1:0.6356862252,(GBE17889.1|Archaea___Hydrothermarchaeota-Hydrothermarchaeia___Hydrothermarchaeales___BMS3ABIN16_sp002923215___90.22___GCA_002923215.1:0.2530994825,GBE54331.1|Archaea___Hydrothermarchaeota-Hydrothermarchaeia___Hydrothermarchaeales___BMS3B_sp002897955___97.2___GCA_002897955.1:0.3421870452)100:0.2991497531)92:0.1410196680,(((PXF51557.1|Archaea___Halobacterota-Syntrophoarchaeia___ANME-1___ANME1a_sp003194425___87.91___GCA_003194425.1:0.4124830451,(OFV68251.1|Archaea___Halobacterota-Syntrophoarchaeia___Syntrophoarchaeales___Syntrophoarchaeum_caldarius___96.08___GCA_001766815.1:0.1291595514,OFV66764.1|Archaea___Halobacterota-Syntrophoarchaeia___Syntrophoarchaeales___Syntrophoarchaeum_A_butanivorans___88.89___GCA_001766825.1:0.0771395278)100:0.1169540867)98:0.1389286379,((WP-015591518.1|Archaea___Halobacterota-Archaeoglobi___Archaeoglobales___Archaeoglobus_A_sulfaticallidus___100___GCF_000385565.1:0.1242030939,(WP-048064350.1|Archaea___Halobacterota-Archaeoglobi___Archaeoglobales___Archaeoglobus_fulgidus___100___GCF_000008665.1:0.0904839701,(WP-013684173.1|Archaea___Halobacterota-Archaeoglobi___Archaeoglobales___Archaeoglobus_C_veneficus___99.35___GCF_000194625.1:0.0741807506,(WP-048096892.1|Archaea___Halobacterota-Archaeoglobi___Archaeoglobales___Geoglobus_ahangari___100___GCF_001006045.1:0.1186314063,WP-012940802.1|Archaea___Halobacterota-Archaeoglobi___Archaeoglobales___Archaeoglobus_B_profundus___99.84___GCF_000025285.1:0.0922486205)60:0.0300935963)69:0.0529634900)48:0.0401683591)100:0.3337869225,(WP-109969138.1|Archaea___Halobacterota-Methanomicrobia___Methanomicrobiales___Methanospirillum_lacunae___99.54___GCF_003173355.1:0.2339576309,(WP-007314297.1|Archaea___Halobacterota-Methanomicrobia___Methanomicrobiales___Methanolinea_tarda___99.02___GCF_000235685.2:0.0946274257,(WP-012106235.1|Archaea___Halobacterota-Methanomicrobia___Methanomicrobiales___Methanoregula_boonei___99.54___GCF_000017625.1:0.0880181746,((WP-012617210.1|Archaea___Halobacterota-Methanomicrobia___Methanomicrobiales___Methanosphaerula_palustris___99.84___GCF_000021965.1:0.3106016404,WP-004039240.1|Archaea___Halobacterota-Methanomicrobia___Methanomicrobiales___Methanofollis_liminatans___99.54___GCF_000275865.1:0.0842595803)45:0.0344567504,(WP-042698049.1|Archaea___Halobacterota-Methanomicrobia___Methanomicrobiales___Methanocorpusculum_parvum___98.21___GCF_002287215.1:0.1725938606,WP-048148415.1|Archaea___Halobacterota-Methanomicrobia___Methanomicrobiales___Methanolacinia_paynteri___98.37___GCF_000784355.1:0.0809462997)25:0.0227506876)39:0.0353134493)66:0.0796783536)98:0.1122634460)100:0.2034831720)97:0.1428246826)69:0.0885528750,(((WP-089385912.1|Archaea___Halobacterota-Halobacteria___Halobacteriales___Halorubrum_vacuolatum___98.92___GCF_900188065.1:2.0057891927,PSQ28462.1|Archaea___Halobacterota-Halobacteria___Halobacteriales___QS-9-68-17_sp003023565___95.65___GCA_003023565.1:0.7000557640)52:0.0782959471,((WP-004041953.1|Archaea___Halobacterota-Halobacteria___Halobacteriales___Haloferax_volcanii___98.68___GCF_000025685.1:1.0543036772,WP-058566444.1|Archaea___Halobacterota-Halobacteria___Halobacteriales___Haloferax_sp001469875___99.44___GCF_001469875.2:0.2214423978)98:0.3092243320,(WP-006055899.1|Archaea___Halobacterota-Halobacteria___Halobacteriales___Halogeometricum_borinquense___99.92___GCF_000172995.2:0.4324166056,(WP-082230738.1|Archaea___Halobacterota-Halobacteria___Halobacteriales___Haloprofundus_marisrubri___99.24___GCF_001469955.1:0.7362328844,((WP-089671286.1|Archaea___Halobacterota-Halobacteria___Halobacteriales___Halohasta_litchfieldiae___99.19___GCF_900109065.1:0.7847615334,(WP-090385925.1|Archaea___Halobacterota-Halobacteria___Halobacteriales___Natronobacterium_A_texcoconense___99.57___GCF_900104065.1:0.3051792148,WP-098726317.1|Archaea___Halobacterota-Halobacteria___Halobacteriales___Natrinema_sp002572525___99.35___GCF_002572525.1:0.9012507471)100:0.7884339170)85:0.1518694968,((WP-004514857.1|Archaea___Halobacterota-Halobacteria___Halobacteriales___Haloarcula_vallismortis___99.93___GCF_000337775.1:0.6575859125,ESS11727.1|Archaea___Halobacterota-Halobacteria___Halobacteriales___J07HR59_sp000496235___90.17___GCA_000496235.1:0.8138801625)44:0.1185269859,(WP-079978638.1|Archaea___Halobacterota-Halobacteria___Halobacteriales___Halolamina_sediminis___96.58___GCF_001282785.1:1.3803874226,(PSQ48309.1|Archaea___Halobacterota-Halobacteria___Halobacteriales___Halovenus_sp003022725___82.47___GCA_003022725.1:1.0224565169,WP-059055393.1|Archaea___Halobacterota-Halobacteria___Halobacteriales___Halobacterium_hubeiense___98.65___GCF_001488575.1:0.6999928646)61:0.1392498100)63:0.1419518157)88:0.2906159401)100:0.2887061425)98:0.2506487332)81:0.1031373238)97:0.2209200837)42:0.0485595815,((WP-011322783.1|Archaea___Halobacterota-Halobacteria___Halobacteriales___Natronomonas_pharaonis___99.29___GCF_000026045.1:0.7324753365,WP-089816435.1|Archaea___Halobacterota-Halobacteria___Halobacteriales___Halomicrobium_zhouii___99.93___GCF_900114435.1:0.2981985976)53:0.0456220068,((WP-092536862.1|Archaea___Halobacterota-Halobacteria___Halobacteriales___Halopelagius_longus___99.38___GCF_900100875.1:0.4933722848,(WP-089694735.1|Archaea___Halobacterota-Halobacteria___Halobacteriales___Halogranum_gelatinilyticum___99.57___GCF_900103715.1:0.5361253207,WP-089869303.1|Archaea___Halobacterota-Halobacteria___Halobacteriales___Halogranum_rubrum___99.38___GCF_900114455.1:0.6081528989)100:1.1583088660)65:0.1251892486,(PSQ16966.1|Archaea___Halobacterota-Halobacteria___Halobacteriales___SW-7-71-33_sp003023195___88.72___GCA_003023195.1:0.5242419322,(PSQ05572.1|Archaea___Halobacterota-Halobacteria___Halobacteriales___Halobaculum_sp003020945___94.4___GCA_003020945.1:1.4791744056,((PSP28373.1|Archaea___Halobacterota-Halobacteria___Halobacteriales___Halovenus_sp003021285___68.07___GCA_003021285.1:0.7721897040,(ESS06595.1|Archaea___Halobacterota-Halobacteria___Halobacteriales___A07HB70_sp000496195___85.2___GCA_000496195.1:0.7307805977,WP-092734160.1|Archaea___Halobacterota-Halobacteria___Halobacteriales___Halopenitus_persicus___98.11___GCF_900107205.1:0.4138537516)75:0.1293215057)65:0.1035670195,((WP-007542513.1|Archaea___Halobacterota-Halobacteria___Halobacteriales___Haloferax_larsenii___99.19___GCF_000336955.1:0.3974035415,WP-023392765.1|Archaea___Halobacterota-Halobacteria___Halobacteriales___Halobaculum_tyrrellensis___97.54___GCF_000495475.1:0.3677813280)100:0.3264230044,(WP-005579460.1|Archaea___Halobacterota-Halobacteria___Halobacteriales___Natronobacterium_gregoryi___99.62___GCF_000230715.2:0.6076602624,(WP-049910763.1|Archaea___Halobacterota-Halobacteria___Halobacteriales___Halorubrum_coriense___98.73___GCF_000337035.1:0.6579292470,WP-089672397.1|Archaea___Halobacterota-Halobacteria___Halobacteriales___Halohasta_litchfieldiae___99.19___GCF_900109065.1:0.4405870315)100:0.2922838074)34:0.1324018434)30:0.0604631985)100:0.3726511191)53:0.0514466869)75:0.2333828222)63:0.1449808469)33:0.0773196009)92:0.2495992644)84:0.1274834812)77:0.1579208996)75:0.1244427135)78:0.2100419996)90:0.1685021352)39:0.1316973358)26:0.1608918211)18:0.0668327137)76:0.2717952723)26:0.1454565229,((OGD53506.1|Archaea___Crenarchaeota-Bathyarchaeia___40CM-2-53-6___RBG-13-38-9_sp001775955___81.31___GCA_001775955.1:1.4876573392,((WP-094594079.1|Bacteria___Firmicutes_I-Bacilli_A___Paenibacillales___Paenibacillus_sp002257645___99.84___GCF_002257645.1:0.8680146552,(WP-099682655.1|Bacteria___Firmicutes-Bacilli___Bacillales___Bacillus_pumilus_M___98.89___GCF_002744245.1:0.8492574969,WP-095298044.1|Bacteria___Firmicutes-Bacilli___Bacillales___Bacillus_AY_sp002271785___98.2___GCF_002271785.1:0.6992080589)81:0.4477295093)100:0.9246677454,(CDF43813.1|Bacteria___Firmicutes_A-Clostridia___Lachnospirales___CAG-45_sp000438375___94.11___GCA_000438375.1:1.5744593432,(WP-039258842.1|Bacteria___Firmicutes_A-Clostridia___Clostridiales___Clostridium_H_botulinum_A___100___GCF_001266905.1:1.7920750589,WP-081645620.1|Bacteria___Firmicutes_A-Clostridia___Lachnospirales___COE1_sp000403335___98.16___GCF_000403335.2:1.2163851337)42:0.1204602668)78:0.3333954330)90:0.4601500571)24:0.1684904248,((WP-089698615.1|Archaea___Halobacterota-Halobacteria___Halobacteriales___Halogranum_gelatinilyticum___99.57___GCF_900103715.1:0.9903555861,((WP-092734419.1|Archaea___Halobacterota-Halobacteria___Halobacteriales___Halopenitus_persicus___98.11___GCF_900107205.1:0.2860359989,WP-089806311.1|Archaea___Halobacterota-Halobacteria___Halobacteriales___Halogeometricum_rufum___99.36___GCF_900112175.1:0.4448649049)98:0.1987063658,(WP-014555346.1|Archaea___Halobacterota-Halobacteria___Halobacteriales___Haloquadratum_walsbyi___99.3___GCF_000237865.1:0.3984491932,PSQ38650.1|Archaea___Halobacterota-Halobacteria___Halobacteriales___Halovenus_sp003022845___53.37___GCA_003022845.1:0.3337194710)100:0.2700957560)100:0.5000908567)100:1.0804777790,(ODS40989.1|Archaea___Altiarchaeota-Altiarchaeia___WOR-SM1-SCG___WOR-SM1-SCG_sp001723835___58.28___GCA_001723835.1:2.0922596801,((OLS26264.1|Archaea___Asgardarchaeota-Heimdallarchaeia___LC-3___LC-3_sp001940645___91.59___GCA_001940645.1:0.4117196418,(PWI48967.1|Archaea___Asgardarchaeota-Heimdallarchaeia___B3-JM-08___B3-JM-08_sp003144275___93.69___GCA_003144275.1:0.4424934898,(KXH77455.1|Archaea___Asgardarchaeota-Lokiarchaeia___Thorarchaeales___SMTZ1-83_sp001563325___90.19___GCA_001563325.1:0.0505741482,OLS30664.1|Archaea___Asgardarchaeota-Lokiarchaeia___Thorarchaeales___AB-25_sp001940705___90.12___GCA_001940705.1:0.0871957415)100:0.5432156127)42:0.1169700934)100:2.1033352960,((OLC36913.1|Archaea___Crenarchaeota-Nitrososphaeria___Nitrososphaerales___Nitrosotalea_sp001917995___80.91___GCA_001917995.1:0.0020343462,(WP-100182312.1|Archaea___Crenarchaeota-Nitrososphaeria___Nitrososphaerales___Nitrosotenuis_sp002787055___99.68___GCF_002787055.1:0.1304750329,WP-007550732.1|Archaea___Crenarchaeota-Nitrososphaeria___Nitrososphaerales___Nitrosoarchaeum_koreensis___100___GCF_000220175.1:0.2098019672)62:0.2035274048)100:2.0342876000,(((tr|A4VDW7|A4VDW7-TETTS|Eukarya_.._312017_.._Tetrahymena_thermophila:1.3360547012,((tr|D8LH05|D8LH05-ECTSI|Eukarya_.._2880_.._Ectocarpus_siliculosus:1.2037965870,tr|W4HA54|W4HA54-9STRA|Eukarya_.._112090_.._Aphanomyces_astaci:0.6809913367)81:0.3314434472,((tr|A0A0L0DMS5|A0A0L0DMS5-THETB|Eukarya_.._461836_.._Thecamonas_trahens:1.5101556771,tr|D2VA35|D2VA35-NAEGR|Eukarya_.._5762_.._Naegleria_gruberi:0.8611004596)62:0.2249506518,(BSAL-82620.1|Eukarya_.._75058_.._Bodo_saltans.prot:0.7707211357,(tr|W6L1D5|W6L1D5-9TRYP|Eukarya_.._134006_.._Phytomonas_Hart1:0.5836480876,tr|Q4QCZ3|Q4QCZ3-LEIMA|Eukarya_.._5664_.._Leishmania_major:0.5206570336)98:0.4364166223)100:1.3254194460)40:0.2407976573)86:0.5224300673)97:0.4096795651,(tr|A2F2M2|A2F2M2-TRIVA|Eukarya_.._5722_.._Trichomonas_vaginalis:1.4891129787,(tr|A9RI06|A9RI06-PHYPA|Eukarya_.._3218_.._Physcomitrella_patens:0.9688700330,(((BSAL-20805.1|Eukarya_.._75058_.._Bodo_saltans.prot:0.7896571284,tr|Q4Q0R3|Q4Q0R3-LEIMA|Eukarya_.._5664_.._Leishmania_major:0.6620139305)100:1.6563974710,(sp|Q9UJT1|TBD-HUMAN|Eukarya_.._9606_.._Homo_sapiens:0.4963379060,tr|I7MJY7|I7MJY7-TETTS|Eukarya_.._312017_.._Tetrahymena_thermophila:1.0976353088)47:0.0981966976)32:0.1275618775,((tr|W4GTD2|W4GTD2-9STRA|Eukarya_.._112090_.._Aphanomyces_astaci:0.6671356890,tr|D2VJE2|D2VJE2-NAEGR|Eukarya_.._5762_.._Naegleria_gruberi:0.8576016664)50:0.1684485286,((tr|B9QKL3|B9QKL3-TOXGV|Eukarya_.._432359_.._Toxoplasma_gondii:2.0547532510,tr|A0A0G4EC00|A0A0G4EC00-VITBC|Eukarya_.._1169540_.._Vitrella_brassicaformis:0.8824783334)80:0.3266640054,(tr|A8IRP8|A8IRP8-CHLRE|Eukarya_.._3055_.._Chlamydomonas_reinhardtii:0.9045347161,(tr|A9V3K7|A9V3K7-MONBE|Eukarya_.._81824__Monosiga_.._brevicollis:1.4832457016,tr|D8LE04|D8LE04-ECTSI|Eukarya_.._2880_.._Ectocarpus_siliculosus:0.8726348218)74:0.2751048030)20:0.0837240835)20:0.1084322975)26:0.1238694412)14:0.0774208665)91:0.4426231441)86:0.2827016564)99:0.3120023588,((tr|F0Y3D3|F0Y3D3-AURAN|Eukarya_.._44056_.._Aerococcus_aanophagefferens:0.7669499502,((BSAL-17995.1|Eukarya_.._75058_.._Bodo_saltans.prot:0.3715968301,(tr|W6L754|W6L754-9TRYP|Eukarya_.._134006_.._Phytomonas_Hart1:0.2066294349,tr|Q4QC95|Q4QC95-LEIMA|Eukarya_.._5664_.._Leishmania_major:0.2302693190)100:0.2817847757)100:0.4668728498,((tr|D7FR98|D7FR98-ECTSI|Eukarya_.._2880_.._Ectocarpus_siliculosus:0.4742943750,tr|W4G6P9|W4G6P9-9STRA|Eukarya_.._112090_.._Aphanomyces_astaci:0.3109559075)72:0.1387038447,((tr|A0A125YFX7|A0A125YFX7-TOXGV|Eukarya_.._432359_.._Toxoplasma_gondii:0.9120375040,tr|A0A0G4GSH9|A0A0G4GSH9-VITBC|Eukarya_.._1169540_.._Vitrella_brassicaformis:0.3569341891)67:0.2109471896,((tr|D2VWK0|D2VWK0-NAEGR|Eukarya_.._5762_.._Naegleria_gruberi:0.3805346579,tr|Q22YZ9|Q22YZ9-TETTS|Eukarya_.._312017_.._Tetrahymena_thermophila:0.4379700845)73:0.1088822495,((tr|A9TZR7|A9TZR7-PHYPA|Eukarya_.._3218_.._Physcomitrella_patens:0.5045250012,tr|Q8LRU3|Q8LRU3-CHLRE|Eukarya_.._3055_.._Chlamydomonas_reinhardtii:0.4627013983)82:0.0924781497,((sp|Q9UJT0|TBE-HUMAN|Eukarya_.._9606_.._Homo_sapiens:0.3148363561,(tr|A9VB11|A9VB11-MONBE|Eukarya_.._81824__Monosiga_.._brevicollis:0.5645649713,tr|A0A177WR04|A0A177WR04-BATDE|Eukarya_.._684364_.._Bratachochytrium_dendrobatidis:0.6459224467)52:0.0699802205)97:0.1341988496,(tr|A0A0L0D8Z0|A0A0L0D8Z0-THETB|Eukarya_.._461836_.._Thecamonas_trahens:0.2535925071,(tr|R1DIL5|R1DIL5-EMIHU|Eukarya_.._2903_.._Emilania_huleyi:0.4416715149,tr|A2ELX8|A2ELX8-TRIVA|Eukarya_.._5722_.._Trichomonas_vaginalis:1.4430076460)93:0.1284652171)98:0.1497288795)81:0.0832944412)45:0.0454880346)59:0.0562555308)31:0.0535163004)44:0.1480747565)68:0.1569834486)100:0.6915512664,((((WP-078814221.1|Bacteria___Verrucomicrobiota-Verrucomicrobiae___Verrucomicrobiales___Prosthecobacter_debontii___100___GCF_900167535.1:0.0335381732,WP-078814051.1|Bacteria___Verrucomicrobiota-Verrucomicrobiae___Verrucomicrobiales___Prosthecobacter_debontii___100___GCF_900167535.1:0.1116005378)85:0.0492099640,(HBJ85674.1|Bacteria___Verrucomicrobiota-Verrucomicrobiae___Verrucomicrobiales___Prosthecobacter_sp003506995___82.54___GCA_003506995.1:0.0088221492,(OYW71780.1|Bacteria___Verrucomicrobiota-Verrucomicrobiae___Verrucomicrobiales___Prosthecobacter_sp002279765___93.43___GCA_002279765.1:0.0208642079,OYW71807.1|Bacteria___Verrucomicrobiota-Verrucomicrobiae___Verrucomicrobiales___Prosthecobacter_sp002279765___93.43___GCA_002279765.1:0.0160521690)54:0.0080784976)98:0.0636779081)100:1.0050062510,((OLS18786.1|Archaea___Asgardarchaeota-Lokiarchaeia___LCB-4___LCB-4_sp001940665___96.26___GCA_001940665.1:1.3386593209,(WP-078814050.1|Bacteria___Verrucomicrobiota-Verrucomicrobiae___Verrucomicrobiales___Prosthecobacter_debontii___100___GCF_900167535.1:0.1144168394,(OYW71806.1|Bacteria___Verrucomicrobiota-Verrucomicrobiae___Verrucomicrobiales___Prosthecobacter_sp002279765___93.43___GCA_002279765.1:0.0628163243,WP-078814220.1|Bacteria___Verrucomicrobiota-Verrucomicrobiae___Verrucomicrobiales___Prosthecobacter_debontii___100___GCF_900167535.1:0.0427565584)99:0.1080978972)100:1.1150180000)52:0.1983644018,(tr|A0A151Z4J7|A0A151Z4J7-9MYCE|Eukarya_.._361077_.._Dyctiostelium_lacteum:1.2161489212,(tr|D2VS63|D2VS63-NAEGR|Eukarya_.._5762_.._Naegleria_gruberi:1.9753334027,(((tr|Q23WP5|Q23WP5-TETTS|Eukarya_.._312017_.._Tetrahymena_thermophila:1.0818261679,tr|I7LY16|I7LY16-TETTS|Eukarya_.._312017_.._Tetrahymena_thermophila:0.8301611979)97:0.3591646550,((tr|D2UYU9|D2UYU9-NAEGR|Eukarya_.._5762_.._Naegleria_gruberi:0.2753076236,tr|D2VZB7|D2VZB7-NAEGR|Eukarya_.._5762_.._Naegleria_gruberi:0.2420171531)100:0.6041129179,(tr|B6KJK8|B6KJK8-TOXGV|Eukarya_.._432359_.._Toxoplasma_gondii:1.1703766644,(tr|D2V982|D2V982-NAEGR|Eukarya_.._5762_.._Naegleria_gruberi:1.2220920692,(tr|D2VQL5|D2VQL5-NAEGR|Eukarya_.._5762_.._Naegleria_gruberi:1.0839281855,((tr|D2VT78|D2VT78-NAEGR|Eukarya_.._5762_.._Naegleria_gruberi:1.3403719693,tr|D2VC66|D2VC66-NAEGR|Eukarya_.._5762_.._Naegleria_gruberi:0.9490423595)43:0.1180934821,(tr|D2VT10|D2VT10-NAEGR|Eukarya_.._5762_.._Naegleria_gruberi:0.3637742883,tr|D2V7X5|D2V7X5-NAEGR|Eukarya_.._5762_.._Naegleria_gruberi:0.3716068448)100:0.4365819222)85:0.3131666464)100:0.5453315389)97:0.2920041078)46:0.0601492854)59:0.0897653951)41:0.0238087788,((tr|A0A0G4H6Z4|A0A0G4H6Z4-VITBC|Eukarya_.._1169540_.._Vitrella_brassicaformis:1.5430158573,tr|Q9VED6|Q9VED6-DROME|Eukarya_.._7227_.._Drosophila_melanogaster:0.6402110464)66:0.1529904615,(HAN75016.1|Bacteria___Cyanobacteria-Cyanobacteriia___Cyanobacteriales___Planktothrix_sp003456035___78.25___GCA_003456035.1:0.6996223570,((sp|P06606|TBA4-DROME|Eukarya_.._7227_.._Drosophila_melanogaster:0.3515034522,((tr|A2R599|A2R599-ASPNC|Eukarya_.._425011_.._Aspergillus_niger:0.3375579433,tr|A0A058ZEW1|A0A058ZEW1-9EUKA|Eukarya_.._691883_.._Fonticula_alba:0.1855025883)68:0.0450249026,((sp|P09734|TBA3-YEAST|Eukarya_.._4932_.._Saccharomyces_cerevisiea:0.2089942571,sp|P04688|TBA1-SCHPO|Eukarya_.._284812_.._Schizosaccharomyces_pombe:0.1576726827)94:0.0786727046,(tr|A0A0L0D0T1|A0A0L0D0T1-THETB|Eukarya_.._461836_.._Thecamonas_trahens:0.1226204487,(sp|A6NHL2|TBAL3-HUMAN|Eukarya_.._9606_.._Homo_sapiens:0.2875702581,sp|P52274|TBA8-CAEEL|Eukarya_.._6239_.._Caenorhabditis_elegans:0.1869974556)57:0.0292228868)85:0.0463953915)60:0.0188492734)61:0.0350935570)52:0.0226063845,((tr|B9PGQ9|B9PGQ9-TOXGV|Eukarya_.._432359_.._Toxoplasma_gondii:0.3873623025,(tr|L8GIC4|L8GIC4-ACACA|Eukarya_.._1257118_.._Acanthamoeba_castellanii:0.0101249263,tr|L8H9T9|L8H9T9-ACACA|Eukarya_.._1257118_.._Acanthamoeba_castellanii:0.2386116537)100:0.2097009465)79:0.0380347698,((tr|A0A152A439|A0A152A439-9MYCE|Eukarya_.._361077_.._Dyctiostelium_lacteum:0.1356339454,(tr|Q54TA6|Q54TA6-DICDI|Eukarya_.._44689_.._Dyctiostelium_discoideum:0.2592287760,tr|A0A152A8Z7|A0A152A8Z7-9MYCE|Eukarya_.._361077_.._Dyctiostelium_lacteum:0.2378528213)90:0.0892744651)100:0.1282436834,(tr|W4GD80|W4GD80-9STRA|Eukarya_.._112090_.._Aphanomyces_astaci:0.1494550961,(tr|Q22CD2|Q22CD2-TETTS|Eukarya_.._312017_.._Tetrahymena_thermophila:0.9722840448,(tr|D2VLJ4|D2VLJ4-NAEGR|Eukarya_.._5762_.._Naegleria_gruberi:0.2434525159,tr|D2VCP5|D2VCP5-NAEGR|Eukarya_.._5762_.._Naegleria_gruberi:0.1699933581)100:0.1915695016)95:0.0894089170)83:0.0453243155)80:0.0331539382)97:0.0911030362)84:0.1008769952)48:0.0534035812)77:0.1463458591)79:0.0831412276)63:0.0493946967)92:0.1380160075)46:0.0772267584)16:0.0403758179,((tr|A0A058ZF67|A0A058ZF67-9EUKA|Eukarya_.._691883_.._Fonticula_alba:1.3841885907,(sp|P34475|TBG-CAEEL|Eukarya_.._6239_.._Caenorhabditis_elegans:0.8231666489,(sp|P53378|TBG-YEAST|Eukarya_.._4932_.._Saccharomyces_cerevisiea:1.1789469492,(tr|M1V5W4|M1V5W4-CYAM1|Eukarya_.._280699_.._Cyanidioschyzon_merolae:0.5827700162,(tr|A2EAH1|A2EAH1-TRIVA|Eukarya_.._5722_.._Trichomonas_vaginalis:0.7612009697,((tr|A2QRL5|A2QRL5-ASPNC|Eukarya_.._425011_.._Aspergillus_niger:0.2820125054,tr|A0A177WM70|A0A177WM70-BATDE|Eukarya_.._684364_.._Bratachochytrium_dendrobatidis:0.1654969098)97:0.0929023792,((sp|Q55AR3|TBG-DICDI|Eukarya_.._44689_.._Dyctiostelium_discoideum:0.2943106517,tr|Q23FR3|Q23FR3-TETTS|Eukarya_.._312017_.._Tetrahymena_thermophila:0.3142665730)85:0.1242068069,((sp|P23257|TBG1-DROME|Eukarya_.._7227_.._Drosophila_melanogaster:0.2735269067,tr|A9V4R8|A9V4R8-MONBE|Eukarya_.._81824__Monosiga_.._brevicollis:0.2046613936)68:0.0392450584,(tr|A0A0D2VSX2|A0A0D2VSX2-CAPO3|Eukarya_.._595528_.._Capsaspora_owczarzaki:0.1760908558,(tr|M2Y3E5|M2Y3E5-GALSU|Eukarya_.._130081_.._Galdiera_sulphuraria:0.2078954607,(tr|A0A0G4F4U5|A0A0G4F4U5-VITBC|Eukarya_.._1169540_.._Vitrella_brassicaformis:0.1755338089,(tr|A9TMJ1|A9TMJ1-PHYPA|Eukarya_.._3218_.._Physcomitrella_patens:0.1146615238,(tr|R1CRG8|R1CRG8-EMIHU|Eukarya_.._2903_.._Emilania_huleyi:0.2731663720,(tr|A8INY3|A8INY3-CHLRE|Eukarya_.._3055_.._Chlamydomonas_reinhardtii:0.2533480875,((tr|A0A0L0DCQ1|A0A0L0DCQ1-THETB|Eukarya_.._461836_.._Thecamonas_trahens:0.2423915201,(BSAL-85470.1|Eukarya_.._75058_.._Bodo_saltans.prot:0.3364189607,tr|D2V7C2|D2V7C2-NAEGR|Eukarya_.._5762_.._Naegleria_gruberi:0.3001691899)93:0.0665149959)68:0.0467602686,(tr|F0Y410|F0Y410-AURAN|Eukarya_.._44056_.._Aerococcus_aanophagefferens:0.2065970894,(tr|A0A1E7EX98|A0A1E7EX98-9STRA|Eukarya_.._635003_.._Fragilariopsis_cylindrus:0.2413246186,tr|D7FLA9|D7FLA9-ECTSI|Eukarya_.._2880_.._Ectocarpus_siliculosus:0.0818480752)55:0.0269022594)98:0.0697372586)25:0.0161814348)21:0.0196412332)50:0.0244865709)39:0.0118553900)56:0.0241197284)34:0.0311715446)22:0.0291150352)17:0.0205772668)46:0.0278482333)72:0.0903418979)65:0.0493444990)98:0.2096582208)36:0.1235122958)67:0.1502510131)100:0.6346417862,((tr|L8H0R9|L8H0R9-ACACA|Eukarya_.._1257118_.._Acanthamoeba_castellanii:2.1676059393,(tr|Q24D62|Q24D62-TETTS|Eukarya_.._312017_.._Tetrahymena_thermophila:1.0761298213,(tr|Q24HJ7|Q24HJ7-TETTS|Eukarya_.._312017_.._Tetrahymena_thermophila:0.6728720917,tr|Q22UN3|Q22UN3-TETTS|Eukarya_.._312017_.._Tetrahymena_thermophila:0.5852013549)100:1.6222629230)66:0.1336793596)54:0.1065524781,((tr|D2W0C0|D2W0C0-NAEGR|Eukarya_.._5762_.._Naegleria_gruberi:0.6031704898,(tr|D2VRJ5|D2VRJ5-NAEGR|Eukarya_.._5762_.._Naegleria_gruberi:0.8066531408,(tr|D2VKR7|D2VKR7-NAEGR|Eukarya_.._5762_.._Naegleria_gruberi:2.1018012531,(tr|D2VY59|D2VY59-NAEGR|Eukarya_.._5762_.._Naegleria_gruberi:0.5772486304,tr|D2VYW1|D2VYW1-NAEGR|Eukarya_.._5762_.._Naegleria_gruberi:0.3572722264)100:0.4697183051)53:0.1193401400)47:0.1994513249)71:0.1185679240,((tr|A0A0G4ED06|A0A0G4ED06-VITBC|Eukarya_.._1169540_.._Vitrella_brassicaformis:0.0543315432,tr|A0A0G4GWU6|A0A0G4GWU6-VITBC|Eukarya_.._1169540_.._Vitrella_brassicaformis:0.2570010441)100:1.1355789670,((tr|D2VXR9|D2VXR9-NAEGR|Eukarya_.._5762_.._Naegleria_gruberi:0.1590269163,tr|D2VDA8|D2VDA8-NAEGR|Eukarya_.._5762_.._Naegleria_gruberi:0.2075717929)97:0.1176875541,((tr|L8HE63|L8HE63-ACACA|Eukarya_.._1257118_.._Acanthamoeba_castellanii:0.2744542043,tr|A2FPA6|A2FPA6-TRIVA|Eukarya_.._5722_.._Trichomonas_vaginalis:0.3687050291)59:0.0340298707,(((tr|Q24D63|Q24D63-TETTS|Eukarya_.._312017_.._Tetrahymena_thermophila:0.4320276085,(tr|Q227Z6|Q227Z6-TETTS|Eukarya_.._312017_.._Tetrahymena_thermophila:0.5628332904,tr|Q22ED2|Q22ED2-TETTS|Eukarya_.._312017_.._Tetrahymena_thermophila:0.3725278691)100:0.1898009497)86:0.0584011138,(tr|R1DZ10|R1DZ10-EMIHU|Eukarya_.._2903_.._Emilania_huleyi:0.8801832148,(tr|F0Y8A1|F0Y8A1-AURAN|Eukarya_.._44056_.._Aerococcus_aanophagefferens:0.1606030942,tr|A0A0G4G2S2|A0A0G4G2S2-VITBC|Eukarya_.._1169540_.._Vitrella_brassicaformis:0.0290951167)69:0.0259754578)53:0.0287217867)64:0.0395749689,((tr|A0A177WHL9|A0A177WHL9-BATDE|Eukarya_.._684364_.._Bratachochytrium_dendrobatidis:0.2747439450,(sp|P02557|TBB-YEAST|Eukarya_.._4932_.._Saccharomyces_cerevisiea:0.1935216685,sp|P05219|TBB-SCHPO|Eukarya_.._284812_.._Schizosaccharomyces_pombe:0.1755687331)96:0.0716156407)45:0.0481121157,(tr|A0A0B4J269|A0A0B4J269-HUMAN|Eukarya_.._9606_.._Homo_sapiens:0.1925738370,(sp|Q9H4B7|TBB1-HUMAN|Eukarya_.._9606_.._Homo_sapiens:0.1657332160,(sp|Q9VRX3|TBBP-DROME|Eukarya_.._7227_.._Drosophila_melanogaster:0.8350929313,tr|G5EF01|G5EF01-CAEEL|Eukarya_.._6239_.._Caenorhabditis_elegans:0.5574861197)88:0.1145001250)44:0.0535714562)42:0.0201300008)90:0.0542398130)72:0.0451982108)97:0.0863550241)100:0.1849251411)57:0.0649323183)53:0.1200825709)91:0.1684323684)45:0.1208160869)83:0.1746613274)97:0.3851016501)98:0.5063782580)93:0.4117940312)37:0.1983861743)60:0.1558923163)94:0.3965795667)21:0.1526524463)90:0.2747490885)36:0.0267406922)37:0.1597615086)50:0.1903311063)73:0.1467003755)65:0.1225117688)72:0.1027748760)26:0.0238474316,((((OYT64106.1|Archaea___Crenarchaeota-Nitrososphaeria___EX4484-205___EX4484-205_sp002255045___91.75___GCA_002255045.1:1.9314907109,WP-052568240.1|Archaea___Crenarchaeota-Korarchaeia___Korarchaeales___Korarchaeum_cryptofilum___93.39___GCF_000019605.1:1.2130377910)97:0.3853302743,(OYT64102.1|Archaea___Crenarchaeota-Nitrososphaeria___EX4484-205___EX4484-205_sp002255045___91.75___GCA_002255045.1:1.2411935356,WP-012309541.1|Archaea___Crenarchaeota-Korarchaeia___Korarchaeales___Korarchaeum_cryptofilum___93.39___GCF_000019605.1:0.9789326960)99:0.3716733328)77:0.1773109588,(WP-012309540.1|Archaea___Crenarchaeota-Korarchaeia___Korarchaeales___Korarchaeum_cryptofilum___93.39___GCF_000019605.1:1.5182746357,(WP-012309538.1|Archaea___Crenarchaeota-Korarchaeia___Korarchaeales___Korarchaeum_cryptofilum___93.39___GCF_000019605.1:0.8135121327,(WP-083758174.1|Archaea___Crenarchaeota-Korarchaeia___Korarchaeales___Korarchaeum_cryptofilum___93.39___GCF_000019605.1:0.9846374144,OYT64105.1|Archaea___Crenarchaeota-Nitrososphaeria___EX4484-205___EX4484-205_sp002255045___91.75___GCA_002255045.1:1.3194585099)100:0.4587715270)57:0.1670641612)93:0.3011096910)100:0.7779734946,(((AMD29617.1|Archaea___Nanoarchaeota-Nanoarchaeia___Nanoarchaeales___Nanopusillus_acidilobi___74.07___GCA_001552015.1:0.7105521122,AAR38988.1|Archaea___Nanoarchaeota-Nanoarchaeia___Nanoarchaeales___Nanoarchaeum_equitans___73.13___GCA_000008085.1:0.6015976011)100:0.2760768034,((((WP-048202251.1|Archaea___Euryarchaeota-Methanococci___Methanococcales___Methanocaldococcus_bathoardescens___99.52___GCF_000739065.1:0.0756052491,(WP-004590567.1|Archaea___Euryarchaeota-Methanococci___Methanococcales___Methanocaldococcus_A_villosus___94.52___GCF_000371805.1:0.1269934787,WP-013100755.1|Archaea___Euryarchaeota-Methanococci___Methanococcales___Methanocaldococcus_A_infernus___99.05___GCF_000092305.1:0.1238431754)77:0.0444805950)94:0.1005372300,(WP-048115772.1|Archaea___Euryarchaeota-Methanococci___Methanococcales___Methanotorris_formicicus___99.52___GCF_000243455.1:0.1545194753,((WP-011973722.1|Archaea___Euryarchaeota-Methanococci___Methanococcales___Methanothermococcus_A_aeolicus___99.03___GCF_000017185.1:0.0974113457,WP-013866709.1|Archaea___Euryarchaeota-Methanococci___Methanococcales___Methanothermococcus_A_okinawensis___99.05___GCF_000179575.2:0.1068059535)100:0.0684860904,(WP-018154582.1|Archaea___Euryarchaeota-Methanococci___Methanococcales___Methanothermococcus_thermolithotrophicus___91.19___GCF_000376965.1:0.0892887388,(WP-013180869.1|Archaea___Euryarchaeota-Methanococci___Methanococcales___Methanococcus_voltae___99.05___GCF_000006175.1:0.1563445856,WP-011972555.1|Archaea___Euryarchaeota-Methanococci___Methanococcales___Methanococcus_vannielii___99.5___GCF_000017165.1:0.1070640217)99:0.0630169717)71:0.0149345843)100:0.2193817041)89:0.0686194632)100:0.3770108996,(((GBE53908.1|Archaea___Hydrothermarchaeota-Hydrothermarchaeia___Hydrothermarchaeales___BMS3B_sp002897955___97.2___GCA_002897955.1:0.1980071683,GBE18400.1|Archaea___Hydrothermarchaeota-Hydrothermarchaeia___Hydrothermarchaeales___BMS3ABIN16_sp002923215___90.22___GCA_002923215.1:0.2855983435)100:0.2079570575,((WP-012309986.1|Archaea___Crenarchaeota-Korarchaeia___Korarchaeales___Korarchaeum_cryptofilum___93.39___GCF_000019605.1:0.8067496060,(AAM02034.1|Archaea___Euryarchaeota-Methanopyri___Methanopyrales___Methanopyrus_kandleri___96.74___GCA_000007185.1:0.5194618693,(OLS17546.1|Archaea___Asgardarchaeota-Lokiarchaeia___LCB-4___LCB-4_sp001940665___96.26___GCA_001940665.1:0.7055787592,((KXH77811.1|Archaea___Asgardarchaeota-Lokiarchaeia___Thorarchaeales___SMTZ1-83_sp001563325___90.19___GCA_001563325.1:0.0887445513,OLS26346.1|Archaea___Asgardarchaeota-Lokiarchaeia___Thorarchaeales___AB-25_sp001940705___90.12___GCA_001940705.1:0.1089793065)100:0.6671198464,((PWI49717.1|Archaea___Asgardarchaeota-Heimdallarchaeia___B3-JM-08___B3-JM-08_sp003144275___93.69___GCA_003144275.1:0.4088269099,OLS21975.1|Archaea___Asgardarchaeota-Heimdallarchaeia___LC-3___LC-3_sp001940645___91.59___GCA_001940645.1:0.4112300621)100:0.3426171126,((OGS45336.1|Archaea___Thermoplasmatota-Thermoplasmata___RBG-16-68-12___RBG-16-68-12_sp001800745___77.47___GCA_001800745.1:0.1452064970,OGS60042.1|Archaea___Thermoplasmatota-Thermoplasmata___RBG-16-68-12___RBG-16-68-12_sp001800825___96.67___GCA_001800825.1:0.1973684008)100:1.6999885530,(OLS31474.1|Archaea___Asgardarchaeota-Heimdallarchaeia___UBA460___UBA460_sp001940755___79.37___GCA_001940755.1:0.9788566381,MBS85472.1|Archaea___Asgardarchaeota-Heimdallarchaeia___LC-2___GCA-2728275_sp002728275___83.18___GCA_002728275.1:0.8468984004)39:0.1245116805)31:0.0723746515)46:0.1174879616)78:0.0886334982)77:0.1124168086)68:0.0444661034)74:0.0891343197,(((WP-068322796.1|Archaea___Euryarchaeota-Thermococci___Thermococcales___Pyrococcus_kukulkanii___100___GCF_001577775.1:0.1728428423,WP-048164484.1|Archaea___Euryarchaeota-Thermococci___Thermococcales___Palaeococcus_A_pacificus___99.5___GCF_000725425.1:0.1427955556)100:0.2985430962,(KYC55309.1|Archaea___Euryarchaeota-Thermococci___Methanofastidiosales___Methanofastidiosum_sp001587595___84.54___GCA_001587595.1:0.3058114317,(KUO39120.1|Archaea___Hadarchaeota-Hadarchaeia___Hadarchaeales___DG-33_sp001515185___63.87___GCA_001515185.1:0.2006124993,KUO40134.1|Archaea___Hadarchaeota-Hadarchaeia___Hadarchaeales___Hadarchaeum_yellowstonense___89.72___GCA_001515205.2:0.1309311974)100:0.3186806593)85:0.0738187996)69:0.0750313364,(WP-013413333.1|Archaea___Euryarchaeota-Methanobacteria___Methanobacteriales___Methanothermus_fervidus___100___GCF_000166095.1:0.1914637933,((WP-074358372.1|Archaea___Euryarchaeota-Methanobacteria___Methanobacteriales___Methanothermobacter_wolfeii___100___GCF_900095815.1:0.1220226412,(WP-011406845.1|Archaea___Euryarchaeota-Methanobacteria___Methanobacteriales___Methanosphaera_stadtmanae___97.2___GCF_000012545.1:0.3052160677,WP-013824941.1|Archaea___Euryarchaeota-Methanobacteria___Methanobacteriales___Methanobacterium_C_paludis___99.73___GCF_000214725.1:0.0762829207)99:0.1066603457)58:0.0297382802,((WP-067089571.1|Archaea___Euryarchaeota-Methanobacteria___Methanobacteriales___Methanobrevibacter_D_curvatus___97.6___GCF_001639295.1:0.6386279676,WP-066973172.1|Archaea___Euryarchaeota-Methanobacteria___Methanobacteriales___Methanobrevibacter_D_filiformis___96___GCF_001639265.1:0.0991777631)76:0.0647368848,(WP-080459331.1|Archaea___Euryarchaeota-Methanobacteria___Methanobacteriales___Methanobrevibacter_C_arboriphilus___100___GCF_002072215.1:0.1450054862,(WP-012955283.1|Archaea___Euryarchaeota-Methanobacteria___Methanobacteriales___Methanobrevibacter_ruminantium___99.14___GCF_000024185.1:0.1355903054,(WP-088538267.1|Archaea___Euryarchaeota-Methanobacteria___Methanobacteriales___Methanobrevibacter_B_sp002208625___100___GCF_002208625.1:0.2474633991,PWB85015.1|Archaea___Euryarchaeota-Methanobacteria___Methanobacteriales___Methanobrevibacter_A_woesei___100___GCA_003111605.1:0.1457890186)69:0.0485040395)79:0.0449702078)49:0.0267344439)93:0.1010503234)88:0.1140420868)100:0.3428866510)43:0.0437420013)31:0.0443465949)69:0.0632590309,(MAF89608.1|Archaea___UAP2-UBA543___UBA543___UBA55_sp002687935___87.85___GCA_002687935.1:0.5333354787,((OYT35481.1|Archaea___EX4484-52-EX4484-52___EX4484-52___EX4484-52_sp002254415___59.81___GCA_002254415.1:0.4684483396,((EGQ40458.1|Archaea___Nanohaloarchaeota-Nanosalinia___Nanosalinales___Nanosalinarum_sp000220355___78.58___GCA_000220355.1:0.1138937348,(PSH00001.1|Archaea___Nanohaloarchaeota-Nanosalinia___Nanosalinales___SW-4-43-9_sp003009815___74.56___GCA_003009815.1:0.0458340258,(EGQ43877.1|Archaea___Nanohaloarchaeota-Nanosalinia___Nanosalinales___Nanosalina_sp000220375___75.39___GCA_000220375.1:0.0732129942,AOV94573.1|Archaea___Nanohaloarchaeota-Nanosalinia___Nanosalinales___SG9_sp001761425___87.77___GCA_001761425.1:0.0316338553)87:0.0551292680)73:0.0482263993)100:0.3091705351,((PJB76003.1|Archaea___Aenigmarchaeota-Aenigmarchaeia___CG10238-14___CG10238-14_sp002789635___78.5___GCA_002789635.1:0.1464399166,OGI15676.1|Archaea___Aenigmarchaeota-Aenigmarchaeia___CG10238-14___RBG-16-49-10_sp001784635___74.92___GCA_001784635.1:0.1419311349)100:0.2743637184,(OYT42707.1|Archaea___Aenigmarchaeota-Aenigmarchaeia___CG10238-14___EX4484-224_sp002254545___68.22___GCA_002254545.1:0.2783404674,(KHO47550.1|Archaea___Aenigmarchaeota-Aenigmarchaeia___GW2011-AR5___GW2011-AR5_sp000806115___76.64___GCA_000806115.1:0.1975802494,MAH43118.1|Archaea___Aenigmarchaeota-Aenigmarchaeia___GW2011-AR5___GCA-2688965_sp002688965___76.79___GCA_002688965.1:0.1754745482)100:0.1353854931)56:0.0246931086)88:0.0803668217)49:0.0377693710)92:0.0802968335,((MAG48179.1|Archaea___Nanoarchaeota-Nanoarchaeia___UBA10117___ARS21_sp002686215___52.8___GCA_002686215.1:0.4502260839,((PIU62786.1|Archaea___Nanoarchaeota-Nanoarchaeia___CG07-land___CG07-land_sp002779595___76.25___GCA_002779595.1:0.2841372933,PIO00152.1|Archaea___Nanoarchaeota-Nanoarchaeia___PEZQ01___PEZQ01_sp002763265___82.71___GCA_002763265.1:0.2332150822)91:0.0995831876,((PIN92328.1|Archaea___Nanoarchaeota-Nanoarchaeia___Pacearchaeales___CG1-02-31-27_sp002763115___72.43___GCA_002763115.1:0.3030653004,OYT37928.1|Archaea___Nanoarchaeota-Nanoarchaeia___Pacearchaeales___EX4484-31_sp002254805___50.24___GCA_002254805.1:0.1784356869)88:0.0447311642,(PIU76134.1|Archaea___Nanoarchaeota-Nanoarchaeia___Pacearchaeales___PEVX01_sp002780285___68.46___GCA_002780285.1:0.2395521084,((PIN94639.1|Archaea___Nanoarchaeota-Nanoarchaeia___Pacearchaeales___PFCU01_sp002763155___60.9___GCA_002763155.1:0.1639632152,OIO41745.1|Archaea___Nanoarchaeota-Nanoarchaeia___Pacearchaeales___CG1-02-32-21_sp001872185___64.8___GCA_001872185.1:0.1302943711)100:0.2107834732,((MAG02673.1|Archaea___Nanoarchaeota-Nanoarchaeia___Pacearchaeales___ARS1180_sp002688335___65.81___GCA_002688335.1:0.2538834401,OGJ19975.1|Archaea___Nanoarchaeota-Nanoarchaeia___Pacearchaeales___MFWN01_sp001786395___62.44___GCA_001786395.1:0.1727582721)26:0.0364972925,((PIN92141.1|Archaea___Nanoarchaeota-Nanoarchaeia___Pacearchaeales___PFDC01_sp002763035___63.01___GCA_002763035.1:0.1936837366,(PIN71309.1|Archaea___Nanoarchaeota-Nanoarchaeia___Pacearchaeales___GW2011-AR1_sp002762735___66.59___GCA_002762735.1:0.1960477067,(KHO55414.1|Archaea___Nanoarchaeota-Nanoarchaeia___Pacearchaeales___JWKY01_sp000806015___57.01___GCA_000806015.1:0.2137256210,MBT96487.1|Archaea___Nanoarchaeota-Nanoarchaeia___Pacearchaeales___NP1466_sp002731115___59.11___GCA_002731115.1:0.0973166574)41:0.0293458193)93:0.0576531097)55:0.0350421536,((MAH49420.1|Archaea___Nanoarchaeota-Nanoarchaeia___Pacearchaeales___ARS10_sp002690445___52.96___GCA_002690445.1:0.2040842520,MAG39834.1|Archaea___Nanoarchaeota-Nanoarchaeia___Pacearchaeales___ARS1160_sp002688415___69.24___GCA_002688415.1:0.2465505134)100:0.1438363043,(PIN90800.1|Archaea___Nanoarchaeota-Nanoarchaeia___Pacearchaeales___1-14-0-10-34-76_sp002763075___65.11___GCA_002763075.1:0.1815530853,(MAE49571.1|Archaea___Nanoarchaeota-Nanoarchaeia___Pacearchaeales___ARS50_sp002687255___61.77___GCA_002687255.1:0.1662965418,MAG28258.1|Archaea___Nanoarchaeota-Nanoarchaeia___Pacearchaeales___ARS23_sp002686195___57.32___GCA_002686195.1:0.1524951754)100:0.1109531365)95:0.0575418872)90:0.0840484989)16:0.0115964485)24:0.0305065542)96:0.0662388223)66:0.0365898016)100:0.1597059754)73:0.0585834127)30:0.0216177555,(((MAG52952.1|Archaea___Nanoarchaeota-Nanoarchaeia___SCGC-AAA011-G17___ARS1403_sp002688395___61.84___GCA_002688395.1:0.1790848589,MAG50449.1|Archaea___Nanoarchaeota-Nanoarchaeia___SCGC-AAA011-G17___GCA-2687815_sp002687815___73.36___GCA_002687815.1:0.1871543665)67:0.0474487562,(MAG47031.1|Archaea___Nanoarchaeota-Nanoarchaeia___SCGC-AAA011-G17___GCA-2688355_sp002688355___78.5___GCA_002688355.1:0.1937594069,(KHO53246.1|Archaea___Nanoarchaeota-Nanoarchaeia___SCGC-AAA011-G17___GW2011-AR18_sp000806155___76.87___GCA_000806155.1:0.2461400922,AJF62308.1|Archaea___Nanoarchaeota-Nanoarchaeia___SCGC-AAA011-G17___GW2011-AR20_sp000830315___75.47___GCA_000830315.1:0.1747447631)59:0.0294188645)63:0.0260602574)70:0.0179517823,((KYK26402.1|Archaea___Nanoarchaeota-Nanoarchaeia___Woesearchaeales___SM23-78_sp001595785___82.24___GCA_001595785.1:0.1444454717,(PIN81271.1|Archaea___Nanoarchaeota-Nanoarchaeia___Woesearchaeales___21-14-0-10-32-9_sp002762915___69.19___GCA_002762915.1:0.2008406649,MAG39175.1|Archaea___Nanoarchaeota-Nanoarchaeia___Woesearchaeales___GCA-2686295_sp002686295___77.57___GCA_002686295.1:0.1897284699)47:0.0406612033)67:0.0510128942,((PIN70365.1|Archaea___Nanoarchaeota-Nanoarchaeia___Woesearchaeales___CG08-08-20-14_sp002762705___73.69___GCA_002762705.1:0.2079050095,PLW80104.1|Archaea___Nanoarchaeota-Nanoarchaeia___Woesearchaeales___BM511_sp002867475___85.05___GCA_002867475.1:0.2207845941)65:0.0667337116,((MAE42313.1|Archaea___Nanoarchaeota-Nanoarchaeia___Woesearchaeales___GCA-2686855_sp002686855___74.3___GCA_002686855.1:0.1903014791,(PIN87007.1|Archaea___Nanoarchaeota-Nanoarchaeia___Woesearchaeales___1-14-0-10-44-13_sp002762985___85.98___GCA_002762985.1:0.1673538935,(OIO65260.1|Archaea___Nanoarchaeota-Nanoarchaeia___Woesearchaeales___CG1-02-57-44_sp001871415___79.91___GCA_001871415.1:0.2514480101,AJF62043.1|Archaea___Nanoarchaeota-Nanoarchaeia___Woesearchaeales___GW2011-AR15_sp000830295___86.92___GCA_000830295.1:0.1975273571)56:0.0431361614)91:0.0593360507)31:0.0330879773,(PIU29931.1|Archaea___Nanoarchaeota-Nanoarchaeia___Woesearchaeales___0-14-0-80-44-23_sp002779235___84.11___GCA_002779235.1:0.3177707460,((PIO04516.1|Archaea___Nanoarchaeota-Nanoarchaeia___Woesearchaeales___CG1-02-47-18_sp002763335___77.57___GCA_002763335.1:0.0904012282,MAG15510.1|Archaea___Nanoarchaeota-Nanoarchaeia___Woesearchaeales___UBA492_sp002688315___86.21___GCA_002688315.1:0.1925406159)93:0.0639371158,(PIN74810.1|Archaea___Nanoarchaeota-Nanoarchaeia___Woesearchaeales___1-14-0-10-37-12_sp002762795___78.5___GCA_002762795.1:0.2493722366,(MAF99369.1|Archaea___Nanoarchaeota-Nanoarchaeia___Woesearchaeales___NZBF01_sp002687775___51.44___GCA_002687775.1:0.1603158231,(PIZ51263.1|Archaea___Nanoarchaeota-Nanoarchaeia___Woesearchaeales___GCA-002792115_sp002792115___80.37___GCA_002792115.1:0.1282430175,(PIN87516.1|Archaea___Nanoarchaeota-Nanoarchaeia___Woesearchaeales___1-14-0-10-32-24_sp002763025___64.49___GCA_002763025.1:0.1972986620,(MAG61070.1|Archaea___Nanoarchaeota-Nanoarchaeia___Woesearchaeales___GCA-2688265_sp002688265___74.3___GCA_002688265.1:0.2547898668,MAG73200.1|Archaea___Nanoarchaeota-Nanoarchaeia___Woesearchaeales___UBA11998_sp002686315___64.09___GCA_002686315.1:0.1564259178)52:0.0600064095)43:0.0410767549)86:0.0769711443)100:0.2097756878)89:0.0414771813)64:0.0235537987)18:0.0093505318)49:0.0325012598)46:0.0202938226)88:0.0330750165)75:0.0394322761)99:0.1049971598)87:0.0491141373)54:0.0654763381)40:0.0494716043)61:0.0537483730,(((ODS42766.1|Archaea___Altiarchaeota-Altiarchaeia___IMC4___IMC4_sp001742785___79.12___GCA_001742785.1:0.2203174816,(ODS40038.1|Archaea___Altiarchaeota-Altiarchaeia___WOR-SM1-SCG___WOR-SM1-SCG-A_sp001723845___79.06___GCA_001723845.1:0.3664691190,OYT53875.1|Archaea___Altiarchaeota-Altiarchaeia___SCGC-AAA252-I15___EX4484-2_sp002254565___81.8___GCA_002254565.1:0.3715884493)58:0.1051448392)100:0.3220108140,((PIU21957.1|Archaea___Iainarchaeota-Iainarchaeia___0-14-0-20-30-16___0-14-0-20-30-16_sp002779075___71.57___GCA_002779075.1:0.4782224629,(PIU21007.1|Archaea___Iainarchaeota-Iainarchaeia___Iainarchaeales___0-14-0-20-34-12_sp002779065___81___GCA_002779065.1:0.2875261247,(MAG22116.1|Archaea___Iainarchaeota-Iainarchaeia___Iainarchaeales___GCA-2688035_sp002688035___74.69___GCA_002688035.1:0.1597289548,(AJF60000.1|Archaea___Iainarchaeota-Iainarchaeia___Iainarchaeales___GW2011-AR10_sp000830275___90.65___GCA_000830275.1:0.2125560733,(PIN84851.1|Archaea___Iainarchaeota-Iainarchaeia___Iainarchaeales___UBA493_sp002762975___85.98___GCA_002762975.1:0.0939523180,MAG18104.1|Archaea___Iainarchaeota-Iainarchaeia___Iainarchaeales___UBA493_sp002687735___72.43___GCA_002687735.1:0.0948105702)100:0.0987983772)73:0.0581750686)100:0.1209398883)99:0.1031332670)99:0.1622190645,(((PIZ91080.1|Archaea___Micrarchaeota-Micrarchaeia___UBA8480___UBA93_sp002792915___85.83___GCA_002792915.1:0.2575432764,PIO06218.1|Archaea___Micrarchaeota-Micrarchaeia___UBA8480___0-14-0-20-59-11_sp002763345___75.92___GCA_002763345.1:0.2585807173)98:0.1466787771,(OIO24768.1|Archaea___Micrarchaeota-Micrarchaeia___UBA8480___UBA97_sp001871595___83.8___GCA_001871595.1:0.3058133404,OIO24151.1|Archaea___Micrarchaeota-Micrarchaeia___UBA8480___UBA8480_sp001871495___79.44___GCA_001871495.1:0.3567875469)55:0.0709108446)100:0.2820531586,((OJI07803.1|Archaea___Micrarchaeota-Micrarchaeia___Micrarchaeales___Micrarchaeum_acidiphilum___81.78___GCA_001889985.1:0.1844180603,WP-088820514.1|Archaea___Micrarchaeota-Micrarchaeia___Micrarchaeales___Mia14_sp002214165___82.4___GCF_002214165.1:0.1722298781)100:0.3442454416,(OIO23277.1|Archaea___Micrarchaeota-Micrarchaeia___UBA10214___UBA8471_sp001871535___75.96___GCA_001871535.1:0.2646944797,(OIO21777.1|Archaea___Micrarchaeota-Micrarchaeia___UBA10214___CG1-02-47-40_sp001871475___92.21___GCA_001871475.1:0.2736195188,PIT84597.1|Archaea___Micrarchaeota-Micrarchaeia___UBA10214___1-14-0-10-45-29_sp002778455___91.04___GCA_002778455.1:0.2449389799)96:0.1335946979)100:0.1517489666)99:0.1083909970)99:0.1688374886)100:0.1449558429)86:0.0731401522,(((WP-086637130.1|Archaea___Halobacterota-Methanonatronarchaeia___Methanonatronarchaeales___Methanonatronarchaeum_thermophilum___97.22___GCF_002153915.1:0.1420997333,(OKY77582.1|Archaea___Halobacterota-Methanonatronarchaeia___Methanonatronarchaeales___Methanohalarchaeum_thermophilum___97.71___GCA_001914405.1:0.0986638063,PTD94547.1|Archaea___Halobacterota-Methanonatronarchaeia___Methanonatronarchaeales___PZKD01_sp003034855___94.58___GCA_003034855.1:0.1245202352)81:0.0484217662)100:0.2633768781,((WP-052309866.1|Archaea___Halobacterota-Methanocellia___Methanocellales___Methanocella_A_arvoryzae___100___GCF_000063445.1:0.1888835811,(BAI62208.1|Archaea___Halobacterota-Methanocellia___Methanocellales___Methanocella_paludicola___100___GCA_000011005.1:0.1137939359,WP-014406643.1|Archaea___Halobacterota-Methanocellia___Methanocellales___Methanocella_conradii___100___GCF_000251105.1:0.0171271562)100:0.1753232682)100:0.3399640996,((((KUK43973.1|Archaea___Halobacterota-Methanosarcinia___Methanotrichales___Methanothrix_A_harundinacea_D___100___GCA_001509375.1:0.1352508187,ABK14678.1|Archaea___Halobacterota-Methanosarcinia___Methanotrichales___Methanothrix_B_thermoacetophila___100___GCA_000014945.1:0.1193705740)100:0.1695137676,((PXF50778.1|Archaea___Halobacterota-Syntrophoarchaeia___ANME-1___G60ANME1_sp003194435___88.24___GCA_003194435.1:0.1123846231,PXF50428.1|Archaea___Halobacterota-Syntrophoarchaeia___ANME-1___ANME1a_sp003194425___87.91___GCA_003194425.1:0.1472111783)100:0.3517904744,(OFV68742.1|Archaea___Halobacterota-Syntrophoarchaeia___Syntrophoarchaeales___Syntrophoarchaeum_caldarius___96.08___GCA_001766815.1:0.1131308494,OFV66743.1|Archaea___Halobacterota-Syntrophoarchaeia___Syntrophoarchaeales___Syntrophoarchaeum_A_butanivorans___88.89___GCA_001766825.1:0.0415627896)100:0.1859279321)88:0.1125891847)16:0.0391172315,(WP-095645153.1|Archaea___Halobacterota-Methanosarcinia___Methanosarcinales___Methanosarcina_spelaei___99.84___GCF_002287235.1:0.1832852639,(PPA80071.1|Archaea___Halobacterota-Methanosarcinia___Methanosarcinales___HR1_sp002926195___95.42___GCA_002926195.1:0.1123977755,((WP-096204081.1|Archaea___Halobacterota-Methanosarcinia___Methanosarcinales___Methanoperedens_nitroreducens_A___97.71___GCF_900196725.1:0.2907662190,PKL54532.1|Archaea___Halobacterota-Methanosarcinia___Methanosarcinales___Methanoperedens_A_sp002839545___96.41___GCA_002839545.1:0.2222454400)100:0.1551944490,(PXF57270.1|Archaea___Halobacterota-Methanosarcinia___Methanosarcinales___UBA203_sp003194445___95.92___GCA_003194445.1:0.1861907758,PHP45271.1|Archaea___Halobacterota-Methanosarcinia___Methanosarcinales___EX4572-44_sp002254825___75.82___GCA_002254825.2:0.2741132710)36:0.0279867339)57:0.0468746042)43:0.0254794693)83:0.0553095602)30:0.0528065730,((WP-042687303.1|Archaea___Halobacterota-Methanosarcinia___Methanosarcinales___Methermicoccus_shengliensis___100___GCF_000711905.1:0.3761120436,(WP-048064630.1|Archaea___Halobacterota-Archaeoglobi___Archaeoglobales___Archaeoglobus_fulgidus___100___GCF_000008665.1:0.0448803254,(WP-012941190.1|Archaea___Halobacterota-Archaeoglobi___Archaeoglobales___Archaeoglobus_B_profundus___99.84___GCF_000025285.1:0.1678517838,WP-012965848.1|Archaea___Halobacterota-Archaeoglobi___Archaeoglobales___Ferroglobus_placidus___100___GCF_000025505.1:0.1451752189)63:0.0441192973)100:0.2065321182)21:0.0302500752,(((WP-089865623.1|Archaea___Halobacterota-Halobacteria___Halobacteriales___Halogranum_rubrum___99.38___GCF_900114455.1:0.6646196523,ERG96384.1|Archaea___Halobacterota-Halobacteria___Halobacteriales___Haloquadratum_walsbyi_B___97.78___GCA_000415985.1:0.1704069167)81:0.0792677207,(PSP49792.1|Archaea___Halobacterota-Halobacteria___Halobacteriales___QS-1-69-70_sp003021745___77.89___GCA_003021745.1:0.1389492581,PSP61784.1|Archaea___Halobacterota-Halobacteria___Halobacteriales___QH-8-64-26_sp003021725___92.98___GCA_003021725.1:0.4546227230)99:0.1539909150)100:0.2204597643,((WP-081406635.1|Archaea___Halobacterota-Methanomicrobia___Methanomicrobiales___Methanocorpusculum_parvum___98.21___GCF_002287215.1:0.3322661250,(WP-042706388.1|Archaea___Halobacterota-Methanomicrobia___Methanomicrobiales___Methanomicrobium_mobile___97.39___GCF_000711215.1:0.1536355639,WP-048146400.1|Archaea___Halobacterota-Methanomicrobia___Methanomicrobiales___Methanoplanus_limicola___100___GCF_000243255.1:0.0910604684)85:0.0708233898)78:0.0415048991,(WP-066957631.1|Archaea___Halobacterota-Methanomicrobia___Methanomicrobiales___Methanoculleus_thermophilus___97.71___GCF_001571405.1:0.0818241974,(KQC04811.1|Archaea___Halobacterota-Methanomicrobia___Methanomicrobiales___LKUD01_sp001412355___98.37___GCA_001412355.1:0.1303762154,(WP-067048664.1|Archaea___Halobacterota-Methanomicrobia___Methanomicrobiales___Methanofollis_ethanolicus___100___GCF_001571385.1:0.1339317397,(WP-012616871.1|Archaea___Halobacterota-Methanomicrobia___Methanomicrobiales___Methanosphaerula_palustris___99.84___GCF_000021965.1:0.0958201416,(WP-109967790.1|Archaea___Halobacterota-Methanomicrobia___Methanomicrobiales___Methanospirillum_lacunae___99.54___GCF_003173355.1:0.2706495666,KQC06484.1|Archaea___Halobacterota-Methanomicrobia___Methanomicrobiales___SD8_sp001412335___97.53___GCA_001412335.1:0.0832693303)57:0.0393667855)55:0.0328253949)53:0.0242999076)56:0.0213064266)81:0.0430557145)99:0.1248692522)91:0.0956057066)14:0.0166177762)35:0.0437537430)94:0.0739633351)94:0.0649458793,((PSG97115.1|Archaea___Thermoplasmatota-SW-10-69-26___SW-10-69-26___SW-10-69-26_sp003009755___95.16___GCA_003009755.1:0.4676343733,(RAH14377.1|Archaea___Thermoplasmatota-Poseidoniia___Poseidoniales___MGIIa-I_sp002720095___80.4___GCA_002720095.2:0.2702308560,((MBK30505.1|Archaea___Thermoplasmatota-Poseidoniia___Poseidoniales___UBA226_sp002719475___74.67___GCA_002719475.1:0.1775956376,((MAV03894.1|Archaea___Thermoplasmatota-Poseidoniia___Poseidoniales___MGIIa-K1_sp002701145___74.13___GCA_002701145.1:0.0748580326,MBV19302.1|Archaea___Thermoplasmatota-Poseidoniia___Poseidoniales___MGIIa-L3_sp002731395___65.6___GCA_002731395.1:0.1550963200)48:0.0243907148,(MAT86843.1|Archaea___Thermoplasmatota-Poseidoniia___Poseidoniales___MGIIa-K2_sp002699425___78.93___GCA_002699425.1:0.1430575434,(EHR75921.1|Archaea___Thermoplasmatota-Poseidoniia___Poseidoniales___MGIIa-L1_sp000246735___83.2___GCA_000246735.1:0.1255336458,(MAH41214.1|Bacteria___Proteobacteria-Alphaproteobacteria___IN39___IN39_sp002689105___72.06___GCA_002689105.1:0.0020638982,MAL19553.1|Archaea___Thermoplasmatota-Poseidoniia___Poseidoniales___Poseidonia_sp002694525___67.73___GCA_002694525.1:0.0295843829)100:0.0858696850)96:0.0514681010)57:0.0249878821)95:0.0805509548)100:0.2978774994,((MBN16930.1|Archaea___Thermoplasmatota-Poseidoniia___Poseidoniales___MGIIb-P_sp002722595___77.16___GCA_002722595.1:0.1430060257,MBO57872.1|Archaea___Thermoplasmatota-Poseidoniia___Poseidoniales___MGIIb-Q1_sp002725475___58.43___GCA_002725475.1:0.1383102061)79:0.0750983638,(MBD18563.1|Archaea___Thermoplasmatota-Poseidoniia___Poseidoniales___MGIIb-N2_sp002712285___77.69___GCA_002712285.1:0.2776827484,(MBE39121.1|Archaea___Thermoplasmatota-Poseidoniia___Poseidoniales___MGIIb-N1_sp002712645___75.02___GCA_002712645.1:0.3347487015,(MBT86126.1|Archaea___Thermoplasmatota-Poseidoniia___Poseidoniales___MGIIb-O5_sp002730095___51.47___GCA_002730095.1:0.1546384185,(MBK64372.1|Archaea___Thermoplasmatota-Poseidoniia___Poseidoniales___MGIIb-O3_sp002719615___75.33___GCA_002719615.1:0.2294445356,MBM47277.1|Archaea___Thermoplasmatota-Poseidoniia___Poseidoniales___MGIIb-O3_sp002722735___66.93___GCA_002722735.1:0.0919535069)57:0.0258297904)79:0.0641402802)98:0.0986955583)46:0.0329631865)49:0.0542093811)40:0.0392430453)100:0.6393900797)70:0.1086283443,((PKK85256.1|Archaea___Thermoplasmatota-E2___UBA9212___GCA-002838935_sp002838935___93.8___GCA_002838935.1:0.1988776815,(OYT28577.1|Archaea___Thermoplasmatota-E2___DHVEG-1___EX4572-165_sp002254885___70.13___GCA_002254885.1:0.1448979100,(PNX47118.1|Archaea___Thermoplasmatota-E2___DHVEG-1___M9B1D_sp002900535___81.55___GCA_002900535.1:0.0757495164,KYK21880.1|Archaea___Thermoplasmatota-E2___DHVEG-1___SM1-50_sp001595945___94.74___GCA_001595945.1:0.2458057343)35:0.0515070101)100:0.1793913590)98:0.1338610485,((OIR14426.1|Archaea___Thermoplasmatota-Poseidoniia___MGIII___UBA102_sp001875425___83.71___GCA_001875425.1:0.2899627727,(MAE56526.1|Archaea___Thermoplasmatota-Poseidoniia___MGIII___UBA8886_sp002687355___64.8___GCA_002687355.1:0.1842165978,OIR21645.1|Archaea___Thermoplasmatota-Poseidoniia___MGIII___CG-Epi1_sp001875365___51.6___GCA_001875365.1:0.2455886921)97:0.1150768770)100:0.4665932521,((OYT48387.1|Archaea___Thermoplasmatota-Thermoplasmata___EX4484-36___EX4484-36_sp002254765___53.88___GCA_002254765.1:0.3626658187,OYT46618.1|Archaea___Thermoplasmatota-Thermoplasmata___EX4484-6___EX4484-6_sp002254385___68.48___GCA_002254385.1:0.2215862220)94:0.0962031099,(ODS38248.1|Archaea___Altiarchaeota-Altiarchaeia___WOR-SM1-SCG___WOR-SM1-SCG_sp001723835___58.28___GCA_001723835.1:0.2039313619,(((OGS63569.1|Archaea___Thermoplasmatota-Thermoplasmata___RBG-16-68-12___RBG-16-68-12_sp001800825___96.67___GCA_001800825.1:0.3376756350,OGS63568.1|Archaea___Thermoplasmatota-Thermoplasmata___RBG-16-68-12___RBG-16-68-12_sp001800825___96.67___GCA_001800825.1:0.2246302245)77:0.0804034304,((WP-019178308.1|Archaea___Thermoplasmatota-Thermoplasmata___Methanomassiliicoccales___Methanomassiliicoccus_luminyensis___98.39___GCF_000308215.1:0.0981227048,WP-020449555.1|Archaea___Thermoplasmatota-Thermoplasmata___Methanomassiliicoccales___Methanomassiliicoccus_A_intestinalis___98.79___GCF_000404225.1:0.2155382842)100:0.1339585235,(WP-048134605.1|Archaea___Thermoplasmatota-Thermoplasmata___Methanomassiliicoccales___Methanomassiliicoccus_A_intestinalis___98.79___GCF_000404225.1:0.3171149935,(KQM12510.1|Archaea___Thermoplasmatota-Thermoplasmata___Methanomassiliicoccales___DTU008_sp001421185___96.61___GCA_001421185.1:0.1877690318,WP-019178307.1|Archaea___Thermoplasmatota-Thermoplasmata___Methanomassiliicoccales___Methanomassiliicoccus_luminyensis___98.39___GCF_000308215.1:0.1531038452)65:0.0409402805)90:0.0899893362)98:0.1340188784)81:0.0810642698,(ODS38255.1|Archaea___Altiarchaeota-Altiarchaeia___WOR-SM1-SCG___WOR-SM1-SCG_sp001723835___58.28___GCA_001723835.1:0.2803079868,((WP-012997241.1|Archaea___Thermoplasmatota-Thermoplasmata___Acidiprofundales___Aciduliprofundum_boonei___99.19___GCF_000025665.1:0.2236897144,WP-008084244.1|Archaea___Thermoplasmatota-Thermoplasmata___Acidiprofundales___Aciduliprofundum_boonei___99.19___GCF_000025665.1:0.2727715479)91:0.1111972162,(EQB66312.1|Archaea___Thermoplasmatota-Thermoplasmata___Thermoplasmatales___GCA-001856825_sp001856825___97.13___GCA_001856825.1:0.6135671723,((OGS44871.1|Archaea___Thermoplasmatota-Thermoplasmata___UBA10834___COMBO-56-21_sp001800675___83.8___GCA_001800675.1:0.4061004350,(KYK29643.1|Archaea___Thermoplasmatota-Thermoplasmata___SG8-5___SG8-5_sp001595885___72.24___GCA_001595885.1:0.3400656066,(OGS46513.1|Archaea___Thermoplasmatota-Thermoplasmata___RBG-16-68-12___RBG-16-68-12_sp001800745___77.47___GCA_001800745.1:0.3017047532,(OGS55815.1|Archaea___Thermoplasmatota-Thermoplasmata___UBA10834___COMBO-56-21_sp001800815___92.8___GCA_001800815.1:0.6157691365,(WP-019177260.1|Archaea___Thermoplasmatota-Thermoplasmata___Methanomassiliicoccales___Methanomassiliicoccus_luminyensis___98.39___GCF_000308215.1:0.1433779821,WP-048134352.1|Archaea___Thermoplasmatota-Thermoplasmata___Methanomassiliicoccales___Methanomassiliicoccus_A_intestinalis___98.79___GCF_000404225.1:0.1585625479)100:0.2148255959)97:0.1605621351)45:0.0849903186)71:0.0918673000)95:0.1461202378,((EQB64528.1|Archaea___Thermoplasmatota-Thermoplasmata___Thermoplasmatales___GCA-001856825_sp001856825___97.13___GCA_001856825.1:0.2497769051,EQB65240.1|Archaea___Thermoplasmatota-Thermoplasmata___Thermoplasmatales___GCA-001856825_sp001856825___97.13___GCA_001856825.1:0.3307210417)94:0.1530181416,((WP-015282969.1|Archaea___Thermoplasmatota-Thermoplasmata___Acidiprofundales___Aciduliprofundum_sp000327505___100___GCF_000327505.1:0.3372221782,PMP74585.1|Archaea___Thermoplasmatota-Thermoplasmata___ARK-15___ARK-15_sp002878135___98.39___GCA_002878135.1:0.3682951796)57:0.0811173587,((EQB65120.1|Archaea___Thermoplasmatota-Thermoplasmata___Thermoplasmatales___GCA-000496135_sp000496135___94.72___GCA_000496135.1:0.4774421767,(AKA48447.1|Archaea___Thermoplasmatota-Thermoplasmata___Thermoplasmatales___GCA-965745_sp000965745___97.94___GCA_000965745.1:0.2838028136,(WP-010916284.1|Archaea___Thermoplasmatota-Thermoplasmata___Thermoplasmatales___Thermoplasma_volcanium___97.97___GCF_000011185.1:0.5210040838,OWP57006.1|Archaea___Thermoplasmatota-Thermoplasmata___Thermoplasmatales___B-DKE_sp002204705___98.61___GCA_002204705.1:0.5406466591)72:0.0906005407)90:0.1643629394)100:0.3037003054,(OWP55281.1|Archaea___Thermoplasmatota-Thermoplasmata___Thermoplasmatales___B-DKE_sp002204705___98.61___GCA_002204705.1:0.4648162701,(AKA49079.1|Archaea___Thermoplasmatota-Thermoplasmata___Thermoplasmatales___GCA-965745_sp000965745___97.94___GCA_000965745.1:0.3969878329,(EQB65799.1|Archaea___Thermoplasmatota-Thermoplasmata___Thermoplasmatales___GCA-000496135_sp000496135___94.72___GCA_000496135.1:0.6104796622,WP-010917050.1|Archaea___Thermoplasmatota-Thermoplasmata___Thermoplasmatales___Thermoplasma_volcanium___97.97___GCF_000011185.1:0.6334812472)85:0.1158922810)66:0.0957240535)100:0.3713020351)39:0.1316287239)22:0.0827172174)20:0.0579326516)43:0.1178736590)92:0.0914022147)73:0.0526536875)41:0.0412113437)41:0.0451254283)71:0.0500605115)89:0.0861728304)62:0.0496967140)65:0.0587058482)87:0.0744008430)100:0.1696063005)55:0.0417131949)69:0.0511674713)99:0.1466807354,((SIM88018.1|Archaea___Thermoplasmatota-Thermoplasmata___Thermoplasmatales___Cuniculiplasma_divulgatum___96.33___GCA_900083515.1:1.3154393123,WP-052568483.1|Archaea___Crenarchaeota-Korarchaeia___Korarchaeales___Korarchaeum_cryptofilum___93.39___GCF_000019605.1:0.9903059250)58:0.2359655812,((WP-052649090.1|Archaea___Euryarchaeota-Thermococci___Thermococcales___Palaeococcus_A_pacificus___99.5___GCF_000725425.1:0.2844862539,((WP-088857590.1|Archaea___Euryarchaeota-Thermococci___Thermococcales___Thermococcus_profundus___100___GCF_002214585.1:0.1647916637,WP-088853123.1|Archaea___Euryarchaeota-Thermococci___Thermococcales___Thermococcus_pacificus___100___GCF_002214485.1:0.1576595969)93:0.0791693399,(WP-055283954.1|Archaea___Euryarchaeota-Thermococci___Thermococcales___Thermococcus_A_sp001317345___98.51___GCF_001317345.1:0.2180383845,(WP-013467558.1|Archaea___Euryarchaeota-Thermococci___Thermococcales___Thermococcus_B_barophilus___99.5___GCF_000151105.2:0.1159125435,(WP-048058144.1|Archaea___Euryarchaeota-Thermococci___Thermococcales___Pyrococcus_yayanosii___100___GCF_000215995.1:0.0605640581,(WP-011011642.1|Archaea___Euryarchaeota-Thermococci___Thermococcales___Pyrococcus_furiosus___99.5___GCF_000007305.1:0.2155074381,(WP-010884860.1|Archaea___Euryarchaeota-Thermococci___Thermococcales___Pyrococcus_horikoshii___100___GCF_000011105.1:0.0652517361,(WP-068320989.1|Archaea___Euryarchaeota-Thermococci___Thermococcales___Pyrococcus_kukulkanii___100___GCF_001577775.1:0.0513244024,WP-014733835.1|Archaea___Euryarchaeota-Thermococci___Thermococcales___Pyrococcus_sp000263735___100___GCF_000263735.1:0.1249518494)94:0.0461513141)100:0.0964575084)90:0.0557843188)100:0.1278747341)56:0.0421734492)66:0.0291080534)100:0.2509036646)100:0.5758322484,(KYC55492.1|Archaea___Euryarchaeota-Thermococci___Methanofastidiosales___Methanofastidiosum_sp001587595___84.54___GCA_001587595.1:0.7226855350,(((GBE54307.1|Archaea___Hydrothermarchaeota-Hydrothermarchaeia___Hydrothermarchaeales___BMS3B_sp002897955___97.2___GCA_002897955.1:0.4763881259,GBE18296.1|Archaea___Hydrothermarchaeota-Hydrothermarchaeia___Hydrothermarchaeales___BMS3ABIN16_sp002923215___90.22___GCA_002923215.1:0.3425493328)100:0.3796894580,((OLS23328.1|Archaea___Asgardarchaeota-Lokiarchaeia___Thorarchaeales___AB-25_sp001940705___90.12___GCA_001940705.1:0.4102341212,OLS17704.1|Archaea___Asgardarchaeota-Lokiarchaeia___LCB-4___LCB-4_sp001940665___96.26___GCA_001940665.1:0.2527747910)96:0.1445563449,((OFX17920.1|Archaea___Crenarchaeota-Bathyarchaeia___40CM-2-53-6___RBG-16-50-20_sp001768965___72.26___GCA_001768965.1:2.1495887709,((tbn..15419..16339..ASPF01000013.1|Archaea___Crenarchaeota-Nitrososphaeria___Caldiarchaeales___JGI-0000106-J15_sp000405685___56.55___GCA_000405685.1:0.3052941440,OYT67740.1|Archaea___Crenarchaeota-Nitrososphaeria___Caldiarchaeales___EX4484-121_sp002255105___57.28___GCA_002255105.1:0.2174320060)61:0.0742171158,((GBC70908.1|Archaea___Crenarchaeota-Nitrososphaeria___Caldiarchaeales___HRBIN02_sp002898395___98.06___GCA_002898395.1:0.3763973952,PUA31443.1|Archaea___Crenarchaeota-Nitrososphaeria___Caldiarchaeales___NZ13-MG1_sp003056285___99.03___GCA_003056285.1:0.3378049720)90:0.0760838876,(BAJ50449.1|Archaea___Crenarchaeota-Nitrososphaeria___Caldiarchaeales___Caldiarchaeum_subterraneum___98.06___GCA_000270325.1:0.1871175259,GBC68803.1|Archaea___Crenarchaeota-Nitrososphaeria___Caldiarchaeales___HRBIN01_sp002898355___97.09___GCA_002898355.1:0.2346575397)100:0.1537574703)99:0.1417861205)100:0.6074183771)25:0.0815861033,((OYT65854.1|Archaea___Crenarchaeota-Nitrososphaeria___EX4484-205___EX4484-205_sp002255045___91.75___GCA_002255045.1:0.9448965336,(MBQ03349.1|Archaea___Crenarchaeota-Bathyarchaeia___TCS64___GCA-2726865_sp002726865___92.99___GCA_002726865.1:0.2772937217,KYH38283.1|Archaea___Crenarchaeota-Bathyarchaeia___B23___B23_sp001593875___60.9___GCA_001593875.1:0.2773735710)100:0.2331650222)13:0.0423506647,(OGD46410.1|Archaea___Crenarchaeota-Bathyarchaeia___RBG-16-48-13___RBG-16-48-13_sp001775995___84.11___GCA_001775995.1:0.3712930757,(PDM26753.1|Archaea___Crenarchaeota-Bathyarchaeia___B26-1___B24-2_sp002490245___96.88___GCA_002490245.1:0.3542393927,(PIU59799.1|Archaea___Crenarchaeota-Bathyarchaeia___B26-1___20-14-0-80-47-9_sp002779555___90.31___GCA_002779555.1:0.2885940810,KYH41286.1|Archaea___Crenarchaeota-Bathyarchaeia___B26-1___B26-1_sp001593935___92.99___GCA_001593935.1:0.1340797424)87:0.0958378507)61:0.0780889642)88:0.1873801059)28:0.1317735457)96:0.2192311944)75:0.1111944421)33:0.0302056410,((MAF89459.1|Archaea___UAP2-UBA543___UBA543___UBA55_sp002687935___87.85___GCA_002687935.1:0.5722394171,(((EGQ43654.1|Archaea___Nanohaloarchaeota-Nanosalinia___Nanosalinales___Nanosalina_sp000220375___75.39___GCA_000220375.1:0.0882674410,(AOV94864.1|Archaea___Nanohaloarchaeota-Nanosalinia___Nanosalinales___SG9_sp001761425___87.77___GCA_001761425.1:0.0721434844,(EGQ39891.1|Archaea___Nanohaloarchaeota-Nanosalinia___Nanosalinales___Nanosalinarum_sp000220355___78.58___GCA_000220355.1:0.2043943332,PSH00187.1|Archaea___Nanohaloarchaeota-Nanosalinia___Nanosalinales___SW-4-43-9_sp003009815___74.56___GCA_003009815.1:0.0707003517)76:0.0398223215)69:0.0442947483)100:0.6259433548,((KHO48183.1|Archaea___Aenigmarchaeota-Aenigmarchaeia___GW2011-AR5___GW2011-AR5_sp000806115___76.64___GCA_000806115.1:0.3995951068,MAH42371.1|Archaea___Aenigmarchaeota-Aenigmarchaeia___GW2011-AR5___GCA-2688965_sp002688965___76.79___GCA_002688965.1:0.3077238399)97:0.1661046194,(OYT42441.1|Archaea___Aenigmarchaeota-Aenigmarchaeia___CG10238-14___EX4484-224_sp002254545___68.22___GCA_002254545.1:0.1958101792,(OGI14783.1|Archaea___Aenigmarchaeota-Aenigmarchaeia___CG10238-14___RBG-16-49-10_sp001784635___74.92___GCA_001784635.1:0.1363394052,PJB74698.1|Archaea___Aenigmarchaeota-Aenigmarchaeia___CG10238-14___CG10238-14_sp002789635___78.5___GCA_002789635.1:0.1228903846)100:0.0987224261)100:0.1823243082)85:0.1084151808)96:0.1199146815,(PJC01696.1|Archaea___Huberarchaeaota-Huberarchaeia___Huberarchaeales___Huberarchaeum_crystalense___69.48___GCA_002789275.1:1.2732386940,(((KYH42730.1|Archaea___Crenarchaeota-Bathyarchaeia___B26-1___B63_sp001593845___59.81___GCA_001593845.1:0.3450064460,OGD44414.1|Archaea___Crenarchaeota-Bathyarchaeia___TCS64___RBG-16-57-9_sp001776015___71.56___GCA_001776015.1:0.5357362992)100:0.3352003185,((PVX27465.1|Archaea___Crenarchaeota-Bathyarchaeia___B26-1___BIN-L-2_sp003096255___71.03___GCA_003096255.1:0.5915716222,(KYH40857.1|Archaea___Crenarchaeota-Bathyarchaeia___B26-1___B26-1_sp001593935___92.99___GCA_001593935.1:0.4447041125,(AFU59883.1|Archaea___Crenarchaeota-Nitrososphaeria___Nitrososphaerales___Nitrososphaera_gargensis___100___GCA_000303155.1:0.0766068394,AFU60298.1|Archaea___Crenarchaeota-Nitrososphaeria___Nitrososphaerales___Nitrososphaera_gargensis___100___GCA_000303155.1:0.1677326455)100:0.3884085675)76:0.1087714188)99:0.2007927206,((WP-096204184.1|Archaea___Halobacterota-Methanosarcinia___Methanosarcinales___Methanoperedens_nitroreducens_A___97.71___GCF_900196725.1:0.1961572102,WP-097300649.1|Archaea___Halobacterota-Methanosarcinia___Methanosarcinales___Methanoperedens_sp002487355___99.35___GCF_002487355.1:0.1842849732)100:0.4280287169,((WP-096203414.1|Archaea___Halobacterota-Methanosarcinia___Methanosarcinales___Methanoperedens_nitroreducens_A___97.71___GCF_900196725.1:0.1679103225,WP-097299483.1|Archaea___Halobacterota-Methanosarcinia___Methanosarcinales___Methanoperedens_sp002487355___99.35___GCF_002487355.1:0.1927186069)100:0.4651620305,((WP-096207215.1|Archaea___Halobacterota-Methanosarcinia___Methanosarcinales___Methanoperedens_nitroreducens_A___97.71___GCF_900196725.1:0.0859614207,WP-081810242.1|Archaea___Halobacterota-Methanosarcinia___Methanosarcinales___Methanoperedens_nitroreducens___99.02___GCF_000685155.1:0.1093217477)100:0.1567795060,(WP-096204160.1|Archaea___Halobacterota-Methanosarcinia___Methanosarcinales___Methanoperedens_nitroreducens_A___97.71___GCF_900196725.1:0.1947799260,(WP-096207209.1|Archaea___Halobacterota-Methanosarcinia___Methanosarcinales___Methanoperedens_nitroreducens_A___97.71___GCF_900196725.1:0.0688890858,(WP-096204932.1|Archaea___Halobacterota-Methanosarcinia___Methanosarcinales___Methanoperedens_nitroreducens_A___97.71___GCF_900196725.1:0.0666732295,WP-097299789.1|Archaea___Halobacterota-Methanosarcinia___Methanosarcinales___Methanoperedens_sp002487355___99.35___GCF_002487355.1:0.2129503921)100:0.1686615302)92:0.0686931924)83:0.0765207886)98:0.1236894670)78:0.0845734984)100:0.2968149659)39:0.1138727995)100:0.4400630868,((AAR39316.1|Archaea___Nanoarchaeota-Nanoarchaeia___Nanoarchaeales___Nanoarchaeum_equitans___73.13___GCA_000008085.1:0.9177338834,((AMD29957.1|Archaea___Nanoarchaeota-Nanoarchaeia___Nanoarchaeales___Nanopusillus_acidilobi___74.07___GCA_001552015.1:0.0154828910,EOD42599.1|Archaea___Nanoarchaeota-Nanoarchaeia___Nanoarchaeales___Nanopusillus_stetteri___67.52___GCA_000387965.1:0.0385934126)100:0.7522919036,(MBA88363.1|Archaea___Thermoplasmatota-Poseidoniia___Poseidoniales___MGIIa-K1_sp002710015___80.48___GCA_002710015.1:0.5755009131,((RAH16766.1|Archaea___Thermoplasmatota-Poseidoniia___Poseidoniales___MGIIb-O5_sp002718995___86.4___GCA_002718995.2:0.4060439409,PXF22034.1|Archaea___Thermoplasmatota-Poseidoniia___Poseidoniales___Thalassarchaeum_betae___63.31___GCA_003193925.1:0.1979550044)100:0.1754887508,(MBF93264.1|Archaea___Thermoplasmatota-Poseidoniia___Poseidoniales___MGIIb-O3_sp002716085___79.07___GCA_002716085.1:0.1446523706,(MBJ28927.1|Archaea___Thermoplasmatota-Poseidoniia___Poseidoniales___MGIIb-O3_sp002720055___76.81___GCA_002720055.1:0.2286828862,MBJ17416.1|Archaea___Thermoplasmatota-Poseidoniia___Poseidoniales___MGIIb-O3_sp002718695___67.2___GCA_002718695.1:0.2173507487)51:0.0577506263)98:0.1706118637)100:0.6885763435)100:1.8046772020)58:0.1290709207)81:0.1434373314,((OGJ22284.1|Archaea___Nanoarchaeota-Nanoarchaeia___Pacearchaeales___MFWN01_sp001786395___62.44___GCA_001786395.1:0.1246011086,(PIN88671.1|Archaea___Nanoarchaeota-Nanoarchaeia___Pacearchaeales___PFDC01_sp002763035___63.01___GCA_002763035.1:0.0987865018,(((MAH48604.1|Archaea___Nanoarchaeota-Nanoarchaeia___Pacearchaeales___ARS10_sp002690445___52.96___GCA_002690445.1:0.0768444048,MAG40149.1|Archaea___Nanoarchaeota-Nanoarchaeia___Pacearchaeales___ARS1160_sp002688415___69.24___GCA_002688415.1:0.1026084121)100:0.1787528771,(PIN90092.1|Archaea___Nanoarchaeota-Nanoarchaeia___Pacearchaeales___1-14-0-10-34-76_sp002763075___65.11___GCA_002763075.1:0.1037548401,MAG27109.1|Archaea___Nanoarchaeota-Nanoarchaeia___Pacearchaeales___ARS23_sp002686195___57.32___GCA_002686195.1:0.1510173573)94:0.0495542187)60:0.0237028373,((PIN92191.1|Archaea___Nanoarchaeota-Nanoarchaeia___Pacearchaeales___CG1-02-31-27_sp002763115___72.43___GCA_002763115.1:0.2236178182,PIU76091.1|Archaea___Nanoarchaeota-Nanoarchaeia___Pacearchaeales___PEVX01_sp002780285___68.46___GCA_002780285.1:0.1495635325)74:0.0487700527,(PIN95216.1|Archaea___Nanoarchaeota-Nanoarchaeia___Pacearchaeales___PFCU01_sp002763155___60.9___GCA_002763155.1:0.1894734003,((MAG02293.1|Archaea___Nanoarchaeota-Nanoarchaeia___Pacearchaeales___ARS1180_sp002688335___65.81___GCA_002688335.1:0.0544371108,MAG61383.1|Archaea___Nanoarchaeota-Nanoarchaeia___Pacearchaeales___ARS1285_sp002688165___65.97___GCA_002688165.1:0.0582932250)100:0.1787098993,(OGJ12519.1|Archaea___Nanoarchaeota-Nanoarchaeia___Pacearchaeales___RBG-13-33-26_sp001786415___67.52___GCA_001786415.1:0.1142563673,(PIN71286.1|Archaea___Nanoarchaeota-Nanoarchaeia___Pacearchaeales___GW2011-AR1_sp002762735___66.59___GCA_002762735.1:0.1456490531,MBT96938.1|Archaea___Nanoarchaeota-Nanoarchaeia___Pacearchaeales___NP1466_sp002731115___59.11___GCA_002731115.1:0.1081567734)51:0.0242173563)99:0.0818751815)75:0.0300725498)38:0.0194771745)58:0.0301107325)56:0.0150832654)76:0.0465784730)100:0.3693721559,((PIU61817.1|Archaea___Nanoarchaeota-Nanoarchaeia___CG07-land___CG07-land_sp002779595___76.25___GCA_002779595.1:0.4027698262,PIN99771.1|Archaea___Nanoarchaeota-Nanoarchaeia___PEZQ01___PEZQ01_sp002763265___82.71___GCA_002763265.1:0.3366759062)91:0.1140370685,(((MAG47465.1|Archaea___Nanoarchaeota-Nanoarchaeia___SCGC-AAA011-G17___GCA-2688355_sp002688355___78.5___GCA_002688355.1:0.2080945349,AJF63161.1|Archaea___Nanoarchaeota-Nanoarchaeia___SCGC-AAA011-G17___GW2011-AR20_sp000830315___75.47___GCA_000830315.1:0.1642073833)34:0.0798375093,((MAF35748.1|Archaea___Nanoarchaeota-Nanoarchaeia___SCGC-AAA011-G17___GCA-2687185_sp002687185___69.16___GCA_002687185.1:0.2757517984,(MBN88429.1|Archaea___Nanoarchaeota-Nanoarchaeia___UBA10117___RS366_sp002725495___52.08___GCA_002725495.1:0.3739424299,KHO53182.1|Archaea___Nanoarchaeota-Nanoarchaeia___SCGC-AAA011-G17___GW2011-AR18_sp000806155___76.87___GCA_000806155.1:0.2422025396)84:0.0610737659)6:0.0475527152,(MAG50326.1|Archaea___Nanoarchaeota-Nanoarchaeia___SCGC-AAA011-G17___GCA-2687815_sp002687815___73.36___GCA_002687815.1:0.2120518862,(MAG19998.1|Archaea___Nanoarchaeota-Nanoarchaeia___SCGC-AAA011-G17___ARS1178_sp002688325___64.64___GCA_002688325.1:0.2924491285,(MAG45555.1|Archaea___Nanoarchaeota-Nanoarchaeia___SCGC-AAA011-G17___GCA-2688095_sp002688095___67.76___GCA_002688095.1:0.1857232492,MAG52789.1|Archaea___Nanoarchaeota-Nanoarchaeia___SCGC-AAA011-G17___ARS1403_sp002688395___61.84___GCA_002688395.1:0.1592319043)91:0.0939658496)84:0.0623045370)87:0.0511715271)9:0.0530608465)56:0.0364147141,((((PIN74748.1|Archaea___Nanoarchaeota-Nanoarchaeia___Woesearchaeales___1-14-0-10-37-12_sp002762795___78.5___GCA_002762795.1:0.1589215816,MAF34798.1|Archaea___Nanoarchaeota-Nanoarchaeia___Woesearchaeales___GCA-2687275_sp002687275___72.66___GCA_002687275.1:0.2092434010)85:0.0601939959,(MAF34258.1|Archaea___Nanoarchaeota-Nanoarchaeia___Woesearchaeales___GCA-2687275_sp002687275___72.66___GCA_002687275.1:0.3091658898,PIN75713.1|Archaea___Nanoarchaeota-Nanoarchaeia___Woesearchaeales___1-14-0-10-37-12_sp002762795___78.5___GCA_002762795.1:0.1973558145)91:0.0872141592)86:0.0577530772,((MAG08509.1|Archaea___Nanoarchaeota-Nanoarchaeia___Woesearchaeales___GCA-2687795_sp002687795___72.04___GCA_002687795.1:0.2929456297,(MAG92002.1|Archaea___Nanoarchaeota-Nanoarchaeia___Woesearchaeales___GCA-2688775_sp002688775___68.69___GCA_002688775.1:0.2080354647,MAE42267.1|Archaea___Nanoarchaeota-Nanoarchaeia___Woesearchaeales___GCA-2686855_sp002686855___74.3___GCA_002686855.1:0.1513760242)94:0.0430111365)85:0.0377768432,(MAF99018.1|Archaea___Nanoarchaeota-Nanoarchaeia___Woesearchaeales___NZBF01_sp002687775___51.44___GCA_002687775.1:0.1652629257,(MAG60288.1|Archaea___Nanoarchaeota-Nanoarchaeia___Woesearchaeales___GCA-2688265_sp002688265___74.3___GCA_002688265.1:0.1045683762,PIZ51527.1|Archaea___Nanoarchaeota-Nanoarchaeia___Woesearchaeales___GCA-002792115_sp002792115___80.37___GCA_002792115.1:0.0583942817)100:0.1014731321)97:0.0778802589)39:0.0088218717)51:0.0227209338,((PIN79041.1|Archaea___Nanoarchaeota-Nanoarchaeia___Woesearchaeales___CG1-02-33-12_sp002762865___73.83___GCA_002762865.1:0.2230381444,(PIO03342.1|Archaea___Nanoarchaeota-Nanoarchaeia___Woesearchaeales___CG1-02-47-18_sp002763335___77.57___GCA_002763335.1:0.1175386609,(PIN86390.1|Archaea___Nanoarchaeota-Nanoarchaeia___Woesearchaeales___1-14-0-10-44-13_sp002762985___85.98___GCA_002762985.1:0.2209253844,(MAG15465.1|Archaea___Nanoarchaeota-Nanoarchaeia___Woesearchaeales___UBA492_sp002688315___86.21___GCA_002688315.1:0.1792413000,PIU29913.1|Archaea___Nanoarchaeota-Nanoarchaeia___Woesearchaeales___0-14-0-80-44-23_sp002779235___84.11___GCA_002779235.1:0.1986872772)89:0.0462186787)64:0.0351038210)54:0.0267352908)39:0.0248775355,((MAG91379.1|Archaea___Nanoarchaeota-Nanoarchaeia___Woesearchaeales___GCA-2688775_sp002688775___68.69___GCA_002688775.1:0.2180212616,(MAH33010.1|Archaea___Nanoarchaeota-Nanoarchaeia___Woesearchaeales___GCA-2688925_sp002688925___84.03___GCA_002688925.1:0.1224233962,MAE43177.1|Archaea___Nanoarchaeota-Nanoarchaeia___Woesearchaeales___GCA-2686855_sp002686855___74.3___GCA_002686855.1:0.0903476476)98:0.0827717689)93:0.0472949729,(AJF61083.1|Archaea___Nanoarchaeota-Nanoarchaeia___Woesearchaeales___GW2011-AR15_sp000830295___86.92___GCA_000830295.1:0.2081448757,(OIO64721.1|Archaea___Nanoarchaeota-Nanoarchaeia___Woesearchaeales___CG1-02-57-44_sp001871415___79.91___GCA_001871415.1:0.1766612119,(PIN81446.1|Archaea___Nanoarchaeota-Nanoarchaeia___Woesearchaeales___21-14-0-10-32-9_sp002762915___69.19___GCA_002762915.1:0.1502879495,(KYK26710.1|Archaea___Nanoarchaeota-Nanoarchaeia___Woesearchaeales___SM23-78_sp001595785___82.24___GCA_001595785.1:0.1229997543,MAG39312.1|Archaea___Nanoarchaeota-Nanoarchaeia___Woesearchaeales___GCA-2686295_sp002686295___77.57___GCA_002686295.1:0.1541157908)89:0.0654591416)52:0.0379249724)68:0.0298760694)38:0.0292874238)43:0.0230420268)72:0.0407230991)99:0.0952200870)86:0.0719255563)85:0.0650190179)83:0.0906707751)50:0.0484967118)90:0.0767855403)64:0.0293026659)96:0.0986918316)78:0.0587994740,((((WP-013099476.1|Archaea___Euryarchaeota-Methanococci___Methanococcales___Methanocaldococcus_A_infernus___99.05___GCF_000092305.1:0.1339383997,(WP-048201845.1|Archaea___Euryarchaeota-Methanococci___Methanococcales___Methanocaldococcus_bathoardescens___99.52___GCF_000739065.1:0.0265929023,(WP-017981139.1|Archaea___Euryarchaeota-Methanococci___Methanococcales___Methanocaldococcus_A_villosus___94.52___GCF_000371805.1:0.1207762216,WP-015790785.1|Archaea___Euryarchaeota-Methanococci___Methanococcales___Methanocaldococcus_fervens___99.52___GCF_000023985.1:0.0539433314)75:0.0262089734)76:0.0529030420)83:0.0599154157,(WP-007043640.1|Archaea___Euryarchaeota-Methanococci___Methanococcales___Methanotorris_formicicus___99.52___GCF_000243455.1:0.0495425374,((WP-011973996.1|Archaea___Euryarchaeota-Methanococci___Methanococcales___Methanothermococcus_A_aeolicus___99.03___GCF_000017185.1:0.1063663811,WP-013867181.1|Archaea___Euryarchaeota-Methanococci___Methanococcales___Methanothermococcus_A_okinawensis___99.05___GCF_000179575.2:0.0711634664)99:0.0490908598,(WP-018154518.1|Archaea___Euryarchaeota-Methanococci___Methanococcales___Methanothermococcus_thermolithotrophicus___91.19___GCF_000376965.1:0.0444923959,(WP-013180467.1|Archaea___Euryarchaeota-Methanococci___Methanococcales___Methanococcus_voltae___99.05___GCF_000006175.1:0.0992702697,WP-011972617.1|Archaea___Euryarchaeota-Methanococci___Methanococcales___Methanococcus_vannielii___99.5___GCF_000017165.1:0.0757442983)85:0.0406019301)60:0.0219009627)100:0.1496562047)95:0.1374148420)100:0.2600040139,(((OJI07750.1|Archaea___Micrarchaeota-Micrarchaeia___Micrarchaeales___Micrarchaeum_acidiphilum___81.78___GCA_001889985.1:0.3117499808,WP-088820334.1|Archaea___Micrarchaeota-Micrarchaeia___Micrarchaeales___Mia14_sp002214165___82.4___GCF_002214165.1:0.5725849015)100:0.4822118866,((OIO24220.1|Archaea___Micrarchaeota-Micrarchaeia___UBA10214___UBA8471_sp001871535___75.96___GCA_001871535.1:0.6059525552,(PIT85062.1|Archaea___Micrarchaeota-Micrarchaeia___UBA10214___1-14-0-10-45-29_sp002778455___91.04___GCA_002778455.1:0.5116247331,OIO20895.1|Archaea___Micrarchaeota-Micrarchaeia___UBA10214___CG1-02-47-40_sp001871475___92.21___GCA_001871475.1:0.2300815424)75:0.1067274551)100:0.2233856809,(OIO23354.1|Archaea___Micrarchaeota-Micrarchaeia___UBA8480___UBA8480_sp001871495___79.44___GCA_001871495.1:0.2618597375,(PIZ90563.1|Archaea___Micrarchaeota-Micrarchaeia___UBA8480___UBA93_sp002792915___85.83___GCA_002792915.1:0.2343658838,(PIO06088.1|Archaea___Micrarchaeota-Micrarchaeia___UBA8480___0-14-0-20-59-11_sp002763345___75.92___GCA_002763345.1:0.1547874089,OIO24437.1|Archaea___Micrarchaeota-Micrarchaeia___UBA8480___UBA97_sp001871595___83.8___GCA_001871595.1:0.3260684365)48:0.0607103329)56:0.0643879218)100:0.2738294078)95:0.1381376415)97:0.1472269599,(((ODS36228.1|Archaea___Altiarchaeota-Altiarchaeia___WOR-SM1-SCG___WOR-SM1-SCG-A_sp001723845___79.06___GCA_001723845.1:1.2367918370,(ODS41006.1|Archaea___Altiarchaeota-Altiarchaeia___WOR-SM1-SCG___WOR-SM1-SCG_sp001723835___58.28___GCA_001723835.1:0.8979099443,ODS41005.1|Archaea___Altiarchaeota-Altiarchaeia___WOR-SM1-SCG___WOR-SM1-SCG_sp001723835___58.28___GCA_001723835.1:0.9048920080)59:0.0819203963)90:0.1187345172,((PKP60843.1|Archaea___Altiarchaeota-Altiarchaeia___GCA-002841105___GCA-002841105_sp002841105___77.41___GCA_002841105.1:0.6332740360,(PIT84757.1|Archaea___Micrarchaeota-Micrarchaeia___UBA10214___1-14-0-10-45-29_sp002778455___91.04___GCA_002778455.1:1.2501063593,PKP60842.1|Archaea___Altiarchaeota-Altiarchaeia___GCA-002841105___GCA-002841105_sp002841105___77.41___GCA_002841105.1:0.6420565104)71:0.2241644764)71:0.0966974546,(ODS42512.1|Archaea___Altiarchaeota-Altiarchaeia___IMC4___IMC4_sp001742785___79.12___GCA_001742785.1:0.3155472838,(OYT53930.1|Archaea___Altiarchaeota-Altiarchaeia___SCGC-AAA252-I15___EX4484-2_sp002254565___81.8___GCA_002254565.1:0.0261071782,OYT26769.1|Archaea___Altiarchaeota-Altiarchaeia___SCGC-AAA252-I15___EX4484-96_sp002254405___66.77___GCA_002254405.1:0.0378224922)100:0.2802473020)99:0.2325936940)68:0.0661935673)89:0.0934529903,(OIO21814.1|Archaea___Micrarchaeota-Micrarchaeia___UBA10214___CG1-02-47-40_sp001871475___92.21___GCA_001871475.1:0.6682155002,(((OIO25404.1|Archaea___Micrarchaeota-Micrarchaeia___UBA8480___UBA97_sp001871595___83.8___GCA_001871595.1:0.2347442297,(PIO06261.1|Archaea___Micrarchaeota-Micrarchaeia___UBA8480___0-14-0-20-59-11_sp002763345___75.92___GCA_002763345.1:0.1756941755,(OIO24397.1|Archaea___Micrarchaeota-Micrarchaeia___UBA8480___UBA8480_sp001871495___79.44___GCA_001871495.1:0.1681782503,PIZ90649.1|Archaea___Micrarchaeota-Micrarchaeia___UBA8480___UBA93_sp002792915___85.83___GCA_002792915.1:0.1908373401)65:0.0384850566)35:0.0163593942)100:0.2232887037,(PIU22139.1|Archaea___Iainarchaeota-Iainarchaeia___0-14-0-20-30-16___0-14-0-20-30-16_sp002779075___71.57___GCA_002779075.1:0.2965332243,(PIN98915.1|Archaea___Iainarchaeota-Iainarchaeia___Iainarchaeales___1-14-0-10-31-34_sp002763225___82.71___GCA_002763225.1:0.3002700876,(AJF59960.1|Archaea___Iainarchaeota-Iainarchaeia___Iainarchaeales___GW2011-AR10_sp000830275___90.65___GCA_000830275.1:0.1073568909,(PIN99149.1|Archaea___Iainarchaeota-Iainarchaeia___Iainarchaeales___1-14-0-10-31-34_sp002763225___82.71___GCA_002763225.1:0.1676330930,(PIN85196.1|Archaea___Iainarchaeota-Iainarchaeia___Iainarchaeales___UBA493_sp002762975___85.98___GCA_002762975.1:0.1005137609,(PIN85855.1|Archaea___Iainarchaeota-Iainarchaeia___Iainarchaeales___UBA493_sp002762975___85.98___GCA_002762975.1:0.3368847351,PIU20966.1|Archaea___Iainarchaeota-Iainarchaeia___Iainarchaeales___0-14-0-20-34-12_sp002779065___81___GCA_002779065.1:0.1549149621)62:0.0495781606)44:0.0390398271)8:0.0154240623)13:0.0570197315)94:0.0838243456)100:0.2505688784)74:0.1109015653,(OIO23650.1|Archaea___Micrarchaeota-Micrarchaeia___UBA10214___UBA8471_sp001871535___75.96___GCA_001871535.1:0.9254805899,((OIO23350.1|Archaea___Micrarchaeota-Micrarchaeia___UBA8480___UBA8480_sp001871495___79.44___GCA_001871495.1:0.1646776847,((PIO06089.1|Archaea___Micrarchaeota-Micrarchaeia___UBA8480___0-14-0-20-59-11_sp002763345___75.92___GCA_002763345.1:0.0887734540,PIZ90562.1|Archaea___Micrarchaeota-Micrarchaeia___UBA8480___UBA93_sp002792915___85.83___GCA_002792915.1:0.1891681758)99:0.0603284541,(OIO26680.1|Archaea___Micrarchaeota-Micrarchaeia___UBA8480___UBA97_sp001871595___83.8___GCA_001871595.1:0.2149875850,OIO24470.1|Archaea___Micrarchaeota-Micrarchaeia___UBA8480___UBA97_sp001871595___83.8___GCA_001871595.1:0.2342226363)100:0.1576480695)69:0.0501387034)100:0.1433907056,((WP-088820335.1|Archaea___Micrarchaeota-Micrarchaeia___Micrarchaeales___Mia14_sp002214165___82.4___GCF_002214165.1:0.2260720121,OJI07749.1|Archaea___Micrarchaeota-Micrarchaeia___Micrarchaeales___Micrarchaeum_acidiphilum___81.78___GCA_001889985.1:0.1206998922)100:0.2951203175,(OIO24221.1|Archaea___Micrarchaeota-Micrarchaeia___UBA10214___UBA8471_sp001871535___75.96___GCA_001871535.1:0.2636737858,(PIT85043.1|Archaea___Micrarchaeota-Micrarchaeia___UBA10214___1-14-0-10-45-29_sp002778455___91.04___GCA_002778455.1:0.1626217916,OIO20894.1|Archaea___Micrarchaeota-Micrarchaeia___UBA10214___CG1-02-47-40_sp001871475___92.21___GCA_001871475.1:0.1076087944)92:0.0665998396)93:0.0697265095)96:0.1331514329)100:0.3502512215)69:0.1321043722)31:0.0189983398)88:0.0999712991)69:0.0456908678)98:0.1062255850)71:0.0563093496,(((KUK43879.1|Archaea___Halobacterota-Methanosarcinia___Methanotrichales___Methanothrix_A_harundinacea_D___100___GCA_001509375.1:0.8807495140,(OYV09130.1|Archaea___Halobacterota-Methanosarcinia___Methanotrichales___Methanothrix_sp002256595___90.2___GCA_002256595.1:0.3665003588,WP-013718996.1|Archaea___Halobacterota-Methanosarcinia___Methanotrichales___Methanothrix_soehngenii___86.71___GCF_000204415.1:0.3030289451)100:0.3175900303)71:0.2398333551,((WP-081477263.1|Archaea___Halobacterota-Methanocellia___Methanocellales___Methanocella_A_arvoryzae___100___GCF_000063445.1:1.8448523891,WP-079977873.1|Archaea___Halobacterota-Halobacteria___Halobacteriales___Halanaeroarchaeum_sulfurireducens___98.23___GCF_001011115.1:1.2636547773)18:0.0556561662,(((MBD18412.1|Archaea___Thermoplasmatota-Poseidoniia___Poseidoniales___MGIIb-N2_sp002712285___77.69___GCA_002712285.1:0.0972219781,(MBT86186.1|Archaea___Thermoplasmatota-Poseidoniia___Poseidoniales___MGIIb-O5_sp002730095___51.47___GCA_002730095.1:0.0404687089,(MBM47316.1|Archaea___Thermoplasmatota-Poseidoniia___Poseidoniales___MGIIb-O3_sp002722735___66.93___GCA_002722735.1:0.0936430876,(MBE38883.1|Archaea___Thermoplasmatota-Poseidoniia___Poseidoniales___MGIIb-N1_sp002712645___75.02___GCA_002712645.1:0.2439787843,MBF47016.1|Archaea___Thermoplasmatota-Poseidoniia___Poseidoniales___Thalassarchaeum_sp002714745___68.53___GCA_002714745.1:0.0478600970)22:0.0210107827)28:0.0215782648)99:0.1525338669)19:0.0218255772,(MBO58248.1|Archaea___Thermoplasmatota-Poseidoniia___Poseidoniales___MGIIb-Q1_sp002725475___58.43___GCA_002725475.1:0.1299752257,(RAH15992.1|Archaea___Thermoplasmatota-Poseidoniia___Poseidoniales___MGIIa-I_sp002720095___80.4___GCA_002720095.2:0.1656877580,(MBM73294.1|Archaea___Thermoplasmatota-Poseidoniia___Poseidoniales___MGIIa-L3_sp002723635___68.51___GCA_002723635.1:0.2621341554,(MAL20615.1|Archaea___Thermoplasmatota-Poseidoniia___Poseidoniales___Poseidonia_sp002694525___67.73___GCA_002694525.1:0.1229040708,(MBJ64292.1|Archaea___Thermoplasmatota-Poseidoniia___Poseidoniales___MGIIa-K1_sp002720115___74.93___GCA_002720115.1:0.0741023127,MAT86589.1|Archaea___Thermoplasmatota-Poseidoniia___Poseidoniales___MGIIa-K2_sp002699425___78.93___GCA_002699425.1:0.0513591007)72:0.0515109799)55:0.0481821484)95:0.0598518833)95:0.1167813555)70:0.0405916684)100:0.7745779216,(((WP-020448991.1|Archaea___Thermoplasmatota-Thermoplasmata___Methanomassiliicoccales___Methanomassiliicoccus_A_intestinalis___98.79___GCF_000404225.1:0.8452508124,(OGS43678.1|Archaea___Thermoplasmatota-Thermoplasmata___UBA10834___COMBO-56-21_sp001800675___83.8___GCA_001800675.1:0.7691977530,WP-081579820.1|Archaea___Thermoplasmatota-Thermoplasmata___Methanomassiliicoccales___Methanomassiliicoccus_luminyensis___98.39___GCF_000308215.1:0.4531493332)100:0.3588451179)100:0.4158770769,((MAE56999.1|Archaea___Thermoplasmatota-Poseidoniia___MGIII___UBA8886_sp002687355___64.8___GCA_002687355.1:0.5769772250,MBV15034.1|Archaea___Thermoplasmatota-Poseidoniia___MGIII___UBA8886_sp002731655___77.6___GCA_002731655.1:0.3900635607)66:0.1047606586,(OIR21729.1|Archaea___Thermoplasmatota-Poseidoniia___MGIII___CG-Epi1_sp001875365___51.6___GCA_001875365.1:0.0546954953,(MBN65140.1|Archaea___Thermoplasmatota-Poseidoniia___MGIII___CG-Epi1_sp002724775___82.36___GCA_002724775.1:0.0274502831,MBJ35707.1|Archaea___Thermoplasmatota-Poseidoniia___MGIII___CG-Epi1_sp002718915___66___GCA_002718915.1:0.0343989242)82:0.0286846229)100:0.3173135342)100:1.0011846830)97:0.3839655683,(ODS37924.1|Archaea___Altiarchaeota-Altiarchaeia___WOR-SM1-SCG___WOR-SM1-SCG_sp001723835___58.28___GCA_001723835.1:0.4881345072,(((KQM12507.1|Archaea___Thermoplasmatota-Thermoplasmata___Methanomassiliicoccales___DTU008_sp001421185___96.61___GCA_001421185.1:0.2274071539,WP-019178302.1|Archaea___Thermoplasmatota-Thermoplasmata___Methanomassiliicoccales___Methanomassiliicoccus_luminyensis___98.39___GCF_000308215.1:0.2114385625)100:0.6062163011,(OGS63338.1|Archaea___Thermoplasmatota-Thermoplasmata___RBG-16-68-12___RBG-16-68-12_sp001800825___96.67___GCA_001800825.1:0.1291226298,OGS45811.1|Archaea___Thermoplasmatota-Thermoplasmata___RBG-16-68-12___RBG-16-68-12_sp001800745___77.47___GCA_001800745.1:0.0995445538)100:0.7034182518)76:0.0994470397,(KYK26864.1|Archaea___Thermoplasmatota-Thermoplasmata___SG8-5___SG8-5_sp001595885___72.24___GCA_001595885.1:0.6947639586,((PMP73362.1|Archaea___Thermoplasmatota-Thermoplasmata___ARK-15___ARK-15_sp002878135___98.39___GCA_002878135.1:1.4094396351,(WP-015282632.1|Archaea___Thermoplasmatota-Thermoplasmata___Acidiprofundales___Aciduliprofundum_sp000327505___100___GCF_000327505.1:0.2023252259,WP-008084208.1|Archaea___Thermoplasmatota-Thermoplasmata___Acidiprofundales___Aciduliprofundum_boonei___99.19___GCF_000025665.1:0.3046462633)100:0.4880695549)100:0.3260641171,(PMP75660.1|Archaea___Thermoplasmatota-Thermoplasmata___ARK-15___ARK-15_sp002878135___98.39___GCA_002878135.1:1.0566153814,(WP-015283816.1|Archaea___Thermoplasmatota-Thermoplasmata___Acidiprofundales___Aciduliprofundum_sp000327505___100___GCF_000327505.1:0.0918399156,WP-008083861.1|Archaea___Thermoplasmatota-Thermoplasmata___Acidiprofundales___Aciduliprofundum_boonei___99.19___GCF_000025665.1:0.1176059832)100:0.4409485481)100:0.3084435637)99:0.2562318516)65:0.0832523940)71:0.1122300199)53:0.0560453718)62:0.0603694289)38:0.0327393478)19:0.0518566134)34:0.0335755726,(((OFV68066.1|Archaea___Halobacterota-Syntrophoarchaeia___Syntrophoarchaeales___Syntrophoarchaeum_caldarius___96.08___GCA_001766815.1:0.3254252194,(PXF53320.1|Archaea___Halobacterota-Syntrophoarchaeia___ANME-1___G60ANME1_sp003194435___88.24___GCA_003194435.1:0.1978352509,PXF51226.1|Archaea___Halobacterota-Syntrophoarchaeia___ANME-1___ANME1a_sp003194425___87.91___GCA_003194425.1:0.2378324040)100:0.5775894006)74:0.0556017268,(WP-015591456.1|Archaea___Halobacterota-Archaeoglobi___Archaeoglobales___Archaeoglobus_A_sulfaticallidus___100___GCF_000385565.1:0.1886671656,(WP-013684150.1|Archaea___Halobacterota-Archaeoglobi___Archaeoglobales___Archaeoglobus_C_veneficus___99.35___GCF_000194625.1:0.1023481146,((WP-010878074.1|Archaea___Halobacterota-Archaeoglobi___Archaeoglobales___Archaeoglobus_fulgidus___100___GCF_000008665.1:0.3586941267,WP-012939762.1|Archaea___Halobacterota-Archaeoglobi___Archaeoglobales___Archaeoglobus_B_profundus___99.84___GCF_000025285.1:0.4298358788)89:0.0903674429,(WP-012966803.1|Archaea___Halobacterota-Archaeoglobi___Archaeoglobales___Ferroglobus_placidus___100___GCF_000025505.1:0.2139380690,WP-048091036.1|Archaea___Halobacterota-Archaeoglobi___Archaeoglobales___Geoglobus_acetivorans___99.84___GCF_000789255.1:0.1634838736)88:0.0682164788)84:0.0545907129)44:0.0339117627)100:0.3167626275)66:0.0558886758,((PSG98294.1|Archaea___Thermoplasmatota-SW-10-69-26___SW-10-69-26___SW-10-69-26_sp003009755___95.16___GCA_003009755.1:0.2902750656,(PKK85323.1|Archaea___Thermoplasmatota-E2___UBA9212___GCA-002838935_sp002838935___93.8___GCA_002838935.1:0.1741729327,(KYK22116.1|Archaea___Thermoplasmatota-E2___DHVEG-1___SM1-50_sp001595945___94.74___GCA_001595945.1:0.2001394576,(OYT28129.1|Archaea___Thermoplasmatota-E2___DHVEG-1___EX4572-165_sp002254885___70.13___GCA_002254885.1:0.1259006241,(PNX48479.1|Archaea___Thermoplasmatota-E2___DHVEG-1___M9B1D_sp002900535___81.55___GCA_002900535.1:0.1205689826,KYK32746.1|Archaea___Thermoplasmatota-E2___DHVEG-1___SG8-52-3_sp001595915___85.2___GCA_001595915.1:0.1176954639)88:0.0507269043)99:0.0864982180)100:0.3178504813)99:0.1674453911)59:0.0999755411,((WP-086637706.1|Archaea___Halobacterota-Methanonatronarchaeia___Methanonatronarchaeales___Methanonatronarchaeum_thermophilum___97.22___GCF_002153915.1:0.1733752329,(PTD93744.1|Archaea___Halobacterota-Methanonatronarchaeia___Methanonatronarchaeales___PZKD01_sp003034855___94.58___GCA_003034855.1:0.1525166952,OKY79036.1|Archaea___Halobacterota-Methanonatronarchaeia___Methanonatronarchaeales___Methanohalarchaeum_thermophilum___97.71___GCA_001914405.1:0.1306880530)81:0.0350026999)100:0.1944011836,((WP-009366626.1|Archaea___Halobacterota-Halobacteria___Halobacteriales___Halogranum_rubrum___99.38___GCF_900114455.1:0.0207124379,(ERG96237.1|Archaea___Halobacterota-Halobacteria___Halobacteriales___Haloquadratum_walsbyi_B___97.78___GCA_000415985.1:0.1128817468,(WP-007143275.1|Archaea___Halobacterota-Halobacteria___Halobacteriales___Halobiforma_lacisalsi___99.43___GCF_000226975.2:0.0283760683,(PSP64487.1|Archaea___Halobacterota-Halobacteria___Halobacteriales___QH-8-64-26_sp003021725___92.98___GCA_003021725.1:0.1626224301,PSP27321.1|Archaea___Halobacterota-Halobacteria___Halobacteriales___Halovenus_sp003021285___68.07___GCA_003021285.1:0.0477371311)22:0.0398513742)19:0.0427908137)10:0.0233096640)100:0.3395579294,((PPA80501.1|Archaea___Halobacterota-Methanosarcinia___Methanosarcinales___HR1_sp002926195___95.42___GCA_002926195.1:0.2208267949,(PXF57136.1|Archaea___Halobacterota-Methanosarcinia___Methanosarcinales___UBA203_sp003194445___95.92___GCA_003194445.1:0.4236978094,(WP-094229246.1|Archaea___Halobacterota-Methanosarcinia___Methanosarcinales___Methanolobus_psychrotolerans___99.67___GCF_002243045.1:0.1515017313,(WP-048124702.1|Archaea___Halobacterota-Methanosarcinia___Methanosarcinales___Methanosarcina_lacustris___99.18___GCF_000970265.1:0.0419912948,WP-095642926.1|Archaea___Halobacterota-Methanosarcinia___Methanosarcinales___Methanosarcina_spelaei___99.84___GCF_002287235.1:0.0415703015)100:0.1460188775)88:0.0511752519)81:0.0521758637)50:0.0311838097,(((PHP45227.1|Archaea___Halobacterota-Methanosarcinia___Methanosarcinales___EX4572-44_sp002254825___75.82___GCA_002254825.2:0.3894071178,(PKL54158.1|Archaea___Halobacterota-Methanosarcinia___Methanosarcinales___Methanoperedens_A_sp002839545___96.41___GCA_002839545.1:0.1679960281,(WP-096207163.1|Archaea___Halobacterota-Methanosarcinia___Methanosarcinales___Methanoperedens_nitroreducens_A___97.71___GCF_900196725.1:0.0829400541,WP-097300087.1|Archaea___Halobacterota-Methanosarcinia___Methanosarcinales___Methanoperedens_sp002487355___99.35___GCF_002487355.1:0.0945534042)87:0.0343175366)100:0.1230963441)96:0.0736994169,(WP-042686208.1|Archaea___Halobacterota-Methanosarcinia___Methanosarcinales___Methermicoccus_shengliensis___100___GCF_000711905.1:0.5734341783,(BAI61468.1|Archaea___Halobacterota-Methanocellia___Methanocellales___Methanocella_paludicola___100___GCA_000011005.1:0.1078208318,(BAI61835.1|Archaea___Halobacterota-Methanocellia___Methanocellales___Methanocella_paludicola___100___GCA_000011005.1:0.0370594874,(WP-012034359.1|Archaea___Halobacterota-Methanocellia___Methanocellales___Methanocella_A_arvoryzae___100___GCF_000063445.1:0.1089505932,WP-048189611.1|Archaea___Halobacterota-Methanocellia___Methanocellales___Methanocella_conradii___100___GCF_000251105.1:0.0173067680)84:0.0286743592)89:0.0340398927)99:0.1219807328)91:0.0721826492)47:0.0198425196,(WP-042697233.1|Archaea___Halobacterota-Methanomicrobia___Methanomicrobiales___Methanocorpusculum_parvum___98.21___GCF_002287215.1:0.1577509812,((WP-012618770.1|Archaea___Halobacterota-Methanomicrobia___Methanomicrobiales___Methanosphaerula_palustris___99.84___GCF_000021965.1:0.1805262159,(WP-109967702.1|Archaea___Halobacterota-Methanomicrobia___Methanomicrobiales___Methanospirillum_lacunae___99.54___GCF_003173355.1:0.2575934926,(PKG33540.1|Archaea___Halobacterota-Methanomicrobia___Methanomicrobiales___Methanoregula_sp002835825___93.56___GCA_002835825.1:0.0869931295,KQC07423.1|Archaea___Halobacterota-Methanomicrobia___Methanomicrobiales___SD8_sp001412335___97.53___GCA_001412335.1:0.0611936467)68:0.0299862707)90:0.0775330508)73:0.0445881343,((WP-067050496.1|Archaea___Halobacterota-Methanomicrobia___Methanomicrobiales___Methanofollis_ethanolicus___100___GCF_001571385.1:0.0955675335,(WP-066954446.1|Archaea___Halobacterota-Methanomicrobia___Methanomicrobiales___Methanoculleus_thermophilus___97.71___GCF_001571405.1:0.0328398472,WP-048112835.1|Archaea___Halobacterota-Methanomicrobia___Methanomicrobiales___Methanoculleus_sp000691865___98.47___GCF_000691865.1:0.0357535687)100:0.1056541676)49:0.0239423239,(KQC04867.1|Archaea___Halobacterota-Methanomicrobia___Methanomicrobiales___LKUD01_sp001412355___98.37___GCA_001412355.1:0.0782013239,(WP-042705742.1|Archaea___Halobacterota-Methanomicrobia___Methanomicrobiales___Methanomicrobium_mobile___97.39___GCF_000711215.1:0.0360299988,WP-004075850.1|Archaea___Halobacterota-Methanomicrobia___Methanomicrobiales___Methanoplanus_limicola___100___GCF_000243255.1:0.0746427758)100:0.0762094471)75:0.0377788501)50:0.0515290048)45:0.0866747448)100:0.2381585540)47:0.0441107623)87:0.0588225101)62:0.0442160653)39:0.0446332376)59:0.0572764941)87:0.1501999067)86:0.1262123314)85:0.1354447206)58:0.0757569584)38:0.0561071847)55:0.0618067015)78:0.0657687772)45:0.0817574241)55:0.1656066420)74:0.1778343233)68:0.0791852540)94:0.1504300728)88:0.0923361907)66:0.0480353579)67:0.0346495380)89:0.0843890557)58:0.0417385762)55:0.0476153884)19:0.0369533809)13:0.0295664994)83:0.0747466295)20:0.0271972326)80:0.0586830779)84:0.0516365513)100:0.1615292983)57:0.0299722559)87:0.0771784735)82:0.0568641313)50:0.0179472985)64:0.0330862652)61:0.0437865392);
