# Supplementary material for: Early origin and evolution of the FtsZ/tubulin protein family
Source: Front Microbiol. 2023 Jan 10;13:1100249. doi: 10.3389/fmicb.2022.1100249 (PMC9871819; doi:10.3389/fmicb.2022.1100249)
Supplement: Supplementary file 2 [file Data_Sheet_2.ZIP › DATA/fig4-5/trees/trees/FtsZ_Tub_CetZ_LINSI_trimAL-gt0.2_MF-LG-R10_UFBoot2.treefile]

(((PWU80503.1|Archaea___Crenarchaeota-Nitrososphaeria___Nitrososphaerales___UBA10452_sp003176995___98.06___GCA_003176995.1:1.5449452513,MBQ04028.1|Archaea___Crenarchaeota-Bathyarchaeia___TCS64___GCA-2726865_sp002726865___92.99___GCA_002726865.1:1.5991938938)100:0.5806985326,((WP-079199458.1|Bacteria___Verrucomicrobiota-Verrucomicrobiae___Methylacidiphilales___Methylacidiphilum_fumariolicum___99.32___GCF_000953475.1:0.6295094255,WP-048810218.1|Bacteria___Verrucomicrobiota-Verrucomicrobiae___Methylacidiphilales___Methylacidiphilum_infernorum___98.65___GCF_000019665.1:0.6944188931)100:2.6484812140,((((OGD53506.1|Archaea___Crenarchaeota-Bathyarchaeia___40CM-2-53-6___RBG-13-38-9_sp001775955___81.31___GCA_001775955.1:1.5552567511,((WP-094594079.1|Bacteria___Firmicutes_I-Bacilli_A___Paenibacillales___Paenibacillus_sp002257645___99.84___GCF_002257645.1:0.9778275118,(WP-099682655.1|Bacteria___Firmicutes-Bacilli___Bacillales___Bacillus_pumilus_M___98.89___GCF_002744245.1:0.8573197381,WP-095298044.1|Bacteria___Firmicutes-Bacilli___Bacillales___Bacillus_AY_sp002271785___98.2___GCF_002271785.1:0.7253199531)100:0.3725410243)100:0.8927848647,(CDF43813.1|Bacteria___Firmicutes_A-Clostridia___Lachnospirales___CAG-45_sp000438375___94.11___GCA_000438375.1:1.5982332635,(WP-039258842.1|Bacteria___Firmicutes_A-Clostridia___Clostridiales___Clostridium_H_botulinum_A___100___GCF_001266905.1:1.7984775588,WP-081645620.1|Bacteria___Firmicutes_A-Clostridia___Lachnospirales___COE1_sp000403335___98.16___GCF_000403335.2:1.2882792875)70:0.0802036012)99:0.4667475086)99:0.3909353692)81:0.2050740138,((WP-103110606.1|Bacteria___Firmicutes_I-Bacilli_A___Brevibacillales___Brevibacillus_reuszeri_A___99.73___GCF_002897295.1:0.4567488535,WP-095268037.1|Bacteria___Firmicutes_I-Bacilli_A___Paenibacillales___Paenibacillus_campinasensis___99.85___GCF_002272015.1:0.7084227211)100:0.8523018739,((WP-009622132.1|Bacteria___Firmicutes_B-Desulfitobacteriia___Desulfitobacteriales___Desulfosporosinus_sp000224515___99.23___GCF_000224515.1:0.0953995019,WP-014826485.1|Bacteria___Firmicutes_B-Desulfitobacteriia___Desulfitobacteriales___Desulfosporosinus_acidiphilus___99.49___GCF_000255115.2:0.0721075315)100:1.2201254830,(WP-000918313.1|Bacteria___Firmicutes-Bacilli___Bacillales___Bacillus_A_cereus_AD___98.61___GCF_002214725.1:0.5700215314,(WP-090822920.1|Bacteria___Firmicutes_I-Bacilli_A___Paenibacillales___Paenibacillus_E_sp900103825___99.19___GCF_900103825.1:0.5809309693,(WP-024634174.1|Bacteria___Firmicutes_I-Bacilli_A___Paenibacillales___Paenibacillus_sp000499205___99.26___GCF_000499205.1:0.8037269679,(WP-084242426.1|Bacteria___Firmicutes-Bacilli___Bacillales_A___Planomicrobium_A_okeanokoites___99.34___GCF_900176575.1:0.6059946518,WP-071314473.1|Bacteria___Firmicutes-Bacilli___Bacillales___Anaerobacillus_arseniciselenatis___79.74___GCF_001865995.1:0.2986517159)100:0.3980258188)98:0.1146244255)98:0.2883496275)100:1.1351874490)92:0.1557995165)100:0.8040556970)36:0.2159961325,(WP-058938321.1|Archaea___Euryarchaeota-Thermococci___Thermococcales___Thermococcus_celericrescens___98.77___GCF_001484195.1:1.0117137410,(((PTD94697.1|Archaea___Halobacterota-Methanonatronarchaeia___Methanonatronarchaeales___PZKD01_sp003034855___94.58___GCA_003034855.1:0.2588880674,OKY77342.1|Archaea___Halobacterota-Methanonatronarchaeia___Methanonatronarchaeales___Methanohalarchaeum_thermophilum___97.71___GCA_001914405.1:0.2144002346)100:0.2318444127,((PXF56857.1|Archaea___Halobacterota-Methanosarcinia___Methanosarcinales___UBA203_sp003194445___95.92___GCA_003194445.1:0.4093104710,(ABK14036.1|Archaea___Halobacterota-Methanosarcinia___Methanotrichales___Methanothrix_B_thermoacetophila___100___GCA_000014945.1:0.2352410789,(WP-048144169.1|Archaea___Halobacterota-Methanosarcinia___Methanotrichales___Methanothrix_A_harundinacea___99.34___GCF_000235565.1:0.1808628881,OYV08946.1|Archaea___Halobacterota-Methanosarcinia___Methanotrichales___Methanothrix_sp002256595___90.2___GCA_002256595.1:0.2035401571)100:0.1176773912)100:0.1707739825)100:0.2332616155,((PPA80196.1|Archaea___Halobacterota-Methanosarcinia___Methanosarcinales___HR1_sp002926195___95.42___GCA_002926195.1:0.3080545349,(PHP45973.1|Archaea___Halobacterota-Methanosarcinia___Methanosarcinales___EX4572-44_sp002254825___75.82___GCA_002254825.2:0.3350414069,(PKL54634.1|Archaea___Halobacterota-Methanosarcinia___Methanosarcinales___Methanoperedens_A_sp002839545___96.41___GCA_002839545.1:0.2345688223,(WP-096206420.1|Archaea___Halobacterota-Methanosarcinia___Methanosarcinales___Methanoperedens_nitroreducens_A___97.71___GCF_900196725.1:0.1914603372,(WP-096205969.1|Archaea___Halobacterota-Methanosarcinia___Methanosarcinales___Methanoperedens_nitroreducens_A___97.71___GCF_900196725.1:0.2850215405,PWB51706.1|Archaea___Halobacterota-Methanosarcinia___Methanosarcinales___Methanoperedens_sp003104905___98.69___GCA_003104905.1:0.1921747627)78:0.0519949528)82:0.0649732033)100:0.2320833758)100:0.1290472620)99:0.0584451611,(WP-013897706.1|Archaea___Halobacterota-Methanosarcinia___Methanosarcinales___Methanosalsum_zhilinae___99.35___GCF_000217995.1:0.1271111938,((WP-011020991.1|Archaea___Halobacterota-Methanosarcinia___Methanosarcinales___Methanosarcina_acetivorans___95.92___GCF_000007345.1:0.2360728318,WP-013194471.1|Archaea___Halobacterota-Methanosarcinia___Methanosarcinales___Methanohalobium_evestigatum___100___GCF_000196655.1:0.1977816960)94:0.0515092218,(WP-015053203.1|Archaea___Halobacterota-Methanosarcinia___Methanosarcinales___Methanolobus_psychrophilus___99.84___GCF_000306725.1:0.2034881819,(WP-011499721.1|Archaea___Halobacterota-Methanosarcinia___Methanosarcinales___Methanococcoides_burtonii___99.35___GCF_000013725.1:0.1496772604,WP-096712920.1|Archaea___Halobacterota-Methanosarcinia___Methanosarcinales___Methanohalophilus_euhalobius___99.51___GCF_900215215.1:0.2304256595)100:0.0443124675)100:0.0244889911)94:0.0477896523)100:0.1193998125)99:0.0773132655)99:0.2596797114)100:1.3348616060,((OGO61928.1|Bacteria___Chloroflexota-Dehalococcoidia___GIF9___9FT-COMBO-48-23_sp001795315___61.06___GCA_001795315.1:1.1276697971,((PIQ91898.1|Bacteria___Patescibacteria-Paceibacteria___Paceibacterales___GCA-002787255_sp002787255___62.01___GCA_002787255.1:0.8961151811,(OGZ59736.1|Bacteria___Patescibacteria-Paceibacteria___Spechtbacterales___HO2-43-30_sp001819985___70.39___GCA_001819985.1:0.2168561558,MBG95165.1|Bacteria___Chloroflexota-Dehalococcoidia___GCA-2717565___GCA-2717565_sp002717565___93.23___GCA_002717565.1:0.4041448661)100:0.9461912727)98:0.2564118711,(WP-083635354.1|Bacteria___Chloroflexota-Dehalococcoidia___Dehalococcoidales___Dehalogenimonas_formicexedens___95.71___GCF_001953175.1:1.2196144513,((HAV10530.1|Bacteria___Chloroflexota-Dehalococcoidia___GIF9___UBA5629_sp003484395___73.6___GCA_003484395.1:0.3739222402,OGN96375.1|Bacteria___Chloroflexota-Dehalococcoidia___GIF9___RBG-13-51-36_sp001796515___92.24___GCA_001796515.1:0.5666413410)100:0.1329635327,((OGN89233.1|Bacteria___Chloroflexota-Dehalococcoidia___Dehalococcoidales___MGML01_sp001796415___51.32___GCA_001796415.1:0.7430736903,AKG53714.1|Bacteria___Chloroflexota-Dehalococcoidia___Dehalococcoidales___Dehalogenimonas_sp001005265___98.68___GCA_001005265.1:0.3753948652)88:0.0699537081,((AKG53596.1|Bacteria___Chloroflexota-Dehalococcoidia___Dehalococcoidales___Dehalogenimonas_sp001005265___98.68___GCA_001005265.1:0.7814898082,MAH38938.1|Bacteria___Chloroflexota-Dehalococcoidia___Dehalococcoidales___ARS1013_sp002690375___59.98___GCA_002690375.1:0.3311728809)98:0.1870220635,(PIP49232.1|Bacteria___Chloroflexota-Dehalococcoidia___GIF9___20-14-all-45-10_sp002772325___65.77___GCA_002772325.1:0.4422053886,(WP-041331079.1|Bacteria___Chloroflexota-Dehalococcoidia___Dehalococcoidales___Dehalococcoides_mccartyi_A___99.01___GCF_001889305.1:0.3708024897,AKG53580.1|Bacteria___Chloroflexota-Dehalococcoidia___Dehalococcoidales___Dehalogenimonas_sp001005265___98.68___GCA_001005265.1:0.4317826617)100:0.2744204867)78:0.1094593019)88:0.0866522516)98:0.0873567773)94:0.0798807813)98:0.0383735492)94:0.2157113545)100:1.0987214710,((PKP61415.1|Archaea___Altiarchaeota-Altiarchaeia___GCA-002841105___GCA-002841105_sp002841105___77.41___GCA_002841105.1:2.0077058722,(PKP60920.1|Archaea___Altiarchaeota-Altiarchaeia___GCA-002841105___GCA-002841105_sp002841105___77.41___GCA_002841105.1:1.1536174430,(ODS39765.1|Archaea___Altiarchaeota-Altiarchaeia___WOR-SM1-SCG___WOR-SM1-SCG_sp001723835___58.28___GCA_001723835.1:0.3235138482,ODS40774.1|Archaea___Altiarchaeota-Altiarchaeia___WOR-SM1-SCG___WOR-SM1-SCG-A_sp001723845___79.06___GCA_001723845.1:0.4108299142)93:0.2974085187)91:0.3018796184)100:1.4085634670,(((GBE54332.1|Archaea___Hydrothermarchaeota-Hydrothermarchaeia___Hydrothermarchaeales___BMS3B_sp002897955___97.2___GCA_002897955.1:0.9409482002,GBE17888.1|Archaea___Hydrothermarchaeota-Hydrothermarchaeia___Hydrothermarchaeales___BMS3ABIN16_sp002923215___90.22___GCA_002923215.1:1.0427359197)100:1.1957160950,(WP-094531742.1|Archaea___Halobacterota-Halobacteria___Halobacteriales___Halorubrum_halodurans___94.17___GCF_002252985.1:2.0285268383,(GBE54334.1|Archaea___Hydrothermarchaeota-Hydrothermarchaeia___Hydrothermarchaeales___BMS3B_sp002897955___97.2___GCA_002897955.1:0.7650509260,GBE17886.1|Archaea___Hydrothermarchaeota-Hydrothermarchaeia___Hydrothermarchaeales___BMS3ABIN16_sp002923215___90.22___GCA_002923215.1:1.1679311918)100:0.8510971280)99:0.1537901619)99:0.1642872423,(KYH38952.1|Archaea___Crenarchaeota-Bathyarchaeia___B25___B25_sp001593855___74.3___GCA_001593855.1:1.2387239245,(MAX59202.1|Bacteria___Chloroflexota-Dehalococcoidia___UBA3495___UBA11650_sp002710215___90.34___GCA_002710215.1:1.6139721430,((GBE54005.1|Archaea___Hydrothermarchaeota-Hydrothermarchaeia___Hydrothermarchaeales___BMS3B_sp002897955___97.2___GCA_002897955.1:0.6644866338,(GBE17889.1|Archaea___Hydrothermarchaeota-Hydrothermarchaeia___Hydrothermarchaeales___BMS3ABIN16_sp002923215___90.22___GCA_002923215.1:0.2645296596,GBE54331.1|Archaea___Hydrothermarchaeota-Hydrothermarchaeia___Hydrothermarchaeales___BMS3B_sp002897955___97.2___GCA_002897955.1:0.3479200802)100:0.2997763937)100:0.1543283924,(((PXF51557.1|Archaea___Halobacterota-Syntrophoarchaeia___ANME-1___ANME1a_sp003194425___87.91___GCA_003194425.1:0.4123612211,(OFV68251.1|Archaea___Halobacterota-Syntrophoarchaeia___Syntrophoarchaeales___Syntrophoarchaeum_caldarius___96.08___GCA_001766815.1:0.1309921461,OFV66764.1|Archaea___Halobacterota-Syntrophoarchaeia___Syntrophoarchaeales___Syntrophoarchaeum_A_butanivorans___88.89___GCA_001766825.1:0.0819488123)100:0.1303051787)100:0.1423965599,((WP-015591518.1|Archaea___Halobacterota-Archaeoglobi___Archaeoglobales___Archaeoglobus_A_sulfaticallidus___100___GCF_000385565.1:0.1244615956,(WP-048064350.1|Archaea___Halobacterota-Archaeoglobi___Archaeoglobales___Archaeoglobus_fulgidus___100___GCF_000008665.1:0.0915047607,(WP-013684173.1|Archaea___Halobacterota-Archaeoglobi___Archaeoglobales___Archaeoglobus_C_veneficus___99.35___GCF_000194625.1:0.0766556734,(WP-048096892.1|Archaea___Halobacterota-Archaeoglobi___Archaeoglobales___Geoglobus_ahangari___100___GCF_001006045.1:0.1225127944,WP-012940802.1|Archaea___Halobacterota-Archaeoglobi___Archaeoglobales___Archaeoglobus_B_profundus___99.84___GCF_000025285.1:0.0956003048)89:0.0302403275)89:0.0564583751)70:0.0459690284)100:0.3569339843,(WP-109969138.1|Archaea___Halobacterota-Methanomicrobia___Methanomicrobiales___Methanospirillum_lacunae___99.54___GCF_003173355.1:0.2577803930,(WP-042698049.1|Archaea___Halobacterota-Methanomicrobia___Methanomicrobiales___Methanocorpusculum_parvum___98.21___GCF_002287215.1:0.1273339345,((WP-007314297.1|Archaea___Halobacterota-Methanomicrobia___Methanomicrobiales___Methanolinea_tarda___99.02___GCF_000235685.2:0.1720001147,WP-012106235.1|Archaea___Halobacterota-Methanomicrobia___Methanomicrobiales___Methanoregula_boonei___99.54___GCF_000017625.1:0.0816430171)49:0.0314658942,(WP-048148415.1|Archaea___Halobacterota-Methanomicrobia___Methanomicrobiales___Methanolacinia_paynteri___98.37___GCF_000784355.1:0.0948617610,(WP-012617210.1|Archaea___Halobacterota-Methanomicrobia___Methanomicrobiales___Methanosphaerula_palustris___99.84___GCF_000021965.1:0.3212279594,WP-004039240.1|Archaea___Halobacterota-Methanomicrobia___Methanomicrobiales___Methanofollis_liminatans___99.54___GCF_000275865.1:0.0911190512)89:0.0330823812)68:0.0231950835)49:0.0626527375)100:0.1211512245)100:0.1906877184)100:0.1453617692)91:0.0783209004,(((WP-089385912.1|Archaea___Halobacterota-Halobacteria___Halobacteriales___Halorubrum_vacuolatum___98.92___GCF_900188065.1:2.0558222770,PSQ28462.1|Archaea___Halobacterota-Halobacteria___Halobacteriales___QS-9-68-17_sp003023565___95.65___GCA_003023565.1:0.7225253740)89:0.0818587868,((WP-004041953.1|Archaea___Halobacterota-Halobacteria___Halobacteriales___Haloferax_volcanii___98.68___GCF_000025685.1:1.0866969211,WP-058566444.1|Archaea___Halobacterota-Halobacteria___Halobacteriales___Haloferax_sp001469875___99.44___GCF_001469875.2:0.2317301195)99:0.3170099455,(WP-006055899.1|Archaea___Halobacterota-Halobacteria___Halobacteriales___Halogeometricum_borinquense___99.92___GCF_000172995.2:0.4446085162,(WP-082230738.1|Archaea___Halobacterota-Halobacteria___Halobacteriales___Haloprofundus_marisrubri___99.24___GCF_001469955.1:0.7462669887,((WP-089671286.1|Archaea___Halobacterota-Halobacteria___Halobacteriales___Halohasta_litchfieldiae___99.19___GCF_900109065.1:0.8301008312,(WP-090385925.1|Archaea___Halobacterota-Halobacteria___Halobacteriales___Natronobacterium_A_texcoconense___99.57___GCF_900104065.1:0.3227319516,WP-098726317.1|Archaea___Halobacterota-Halobacteria___Halobacteriales___Natrinema_sp002572525___99.35___GCF_002572525.1:0.9198844117)100:0.7942890998)97:0.1220072092,(WP-079978638.1|Archaea___Halobacterota-Halobacteria___Halobacteriales___Halolamina_sediminis___96.58___GCF_001282785.1:1.4161151946,((PSQ48309.1|Archaea___Halobacterota-Halobacteria___Halobacteriales___Halovenus_sp003022725___82.47___GCA_003022725.1:1.0605908479,WP-059055393.1|Archaea___Halobacterota-Halobacteria___Halobacteriales___Halobacterium_hubeiense___98.65___GCF_001488575.1:0.7227984701)99:0.2077011321,(WP-004514857.1|Archaea___Halobacterota-Halobacteria___Halobacteriales___Haloarcula_vallismortis___99.93___GCF_000337775.1:0.6505992290,ESS11727.1|Archaea___Halobacterota-Halobacteria___Halobacteriales___J07HR59_sp000496235___90.17___GCA_000496235.1:0.8608091901)91:0.1420533217)13:0.1634568452)97:0.2108444926)100:0.3129726270)100:0.2665097028)98:0.1140481060)98:0.2215135021)75:0.0477310127,((WP-011322783.1|Archaea___Halobacterota-Halobacteria___Halobacteriales___Natronomonas_pharaonis___99.29___GCF_000026045.1:0.7566799129,WP-089816435.1|Archaea___Halobacterota-Halobacteria___Halobacteriales___Halomicrobium_zhouii___99.93___GCF_900114435.1:0.3137462482)77:0.0464523478,((WP-092536862.1|Archaea___Halobacterota-Halobacteria___Halobacteriales___Halopelagius_longus___99.38___GCF_900100875.1:0.5147582658,(WP-089694735.1|Archaea___Halobacterota-Halobacteria___Halobacteriales___Halogranum_gelatinilyticum___99.57___GCF_900103715.1:0.5480138146,WP-089869303.1|Archaea___Halobacterota-Halobacteria___Halobacteriales___Halogranum_rubrum___99.38___GCF_900114455.1:0.6379541755)100:1.2102040050)94:0.1227493720,(PSQ16966.1|Archaea___Halobacterota-Halobacteria___Halobacteriales___SW-7-71-33_sp003023195___88.72___GCA_003023195.1:0.5405383102,(PSQ05572.1|Archaea___Halobacterota-Halobacteria___Halobacteriales___Halobaculum_sp003020945___94.4___GCA_003020945.1:1.5290506156,((WP-005579460.1|Archaea___Halobacterota-Halobacteria___Halobacteriales___Natronobacterium_gregoryi___99.62___GCF_000230715.2:0.6886863278,(PSP28373.1|Archaea___Halobacterota-Halobacteria___Halobacteriales___Halovenus_sp003021285___68.07___GCA_003021285.1:0.7981370489,(ESS06595.1|Archaea___Halobacterota-Halobacteria___Halobacteriales___A07HB70_sp000496195___85.2___GCA_000496195.1:0.7631259107,WP-092734160.1|Archaea___Halobacterota-Halobacteria___Halobacteriales___Halopenitus_persicus___98.11___GCF_900107205.1:0.4248458363)100:0.1390813568)66:0.0934428211)21:0.0479633086,((WP-049910763.1|Archaea___Halobacterota-Halobacteria___Halobacteriales___Halorubrum_coriense___98.73___GCF_000337035.1:0.6683001118,WP-089672397.1|Archaea___Halobacterota-Halobacteria___Halobacteriales___Halohasta_litchfieldiae___99.19___GCF_900109065.1:0.4727353878)100:0.3518412481,(WP-007542513.1|Archaea___Halobacterota-Halobacteria___Halobacteriales___Haloferax_larsenii___99.19___GCF_000336955.1:0.4097005258,WP-023392765.1|Archaea___Halobacterota-Halobacteria___Halobacteriales___Halobaculum_tyrrellensis___97.54___GCF_000495475.1:0.3771384240)100:0.3459901257)22:0.0780461018)100:0.4055087294)98:0.0552308460)100:0.2404456745)85:0.1538332864)82:0.0795429429)100:0.2597360388)100:0.1328283889)98:0.1683960918)100:0.1307943728)96:0.2266493430)100:0.1808195986)35:0.1187747010)16:0.1720985006)14:0.0777996589)90:0.2422818005)54:0.2144166282,(ODS40989.1|Archaea___Altiarchaeota-Altiarchaeia___WOR-SM1-SCG___WOR-SM1-SCG_sp001723835___58.28___GCA_001723835.1:2.1094282642,((WP-089698615.1|Archaea___Halobacterota-Halobacteria___Halobacteriales___Halogranum_gelatinilyticum___99.57___GCF_900103715.1:1.0217639180,((WP-092734419.1|Archaea___Halobacterota-Halobacteria___Halobacteriales___Halopenitus_persicus___98.11___GCF_900107205.1:0.2884566703,WP-089806311.1|Archaea___Halobacterota-Halobacteria___Halobacteriales___Halogeometricum_rufum___99.36___GCF_900112175.1:0.4620276534)100:0.2124288335,(WP-014555346.1|Archaea___Halobacterota-Halobacteria___Halobacteriales___Haloquadratum_walsbyi___99.3___GCF_000237865.1:0.4089827265,PSQ38650.1|Archaea___Halobacterota-Halobacteria___Halobacteriales___Halovenus_sp003022845___53.37___GCA_003022845.1:0.3474516667)100:0.2757860970)100:0.5030215219)100:1.1337872750,((OLS26264.1|Archaea___Asgardarchaeota-Heimdallarchaeia___LC-3___LC-3_sp001940645___91.59___GCA_001940645.1:0.4184839257,(PWI48967.1|Archaea___Asgardarchaeota-Heimdallarchaeia___B3-JM-08___B3-JM-08_sp003144275___93.69___GCA_003144275.1:0.4532118107,(KXH77455.1|Archaea___Asgardarchaeota-Lokiarchaeia___Thorarchaeales___SMTZ1-83_sp001563325___90.19___GCA_001563325.1:0.0538651806,OLS30664.1|Archaea___Asgardarchaeota-Lokiarchaeia___Thorarchaeales___AB-25_sp001940705___90.12___GCA_001940705.1:0.0893366304)100:0.5628933358)92:0.1323918062)100:1.9852595110,((WP-007550732.1|Archaea___Crenarchaeota-Nitrososphaeria___Nitrososphaerales___Nitrosoarchaeum_koreensis___100___GCF_000220175.1:0.1165826619,(WP-100182312.1|Archaea___Crenarchaeota-Nitrososphaeria___Nitrososphaerales___Nitrosotenuis_sp002787055___99.68___GCF_002787055.1:0.1362974236,OLC36913.1|Archaea___Crenarchaeota-Nitrososphaeria___Nitrososphaerales___Nitrosotalea_sp001917995___80.91___GCA_001917995.1:0.2105058241)66:0.0978592480)100:2.0454221360,(((tr|A4VDW7|A4VDW7-TETTS|Eukarya_.._312017_.._Tetrahymena_thermophila:1.3781753553,((tr|A0A0L0DMS5|A0A0L0DMS5-THETB|Eukarya_.._461836_.._Thecamonas_trahens:1.5247368920,tr|D2VA35|D2VA35-NAEGR|Eukarya_.._5762_.._Naegleria_gruberi:0.9187429867)100:0.2912993033,((tr|D8LH05|D8LH05-ECTSI|Eukarya_.._2880_.._Ectocarpus_siliculosus:1.2097758510,tr|W4HA54|W4HA54-9STRA|Eukarya_.._112090_.._Aphanomyces_astaci:0.7181223349)100:0.3293802166,(BSAL-82620.1|Eukarya_.._75058_.._Bodo_saltans.prot:0.7345666158,(tr|W6L1D5|W6L1D5-9TRYP|Eukarya_.._134006_.._Phytomonas_Hart1:0.6072264862,tr|Q4QCZ3|Q4QCZ3-LEIMA|Eukarya_.._5664_.._Leishmania_major:0.5308495365)100:0.5127111079)100:1.4424623940)68:0.1223839374)96:0.4959251639)100:0.4549114505,(tr|A2F2M2|A2F2M2-TRIVA|Eukarya_.._5722_.._Trichomonas_vaginalis:1.4901388511,((tr|A9V3K7|A9V3K7-MONBE|Eukarya_.._81824__Monosiga_.._brevicollis:1.5882959099,tr|D8LE04|D8LE04-ECTSI|Eukarya_.._2880_.._Ectocarpus_siliculosus:0.8708073321)98:0.2347454285,((tr|A8IRP8|A8IRP8-CHLRE|Eukarya_.._3055_.._Chlamydomonas_reinhardtii:0.8655634675,tr|A9RI06|A9RI06-PHYPA|Eukarya_.._3218_.._Physcomitrella_patens:0.8983645166)98:0.1962767478,((tr|B9QKL3|B9QKL3-TOXGV|Eukarya_.._432359_.._Toxoplasma_gondii:2.3182708405,(tr|W4GTD2|W4GTD2-9STRA|Eukarya_.._112090_.._Aphanomyces_astaci:0.6651401851,tr|D2VJE2|D2VJE2-NAEGR|Eukarya_.._5762_.._Naegleria_gruberi:0.9001590112)96:0.0643514976)18:0.1255923481,((sp|Q9UJT1|TBD-HUMAN|Eukarya_.._9606_.._Homo_sapiens:0.5046239547,tr|I7MJY7|I7MJY7-TETTS|Eukarya_.._312017_.._Tetrahymena_thermophila:1.1589722548)99:0.1947284521,(tr|A0A0G4EC00|A0A0G4EC00-VITBC|Eukarya_.._1169540_.._Vitrella_brassicaformis:1.0802152235,(BSAL-20805.1|Eukarya_.._75058_.._Bodo_saltans.prot:0.7638001721,tr|Q4Q0R3|Q4Q0R3-LEIMA|Eukarya_.._5664_.._Leishmania_major:0.7259036357)100:1.5178645430)16:0.2314292440)16:0.0854023373)83:0.0794800287)89:0.1836635078)100:0.3870822725)100:0.2673944997)100:0.4211033588,(tr|D2VS63|D2VS63-NAEGR|Eukarya_.._5762_.._Naegleria_gruberi:1.8476024883,(((tr|F0Y3D3|F0Y3D3-AURAN|Eukarya_.._44056_.._Aerococcus_aanophagefferens:0.8176696691,(tr|R1DIL5|R1DIL5-EMIHU|Eukarya_.._2903_.._Emilania_huleyi:0.3981901766,tr|A2ELX8|A2ELX8-TRIVA|Eukarya_.._5722_.._Trichomonas_vaginalis:1.4759684950)91:0.1406662588)71:0.0543114460,((BSAL-17995.1|Eukarya_.._75058_.._Bodo_saltans.prot:0.3988581129,(tr|W6L754|W6L754-9TRYP|Eukarya_.._134006_.._Phytomonas_Hart1:0.2213639794,tr|Q4QC95|Q4QC95-LEIMA|Eukarya_.._5664_.._Leishmania_major:0.2304327861)100:0.2766825306)100:0.5110343361,((tr|A0A125YFX7|A0A125YFX7-TOXGV|Eukarya_.._432359_.._Toxoplasma_gondii:0.9369938585,tr|A0A0G4GSH9|A0A0G4GSH9-VITBC|Eukarya_.._1169540_.._Vitrella_brassicaformis:0.3570569200)90:0.1846341028,((tr|D7FR98|D7FR98-ECTSI|Eukarya_.._2880_.._Ectocarpus_siliculosus:0.4952117984,tr|W4G6P9|W4G6P9-9STRA|Eukarya_.._112090_.._Aphanomyces_astaci:0.3137181343)100:0.1536320000,((tr|D2VWK0|D2VWK0-NAEGR|Eukarya_.._5762_.._Naegleria_gruberi:0.3969945998,tr|Q22YZ9|Q22YZ9-TETTS|Eukarya_.._312017_.._Tetrahymena_thermophila:0.4471706935)88:0.1096245594,((tr|A9TZR7|A9TZR7-PHYPA|Eukarya_.._3218_.._Physcomitrella_patens:0.5376615972,tr|Q8LRU3|Q8LRU3-CHLRE|Eukarya_.._3055_.._Chlamydomonas_reinhardtii:0.4640696037)100:0.0961956952,(tr|A0A0L0D8Z0|A0A0L0D8Z0-THETB|Eukarya_.._461836_.._Thecamonas_trahens:0.3952389614,(sp|Q9UJT0|TBE-HUMAN|Eukarya_.._9606_.._Homo_sapiens:0.3082824153,(tr|A9VB11|A9VB11-MONBE|Eukarya_.._81824__Monosiga_.._brevicollis:0.5993855581,tr|A0A177WR04|A0A177WR04-BATDE|Eukarya_.._684364_.._Bratachochytrium_dendrobatidis:0.6652776389)93:0.0760451727)100:0.1481245356)99:0.0954444463)74:0.0463081511)98:0.0764270872)82:0.0762461842)90:0.0978105122)94:0.1192854160)100:0.7815289843,(((OLS18786.1|Archaea___Asgardarchaeota-Lokiarchaeia___LCB-4___LCB-4_sp001940665___96.26___GCA_001940665.1:1.5275115389,((WP-078814221.1|Bacteria___Verrucomicrobiota-Verrucomicrobiae___Verrucomicrobiales___Prosthecobacter_debontii___100___GCF_900167535.1:0.0349198397,WP-078814051.1|Bacteria___Verrucomicrobiota-Verrucomicrobiae___Verrucomicrobiales___Prosthecobacter_debontii___100___GCF_900167535.1:0.1157001022)98:0.0518657190,(HBJ85674.1|Bacteria___Verrucomicrobiota-Verrucomicrobiae___Verrucomicrobiales___Prosthecobacter_sp003506995___82.54___GCA_003506995.1:0.0092882926,(OYW71780.1|Bacteria___Verrucomicrobiota-Verrucomicrobiae___Verrucomicrobiales___Prosthecobacter_sp002279765___93.43___GCA_002279765.1:0.0216883960,OYW71807.1|Bacteria___Verrucomicrobiota-Verrucomicrobiae___Verrucomicrobiales___Prosthecobacter_sp002279765___93.43___GCA_002279765.1:0.0165863556)99:0.0081607907)99:0.0650908622)100:0.9207714802)11:0.1250600519,((WP-078814050.1|Bacteria___Verrucomicrobiota-Verrucomicrobiae___Verrucomicrobiales___Prosthecobacter_debontii___100___GCF_900167535.1:0.1208648792,(OYW71806.1|Bacteria___Verrucomicrobiota-Verrucomicrobiae___Verrucomicrobiales___Prosthecobacter_sp002279765___93.43___GCA_002279765.1:0.0643493303,WP-078814220.1|Bacteria___Verrucomicrobiota-Verrucomicrobiae___Verrucomicrobiales___Prosthecobacter_debontii___100___GCF_900167535.1:0.0448522136)100:0.1091474546)100:1.2729690620,((tr|D2V982|D2V982-NAEGR|Eukarya_.._5762_.._Naegleria_gruberi:1.3129059651,(tr|D2VQL5|D2VQL5-NAEGR|Eukarya_.._5762_.._Naegleria_gruberi:1.1335667393,(tr|D2VT78|D2VT78-NAEGR|Eukarya_.._5762_.._Naegleria_gruberi:1.3123013686,(tr|D2VC66|D2VC66-NAEGR|Eukarya_.._5762_.._Naegleria_gruberi:1.0152824326,(tr|D2VT10|D2VT10-NAEGR|Eukarya_.._5762_.._Naegleria_gruberi:0.3614911449,tr|D2V7X5|D2V7X5-NAEGR|Eukarya_.._5762_.._Naegleria_gruberi:0.3996462347)100:0.4665637839)83:0.1701599743)100:0.2897052230)100:0.4487888138)97:0.3771376988,((tr|A0A0G4H6Z4|A0A0G4H6Z4-VITBC|Eukarya_.._1169540_.._Vitrella_brassicaformis:1.3937339088,tr|B6KJK8|B6KJK8-TOXGV|Eukarya_.._432359_.._Toxoplasma_gondii:1.0435040642)62:0.2252396502,(((tr|D2UYU9|D2UYU9-NAEGR|Eukarya_.._5762_.._Naegleria_gruberi:0.2807082843,tr|D2VZB7|D2VZB7-NAEGR|Eukarya_.._5762_.._Naegleria_gruberi:0.2526341145)100:0.6280667024,(tr|A0A151Z4J7|A0A151Z4J7-9MYCE|Eukarya_.._361077_.._Dyctiostelium_lacteum:1.2124297211,(tr|Q23WP5|Q23WP5-TETTS|Eukarya_.._312017_.._Tetrahymena_thermophila:1.1367452817,tr|I7LY16|I7LY16-TETTS|Eukarya_.._312017_.._Tetrahymena_thermophila:0.8331871275)99:0.2565721854)17:0.1514059910)13:0.0575213214,((tr|Q22CD2|Q22CD2-TETTS|Eukarya_.._312017_.._Tetrahymena_thermophila:1.0214640636,(tr|D2VLJ4|D2VLJ4-NAEGR|Eukarya_.._5762_.._Naegleria_gruberi:0.2515261928,tr|D2VCP5|D2VCP5-NAEGR|Eukarya_.._5762_.._Naegleria_gruberi:0.1759224337)100:0.1803902896)36:0.0933952022,((tr|A0A152A439|A0A152A439-9MYCE|Eukarya_.._361077_.._Dyctiostelium_lacteum:0.1502921738,(tr|Q54TA6|Q54TA6-DICDI|Eukarya_.._44689_.._Dyctiostelium_discoideum:0.2623753752,tr|A0A152A8Z7|A0A152A8Z7-9MYCE|Eukarya_.._361077_.._Dyctiostelium_lacteum:0.2490306994)100:0.0892808793)100:0.1004500115,(tr|W4GD80|W4GD80-9STRA|Eukarya_.._112090_.._Aphanomyces_astaci:0.1561462122,((tr|B9PGQ9|B9PGQ9-TOXGV|Eukarya_.._432359_.._Toxoplasma_gondii:0.4036341484,(tr|L8GIC4|L8GIC4-ACACA|Eukarya_.._1257118_.._Acanthamoeba_castellanii:0.0026568186,tr|L8H9T9|L8H9T9-ACACA|Eukarya_.._1257118_.._Acanthamoeba_castellanii:0.2535845494)100:0.2172399282)53:0.0495442380,(tr|A0A0L0D0T1|A0A0L0D0T1-THETB|Eukarya_.._461836_.._Thecamonas_trahens:0.0935403302,((sp|A6NHL2|TBAL3-HUMAN|Eukarya_.._9606_.._Homo_sapiens:0.2973533838,sp|P52274|TBA8-CAEEL|Eukarya_.._6239_.._Caenorhabditis_elegans:0.1884164355)99:0.0323670517,((sp|P09734|TBA3-YEAST|Eukarya_.._4932_.._Saccharomyces_cerevisiea:0.2187338604,sp|P04688|TBA1-SCHPO|Eukarya_.._284812_.._Schizosaccharomyces_pombe:0.1577406981)99:0.0829906290,(tr|A0A058ZEW1|A0A058ZEW1-9EUKA|Eukarya_.._691883_.._Fonticula_alba:0.2350873581,(sp|P06606|TBA4-DROME|Eukarya_.._7227_.._Drosophila_melanogaster:0.3420739641,(tr|A2R599|A2R599-ASPNC|Eukarya_.._425011_.._Aspergillus_niger:0.3225362587,(tr|Q9VED6|Q9VED6-DROME|Eukarya_.._7227_.._Drosophila_melanogaster:0.7657178454,HAN75016.1|Bacteria___Cyanobacteria-Cyanobacteriia___Cyanobacteriales___Planktothrix_sp003456035___78.25___GCA_003456035.1:0.7280331857)88:0.1082866980)51:0.0331098415)56:0.0412356000)54:0.0172182103)74:0.0361064481)78:0.0502625903)100:0.1194052361)49:0.0211796155)80:0.0683539829)75:0.0319878060)98:0.1906370728)13:0.1481004083)13:0.0501392966)95:0.1458707396)45:0.1050189582)34:0.0472983285,((tr|A0A058ZF67|A0A058ZF67-9EUKA|Eukarya_.._691883_.._Fonticula_alba:1.3792704631,(sp|P34475|TBG-CAEEL|Eukarya_.._6239_.._Caenorhabditis_elegans:0.8519691747,(sp|P53378|TBG-YEAST|Eukarya_.._4932_.._Saccharomyces_cerevisiea:1.2189437787,(tr|M1V5W4|M1V5W4-CYAM1|Eukarya_.._280699_.._Cyanidioschyzon_merolae:0.5970435388,(tr|A2EAH1|A2EAH1-TRIVA|Eukarya_.._5722_.._Trichomonas_vaginalis:0.7889482048,((tr|A2QRL5|A2QRL5-ASPNC|Eukarya_.._425011_.._Aspergillus_niger:0.2886670318,tr|A0A177WM70|A0A177WM70-BATDE|Eukarya_.._684364_.._Bratachochytrium_dendrobatidis:0.1745895448)99:0.0970944947,(sp|Q55AR3|TBG-DICDI|Eukarya_.._44689_.._Dyctiostelium_discoideum:0.4116554750,((sp|P23257|TBG1-DROME|Eukarya_.._7227_.._Drosophila_melanogaster:0.2857250797,tr|A9V4R8|A9V4R8-MONBE|Eukarya_.._81824__Monosiga_.._brevicollis:0.2046282433)90:0.0350128148,(tr|A0A0D2VSX2|A0A0D2VSX2-CAPO3|Eukarya_.._595528_.._Capsaspora_owczarzaki:0.1767430805,(tr|M2Y3E5|M2Y3E5-GALSU|Eukarya_.._130081_.._Galdiera_sulphuraria:0.2122487014,((tr|Q23FR3|Q23FR3-TETTS|Eukarya_.._312017_.._Tetrahymena_thermophila:0.4019301992,tr|A0A0G4F4U5|A0A0G4F4U5-VITBC|Eukarya_.._1169540_.._Vitrella_brassicaformis:0.1369356095)85:0.0451769822,(tr|A9TMJ1|A9TMJ1-PHYPA|Eukarya_.._3218_.._Physcomitrella_patens:0.1168608399,(tr|R1CRG8|R1CRG8-EMIHU|Eukarya_.._2903_.._Emilania_huleyi:0.2816538152,(tr|A8INY3|A8INY3-CHLRE|Eukarya_.._3055_.._Chlamydomonas_reinhardtii:0.2581009089,((tr|A0A0L0DCQ1|A0A0L0DCQ1-THETB|Eukarya_.._461836_.._Thecamonas_trahens:0.2505522045,(BSAL-85470.1|Eukarya_.._75058_.._Bodo_saltans.prot:0.3476190253,tr|D2V7C2|D2V7C2-NAEGR|Eukarya_.._5762_.._Naegleria_gruberi:0.3103822630)92:0.0690046612)83:0.0477642669,(tr|F0Y410|F0Y410-AURAN|Eukarya_.._44056_.._Aerococcus_aanophagefferens:0.2128172995,(tr|A0A1E7EX98|A0A1E7EX98-9STRA|Eukarya_.._635003_.._Fragilariopsis_cylindrus:0.2487146466,tr|D7FLA9|D7FLA9-ECTSI|Eukarya_.._2880_.._Ectocarpus_siliculosus:0.0843228323)96:0.0279886264)100:0.0726527206)66:0.0188438963)70:0.0200460582)83:0.0246564592)83:0.0140698923)72:0.0243776776)84:0.0395049486)75:0.0367558570)63:0.0169812894)84:0.0280762524)86:0.0956744013)98:0.0450032053)99:0.2156766489)75:0.1257195646)99:0.1785484417)100:0.6708272691,((tr|Q24D62|Q24D62-TETTS|Eukarya_.._312017_.._Tetrahymena_thermophila:1.2210442989,(tr|L8H0R9|L8H0R9-ACACA|Eukarya_.._1257118_.._Acanthamoeba_castellanii:2.0101420006,(tr|Q24HJ7|Q24HJ7-TETTS|Eukarya_.._312017_.._Tetrahymena_thermophila:0.6622052271,tr|Q22UN3|Q22UN3-TETTS|Eukarya_.._312017_.._Tetrahymena_thermophila:0.6222129739)100:1.4690859060)78:0.2358955600)87:0.1104410303,(((tr|D2VKR7|D2VKR7-NAEGR|Eukarya_.._5762_.._Naegleria_gruberi:1.9711328346,tr|D2W0C0|D2W0C0-NAEGR|Eukarya_.._5762_.._Naegleria_gruberi:0.4921528346)33:0.1829244762,(tr|D2VRJ5|D2VRJ5-NAEGR|Eukarya_.._5762_.._Naegleria_gruberi:0.7949068557,(tr|D2VY59|D2VY59-NAEGR|Eukarya_.._5762_.._Naegleria_gruberi:0.5847128473,tr|D2VYW1|D2VYW1-NAEGR|Eukarya_.._5762_.._Naegleria_gruberi:0.3724192493)100:0.5270427645)35:0.2493642632)90:0.0891392175,((sp|Q9VRX3|TBBP-DROME|Eukarya_.._7227_.._Drosophila_melanogaster:0.7468762082,(tr|A0A0G4ED06|A0A0G4ED06-VITBC|Eukarya_.._1169540_.._Vitrella_brassicaformis:0.0367024895,tr|A0A0G4GWU6|A0A0G4GWU6-VITBC|Eukarya_.._1169540_.._Vitrella_brassicaformis:0.2838111534)100:1.0994360350)97:0.1490070520,(tr|G5EF01|G5EF01-CAEEL|Eukarya_.._6239_.._Caenorhabditis_elegans:0.5762738654,((tr|Q227Z6|Q227Z6-TETTS|Eukarya_.._312017_.._Tetrahymena_thermophila:0.5804601914,tr|Q22ED2|Q22ED2-TETTS|Eukarya_.._312017_.._Tetrahymena_thermophila:0.3771483742)100:0.1822517205,((tr|Q24D63|Q24D63-TETTS|Eukarya_.._312017_.._Tetrahymena_thermophila:0.4439704865,(tr|D2VXR9|D2VXR9-NAEGR|Eukarya_.._5762_.._Naegleria_gruberi:0.1707856082,tr|D2VDA8|D2VDA8-NAEGR|Eukarya_.._5762_.._Naegleria_gruberi:0.2151154576)100:0.1675708513)41:0.0541730173,((tr|L8HE63|L8HE63-ACACA|Eukarya_.._1257118_.._Acanthamoeba_castellanii:0.2838544620,tr|A2FPA6|A2FPA6-TRIVA|Eukarya_.._5722_.._Trichomonas_vaginalis:0.3816331331)95:0.0463425841,((tr|R1DZ10|R1DZ10-EMIHU|Eukarya_.._2903_.._Emilania_huleyi:0.9097214689,(tr|F0Y8A1|F0Y8A1-AURAN|Eukarya_.._44056_.._Aerococcus_aanophagefferens:0.1699299831,tr|A0A0G4G2S2|A0A0G4G2S2-VITBC|Eukarya_.._1169540_.._Vitrella_brassicaformis:0.0259143833)100:0.0243050964)91:0.0551379893,((tr|A0A0B4J269|A0A0B4J269-HUMAN|Eukarya_.._9606_.._Homo_sapiens:0.1860787257,sp|Q9H4B7|TBB1-HUMAN|Eukarya_.._9606_.._Homo_sapiens:0.2171923017)80:0.0327025224,(tr|A0A177WHL9|A0A177WHL9-BATDE|Eukarya_.._684364_.._Bratachochytrium_dendrobatidis:0.2834262596,(sp|P02557|TBB-YEAST|Eukarya_.._4932_.._Saccharomyces_cerevisiea:0.1960805979,sp|P05219|TBB-SCHPO|Eukarya_.._284812_.._Schizosaccharomyces_pombe:0.1861433086)100:0.0725634783)78:0.0500178261)96:0.0607723373)44:0.0343410408)39:0.0241902932)41:0.0461634264)96:0.0868010560)99:0.1199930235)98:0.0964152295)89:0.1112316394)98:0.1947722674)11:0.0893708381)95:0.1864226706)94:0.1520811569)100:0.2135058134)100:0.4464450897)100:0.3782501716)99:0.2923512843)23:0.0966595233)100:0.4101833523)100:0.1431600174)55:0.0980947092)63:0.16252633605,((OFX17920.1|Archaea___Crenarchaeota-Bathyarchaeia___40CM-2-53-6___RBG-16-50-20_sp001768965___72.26___GCA_001768965.1:1.7230051225,(OLD14643.1|Archaea___Crenarchaeota-Bathyarchaeia___40CM-2-53-6___40CM-2-53-6_sp001918745___88.79___GCA_001918745.1:0.4210578579,(OLD56107.1|Archaea___Crenarchaeota-Bathyarchaeia___40CM-2-53-6___40CM-2-53-6_sp001919285___56.23___GCA_001919285.1:0.2887572822,OLB47099.1|Archaea___Crenarchaeota-Bathyarchaeia___40CM-2-53-6___40CM-2-53-6_sp001915065___73.05___GCA_001915065.1:0.2802529159)100:0.4186450917)100:2.0789602890)73:0.2976068558,((((OYT64106.1|Archaea___Crenarchaeota-Nitrososphaeria___EX4484-205___EX4484-205_sp002255045___91.75___GCA_002255045.1:1.9067606548,WP-052568240.1|Archaea___Crenarchaeota-Korarchaeia___Korarchaeales___Korarchaeum_cryptofilum___93.39___GCF_000019605.1:1.2660393237)100:0.3457445817,(OYT64102.1|Archaea___Crenarchaeota-Nitrososphaeria___EX4484-205___EX4484-205_sp002255045___91.75___GCA_002255045.1:1.2867144973,WP-012309541.1|Archaea___Crenarchaeota-Korarchaeia___Korarchaeales___Korarchaeum_cryptofilum___93.39___GCF_000019605.1:1.0256161594)100:0.4320387906)100:0.1646466165,((WP-083758174.1|Archaea___Crenarchaeota-Korarchaeia___Korarchaeales___Korarchaeum_cryptofilum___93.39___GCF_000019605.1:0.9785478532,OYT64105.1|Archaea___Crenarchaeota-Nitrososphaeria___EX4484-205___EX4484-205_sp002255045___91.75___GCA_002255045.1:1.4012560151)100:0.3621241066,(WP-012309538.1|Archaea___Crenarchaeota-Korarchaeia___Korarchaeales___Korarchaeum_cryptofilum___93.39___GCF_000019605.1:0.7569135110,WP-012309540.1|Archaea___Crenarchaeota-Korarchaeia___Korarchaeales___Korarchaeum_cryptofilum___93.39___GCF_000019605.1:1.6249140243)99:0.2775135386)100:0.3235145185)100:0.4815959413,(((((MAE56999.1|Archaea___Thermoplasmatota-Poseidoniia___MGIII___UBA8886_sp002687355___64.8___GCA_002687355.1:0.5978897346,MBV15034.1|Archaea___Thermoplasmatota-Poseidoniia___MGIII___UBA8886_sp002731655___77.6___GCA_002731655.1:0.3978106728)76:0.1157612400,(OIR21729.1|Archaea___Thermoplasmatota-Poseidoniia___MGIII___CG-Epi1_sp001875365___51.6___GCA_001875365.1:0.0509160867,(MBN65140.1|Archaea___Thermoplasmatota-Poseidoniia___MGIII___CG-Epi1_sp002724775___82.36___GCA_002724775.1:0.0288682927,MBJ35707.1|Archaea___Thermoplasmatota-Poseidoniia___MGIII___CG-Epi1_sp002718915___66___GCA_002718915.1:0.0360536462)99:0.0363340672)100:0.3152657674)100:0.8929158065,(MBA88363.1|Archaea___Thermoplasmatota-Poseidoniia___Poseidoniales___MGIIa-K1_sp002710015___80.48___GCA_002710015.1:0.5450220449,((RAH16766.1|Archaea___Thermoplasmatota-Poseidoniia___Poseidoniales___MGIIb-O5_sp002718995___86.4___GCA_002718995.2:0.4173023363,PXF22034.1|Archaea___Thermoplasmatota-Poseidoniia___Poseidoniales___Thalassarchaeum_betae___63.31___GCA_003193925.1:0.2049564954)100:0.1775661236,(MBF93264.1|Archaea___Thermoplasmatota-Poseidoniia___Poseidoniales___MGIIb-O3_sp002716085___79.07___GCA_002716085.1:0.1490315571,(MBJ28927.1|Archaea___Thermoplasmatota-Poseidoniia___Poseidoniales___MGIIb-O3_sp002720055___76.81___GCA_002720055.1:0.2349405427,MBJ17416.1|Archaea___Thermoplasmatota-Poseidoniia___Poseidoniales___MGIIb-O3_sp002718695___67.2___GCA_002718695.1:0.2246117139)97:0.0588028423)100:0.1796828744)100:0.7464212808)100:1.8730927100)70:0.2650434287,((WP-020448991.1|Archaea___Thermoplasmatota-Thermoplasmata___Methanomassiliicoccales___Methanomassiliicoccus_A_intestinalis___98.79___GCF_000404225.1:0.7802880029,(OGS43678.1|Archaea___Thermoplasmatota-Thermoplasmata___UBA10834___COMBO-56-21_sp001800675___83.8___GCA_001800675.1:0.7843641696,WP-081579820.1|Archaea___Thermoplasmatota-Thermoplasmata___Methanomassiliicoccales___Methanomassiliicoccus_luminyensis___98.39___GCF_000308215.1:0.4694440175)100:0.3911077113)99:0.2925325445,((OGS45336.1|Archaea___Thermoplasmatota-Thermoplasmata___RBG-16-68-12___RBG-16-68-12_sp001800745___77.47___GCA_001800745.1:0.1414157342,OGS60042.1|Archaea___Thermoplasmatota-Thermoplasmata___RBG-16-68-12___RBG-16-68-12_sp001800825___96.67___GCA_001800825.1:0.2102611789)100:1.0857129260,((AMK13870.1|Archaea___Thermoplasmatota-Thermoplasmata___Methanomassiliicoccales___ISO4-G1_sp001563305___96.37___GCA_001563305.1:1.1346070303,WP-052399252.1|Archaea___Thermoplasmatota-Thermoplasmata___Methanomassiliicoccales___Methanoplasma_termitum___97.85___GCF_000800805.1:0.7227903704)99:0.2630254277,(WP-058747696.1|Archaea___Thermoplasmatota-Thermoplasmata___Methanomassiliicoccales___Methanomethylophilus_sp001481295___92.81___GCF_001481295.1:0.3668118568,(WP-015504809.1|Archaea___Thermoplasmatota-Thermoplasmata___Methanomassiliicoccales___Methanomethylophilus_alvus___98.39___GCF_000300255.2:0.3872632488,(WP-066075142.1|Archaea___Thermoplasmatota-Thermoplasmata___Methanomassiliicoccales___Methanomethylophilus_sp001560915___97.18___GCF_001560915.1:0.4073835135,WP-015492474.1|Archaea___Thermoplasmatota-Thermoplasmata___Methanomassiliicoccales___Methanomethylophilus_sp000350305___97.98___GCF_000350305.1:0.3842551663)100:0.1939902249)98:0.1303970349)100:0.7484547415)100:0.8400768224)93:0.1856891623)100:0.2163571596)65:0.1175688812,(((SIM88018.1|Archaea___Thermoplasmatota-Thermoplasmata___Thermoplasmatales___Cuniculiplasma_divulgatum___96.33___GCA_900083515.1:1.3170198660,WP-052568483.1|Archaea___Crenarchaeota-Korarchaeia___Korarchaeales___Korarchaeum_cryptofilum___93.39___GCF_000019605.1:1.0314091069)93:0.2330231393,(((AMD29617.1|Archaea___Nanoarchaeota-Nanoarchaeia___Nanoarchaeales___Nanopusillus_acidilobi___74.07___GCA_001552015.1:0.7261568234,AAR38988.1|Archaea___Nanoarchaeota-Nanoarchaeia___Nanoarchaeales___Nanoarchaeum_equitans___73.13___GCA_000008085.1:0.6138514581)100:0.2725870229,(((ODS42766.1|Archaea___Altiarchaeota-Altiarchaeia___IMC4___IMC4_sp001742785___79.12___GCA_001742785.1:0.2245010301,(ODS40038.1|Archaea___Altiarchaeota-Altiarchaeia___WOR-SM1-SCG___WOR-SM1-SCG-A_sp001723845___79.06___GCA_001723845.1:0.3782235586,OYT53875.1|Archaea___Altiarchaeota-Altiarchaeia___SCGC-AAA252-I15___EX4484-2_sp002254565___81.8___GCA_002254565.1:0.3773795583)87:0.1113200712)100:0.3359490760,((PIU21957.1|Archaea___Iainarchaeota-Iainarchaeia___0-14-0-20-30-16___0-14-0-20-30-16_sp002779075___71.57___GCA_002779075.1:0.5002981305,(PIU21007.1|Archaea___Iainarchaeota-Iainarchaeia___Iainarchaeales___0-14-0-20-34-12_sp002779065___81___GCA_002779065.1:0.2980229230,(MAG22116.1|Archaea___Iainarchaeota-Iainarchaeia___Iainarchaeales___GCA-2688035_sp002688035___74.69___GCA_002688035.1:0.1630366095,(AJF60000.1|Archaea___Iainarchaeota-Iainarchaeia___Iainarchaeales___GW2011-AR10_sp000830275___90.65___GCA_000830275.1:0.2189785849,(PIN84851.1|Archaea___Iainarchaeota-Iainarchaeia___Iainarchaeales___UBA493_sp002762975___85.98___GCA_002762975.1:0.0962521745,MAG18104.1|Archaea___Iainarchaeota-Iainarchaeia___Iainarchaeales___UBA493_sp002687735___72.43___GCA_002687735.1:0.0969211103)100:0.1012967900)100:0.0609340506)100:0.1224627808)100:0.0985654481)100:0.1597864648,(((PIZ91080.1|Archaea___Micrarchaeota-Micrarchaeia___UBA8480___UBA93_sp002792915___85.83___GCA_002792915.1:0.2675147672,PIO06218.1|Archaea___Micrarchaeota-Micrarchaeia___UBA8480___0-14-0-20-59-11_sp002763345___75.92___GCA_002763345.1:0.2661658861)100:0.1499135862,(OIO24768.1|Archaea___Micrarchaeota-Micrarchaeia___UBA8480___UBA97_sp001871595___83.8___GCA_001871595.1:0.3203744389,OIO24151.1|Archaea___Micrarchaeota-Micrarchaeia___UBA8480___UBA8480_sp001871495___79.44___GCA_001871495.1:0.3678748002)86:0.0737770771)100:0.2986700928,((OJI07803.1|Archaea___Micrarchaeota-Micrarchaeia___Micrarchaeales___Micrarchaeum_acidiphilum___81.78___GCA_001889985.1:0.1882728354,WP-088820514.1|Archaea___Micrarchaeota-Micrarchaeia___Micrarchaeales___Mia14_sp002214165___82.4___GCF_002214165.1:0.1784602253)100:0.3543450514,(OIO23277.1|Archaea___Micrarchaeota-Micrarchaeia___UBA10214___UBA8471_sp001871535___75.96___GCA_001871535.1:0.2737582099,(OIO21777.1|Archaea___Micrarchaeota-Micrarchaeia___UBA10214___CG1-02-47-40_sp001871475___92.21___GCA_001871475.1:0.2801206682,PIT84597.1|Archaea___Micrarchaeota-Micrarchaeia___UBA10214___1-14-0-10-45-29_sp002778455___91.04___GCA_002778455.1:0.2543352083)100:0.1363444593)100:0.1558467434)100:0.1070287693)100:0.1851764283)100:0.1512567824)99:0.0644512702,((((WP-048202251.1|Archaea___Euryarchaeota-Methanococci___Methanococcales___Methanocaldococcus_bathoardescens___99.52___GCF_000739065.1:0.0775180793,(WP-004590567.1|Archaea___Euryarchaeota-Methanococci___Methanococcales___Methanocaldococcus_A_villosus___94.52___GCF_000371805.1:0.1298036815,WP-013100755.1|Archaea___Euryarchaeota-Methanococci___Methanococcales___Methanocaldococcus_A_infernus___99.05___GCF_000092305.1:0.1266225810)98:0.0456290992)98:0.1080554897,(WP-048115772.1|Archaea___Euryarchaeota-Methanococci___Methanococcales___Methanotorris_formicicus___99.52___GCF_000243455.1:0.1619698495,((WP-011973722.1|Archaea___Euryarchaeota-Methanococci___Methanococcales___Methanothermococcus_A_aeolicus___99.03___GCF_000017185.1:0.0996217165,WP-013866709.1|Archaea___Euryarchaeota-Methanococci___Methanococcales___Methanothermococcus_A_okinawensis___99.05___GCF_000179575.2:0.1100885353)100:0.0708493873,(WP-018154582.1|Archaea___Euryarchaeota-Methanococci___Methanococcales___Methanothermococcus_thermolithotrophicus___91.19___GCF_000376965.1:0.0917460564,(WP-013180869.1|Archaea___Euryarchaeota-Methanococci___Methanococcales___Methanococcus_voltae___99.05___GCF_000006175.1:0.1609898123,WP-011972555.1|Archaea___Euryarchaeota-Methanococci___Methanococcales___Methanococcus_vannielii___99.5___GCF_000017165.1:0.1101426735)100:0.0643288061)100:0.0148530796)100:0.2221188843)100:0.0640262001)100:0.3842683384,((((GBE53908.1|Archaea___Hydrothermarchaeota-Hydrothermarchaeia___Hydrothermarchaeales___BMS3B_sp002897955___97.2___GCA_002897955.1:0.2023930122,GBE18400.1|Archaea___Hydrothermarchaeota-Hydrothermarchaeia___Hydrothermarchaeales___BMS3ABIN16_sp002923215___90.22___GCA_002923215.1:0.2930143756)100:0.1834728724,(WP-013413333.1|Archaea___Euryarchaeota-Methanobacteria___Methanobacteriales___Methanothermus_fervidus___100___GCF_000166095.1:0.1836770298,(WP-074358372.1|Archaea___Euryarchaeota-Methanobacteria___Methanobacteriales___Methanothermobacter_wolfeii___100___GCF_900095815.1:0.1028575292,((WP-011406845.1|Archaea___Euryarchaeota-Methanobacteria___Methanobacteriales___Methanosphaera_stadtmanae___97.2___GCF_000012545.1:0.3122410871,WP-013824941.1|Archaea___Euryarchaeota-Methanobacteria___Methanobacteriales___Methanobacterium_C_paludis___99.73___GCF_000214725.1:0.0797584735)100:0.1056098869,((WP-067089571.1|Archaea___Euryarchaeota-Methanobacteria___Methanobacteriales___Methanobrevibacter_D_curvatus___97.6___GCF_001639295.1:0.6570920827,WP-066973172.1|Archaea___Euryarchaeota-Methanobacteria___Methanobacteriales___Methanobrevibacter_D_filiformis___96___GCF_001639265.1:0.0976464240)86:0.0663734298,(WP-080459331.1|Archaea___Euryarchaeota-Methanobacteria___Methanobacteriales___Methanobrevibacter_C_arboriphilus___100___GCF_002072215.1:0.1474659779,(WP-012955283.1|Archaea___Euryarchaeota-Methanobacteria___Methanobacteriales___Methanobrevibacter_ruminantium___99.14___GCF_000024185.1:0.1395205600,(WP-088538267.1|Archaea___Euryarchaeota-Methanobacteria___Methanobacteriales___Methanobrevibacter_B_sp002208625___100___GCF_002208625.1:0.2536114320,PWB85015.1|Archaea___Euryarchaeota-Methanobacteria___Methanobacteriales___Methanobrevibacter_A_woesei___100___GCA_003111605.1:0.1506235010)100:0.0477787307)100:0.0480904686)86:0.0302621901)99:0.1192591550)39:0.0371752316)94:0.1263963128)100:0.3743823325)75:0.0667963284,(((WP-068322796.1|Archaea___Euryarchaeota-Thermococci___Thermococcales___Pyrococcus_kukulkanii___100___GCF_001577775.1:0.1740004456,WP-048164484.1|Archaea___Euryarchaeota-Thermococci___Thermococcales___Palaeococcus_A_pacificus___99.5___GCF_000725425.1:0.1490610110)100:0.2934970502,(KYC55309.1|Archaea___Euryarchaeota-Thermococci___Methanofastidiosales___Methanofastidiosum_sp001587595___84.54___GCA_001587595.1:0.3256101753,(KUO39120.1|Archaea___Hadarchaeota-Hadarchaeia___Hadarchaeales___DG-33_sp001515185___63.87___GCA_001515185.1:0.2058248362,KUO40134.1|Archaea___Hadarchaeota-Hadarchaeia___Hadarchaeales___Hadarchaeum_yellowstonense___89.72___GCA_001515205.2:0.1339537986)100:0.3100547498)100:0.0929746467)51:0.0836702108,(WP-012309986.1|Archaea___Crenarchaeota-Korarchaeia___Korarchaeales___Korarchaeum_cryptofilum___93.39___GCF_000019605.1:0.8282314983,(AAM02034.1|Archaea___Euryarchaeota-Methanopyri___Methanopyrales___Methanopyrus_kandleri___96.74___GCA_000007185.1:0.5287478370,(OLS17546.1|Archaea___Asgardarchaeota-Lokiarchaeia___LCB-4___LCB-4_sp001940665___96.26___GCA_001940665.1:0.7183938791,((KXH77811.1|Archaea___Asgardarchaeota-Lokiarchaeia___Thorarchaeales___SMTZ1-83_sp001563325___90.19___GCA_001563325.1:0.0882677369,OLS26346.1|Archaea___Asgardarchaeota-Lokiarchaeia___Thorarchaeales___AB-25_sp001940705___90.12___GCA_001940705.1:0.1137065408)100:0.6979792242,((OLS31474.1|Archaea___Asgardarchaeota-Heimdallarchaeia___UBA460___UBA460_sp001940755___79.37___GCA_001940755.1:1.0384460137,MBS85472.1|Archaea___Asgardarchaeota-Heimdallarchaeia___LC-2___GCA-2728275_sp002728275___83.18___GCA_002728275.1:0.8607502980)71:0.1956169613,(PWI49717.1|Archaea___Asgardarchaeota-Heimdallarchaeia___B3-JM-08___B3-JM-08_sp003144275___93.69___GCA_003144275.1:0.4187036028,OLS21975.1|Archaea___Asgardarchaeota-Heimdallarchaeia___LC-3___LC-3_sp001940645___91.59___GCA_001940645.1:0.4240524380)100:0.3704372499)70:0.0929789371)100:0.0957442897)96:0.1125381613)98:0.0524418326)97:0.0655700519)74:0.0624376051)94:0.0511784402,(MAF89608.1|Archaea___UAP2-UBA543___UBA543___UBA55_sp002687935___87.85___GCA_002687935.1:0.5534972382,((OYT35481.1|Archaea___EX4484-52-EX4484-52___EX4484-52___EX4484-52_sp002254415___59.81___GCA_002254415.1:0.4802784712,((EGQ40458.1|Archaea___Nanohaloarchaeota-Nanosalinia___Nanosalinales___Nanosalinarum_sp000220355___78.58___GCA_000220355.1:0.1161643964,(PSH00001.1|Archaea___Nanohaloarchaeota-Nanosalinia___Nanosalinales___SW-4-43-9_sp003009815___74.56___GCA_003009815.1:0.0481069697,(EGQ43877.1|Archaea___Nanohaloarchaeota-Nanosalinia___Nanosalinales___Nanosalina_sp000220375___75.39___GCA_000220375.1:0.0749568249,AOV94573.1|Archaea___Nanohaloarchaeota-Nanosalinia___Nanosalinales___SG9_sp001761425___87.77___GCA_001761425.1:0.0325808143)89:0.0555427946)89:0.0486700614)100:0.3187491930,((PJB76003.1|Archaea___Aenigmarchaeota-Aenigmarchaeia___CG10238-14___CG10238-14_sp002789635___78.5___GCA_002789635.1:0.1496103846,OGI15676.1|Archaea___Aenigmarchaeota-Aenigmarchaeia___CG10238-14___RBG-16-49-10_sp001784635___74.92___GCA_001784635.1:0.1468399996)100:0.2808170269,(OYT42707.1|Archaea___Aenigmarchaeota-Aenigmarchaeia___CG10238-14___EX4484-224_sp002254545___68.22___GCA_002254545.1:0.2822415483,(KHO47550.1|Archaea___Aenigmarchaeota-Aenigmarchaeia___GW2011-AR5___GW2011-AR5_sp000806115___76.64___GCA_000806115.1:0.2029506264,MAH43118.1|Archaea___Aenigmarchaeota-Aenigmarchaeia___GW2011-AR5___GCA-2688965_sp002688965___76.79___GCA_002688965.1:0.1783032548)100:0.1394999379)100:0.0256878860)100:0.0815416511)96:0.0423375673)100:0.0779762728,(((PIU62786.1|Archaea___Nanoarchaeota-Nanoarchaeia___CG07-land___CG07-land_sp002779595___76.25___GCA_002779595.1:0.2851141036,PIO00152.1|Archaea___Nanoarchaeota-Nanoarchaeia___PEZQ01___PEZQ01_sp002763265___82.71___GCA_002763265.1:0.2462077024)99:0.1012326882,((PIN92328.1|Archaea___Nanoarchaeota-Nanoarchaeia___Pacearchaeales___CG1-02-31-27_sp002763115___72.43___GCA_002763115.1:0.3091397337,OYT37928.1|Archaea___Nanoarchaeota-Nanoarchaeia___Pacearchaeales___EX4484-31_sp002254805___50.24___GCA_002254805.1:0.1859785289)100:0.0418456654,(PIU76134.1|Archaea___Nanoarchaeota-Nanoarchaeia___Pacearchaeales___PEVX01_sp002780285___68.46___GCA_002780285.1:0.2508113271,((OGJ19975.1|Archaea___Nanoarchaeota-Nanoarchaeia___Pacearchaeales___MFWN01_sp001786395___62.44___GCA_001786395.1:0.1694715230,(PIN94639.1|Archaea___Nanoarchaeota-Nanoarchaeia___Pacearchaeales___PFCU01_sp002763155___60.9___GCA_002763155.1:0.1706611593,OIO41745.1|Archaea___Nanoarchaeota-Nanoarchaeia___Pacearchaeales___CG1-02-32-21_sp001872185___64.8___GCA_001872185.1:0.1306696549)100:0.2090282155)75:0.0302159399,((PIN92141.1|Archaea___Nanoarchaeota-Nanoarchaeia___Pacearchaeales___PFDC01_sp002763035___63.01___GCA_002763035.1:0.1906719861,(KHO55414.1|Archaea___Nanoarchaeota-Nanoarchaeia___Pacearchaeales___JWKY01_sp000806015___57.01___GCA_000806015.1:0.2134293876,(PIN71309.1|Archaea___Nanoarchaeota-Nanoarchaeia___Pacearchaeales___GW2011-AR1_sp002762735___66.59___GCA_002762735.1:0.2019282852,MBT96487.1|Archaea___Nanoarchaeota-Nanoarchaeia___Pacearchaeales___NP1466_sp002731115___59.11___GCA_002731115.1:0.0938873479)74:0.0454825463)100:0.0501035427)75:0.0442490269,(MAG02673.1|Archaea___Nanoarchaeota-Nanoarchaeia___Pacearchaeales___ARS1180_sp002688335___65.81___GCA_002688335.1:0.2669960014,((MAH49420.1|Archaea___Nanoarchaeota-Nanoarchaeia___Pacearchaeales___ARS10_sp002690445___52.96___GCA_002690445.1:0.2000629793,MAG39834.1|Archaea___Nanoarchaeota-Nanoarchaeia___Pacearchaeales___ARS1160_sp002688415___69.24___GCA_002688415.1:0.2604931163)100:0.1367375905,(PIN90800.1|Archaea___Nanoarchaeota-Nanoarchaeia___Pacearchaeales___1-14-0-10-34-76_sp002763075___65.11___GCA_002763075.1:0.1965376489,(MAE49571.1|Archaea___Nanoarchaeota-Nanoarchaeia___Pacearchaeales___ARS50_sp002687255___61.77___GCA_002687255.1:0.1706721102,MAG28258.1|Archaea___Nanoarchaeota-Nanoarchaeia___Pacearchaeales___ARS23_sp002686195___57.32___GCA_002686195.1:0.1544983394)100:0.1070521610)100:0.0649191863)96:0.0769556955)65:0.0241167281)81:0.0262936440)100:0.0727405732)100:0.0372355673)100:0.1672754289)65:0.0661648449,(MAG48179.1|Archaea___Nanoarchaeota-Nanoarchaeia___UBA10117___ARS21_sp002686215___52.8___GCA_002686215.1:0.4776053499,(((MAG52952.1|Archaea___Nanoarchaeota-Nanoarchaeia___SCGC-AAA011-G17___ARS1403_sp002688395___61.84___GCA_002688395.1:0.1840550624,MAG50449.1|Archaea___Nanoarchaeota-Nanoarchaeia___SCGC-AAA011-G17___GCA-2687815_sp002687815___73.36___GCA_002687815.1:0.1912860700)64:0.0495083473,(MAG47031.1|Archaea___Nanoarchaeota-Nanoarchaeia___SCGC-AAA011-G17___GCA-2688355_sp002688355___78.5___GCA_002688355.1:0.1989555033,(KHO53246.1|Archaea___Nanoarchaeota-Nanoarchaeia___SCGC-AAA011-G17___GW2011-AR18_sp000806155___76.87___GCA_000806155.1:0.2513375819,AJF62308.1|Archaea___Nanoarchaeota-Nanoarchaeia___SCGC-AAA011-G17___GW2011-AR20_sp000830315___75.47___GCA_000830315.1:0.1787247093)97:0.0297573997)97:0.0274513887)63:0.0179394642,((KYK26402.1|Archaea___Nanoarchaeota-Nanoarchaeia___Woesearchaeales___SM23-78_sp001595785___82.24___GCA_001595785.1:0.1479663467,(PIN81271.1|Archaea___Nanoarchaeota-Nanoarchaeia___Woesearchaeales___21-14-0-10-32-9_sp002762915___69.19___GCA_002762915.1:0.2066753477,MAG39175.1|Archaea___Nanoarchaeota-Nanoarchaeia___Woesearchaeales___GCA-2686295_sp002686295___77.57___GCA_002686295.1:0.1953773685)76:0.0411484742)82:0.0532684674,((PIN70365.1|Archaea___Nanoarchaeota-Nanoarchaeia___Woesearchaeales___CG08-08-20-14_sp002762705___73.69___GCA_002762705.1:0.2126524722,PLW80104.1|Archaea___Nanoarchaeota-Nanoarchaeia___Woesearchaeales___BM511_sp002867475___85.05___GCA_002867475.1:0.2247440638)96:0.0695646209,((MAE42313.1|Archaea___Nanoarchaeota-Nanoarchaeia___Woesearchaeales___GCA-2686855_sp002686855___74.3___GCA_002686855.1:0.1942994393,(PIN87007.1|Archaea___Nanoarchaeota-Nanoarchaeia___Woesearchaeales___1-14-0-10-44-13_sp002762985___85.98___GCA_002762985.1:0.1699424438,(OIO65260.1|Archaea___Nanoarchaeota-Nanoarchaeia___Woesearchaeales___CG1-02-57-44_sp001871415___79.91___GCA_001871415.1:0.2564349221,AJF62043.1|Archaea___Nanoarchaeota-Nanoarchaeia___Woesearchaeales___GW2011-AR15_sp000830295___86.92___GCA_000830295.1:0.2035042319)90:0.0458441564)99:0.0603373995)65:0.0340946626,(PIU29931.1|Archaea___Nanoarchaeota-Nanoarchaeia___Woesearchaeales___0-14-0-80-44-23_sp002779235___84.11___GCA_002779235.1:0.3242792996,((PIO04516.1|Archaea___Nanoarchaeota-Nanoarchaeia___Woesearchaeales___CG1-02-47-18_sp002763335___77.57___GCA_002763335.1:0.0925643955,MAG15510.1|Archaea___Nanoarchaeota-Nanoarchaeia___Woesearchaeales___UBA492_sp002688315___86.21___GCA_002688315.1:0.1988298528)100:0.0663155519,(PIN74810.1|Archaea___Nanoarchaeota-Nanoarchaeia___Woesearchaeales___1-14-0-10-37-12_sp002762795___78.5___GCA_002762795.1:0.2544301082,(MAF99369.1|Archaea___Nanoarchaeota-Nanoarchaeia___Woesearchaeales___NZBF01_sp002687775___51.44___GCA_002687775.1:0.1648810260,(PIZ51263.1|Archaea___Nanoarchaeota-Nanoarchaeia___Woesearchaeales___GCA-002792115_sp002792115___80.37___GCA_002792115.1:0.1317220296,(PIN87516.1|Archaea___Nanoarchaeota-Nanoarchaeia___Woesearchaeales___1-14-0-10-32-24_sp002763025___64.49___GCA_002763025.1:0.2024697818,(MAG61070.1|Archaea___Nanoarchaeota-Nanoarchaeia___Woesearchaeales___GCA-2688265_sp002688265___74.3___GCA_002688265.1:0.2608103953,MAG73200.1|Archaea___Nanoarchaeota-Nanoarchaeia___Woesearchaeales___UBA11998_sp002686315___64.09___GCA_002686315.1:0.1599106761)75:0.0612104626)75:0.0431948931)100:0.0786495845)100:0.2136453762)100:0.0424887200)91:0.0233577413)63:0.0095321436)91:0.0337189924)66:0.0200503551)99:0.0337039752)64:0.0313235858)3:0.0222855879)100:0.1051619818)100:0.0479476565)82:0.0725014060)77:0.0452231079)83:0.0536121806,(((WP-086637130.1|Archaea___Halobacterota-Methanonatronarchaeia___Methanonatronarchaeales___Methanonatronarchaeum_thermophilum___97.22___GCF_002153915.1:0.1477540789,(OKY77582.1|Archaea___Halobacterota-Methanonatronarchaeia___Methanonatronarchaeales___Methanohalarchaeum_thermophilum___97.71___GCA_001914405.1:0.1012524824,PTD94547.1|Archaea___Halobacterota-Methanonatronarchaeia___Methanonatronarchaeales___PZKD01_sp003034855___94.58___GCA_003034855.1:0.1253875922)100:0.0463185262)100:0.2679228973,((((WP-089865623.1|Archaea___Halobacterota-Halobacteria___Halobacteriales___Halogranum_rubrum___99.38___GCF_900114455.1:0.6766073218,ERG96384.1|Archaea___Halobacterota-Halobacteria___Halobacteriales___Haloquadratum_walsbyi_B___97.78___GCA_000415985.1:0.1789221696)97:0.0818077112,(PSP49792.1|Archaea___Halobacterota-Halobacteria___Halobacteriales___QS-1-69-70_sp003021745___77.89___GCA_003021745.1:0.1429505303,PSP61784.1|Archaea___Halobacterota-Halobacteria___Halobacteriales___QH-8-64-26_sp003021725___92.98___GCA_003021725.1:0.4626471364)100:0.1582530903)100:0.2297212465,((WP-081406635.1|Archaea___Halobacterota-Methanomicrobia___Methanomicrobiales___Methanocorpusculum_parvum___98.21___GCF_002287215.1:0.3389140771,(WP-042706388.1|Archaea___Halobacterota-Methanomicrobia___Methanomicrobiales___Methanomicrobium_mobile___97.39___GCF_000711215.1:0.1580372361,WP-048146400.1|Archaea___Halobacterota-Methanomicrobia___Methanomicrobiales___Methanoplanus_limicola___100___GCF_000243255.1:0.0920071068)100:0.0721774348)99:0.0406732373,(WP-066957631.1|Archaea___Halobacterota-Methanomicrobia___Methanomicrobiales___Methanoculleus_thermophilus___97.71___GCF_001571405.1:0.0809636527,(KQC04811.1|Archaea___Halobacterota-Methanomicrobia___Methanomicrobiales___LKUD01_sp001412355___98.37___GCA_001412355.1:0.1318128813,((KQC06484.1|Archaea___Halobacterota-Methanomicrobia___Methanomicrobiales___SD8_sp001412335___97.53___GCA_001412335.1:0.1119810586,WP-012616871.1|Archaea___Halobacterota-Methanomicrobia___Methanomicrobiales___Methanosphaerula_palustris___99.84___GCF_000021965.1:0.0969581263)65:0.0300932724,(WP-109967790.1|Archaea___Halobacterota-Methanomicrobia___Methanomicrobiales___Methanospirillum_lacunae___99.54___GCF_003173355.1:0.2754774908,WP-067048664.1|Archaea___Halobacterota-Methanomicrobia___Methanomicrobiales___Methanofollis_ethanolicus___100___GCF_001571385.1:0.1161399573)65:0.0323612649)99:0.0317880255)99:0.0230271052)99:0.0444079393)100:0.1213443727)98:0.0862994537,((WP-042687303.1|Archaea___Halobacterota-Methanosarcinia___Methanosarcinales___Methermicoccus_shengliensis___100___GCF_000711905.1:0.3872488094,(WP-012941190.1|Archaea___Halobacterota-Archaeoglobi___Archaeoglobales___Archaeoglobus_B_profundus___99.84___GCF_000025285.1:0.1543050044,(WP-048064630.1|Archaea___Halobacterota-Archaeoglobi___Archaeoglobales___Archaeoglobus_fulgidus___100___GCF_000008665.1:0.0616184249,WP-012965848.1|Archaea___Halobacterota-Archaeoglobi___Archaeoglobales___Ferroglobus_placidus___100___GCF_000025505.1:0.1655572148)35:0.0441142596)100:0.1888449698)53:0.0285146980,((WP-052309866.1|Archaea___Halobacterota-Methanocellia___Methanocellales___Methanocella_A_arvoryzae___100___GCF_000063445.1:0.1938168264,(BAI62208.1|Archaea___Halobacterota-Methanocellia___Methanocellales___Methanocella_paludicola___100___GCA_000011005.1:0.1170388069,WP-014406643.1|Archaea___Halobacterota-Methanocellia___Methanocellales___Methanocella_conradii___100___GCF_000251105.1:0.0172297726)100:0.1815164002)100:0.3747562539,(((PXF50778.1|Archaea___Halobacterota-Syntrophoarchaeia___ANME-1___G60ANME1_sp003194435___88.24___GCA_003194435.1:0.1110308359,PXF50428.1|Archaea___Halobacterota-Syntrophoarchaeia___ANME-1___ANME1a_sp003194425___87.91___GCA_003194425.1:0.1546537661)100:0.3596512255,(OFV68742.1|Archaea___Halobacterota-Syntrophoarchaeia___Syntrophoarchaeales___Syntrophoarchaeum_caldarius___96.08___GCA_001766815.1:0.1133684720,OFV66743.1|Archaea___Halobacterota-Syntrophoarchaeia___Syntrophoarchaeales___Syntrophoarchaeum_A_butanivorans___88.89___GCA_001766825.1:0.0441501364)100:0.2012374219)97:0.1133595968,((KUK43973.1|Archaea___Halobacterota-Methanosarcinia___Methanotrichales___Methanothrix_A_harundinacea_D___100___GCA_001509375.1:0.1402807330,ABK14678.1|Archaea___Halobacterota-Methanosarcinia___Methanotrichales___Methanothrix_B_thermoacetophila___100___GCA_000014945.1:0.1210645296)100:0.1870535187,((PXF57270.1|Archaea___Halobacterota-Methanosarcinia___Methanosarcinales___UBA203_sp003194445___95.92___GCA_003194445.1:0.2081399221,WP-095645153.1|Archaea___Halobacterota-Methanosarcinia___Methanosarcinales___Methanosarcina_spelaei___99.84___GCF_002287235.1:0.1826798899)34:0.0428353788,(PPA80071.1|Archaea___Halobacterota-Methanosarcinia___Methanosarcinales___HR1_sp002926195___95.42___GCA_002926195.1:0.1088346809,(PHP45271.1|Archaea___Halobacterota-Methanosarcinia___Methanosarcinales___EX4572-44_sp002254825___75.82___GCA_002254825.2:0.2695808628,(WP-096204081.1|Archaea___Halobacterota-Methanosarcinia___Methanosarcinales___Methanoperedens_nitroreducens_A___97.71___GCF_900196725.1:0.2883039039,PKL54532.1|Archaea___Halobacterota-Methanosarcinia___Methanosarcinales___Methanoperedens_A_sp002839545___96.41___GCA_002839545.1:0.2353871985)100:0.1469913385)52:0.0433714692)35:0.0355097819)98:0.0612874999)63:0.0252680061)44:0.0353639607)61:0.0187786200)41:0.0302057079)99:0.1041416381)100:0.0803166887,((PSG97115.1|Archaea___Thermoplasmatota-SW-10-69-26___SW-10-69-26___SW-10-69-26_sp003009755___95.16___GCA_003009755.1:0.4892982211,(RAH14377.1|Archaea___Thermoplasmatota-Poseidoniia___Poseidoniales___MGIIa-I_sp002720095___80.4___GCA_002720095.2:0.2818909326,((MBK30505.1|Archaea___Thermoplasmatota-Poseidoniia___Poseidoniales___UBA226_sp002719475___74.67___GCA_002719475.1:0.1836099466,((MAV03894.1|Archaea___Thermoplasmatota-Poseidoniia___Poseidoniales___MGIIa-K1_sp002701145___74.13___GCA_002701145.1:0.0755026876,MBV19302.1|Archaea___Thermoplasmatota-Poseidoniia___Poseidoniales___MGIIa-L3_sp002731395___65.6___GCA_002731395.1:0.1594457248)85:0.0247765478,(MAT86843.1|Archaea___Thermoplasmatota-Poseidoniia___Poseidoniales___MGIIa-K2_sp002699425___78.93___GCA_002699425.1:0.1457441746,(EHR75921.1|Archaea___Thermoplasmatota-Poseidoniia___Poseidoniales___MGIIa-L1_sp000246735___83.2___GCA_000246735.1:0.1281362238,(MAH41214.1|Bacteria___Proteobacteria-Alphaproteobacteria___IN39___IN39_sp002689105___72.06___GCA_002689105.1:0.0021737188,MAL19553.1|Archaea___Thermoplasmatota-Poseidoniia___Poseidoniales___Poseidonia_sp002694525___67.73___GCA_002694525.1:0.0301409626)100:0.0877024273)100:0.0523012512)85:0.0256546317)99:0.0808625131)100:0.3030960174,((MBN16930.1|Archaea___Thermoplasmatota-Poseidoniia___Poseidoniales___MGIIb-P_sp002722595___77.16___GCA_002722595.1:0.1486629673,MBO57872.1|Archaea___Thermoplasmatota-Poseidoniia___Poseidoniales___MGIIb-Q1_sp002725475___58.43___GCA_002725475.1:0.1395952264)100:0.0754643187,(MBD18563.1|Archaea___Thermoplasmatota-Poseidoniia___Poseidoniales___MGIIb-N2_sp002712285___77.69___GCA_002712285.1:0.2707319338,(MBK64372.1|Archaea___Thermoplasmatota-Poseidoniia___Poseidoniales___MGIIb-O3_sp002719615___75.33___GCA_002719615.1:0.2222742234,(MBM47277.1|Archaea___Thermoplasmatota-Poseidoniia___Poseidoniales___MGIIb-O3_sp002722735___66.93___GCA_002722735.1:0.1028533554,(MBE39121.1|Archaea___Thermoplasmatota-Poseidoniia___Poseidoniales___MGIIb-N1_sp002712645___75.02___GCA_002712645.1:0.3777572026,MBT86126.1|Archaea___Thermoplasmatota-Poseidoniia___Poseidoniales___MGIIb-O5_sp002730095___51.47___GCA_002730095.1:0.1380997662)10:0.0427390989)10:0.0227636086)100:0.1316267374)58:0.0487665167)56:0.0500445603)56:0.0378351925)100:0.6491266396)93:0.1083811671,((PKK85256.1|Archaea___Thermoplasmatota-E2___UBA9212___GCA-002838935_sp002838935___93.8___GCA_002838935.1:0.1970544426,(KYK21880.1|Archaea___Thermoplasmatota-E2___DHVEG-1___SM1-50_sp001595945___94.74___GCA_001595945.1:0.1741672609,(OYT28577.1|Archaea___Thermoplasmatota-E2___DHVEG-1___EX4572-165_sp002254885___70.13___GCA_002254885.1:0.1784961289,PNX47118.1|Archaea___Thermoplasmatota-E2___DHVEG-1___M9B1D_sp002900535___81.55___GCA_002900535.1:0.0849999770)93:0.0975157504)100:0.1604735268)100:0.1354003325,((OIR14426.1|Archaea___Thermoplasmatota-Poseidoniia___MGIII___UBA102_sp001875425___83.71___GCA_001875425.1:0.2939622062,(MAE56526.1|Archaea___Thermoplasmatota-Poseidoniia___MGIII___UBA8886_sp002687355___64.8___GCA_002687355.1:0.1915867345,OIR21645.1|Archaea___Thermoplasmatota-Poseidoniia___MGIII___CG-Epi1_sp001875365___51.6___GCA_001875365.1:0.2498638586)100:0.1196344945)100:0.4962145267,((OYT48387.1|Archaea___Thermoplasmatota-Thermoplasmata___EX4484-36___EX4484-36_sp002254765___53.88___GCA_002254765.1:0.3805169637,OYT46618.1|Archaea___Thermoplasmatota-Thermoplasmata___EX4484-6___EX4484-6_sp002254385___68.48___GCA_002254385.1:0.2182332027)100:0.1305298374,((ODS38255.1|Archaea___Altiarchaeota-Altiarchaeia___WOR-SM1-SCG___WOR-SM1-SCG_sp001723835___58.28___GCA_001723835.1:0.3231282088,(ODS38248.1|Archaea___Altiarchaeota-Altiarchaeia___WOR-SM1-SCG___WOR-SM1-SCG_sp001723835___58.28___GCA_001723835.1:0.2154165688,((OGS63569.1|Archaea___Thermoplasmatota-Thermoplasmata___RBG-16-68-12___RBG-16-68-12_sp001800825___96.67___GCA_001800825.1:0.3615134878,OGS63568.1|Archaea___Thermoplasmatota-Thermoplasmata___RBG-16-68-12___RBG-16-68-12_sp001800825___96.67___GCA_001800825.1:0.2142065128)90:0.0808312458,((WP-019178308.1|Archaea___Thermoplasmatota-Thermoplasmata___Methanomassiliicoccales___Methanomassiliicoccus_luminyensis___98.39___GCF_000308215.1:0.1020525882,WP-020449555.1|Archaea___Thermoplasmatota-Thermoplasmata___Methanomassiliicoccales___Methanomassiliicoccus_A_intestinalis___98.79___GCF_000404225.1:0.2193462823)100:0.1318542260,(WP-048134605.1|Archaea___Thermoplasmatota-Thermoplasmata___Methanomassiliicoccales___Methanomassiliicoccus_A_intestinalis___98.79___GCF_000404225.1:0.3251255629,(KQM12510.1|Archaea___Thermoplasmatota-Thermoplasmata___Methanomassiliicoccales___DTU008_sp001421185___96.61___GCA_001421185.1:0.1924187906,WP-019178307.1|Archaea___Thermoplasmatota-Thermoplasmata___Methanomassiliicoccales___Methanomassiliicoccus_luminyensis___98.39___GCF_000308215.1:0.1574924196)99:0.0440410579)100:0.0976773759)100:0.1408033509)86:0.0858615674)20:0.0182294677)20:0.0356177441,((WP-012997241.1|Archaea___Thermoplasmatota-Thermoplasmata___Acidiprofundales___Aciduliprofundum_boonei___99.19___GCF_000025665.1:0.2394706364,WP-008084244.1|Archaea___Thermoplasmatota-Thermoplasmata___Acidiprofundales___Aciduliprofundum_boonei___99.19___GCF_000025665.1:0.2686771282)100:0.1271901455,((EQB66312.1|Archaea___Thermoplasmatota-Thermoplasmata___Thermoplasmatales___GCA-001856825_sp001856825___97.13___GCA_001856825.1:0.5091554832,(OWP55281.1|Archaea___Thermoplasmatota-Thermoplasmata___Thermoplasmatales___B-DKE_sp002204705___98.61___GCA_002204705.1:0.4803003523,(AKA49079.1|Archaea___Thermoplasmatota-Thermoplasmata___Thermoplasmatales___GCA-965745_sp000965745___97.94___GCA_000965745.1:0.3810066236,(EQB65799.1|Archaea___Thermoplasmatota-Thermoplasmata___Thermoplasmatales___GCA-000496135_sp000496135___94.72___GCA_000496135.1:0.6334554047,WP-010917050.1|Archaea___Thermoplasmatota-Thermoplasmata___Thermoplasmatales___Thermoplasma_volcanium___97.97___GCF_000011185.1:0.6427568765)100:0.1344448032)98:0.1028562124)100:0.3968481084)88:0.1383447200,((OGS44871.1|Archaea___Thermoplasmatota-Thermoplasmata___UBA10834___COMBO-56-21_sp001800675___83.8___GCA_001800675.1:0.4289997288,(KYK29643.1|Archaea___Thermoplasmatota-Thermoplasmata___SG8-5___SG8-5_sp001595885___72.24___GCA_001595885.1:0.3556990270,(OGS46513.1|Archaea___Thermoplasmatota-Thermoplasmata___RBG-16-68-12___RBG-16-68-12_sp001800745___77.47___GCA_001800745.1:0.3122956591,(OGS55815.1|Archaea___Thermoplasmatota-Thermoplasmata___UBA10834___COMBO-56-21_sp001800815___92.8___GCA_001800815.1:0.6366360469,(WP-019177260.1|Archaea___Thermoplasmatota-Thermoplasmata___Methanomassiliicoccales___Methanomassiliicoccus_luminyensis___98.39___GCF_000308215.1:0.1478459244,WP-048134352.1|Archaea___Thermoplasmatota-Thermoplasmata___Methanomassiliicoccales___Methanomassiliicoccus_A_intestinalis___98.79___GCF_000404225.1:0.1629771684)100:0.2207059351)100:0.1632231116)90:0.0806225823)98:0.0852966235)100:0.1653244305,((EQB64528.1|Archaea___Thermoplasmatota-Thermoplasmata___Thermoplasmatales___GCA-001856825_sp001856825___97.13___GCA_001856825.1:0.2524803057,EQB65240.1|Archaea___Thermoplasmatota-Thermoplasmata___Thermoplasmatales___GCA-001856825_sp001856825___97.13___GCA_001856825.1:0.3494719426)100:0.1299543874,((WP-015282969.1|Archaea___Thermoplasmatota-Thermoplasmata___Acidiprofundales___Aciduliprofundum_sp000327505___100___GCF_000327505.1:0.3645442287,PMP74585.1|Archaea___Thermoplasmatota-Thermoplasmata___ARK-15___ARK-15_sp002878135___98.39___GCA_002878135.1:0.3605890899)95:0.0940072096,(EQB65120.1|Archaea___Thermoplasmatota-Thermoplasmata___Thermoplasmatales___GCA-000496135_sp000496135___94.72___GCA_000496135.1:0.4962962323,(AKA48447.1|Archaea___Thermoplasmatota-Thermoplasmata___Thermoplasmatales___GCA-965745_sp000965745___97.94___GCA_000965745.1:0.2889044012,(WP-010916284.1|Archaea___Thermoplasmatota-Thermoplasmata___Thermoplasmatales___Thermoplasma_volcanium___97.97___GCF_000011185.1:0.5279154320,OWP57006.1|Archaea___Thermoplasmatota-Thermoplasmata___Thermoplasmatales___B-DKE_sp002204705___98.61___GCA_002204705.1:0.5710624514)100:0.0902678835)100:0.1455429983)100:0.4403264668)54:0.0583290599)55:0.0631687559)66:0.1185707033)99:0.1093954537)91:0.0680899145)92:0.0408808448)99:0.0640496392)91:0.0392048961)91:0.0758012783)99:0.0650040836)100:0.1838302285)34:0.0411086766)98:0.0682142990)100:0.1892699381,((WP-052649090.1|Archaea___Euryarchaeota-Thermococci___Thermococcales___Palaeococcus_A_pacificus___99.5___GCF_000725425.1:0.2931701450,((WP-088857590.1|Archaea___Euryarchaeota-Thermococci___Thermococcales___Thermococcus_profundus___100___GCF_002214585.1:0.1666645236,WP-088853123.1|Archaea___Euryarchaeota-Thermococci___Thermococcales___Thermococcus_pacificus___100___GCF_002214485.1:0.1611694901)99:0.0771796027,(WP-055283954.1|Archaea___Euryarchaeota-Thermococci___Thermococcales___Thermococcus_A_sp001317345___98.51___GCF_001317345.1:0.2217363284,(WP-013467558.1|Archaea___Euryarchaeota-Thermococci___Thermococcales___Thermococcus_B_barophilus___99.5___GCF_000151105.2:0.1193890856,(WP-048058144.1|Archaea___Euryarchaeota-Thermococci___Thermococcales___Pyrococcus_yayanosii___100___GCF_000215995.1:0.0615977210,(WP-011011642.1|Archaea___Euryarchaeota-Thermococci___Thermococcales___Pyrococcus_furiosus___99.5___GCF_000007305.1:0.2173247114,(WP-010884860.1|Archaea___Euryarchaeota-Thermococci___Thermococcales___Pyrococcus_horikoshii___100___GCF_000011105.1:0.0651937085,(WP-068320989.1|Archaea___Euryarchaeota-Thermococci___Thermococcales___Pyrococcus_kukulkanii___100___GCF_001577775.1:0.0525386048,WP-014733835.1|Archaea___Euryarchaeota-Thermococci___Thermococcales___Pyrococcus_sp000263735___100___GCF_000263735.1:0.1261581163)100:0.0470998794)100:0.0983168016)100:0.0567339543)100:0.1280822770)98:0.0439931695)97:0.0305442707)100:0.2602442028)100:0.5895074855,((MAF89459.1|Archaea___UAP2-UBA543___UBA543___UBA55_sp002687935___87.85___GCA_002687935.1:0.6153433457,((((KHO48183.1|Archaea___Aenigmarchaeota-Aenigmarchaeia___GW2011-AR5___GW2011-AR5_sp000806115___76.64___GCA_000806115.1:0.4086921608,MAH42371.1|Archaea___Aenigmarchaeota-Aenigmarchaeia___GW2011-AR5___GCA-2688965_sp002688965___76.79___GCA_002688965.1:0.3120254164)100:0.1803594859,(OYT42441.1|Archaea___Aenigmarchaeota-Aenigmarchaeia___CG10238-14___EX4484-224_sp002254545___68.22___GCA_002254545.1:0.1994364178,(OGI14783.1|Archaea___Aenigmarchaeota-Aenigmarchaeia___CG10238-14___RBG-16-49-10_sp001784635___74.92___GCA_001784635.1:0.1381951643,PJB74698.1|Archaea___Aenigmarchaeota-Aenigmarchaeia___CG10238-14___CG10238-14_sp002789635___78.5___GCA_002789635.1:0.1285678761)100:0.1030462179)100:0.1827624041)100:0.1245032236,(ODS36228.1|Archaea___Altiarchaeota-Altiarchaeia___WOR-SM1-SCG___WOR-SM1-SCG-A_sp001723845___79.06___GCA_001723845.1:1.3745656620,(EGQ39891.1|Archaea___Nanohaloarchaeota-Nanosalinia___Nanosalinales___Nanosalinarum_sp000220355___78.58___GCA_000220355.1:0.1591715251,(PSH00187.1|Archaea___Nanohaloarchaeota-Nanosalinia___Nanosalinales___SW-4-43-9_sp003009815___74.56___GCA_003009815.1:0.0711957987,(EGQ43654.1|Archaea___Nanohaloarchaeota-Nanosalinia___Nanosalinales___Nanosalina_sp000220375___75.39___GCA_000220375.1:0.1308326002,AOV94864.1|Archaea___Nanohaloarchaeota-Nanosalinia___Nanosalinales___SG9_sp001761425___87.77___GCA_001761425.1:0.0774108045)20:0.0385202877)20:0.0580559691)100:0.4818393213)62:0.1478035766)62:0.1032012543,(PJC01696.1|Archaea___Huberarchaeaota-Huberarchaeia___Huberarchaeales___Huberarchaeum_crystalense___69.48___GCA_002789275.1:1.3123213645,(AAR39316.1|Archaea___Nanoarchaeota-Nanoarchaeia___Nanoarchaeales___Nanoarchaeum_equitans___73.13___GCA_000008085.1:1.0784942694,(((AMD29957.1|Archaea___Nanoarchaeota-Nanoarchaeia___Nanoarchaeales___Nanopusillus_acidilobi___74.07___GCA_001552015.1:0.0144902817,EOD42599.1|Archaea___Nanoarchaeota-Nanoarchaeia___Nanoarchaeales___Nanopusillus_stetteri___67.52___GCA_000387965.1:0.0411234968)100:0.9660721975,((PVX27465.1|Archaea___Crenarchaeota-Bathyarchaeia___B26-1___BIN-L-2_sp003096255___71.03___GCA_003096255.1:0.6121280754,(KYH40857.1|Archaea___Crenarchaeota-Bathyarchaeia___B26-1___B26-1_sp001593935___92.99___GCA_001593935.1:0.4700298681,(AFU59883.1|Archaea___Crenarchaeota-Nitrososphaeria___Nitrososphaerales___Nitrososphaera_gargensis___100___GCA_000303155.1:0.0791595481,AFU60298.1|Archaea___Crenarchaeota-Nitrososphaeria___Nitrososphaerales___Nitrososphaera_gargensis___100___GCA_000303155.1:0.1740895139)100:0.3858043561)100:0.1069652576)100:0.2028626760,((KYH42730.1|Archaea___Crenarchaeota-Bathyarchaeia___B26-1___B63_sp001593845___59.81___GCA_001593845.1:0.3582872659,OGD44414.1|Archaea___Crenarchaeota-Bathyarchaeia___TCS64___RBG-16-57-9_sp001776015___71.56___GCA_001776015.1:0.5413182719)100:0.3886757943,((WP-096204184.1|Archaea___Halobacterota-Methanosarcinia___Methanosarcinales___Methanoperedens_nitroreducens_A___97.71___GCF_900196725.1:0.2019204128,WP-097300649.1|Archaea___Halobacterota-Methanosarcinia___Methanosarcinales___Methanoperedens_sp002487355___99.35___GCF_002487355.1:0.1922466791)100:0.4279425860,((WP-096203414.1|Archaea___Halobacterota-Methanosarcinia___Methanosarcinales___Methanoperedens_nitroreducens_A___97.71___GCF_900196725.1:0.1757041087,WP-097299483.1|Archaea___Halobacterota-Methanosarcinia___Methanosarcinales___Methanoperedens_sp002487355___99.35___GCF_002487355.1:0.1964975634)100:0.4724366038,((WP-096207215.1|Archaea___Halobacterota-Methanosarcinia___Methanosarcinales___Methanoperedens_nitroreducens_A___97.71___GCF_900196725.1:0.0883468083,WP-081810242.1|Archaea___Halobacterota-Methanosarcinia___Methanosarcinales___Methanoperedens_nitroreducens___99.02___GCF_000685155.1:0.1116133723)100:0.1516124078,(WP-096204160.1|Archaea___Halobacterota-Methanosarcinia___Methanosarcinales___Methanoperedens_nitroreducens_A___97.71___GCF_900196725.1:0.1998974649,(WP-096207209.1|Archaea___Halobacterota-Methanosarcinia___Methanosarcinales___Methanoperedens_nitroreducens_A___97.71___GCF_900196725.1:0.0716444182,(WP-096204932.1|Archaea___Halobacterota-Methanosarcinia___Methanosarcinales___Methanoperedens_nitroreducens_A___97.71___GCF_900196725.1:0.0688280304,WP-097299789.1|Archaea___Halobacterota-Methanosarcinia___Methanosarcinales___Methanoperedens_sp002487355___99.35___GCF_002487355.1:0.2190168738)100:0.1723396873)100:0.0694825355)100:0.0860603411)100:0.1327880337)100:0.0936257883)100:0.2947408861)44:0.0585693368)100:0.4196216325)7:0.0834243895,((PIN92191.1|Archaea___Nanoarchaeota-Nanoarchaeia___Pacearchaeales___CG1-02-31-27_sp002763115___72.43___GCA_002763115.1:0.1941230646,(PIU76091.1|Archaea___Nanoarchaeota-Nanoarchaeia___Pacearchaeales___PEVX01_sp002780285___68.46___GCA_002780285.1:0.1612843292,(((MAG02293.1|Archaea___Nanoarchaeota-Nanoarchaeia___Pacearchaeales___ARS1180_sp002688335___65.81___GCA_002688335.1:0.0521234827,MAG61383.1|Archaea___Nanoarchaeota-Nanoarchaeia___Pacearchaeales___ARS1285_sp002688165___65.97___GCA_002688165.1:0.0628598214)100:0.1689887130,(OGJ12519.1|Archaea___Nanoarchaeota-Nanoarchaeia___Pacearchaeales___RBG-13-33-26_sp001786415___67.52___GCA_001786415.1:0.1207041249,(PIN71286.1|Archaea___Nanoarchaeota-Nanoarchaeia___Pacearchaeales___GW2011-AR1_sp002762735___66.59___GCA_002762735.1:0.1543133718,MBT96938.1|Archaea___Nanoarchaeota-Nanoarchaeia___Pacearchaeales___NP1466_sp002731115___59.11___GCA_002731115.1:0.1057143802)97:0.0254049088)100:0.0935432152)97:0.0322114991,((PIN95216.1|Archaea___Nanoarchaeota-Nanoarchaeia___Pacearchaeales___PFCU01_sp002763155___60.9___GCA_002763155.1:0.1716778589,OGJ22284.1|Archaea___Nanoarchaeota-Nanoarchaeia___Pacearchaeales___MFWN01_sp001786395___62.44___GCA_001786395.1:0.1417764845)73:0.0497360138,(PIN88671.1|Archaea___Nanoarchaeota-Nanoarchaeia___Pacearchaeales___PFDC01_sp002763035___63.01___GCA_002763035.1:0.1025538418,((MAH48604.1|Archaea___Nanoarchaeota-Nanoarchaeia___Pacearchaeales___ARS10_sp002690445___52.96___GCA_002690445.1:0.0750657304,MAG40149.1|Archaea___Nanoarchaeota-Nanoarchaeia___Pacearchaeales___ARS1160_sp002688415___69.24___GCA_002688415.1:0.1080629341)100:0.1786032946,(PIN90092.1|Archaea___Nanoarchaeota-Nanoarchaeia___Pacearchaeales___1-14-0-10-34-76_sp002763075___65.11___GCA_002763075.1:0.1096919431,MAG27109.1|Archaea___Nanoarchaeota-Nanoarchaeia___Pacearchaeales___ARS23_sp002686195___57.32___GCA_002686195.1:0.1510177764)100:0.0523188239)88:0.0257102710)70:0.0172608384)91:0.0303968105)87:0.0247271392)90:0.0582129329)100:0.3467219092,((PIU61817.1|Archaea___Nanoarchaeota-Nanoarchaeia___CG07-land___CG07-land_sp002779595___76.25___GCA_002779595.1:0.4160894441,PIN99771.1|Archaea___Nanoarchaeota-Nanoarchaeia___PEZQ01___PEZQ01_sp002763265___82.71___GCA_002763265.1:0.3416865620)99:0.1262555266,(((AJF63161.1|Archaea___Nanoarchaeota-Nanoarchaeia___SCGC-AAA011-G17___GW2011-AR20_sp000830315___75.47___GCA_000830315.1:0.1778667761,(MAF35748.1|Archaea___Nanoarchaeota-Nanoarchaeia___SCGC-AAA011-G17___GCA-2687185_sp002687185___69.16___GCA_002687185.1:0.2873296876,MAG47465.1|Archaea___Nanoarchaeota-Nanoarchaeia___SCGC-AAA011-G17___GCA-2688355_sp002688355___78.5___GCA_002688355.1:0.1909662430)95:0.0658887390)95:0.0658246475,((MBN88429.1|Archaea___Nanoarchaeota-Nanoarchaeia___UBA10117___RS366_sp002725495___52.08___GCA_002725495.1:0.3796931889,KHO53182.1|Archaea___Nanoarchaeota-Nanoarchaeia___SCGC-AAA011-G17___GW2011-AR18_sp000806155___76.87___GCA_000806155.1:0.2491647229)99:0.0857972519,(MAG50326.1|Archaea___Nanoarchaeota-Nanoarchaeia___SCGC-AAA011-G17___GCA-2687815_sp002687815___73.36___GCA_002687815.1:0.2283390708,(MAG19998.1|Archaea___Nanoarchaeota-Nanoarchaeia___SCGC-AAA011-G17___ARS1178_sp002688325___64.64___GCA_002688325.1:0.2941954464,(MAG45555.1|Archaea___Nanoarchaeota-Nanoarchaeia___SCGC-AAA011-G17___GCA-2688095_sp002688095___67.76___GCA_002688095.1:0.1914930512,MAG52789.1|Archaea___Nanoarchaeota-Nanoarchaeia___SCGC-AAA011-G17___ARS1403_sp002688395___61.84___GCA_002688395.1:0.1637907546)100:0.0956714656)99:0.0598850126)97:0.0545653846)80:0.0371983902)84:0.0359265093,((((PIN74748.1|Archaea___Nanoarchaeota-Nanoarchaeia___Woesearchaeales___1-14-0-10-37-12_sp002762795___78.5___GCA_002762795.1:0.1635269545,MAF34798.1|Archaea___Nanoarchaeota-Nanoarchaeia___Woesearchaeales___GCA-2687275_sp002687275___72.66___GCA_002687275.1:0.2147088867)100:0.0610256500,(MAF34258.1|Archaea___Nanoarchaeota-Nanoarchaeia___Woesearchaeales___GCA-2687275_sp002687275___72.66___GCA_002687275.1:0.3176964562,PIN75713.1|Archaea___Nanoarchaeota-Nanoarchaeia___Woesearchaeales___1-14-0-10-37-12_sp002762795___78.5___GCA_002762795.1:0.2006890496)100:0.0871915032)100:0.0619818041,((MAG08509.1|Archaea___Nanoarchaeota-Nanoarchaeia___Woesearchaeales___GCA-2687795_sp002687795___72.04___GCA_002687795.1:0.3002830404,(MAG92002.1|Archaea___Nanoarchaeota-Nanoarchaeia___Woesearchaeales___GCA-2688775_sp002688775___68.69___GCA_002688775.1:0.2139224914,MAE42267.1|Archaea___Nanoarchaeota-Nanoarchaeia___Woesearchaeales___GCA-2686855_sp002686855___74.3___GCA_002686855.1:0.1521516664)100:0.0465289402)98:0.0363227277,(MAF99018.1|Archaea___Nanoarchaeota-Nanoarchaeia___Woesearchaeales___NZBF01_sp002687775___51.44___GCA_002687775.1:0.1685871594,(MAG60288.1|Archaea___Nanoarchaeota-Nanoarchaeia___Woesearchaeales___GCA-2688265_sp002688265___74.3___GCA_002688265.1:0.1077539404,PIZ51527.1|Archaea___Nanoarchaeota-Nanoarchaeia___Woesearchaeales___GCA-002792115_sp002792115___80.37___GCA_002792115.1:0.0582131315)100:0.1043567204)99:0.0789691067)89:0.0101500549)90:0.0250156651,((PIN79041.1|Archaea___Nanoarchaeota-Nanoarchaeia___Woesearchaeales___CG1-02-33-12_sp002762865___73.83___GCA_002762865.1:0.2303614965,(PIO03342.1|Archaea___Nanoarchaeota-Nanoarchaeia___Woesearchaeales___CG1-02-47-18_sp002763335___77.57___GCA_002763335.1:0.1210342380,(PIN86390.1|Archaea___Nanoarchaeota-Nanoarchaeia___Woesearchaeales___1-14-0-10-44-13_sp002762985___85.98___GCA_002762985.1:0.2260937703,(MAG15465.1|Archaea___Nanoarchaeota-Nanoarchaeia___Woesearchaeales___UBA492_sp002688315___86.21___GCA_002688315.1:0.1837469691,PIU29913.1|Archaea___Nanoarchaeota-Nanoarchaeia___Woesearchaeales___0-14-0-80-44-23_sp002779235___84.11___GCA_002779235.1:0.2029490020)100:0.0484943821)87:0.0347867322)83:0.0262396349)78:0.0251167226,((MAG91379.1|Archaea___Nanoarchaeota-Nanoarchaeia___Woesearchaeales___GCA-2688775_sp002688775___68.69___GCA_002688775.1:0.2237271416,(MAH33010.1|Archaea___Nanoarchaeota-Nanoarchaeia___Woesearchaeales___GCA-2688925_sp002688925___84.03___GCA_002688925.1:0.1253486666,MAE43177.1|Archaea___Nanoarchaeota-Nanoarchaeia___Woesearchaeales___GCA-2686855_sp002686855___74.3___GCA_002686855.1:0.0922809431)100:0.0846251800)100:0.0486577690,(AJF61083.1|Archaea___Nanoarchaeota-Nanoarchaeia___Woesearchaeales___GW2011-AR15_sp000830295___86.92___GCA_000830295.1:0.2136288376,(OIO64721.1|Archaea___Nanoarchaeota-Nanoarchaeia___Woesearchaeales___CG1-02-57-44_sp001871415___79.91___GCA_001871415.1:0.1800635599,(PIN81446.1|Archaea___Nanoarchaeota-Nanoarchaeia___Woesearchaeales___21-14-0-10-32-9_sp002762915___69.19___GCA_002762915.1:0.1534296205,(KYK26710.1|Archaea___Nanoarchaeota-Nanoarchaeia___Woesearchaeales___SM23-78_sp001595785___82.24___GCA_001595785.1:0.1258274371,MAG39312.1|Archaea___Nanoarchaeota-Nanoarchaeia___Woesearchaeales___GCA-2686295_sp002686295___77.57___GCA_002686295.1:0.1589497055)100:0.0669292679)100:0.0390896816)99:0.0305377068)88:0.0305925936)93:0.0245927177)83:0.0364029235)100:0.0952622346)94:0.0667705870)100:0.0755909049)96:0.0939092671)4:0.0189806693)93:0.1067386233)58:0.0383244915)93:0.0868561456)76:0.0557026588,(((GBE54307.1|Archaea___Hydrothermarchaeota-Hydrothermarchaeia___Hydrothermarchaeales___BMS3B_sp002897955___97.2___GCA_002897955.1:0.4819582868,GBE18296.1|Archaea___Hydrothermarchaeota-Hydrothermarchaeia___Hydrothermarchaeales___BMS3ABIN16_sp002923215___90.22___GCA_002923215.1:0.3545833625)100:0.3664784099,(KYC55492.1|Archaea___Euryarchaeota-Thermococci___Methanofastidiosales___Methanofastidiosum_sp001587595___84.54___GCA_001587595.1:0.7187327922,((OLS23328.1|Archaea___Asgardarchaeota-Lokiarchaeia___Thorarchaeales___AB-25_sp001940705___90.12___GCA_001940705.1:0.4327081565,OLS17704.1|Archaea___Asgardarchaeota-Lokiarchaeia___LCB-4___LCB-4_sp001940665___96.26___GCA_001940665.1:0.2514397248)100:0.1162406372,(((tbn..15419..16339..ASPF01000013.1|Archaea___Crenarchaeota-Nitrososphaeria___Caldiarchaeales___JGI-0000106-J15_sp000405685___56.55___GCA_000405685.1:0.3089055387,OYT67740.1|Archaea___Crenarchaeota-Nitrososphaeria___Caldiarchaeales___EX4484-121_sp002255105___57.28___GCA_002255105.1:0.2289075753)16:0.0756971712,((GBC70908.1|Archaea___Crenarchaeota-Nitrososphaeria___Caldiarchaeales___HRBIN02_sp002898395___98.06___GCA_002898395.1:0.3930873469,PUA31443.1|Archaea___Crenarchaeota-Nitrososphaeria___Caldiarchaeales___NZ13-MG1_sp003056285___99.03___GCA_003056285.1:0.3419446877)100:0.0761485230,(BAJ50449.1|Archaea___Crenarchaeota-Nitrososphaeria___Caldiarchaeales___Caldiarchaeum_subterraneum___98.06___GCA_000270325.1:0.1939000594,GBC68803.1|Archaea___Crenarchaeota-Nitrososphaeria___Caldiarchaeales___HRBIN01_sp002898355___97.09___GCA_002898355.1:0.2392122749)100:0.1548063901)100:0.1519048684)100:0.6990642685,((OYT65854.1|Archaea___Crenarchaeota-Nitrososphaeria___EX4484-205___EX4484-205_sp002255045___91.75___GCA_002255045.1:0.9767208517,(MBQ03349.1|Archaea___Crenarchaeota-Bathyarchaeia___TCS64___GCA-2726865_sp002726865___92.99___GCA_002726865.1:0.2828889685,KYH38283.1|Archaea___Crenarchaeota-Bathyarchaeia___B23___B23_sp001593875___60.9___GCA_001593875.1:0.2846475619)100:0.2308392179)11:0.0514409336,(OGD46410.1|Archaea___Crenarchaeota-Bathyarchaeia___RBG-16-48-13___RBG-16-48-13_sp001775995___84.11___GCA_001775995.1:0.3820261185,(PDM26753.1|Archaea___Crenarchaeota-Bathyarchaeia___B26-1___B24-2_sp002490245___96.88___GCA_002490245.1:0.3644297411,(PIU59799.1|Archaea___Crenarchaeota-Bathyarchaeia___B26-1___20-14-0-80-47-9_sp002779555___90.31___GCA_002779555.1:0.2965477447,KYH41286.1|Archaea___Crenarchaeota-Bathyarchaeia___B26-1___B26-1_sp001593935___92.99___GCA_001593935.1:0.1365519544)100:0.0946446466)97:0.0780187796)100:0.1798327935)11:0.1149271472)100:0.2421332811)63:0.0927344756)99:0.0944114490)98:0.0575615856,((((WP-013099476.1|Archaea___Euryarchaeota-Methanococci___Methanococcales___Methanocaldococcus_A_infernus___99.05___GCF_000092305.1:0.1360973560,(WP-048201845.1|Archaea___Euryarchaeota-Methanococci___Methanococcales___Methanocaldococcus_bathoardescens___99.52___GCF_000739065.1:0.0268898103,(WP-017981139.1|Archaea___Euryarchaeota-Methanococci___Methanococcales___Methanocaldococcus_A_villosus___94.52___GCF_000371805.1:0.1244093853,WP-015790785.1|Archaea___Euryarchaeota-Methanococci___Methanococcales___Methanocaldococcus_fervens___99.52___GCF_000023985.1:0.0545540986)95:0.0271773524)95:0.0553389482)100:0.0657545915,(WP-007043640.1|Archaea___Euryarchaeota-Methanococci___Methanococcales___Methanotorris_formicicus___99.52___GCF_000243455.1:0.0522096446,((WP-011973996.1|Archaea___Euryarchaeota-Methanococci___Methanococcales___Methanothermococcus_A_aeolicus___99.03___GCF_000017185.1:0.1098891187,WP-013867181.1|Archaea___Euryarchaeota-Methanococci___Methanococcales___Methanothermococcus_A_okinawensis___99.05___GCF_000179575.2:0.0727539470)100:0.0506765561,(WP-018154518.1|Archaea___Euryarchaeota-Methanococci___Methanococcales___Methanothermococcus_thermolithotrophicus___91.19___GCF_000376965.1:0.0453351925,(WP-013180467.1|Archaea___Euryarchaeota-Methanococci___Methanococcales___Methanococcus_voltae___99.05___GCF_000006175.1:0.1012715643,WP-011972617.1|Archaea___Euryarchaeota-Methanococci___Methanococcales___Methanococcus_vannielii___99.5___GCF_000017165.1:0.0775255080)100:0.0414643875)100:0.0216872523)100:0.1520023913)99:0.1359980874)100:0.2600926352,(((OJI07750.1|Archaea___Micrarchaeota-Micrarchaeia___Micrarchaeales___Micrarchaeum_acidiphilum___81.78___GCA_001889985.1:0.3178188186,WP-088820334.1|Archaea___Micrarchaeota-Micrarchaeia___Micrarchaeales___Mia14_sp002214165___82.4___GCF_002214165.1:0.6017650709)100:0.4966896604,((OIO24220.1|Archaea___Micrarchaeota-Micrarchaeia___UBA10214___UBA8471_sp001871535___75.96___GCA_001871535.1:0.6231087198,(PIT85062.1|Archaea___Micrarchaeota-Micrarchaeia___UBA10214___1-14-0-10-45-29_sp002778455___91.04___GCA_002778455.1:0.5280897826,OIO20895.1|Archaea___Micrarchaeota-Micrarchaeia___UBA10214___CG1-02-47-40_sp001871475___92.21___GCA_001871475.1:0.2296873348)100:0.1036675494)100:0.2514994402,(OIO24437.1|Archaea___Micrarchaeota-Micrarchaeia___UBA8480___UBA97_sp001871595___83.8___GCA_001871595.1:0.2969553313,(PIZ90563.1|Archaea___Micrarchaeota-Micrarchaeia___UBA8480___UBA93_sp002792915___85.83___GCA_002792915.1:0.2344162249,(OIO23354.1|Archaea___Micrarchaeota-Micrarchaeia___UBA8480___UBA8480_sp001871495___79.44___GCA_001871495.1:0.3069547073,PIO06088.1|Archaea___Micrarchaeota-Micrarchaeia___UBA8480___0-14-0-20-59-11_sp002763345___75.92___GCA_002763345.1:0.1565306847)75:0.0822999728)65:0.0383072084)100:0.2924101643)100:0.1377159073)97:0.1487691188,(((ODS41006.1|Archaea___Altiarchaeota-Altiarchaeia___WOR-SM1-SCG___WOR-SM1-SCG_sp001723835___58.28___GCA_001723835.1:0.9197792079,ODS41005.1|Archaea___Altiarchaeota-Altiarchaeia___WOR-SM1-SCG___WOR-SM1-SCG_sp001723835___58.28___GCA_001723835.1:0.9118512136)95:0.2018196473,((PKP60842.1|Archaea___Altiarchaeota-Altiarchaeia___GCA-002841105___GCA-002841105_sp002841105___77.41___GCA_002841105.1:0.8437760325,PKP60843.1|Archaea___Altiarchaeota-Altiarchaeia___GCA-002841105___GCA-002841105_sp002841105___77.41___GCA_002841105.1:0.6222151862)55:0.1226149404,(ODS42512.1|Archaea___Altiarchaeota-Altiarchaeia___IMC4___IMC4_sp001742785___79.12___GCA_001742785.1:0.3209633275,(OYT53930.1|Archaea___Altiarchaeota-Altiarchaeia___SCGC-AAA252-I15___EX4484-2_sp002254565___81.8___GCA_002254565.1:0.0257698198,OYT26769.1|Archaea___Altiarchaeota-Altiarchaeia___SCGC-AAA252-I15___EX4484-96_sp002254405___66.77___GCA_002254405.1:0.0392411825)100:0.2865133868)100:0.2253011588)56:0.0861997528)56:0.0983899611,(PIT84757.1|Archaea___Micrarchaeota-Micrarchaeia___UBA10214___1-14-0-10-45-29_sp002778455___91.04___GCA_002778455.1:1.4679768986,((OIO23650.1|Archaea___Micrarchaeota-Micrarchaeia___UBA10214___UBA8471_sp001871535___75.96___GCA_001871535.1:0.9452125792,OIO21814.1|Archaea___Micrarchaeota-Micrarchaeia___UBA10214___CG1-02-47-40_sp001871475___92.21___GCA_001871475.1:0.5407163154)75:0.1714455179,(((OIO23350.1|Archaea___Micrarchaeota-Micrarchaeia___UBA8480___UBA8480_sp001871495___79.44___GCA_001871495.1:0.1707946440,((PIO06089.1|Archaea___Micrarchaeota-Micrarchaeia___UBA8480___0-14-0-20-59-11_sp002763345___75.92___GCA_002763345.1:0.0911011962,PIZ90562.1|Archaea___Micrarchaeota-Micrarchaeia___UBA8480___UBA93_sp002792915___85.83___GCA_002792915.1:0.1931845009)100:0.0615984412,(OIO26680.1|Archaea___Micrarchaeota-Micrarchaeia___UBA8480___UBA97_sp001871595___83.8___GCA_001871595.1:0.2224357963,OIO24470.1|Archaea___Micrarchaeota-Micrarchaeia___UBA8480___UBA97_sp001871595___83.8___GCA_001871595.1:0.2377989144)100:0.1603233563)56:0.0495804711)100:0.1381797532,((WP-088820335.1|Archaea___Micrarchaeota-Micrarchaeia___Micrarchaeales___Mia14_sp002214165___82.4___GCF_002214165.1:0.2308444689,OJI07749.1|Archaea___Micrarchaeota-Micrarchaeia___Micrarchaeales___Micrarchaeum_acidiphilum___81.78___GCA_001889985.1:0.1248290129)100:0.3007779102,(OIO24221.1|Archaea___Micrarchaeota-Micrarchaeia___UBA10214___UBA8471_sp001871535___75.96___GCA_001871535.1:0.2737816828,(PIT85043.1|Archaea___Micrarchaeota-Micrarchaeia___UBA10214___1-14-0-10-45-29_sp002778455___91.04___GCA_002778455.1:0.1666105273,OIO20894.1|Archaea___Micrarchaeota-Micrarchaeia___UBA10214___CG1-02-47-40_sp001871475___92.21___GCA_001871475.1:0.1126394229)100:0.0675968252)100:0.0734601432)100:0.1404735861)100:0.4592274490,((OIO25404.1|Archaea___Micrarchaeota-Micrarchaeia___UBA8480___UBA97_sp001871595___83.8___GCA_001871595.1:0.2398163571,(PIO06261.1|Archaea___Micrarchaeota-Micrarchaeia___UBA8480___0-14-0-20-59-11_sp002763345___75.92___GCA_002763345.1:0.1770705352,(OIO24397.1|Archaea___Micrarchaeota-Micrarchaeia___UBA8480___UBA8480_sp001871495___79.44___GCA_001871495.1:0.1736335335,PIZ90649.1|Archaea___Micrarchaeota-Micrarchaeia___UBA8480___UBA93_sp002792915___85.83___GCA_002792915.1:0.1949672058)55:0.0403842732)41:0.0188641684)100:0.2410368349,(PIU22139.1|Archaea___Iainarchaeota-Iainarchaeia___0-14-0-20-30-16___0-14-0-20-30-16_sp002779075___71.57___GCA_002779075.1:0.3128202042,((PIN85196.1|Archaea___Iainarchaeota-Iainarchaeia___Iainarchaeales___UBA493_sp002762975___85.98___GCA_002762975.1:0.1140881716,(PIN85855.1|Archaea___Iainarchaeota-Iainarchaeia___Iainarchaeales___UBA493_sp002762975___85.98___GCA_002762975.1:0.3481974231,PIU20966.1|Archaea___Iainarchaeota-Iainarchaeia___Iainarchaeales___0-14-0-20-34-12_sp002779065___81___GCA_002779065.1:0.1588492670)96:0.0422680816)61:0.0259845594,(AJF59960.1|Archaea___Iainarchaeota-Iainarchaeia___Iainarchaeales___GW2011-AR10_sp000830275___90.65___GCA_000830275.1:0.1111198267,(PIN99149.1|Archaea___Iainarchaeota-Iainarchaeia___Iainarchaeales___1-14-0-10-31-34_sp002763225___82.71___GCA_002763225.1:0.1056601451,PIN98915.1|Archaea___Iainarchaeota-Iainarchaeia___Iainarchaeales___1-14-0-10-31-34_sp002763225___82.71___GCA_002763225.1:0.3016573888)95:0.0813625168)95:0.0225039191)98:0.1100780698)100:0.2559128542)100:0.0776401547)72:0.0513909411)90:0.0685889554)5:0.0172355627)90:0.0563845475)100:0.1066973268)100:0.0668961247,((WP-079977873.1|Archaea___Halobacterota-Halobacteria___Halobacteriales___Halanaeroarchaeum_sulfurireducens___98.23___GCF_001011115.1:1.4113181101,((MBD18412.1|Archaea___Thermoplasmatota-Poseidoniia___Poseidoniales___MGIIb-N2_sp002712285___77.69___GCA_002712285.1:0.0799061435,((MBE38883.1|Archaea___Thermoplasmatota-Poseidoniia___Poseidoniales___MGIIb-N1_sp002712645___75.02___GCA_002712645.1:0.1994840974,(MBF47016.1|Archaea___Thermoplasmatota-Poseidoniia___Poseidoniales___Thalassarchaeum_sp002714745___68.53___GCA_002714745.1:0.0570531728,(MBM47316.1|Archaea___Thermoplasmatota-Poseidoniia___Poseidoniales___MGIIb-O3_sp002722735___66.93___GCA_002722735.1:0.0988359328,MBT86186.1|Archaea___Thermoplasmatota-Poseidoniia___Poseidoniales___MGIIb-O5_sp002730095___51.47___GCA_002730095.1:0.0587018011)74:0.0075483674)74:0.0698784665)100:0.1160008896,(MBO58248.1|Archaea___Thermoplasmatota-Poseidoniia___Poseidoniales___MGIIb-Q1_sp002725475___58.43___GCA_002725475.1:0.1354355508,(RAH15992.1|Archaea___Thermoplasmatota-Poseidoniia___Poseidoniales___MGIIa-I_sp002720095___80.4___GCA_002720095.2:0.1636837136,(MBM73294.1|Archaea___Thermoplasmatota-Poseidoniia___Poseidoniales___MGIIa-L3_sp002723635___68.51___GCA_002723635.1:0.2667965689,(MAL20615.1|Archaea___Thermoplasmatota-Poseidoniia___Poseidoniales___Poseidonia_sp002694525___67.73___GCA_002694525.1:0.1257878689,(MBJ64292.1|Archaea___Thermoplasmatota-Poseidoniia___Poseidoniales___MGIIa-K1_sp002720115___74.93___GCA_002720115.1:0.0745214952,MAT86589.1|Archaea___Thermoplasmatota-Poseidoniia___Poseidoniales___MGIIa-K2_sp002699425___78.93___GCA_002699425.1:0.0526590638)93:0.0514845302)93:0.0520127511)100:0.0638259358)99:0.1161861604)67:0.0433258318)64:0.0437560962)100:0.7981218744,(ODS37924.1|Archaea___Altiarchaeota-Altiarchaeia___WOR-SM1-SCG___WOR-SM1-SCG_sp001723835___58.28___GCA_001723835.1:0.4838228422,(((KQM12507.1|Archaea___Thermoplasmatota-Thermoplasmata___Methanomassiliicoccales___DTU008_sp001421185___96.61___GCA_001421185.1:0.2434544594,WP-019178302.1|Archaea___Thermoplasmatota-Thermoplasmata___Methanomassiliicoccales___Methanomassiliicoccus_luminyensis___98.39___GCF_000308215.1:0.2074018523)100:0.6386781330,(OGS63338.1|Archaea___Thermoplasmatota-Thermoplasmata___RBG-16-68-12___RBG-16-68-12_sp001800825___96.67___GCA_001800825.1:0.1337695786,OGS45811.1|Archaea___Thermoplasmatota-Thermoplasmata___RBG-16-68-12___RBG-16-68-12_sp001800745___77.47___GCA_001800745.1:0.0990001400)100:0.7206172099)100:0.1027427528,(KYK26864.1|Archaea___Thermoplasmatota-Thermoplasmata___SG8-5___SG8-5_sp001595885___72.24___GCA_001595885.1:0.7251774943,((PMP73362.1|Archaea___Thermoplasmatota-Thermoplasmata___ARK-15___ARK-15_sp002878135___98.39___GCA_002878135.1:1.4439870803,(WP-015282632.1|Archaea___Thermoplasmatota-Thermoplasmata___Acidiprofundales___Aciduliprofundum_sp000327505___100___GCF_000327505.1:0.2071135746,WP-008084208.1|Archaea___Thermoplasmatota-Thermoplasmata___Acidiprofundales___Aciduliprofundum_boonei___99.19___GCF_000025665.1:0.3113135214)100:0.4961971783)100:0.3435781375,(PMP75660.1|Archaea___Thermoplasmatota-Thermoplasmata___ARK-15___ARK-15_sp002878135___98.39___GCA_002878135.1:1.0844922318,(WP-015283816.1|Archaea___Thermoplasmatota-Thermoplasmata___Acidiprofundales___Aciduliprofundum_sp000327505___100___GCF_000327505.1:0.0995269533,WP-008083861.1|Archaea___Thermoplasmatota-Thermoplasmata___Acidiprofundales___Aciduliprofundum_boonei___99.19___GCF_000025665.1:0.1158544200)100:0.4503759269)100:0.3155760869)100:0.2573970564)98:0.0855176363)100:0.1281324211)97:0.0873458819)46:0.0440572016)39:0.0394178283,(((WP-081477263.1|Archaea___Halobacterota-Methanocellia___Methanocellales___Methanocella_A_arvoryzae___100___GCF_000063445.1:1.7980039738,KUK43879.1|Archaea___Halobacterota-Methanosarcinia___Methanotrichales___Methanothrix_A_harundinacea_D___100___GCA_001509375.1:0.7667244182)75:0.1943446561,(OYV09130.1|Archaea___Halobacterota-Methanosarcinia___Methanotrichales___Methanothrix_sp002256595___90.2___GCA_002256595.1:0.3912070156,WP-013718996.1|Archaea___Halobacterota-Methanosarcinia___Methanotrichales___Methanothrix_soehngenii___86.71___GCF_000204415.1:0.3019879279)100:0.3967537148)75:0.1631072576,((PSG98294.1|Archaea___Thermoplasmatota-SW-10-69-26___SW-10-69-26___SW-10-69-26_sp003009755___95.16___GCA_003009755.1:0.3114479618,(PKK85323.1|Archaea___Thermoplasmatota-E2___UBA9212___GCA-002838935_sp002838935___93.8___GCA_002838935.1:0.1866415777,(KYK22116.1|Archaea___Thermoplasmatota-E2___DHVEG-1___SM1-50_sp001595945___94.74___GCA_001595945.1:0.2075039746,(OYT28129.1|Archaea___Thermoplasmatota-E2___DHVEG-1___EX4572-165_sp002254885___70.13___GCA_002254885.1:0.1276728088,(PNX48479.1|Archaea___Thermoplasmatota-E2___DHVEG-1___M9B1D_sp002900535___81.55___GCA_002900535.1:0.1237789251,KYK32746.1|Archaea___Thermoplasmatota-E2___DHVEG-1___SG8-52-3_sp001595915___85.2___GCA_001595915.1:0.1198264941)100:0.0526772809)100:0.0865190519)100:0.3168897798)100:0.1452699431)89:0.0886375627,(((OFV68066.1|Archaea___Halobacterota-Syntrophoarchaeia___Syntrophoarchaeales___Syntrophoarchaeum_caldarius___96.08___GCA_001766815.1:0.2962701492,(PXF53320.1|Archaea___Halobacterota-Syntrophoarchaeia___ANME-1___G60ANME1_sp003194435___88.24___GCA_003194435.1:0.2086711634,PXF51226.1|Archaea___Halobacterota-Syntrophoarchaeia___ANME-1___ANME1a_sp003194425___87.91___GCA_003194425.1:0.2382990559)100:0.6168782270)99:0.0773939242,(WP-015591456.1|Archaea___Halobacterota-Archaeoglobi___Archaeoglobales___Archaeoglobus_A_sulfaticallidus___100___GCF_000385565.1:0.2053570631,(WP-013684150.1|Archaea___Halobacterota-Archaeoglobi___Archaeoglobales___Archaeoglobus_C_veneficus___99.35___GCF_000194625.1:0.1015760007,((WP-010878074.1|Archaea___Halobacterota-Archaeoglobi___Archaeoglobales___Archaeoglobus_fulgidus___100___GCF_000008665.1:0.3653371672,WP-012939762.1|Archaea___Halobacterota-Archaeoglobi___Archaeoglobales___Archaeoglobus_B_profundus___99.84___GCF_000025285.1:0.4460806175)99:0.0919942289,(WP-012966803.1|Archaea___Halobacterota-Archaeoglobi___Archaeoglobales___Ferroglobus_placidus___100___GCF_000025505.1:0.2230377569,WP-048091036.1|Archaea___Halobacterota-Archaeoglobi___Archaeoglobales___Geoglobus_acetivorans___99.84___GCF_000789255.1:0.1634695242)99:0.0704019918)99:0.0562404011)59:0.0245218709)100:0.3217345138)98:0.0720465464,(((WP-086637706.1|Archaea___Halobacterota-Methanonatronarchaeia___Methanonatronarchaeales___Methanonatronarchaeum_thermophilum___97.22___GCF_002153915.1:0.1704799025,(PTD93744.1|Archaea___Halobacterota-Methanonatronarchaeia___Methanonatronarchaeales___PZKD01_sp003034855___94.58___GCA_003034855.1:0.1587116542,OKY79036.1|Archaea___Halobacterota-Methanonatronarchaeia___Methanonatronarchaeales___Methanohalarchaeum_thermophilum___97.71___GCA_001914405.1:0.1322977145)100:0.0395796195)100:0.1810852995,(PSP64487.1|Archaea___Halobacterota-Halobacteria___Halobacteriales___QH-8-64-26_sp003021725___92.98___GCA_003021725.1:0.1131611080,(PSP27321.1|Archaea___Halobacterota-Halobacteria___Halobacteriales___Halovenus_sp003021285___68.07___GCA_003021285.1:0.0540460791,(WP-007143275.1|Archaea___Halobacterota-Halobacteria___Halobacteriales___Halobiforma_lacisalsi___99.43___GCF_000226975.2:0.0291756472,(ERG96237.1|Archaea___Halobacterota-Halobacteria___Halobacteriales___Haloquadratum_walsbyi_B___97.78___GCA_000415985.1:0.1132888586,WP-009366626.1|Archaea___Halobacterota-Halobacteria___Halobacteriales___Halogranum_rubrum___99.38___GCF_900114455.1:0.0433007831)99:0.0465134128)96:0.0345887142)97:0.0607316662)100:0.3068310224)13:0.0423116037,(((PHP45227.1|Archaea___Halobacterota-Methanosarcinia___Methanosarcinales___EX4572-44_sp002254825___75.82___GCA_002254825.2:0.3896094545,(PKL54158.1|Archaea___Halobacterota-Methanosarcinia___Methanosarcinales___Methanoperedens_A_sp002839545___96.41___GCA_002839545.1:0.1696075607,(WP-096207163.1|Archaea___Halobacterota-Methanosarcinia___Methanosarcinales___Methanoperedens_nitroreducens_A___97.71___GCF_900196725.1:0.0866853317,WP-097300087.1|Archaea___Halobacterota-Methanosarcinia___Methanosarcinales___Methanoperedens_sp002487355___99.35___GCF_002487355.1:0.0947935699)100:0.0374344249)100:0.1350921224)100:0.0809309086,(WP-042686208.1|Archaea___Halobacterota-Methanosarcinia___Methanosarcinales___Methermicoccus_shengliensis___100___GCF_000711905.1:0.6048215453,(BAI61468.1|Archaea___Halobacterota-Methanocellia___Methanocellales___Methanocella_paludicola___100___GCA_000011005.1:0.1075125472,(BAI61835.1|Archaea___Halobacterota-Methanocellia___Methanocellales___Methanocella_paludicola___100___GCA_000011005.1:0.0394974599,(WP-012034359.1|Archaea___Halobacterota-Methanocellia___Methanocellales___Methanocella_A_arvoryzae___100___GCF_000063445.1:0.1117249006,WP-048189611.1|Archaea___Halobacterota-Methanocellia___Methanocellales___Methanocella_conradii___100___GCF_000251105.1:0.0178651972)94:0.0277865575)94:0.0369978128)100:0.1106465691)100:0.0794935782)85:0.0373782466,(PPA80501.1|Archaea___Halobacterota-Methanosarcinia___Methanosarcinales___HR1_sp002926195___95.42___GCA_002926195.1:0.2153804089,((PXF57136.1|Archaea___Halobacterota-Methanosarcinia___Methanosarcinales___UBA203_sp003194445___95.92___GCA_003194445.1:0.4296490860,(WP-094229246.1|Archaea___Halobacterota-Methanosarcinia___Methanosarcinales___Methanolobus_psychrotolerans___99.67___GCF_002243045.1:0.1482085972,(WP-048124702.1|Archaea___Halobacterota-Methanosarcinia___Methanosarcinales___Methanosarcina_lacustris___99.18___GCF_000970265.1:0.0456684451,WP-095642926.1|Archaea___Halobacterota-Methanosarcinia___Methanosarcinales___Methanosarcina_spelaei___99.84___GCF_002287235.1:0.0395038868)100:0.1533505283)100:0.0550610187)99:0.0489177572,((WP-066954446.1|Archaea___Halobacterota-Methanomicrobia___Methanomicrobiales___Methanoculleus_thermophilus___97.71___GCF_001571405.1:0.0323579104,WP-048112835.1|Archaea___Halobacterota-Methanomicrobia___Methanomicrobiales___Methanoculleus_sp000691865___98.47___GCF_000691865.1:0.0382731262)100:0.0875012135,(WP-067050496.1|Archaea___Halobacterota-Methanomicrobia___Methanomicrobiales___Methanofollis_ethanolicus___100___GCF_001571385.1:0.0993909982,((KQC04867.1|Archaea___Halobacterota-Methanomicrobia___Methanomicrobiales___LKUD01_sp001412355___98.37___GCA_001412355.1:0.0794456471,(WP-042705742.1|Archaea___Halobacterota-Methanomicrobia___Methanomicrobiales___Methanomicrobium_mobile___97.39___GCF_000711215.1:0.0394376077,WP-004075850.1|Archaea___Halobacterota-Methanomicrobia___Methanomicrobiales___Methanoplanus_limicola___100___GCF_000243255.1:0.0743308594)100:0.0787915556)94:0.0318987882,(WP-042697233.1|Archaea___Halobacterota-Methanomicrobia___Methanomicrobiales___Methanocorpusculum_parvum___98.21___GCF_002287215.1:0.2264739775,(WP-012618770.1|Archaea___Halobacterota-Methanomicrobia___Methanomicrobiales___Methanosphaerula_palustris___99.84___GCF_000021965.1:0.1795335823,(WP-109967702.1|Archaea___Halobacterota-Methanomicrobia___Methanomicrobiales___Methanospirillum_lacunae___99.54___GCF_003173355.1:0.2652967362,(PKG33540.1|Archaea___Halobacterota-Methanomicrobia___Methanomicrobiales___Methanoregula_sp002835825___93.56___GCA_002835825.1:0.0864257609,KQC07423.1|Archaea___Halobacterota-Methanomicrobia___Methanomicrobiales___SD8_sp001412335___97.53___GCA_001412335.1:0.0647300204)100:0.0271626105)100:0.0883327886)99:0.0300494039)95:0.0764331650)86:0.0280602197)86:0.0267013387)100:0.3106007304)85:0.0312403340)72:0.0350530923)96:0.0724046309)80:0.0568853813)13:0.0559330988)99:0.1147909812)9:0.0742603500)97:0.1420391057)97:0.1407006332)81:0.0479811611)91:0.1113449165)69:0.0926292113)29:0.0867194426)72:0.1522135894,((((PAW79451.1|Bacteria___Verrucomicrobiota-Verrucomicrobiae___Methylacidiphilales___UBA1321_sp002304345___91.89___GCA_002304345.1:0.7715727480,WP-093287918.1|Bacteria___Verrucomicrobiota-Verrucomicrobiae___Methylacidiphilales___GAS474_sp900105685___99.32___GCF_900105685.1:1.1042290205)100:1.0518579030,((WP-108061825.1|Bacteria___Verrucomicrobiota-Verrucomicrobiae___Chthoniobacterales___Terrimicrobium_sp003054655___100___GCF_003054655.1:0.6414781453,(PWU05509.1|Bacteria___Verrucomicrobiota-Verrucomicrobiae___Chthoniobacterales___PSRL01_sp003176035___70.44___GCA_003176035.1:0.3137233800,WP-062100409.1|Bacteria___Verrucomicrobiota-Verrucomicrobiae___Chthoniobacterales___Xiphinematobacter_sp001318295___89.86___GCF_001318295.1:0.6208075510)100:0.4540414768)100:0.3365559840,((WP-006980252.1|Bacteria___Verrucomicrobiota-Verrucomicrobiae___Chthoniobacterales___Chthoniobacter_flavus___97.3___GCF_000173075.1:0.4616346947,((PYJ11106.1|Bacteria___Verrucomicrobiota-Verrucomicrobiae___Chthoniobacterales___AV80_sp003218305___92.91___GCA_003218305.1:0.1316503202,(PYI43103.1|Bacteria___Verrucomicrobiota-Verrucomicrobiae___Chthoniobacterales___AV55_sp003217875___89.7___GCA_003217875.1:0.2367490437,PYL05589.1|Bacteria___Verrucomicrobiota-Verrucomicrobiae___Chthoniobacterales___AV17_sp003219225___70.53___GCA_003219225.1:0.1454399577)99:0.0317658627)97:0.0475362212,(PZR71754.1|Bacteria___Verrucomicrobiota-Verrucomicrobiae___Chthoniobacterales___AV80_sp003244145___92.9___GCA_003244145.1:0.1790811948,(PYI90403.1|Bacteria___Verrucomicrobiota-Verrucomicrobiae___Chthoniobacterales___AV69_sp003217965___90.25___GCA_003217965.1:0.1096920737,PYK78212.1|Bacteria___Verrucomicrobiota-Verrucomicrobiae___Chthoniobacterales___AV69_sp003219175___97.97___GCA_003219175.1:0.1544204069)100:0.0520574928)100:0.0686016412)100:0.2103632530)100:0.1535020369,((WP-050027792.1|Bacteria___Verrucomicrobiota-Verrucomicrobiae___Verrucomicrobiales___Verrucomicrobium_sp000739635___100___GCF_000739635.1:0.3855883371,((WP-078811296.1|Bacteria___Verrucomicrobiota-Verrucomicrobiae___Verrucomicrobiales___Prosthecobacter_debontii___100___GCF_900167535.1:0.0820924108,HAL70394.1|Bacteria___Verrucomicrobiota-Verrucomicrobiae___Verrucomicrobiales___Prosthecobacter_sp003453085___67.2___GCA_003453085.1:0.0367613256)100:0.0924788502,(HBJ86638.1|Bacteria___Verrucomicrobiota-Verrucomicrobiae___Verrucomicrobiales___Prosthecobacter_sp003506995___82.54___GCA_003506995.1:0.0350850100,(OYW73546.1|Bacteria___Verrucomicrobiota-Verrucomicrobiae___Verrucomicrobiales___Prosthecobacter_sp002279765___93.43___GCA_002279765.1:0.0321687853,OYW73674.1|Bacteria___Verrucomicrobiota-Verrucomicrobiae___Verrucomicrobiales___Prosthecobacter_sp002279765___93.43___GCA_002279765.1:0.0190183787)99:0.0299857428)99:0.1455527499)100:0.2315063569)100:0.4384485114,(MAW11903.1|Bacteria___Verrucomicrobiota-Verrucomicrobiae___Verrucomicrobiales___EC70_sp002705125___87.01___GCA_002705125.1:0.5977358162,((MAS92529.1|Bacteria___Verrucomicrobiota-Verrucomicrobiae___Verrucomicrobiales___Arctic95D-9_sp002698785___100___GCA_002698785.1:0.1218208017,(PAW61610.1|Bacteria___Verrucomicrobiota-Verrucomicrobiae___Verrucomicrobiales___Arctic95D-9_sp002288445___58.8___GCA_002288445.1:0.1702862847,MBP82422.1|Bacteria___Verrucomicrobiota-Verrucomicrobiae___Verrucomicrobiales___Arctic95D-9_sp002726915___98.64___GCA_002726915.1:0.1455446366)100:0.0577776885)100:0.4180968345,(WP-067775455.1|Bacteria___Verrucomicrobiota-Verrucomicrobiae___Verrucomicrobiales___Akkermansia_glycaniphila___91.84___GCF_001683795.1:1.3077890446,(OUV15306.1|Bacteria___Verrucomicrobiota-Verrucomicrobiae___Verrucomicrobiales___SW10_sp002172625___79.03___GCA_002172625.1:0.2959050825,((SHJ76734.1|Bacteria___Verrucomicrobiota-Verrucomicrobiae___Verrucomicrobiales___Rubritalea_squalenifaciens___99.32___GCA_900141815.1:0.1192976163,(WP-018970883.1|Bacteria___Verrucomicrobiota-Verrucomicrobiae___Verrucomicrobiales___Rubritalea_marina___100___GCF_000378105.1:0.2683286388,WP-105043622.1|Bacteria___Verrucomicrobiota-Verrucomicrobiae___Verrucomicrobiales___Rubritalea_profundi___99.18___GCF_002954445.1:0.1668186414)100:0.1032579396)100:0.1476394912,(MBB07890.1|Bacteria___Verrucomicrobiota-Verrucomicrobiae___Verrucomicrobiales___Roseibacillus_sp002709395___82.87___GCA_002709395.1:0.0291251620,(MBL47427.1|Bacteria___Verrucomicrobiota-Verrucomicrobiae___Verrucomicrobiales___Roseibacillus_sp002721695___88.58___GCA_002721695.1:0.2071992255,MAF21869.1|Bacteria___Verrucomicrobiota-Verrucomicrobiae___Verrucomicrobiales___Roseibacillus_sp002686085___84.41___GCA_002686085.1:0.0750070965)100:0.0471065954)100:0.2396769272)98:0.0534817435)100:0.1574468145)96:0.1779565638)96:0.0850278733)99:0.1282633799)100:0.1633181249)100:0.1728692106)100:0.2267489520)58:0.2441429136,(((MBL62138.1|Bacteria___Verrucomicrobiota-Verrucomicrobiae___Opitutales___UBA2993_sp002721705___88.29___GCA_002721705.1:0.5985003526,(MAE54260.1|Bacteria___Verrucomicrobiota-Verrucomicrobiae___Opitutales___MB11C04_sp002686835___89.19___GCA_002686835.1:0.2873157357,MAH26361.1|Bacteria___Verrucomicrobiota-Verrucomicrobiae___Opitutales___MB11C04_sp002689665___69.59___GCA_002689665.1:0.2255597480)100:0.5670068596)100:0.2517625826,((OLA85969.1|Bacteria___Verrucomicrobiota-Verrucomicrobiae___Opitutales___CAG-312_sp001917305___91.22___GCA_001917305.1:0.6724092629,CDE85357.1|Bacteria___Verrucomicrobiota-Verrucomicrobiae___Opitutales___CAG-312_sp000438015___92.23___GCA_000438015.1:0.9293926339)100:1.0501142580,((OHE71121.1|Bacteria___Verrucomicrobiota-Verrucomicrobiae___Opitutales___GWC2-42-7-A_sp001831055___67.27___GCA_001831055.1:0.8176585792,(OIO59307.1|Bacteria___Verrucomicrobiota-Verrucomicrobiae___Opitutales___CG1-02-43-26_sp001872735___95.27___GCA_001872735.1:1.0469006444,OHE73358.1|Bacteria___Verrucomicrobiota-Verrucomicrobiae___Opitutales___UBA12508_sp001831095___78.21___GCA_001831095.1:0.8554631610)54:0.0931292315)100:0.2137270932,((AWT60191.1|Bacteria___Verrucomicrobiota-Verrucomicrobiae___Opitutales___UBA2987_sp003226295___96.62___GCA_003226295.1:0.4528862920,(MAS63976.1|Bacteria___Verrucomicrobiota-Verrucomicrobiae___Opitutales___GCA-2699365_sp002699365___73.07___GCA_002699365.1:0.2534959804,WP-052293186.1|Bacteria___Verrucomicrobiota-Verrucomicrobiae___Opitutales___Coraliomargarita_akajimensis___99.77___GCF_000025905.1:0.2239691131)100:0.4233726580)100:0.1234082850,((MAM91112.1|Bacteria___Verrucomicrobiota-Verrucomicrobiae___Opitutales___UBA5691_sp002694885___93.92___GCA_002694885.1:0.2949964648,WP-008105457.1|Bacteria___Verrucomicrobiota-Verrucomicrobiae___Opitutales___DG1235_sp000155695___100___GCF_000155695.1:0.3854211652)100:0.3838765215,((WP-082780962.1|Bacteria___Verrucomicrobiota-Verrucomicrobiae___Opitutales___Cephaloticoccus_primus___97.26___GCF_001580015.1:0.2491911319,WP-068711058.1|Bacteria___Verrucomicrobiota-Verrucomicrobiae___Opitutales___Cephaloticoccus_capnophilus___97.95___GCF_001580045.1:0.2776550396)100:0.6080024038,(WP-091054777.1|Bacteria___Verrucomicrobiota-Verrucomicrobiae___Opitutales___Lacunisphaera_sp900104925___99.32___GCF_900104925.1:0.2596276484,(MBE36286.1|Bacteria___Verrucomicrobiota-Verrucomicrobiae___Opitutales___Cephaloticoccus_sp002713695___98.63___GCA_002713695.1:0.3493703314,(PAW68721.1|Bacteria___Verrucomicrobiota-Verrucomicrobiae___Opitutales___Opitutus_sp002288455___79.45___GCA_002288455.1:0.1451457193,(WP-068768826.1|Bacteria___Verrucomicrobiota-Verrucomicrobiae___Opitutales___Ereboglobus_sp001650175___97.95___GCF_001650175.1:0.2334126853,(WP-052361339.1|Bacteria___Verrucomicrobiota-Verrucomicrobiae___Opitutales___Geminisphaera_colitermitum___94.01___GCF_000171235.2:0.2237681603,WP-046297337.1|Bacteria___Verrucomicrobiota-Verrucomicrobiae___Opitutales___IMCC26134_A_sp000972765___98.63___GCF_000972765.1:0.2276537878)100:0.0799218781)93:0.0592846057)93:0.0562043897)100:0.1313853572)99:0.1332780745)100:0.1215858926)98:0.1165286082)69:0.0767300777)64:0.0554847433)69:0.0741172608)100:0.4511189073,((OGV20570.1|Bacteria___Verrucomicrobiota-Lentisphaeria___Victivallales___GWF2-38-69_sp001803205___94.55___GCA_001803205.1:0.8338654171,((HCG24563.1|Bacteria___Verrucomicrobiota-Lentisphaeria___Victivallales___UBA11452_sp003526375___93.89___GCA_003526375.1:0.8749302518,(WP-106054163.1|Bacteria___Verrucomicrobiota-Lentisphaeria___Victivallales___Victivallis_sp002998355___80.18___GCF_002998355.1:0.2609020877,PVY38451.1|Bacteria___Verrucomicrobiota-Lentisphaeria___Victivallales___Victivallis_vadensis___93.92___GCA_003096415.1:0.2918540677)100:0.7279240478)74:0.1942700693,(OGV61003.1|Bacteria___Verrucomicrobiota-Lentisphaeria___Victivallales___GWF2-50-93_sp001804815___93.81___GCA_001804815.1:0.6688769898,(OGV37670.1|Bacteria___Verrucomicrobiota-Lentisphaeria___Victivallales___GWF2-45-14_sp001804785___93.52___GCA_001804785.1:0.6169962650,OGV51214.1|Bacteria___Verrucomicrobiota-Lentisphaeria___Victivallales___GWF2-44-16_sp001803225___95.41___GCA_001803225.1:0.3939306198)100:0.1655613582)20:0.1040175269)24:0.1845891925)100:1.1538805300,(((WP-052881148.1|Bacteria___Verrucomicrobiota-Kiritimatiellae___Kiritimatiellales___Kiritimatiella_glycovorans___92.74___GCF_001017655.1:1.4643012926,(MAI20158.1|Bacteria___Verrucomicrobiota-Kiritimatiellae___Kiritimatiellales___UBA1859_sp002691095___70.57___GCA_002691095.1:0.6264655069,MBC47085.1|Bacteria___Verrucomicrobiota-Kiritimatiellae___Kiritimatiellales___GCA-2712105_sp002712105___77.98___GCA_002712105.1:1.4330331541)100:0.7542490224)96:0.3984254562,(OGV59548.1|Bacteria___Verrucomicrobiota-Kiritimatiellae___UBA8416___YA12-FULL-60-10_sp001803315___59.12___GCA_001803315.1:1.4221037357,(OGV44568.1|Bacteria___Verrucomicrobiota-Kiritimatiellae___LD1-PB3___GWF2-57-35_sp001804865___91.39___GCA_001804865.1:0.6716306158,OGV65262.1|Bacteria___Verrucomicrobiota-Kiritimatiellae___UBA8416___YA12-FULL-48-11_sp001804885___89.41___GCA_001804885.1:0.9682440081)91:0.2034654607)99:0.2274870049)68:0.1969495495,(((MAD24199.1|Bacteria___Verrucomicrobiota-Verrucomicrobiae___Pedosphaerales___UBA1096_sp002684915___88.68___GCA_002684915.1:0.4288951784,MBL58320.1|Bacteria___Verrucomicrobiota-Verrucomicrobiae___Pedosphaerales___UBA1096_sp002721375___82.26___GCA_002721375.1:0.4667902134)100:0.8336539741,(MBL69018.1|Bacteria___Verrucomicrobiota-Verrucomicrobiae___Pedosphaerales___UBA6614_sp002721895___91.89___GCA_002721895.1:0.6859155995,(HCE06462.1|Bacteria___Verrucomicrobiota-Verrucomicrobiae___Pedosphaerales___UBA1100_sp003517285___72.72___GCA_003517285.1:0.6555289897,MBI97580.1|Bacteria___Verrucomicrobiota-Verrucomicrobiae___Pedosphaerales___UBA1100_sp002718935___62.12___GCA_002718935.1:0.4791630124)100:0.8583680771)100:0.4410535187)97:0.1254613446,((MAF96372.1|Bacteria___Proteobacteria-Alphaproteobacteria___Rhodospirillales_A___Casp-alpha2_sp002686255___90.47___GCA_002686255.1:4.0405755996,MBG87018.1|Bacteria___Verrucomicrobiota-Verrucomicrobiae___Pedosphaerales___GCA-2715965_sp002715965___95.27___GCA_002715965.1:0.5746852200)84:0.1829335064,(HAM71149.1|Bacteria___Verrucomicrobiota-Verrucomicrobiae___Pedosphaerales___UBA11320_sp003452185___86.79___GCA_003452185.1:0.6864495854,(WP-007415604.1|Bacteria___Verrucomicrobiota-Verrucomicrobiae___Pedosphaerales___Pedosphaera_parvula___99.32___GCF_000172555.1:0.3389585906,(HCL92524.1|Bacteria___Verrucomicrobiota-Verrucomicrobiae___Pedosphaerales___UBA8199_sp003527065___62.45___GCA_003527065.1:0.8384653199,PYK98096.1|Bacteria___Verrucomicrobiota-Verrucomicrobiae___Pedosphaerales___AV2_sp003219675___82.47___GCA_003219675.1:0.4816629562)67:0.0635905745)75:0.0838598578)96:0.1591845913)90:0.1794064037)94:0.2737682375)10:0.0668266709)83:0.0576764997)94:0.1076047756)60:0.3386354314,((MBI64369.1|Bacteria___Chloroflexota-Dehalococcoidia___UBA1151___GCA-2718415_sp002718415___64.36___GCA_002718415.1:1.5656805949,(WP-002608073.1|Bacteria___Firmicutes-Bacilli___Erysipelotrichales___Absiella_innocuum___100___GCF_000371425.1:1.3968040071,AHK22405.1|Bacteria___Firmicutes-Bacilli___Mycoplasmatales___Hepatoplasma_crinochetorum_B___92.17___GCA_000582535.1:1.7332095308)87:0.2054147547)50:0.1483815594,(((OKZ77409.1|Bacteria___Firmicutes_A-Clostridia___TANB77___CAG-269_sp001916035___73.79___GCA_001916035.1:0.8489561610,((WP-051635117.1|Bacteria___Firmicutes_C-Negativicutes___Selenomonadales___Selenomonas_A_sp000702005___100___GCF_000702005.1:0.7146720133,WP-082336112.1|Bacteria___Firmicutes_C-Negativicutes___Selenomonadales___Selenomonas_A_ruminantium_F___99.53___GCF_900113715.1:1.0926340423)98:0.2637658546,(WP-091828589.1|Bacteria___Firmicutes_C-Negativicutes___Selenomonadales___Propionispira_arboris___99.91___GCF_900109225.1:0.4366776728,(WP-027889429.1|Bacteria___Firmicutes_C-Negativicutes___Selenomonadales___Megamonas_hypermegale___99.05___GCF_900187035.1:0.6266398641,((WP-084276810.1|Bacteria___Firmicutes_C-Negativicutes___Selenomonadales___Anaerovibrio_sp000622005___99.66___GCF_000622005.1:0.8597259849,WP-072934433.1|Bacteria___Firmicutes_C-Negativicutes___Selenomonadales___Schwartzia_succinivorans___99.37___GCF_900129225.1:0.4641301384)96:0.0673295807,(HCB92741.1|Bacteria___Firmicutes_C-Negativicutes___Selenomonadales___UBA9786_sp003518745___86.43___GCA_003518745.1:0.4818090464,(WP-019543581.1|Bacteria___Firmicutes_C-Negativicutes___Selenomonadales___Selenomonas_C_bovis___100___GCF_000381005.1:0.4587857869,(WP-009729389.1|Bacteria___Firmicutes_C-Negativicutes___Selenomonadales___Centipeda_sp000315545___99.31___GCF_000315545.1:0.8568705727,WP-005841763.1|Bacteria___Firmicutes_C-Negativicutes___Selenomonadales___Mitsuokella_multacida___100___GCF_000155955.1:0.3124416788)97:0.0705131236)100:0.1017651832)98:0.1013810846)95:0.0895571487)81:0.0555156200)93:0.2205060663)100:0.3405378491)95:0.1568736200,(((MAW67229.1|Bacteria___Chloroflexota-Dehalococcoidia___SAR202___GCA-002694895_sp002711005___83.69___GCA_002711005.1:1.6804740803,MBK15601.1|Bacteria___Chloroflexota-Dehalococcoidia___SAR202___GCA-2719675_sp002719675___92.83___GCA_002719675.1:1.1326439562)91:0.3693728524,(MAX18455.1|Bacteria___Chloroflexota-Dehalococcoidia___SAR202___UBA1123_sp002710885___71.29___GCA_002710885.1:0.6003680572,MBM04725.1|Bacteria___Chloroflexota-Dehalococcoidia___SAR202___GCA-002723415_sp002721445___95.38___GCA_002721445.1:0.7906679740)83:0.2064636738)95:0.3415815622,((PID83166.1|Bacteria___Patescibacteria-Paceibacteria___UBA9983_A___GCA-2747955_sp002747955___70.6___GCA_002747955.1:0.7644823583,PIR58430.1|Bacteria___Patescibacteria-Paceibacteria___Paceibacterales___GWA2-46-15_sp002772575___51.21___GCA_002772575.1:0.8141099923)97:0.1583867158,((PIV45484.1|Bacteria___Patescibacteria-Paceibacteria___Paceibacterales___GCA-002790695_sp002780915___67.7___GCA_002780915.1:0.9009777796,(PIR90958.1|Bacteria___Patescibacteria-Paceibacteria___Paceibacterales___CG1-02-41-26_sp002773545___69.83___GCA_002773545.1:0.8032802546,OHA66914.1|Bacteria___Patescibacteria-Paceibacteria___Paceibacterales___O2-12-FULL-45-9_sp001823215___54.83___GCA_001823215.1:0.5290307886)100:0.1351893693)94:0.0926901231,(GBD33795.1|Bacteria___Patescibacteria-Paceibacteria___Paceibacterales___HRBIN34_sp002923395___79.6___GCA_002923395.1:1.6664475769,((PIR58248.1|Bacteria___Patescibacteria-Paceibacteria___Paceibacterales___GWA2-46-15_sp002772575___51.21___GCA_002772575.1:0.9338929813,PIV45701.1|Bacteria___Patescibacteria-Paceibacteria___Paceibacterales___GCA-002790695_sp002780915___67.7___GCA_002780915.1:0.9195743866)96:0.1433407133,(((OGZ69939.1|Bacteria___Patescibacteria-Paceibacteria___Paceibacterales___GWA2-33-14_sp001820215___56.93___GCA_001820215.1:0.2465572732,(OGZ80043.1|Bacteria___Patescibacteria-Paceibacteria___Paceibacterales___UBA11703_sp001822075___77.72___GCA_001822075.1:0.4658313427,KKQ23676.1|Bacteria___Patescibacteria-Paceibacteria___Paceibacterales___GWA2-37-10_sp000992015___60.4___GCA_000992015.1:0.2702230894)93:0.0799646248)100:0.4463521298,((PIR89904.1|Bacteria___Patescibacteria-Paceibacteria___Paceibacterales___CG1-02-37-13_sp002773495___58.55___GCA_002773495.1:0.6099740076,PIR91708.1|Bacteria___Patescibacteria-Paceibacteria___Paceibacterales___CG1-02-41-26_sp002773545___69.83___GCA_002773545.1:0.5371177076)100:0.3357263368,(OIP77225.1|Bacteria___Patescibacteria-ABY1___UBA2591___CG2-30-36-38_sp001873465___53.13___GCA_001873465.1:0.3120670601,PIU47149.1|Bacteria___Patescibacteria-Paceibacteria___Paceibacterales___GCA-002779425_sp002779425___63.06___GCA_002779425.1:0.3414677367)100:0.1873999421)100:0.2228719161)99:0.1654430759,(((GBD34010.1|Bacteria___Patescibacteria-Paceibacteria___Paceibacterales___HRBIN34_sp002923395___79.6___GCA_002923395.1:1.4411276728,OGZ27694.1|Bacteria___Patescibacteria-Paceibacteria___Paceibacterales___XYB1-FULL-40-15_sp001821555___62.67___GCA_001821555.1:0.3471768677)90:0.2803308891,(OHA70912.1|Bacteria___Patescibacteria-Paceibacteria___Paceibacterales___2-12-FULL-40-12_sp001823315___62.2___GCA_001823315.1:0.5108861618,(PIV65010.1|Bacteria___Patescibacteria-Paceibacteria___Paceibacterales___PETJ01_sp002781125___59.48___GCA_002781125.1:0.3297173644,PIU43876.1|Bacteria___Patescibacteria-Paceibacteria___Paceibacterales___GCA-002779355_sp002779355___61.3___GCA_002779355.1:0.4381625333)100:0.1079366988)99:0.0653188102)85:0.0473846469,(PIS34807.1|Bacteria___Patescibacteria-Paceibacteria___Paceibacterales___PEYH01_sp002774465___64.79___GCA_002774465.1:0.9029043657,(PIR02089.1|Bacteria___Patescibacteria-Paceibacteria___Paceibacterales___GCA-002782225_sp002787295___67.41___GCA_002787295.1:0.6833595686,(OGZ24325.1|Bacteria___Patescibacteria-Paceibacteria___Paceibacterales___MHMH01_sp001819335___50.79___GCA_001819335.1:0.4440199658,(KKW35316.1|Bacteria___Patescibacteria-Paceibacteria___UBA9983_A___GWA1-54-10_sp001004665___75.29___GCA_001004665.1:0.5406260740,(OHA65482.1|Bacteria___Patescibacteria-Paceibacteria___Paceibacterales___O2-12-FULL-45-9_sp001823215___54.83___GCA_001823215.1:0.4152168106,OHA77799.1|Bacteria___Patescibacteria-Paceibacteria___Paceibacterales___UBA10102_sp001825035___67.62___GCA_001825035.1:0.3536089503)100:0.1542130674)100:0.3104166470)81:0.0469150587)86:0.0375881099)86:0.0935656855)86:0.0833843293)95:0.0974411351)100:0.6138538637)99:0.2468984487)85:0.0802535350)98:0.1071566089)93:0.0765924739)86:0.1009615999,((((WP-025251145.1|Bacteria___Firmicutes-Bacilli___Mycoplasmatales___Spiroplasma_B_sabaudiense___99.25___GCF_000565215.1:0.5770925353,(CRX37340.1|Bacteria___Firmicutes-Bacilli___Mycoplasmatales___Hepatoplasma_crinochetorum_A___92.36___GCA_001179805.1:0.6570449906,(CDA37259.1|Bacteria___Firmicutes-Bacilli___RFN20___CAG-568_sp000434395___98.88___GCA_000434395.1:0.7943966562,CDD23362.1|Bacteria___Firmicutes-Bacilli___RFN20___CAG-345_sp000433315___97.75___GCA_000433315.1:0.5158630098)100:0.2212671993)97:0.1278598140)93:0.0831087746,((WP-033178709.1|Bacteria___Firmicutes-Bacilli___Mycoplasmatales___Metamycoplasma_anseris___100___GCF_000702805.1:0.7367894122,WP-094254327.1|Bacteria___Firmicutes-Bacilli___Mycoplasmatales___Mycoplasmopsis_B_testudinea___98.46___GCF_002245785.1:0.5690447672)100:0.1221332163,((WP-013302180.1|Bacteria___Firmicutes-Bacilli___Mycoplasmatales___Mesomycoplasma_hyorhinis___100___GCF_000383515.1:2.3146449860,(WP-033160986.1|Bacteria___Firmicutes-Bacilli___Mycoplasmatales___Mesomycoplasma_collis___98.85___GCF_000701825.1:1.0997996816,WP-027123286.1|Bacteria___Firmicutes-Bacilli___Mycoplasmatales___Mesomycoplasma_molare___100___GCF_000622165.1:0.5010913359)100:0.3246142886)99:0.1853330352,(((WP-051616772.1|Bacteria___Firmicutes-Bacilli___Mycoplasmatales___Mycoplasmopsis_A_sturni___100___GCF_000701485.1:0.5961898548,WP-020003190.1|Bacteria___Firmicutes-Bacilli___Mycoplasmatales___Mycoplasmopsis_A_synoviae___100___GCF_000969765.1:0.3609276538)100:0.1284017694,(WP-078747378.1|Bacteria___Firmicutes-Bacilli___Mycoplasmatales___Mycoplasmopsis_A_verecunda___99___GCF_900167035.1:0.6035881837,(WP-005683121.1|Bacteria___Firmicutes-Bacilli___Mycoplasmatales___Mycoplasmopsis_A_alligatoris___99.02___GCF_000178375.1:0.6416974120,WP-006886908.1|Bacteria___Firmicutes-Bacilli___Mycoplasmatales___Mycoplasmopsis_A_anatis___100___GCF_000221305.1:0.4654358632)99:0.1461586266)96:0.0731167891)100:0.2933756486,((WP-013354660.1|Bacteria___Firmicutes-Bacilli___Mycoplasmatales___Mycoplasmopsis_fermentans___100___GCF_000209735.1:0.6969645365,(WP-036437824.1|Bacteria___Firmicutes-Bacilli___Mycoplasmatales___Mycoplasmopsis_gallinarum___100___GCF_000621085.1:0.6709552688,(WP-051660698.1|Bacteria___Firmicutes-Bacilli___Mycoplasmatales___Mycoplasmopsis_columbina___100___GCF_000712175.1:0.6182181358,(WP-052716975.1|Bacteria___Firmicutes-Bacilli___Mycoplasmatales___Mycoplasmopsis_meleagridis___98.46___GCF_000969625.1:0.8400225903,WP-051617860.1|Bacteria___Firmicutes-Bacilli___Mycoplasmatales___Mycoplasmopsis_iners___100___GCF_000701805.1:0.4925573657)100:0.2114850457)100:0.1606734925)99:0.1134674088)99:0.1716810521,((WP-051590862.1|Bacteria___Firmicutes-Bacilli___Mycoplasmatales___Mycoplasmopsis_felifaucium___100___GCF_000687775.1:0.7779877290,(WP-029513197.1|Bacteria___Firmicutes-Bacilli___Mycoplasmatales___Mycoplasmopsis_primatum___100___GCF_000702785.1:0.7160208972,WP-011949544.1|Bacteria___Firmicutes-Bacilli___Mycoplasmatales___Mycoplasmopsis_agalactiae___100___GCF_000063605.1:0.4410660611)100:0.5239574455)99:0.1723163476,((WP-029905844.1|Bacteria___Firmicutes-Bacilli___Mycoplasmatales___Mycoplasmopsis_opalescens___100___GCF_000712185.1:1.6044889261,(WP-051604563.1|Bacteria___Firmicutes-Bacilli___Mycoplasmatales___Mycoplasmopsis_californica___98.97___GCF_000695835.1:0.7850253703,WP-004418878.1|Bacteria___Firmicutes-Bacilli___Mycoplasmatales___Mycoplasmopsis_bovigenitalium___98.85___GCF_000367805.1:1.0988423759)100:0.5209357356)98:0.2322038765,((WP-004025201.1|Bacteria___Firmicutes-Bacilli___Mycoplasmatales___Malacoplasma_iowae___99.1___GCF_000227355.1:0.9925946499,ASJ89229.1|Bacteria___Firmicutes-Bacilli___Mycoplasmatales___Malacoplasma_A_girerdii___98.08___GCA_002215425.1:0.8831455407)100:0.2413855690,(WP-010869382.1|Bacteria___Firmicutes-Bacilli___Mycoplasmatales___Mycoplasmoides_genitalium___98.5___GCF_000027325.1:1.7058110212,(WP-027121906.1|Bacteria___Firmicutes-Bacilli___Mycoplasmatales___Mycoplasmoides_imitans___99.25___GCF_000518305.1:1.7560466651,(WP-052663941.1|Bacteria___Firmicutes-Bacilli___Mycoplasmatales___Mycoplasmoides_alvi___99.81___GCF_000701785.1:0.6545271054,WP-052663392.1|Bacteria___Firmicutes-Bacilli___Mycoplasmatales___Mycoplasmoides_testudinis___99___GCF_000687795.1:0.6169116476)100:0.2041460626)100:0.1982222056)100:0.1818315962)100:0.5884273903)73:0.1295130061)75:0.1379436462)97:0.1773624329)99:0.2322611607)99:0.1800696015)97:0.1673218179)97:0.2309947360,((SPU57686.1|Bacteria___Proteobacteria-Alphaproteobacteria___Caulobacterales___Brevundimonas_vesicularis_A___99.68___GCA_900445985.1:0.8916257546,(MBA33627.1|Bacteria___Proteobacteria-Alphaproteobacteria___Pelagibacterales___Pelagibacter_sp002708525___50.6___GCA_002708525.1:0.6079229006,(WP-060210242.1|Bacteria___Firmicutes-Bacilli___Bacillales_A___Sporosarcina_B_koreensis___97.9___GCF_001531445.1:0.5122267471,WP-071838648.1|Bacteria___Cyanobacteria-Cyanobacteriia___Cyanobacteriales___Tolypothrix_B_campylonemoides___99.52___GCF_000828075.2:0.3512545097)100:0.1863512110)100:0.1754564317)100:0.2047676926,(WP-108672970.1|Bacteria___Proteobacteria-Alphaproteobacteria___Fokiniales___Fokinia_solitaria___89.38___GCF_003072485.1:0.8411502388,((MBV44625.1|Bacteria___Proteobacteria-Alphaproteobacteria___Rhizobiales___GCA-002731945_sp002731945___79.08___GCA_002731945.1:0.4409550367,MAV62490.1|Bacteria___Proteobacteria-Alphaproteobacteria___Rhizobiales___MED-G09_sp002704345___56.59___GCA_002704345.1:0.4951664909)100:0.5502110063,((MAJ13937.1|Bacteria___Proteobacteria-Alphaproteobacteria___Puniceispirillales___TMED54_sp002691795___85.02___GCA_002691795.1:0.5500386213,((sp|Q9GPZ7|FTSZB-DICDI|Eukarya_.._44689_.._Dyctiostelium_discoideum:0.1876201543,tr|A0A151Z865|A0A151Z865-9MYCE|Eukarya_.._361077_.._Dyctiostelium_lacteum:0.4180712941)100:1.0521915590,(OQX94358.1|Bacteria___Proteobacteria-Alphaproteobacteria___Rs-D84___NBLK01_sp002084505___58.95___GCA_002084505.1:1.1898191397,(sp|Q54Z54|FTSZA-DICDI|Eukarya_.._44689_.._Dyctiostelium_discoideum:0.2364429765,tr|A0A152A3R7|A0A152A3R7-9MYCE|Eukarya_.._361077_.._Dyctiostelium_lacteum:0.1569747148)100:0.4547898670)100:0.1120303071)31:0.0820081279)82:0.1242270024,((MAY89739.1|Bacteria___Proteobacteria-Alphaproteobacteria___TMED127___GCA-2710765_sp002710765___66.53___GCA_002710765.1:0.1956420538,(OUT46162.1|Bacteria___Proteobacteria-Alphaproteobacteria___TMED127___TMED13_sp002167825___94.51___GCA_002167825.1:0.2726732229,MAZ07244.1|Bacteria___Proteobacteria-Alphaproteobacteria___TMED127___GCA-2715305_sp002706585___62.64___GCA_002706585.1:0.1405533543)100:0.1295718733)100:0.4872031147,((OLA80168.1|Bacteria___Proteobacteria-Alphaproteobacteria___RF32___51-20_sp001917175___96.77___GCA_001917175.1:0.1720380714,(OLA66025.1|Bacteria___Proteobacteria-Alphaproteobacteria___RF32___CAG-267_sp001917135___64.32___GCA_001917135.1:0.2584274959,HCU59230.1|Bacteria___Proteobacteria-Alphaproteobacteria___RF32___UBA1254_sp003542415___70.62___GCA_003542415.1:0.2258763605)100:0.0807516429)100:0.2604459558,((CCZ21895.1|Bacteria___Proteobacteria-Alphaproteobacteria___RF32___CAG-977_sp000434295___79.7___GCA_000434295.1:0.4234637143,(OUX22984.1|Bacteria___Proteobacteria-Alphaproteobacteria___HIMB59___HIMB59_sp002169365___51.95___GCA_002169365.1:0.6246301403,MBH89942.1|Bacteria___Proteobacteria-Alphaproteobacteria___Rhodospirillales_A___GCA-2717285_sp002717285___87.94___GCA_002717285.1:0.7300413028)93:0.0999944986)53:0.0461609907,((MBC37284.1|Bacteria___Proteobacteria-Alphaproteobacteria___UBA8558___UBA8558_sp002712065___56.59___GCA_002712065.1:0.4941014741,(PPR42018.1|Bacteria___Proteobacteria-Alphaproteobacteria___HIMB59___MarineAlpha5-Bin12_sp002937855___98.8___GCA_002937855.1:0.2015532955,(PCI41449.1|Bacteria___Proteobacteria-Alphaproteobacteria___Rhodospirillales_A___Magnetovibrio_sp002401565___75___GCA_002401565.1:1.9482614037,PPR47242.1|Bacteria___Proteobacteria-Alphaproteobacteria___HIMB59___PTKV01_sp002937895___96.39___GCA_002937895.1:0.1876038723)90:0.0467944295)96:0.1280330812)72:0.0558037885,(((PIR39892.1|Bacteria___Proteobacteria-Alphaproteobacteria___Rickettsiales___1-14-0-20-39-49_sp002787635___98.9___GCA_002787635.1:0.2554713126,KKB96873.1|Bacteria___Proteobacteria-Alphaproteobacteria___Rickettsiales___Arcanobacter_lacustris___45.29___GCA_000970895.1:0.2800743086)95:0.0332401628,(WP-083809587.1|Bacteria___Proteobacteria-Alphaproteobacteria___Rickettsiales___Midichloria_mitochondrii___98.9___GCF_000219355.1:0.3556912167,(PCJ29356.1|Bacteria___Proteobacteria-Alphaproteobacteria___Rickettsiales___GCA-2402195_sp002402195___91.07___GCA_002402195.1:0.4076396014,(WP-045797238.1|Bacteria___Proteobacteria-Alphaproteobacteria___Rickettsiales___Orientia_chuto___94.79___GCF_000964595.1:0.5540357030,WP-106874518.1|Bacteria___Proteobacteria-Alphaproteobacteria___Rickettsiales___Phycorickettsia_trachydisci___89.65___GCF_003015145.1:0.5215752755)91:0.0378179768)96:0.0443487092)96:0.0684711991)89:0.0744687777,(((WP-067979084.1|Bacteria___Proteobacteria-Alphaproteobacteria___Rickettsiales___Neorickettsia_sp001593535___97.71___GCF_001593535.1:0.6278964866,((PPR38457.1|Bacteria___Proteobacteria-Alphaproteobacteria___GCA-002720895___GCA-002720895_sp002937775___52.75___GCA_002937775.1:0.2759608557,PPR43370.1|Bacteria___Proteobacteria-Alphaproteobacteria___GCA-002720895___PTKQ01_sp002937815___61.89___GCA_002937815.1:0.1959442734)100:0.3705579358,(PDH19885.1|Bacteria___Proteobacteria-Alphaproteobacteria___Pelagibacterales___Pelagibacter_A_sp002457475___57.8___GCA_002457475.1:0.4207086522,WP-040747263.1|Bacteria___Proteobacteria-Alphaproteobacteria___Pelagibacterales___HIMB114_sp000163555___98.81___GCF_000163555.2:0.2362713080)100:0.2766501118)96:0.0293042445)89:0.0664779751,((tr|A0A125YMD5|A0A125YMD5-CYAM1|Eukarya_.._280699_.._Cyanidioschyzon_merolae:0.5072609208,(OJU73091.1|Bacteria___Proteobacteria-Alphaproteobacteria___Holosporales___40-19_sp001898075___92.31___GCA_001898075.1:0.4530581876,WP-021827888.1|Bacteria___Proteobacteria-Alphaproteobacteria___Holosporales___Holospora_obtusa___89.56___GCF_000469665.2:0.5242304195)100:0.3462107990)96:0.0884316618,(MAH87338.1|Bacteria___Proteobacteria-Alphaproteobacteria___UBA7985___UBA7985_sp002690455___65.48___GCA_002690455.1:0.4719137612,(tr|A0A0L0DY44|A0A0L0DY44-THETB|Eukarya_.._461836_.._Thecamonas_trahens:0.7653462987,(tr|D7FPY0|D7FPY0-ECTSI|Eukarya_.._2880_.._Ectocarpus_siliculosus:0.3717579947,tr|W4GEB7|W4GEB7-9STRA|Eukarya_.._112090_.._Aphanomyces_astaci:0.3148950717)100:0.1839832485)100:0.0779766433)77:0.0538074128)66:0.0268418249)92:0.0560315293,((OJU10500.1|Bacteria___Proteobacteria-Alphaproteobacteria___UBA1301___UBA6038_sp001896865___78.85___GCA_001896865.1:0.3689428538,(MBD87621.1|Bacteria___Proteobacteria-Alphaproteobacteria___UBA7887___GCA-2712985_sp002712985___85.73___GCA_002712985.1:0.2327699943,(MBF96855.1|Bacteria___Proteobacteria-Alphaproteobacteria___TMED109___GCA-2715505_sp002715505___90.81___GCA_002715505.1:0.5773689387,(MBE53091.1|Bacteria___Proteobacteria-Alphaproteobacteria___TMED109___GCA-2714055_sp002714055___57.48___GCA_002714055.1:0.1798886621,MBF86425.1|Bacteria___Proteobacteria-Alphaproteobacteria___TMED109___GCA-002727615_sp002715265___71.58___GCA_002715265.1:0.1759559251)100:0.0980957066)100:0.1334152990)97:0.0984916564)58:0.0330632536,(((HBM90380.1|Bacteria___Proteobacteria-Alphaproteobacteria___Micavibrionales___UBA9219_sp003504035___61.38___GCA_003504035.1:0.3302570408,((PPR09758.1|Bacteria___Proteobacteria-Alphaproteobacteria___UBA1280___UBA12223_sp002937495___70.77___GCA_002937495.1:0.4852032194,HCS23687.1|Bacteria___Proteobacteria-Alphaproteobacteria___Micavibrionales___UBA2020_sp003524565___74.69___GCA_003524565.1:0.3641142092)65:0.0542311842,((tr|W4FB90|W4FB90-9STRA|Eukarya_.._112090_.._Aphanomyces_astaci:0.7644772157,tr|A0A0L0DIK3|A0A0L0DIK3-THETB|Eukarya_.._461836_.._Thecamonas_trahens:0.6448960180)34:0.1279487153,(tr|A0A125YJH4|A0A125YJH4-CYAM1|Eukarya_.._280699_.._Cyanidioschyzon_merolae:0.9110064003,WP-051439015.1|Bacteria___Proteobacteria-Alphaproteobacteria___Rhizobiales___Allorhizobium_selenitireducens___98.72___GCF_000518785.1:0.7910565048)29:0.1645294344)81:0.1670336610)67:0.0109797845)80:0.0551410075,((PLX30019.1|Bacteria___Proteobacteria-Alphaproteobacteria___UBA7879___UBA7879_sp002869105___97.85___GCA_002869105.1:0.3145109551,OYZ38224.1|Bacteria___Proteobacteria-Alphaproteobacteria___16-39-46___16-39-46_sp002257235___95.7___GCA_002257235.1:0.2419916496)91:0.0623197757,((WP-038462761.1|Bacteria___Proteobacteria-Alphaproteobacteria___Paracaedibacterales___Paracaedibacter_acanthamoebae___83.52___GCF_000742835.1:0.1184428936,HCU07252.1|Bacteria___Proteobacteria-Alphaproteobacteria___Paracaedibacterales___UBA11393_sp003542655___78.01___GCA_003542655.1:0.2241689734)100:0.1369152821,((WP-031934613.1|Bacteria___Proteobacteria-Alphaproteobacteria___Holosporales___Hepatobacter_penaei___91.94___GCF_000742475.1:0.4198861660,HBN22415.1|Bacteria___Proteobacteria-Alphaproteobacteria___Caedimonadales___UBA9215_sp003503995___75.27___GCA_003503995.1:0.3267198951)95:0.0518319835,(WP-085785094.1|Bacteria___Proteobacteria-Alphaproteobacteria___Caedimonadales___Nucleicultrix_amoebiphila___78.38___GCF_002117145.1:0.2359639393,WP-062141044.1|Bacteria___Proteobacteria-Alphaproteobacteria___Caedimonadales___Caedimonas_varicaedens___76.84___GCF_001192655.1:0.2942694306)91:0.0406975584)72:0.0311986048)25:0.0219827740)99:0.0743821314)59:0.0153081089,(WP-109904454.1|Bacteria___Proteobacteria-Alphaproteobacteria___Zavarziniales___Zavarzinia_compransoris_A___99.57___GCF_003173035.1:0.2302684027,((OUT41511.1|Bacteria___Proteobacteria-Alphaproteobacteria___Micavibrionales___TMED2_sp002168225___86.62___GCA_002168225.1:0.2389575362,((MAK75742.1|Bacteria___Proteobacteria-Alphaproteobacteria___TMED26___TMED26_sp002694075___66.57___GCA_002694075.1:0.2229089367,MAZ99576.1|Bacteria___Proteobacteria-Alphaproteobacteria___Nisaeales___UBA7326_sp002708305___70.6___GCA_002708305.1:0.2003998835)96:0.0463645429,((MAC60982.1|Bacteria___Proteobacteria-Alphaproteobacteria___Puniceispirillales___GCA-002684695_sp002684695___80.96___GCA_002684695.1:0.3853843407,(PDH63680.1|Bacteria___Proteobacteria-Alphaproteobacteria___Puniceispirillales___UBA1172_sp002457135___60.34___GCA_002457135.1:0.1383656713,MAJ35641.1|Bacteria___Proteobacteria-Alphaproteobacteria___Puniceispirillales___UBA12202_sp002691725___85.39___GCA_002691725.1:0.2486062399)100:0.0709399645)90:0.0524459823,(MAU78202.1|Bacteria___Proteobacteria-Alphaproteobacteria___Puniceispirillales___HIMB100_sp002700485___79.4___GCA_002700485.1:0.1990278242,(WP-013047198.1|Bacteria___Proteobacteria-Alphaproteobacteria___Puniceispirillales___Puniceispirillum_marinum___99.94___GCF_000024465.1:0.1509359846,(MAN16212.1|Bacteria___Proteobacteria-Alphaproteobacteria___Puniceispirillales___UBA8309_sp002695585___74.4___GCA_002695585.1:0.1404045545,MAB18363.1|Bacteria___Proteobacteria-Alphaproteobacteria___Puniceispirillales___UBA8309_sp002683535___62.73___GCA_002683535.1:0.0568131349)100:0.0883066762)100:0.0555106818)100:0.0765217710)100:0.1207719251)99:0.0524100736)79:0.0306551877,(((WP-046020538.1|Bacteria___Proteobacteria-Alphaproteobacteria___Rhodospirillales_A___Magnetospira_sp000968135___99.5___GCF_000968135.1:0.1864682587,(MAF49666.1|Bacteria___Proteobacteria-Alphaproteobacteria___Rhodospirillales_A___GCA-2687515_sp002687515___85.24___GCA_002687515.1:0.1837786279,(OUT77046.1|Bacteria___Proteobacteria-Alphaproteobacteria___Rhodospirillales_A___TMED23_sp002168115___92.44___GCA_002168115.1:0.1660811474,(MBN07896.1|Bacteria___Proteobacteria-Alphaproteobacteria___Rhodospirillales_A___TMED167_sp002723345___84.49___GCA_002723345.1:0.1226718894,PPR59299.1|Bacteria___Proteobacteria-Alphaproteobacteria___Rhodospirillales_A___GCA-2712665_sp002938035___83.71___GCA_002938035.1:0.1282851957)100:0.0397412956)95:0.0233102537)100:0.1299855061)85:0.0290920690,(WP-028878833.1|Bacteria___Proteobacteria-Alphaproteobacteria___Rhodospirillales_A___Terasakiella_pusilla___100___GCF_000688235.1:0.2808526152,((MAE44221.1|Bacteria___Proteobacteria-Alphaproteobacteria___Rhodospirillales_A___GCA-2686765_sp002686765___62.87___GCA_002686765.1:0.6053260300,MAE44200.1|Bacteria___Proteobacteria-Alphaproteobacteria___Rhodospirillales_A___GCA-2686765_sp002686765___62.87___GCA_002686765.1:0.1815479719)84:0.0281467934,((OHC73369.1|Bacteria___Proteobacteria-Alphaproteobacteria___Rhodospirillales_A___2-02-FULL-58-16_sp001830425___97.59___GCA_001830425.1:0.1973557401,(MBH88736.1|Bacteria___Proteobacteria-Alphaproteobacteria___Rhodospirillales_A___GCA-2717285_sp002717285___87.94___GCA_002717285.1:0.1827607680,PHS76650.1|Bacteria___Proteobacteria-Alphaproteobacteria___Rhodospirillales_A___Magnetovibrio_sp002732845___72.73___GCA_002732845.1:0.1552832837)99:0.0678870348)76:0.0260847440,(MAO54630.1|Bacteria___Proteobacteria-Alphaproteobacteria___Rhodospirillales_A___UBA1479_sp002696205___86.66___GCA_002696205.1:0.2488545144,((PPR73260.1|Bacteria___Proteobacteria-Alphaproteobacteria___Rhodospirillales_A___Casp-alpha2_sp002938315___75.04___GCA_002938315.1:0.1334582043,PPR60303.1|Bacteria___Proteobacteria-Alphaproteobacteria___Rhodospirillales_A___Casp-alpha2_sp002938075___87.23___GCA_002938075.1:0.0589511600)100:0.0906465904,(MBB53690.1|Bacteria___Proteobacteria-Alphaproteobacteria___Rhodospirillales_A___UBA3470_sp002709525___85.85___GCA_002709525.1:0.1487620513,(MAH83282.1|Bacteria___Proteobacteria-Alphaproteobacteria___Rhodospirillales_A___TMED8_sp002690705___95.85___GCA_002690705.1:0.1200084184,MBM10247.1|Bacteria___Proteobacteria-Alphaproteobacteria___Rhodospirillales_A___TMED8_sp002721825___76.68___GCA_002721825.1:0.1596658466)100:0.0745263752)100:0.0681603568)100:0.0505534226)98:0.0413555418)84:0.0077874923)100:0.0374003677)76:0.0143620288)99:0.0566150136,(((WP-028096550.1|Bacteria___Proteobacteria-Alphaproteobacteria___Dongiales___Dongia_sp000620685___99.56___GCF_000620685.1:0.2292857997,(WP-026987609.1|Bacteria___Proteobacteria-Alphaproteobacteria___Kiloniellales___Fodinicurvata_fenggangensis___100___GCF_000686045.1:0.1638048520,(OUS13579.1|Bacteria___Proteobacteria-Alphaproteobacteria___Kiloniellales___Kiloniella_sp002162915___75.11___GCA_002162915.1:0.2248719826,WP-027289366.1|Bacteria___Proteobacteria-Alphaproteobacteria___Kiloniellales___Rhodovibrio_salinarum___99.57___GCF_000515255.1:0.1651535629)78:0.0226903294)99:0.0392911996)84:0.0488384549,((WP-094410570.1|Bacteria___Proteobacteria-Alphaproteobacteria___Elsterales___Elstera_cyanobacteriorum___99.13___GCF_002251735.1:0.2267017867,(WP-044429636.1|Bacteria___Proteobacteria-Alphaproteobacteria___Azospirillales___Skermanella_aerolata___100___GCF_000936425.1:0.1014460784,(WP-044564228.1|Bacteria___Proteobacteria-Alphaproteobacteria___Azospirillales___Nitrospirillum_sp000333275___96.69___GCF_000333275.1:0.1600474447,WP-014248356.1|Bacteria___Proteobacteria-Alphaproteobacteria___Azospirillales___Azospirillum_lipoferum_C___100___GCF_000283655.1:0.1563829133)100:0.0298270049)100:0.0727044856)33:0.0106515548,(HCM83577.1|Bacteria___Proteobacteria-Alphaproteobacteria___Micavibrionales___UBA11073_sp003536545___74.36___GCA_003536545.1:0.1474585395,(PCH99138.1|Bacteria___Proteobacteria-Alphaproteobacteria___Micavibrionales___UBA1664_sp002401195___66.18___GCA_002401195.1:0.3530314694,(MAS87696.1|Bacteria___Proteobacteria-Alphaproteobacteria___Micavibrionales___UBA9664_sp002699085___87.83___GCA_002699085.1:0.2061535831,((MAM35118.1|Bacteria___Proteobacteria-Alphaproteobacteria___Micavibrionales___UBA2137_sp002695035___80.29___GCA_002695035.1:0.2332611108,(OFW89162.1|Bacteria___Proteobacteria-Alphaproteobacteria___Micavibrionales___UBA1573_sp001767915___92.68___GCA_001767915.1:0.1975639896,PZP56654.1|Bacteria___Proteobacteria-Alphaproteobacteria___Micavibrionales___Micavibrio_B_aeruginosavorus___88.94___GCA_003241285.1:0.1882165856)100:0.0520376986)100:0.0676405745,(MAH05219.1|Bacteria___Proteobacteria-Alphaproteobacteria___Micavibrionales___UBA2705_sp002690045___100___GCA_002690045.1:0.2483748585,(PZO87686.1|Bacteria___Proteobacteria-Alphaproteobacteria___Micavibrionales___Micavibrio_A_aeruginosavorus_B___86.84___GCA_003240795.1:0.2212972864,(WP-081463076.1|Bacteria___Proteobacteria-Alphaproteobacteria___Micavibrionales___Micavibrio_aeruginosavorus_B___90.81___GCF_000226315.1:0.2038637070,(PJB71027.1|Bacteria___Proteobacteria-Alphaproteobacteria___Micavibrionales___UM-FILTER-47-13_sp002789675___92.11___GCA_002789675.1:0.1936852499,(HBH26354.1|Bacteria___Proteobacteria-Alphaproteobacteria___Micavibrionales___UBA10425_sp003499545___78.17___GCA_003499545.1:0.2810105173,(PCJ98536.1|Bacteria___Proteobacteria-Alphaproteobacteria___Micavibrionales___UBA1672_sp002747015___98.28___GCA_002747015.1:0.1609653388,OUT90845.1|Bacteria___Proteobacteria-Alphaproteobacteria___Micavibrionales___TMED27_sp002167715___91.43___GCA_002167715.1:0.1596466273)100:0.0351863155)100:0.0844562118)73:0.0204856425)72:0.0132958836)93:0.0307351323)97:0.0322517823)100:0.0608057439)100:0.0525808167)100:0.0958521285)54:0.0294018095)83:0.0255026908)72:0.0294230891,((MAG95892.1|Bacteria___Proteobacteria-Alphaproteobacteria___UBA2966___GCA-2690215_sp002690215___91.84___GCA_002690215.1:0.2458355700,OFW82619.1|Bacteria___Proteobacteria-Alphaproteobacteria___Micavibrionales___UBA12471_sp001768735___73.26___GCA_001768735.1:0.3209666203)51:0.0212047869,(((MBL42297.1|Bacteria___Proteobacteria-Alphaproteobacteria___GCA-2701885___GCA-2701885_sp002722055___96.77___GCA_002722055.1:0.3235033813,(WP-108792905.1|Bacteria___Proteobacteria-Alphaproteobacteria___Bin65___Bin65_sp900197615___96.94___GCF_900197615.1:0.2819324681,PJI40164.1|Bacteria___Proteobacteria-Alphaproteobacteria___Ferrovibrionales___Ferrovibrio_sp002796975___98.59___GCA_002796975.1:0.1899565615)100:0.0338342416)94:0.0294552339,(((WP-027133979.1|Bacteria___Proteobacteria-Alphaproteobacteria___Geminicoccales___Geminicoccus_roseus___99.25___GCF_000427665.1:0.3328904508,WP-092823625.1|Bacteria___Proteobacteria-Alphaproteobacteria___Reyranellales___Reyranella_sp900110395___97.22___GCF_900110395.1:0.2457507447)42:0.0370876216,((MAR56826.1|Bacteria___Proteobacteria-Alphaproteobacteria___UBA998___UBA3002_sp002697725___69.02___GCA_002697725.1:0.3031657943,MBL24718.1|Bacteria___Proteobacteria-Alphaproteobacteria___UBA8366___UBA8366_sp002722095___72.69___GCA_002722095.1:0.2137492875)22:0.0337623580,(PPR24366.1|Bacteria___Proteobacteria-Alphaproteobacteria___UBA8366___MarineAlpha4-Bin1_sp002937525___60.8___GCA_002937525.1:0.2597709190,(MBG02881.1|Bacteria___Proteobacteria-Alphaproteobacteria___UBA8366___UBA6544_sp002716125___89.06___GCA_002716125.1:0.1746171874,MAO91013.1|Bacteria___Proteobacteria-Alphaproteobacteria___UBA8366___GCA-2696645_sp002696645___54.66___GCA_002696645.1:0.1701726514)98:0.0416066704)64:0.0284287034)39:0.0232889442)76:0.0214902491,(((PPR12888.1|Bacteria___Proteobacteria-Alphaproteobacteria___UBA6615___UBA6615_sp002937505___85.48___GCA_002937505.1:0.1368092117,MBN42335.1|Bacteria___Proteobacteria-Alphaproteobacteria___UBA6615___UBA8079_sp002722515___84.38___GCA_002722515.1:0.1301514718)100:0.1195696353,(MBB43123.1|Bacteria___Proteobacteria-Alphaproteobacteria___Defluviicoccales___GCA-2709075_sp002709075___99.57___GCA_002709075.1:0.1474591570,MBK18545.1|Bacteria___Proteobacteria-Alphaproteobacteria___Defluviicoccales___GCA-2720855_sp002720855___99.78___GCA_002720855.1:0.0641683616)100:0.1435370240)88:0.0416771331,(MBN35077.1|Bacteria___Proteobacteria-Alphaproteobacteria___SP197___SP197_sp002722885___98.91___GCA_002722885.1:0.2384174118,((PPR22634.1|Bacteria___Proteobacteria-Alphaproteobacteria___UBA828___PTKB01_sp002937555___83.2___GCA_002937555.1:0.1339317237,MBE04509.1|Bacteria___Proteobacteria-Alphaproteobacteria___UBA828___GCA-2714015_sp002714015___93.91___GCA_002714015.1:0.1935701634)100:0.2256019822,(MAG23438.1|Bacteria___Proteobacteria-Alphaproteobacteria___UBA11136___UBA11136_sp002686135___86.43___GCA_002686135.1:0.2660113211,MBV39750.1|Bacteria___Proteobacteria-Alphaproteobacteria___GCA-2731375___GCA-2731375_sp002731375___96.46___GCA_002731375.1:0.2601143356)96:0.0379412114)88:0.0198935994)83:0.0227618215)75:0.0114891674)80:0.0189736865)77:0.0183919657,(WP-073955891.1|Bacteria___Proteobacteria-Alphaproteobacteria___Rhodospirillales_A___Thalassospira_sp001907695___100___GCF_001907695.1:0.3033630472,((((WP-111400392.1|Bacteria___Proteobacteria-Alphaproteobacteria___Acetobacterales___Humitalea_rosea___100___GCF_003253705.1:0.2044473431,WP-043334596.1|Bacteria___Proteobacteria-Alphaproteobacteria___Acetobacterales___Belnapia_moabensis___100___GCF_000745835.1:0.2235102215)100:0.0384040568,((OYV91487.1|Bacteria___Proteobacteria-Alphaproteobacteria___Acetobacterales___Acidiphilium_sp002279355___98.76___GCA_002279355.1:0.2732704426,WP-011631131.1|Bacteria___Proteobacteria-Alphaproteobacteria___Acetobacterales___Granulibacter_bethesdensis___99.5___GCF_000014285.2:0.1084689108)100:0.0880178195,(WP-086554551.1|Bacteria___Proteobacteria-Alphaproteobacteria___Acetobacterales___Acetobacter_sp002153485___98.01___GCF_002153485.1:0.2708241450,(WP-018979703.1|Bacteria___Proteobacteria-Alphaproteobacteria___Acetobacterales___Saccharibacter_floricola___99.25___GCF_000378165.1:0.4994870450,WP-068169107.1|Bacteria___Proteobacteria-Alphaproteobacteria___Acetobacterales___Neokomagataea_thailandica___99.25___GCF_001598495.1:0.1797415512)99:0.1808725404)90:0.0260142416)90:0.0178520777)100:0.1905646477,(WP-022696479.1|Bacteria___Proteobacteria-Alphaproteobacteria___Caulobacterales___Euryhalocaulis_caribicus___99.84___GCF_000412185.1:0.4340858230,(WP-068504575.1|Bacteria___Proteobacteria-Alphaproteobacteria___Rhodospirillales_B___Magnetospirillum_moscoviense___100___GCF_001650635.1:0.2202884793,(SBV99936.1|Bacteria___Proteobacteria-Alphaproteobacteria___Rhodospirillales___Alpha-05_sp900079695___98.51___GCA_900079695.1:0.3151531786,((WP-076400449.1|Bacteria___Proteobacteria-Alphaproteobacteria___Rhodospirillales___Insolitispirillum_peregrinum___99.5___GCF_900156605.1:0.1959811332,WP-043645093.1|Bacteria___Proteobacteria-Alphaproteobacteria___Rhodospirillales___Caenispirillum_salinarum___99.5___GCF_000315795.1:0.1523753262)99:0.0494981329,((WP-092783205.1|Bacteria___Proteobacteria-Alphaproteobacteria___Rhodospirillales___Rhodospira_trueperi___100___GCF_900101965.1:0.2193566271,WP-041795660.1|Bacteria___Proteobacteria-Alphaproteobacteria___Rhodospirillales___Pararhodospirillum_photometricum___100___GCF_000284415.1:0.1942503733)98:0.0676956528,(WP-092615208.1|Bacteria___Proteobacteria-Alphaproteobacteria___Rhodospirillales___Roseospirillum_parvum___99.5___GCF_900100455.1:0.2056800319,PHX99778.1|Bacteria___Proteobacteria-Alphaproteobacteria___Rhodospirillales_C___GCA-2737725_sp002737725___96.02___GCA_002737725.1:0.2185107121)98:0.0421044523)96:0.0310940228)99:0.0735133543)99:0.0357934761)90:0.0294419114)85:0.0193068057)54:0.0336898221,(((MAL80343.1|Bacteria___Proteobacteria-Alphaproteobacteria___Sneathiellales___Sneathiella_sp002694385___98.7___GCA_002694385.1:0.1987300976,PJK29774.1|Bacteria___Proteobacteria-Alphaproteobacteria___NRL2___NRL2_sp002798435___99.94___GCA_002798435.1:0.3359681194)83:0.0477894904,(WP-018632678.1|Bacteria___Proteobacteria-Alphaproteobacteria___Rhodobacterales___Neomegalonema_perideroedes___99.84___GCF_000374145.1:0.2795613471,(WP-106159936.1|Bacteria___Proteobacteria-Alphaproteobacteria___Rhodobacterales___Hasllibacter_halocynthiae___97.12___GCF_003003095.1:0.2211781175,((PQM57221.1|Bacteria___Proteobacteria-Alphaproteobacteria___Rhodobacterales___GCA-002705045_sp002699695___86.2___GCA_002699695.2:0.3358760916,(MAP00609.1|Bacteria___Proteobacteria-Alphaproteobacteria___Rhodobacterales___GCA-002705045_sp002703515___62.82___GCA_002703515.1:0.2821708086,PQM58057.1|Bacteria___Proteobacteria-Alphaproteobacteria___Rhodobacterales___GCA-002705045_sp002725175___82.71___GCA_002725175.2:0.2010673256)100:0.0504525918)100:0.1004140016,(WP-111431304.1|Bacteria___Proteobacteria-Alphaproteobacteria___Rhodobacterales___DSL-40_sp003258405___100___GCF_003258405.1:0.2428172074,((WP-085376743.1|Bacteria___Proteobacteria-Alphaproteobacteria___Rhodobacterales___Paracoccus_contaminans___98.17___GCF_002105555.1:0.2465495900,PVH29914.1|Bacteria___Proteobacteria-Alphaproteobacteria___Rhodobacterales___Pararhodobacter_sp003076755___99.44___GCA_003076755.1:0.1236507075)100:0.0717517934,(WP-085888474.1|Bacteria___Proteobacteria-Alphaproteobacteria___Rhodobacterales___Pseudooceanicola_marinus___98.49___GCF_002786295.1:0.1035070848,(MBC66180.1|Bacteria___Proteobacteria-Alphaproteobacteria___Rhodobacterales___GCA-002712045_sp002712045___83.18___GCA_002712045.1:0.1536200460,MAV72459.1|Bacteria___Proteobacteria-Alphaproteobacteria___Rhodobacterales___HIMB11_sp002711145___62.67___GCA_002711145.1:0.1360480268)94:0.0555345811)36:0.0255627360)87:0.0194378861)86:0.0398976528)100:0.0452501613)100:0.1285593599)100:0.1149521155)81:0.0243190496,(WP-108985763.1|Bacteria___Proteobacteria-Alphaproteobacteria___Caulobacterales___Phycosocius_bacilliformis___98.16___GCF_003112735.1:0.2986040496,((((MAZ90437.1|Bacteria___Proteobacteria-Alphaproteobacteria___Caulobacterales___Maricaulis_sp002707795___76.65___GCA_002707795.1:0.2072846061,(PHS27946.1|Bacteria___Proteobacteria-Alphaproteobacteria___Caulobacterales___Robiginitomaculum_B_sp002733495___92.34___GCA_002733495.1:0.2967128441,(PHR60429.1|Bacteria___Proteobacteria-Alphaproteobacteria___Caulobacterales___Robiginitomaculum_A_sp002733905___98.38___GCA_002733905.1:0.1783979512,WP-017930970.1|Bacteria___Proteobacteria-Alphaproteobacteria___Caulobacterales___Robiginitomaculum_antarcticum___99.51___GCF_000365025.1:0.2654455500)100:0.1659042670)100:0.0745236821)81:0.0434140955,((WP-025976240.1|Bacteria___Proteobacteria-Alphaproteobacteria___Caulobacterales___Brevundimonas_naejangsanensis_A___100___GCF_000635915.2:0.1571360707,WP-023449248.1|Bacteria___Proteobacteria-Alphaproteobacteria___Caulobacterales___Asticcacaulis_sp000495835___99.84___GCF_000495835.1:0.1761264399)100:0.2117390383,(WP-066773040.1|Bacteria___Proteobacteria-Alphaproteobacteria___Caulobacterales___SWB02_sp001679665___98.86___GCF_001679665.1:0.3410759270,(MBN03997.1|Bacteria___Proteobacteria-Alphaproteobacteria___Caulobacterales___Ponticaulis_sp002723155___68.71___GCA_002723155.1:0.2111040000,((OUX94809.1|Bacteria___Proteobacteria-Alphaproteobacteria___Caulobacterales___Henriciella_sp002172915___93.83___GCA_002172915.1:0.3518357106,WP-011645420.1|Bacteria___Proteobacteria-Alphaproteobacteria___Caulobacterales___Hyphomonas_neptunium___99.68___GCF_000013025.1:0.2250706020)100:0.1240896135,(OYX49585.1|Bacteria___Proteobacteria-Alphaproteobacteria___Caulobacterales___UBA7672_sp002280725___94.75___GCA_002280725.1:0.3421582610,(WP-015826258.1|Bacteria___Proteobacteria-Alphaproteobacteria___Caulobacterales___Hirschia_baltica___99.57___GCF_000023785.1:0.1692576647,MBB34523.1|Bacteria___Proteobacteria-Alphaproteobacteria___Caulobacterales___Hirschia_sp002709235___99.03___GCA_002709235.1:0.2475644374)100:0.1349166073)95:0.0603085122)98:0.0303952110)100:0.0514847864)100:0.0777288140)72:0.0170061761)86:0.0458758701,((WP-104828719.1|Bacteria___Proteobacteria-Alphaproteobacteria___Caulobacterales___Marinicaulis_flavus___98.3___GCF_002943565.1:0.1972984954,WP-013300733.1|Bacteria___Proteobacteria-Alphaproteobacteria___Caulobacterales___Parvularcula_bermudensis___97.23___GCF_000152825.2:0.2889318026)100:0.1076714200,((MAU40598.1|Bacteria___Proteobacteria-Alphaproteobacteria___Sphingomonadales___GCA-2700365_sp002700365___94.81___GCA_002700365.1:0.1763213507,PCJ35122.1|Bacteria___Proteobacteria-Alphaproteobacteria___Sphingomonadales___Emcibacter_sp002402225___91.17___GCA_002402225.1:0.1836620266)100:0.0816314297,(WP-068304873.1|Bacteria___Proteobacteria-Alphaproteobacteria___Sphingomonadales___Kordiimonas_lacus___97.83___GCF_001550055.1:0.3457379608,(WP-042086074.1|Bacteria___Proteobacteria-Alphaproteobacteria___Sphingomonadales___Q-1_sp000710935___100___GCF_000710935.1:0.2511432571,((PZU50306.1|Bacteria___Proteobacteria-Alphaproteobacteria___Sphingomonadales___UBA6171_sp003248865___100___GCA_003248865.1:0.2440601281,WP-008603244.1|Bacteria___Proteobacteria-Alphaproteobacteria___Sphingomonadales___Pacificimonas_flava___100___GCF_000342165.1:0.1693743854)100:0.0649711166,((WP-106512105.1|Bacteria___Proteobacteria-Alphaproteobacteria___Sphingomonadales___Sphningosinicella_sp003012735___100___GCF_003012735.1:0.9269733514,(WP-106512104.1|Bacteria___Proteobacteria-Alphaproteobacteria___Sphingomonadales___Sphningosinicella_sp003012735___100___GCF_003012735.1:0.3871683396,WP-106515545.1|Bacteria___Proteobacteria-Alphaproteobacteria___Sphingomonadales___Sphningosinicella_sp003012735___100___GCF_003012735.1:0.2622839489)100:0.0453800740)100:0.1594849447,(WP-093666052.1|Bacteria___Proteobacteria-Alphaproteobacteria___Sphingomonadales___Sphingomonas_sp900110035___99.57___GCF_900110035.1:0.1892982637,(PIW54114.1|Bacteria___Proteobacteria-Alphaproteobacteria___Sphingomonadales___1-14-0-65-65-10_sp002783485___94.45___GCA_002783485.1:0.1707175090,(WP-048886153.1|Bacteria___Proteobacteria-Alphaproteobacteria___Sphingomonadales___Erythrobacter_B_atlanticus___99.14___GCF_001077815.2:0.1233102564,WP-040964916.1|Bacteria___Proteobacteria-Alphaproteobacteria___Sphingomonadales___Erythrobacter_A_vulgaris___99.25___GCF_000756795.1:0.1834890913)100:0.0525434292)100:0.1225219677)100:0.0915763486)100:0.0865537821)100:0.1108862535)100:0.0332586475)100:0.0500172626)100:0.0662720481)100:0.0454870276)25:0.0159079804,((MBG51080.1|Bacteria___Proteobacteria-Alphaproteobacteria___Parvibaculales___Mf105b01_sp002715765___96.64___GCA_002715765.1:0.1523015284,(WP-108844644.1|Bacteria___Proteobacteria-Alphaproteobacteria___Parvibaculales___UBA8337_sp900197605___63.34___GCF_900197605.1:0.1854410736,WP-008518117.1|Bacteria___Proteobacteria-Alphaproteobacteria___Parvibaculales___Micropelagos_sp000293845___98.71___GCF_000293845.2:0.2271967839)100:0.1801111383)98:0.0332410974,((WP-013419718.1|Bacteria___Proteobacteria-Alphaproteobacteria___Rhizobiales___Rhodomicrobium_vannielii___97.77___GCF_000166055.1:0.3736073804,((MAI48262.1|Bacteria___Proteobacteria-Alphaproteobacteria___Rhizobiales___GCA-2689605_sp002689605___96.09___GCA_002689605.1:0.3151157501,WP-072385585.1|Bacteria___Proteobacteria-Alphaproteobacteria___Rhizobiales___Ga0077555_sp900117415___60.13___GCF_900117415.1:0.3551834322)100:0.0690828867,(PZN84054.1|Bacteria___Proteobacteria-Alphaproteobacteria___Rhizobiales___ZC4RG25_sp003242645___95.77___GCA_003242645.1:0.1813477780,(KUO55815.1|Bacteria___Proteobacteria-Alphaproteobacteria___Rhizobiales___Filomicrobium_sp001516065___81.46___GCA_001516065.1:0.2224536044,((WP-072396788.1|Bacteria___Proteobacteria-Alphaproteobacteria___Rhizobiales___Hyphomicrobium_sp900117455___99.39___GCF_900117455.1:0.2431565625,WP-013214293.1|Bacteria___Proteobacteria-Alphaproteobacteria___Rhizobiales___Hyphomicrobium_denitrificans___99.8___GCF_000143145.1:0.2431688218)81:0.0434241231,(PPD08856.1|Bacteria___Proteobacteria-Alphaproteobacteria___Rhizobiales___Hyphomicrobium_sp002928735___97.18___GCA_002928735.1:0.2789537744,PPD29420.1|Bacteria___Proteobacteria-Alphaproteobacteria___Rhizobiales___Hyphomicrobium_sp002928955___95.43___GCA_002928955.1:0.1731936765)20:0.0223569725)19:0.0248292799)93:0.0558896384)99:0.0723524021)100:0.1307780121)99:0.0897118579,((WP-038034072.1|Bacteria___Proteobacteria-Alphaproteobacteria___Rhizobiales___Thermopetrobacter_sp000746275___100___GCF_000746275.1:0.3322211126,((MAT22393.1|Bacteria___Proteobacteria-Alphaproteobacteria___Rhizobiales___TMED25_sp002699615___82.62___GCA_002699615.1:0.3137315557,PCI87975.1|Bacteria___Proteobacteria-Alphaproteobacteria___Rhizobiales___OCS116_sp002401855___84.13___GCA_002401855.1:0.2587112507)94:0.0603021371,(WP-045366350.1|Bacteria___Proteobacteria-Alphaproteobacteria___Rhizobiales___Methyloceanibacter_caenitepidi___97.78___GCF_000828475.1:0.2298195645,PLX35600.1|Bacteria___Proteobacteria-Alphaproteobacteria___Rhizobiales___BM303_sp002869085___96.12___GCA_002869085.1:0.2545920625)74:0.0271559710)51:0.0199258541)36:0.0554673824,(WP-090594868.1|Bacteria___Proteobacteria-Alphaproteobacteria___Rhizobiales___Pelagibacterium_luteolum___99.18___GCF_900100665.1:0.2551622541,(WP-026379526.1|Bacteria___Proteobacteria-Alphaproteobacteria___Rhizobiales___Afifella_pfennigii___99.4___GCF_000688515.1:0.1985980000,((WP-018699958.1|Bacteria___Proteobacteria-Alphaproteobacteria___Rhizobiales___Amorphus_coralli___98.1___GCF_000374525.1:0.2053327297,WP-101532029.1|Bacteria___Proteobacteria-Alphaproteobacteria___Rhizobiales___Cohaesibacter_sp002866925___95.58___GCF_002866925.1:0.1641315513)10:0.0435717138,((WP-055675865.1|Bacteria___Proteobacteria-Alphaproteobacteria___Rhizobiales___Labrenzia_alba_A___99.68___GCF_001404055.1:0.1617963801,WP-054357594.1|Bacteria___Proteobacteria-Alphaproteobacteria___Rhizobiales___Prosthecomicrobium_hirschii___98.63___GCF_001305515.1:0.1279699161)15:0.0174091073,(((AQS41999.1|Bacteria___Proteobacteria-Alphaproteobacteria___Rhizobiales___Tokpelaia_hoelldoblerii___96.96___GCA_002005325.1:0.3062783290,WP-008040134.1|Bacteria___Proteobacteria-Alphaproteobacteria___Rhizobiales___Bartonella_tamiae___99.56___GCF_000279995.1:0.1159288997)100:0.0761016870,(PCI05496.1|Bacteria___Proteobacteria-Alphaproteobacteria___Rhizobiales___GCA-2401155_sp002401155___64.94___GCA_002401155.1:0.1755601848,(WP-062554147.1|Bacteria___Proteobacteria-Alphaproteobacteria___Rhizobiales___Root149_sp001427345___99.61___GCF_001427345.1:0.0802176646,(WP-015273016.1|Bacteria___Proteobacteria-Alphaproteobacteria___Rhizobiales___Liberibacter_crescens___100___GCF_000325745.1:0.0661520348,WP-013462228.1|Bacteria___Proteobacteria-Alphaproteobacteria___Rhizobiales___Liberibacter_solanacearum___96.39___GCF_000183665.1:0.2923453193)100:0.0613045188)100:0.0732641214)78:0.0227019765)100:0.0450274216,(WP-055036208.1|Bacteria___Proteobacteria-Alphaproteobacteria___Rhizobiales___Blastochloris_viridis___96.77___GCF_001402875.1:0.1959519006,((WP-011441065.1|Bacteria___Proteobacteria-Alphaproteobacteria___Rhizobiales___Rhodopseudomonas_palustris_J___99.89___GCF_000013365.1:0.5012919298,WP-015684273.1|Bacteria___Proteobacteria-Alphaproteobacteria___Rhizobiales___Bradyrhizobium_sp000284275___99.96___GCF_000284275.1:0.1100719584)100:0.1127490188,(WP-091685103.1|Bacteria___Proteobacteria-Alphaproteobacteria___Rhizobiales___Methylocapsa_palsarum___99.16___GCF_900114285.1:0.1932839281,(WP-074444821.1|Bacteria___Proteobacteria-Alphaproteobacteria___Rhizobiales___Salinarimonas_sp900094735___98.01___GCF_900094735.1:0.0999708466,WP-109970377.1|Bacteria___Proteobacteria-Alphaproteobacteria___Rhizobiales___Methylobacterium_sp003173775___100___GCF_003173775.1:0.1125304082)100:0.0543959058)97:0.0453037831)73:0.0217556045)100:0.0727325732)77:0.0332898828)16:0.0080900113)12:0.0348884410)98:0.0452079664)100:0.0662761651)21:0.0239958226)100:0.0760261242)100:0.0478208462)24:0.0088988592)91:0.0214097614)76:0.0197733871)33:0.0142596541)71:0.0268468731)48:0.0094454117)65:0.0060236332)56:0.0213427218)41:0.0125527865)82:0.0366580849)37:0.0175525334)55:0.0319588426)91:0.0347508314)88:0.0382650840)77:0.0246999369)53:0.0151027542)71:0.0505434481)70:0.0341302487)7:0.0518427678)6:0.0215987182)84:0.0641309820)99:0.1417897041)99:0.0661913953)87:0.0494469169,((MBI04378.1|Bacteria___Proteobacteria-Alphaproteobacteria___HIMB59___AG-337-I02_sp002718135___70.43___GCA_002718135.1:0.7742458616,(OKZ89062.1|Bacteria___Firmicutes-Bacilli___Acholeplasmatales___CAG-307_sp001916215___97.33___GCA_001916215.1:0.8472856627,(AKH32421.1|Bacteria___Patescibacteria-Gracilibacteria___Absconditabacterales___Aalborg-AAW-1_sp001007975___78.45___GCA_001007975.1:0.1706049793,(RAL57439.1|Bacteria___Patescibacteria-Gracilibacteria___Absconditabacterales___HOT-345_sp003260355___74.16___GCA_003260355.1:0.1442006255,(AHB41273.1|Bacteria___Patescibacteria-Gracilibacteria___Absconditabacterales___UBA5124_sp000503875___79.86___GCA_000503875.1:0.0920603135,PJA48028.1|Bacteria___Patescibacteria-Gracilibacteria___Absconditabacterales___UM-FILTER-40-9_sp002791215___64.5___GCA_002791215.1:0.1136107146)100:0.0922771030)100:0.1891833111)100:0.4925904069)20:0.1190739952)81:0.0662957683,(((tbn..15196..16431..DFEW01000003.1|Bacteria___Firmicutes_A-Clostridia___Christensenellales___UBA3792_sp002369195___68.03___GCA_002369195.1:0.4070727942,(CDA52907.1|Bacteria___Firmicutes_A-Clostridia___Christensenellales___PeH17_sp000435055___93.13___GCA_000435055.1:0.6175900354,(HBU12462.1|Bacteria___Firmicutes_A-Clostridia___Christensenellales___UBA5399_sp003510345___86.34___GCA_003510345.1:0.6810401227,SNT95037.1|Bacteria___Firmicutes_A-Clostridia___Christensenellales___GCA-900199385_sp900199385___96.15___GCA_900199385.1:0.4131068669)10:0.0731087238)10:0.0474865077)97:0.1401050650,(((WP-106012657.1|Bacteria___Firmicutes_A-Clostridia___Saccharofermentanales___Fastidiosipila_sanguinis___82.62___GCF_002998295.1:0.4905973193,WP-093122257.1|Bacteria___Firmicutes_A-Clostridia___Saccharofermentanales___Saccharofermentans_sp900111435___88.98___GCF_900111435.1:0.4135060765)100:0.4077215329,(CCZ95384.1|Bacteria___Firmicutes_A-Clostridia___4C28d-15___CAG-1435_sp000433775___91.94___GCA_000433775.1:0.7871876714,(CDD68434.1|Bacteria___Firmicutes_A-Clostridia___4C28d-15___CAG-475_sp000434435___84.79___GCA_000434435.1:0.6581996683,(HAE88410.1|Bacteria___Firmicutes_A-Clostridia___4C28d-15___CAG-1252_sp003445835___75.95___GCA_003445835.1:0.5930041925,PWM01218.1|Bacteria___Firmicutes_A-Clostridia___4C28d-15___QALS01_sp003150575___95.14___GCA_003150575.1:0.5689694792)100:0.0946031075)99:0.0706617795)91:0.1243942167)29:0.0399377787,((WP-045170284.1|Bacteria___Firmicutes_A-Thermoanaerobacteria___Caldicellulosiruptorales___Caldicellulosiruptor_morganii___95.07___GCF_000955745.1:0.5954424776,(HCG67761.1|Bacteria___Firmicutes_A-Clostridia___Oscillospirales___CAG-390_sp003523225___72.26___GCA_003523225.1:0.5258011102,((WP-013499630.1|Bacteria___Firmicutes_A-Clostridia___Oscillospirales___Ruminococcus_D_albus___77.08___GCF_000179635.2:0.8357032424,HAG13573.1|Bacteria___Firmicutes_A-Clostridia___Oscillospirales___Firm-04_sp003446315___80.45___GCA_003446315.1:0.3603564680)100:0.1535249202,(HCS02624.1|Bacteria___Firmicutes_A-Clostridia___Oscillospirales___CAG-115_sp003531585___91.39___GCA_003531585.1:0.7074893661,(HBH95934.1|Bacteria___Firmicutes_A-Clostridia___Oscillospirales___Ruminiclostridium_E_sp003508605___83.53___GCA_003508605.1:0.6340449639,HBW65232.1|Bacteria___Firmicutes_A-Clostridia___Oscillospirales___Ruminiclostridium_E_sp003512525___95.97___GCA_003512525.1:0.4202625433)100:0.1952690922)100:0.2258962903)100:0.1721701878)100:0.1826886879)86:0.0846128742,((SCI07160.1|Bacteria___Firmicutes_A-Clostridia___Monoglobales___CAG-41_sp900066215___97.99___GCA_900066215.1:0.7896344174,(WP-079651607.1|Bacteria___Firmicutes_A-Clostridia___Peptostreptococcales___Peptoanaerobacter_yurii___99.3___GCF_900167215.1:0.6985266754,WP-051188451.1|Bacteria___Firmicutes_A-Clostridia___Peptostreptococcales___Proteocatella_sphenisci___99.3___GCF_000423525.1:0.5982917640)100:0.1870423019)15:0.0330990106,(WP-106086540.1|Bacteria___Firmicutes_A-Clostridia___Lachnospirales___W11650_sp002999035___90.49___GCF_002999035.1:0.8975750854,((WP-005602287.1|Bacteria___Firmicutes_A-Clostridia___Lachnospirales___Butyrivibrio_A_crossotus___95.3___GCF_000156015.1:0.8379244926,(WP-081903072.1|Bacteria___Firmicutes_A-Clostridia___Lachnospirales___NK4A144_sp000746015___99.28___GCF_000746015.1:0.5273207340,(WP-081675854.1|Bacteria___Firmicutes_A-Clostridia___Lachnospirales___Butyrivibrio_sp000424145___99.58___GCF_000424145.1:0.5466967417,WP-090076488.1|Bacteria___Firmicutes_A-Clostridia___Lachnospirales___Lachnobacterium_sp900113385___99.03___GCF_900113385.1:0.4886994842)97:0.0977341094)100:0.3396885312)100:0.3003864935,((WP-027423211.1|Bacteria___Firmicutes_A-Clostridia___Lachnospirales___NK4A144_sp000621405___98.21___GCF_000621405.1:0.6778990914,(WP-044992720.1|Bacteria___Firmicutes_A-Clostridia___Lachnospirales___AC2028_sp000702085___99.52___GCF_000702085.1:0.7182097137,WP-089990977.1|Bacteria___Firmicutes_A-Clostridia___Lachnospirales___UBA3766_sp900100245___95.2___GCF_900100245.1:0.8167985295)100:0.1716180368)100:0.1011406987,((WP-081777524.1|Bacteria___Firmicutes_A-Clostridia___Lachnospirales___NK4A136_sp000621425___96.79___GCF_000621425.1:0.5604497370,HCM92899.1|Bacteria___Firmicutes_A-Clostridia___Lachnospirales___UBA2868_sp003535955___75.22___GCA_003535955.1:0.3851594566)100:0.0782010271,(WP-092872649.1|Bacteria___Firmicutes_A-Clostridia___Lachnospirales___Acetitomaculum_ruminis___95.4___GCF_900112085.1:0.5905160862,WP-084554752.1|Bacteria___Firmicutes_A-Clostridia___Lachnospirales___Eubacterium_F_xylanophilum___98.66___GCF_000518685.1:0.5171257969)100:0.0918133245)100:0.1160126885)100:0.0651642742)99:0.0578278354)15:0.0780970395)91:0.0938650694)14:0.0310732536)38:0.0406341330)46:0.0351747211,((((KUK10440.1|Bacteria___Firmicutes_B-Moorellia___DTU086___41-269_sp001508005___91.24___GCA_001508005.1:2.5274951178,tbn..87291..88412..DIWW01000012.1|Bacteria___Firmicutes_B-Peptococcia___DRI-13___UBA5745_sp002435905___59.79___GCA_002435905.1:0.4951951264)11:0.0365412609,(WP-091792123.1|Bacteria___Firmicutes_B-Peptococcia___Peptococcales___Peptococcus_niger___80.54___GCF_900101835.1:0.6346727372,(WP-002821354.1|Bacteria___Firmicutes-Bacilli___Lactobacillales___Oenococcus_oeni___99.2___GCF_000372485.1:0.5356196310,WP-052933617.1|Bacteria___Firmicutes-Bacilli___Lactobacillales___Lactobacillus_delbrueckii___98.3___GCF_001433875.1:0.3092815768)100:0.1600510606)78:0.0755462641)1:0.0565720322,((WP-006292756.1|Bacteria___Actinobacteriota-Actinobacteria___Actinomycetales___Scardovia_inopinata___99.3___GCF_001042695.1:0.4929953123,WP-022859563.1|Bacteria___Actinobacteriota-Actinobacteria___Actinomycetales___Bifidobacterium_magnum___96.23___GCF_000741255.1:0.4952941686)100:0.4622883687,(WP-018703811.1|Bacteria___Firmicutes_C-Negativicutes___Anaeromusales___Anaeromusa_burkinensis___100___GCF_000430605.1:0.7392499834,(WP-025781623.1|Bacteria___Cyanobacteria-Cyanobacteriia___Synechococcales___Synechococcus_B_spongiarum_F___69.42___GCF_000586015.1:0.9296928479,(((RAQ95956.1|Bacteria___Chloroflexota-Ktedonobacteria___Ktedonobacterales___Thermogemmatispora_tikiterensis___98.18___GCA_003268475.1:0.1986384459,(OLE32537.1|Bacteria___Chloroflexota-Ktedonobacteria___Ktedonobacterales___UBA11361_sp001920235___56.11___GCA_001920235.1:0.2649136899,(WP-111320265.1|Bacteria___Chloroflexota-Ktedonobacteria___Ktedonobacterales___Thermosporothrix_hazakensis___98.68___GCF_003253565.1:0.1364235568,WP-052568114.1|Bacteria___Chloroflexota-Ktedonobacteria___Ktedonobacterales___Ktedonobacter_racemifer___99.67___GCF_000178855.1:0.1141105369)100:0.0612433330)94:0.0963692406)100:0.6397303402,((WP-097654263.1|Bacteria___Chloroflexota-Chloroflexia___Chloroflexales___Chloroploca_asiatica___99.69___GCF_002532075.1:0.4683444026,WP-006561136.1|Bacteria___Chloroflexota-Chloroflexia___Chloroflexales___Oscillochloris_trichoides___98.74___GCF_000152145.1:0.4579523369)100:0.1313805386,(WP-028457761.1|Bacteria___Chloroflexota-Chloroflexia___Chloroflexales___Chloroflexus_sp000516515___100___GCF_000516515.1:0.1131817542,(YP-001634509.1|Bacteria___Chloroflexota-Chloroflexia___Chloroflexales___Chloroflexus_aurantiacus___99.69___GCF_000018865.1:0.1181789081,(WP-066783902.1|Bacteria___Chloroflexota-Chloroflexia___Chloroflexales___Chloroflexus_islandicus___100___GCF_001650695.1:0.1638647420,WP-015941021.1|Bacteria___Chloroflexota-Chloroflexia___Chloroflexales___Chloroflexus_aggregans___99.69___GCF_000021945.1:0.3023215588)100:0.1178607704)17:0.0316094858)100:1.6663613370)100:0.2401919781)99:0.1133724054,(PZS05436.1|Bacteria___Chloroflexota-UBA5177___UBA5177___QHBP01_sp003244175___84.82___GCA_003244175.1:0.9006993453,(((MBT98490.1|Bacteria___Chloroflexota-Dehalococcoidia___UBA3495___UBA9611_sp002730485___73.71___GCA_002730485.1:0.9993473424,PCJ78725.1|Bacteria___Chloroflexota-Dehalococcoidia___UBA3495___UBA9611_sp002746355___78.88___GCA_002746355.1:0.5533293761)100:0.5650673908,(MBH52145.1|Bacteria___Chloroflexota-Dehalococcoidia___UBA1127___GCA-2717925_sp002717925___79.87___GCA_002717925.1:0.7844627444,(OGO02389.1|Bacteria___Chloroflexota-Dehalococcoidia___UBA2777___RBG-13-53-26_sp001795035___59.08___GCA_001795035.1:0.4173371072,(OGO02384.1|Bacteria___Chloroflexota-Dehalococcoidia___UBA2777___RBG-13-53-26_sp001795035___59.08___GCA_001795035.1:0.6983636026,OGO02386.1|Bacteria___Chloroflexota-Dehalococcoidia___UBA2777___RBG-13-53-26_sp001795035___59.08___GCA_001795035.1:0.3902102581)95:0.1444382142)100:0.3181273055)99:0.0843465673)100:0.3642510074,(HAF61642.1|Bacteria___Chloroflexota-Anaerolineae___Anaerolineales___UBA4781_sp003446605___80.45___GCA_003446605.1:0.7519242509,(((HAY85890.1|Bacteria___Chloroflexota-Anaerolineae___Anaerolineales___UBA11579_sp003486225___66.84___GCA_003486225.1:0.5991250814,PWB54493.1|Bacteria___Chloroflexota-Anaerolineae___Anaerolineales___FEB-25_sp003105035___89.09___GCA_003105035.1:0.2951730225)18:0.0532847451,(PWH14679.1|Bacteria___Chloroflexota-Anaerolineae___Anaerolineales___NAK19_sp003130835___90___GCA_003130835.1:0.5058545307,(OQY90379.1|Bacteria___Chloroflexota-Anaerolineae___Anaerolineales___UTCFX2_sp002050125___74.91___GCA_002050125.1:0.2350080452,OGO36662.1|Bacteria___Chloroflexota-Anaerolineae___Anaerolineales___RBG-16-57-11_sp001795165___86.36___GCA_001795165.1:0.2642935009)100:0.2075109655)99:0.0983771747)100:0.1076186101,(((HBO34110.1|Bacteria___Chloroflexota-Anaerolineae___Anaerolineales___T78_sp003532515___77.27___GCA_003532515.1:0.3162783131,HAE85936.1|Bacteria___Chloroflexota-Anaerolineae___Anaerolineales___49-20_sp003445715___88.18___GCA_003445715.1:0.2075985715)100:0.3379193778,(HCU56854.1|Bacteria___Chloroflexota-Anaerolineae___Anaerolineales___Brevefilum_sp003542325___60.91___GCA_003542325.1:0.2224287381,WP-087862293.1|Bacteria___Chloroflexota-Anaerolineae___Anaerolineales___Brevefilum_fermentans___91.82___GCF_900184705.1:0.2479133317)100:0.1898842536)100:0.1491188038,(WP-081420050.1|Bacteria___Chloroflexota-Anaerolineae___Anaerolineales___Leptolinea_tardivitalis___99.09___GCF_001050275.1:0.4557451883,((HBF40631.1|Bacteria___Chloroflexota-Anaerolineae___Anaerolineales___UBA6107_sp003501835___79.08___GCA_003501835.1:0.1587279752,HCS38214.1|Bacteria___Chloroflexota-Anaerolineae___Anaerolineales___UBA6107_sp003524305___89.09___GCA_003524305.1:0.2986466509)100:0.1069552248,((WP-075075252.1|Bacteria___Chloroflexota-Anaerolineae___Anaerolineales___Longilinea_arvoryzae___97.27___GCF_001050235.1:0.2787322118,(OGN81920.1|Bacteria___Chloroflexota-Anaerolineae___Anaerolineales___Bellilinea_sp001796355___91.82___GCA_001796355.1:0.1312035567,(WP-083461728.1|Bacteria___Chloroflexota-Anaerolineae___Anaerolineales___Thermanaerothrix_daxensis___92.73___GCF_001306145.1:0.2479181514,WP-061917814.1|Bacteria___Chloroflexota-Anaerolineae___Anaerolineales___Bellilinea_caldifistulae___92.73___GCF_001306055.1:0.1601778326)99:0.0538170194)100:0.1142502773)81:0.0431991521,(WP-062189892.1|Bacteria___Chloroflexota-Anaerolineae___Anaerolineales___Anaerolinea_thermolimosa___96.36___GCF_001050195.1:0.3378649571,((WP-075062568.1|Bacteria___Chloroflexota-Anaerolineae___Anaerolineales___Ornatilinea_apprima___94.55___GCF_001306115.1:0.2487254271,(WP-069177905.1|Bacteria___Chloroflexota-Anaerolineae___Anaerolineales___Flexilinea_sp001717545___91.82___GCF_001717545.1:0.5392264484,WP-062278127.1|Bacteria___Chloroflexota-Anaerolineae___Anaerolineales___Flexilinea_flocculi___81.82___GCF_001192795.1:0.2478317517)100:0.5206633348)100:0.0796710776,(WP-082142735.1|Bacteria___Chloroflexota-Anaerolineae___Anaerolineales___Levilinea_saccharolytica___92.73___GCF_001306035.1:0.4192331568,((MAT41011.1|Bacteria___Chloroflexota-Anaerolineae___Anaerolineales___UBA6170_sp002702705___99.09___GCA_002702705.1:0.2366458866,PKO13921.1|Bacteria___Chloroflexota-Anaerolineae___Anaerolineales___UBA6170_sp002840755___98.79___GCA_002840755.1:0.1746731881)100:0.0494140388,(PKO07753.1|Bacteria___Chloroflexota-Anaerolineae___Anaerolineales___UBA6170_sp002842045___98.45___GCA_002842045.1:0.2038888331,OJX47088.1|Bacteria___Chloroflexota-Anaerolineae___Anaerolineales___UBA6170_sp001899005___93.64___GCA_001899005.1:0.2530480901)98:0.0484069472)100:0.2592922266)97:0.0610306889)97:0.0626937394)77:0.0359107519)89:0.0558082996)90:0.0405396010)81:0.0890686060)23:0.0739378849)23:0.1077174887)100:0.5140455741)96:0.0672781439)64:0.0658369206)70:0.0175646689)97:0.0352443150)88:0.0532651894)1:0.0339532240)73:0.0310386078,((WP-054697381.1|Bacteria___Firmicutes_B-Syntrophomonadia___Syntrophomonadales___Syntrophomonas_A_palmitatica___96.92___GCF_001311885.1:0.6288709890,WP-088369428.1|Bacteria___Firmicutes_B-TC1___TC1___TC1_sp001584725___72.38___GCF_001584725.1:0.5112415423)73:0.0740375859,(((WP-019879710.1|Bacteria___Firmicutes_C-Negativicutes___Acidaminococcales___Succinispira_mobilis___99.4___GCF_000384135.1:0.7988639126,(WP-080585439.1|Bacteria___Firmicutes_C-Negativicutes___Selenomonadales___Selenomonas_A_ruminantium_A___100___GCF_000284095.1:1.5711796724,(WP-080705927.1|Bacteria___Firmicutes_C-Negativicutes___Selenomonadales___Selenomonas_B_ruminantium___100___GCF_000702545.1:0.9003747781,WP-080705934.1|Bacteria___Firmicutes_C-Negativicutes___Selenomonadales___Selenomonas_B_ruminantium___100___GCF_000702545.1:0.2551055380)100:0.4348107149)99:0.3005954531)61:0.0505921208,(WP-021771647.1|Bacteria___Firmicutes_C-Negativicutes___Selenomonadales___Mitsuokella_sp000469545___98.91___GCF_000469545.1:0.2946464755,(WP-006689953.1|Bacteria___Firmicutes_C-Negativicutes___Selenomonadales___Centipeda_flueggei___98.89___GCF_000160695.1:0.4122828628,(WP-051533430.1|Bacteria___Firmicutes_C-Negativicutes___Selenomonadales___Anaerovibrio_sp000622005___99.66___GCF_000622005.1:1.0271851431,WP-085022241.1|Bacteria___Firmicutes_C-Negativicutes___Selenomonadales___Anaerovibrio_sp002100115___99.66___GCF_002100115.1:0.0160664892)100:0.5130140679)94:0.1359500131)93:0.1816899024)62:0.1156648100,((((PKQ28870.1|Bacteria___Actinobacteriota-RBG-13-55-18___Fen-727___PHEX01_sp002843005___96.58___GCA_002843005.1:0.6517983994,(HAX17949.1|Bacteria___Actinobacteriota-UBA1414___UBA1414___UBA1414_sp003486795___78.75___GCA_003486795.1:0.1903066720,PIU29133.1|Bacteria___Actinobacteriota-UBA1414___UBA1414___20-14-0-20-35-9_sp002779205___78.18___GCA_002779205.1:0.2675983521)100:0.3880550421)98:0.1004265652,((((PWL79198.1|Bacteria___Actinobacteriota-Coriobacteriia___Coriobacteriales___QAMH01_sp003149935___100___GCA_003149935.1:0.1419132027,(WP-039689543.1|Bacteria___Actinobacteriota-Coriobacteriia___Coriobacteriales___DNF00809_sp000814825___100___GCF_000814825.1:0.1349118056,(WP-009078849.1|Bacteria___Actinobacteriota-Coriobacteriia___Coriobacteriales___Slackia_exigua___100___GCF_000162875.1:0.1231024594,WP-079535215.1|Bacteria___Actinobacteriota-Coriobacteriia___Coriobacteriales___Phoenicibacter_massiliensis___97.38___GCF_900169485.1:0.2449117299)100:0.0375126895)100:0.2156592559)100:0.2075993956,(CDA35513.1|Bacteria___Actinobacteriota-Coriobacteriia___Coriobacteriales___Collinsella_sp000434535___91.05___GCA_000434535.1:0.2358008787,(WP-066305300.1|Bacteria___Actinobacteriota-Coriobacteriia___Coriobacteriales___Atopobium_deltae___100___GCF_001552785.1:0.1981202360,(WP-075577504.1|Bacteria___Actinobacteriota-Coriobacteriia___Coriobacteriales___Olsenella_E_sp900119915___100___GCF_900119915.1:0.0946014046,WP-090864152.1|Bacteria___Actinobacteriota-Coriobacteriia___Coriobacteriales___Olsenella_C_umbonata___83.85___GCF_900105025.1:0.1618718881)100:0.0595156209)100:0.0471850520)100:0.2255362129)99:0.1628092927,((OFW59607.1|Bacteria___Actinobacteriota-RBG-13-55-18___RBG-13-55-18___RBG-13-55-18_sp001768645___96.58___GCA_001768645.1:0.2901781119,(HAL29827.1|Bacteria___Actinobacteriota-Coriobacteriia___OPB41___UBA7930_sp003453535___93.75___GCA_003453535.1:0.2354002861,(HAW60012.1|Bacteria___Actinobacteriota-UBA9087___UBA9087___UBA9087_sp003491635___72.17___GCA_003491635.1:0.1724505824,(OFW34871.1|Bacteria___Actinobacteriota-UBA9087___UBA10029___UBA10029_sp001767575___80.88___GCA_001767575.1:0.0532392854,OIO84648.1|Bacteria___Actinobacteriota-UBA9087___UBA10029___CG2-30-50-142_sp001871795___94.55___GCA_001871795.1:0.0568371016)100:0.0801242706)100:0.0435238548)100:0.1028724134)99:0.0632166155,((OLB24951.1|Bacteria___Actinobacteriota-Thermoleophilia___20CM-4-69-9___13-2-20CM-68-14_sp001914705___59.47___GCA_001914705.1:0.3139219778,((OFW61033.1|Bacteria___Actinobacteriota-Thermoleophilia___RBG-16-64-13___RBG-16-64-13_sp001768675___86.21___GCA_001768675.1:0.1898336978,GBE57948.1|Bacteria___Actinobacteriota-Thermoleophilia___BMS3ABIN01___BMS3ABIN01_sp002897715___79.24___GCA_002897715.1:0.2306523552)99:0.0611516720,(WP-047866322.1|Bacteria___Actinobacteriota-Rubrobacteria___Rubrobacterales___Rubrobacter_A_aplysinae___97.81___GCF_001029505.1:0.0707782886,(WP-011564468.1|Bacteria___Actinobacteriota-Rubrobacteria___Rubrobacterales___Rubrobacter_B_xylanophilus___98.25___GCF_000014185.1:0.0473666751,WP-038681737.1|Bacteria___Actinobacteriota-Rubrobacteria___Rubrobacterales___Rubrobacter_radiotolerans___98.68___GCF_900175965.1:0.0831333494)100:0.0580575316)100:0.2979940292)37:0.0331441881)37:0.0360292483,(OJU95246.1|Bacteria___Actinobacteriota-Thermoleophilia___Solirubrobacterales___67-14_sp001897355___96.98___GCA_001897355.1:0.3469150473,((WP-026911779.1|Bacteria___Actinobacteriota-Thermoleophilia___Solirubrobacterales___Patulibacter_minatonensis___96.55___GCF_000519325.1:0.2148870836,WP-107570508.1|Bacteria___Actinobacteriota-Thermoleophilia___Solirubrobacterales___SEOHO-28_sp003044185___98.72___GCF_003044185.1:0.0785715372)87:0.0506705115,(GBD45987.1|Bacteria___Actinobacteriota-Thermoleophilia___Solirubrobacterales___Thermoleophilum_sp002898855___67.82___GCA_002898855.1:0.2092539360,(WP-012935225.1|Bacteria___Actinobacteriota-Thermoleophilia___Solirubrobacterales___Conexibacter_woesei___98.29___GCF_000025265.1:0.1460192915,(WP-028063340.1|Bacteria___Actinobacteriota-Thermoleophilia___Solirubrobacterales___Solirubrobacter_soli___98.71___GCF_000423665.1:0.1771726385,PZR68807.1|Bacteria___Actinobacteriota-Thermoleophilia___Solirubrobacterales___QHBW01_sp003244205___95.31___GCA_003244205.1:0.2007577368)92:0.0283830774)74:0.0274407036)70:0.0206669725)95:0.1049227094)100:0.1293164364)93:0.0582148734)96:0.0430495039)70:0.0377350094,(((PKQ28893.1|Bacteria___Actinobacteriota-RBG-13-55-18___Fen-727___PHEX01_sp002843005___96.58___GCA_002843005.1:0.7637456307,(GBE58119.1|Bacteria___Actinobacteriota-Thermoleophilia___BMS3ABIN01___BMS3ABIN01_sp002897715___79.24___GCA_002897715.1:0.4208847571,OFW57515.1|Bacteria___Actinobacteriota-Thermoleophilia___RBG-16-64-13___RBG-16-64-13_sp001768675___86.21___GCA_001768675.1:0.4173894522)100:0.0983299513)82:0.0437022072,(OLB24161.1|Bacteria___Actinobacteriota-Thermoleophilia___20CM-4-69-9___13-2-20CM-68-14_sp001914705___59.47___GCA_001914705.1:0.5023873947,((WP-084269968.1|Bacteria___Actinobacteriota-Thermoleophilia___Solirubrobacterales___Patulibacter_minatonensis___96.55___GCF_000519325.1:0.1149967294,WP-007578743.1|Bacteria___Actinobacteriota-Thermoleophilia___Solirubrobacterales___Patulibacter_medicamentivorans___96.58___GCF_000240225.1:0.1691306269)100:0.2275425648,(OJU94300.1|Bacteria___Actinobacteriota-Thermoleophilia___Solirubrobacterales___67-14_sp001897355___96.98___GCA_001897355.1:0.4944616317,(WP-037396719.1|Bacteria___Actinobacteriota-Thermoleophilia___Solirubrobacterales___Conexibacter_A_sp000688095___100___GCF_000688095.1:0.1573139799,(WP-107569160.1|Bacteria___Actinobacteriota-Thermoleophilia___Solirubrobacterales___SEOHO-28_sp003044185___98.72___GCF_003044185.1:0.2010669835,((PZS14759.1|Bacteria___Actinobacteriota-Thermoleophilia___Solirubrobacterales___Palsa-465_sp003244035___87.34___GCA_003244035.1:0.1566600184,(WP-093115446.1|Bacteria___Actinobacteriota-Thermoleophilia___Solirubrobacterales___Thermoleophilum_album___95.26___GCF_900108055.1:0.0727569449,GBD46536.1|Bacteria___Actinobacteriota-Thermoleophilia___Solirubrobacterales___Thermoleophilum_sp002898855___67.82___GCA_002898855.1:0.0909841469)100:0.3098883965)94:0.0370567966,(PZR69619.1|Bacteria___Actinobacteriota-Thermoleophilia___Solirubrobacterales___QHBW01_sp003244205___95.31___GCA_003244205.1:0.2091281319,(WP-012936131.1|Bacteria___Actinobacteriota-Thermoleophilia___Solirubrobacterales___Conexibacter_woesei___98.29___GCF_000025265.1:0.1690173486,(WP-081686517.1|Bacteria___Actinobacteriota-Thermoleophilia___Solirubrobacterales___Solirubrobacter_sp000425945___99.14___GCF_000425945.1:0.0844363779,WP-064750534.1|Bacteria___Actinobacteriota-Thermoleophilia___Solirubrobacterales___Solirubrobacter_soli___98.71___GCF_000423665.1:0.1310912730)100:0.1720222901)98:0.0459134237)94:0.0168077951)99:0.0736226630)92:0.0316085396)100:0.0812326256)100:0.1245846436)100:0.2641563458)100:0.0842195251)83:0.0997291123,(WP-004012222.1|Bacteria___Actinobacteriota-Actinobacteria___Actinomycetales___Mobiluncus_mulieris___99.05___GCF_000160615.1:0.6938876091,(((GBC86496.1|Bacteria___Actinobacteriota-UBA4738___UBA4738___HRBIN12_sp002898915___66.9___GCA_002898915.1:0.2812367743,(WP-139027125.1|Bacteria___Actinobacteriota-Actinobacteria___Mycobacteriales___Mycobacterium_bohemicum___94.11___GCF_001053185.1:0.6476413206,WP-077016810.1|Bacteria___Actinobacteriota-Actinobacteria___Propionibacteriales___Kribbella_sp001984195___100___GCF_001984195.1:0.1652666289)100:0.1095828913)96:0.0980260968,(HAX82382.1|Bacteria___Actinobacteriota-Acidimicrobiia___UBA5794___UBA11373_sp003486285___64.4___GCA_003486285.1:0.2972385425,(GBE24948.1|Bacteria___Actinobacteriota-Acidimicrobiia___UBA5794___BMS3BBIN02_sp002898115___71.28___GCA_002898115.1:0.2416163944,(PZN34626.1|Bacteria___Actinobacteriota-Acidimicrobiia___UBA5794___ZC4RG35_sp003242515___92.31___GCA_003242515.1:0.3091992010,GBD84684.1|Bacteria___Actinobacteriota-Acidimicrobiia___UBA5794___BMS3Bbin01_sp002897675___95.73___GCA_002897675.1:0.2449421246)100:0.0575160872)100:0.0642205077)100:0.1132880937)76:0.0356427985,((OYV65307.1|Bacteria___Actinobacteriota-Acidimicrobiia___Acidimicrobiales___RAAP-2_sp002255315___72.34___GCA_002255315.1:0.4225108648,(WP-052603932.1|Bacteria___Actinobacteriota-Acidimicrobiia___Acidimicrobiales___Acidithrix_ferrooxidans___98.29___GCF_000949295.1:0.5381523067,(WP-072788795.1|Bacteria___Actinobacteriota-Acidimicrobiia___Acidimicrobiales___Ferrithrix_thermotolerans___100___GCF_900128965.1:0.2886358520,(WP-035389665.1|Bacteria___Actinobacteriota-Acidimicrobiia___Acidimicrobiales___Ferrimicrobium_acidiphilum___96.58___GCF_000745905.1:0.1786878690,WP-015798658.1|Bacteria___Actinobacteriota-Acidimicrobiia___Acidimicrobiales___Acidimicrobium_ferrooxidans___94.87___GCF_000023265.1:0.1753670428)100:0.1200378430)100:0.0887247232)96:0.0487701269)96:0.0473012438,((MBJ45367.1|Bacteria___Actinobacteriota-Acidimicrobiia___Microtrichales___MedAcidi-G2A_sp002719235___73.79___GCA_002719235.1:0.3230012884,(HAN08213.1|Bacteria___Actinobacteriota-Acidimicrobiia___Microtrichales___UBA9040_sp003452475___73.09___GCA_003452475.1:0.1587752314,MBA50749.1|Bacteria___Actinobacteriota-Acidimicrobiia___Microtrichales___MedAcidi-G3_sp002708935___95.73___GCA_002708935.1:0.1536244863)100:0.1250745849)84:0.0580333795,(WP-012224643.1|Bacteria___Actinobacteriota-Acidimicrobiia___Microtrichales___Microthrix_parvicella___93.59___GCF_000299415.1:0.1807822951,((PLS75178.1|Bacteria___Actinobacteriota-Acidimicrobiia___Acidimicrobiales___GCA-2861595_sp002861595___81.77___GCA_002861595.1:0.1512267322,WP-082123680.1|Bacteria___Actinobacteriota-Acidimicrobiia___IMCC26256___IMCC26256_sp001023575___99.15___GCF_001023575.1:0.1776811141)96:0.0520672438,(MAM32359.1|Bacteria___Actinobacteriota-Acidimicrobiia___Microtrichales___UBA11606_sp002694825___70.09___GCA_002694825.1:0.2106479340,((PHX94469.1|Bacteria___Actinobacteriota-Acidimicrobiia___Microtrichales___BACL27_sp002737635___69.06___GCA_002737635.1:0.3475822900,BAN02264.1|Bacteria___Actinobacteriota-Acidimicrobiia___Microtrichales___Ilumatobacter_coccineus___99.15___GCA_000348785.1:0.1487087594)100:0.0957587536,(MAU03189.1|Bacteria___Actinobacteriota-Acidimicrobiia___Microtrichales___S20-B6_sp002699725___84.48___GCA_002699725.1:0.1766367839,(MBT69751.1|Bacteria___Actinobacteriota-Acidimicrobiia___Microtrichales___MedAcidi-G1_sp002729765___72.38___GCA_002729765.1:0.3541568025,MAG03223.1|Bacteria___Actinobacteriota-Acidimicrobiia___Microtrichales___UBA3125_sp002687745___96.15___GCA_002687745.1:0.1167056149)88:0.0478437874)99:0.1105908515)19:0.0186197118)89:0.0300351796)85:0.0341062400)81:0.0423466780)99:0.0446948092)100:0.0940833371)98:0.1079411541)86:0.0604896301)91:0.0341150041)98:0.0698133171)100:0.0699686357,((((OLC31392.1|Bacteria___Firmicutes_H-CSP1-3___CSP1-3___13-1-40CM-64-14_sp001917855___71.3___GCA_001917855.1:0.1231299327,KRT77139.1|Bacteria___Firmicutes_H-CSP1-3___CSP1-3___CSP1-3_sp001443485___84.41___GCA_001443485.1:0.1574487656)100:0.3389523725,((PZR78498.1|Bacteria___Dormibacterota-Dormibacteria___UBA8260___Palsa-875_sp003244045___95.32___GCA_003244045.1:0.1171282135,HAW10720.1|Bacteria___Dormibacterota-Dormibacteria___UBA8260___UBA8260_sp003491925___73.58___GCA_003491925.1:0.1454049915)100:0.2710848192,(OLC22514.1|Bacteria___Dormibacterota-Dormibacteria___Dormibacterales___UBA10449_sp001917815___69.83___GCA_001917815.1:0.2610087065,(PZR92727.1|Bacteria___Dormibacterota-Dormibacteria___Dormibacterales___QHBS01_sp003243885___92.44___GCA_003243885.1:0.0975071175,PZR68058.1|Bacteria___Dormibacterota-Dormibacteria___Dormibacterales___Dormibacter_sp003244185___96.3___GCA_003244185.1:0.1592167002)100:0.1313550832)100:0.3648200822)100:0.1762149207)95:0.0988516360,((PZR61978.1|Bacteria___Eremiobacterota-Eremiobacteria___Eremiobacterales___Eremiobacter_sp003244105___99.07___GCA_003244105.1:0.2600910785,PZR56647.1|Bacteria___Eremiobacterota-Eremiobacteria___UBP12___QHBJ01_sp003243975___94.91___GCA_003243975.1:0.2391019959)100:0.3730464982,(((OGC26652.1|Bacteria___Margulisbacteria-WOR-1___O2-12-FULL-45-9___XYB2-FULL-45-9_sp001771575___88.46___GCA_001771575.1:0.1340971475,(PIS31080.1|Bacteria___Margulisbacteria-WOR-1___O2-12-FULL-45-9___GCA-2774365_sp002774365___88.89___GCA_002774365.1:0.1037810180,(OGC19397.1|Bacteria___Margulisbacteria-WOR-1___XYC2-FULL-46-14___XYC2-FULL-46-14_sp001771585___88.46___GCA_001771585.1:0.1701813091,OGC22272.1|Bacteria___Margulisbacteria-WOR-1___XYC2-FULL-46-14___XYC2-FULL-37-10_sp001771535___87.18___GCA_001771535.1:0.1002332845)97:0.0503488650)97:0.0488507066)100:0.1655309573,(OGI08061.1|Bacteria___Margulisbacteria-GWF2-35-9___GWF2-35-9___GWF2-35-9_sp001783275___76.15___GCA_001783275.1:0.5523193474,(PZM78761.1|Bacteria___Margulisbacteria-GWF2-35-9___GWF2-39-127___GWF2-39-127_sp003242895___93.16___GCA_003242895.1:0.2219004530,(MBG90942.1|Bacteria___Margulisbacteria-ZB3___UBA817___GCA-2716485_sp002716485___56.32___GCA_002716485.1:0.2365940903,(RAP38132.1|Bacteria___Margulisbacteria-ZB3___UBA817___AAA071-K20_sp003265975___84.33___GCA_003265975.1:0.1465368204,(MAH80459.1|Bacteria___Margulisbacteria-ZB3___UBA817___GCA-2690645_sp002690645___77.47___GCA_002690645.1:0.1864220819,MAQ64730.1|Bacteria___Margulisbacteria-ZB3___UBA817___GCA-002719695_sp002697535___81.97___GCA_002697535.1:0.1239513010)100:0.1715301338)100:0.0720358102)100:0.2708426891)100:0.0696868532)99:0.0601170039)100:0.2162850354,((HBN08551.1|Bacteria___Cyanobacteria-Sericytochromatia___S15B-MN24___UBA8530_sp003503675___84___GCA_003503675.1:0.3671017750,((PIW47189.1|Bacteria___Cyanobacteria-Sericytochromatia___UBA7694___GCA-2770975_sp002783405___89.74___GCA_002783405.1:0.8959438758,PIW44934.1|Bacteria___Cyanobacteria-Sericytochromatia___UBA7694___GCA-2770975_sp002783405___89.74___GCA_002783405.1:0.2972036532)59:0.0535187323,((OGI14682.1|Bacteria___Cyanobacteria-Vampirovibrionia___Caenarcaniphilales___2-02-FULL-35-15_sp001784585___96.58___GCA_001784585.1:0.4041087897,(PWU02568.1|Bacteria___Cyanobacteria-Vampirovibrionia___Obscuribacterales___PSRH01_sp003175915___61.25___GCA_003175915.1:0.1241704819,PZM79137.1|Bacteria___Cyanobacteria-Vampirovibrionia___Obscuribacterales___QKMZ01_sp003242885___95.3___GCA_003242885.1:0.0982109110)100:0.2327801660)73:0.0501576741,((HBH18627.1|Bacteria___Cyanobacteria-Vampirovibrionia___Gastranaerophilales___UBA9579_sp003499585___71.46___GCA_003499585.1:0.1461069675,OGI00521.1|Bacteria___Cyanobacteria-Vampirovibrionia___Gastranaerophilales___GWF2-37-15_sp001784565___87.01___GCA_001784565.1:0.1564134529)100:0.1023425814,(DAA97420.1|Bacteria___Cyanobacteria-Vampirovibrionia___Gastranaerophilales___UBA2883_sp002103075___88.89___GCA_002103075.1:0.3405369088,((RAI14261.1|Bacteria___Cyanobacteria-Vampirovibrionia___Gastranaerophilales___Zag111_sp003258735___88.03___GCA_003258735.1:0.5190281203,(DAA82246.1|Bacteria___Cyanobacteria-Vampirovibrionia___Gastranaerophilales___Zag111_sp002103105___89.74___GCA_002103105.1:0.1874124265,CDE62407.1|Bacteria___Cyanobacteria-Vampirovibrionia___Gastranaerophilales___Zag1_sp000438175___89.74___GCA_000438175.1:0.0717209479)100:0.0442028752)100:0.1224002907,(DAA84576.1|Bacteria___Cyanobacteria-Vampirovibrionia___Gastranaerophilales___CAG-196_sp002102975___89.74___GCA_002102975.1:0.1004587305,(RAI11965.1|Bacteria___Cyanobacteria-Vampirovibrionia___Gastranaerophilales___UBA6984_sp003258725___89.74___GCA_003258725.1:0.4235988362,RAI15937.1|Bacteria___Cyanobacteria-Vampirovibrionia___Gastranaerophilales___QHMH01_sp003258795___88.03___GCA_003258795.1:0.0688495301)99:0.0421390857)99:0.0551932916)100:0.0999369516)100:0.2123449398)100:0.2537403410)73:0.1210374813)80:0.0296252786)90:0.0525158815,(WP-012630079.1|Bacteria___Cyanobacteria-Cyanobacteriia___Thermosynechococcales___Cyanothece_sp000022045___99.29___GCF_000022045.1:0.3674942471,((tr|Q70ZZ6|Q70ZZ6-PHYPA|Eukarya_.._3218_.._Physcomitrella_patens:0.6872984925,(tr|A8JGS6|A8JGS6-CHLRE|Eukarya_.._3055_.._Chlamydomonas_reinhardtii:0.3157846230,(tr|Q70ZZ7|Q70ZZ7-PHYPA|Eukarya_.._3218_.._Physcomitrella_patens:0.1789324748,sp|Q42545|FTSZ1-ARATH|Eukarya_.._3702_.._Arabidopsis_thaliana:0.3067686469)100:0.1107953468)100:0.2289444565)100:0.1362651213,((tr|A8JDK4|A8JDK4-CHLRE|Eukarya_.._3055_.._Chlamydomonas_reinhardtii:0.3653053540,(tr|Q9LDK5|Q9LDK5-PHYPA|Eukarya_.._3218_.._Physcomitrella_patens:0.1459306859,sp|O82533|FTZ21-ARATH|Eukarya_.._3702_.._Arabidopsis_thaliana:0.2423278145)100:0.2370241657)100:0.2019576446,((tr|M1UUD7|M1UUD7-CYAM1|Eukarya_.._280699_.._Cyanidioschyzon_merolae:0.5298505475,tr|M2Y4A3|M2Y4A3-GALSU|Eukarya_.._130081_.._Galdiera_sulphuraria:0.3105040890)100:0.2009041747,(tr|A0A125YR75|A0A125YR75-CYAM1|Eukarya_.._280699_.._Cyanidioschyzon_merolae:0.1745110625,(tr|M2Y495|M2Y495-GALSU|Eukarya_.._130081_.._Galdiera_sulphuraria:0.3080976657,((tr|D7FW93|D7FW93-ECTSI|Eukarya_.._2880_.._Ectocarpus_siliculosus:0.7037213549,tr|F0XWY8|F0XWY8-AURAN|Eukarya_.._44056_.._Aerococcus_aanophagefferens:0.4566588478)56:0.1103449123,(tr|K0T549|K0T549-THAOC|Eukarya_.._159749_.._Thalassiosira_oceanica:0.5702901162,((tr|D8LC51|D8LC51-ECTSI|Eukarya_.._2880_.._Ectocarpus_siliculosus:0.4503086946,tr|F0YDV5|F0YDV5-AURAN|Eukarya_.._44056_.._Aerococcus_aanophagefferens:0.4538368683)12:0.0823233771,(tr|K0T255|K0T255-THAOC|Eukarya_.._159749_.._Thalassiosira_oceanica:0.4780480596,tr|R1E929|R1E929-EMIHU|Eukarya_.._2903_.._Emilania_huleyi:0.6238331623)17:0.0567338914)16:0.0655518650)15:0.0210121209)100:0.1919023578)100:0.0499940175)100:0.1563407400)100:0.1377261609)80:0.0562318155)100:0.0818816123)98:0.1370186146)100:0.1020502038)100:0.0272450357)98:0.0511976913)95:0.0680147674,((WP-071142525.1|Bacteria___Firmicutes_C-Negativicutes___Acidaminococcales___Acidaminococcus_timonensis___100___GCF_900106585.1:0.3487647435,CDB35895.1|Bacteria___Firmicutes_C-Negativicutes___Acidaminococcales___Phascolarctobacterium_sp000436095___97.88___GCA_000436095.1:0.4117498292)100:0.2190573665,(((PUU88056.1|Bacteria___Firmicutes_F-Halanaerobiia___Halanaerobiales___Halanaerobium_sp003070825___90.37___GCA_003070825.1:0.1455082795,WP-089758468.1|Bacteria___Firmicutes_F-Halanaerobiia___Halanaerobiales___Halarsenatibacter_silvermanii___96.93___GCF_900103135.1:0.3584738608)100:0.1833352306,((WP-018247693.1|Bacteria___Firmicutes_F-Halanaerobiia___Halobacteroidales___Orenia_marismortui___99.13___GCF_000379025.1:0.1192559155,WP-015327414.1|Bacteria___Firmicutes_F-Halanaerobiia___Halobacteroidales___Halobacteroides_halobius___98.23___GCF_000328625.1:0.1887849371)100:0.0925636834,(WP-089748629.1|Bacteria___Firmicutes_F-Halanaerobiia___Halobacteroidales___Frackibacter_sp900114655___78.01___GCF_900114655.1:0.0734411391,(WP-013277739.1|Bacteria___Firmicutes_F-Halanaerobiia___Halobacteroidales___Acetohalobium_arabaticum___97.41___GCF_000144695.1:0.1342795176,WP-078809036.1|Bacteria___Firmicutes_F-Halanaerobiia___Halobacteroidales___Selenihalanaerobacter_shriftii___97.41___GCF_900167185.1:0.0994535600)100:0.0759815513)100:0.1287524274)100:0.0436702049)100:0.2170085011,(((HBR29333.1|Bacteria___Firmicutes_G-UBA4882___UBA10575___UBA11021_sp003511465___85.96___GCA_003511465.1:0.2537256399,HBE80480.1|Bacteria___Firmicutes_G-UBA4882___UBA8346___UBA8346_sp003501365___78.5___GCA_003501365.1:0.1822779979)100:0.2413182483,((HAI20504.1|Bacteria___Firmicutes_E-DTU015___UBA8153___UBA8153_sp003449495___79.71___GCA_003449495.1:0.5537779386,HAN86087.1|Bacteria___Firmicutes_G-SHA-98___DTUO25___UBA10085_sp003456765___67.13___GCA_003456765.1:0.2821104724)89:0.0691101694,(KLU40447.1|Bacteria___Firmicutes_G-Limnochordia___DTU010___1109_sp001028815___95.55___GCA_001028815.1:0.2017334795,(OUM98403.1|Bacteria___Firmicutes_G-Limnochordia___Limnochordales___ZCTH02-B6_sp002159155___91.58___GCA_002159155.1:0.1712841336,WP-068136929.1|Bacteria___Firmicutes_G-Limnochordia___Limnochordales___Limnochorda_pilosa___92.16___GCF_001544015.1:0.3016389588)100:0.0859118967)100:0.0588759094)88:0.0514643801)64:0.0317236003,(((PZN03323.1|Bacteria___Firmicutes_A-Thermovenabulia___Thermovenabulales___ZC4RG34_sp003242255___92.31___GCA_003242255.1:0.0849500216,WP-059032912.1|Bacteria___Firmicutes_A-Thermovenabulia___Thermovenabulales___Tepidanaerobacter_syntrophicus___89.42___GCF_001485475.1:0.2150288159)100:0.1282876422,((PKN98636.1|Bacteria___Chloroflexota-Anaerolineae___Anaerolineales___UBA6107_sp002840715___86.52___GCA_002840715.1:0.6737777258,(WP-025747359.1|Bacteria___Firmicutes_A-Mahellia___Caldicoprobacterales___Caldicoprobacter_oshimai___97.55___GCF_000526435.1:0.1659685537,WP-013781200.1|Bacteria___Firmicutes_A-Mahellia___Mahellales___Mahella_australiensis___97.98___GCF_000213255.1:0.2500831351)100:0.0899103728)97:0.0224078013,(WP-073341205.1|Bacteria___Firmicutes_A-Thermoanaerobacteria___Caldanaerobiales___Caldanaerobius_fijiensis___100___GCF_900129075.1:0.1773553317,(WP-096230235.1|Bacteria___Firmicutes_A-Thermoanaerobacteria___Thermoanaerobacterales___Thermoanaerobacterium_sp900205865___99.88___GCF_900205865.1:0.1280750532,WP-011025862.1|Bacteria___Firmicutes_A-Thermoanaerobacteria___Thermoanaerobacterales___Caldanaerobacter_subterraneus___94.43___GCF_000007085.1:0.1331242657)100:0.1212951388)100:0.0502904659)97:0.0568637403)100:0.1026285579,((WP-075865978.1|Bacteria___Firmicutes_B-Desulfotomaculia___Carboxydothermales___Carboxydothermus_islandicus___99.68___GCF_001950325.1:0.2480618241,(WP-072905559.1|Bacteria___Firmicutes_D-Proteinivoracia___Proteinivoracales___Anaerobranca_californiensis___98.31___GCF_900142275.1:0.3616753760,(((WP-012447766.1|Bacteria___Firmicutes_D-Natranaerobiia___Natranaerobiales___Natranaerobius_thermophilus___98.31___GCF_000020005.1:0.0478648198,WP-089023114.1|Bacteria___Firmicutes_D-Natranaerobiia___Natranaerobiales___Natranaerobius_A_trueperi___97.88___GCF_002216005.1:0.0902986285)100:0.2894401287,(HAA38284.1|Bacteria___Firmicutes_D-Dethiobacteria___Dethiobacterales___UBA9865_sp003444375___55.68___GCA_003444375.1:0.0750136453,WP-008516016.1|Bacteria___Firmicutes_D-Dethiobacteria___Dethiobacterales___Dethiobacter_alkaliphilus___95.76___GCF_000174415.1:0.0839154309)100:0.0919294517)78:0.0649012831,(WP-072331713.1|Bacteria___Firmicutes_I-Bacilli_A___Thermoactinomycetales___DSM-45891_sp900119485___99.23___GCF_900119485.1:0.3101914845,((WP-069643989.1|Bacteria___Firmicutes_J-Desulfuribacillia___Desulfuribacillales___Desulfuribacillus_alkaliarsenatis___96.92___GCF_001730225.1:0.0569911726,WP-069702815.1|Bacteria___Firmicutes_J-Desulfuribacillia___Desulfuribacillales___Desulfuribacillus_A_stibiiarsenatis___96.03___GCF_001742305.1:0.0737767862)100:0.1994681567,(WP-087457664.1|Bacteria___Firmicutes_K-Alicyclobacillia___Tumebacillales___Tumebacillus_A_avium___97.69___GCF_002162355.1:0.0953139100,(WP-109430440.1|Bacteria___Firmicutes_K-Alicyclobacillia___Alicyclobacillales___Acidibacillus_A_sulfuroxidans___98.08___GCF_003144315.1:0.2657779790,(WP-029420606.1|Bacteria___Firmicutes_K-Alicyclobacillia___Alicyclobacillales___Alicyclobacillus_H_macrosporangiidus_B___97.53___GCF_000702485.1:0.1579718063,(WP-026961672.1|Bacteria___Firmicutes_K-Alicyclobacillia___Alicyclobacillales___Alicyclobacillus_G_herbarius___98.56___GCF_000430585.1:0.1877493107,(WP-072873777.1|Bacteria___Firmicutes_K-Alicyclobacillia___Alicyclobacillales___Alicyclobacillus_I_montanus___97.38___GCF_900142255.1:0.0870302387,WP-041695095.1|Bacteria___Firmicutes_K-Alicyclobacillia___Alicyclobacillales___Alicyclobacillus_acidocaldarius_A___100___GCF_000219875.1:0.1199142901)100:0.1028960235)100:0.0430846190)100:0.1016252164)100:0.0260363057)100:0.0923405892)99:0.0177880752)100:0.1730541890)66:0.0051191650)97:0.0355369324)41:0.0506353974,(((WP-041433387.1|Bacteria___Firmicutes_B-Syntrophomonadia___Syntrophomonadales___Syntrophothermus_lipocalidus___98.81___GCF_000092405.1:0.1864918486,(WP-073091834.1|Bacteria___Firmicutes_B-Syntrophomonadia___Syntrophomonadales___Thermosyntropha_lipolytica___99.36___GCF_900129805.1:0.0879345757,(PKM77645.1|Bacteria___Firmicutes_B-Syntrophomonadia___Syntrophomonadales___Syntrophomonas_B_sp002840245___97.75___GCA_002840245.1:0.1601038496,WP-046497351.1|Bacteria___Firmicutes_B-Syntrophomonadia___Syntrophomonadales___Syntrophomonas_B_zehnderi___96.55___GCF_000983115.1:0.1149381332)100:0.0965581743)100:0.1188200739)100:0.1216458876,(WP-084054375.1|Bacteria___Firmicutes_B-Peptococcia___Peptococcales___Desulfonispora_thiosulfatigenes___98.34___GCF_900176035.1:0.2356132474,(KJS83847.1|Bacteria___Firmicutes_B-Peptococcia___Peptococcales___BICA1-8_sp000802045___93.28___GCA_000802045.1:0.1485891395,(PKM89478.1|Bacteria___Firmicutes_B-Peptococcia___DRI-13___W-Firmicutes-12_sp002841595___92.61___GCA_002841595.1:0.2254726388,WP-034422748.1|Bacteria___Firmicutes_B-Peptococcia___DRI-13___DRI-13_sp000746025___98.72___GCF_000746025.1:0.0841985459)100:0.1155131942)85:0.0387561950)95:0.0448392446)92:0.0361906436,(((WP-028991008.1|Bacteria___Firmicutes_B-Syntrophomonadia___Thermacetogeniales___Thermacetogenium_phaeum___98.52___GCF_000305935.1:0.2181975517,(WP-012283121.1|Bacteria___Firmicutes_B-Desulfitobacteriia___Heliobacteriales___Heliobacterium_modesticaldum___100___GCF_000019165.1:0.2943143176,(KUO60729.1|Bacteria___Firmicutes_B-Desulfitobacteriia___Desulfitobacteriales___Gracilibacter_sp001516055___96.21___GCA_001516055.1:0.3066443952,(WP-047810777.1|Bacteria___Firmicutes_B-Desulfitobacteriia___Desulfitobacteriales___Desulfosporosinus_acididurans___99.43___GCF_001029285.1:0.1487548959,WP-072773852.1|Bacteria___Firmicutes_B-Desulfitobacteriia___Desulfitobacteriales___Desulfitobacterium_chlororespirans___98.98___GCF_900143285.1:0.1504666239)100:0.0640858962)100:0.0538808755)98:0.0489490659)96:0.0289301128,(WP-028307443.1|Bacteria___Firmicutes_B-Moorellia___Desulfitibacterales___Desulfitibacter_alkalitolerans___98.81___GCF_000620305.1:0.2596396659,((WP-088553549.1|Bacteria___Firmicutes_B-Moorellia___Calderihabitantales___Calderihabitans_maritimus___97.4___GCF_002207765.1:0.1266312905,(KUK09972.1|Bacteria___Firmicutes_B-Moorellia___DTU086___41-269_sp001508005___91.24___GCA_001508005.1:0.0960358013,tbn..37678..38718..LFTO01000057.1|Bacteria___Firmicutes_B-Moorellia___DTU086___DTU086_sp001513335___90.2___GCA_001513335.1:0.1724282467)100:0.0979344007)90:0.0559296017,(WP-109206607.1|Bacteria___Firmicutes_B-Moorellia___Moorellales___Moorella_sp003116935___99.23___GCF_003116935.1:0.1555489415,(tbn..204700..205647..DLGE01000001.1|Bacteria___Firmicutes_B-Dehalobacteriia___UBA7702___UBA7702_sp002482535___93.07___GCA_002482535.1:0.4903552992,WP-089609952.1|Bacteria___Firmicutes_B-Dehalobacteriia___Dehalobacteriales___Dehalobacterium_formicoaceticum___95.62___GCF_002224645.1:0.1491587959)99:0.1533522185)60:0.0369901829)60:0.0210395248)90:0.0329112943)93:0.0487277219,((WP-004097603.1|Bacteria___Firmicutes_C-Negativicutes___Sporomusales___Acetonema_longum___99.37___GCF_000219125.1:0.4879864495,((PZN44762.1|Bacteria___Firmicutes_E-Symbiobacteriia___Symbiobacteriales___ZC4RG38_sp003242505___90.66___GCA_003242505.1:0.1752620730,WP-020374582.1|Bacteria___Firmicutes_E-Sulfobacillia___Sulfobacillales___Sulfobacillus_thermosulfidooxidans___99___GCF_900176145.1:0.2419819729)81:0.0666492056,((WP-011195350.1|Bacteria___Firmicutes_E-Symbiobacteriia___Symbiobacteriales___Symbiobacterium_thermophilum___98.02___GCF_000009905.1:0.0126813604,PZN70618.1|Bacteria___Firmicutes_E-Symbiobacteriia___Symbiobacteriales___Symbiobacterium_sp003242675___97.03___GCA_003242675.1:0.0386930319)100:0.2470961959,(PZN09685.1|Bacteria___Firmicutes_E-Thermaerobacteria___Thermaerobacterales___Thermaerobacter_sp003242195___91.09___GCA_003242195.1:0.0229313437,(WP-013495291.1|Bacteria___Firmicutes_E-Thermaerobacteria___Thermaerobacterales___Thermaerobacter_marianensis___100___GCF_000184705.1:0.0194496578,WP-006903930.1|Bacteria___Firmicutes_E-Thermaerobacteria___Thermaerobacterales___Thermaerobacter_subterraneus___100___GCF_000183545.2:0.0128617052)99:0.0380822331)100:0.2289869522)100:0.0583442798)59:0.0228138306)64:0.0534688755,(WP-078664591.1|Bacteria___Firmicutes_B-Thermincolia_A___Carboxydocellales___Carboxydocella_thermautotrophica___99.68___GCF_003054495.1:0.3239813858,((WP-052216849.1|Bacteria___Firmicutes_B-Thermincolia___Thermincolales___Thermincola_ferriacetica___99.49___GCF_001263415.1:0.0923791761,(PKM44087.1|Bacteria___Firmicutes_B-Thermincolia___Thermincolales___GW-Firmicutes-8_sp002840165___96.79___GCA_002840165.1:0.1239732296,PKM80652.1|Bacteria___Firmicutes_B-Thermincolia___Thermincolales___W-Firmicutes-14_sp002840275___99.83___GCA_002840275.1:0.0558060946)100:0.0576415228)100:0.0570666720,((KUK31114.1|Bacteria___Firmicutes_B-Syntrophomonadia___Thermacetogeniales___50-218_sp001508855___91.56___GCA_001508855.1:0.4551233850,(WP-015739527.1|Bacteria___Firmicutes_B-Desulfotomaculia___Ammonifexales___Ammonifex_degensii___95.84___GCF_000024605.1:0.2497529655,WP-012302520.1|Bacteria___Firmicutes_B-Desulfotomaculia___Ammonifexales___Desulforudis_audaxviator___98.09___GCF_000018425.1:0.1995098349)85:0.0556390705)61:0.0297976637,(WP-031513439.1|Bacteria___Firmicutes_B-Desulfotomaculia___Desulfotomaculales___Desulfotomaculum_D_alkaliphilum___98.64___GCF_000711975.1:0.1506777374,((HBY05078.1|Bacteria___Firmicutes_B-Desulfotomaculia___Desulfotomaculales___46-80_sp003513005___91.56___GCA_003513005.1:0.1567910595,HAG08148.1|Bacteria___Firmicutes_B-Desulfotomaculia___Desulfotomaculales___SCADC1-2-3_sp003445555___72.59___GCA_003445555.1:0.1491058025)83:0.0406821212,(WP-018085527.1|Bacteria___Firmicutes_B-Desulfotomaculia___Desulfotomaculales___Desulfurispora_thermophila___99.37___GCF_000376385.1:0.1658517980,(KJS14692.1|Bacteria___Firmicutes_B-Desulfotomaculia___Desulfotomaculales___Desulfocucumis_sp000961595___98.1___GCA_000961595.1:0.1071058114,(WP-066634796.1|Bacteria___Firmicutes_B-Desulfotomaculia___Desulfotomaculales___Desulfotomaculum_E_intricatum___99.36___GCF_001592105.1:0.1637321153,(WP-092469815.1|Bacteria___Firmicutes_B-Desulfotomaculia___Desulfotomaculales___Desulfotomaculum_C_arcticum___99.27___GCF_900113335.1:0.1048599558,KJS11551.1|Bacteria___Firmicutes_B-Desulfotomaculia___Desulfotomaculales___BRH-c8a_sp000961575___80.57___GCA_000961575.1:0.1455650544)100:0.0935269183)52:0.0312010350)49:0.0224163334)52:0.0289488173)79:0.0381507150)40:0.0136786152)96:0.0561779305)82:0.0372343361)35:0.0142983067)30:0.0164739992)35:0.0390147921)40:0.0427376948)89:0.0251056581)94:0.0325600384)61:0.0294147568)73:0.0261794535)82:0.0381596343)76:0.0384395090)78:0.0552003374,((((MAQ58686.1|Bacteria___Chloroflexota-Dehalococcoidia___UBA2979___UBA2979_sp002701625___57.04___GCA_002701625.1:1.2500976348,HAL60776.1|Bacteria___Chloroflexota-Anaerolineae___UBA7937___UBA7937_sp003453555___70.95___GCA_003453555.1:0.7124509068)94:0.2131174761,(((tbn..145655..146746..DBXC01000006.1|Bacteria___Chloroflexota-Dehalococcoidia___Dehalococcoidales___UBA1222_sp002309415___51.49___GCA_002309415.1:0.6566685628,tbn..13554..14591..DDXZ01000005.1|Bacteria___Chloroflexota-Dehalococcoidia___UBA2247___UBA2247_sp002347295___93.73___GCA_002347295.1:0.3997466178)100:0.1348246995,(HAV10218.1|Bacteria___Chloroflexota-Dehalococcoidia___GIF9___UBA5629_sp003484395___73.6___GCA_003484395.1:0.4475427629,OGN89084.1|Bacteria___Chloroflexota-Dehalococcoidia___Dehalococcoidales___MGML01_sp001796415___51.32___GCA_001796415.1:0.3722657255)100:0.1058265817)100:0.2340412318,((MBA01480.1|Bacteria___Chloroflexota-Dehalococcoidia___UBA2979___UBA6955_sp002707835___87.01___GCA_002707835.1:0.5547785368,(OGO46836.1|Bacteria___Chloroflexota-Dehalococcoidia___SM23-28-2___RBG-16-64-32_sp001795235___67.49___GCA_001795235.1:0.3688112290,(GBD23633.1|Bacteria___Chloroflexota-Dehalococcoidia___UBA2991___HRBIN29_sp002898215___93.73___GCA_002898215.1:0.4994059572,PZC49971.1|Bacteria___Chloroflexota-Dehalococcoidia___Bin125___TK10-74A_sp003228175___80.86___GCA_003228175.2:0.6610370231)52:0.0867258740)52:0.0513543132)100:0.1775647032,(HCG91762.1|Bacteria___Chloroflexota-Dehalococcoidia___UBA3495___UBA2588_sp003523055___94.96___GCA_003523055.1:0.7227143636,(MBG94344.1|Bacteria___Chloroflexota-Dehalococcoidia___GCA-2717565___GCA-2717565_sp002717565___93.23___GCA_002717565.1:0.5988512135,((MBG73606.1|Bacteria___Chloroflexota-Dehalococcoidia___SAR202___GCA-002694895_sp002715665___67.76___GCA_002715665.1:0.5610309080,MBA26735.1|Bacteria___Chloroflexota-Dehalococcoidia___SAR202___UBA11795_sp002708065___78.38___GCA_002708065.1:0.3045361659)100:0.2385587062,((MBJ27835.1|Bacteria___Chloroflexota-Dehalococcoidia___UBA2963___GCA-2719775_sp002719775___80.45___GCA_002719775.1:0.5576881092,MBH52304.1|Bacteria___Chloroflexota-Dehalococcoidia___UBA1127___GCA-2717925_sp002717925___79.87___GCA_002717925.1:0.5093384441)71:0.0977924735,(MBP64505.1|Bacteria___Chloroflexota-Dehalococcoidia___UBA1151___GCA-002725925_sp002725925___83.66___GCA_002725925.1:0.3582709268,(MAU56082.1|Bacteria___Chloroflexota-Dehalococcoidia___UBA1151___GCA-002700125_sp002700125___86.77___GCA_002700125.1:0.4523164073,OUU77755.1|Bacteria___Chloroflexota-Dehalococcoidia___UBA1151___TMED-70_sp002171675___82.18___GCA_002171675.1:0.6077871071)100:0.1944726060)94:0.1147767832)65:0.0068511897)72:0.0554699742)30:0.0257801031)99:0.1063453851)99:0.1045555947)94:0.0704295458)98:0.0974978954,(((OLE02583.1|Bacteria___Chloroflexota-Ktedonobacteria___Ktedonobacterales___UBA11361_sp001919995___51.49___GCA_001919995.1:0.0946641968,(RAQ96552.1|Bacteria___Chloroflexota-Ktedonobacteria___Ktedonobacterales___Thermogemmatispora_tikiterensis___98.18___GCA_003268475.1:0.1254460111,(WP-007912348.1|Bacteria___Chloroflexota-Ktedonobacteria___Ktedonobacterales___Ktedonobacter_racemifer___99.67___GCF_000178855.1:0.1444873225,WP-111325177.1|Bacteria___Chloroflexota-Ktedonobacteria___Ktedonobacterales___Thermosporothrix_hazakensis___98.68___GCF_003253565.1:0.0791766052)100:0.1031741044)100:0.0436794727)100:0.2987844294,((WP-083768862.1|Bacteria___Chloroflexota-Chloroflexia___Thermobaculales___Thermobaculum_terrenum___98.58___GCF_000025005.1:0.4102557861,(WP-008477825.1|Bacteria___Chloroflexota-Chloroflexia___Thermomicrobiales___Nitrolancea_hollandica___97.2___GCF_000297255.1:0.1357506826,(WP-038040293.1|Bacteria___Chloroflexota-Chloroflexia___Thermomicrobiales___Thermorudis_peleae___97.82___GCF_000744775.1:0.0767349572,WP-012641482.1|Bacteria___Chloroflexota-Chloroflexia___Thermomicrobiales___Thermomicrobium_roseum___98.13___GCF_000021685.1:0.2194588975)100:0.1255893290)100:0.4381187349)74:0.0641340209,((PZS01581.1|Bacteria___Chloroflexota-Chloroflexia___54-19___QHBQ01_sp003243865___55.82___GCA_003243865.1:0.1912186429,OJV94598.1|Bacteria___Chloroflexota-Chloroflexia___54-19___54-19_sp001898225___95.01___GCA_001898225.1:0.2093262440)100:0.1109089157,(WP-026370126.1|Bacteria___Chloroflexota-Chloroflexia___Chloroflexales___JKG1_sp000526415___97.58___GCF_000526415.1:0.2490558492,(WP-054534922.1|Bacteria___Chloroflexota-Chloroflexia___Chloroflexales___Herpetosiphon_geysericola___99.09___GCF_001306135.1:0.1981212571,(WP-012119616.1|Bacteria___Chloroflexota-Chloroflexia___Chloroflexales___Roseiflexus_castenholzii___99.69___GCF_000017805.1:0.1521840434,WP-031459845.1|Bacteria___Chloroflexota-Chloroflexia___Chloroflexales___Chloroflexus_sp000735195___100___GCF_000735195.1:0.2053764118)100:0.1239351689)100:0.0262895264)100:0.1508101645)78:0.0562871612)97:0.0651576637)99:0.0932953550,(((HAJ34146.1|Bacteria___Chloroflexota-Anaerolineae___Caldilineales___Caldilinea_sp003451595___91.52___GCA_003451595.1:0.3533334700,PKO23817.1|Bacteria___Chloroflexota-Anaerolineae___UBA3071___CG2-30-64-16_sp002842085___95.45___GCA_002842085.1:0.2809268765)100:0.0679644553,(HAL61603.1|Bacteria___Chloroflexota-Anaerolineae___UBA7937___UBA7937_sp003453555___70.95___GCA_003453555.1:0.4013730679,PWH18978.1|Bacteria___Chloroflexota-Anaerolineae___4572-78___NAK82_sp003130875___90.91___GCA_003130875.1:0.3565344198)59:0.0464809503)99:0.0520777467,(WP-082374490.1|Bacteria___Chloroflexota-Anaerolineae___Ardenticatenales___Ardenticatena_maritima___98.18___GCF_001306175.1:0.2717364576,((GBD09220.1|Bacteria___Chloroflexota-Anaerolineae___Thermoflexales___Thermoflexus_sp002898735___90.45___GCA_002898735.1:0.3561200083,((MAU01661.1|Bacteria___Chloroflexota-Anaerolineae___Promineofilales___GCA-2699125_sp002699125___96.97___GCA_002699125.1:0.2044776413,WP-095044645.1|Bacteria___Chloroflexota-Anaerolineae___Promineofilales___Promineofilum_breve___93.64___GCF_900066015.1:0.3229647970)95:0.0650946434,(HCB48504.1|Bacteria___Chloroflexota-Anaerolineae___Promineofilales___UBA11865_sp003519205___71.96___GCA_003519205.1:0.4605078975,(WP-095042326.1|Bacteria___Chloroflexota-Anaerolineae___Promineofilales___Promineofilum_breve___93.64___GCF_900066015.1:0.2201947700,(PID85545.1|Bacteria___Chloroflexota-Anaerolineae___Promineofilales___GCA-2746795_sp002746795___78.82___GCA_002746795.1:0.2916298648,MAU00520.1|Bacteria___Chloroflexota-Anaerolineae___Promineofilales___GCA-2699125_sp002699125___96.97___GCA_002699125.1:0.1663574096)100:0.0322831284)100:0.1270521298)95:0.0596214745)100:0.1143613325)96:0.0773782926,((PJF30516.1|Bacteria___Chloroflexota-Anaerolineae___SBR1031___CP2-2F_sp002794705___50.45___GCA_002794705.1:0.2318637754,(PJF28853.1|Bacteria___Chloroflexota-Anaerolineae___SBR1031___GCA-2794515_sp002794515___79.44___GCA_002794515.1:0.1371147943,(KXK48851.1|Bacteria___Chloroflexota-Anaerolineae___SBR1031___OLB13_sp001567485___89.14___GCA_001567485.1:0.3142517818,(MAS32748.1|Bacteria___Chloroflexota-Anaerolineae___SBR1031___GCA-2702065_sp002702065___97.27___GCA_002702065.1:0.1549993009,MAU08931.1|Bacteria___Chloroflexota-Anaerolineae___SBR1031___GCA-2699585_sp002699585___92.73___GCA_002699585.1:0.1515738127)99:0.0352028231)96:0.0224077898)100:0.1062800910)100:0.1015198209,((HBO33197.1|Bacteria___Chloroflexota-Anaerolineae___Anaerolineales___T78_sp003532515___77.27___GCA_003532515.1:0.9979335894,PKN95039.1|Bacteria___Chloroflexota-Anaerolineae___Anaerolineales___UBA8950_sp002840685___99.09___GCA_002840685.1:0.3236817211)95:0.0746497398,(OGO46049.1|Bacteria___Chloroflexota-Anaerolineae___Anaerolineales___RBG-16-64-43_sp001796965___68.89___GCA_001796965.1:0.2738618006,(((PWB52036.1|Bacteria___Chloroflexota-Anaerolineae___Anaerolineales___FEB-25_sp003105035___89.09___GCA_003105035.1:0.2129036986,(PWH19609.1|Bacteria___Chloroflexota-Anaerolineae___Anaerolineales___NAK19_sp003130835___90___GCA_003130835.1:0.2079529947,OQY92191.1|Bacteria___Chloroflexota-Anaerolineae___Anaerolineales___UTCFX2_sp002050125___74.91___GCA_002050125.1:0.1235843277)100:0.0563281752)100:0.0775431549,(PKN94345.1|Bacteria___Chloroflexota-Anaerolineae___Anaerolineales___UBA8950_sp002840685___99.09___GCA_002840685.1:0.1754855987,(OIO90311.1|Bacteria___Chloroflexota-Anaerolineae___Anaerolineales___CG2-30-58-95_sp001872165___59.24___GCA_001872165.1:0.1425388217,(OGO21572.1|Bacteria___Chloroflexota-Anaerolineae___Anaerolineales___RBG-16-51-16_sp001796785___74.85___GCA_001796785.1:0.1858950579,HAV76117.1|Bacteria___Chloroflexota-Anaerolineae___Anaerolineales___UBA12294_sp003484265___79.69___GCA_003484265.1:0.1613210658)100:0.0761455164)100:0.0423231008)100:0.0594403929)93:0.0166566077,((HCS38589.1|Bacteria___Chloroflexota-Anaerolineae___Anaerolineales___UBA6107_sp003524305___89.09___GCA_003524305.1:0.2269379603,(HAF61819.1|Bacteria___Chloroflexota-Anaerolineae___Anaerolineales___UBA4781_sp003446605___80.45___GCA_003446605.1:0.2248073040,(WP-069178984.1|Bacteria___Chloroflexota-Anaerolineae___Anaerolineales___Flexilinea_sp001717545___91.82___GCF_001717545.1:0.6493352019,WP-062284182.1|Bacteria___Chloroflexota-Anaerolineae___Anaerolineales___Flexilinea_flocculi___81.82___GCF_001192795.1:0.1866835207)100:0.2952215539)61:0.0197362138)66:0.0534939393,((HAE85792.1|Bacteria___Chloroflexota-Anaerolineae___Anaerolineales___49-20_sp003445715___88.18___GCA_003445715.1:0.3985136540,WP-062420545.1|Bacteria___Chloroflexota-Anaerolineae___Anaerolineales___Leptolinea_tardivitalis___99.09___GCF_001050275.1:0.1497765355)57:0.1112397763,((WP-041455014.1|Bacteria___Chloroflexota-Anaerolineae___Anaerolineales___Anaerolinea_thermophila___93.64___GCF_000199675.1:0.1305227241,(HCB48503.1|Bacteria___Chloroflexota-Anaerolineae___Promineofilales___UBA11865_sp003519205___71.96___GCA_003519205.1:1.2555367520,WP-054520834.1|Bacteria___Chloroflexota-Anaerolineae___Anaerolineales___Thermanaerothrix_daxensis___92.73___GCF_001306145.1:0.1049650614)95:0.0641148053)64:0.0211218460,((WP-087862634.1|Bacteria___Chloroflexota-Anaerolineae___Anaerolineales___Brevefilum_fermentans___91.82___GCF_900184705.1:0.3603148794,OJX47283.1|Bacteria___Chloroflexota-Anaerolineae___Anaerolineales___UBA6170_sp001899005___93.64___GCA_001899005.1:0.1008664744)49:0.0686422388,(WP-075062348.1|Bacteria___Chloroflexota-Anaerolineae___Anaerolineales___Ornatilinea_apprima___94.55___GCF_001306115.1:0.2066833159,WP-062417692.1|Bacteria___Chloroflexota-Anaerolineae___Anaerolineales___Levilinea_saccharolytica___92.73___GCF_001306035.1:0.1348841454)70:0.0382057211)46:0.0278352675)39:0.0275158155)64:0.0247649339)97:0.0403834048)93:0.0273984507)49:0.0314983268)97:0.0413329105)98:0.0284651848)96:0.0476382927)97:0.0511941209)99:0.1246953171)96:0.0639712492)84:0.0416160334,(((OLD53024.1|Bacteria___Chloroflexota_A-Ellin6529___P2-11E___3-1-20CM-2-70-9_sp001919195___57.52___GCA_001919195.1:0.0917338687,OGO70907.1|Bacteria___Chloroflexota_A-Ellin6529___P2-11E___GWC2-70-10_sp001795345___82.41___GCA_001795345.1:0.0871592197)100:0.1869276620,(KRT63622.1|Bacteria___Chloroflexota_A-Ellin6529___CSP1-4___CSP1-4_sp001443375___90.28___GCA_001443375.1:0.2126922876,PZR60668.1|Bacteria___Chloroflexota_A-Ellin6529___QHBO01___QHBO01_sp003243965___91.67___GCA_003243965.1:0.2134194496)100:0.1021774308)100:0.2082359866,((OIP96636.1|Bacteria___Patescibacteria-CG2-30-54-11___CG2-30-54-11___CG2-30-54-11_sp001873755___74.23___GCA_001873755.1:0.5562568631,((PIP56381.1|Bacteria___Patescibacteria-4484-211___4484-211___GCA-002791395_sp002771355___60.15___GCA_002771355.1:0.3564687530,OQX51160.1|Bacteria___Patescibacteria-4484-211___4484-211___4484-211_sp002084955___76.85___GCA_002084955.1:0.3609421024)99:0.2031160338,(((KXK08285.1|Bacteria___Patescibacteria-Dojkabacteria___B142___OLB21_sp001567305___65.2___GCA_001567305.1:0.1796300103,KXK27054.1|Bacteria___Patescibacteria-Dojkabacteria___B142___OLB20_sp001567355___67.81___GCA_001567355.1:0.1753731540)100:0.3503972792,(PJA12358.1|Bacteria___Patescibacteria-Dojkabacteria___SC72___GCA-002793355_sp002793355___62.77___GCA_002793355.1:0.5105185972,(KKR06038.1|Bacteria___Patescibacteria-Dojkabacteria___SC72___GWF2-39-15_sp000993565___79.15___GCA_000993565.1:0.2438845588,(KKQ10965.1|Bacteria___Patescibacteria-Dojkabacteria___SC72___UBA12078_sp000991805___68.73___GCA_000991805.1:0.1371430786,(HCC68037.1|Bacteria___Patescibacteria-Dojkabacteria___SC72___UBA9296_sp003518125___65.13___GCA_003518125.1:0.3162970230,KKP41785.1|Bacteria___Patescibacteria-Dojkabacteria___SC72___UBA12044_sp000989675___73.82___GCA_000989675.1:0.1162771950)100:0.0422973470)100:0.1843625034)100:0.2176663992)100:0.0500486448)100:0.2156093196,((PJE63761.1|Bacteria___Patescibacteria-Microgenomatia___UBA1406___PFEE01_sp002793745___55.22___GCA_002793745.1:0.4883552869,OGK32018.1|Bacteria___Patescibacteria-Microgenomatia___UBA1406___2-02-FULL-43-11-A_sp001789515___61.88___GCA_001789515.1:0.4018056516)100:0.1344842773,(((PJC32152.1|Bacteria___Patescibacteria-Microgenomatia___GCA-001788215___GCA-00278855_sp002788855___69.31___GCA_002788855.1:0.3401824872,(KKQ31710.1|Bacteria___Patescibacteria-Microgenomatia___Shapirobacterales___UBA12158_sp000989305___71.39___GCA_000989305.1:0.5119503462,PIS14986.1|Bacteria___Patescibacteria-Microgenomatia___Shapirobacterales___0-14-0-10-38-17_sp002774085___64.11___GCA_002774085.1:0.4377831416)99:0.1449034012)90:0.0528709737,(KKS42745.1|Bacteria___Patescibacteria-Microgenomatia___UBA1400___UBA2277_sp000998275___54.86___GCA_000998275.1:0.4813310368,(PIX81731.1|Bacteria___Patescibacteria-Microgenomatia___UBA1400___CG1-02-43-31_sp002783105___60.8___GCA_002783105.1:0.4066281930,(OGE41431.1|Bacteria___Patescibacteria-Microgenomatia___Daviesbacterales___HO2-FULL-47-45_sp001776775___67.82___GCA_001776775.1:0.3548206110,(OGY12099.1|Bacteria___Patescibacteria-Microgenomatia___GWA2-44-7___2-12-FULL-44-25_sp001816455___55.58___GCA_001816455.1:0.3614816512,KKT75861.1|Bacteria___Patescibacteria-Microgenomatia___GWA2-44-7___GWA2-44-7_sp000999595___52.64___GCA_000999595.1:0.2916238226)100:0.1167298234)99:0.0399500794)99:0.0608870957)93:0.0460676981)94:0.0444600075,((OGB63477.1|Bacteria___Patescibacteria-CPR3___CPR3___GWF2-35-18_sp001771135___71.78___GCA_001771135.1:0.2508859529,PJA37866.1|Bacteria___Patescibacteria-CPR3___CPR3___GCA-002780085_sp002791435___62.87___GCA_002791435.1:0.2566561801)100:0.1437429258,(OGC44794.1|Bacteria___Patescibacteria-WWE3___9FT-COMBO-53-11___9FT-COMBO-53-11_sp001772805___54.59___GCA_001772805.1:0.5006032444,((PJC23885.1|Bacteria___Patescibacteria-WWE3___2-01-FULL-39-13___GCA-002789015_sp002789015___74.62___GCA_002789015.1:0.2922742232,OGC51344.1|Bacteria___Patescibacteria-WWE3___2-01-FULL-39-13___2-01-FULL-39-13_sp001772665___64.85___GCA_001772665.1:0.2467462590)100:0.5719866897,(PIS20577.1|Bacteria___Patescibacteria-WWE3___PEYW01___PEYW01_sp002774225___50___GCA_002774225.1:0.5056039385,((PIS22967.1|Bacteria___Patescibacteria-WWE3___0-14-0-20-40-13___0-14-0-20-40-13_sp002774285___56.48___GCA_002774285.1:0.2980795379,PIP04805.1|Bacteria___Patescibacteria-WWE3___CG2-30-40-12___CG2-30-40-12_sp002770755___60.36___GCA_002770755.1:0.2822293577)100:0.1242298418,(OGC50228.1|Bacteria___Patescibacteria-WWE3___UBA101185___2-01-FULL-41-18_sp001772615___65.9___GCA_001772615.1:0.2740436073,(OGC56961.1|Bacteria___Patescibacteria-WWE3___UBA101185___MEVN01_sp001772985___50.16___GCA_001772985.1:0.2328464027,(OGC47125.1|Bacteria___Patescibacteria-WWE3___UBA101185___2-01-FULL-42-13_sp001772625___55.12___GCA_001772625.1:0.2125210092,((KKS17044.1|Bacteria___Patescibacteria-WWE3___UBA101185___GWB1-41-6_sp000997355___65.65___GCA_000997355.1:0.2786908246,(KKT83551.1|Bacteria___Patescibacteria-WWE3___UBA101185___UBA10185_sp000994815___57.33___GCA_000994815.1:0.2822714392,OGC54034.1|Bacteria___Patescibacteria-WWE3___UBA101185___2-02-FULL-38-14_sp001772865___73.98___GCA_001772865.1:0.1628338287)74:0.0443620013)98:0.0306820334,(OGC45554.1|Bacteria___Patescibacteria-WWE3___UBA101185___MEUV01_sp001772575___67.16___GCA_001772575.1:0.2654292140,(OGC77499.1|Bacteria___Patescibacteria-WWE3___UBA101185___OXYD1-FULL-39-9_sp001773295___67.77___GCA_001773295.1:0.1172323226,(OGC66141.1|Bacteria___Patescibacteria-WWE3___UBA101185___OXYB2-FULL-41-6_sp001773215___77.43___GCA_001773215.1:0.2943709960,OGC78895.1|Bacteria___Patescibacteria-WWE3___UBA101185___UBA8498_sp001773385___71.39___GCA_001773385.1:0.2692664342)100:0.0589227244)100:0.0743946160)100:0.0442297728)98:0.0545758016)99:0.0372340490)100:0.1515399537)100:0.0903049679)100:0.0719188418)89:0.0270307252)100:0.0540953606)97:0.0629246113)93:0.0766528144)72:0.0553054060)51:0.0624563162)96:0.0312314230)100:0.0772727469)91:0.0288376977,((PSO42915.1|Bacteria___Patescibacteria-Saccharimonadia___Saccharimonadales___QS-5-54-17_sp003022365___71.76___GCA_003022365.1:0.3578850257,((OGL29591.1|Bacteria___Patescibacteria-Saccharimonadia___Saccharimonadales___2-02-FULL-47-12_sp001790455___54.65___GCA_001790455.1:0.1667078029,((PIZ62178.1|Bacteria___Patescibacteria-Saccharimonadia___Saccharimonadales___UBA5150_sp002792275___70.66___GCA_002792275.1:0.1874532142,PID98829.1|Bacteria___Patescibacteria-Saccharimonadia___Saccharimonadales___GCA-2746885_sp002746885___71.79___GCA_002746885.1:0.1428212873)100:0.0500536761,(WP-104944753.1|Bacteria___Patescibacteria-Saccharimonadia___Saccharimonadales___PMNU01_sp002952755___71.29___GCF_002952755.1:0.1785345706,(OGL36585.1|Bacteria___Patescibacteria-Saccharimonadia___Saccharimonadales___2-01-FULL-49-22_sp001788565___55.98___GCA_001788565.1:0.1156089696,(OGL34502.1|Bacteria___Patescibacteria-Saccharimonadia___Saccharimonadales___UBA10212_sp001790575___70.45___GCA_001790575.1:0.0699591497,OGL35417.1|Bacteria___Patescibacteria-Saccharimonadia___Saccharimonadales___UBA10212_sp001790525___69.23___GCA_001790525.1:0.0831999088)100:0.1166013047)100:0.1537866956)87:0.0210035978)98:0.0396318317)100:0.1205944223,(tbn..595..1722..DFGN01000029.1|Bacteria___Patescibacteria-Saccharimonadia___Saccharimonadales___UBA2866_sp002371235___61.03___GCA_002371235.1:0.3463713155,(PLS81969.1|Bacteria___Patescibacteria-Saccharimonadia___Saccharimonadales___GCA-2861585_sp002861585___55.99___GCA_002861585.1:0.1287718605,(KKW02669.1|Bacteria___Patescibacteria-Saccharimonadia___Saccharimonadales___UBA10027_sp001003725___60.4___GCA_001003725.1:0.0784893242,(AKM80791.1|Bacteria___Patescibacteria-Saccharimonadia___Saccharimonadales___2011-GWC2-44-17_sp001029695___64.25___GCA_001029695.1:0.1017184611,((PKL31697.1|Bacteria___Patescibacteria-Saccharimonadia___Saccharimonadales___UBA1547_sp002839415___63.39___GCA_002839415.1:0.1083234344,AGL62424.1|Bacteria___Patescibacteria-Saccharimonadia___Saccharimonadales___Saccharimonas_aalborgensis___67.13___GCA_000392435.1:0.0861657676)61:0.0248650571,(WP-039326937.1|Bacteria___Patescibacteria-Saccharimonadia___Saccharimonadales___TM7x_sp000803625___65.38___GCF_000803625.1:0.1357810770,HBO64508.1|Bacteria___Patescibacteria-Saccharimonadia___Saccharimonadales___UBA1547_sp003545655___52.2___GCA_003545655.1:0.1342042587)60:0.0236939024)86:0.0204264110)84:0.0169094169)100:0.0765123706)100:0.0804518619)100:0.1488457190)100:0.0986620197)100:0.3183991963,(((OGC82359.1|Bacteria___Patescibacteria-Gracilibacteria___RBG-16-42-10___RBG-16-42-10_sp001773455___70.64___GCA_001773455.1:0.4564619250,(PID70016.1|Bacteria___Patescibacteria-Gracilibacteria___UBA4473___OLZORAL124-38-8_sp002747745___75.47___GCA_002747745.1:0.4087821165,(PIV90281.1|Bacteria___Patescibacteria-Gracilibacteria___1-14-2-50-48-13___1-14-2-50-48-13_sp002783265___70.29___GCA_002783265.1:0.2699435327,(PIE85567.1|Bacteria___Patescibacteria-Gracilibacteria___BD1-5___PDTW01_sp002749055___75.09___GCA_002749055.1:0.2593548916,(PIQ41051.1|Bacteria___Patescibacteria-Gracilibacteria___BD1-5___UBA1545_sp002771035___80.52___GCA_002771035.1:0.1668536662,(RAL56560.1|Bacteria___Patescibacteria-Gracilibacteria___BD1-5___GN02-873_sp003260345___64.62___GCA_003260345.1:0.1475578254,PID84119.1|Bacteria___Patescibacteria-Gracilibacteria___BD1-5___GCA-2747975_sp002747975___89.66___GCA_002747975.1:0.0915633529)100:0.1932566593)100:0.0966804781)100:0.1314326830)99:0.0534813528)95:0.0500281776)62:0.0604741237,((PJC38483.1|Bacteria___Patescibacteria-Gracilibacteria___UBA1369___UM-FILTER-41-14_sp002788755___78.24___GCA_002788755.1:0.1723255367,(KKR07847.1|Bacteria___Patescibacteria-Gracilibacteria___UBA1369___UBA12473_sp000993615___73.76___GCA_000993615.1:0.2392952762,((PKL37140.1|Bacteria___Patescibacteria-Gracilibacteria___UBA1369___PGYE01_sp002839505___83.66___GCA_002839505.1:0.1244582832,OGJ42455.1|Bacteria___Patescibacteria-Gracilibacteria___UBA1369___2-01-FULL-39-12_sp001787455___52.31___GCA_001787455.1:0.1036910552)100:0.1093596280,((KKT01940.1|Bacteria___Patescibacteria-Gracilibacteria___UBA1369___UBA12470_sp000999315___75.46___GCA_000999315.1:0.1716564449,KKP35951.1|Bacteria___Patescibacteria-Gracilibacteria___UBA1369___GWC2-33-13_sp000989565___75.49___GCA_000989565.1:0.2130692717)99:0.0450160468,(KKQ69495.1|Bacteria___Patescibacteria-Gracilibacteria___UBA1369___UBA12463_sp000992695___82.31___GCA_000992695.1:0.2006488209,(PJC37312.1|Bacteria___Patescibacteria-Gracilibacteria___UBA1369___UM-FILTER-53-11_sp002788775___76.85___GCA_002788775.1:0.1149555434,PIQ77301.1|Bacteria___Patescibacteria-Gracilibacteria___UBA1369___21-14-0-20-46-8_sp002796025___82.45___GCA_002796025.1:0.1126303653)100:0.1302734671)100:0.0473858539)99:0.0316211586)93:0.0186505696)100:0.0595268129)100:0.0764949392,(OGJ50100.1|Bacteria___Patescibacteria-Gracilibacteria___UBA1369___GWF2-33-10_sp001788835___79.78___GCA_001788835.1:0.5033483206,((PCI24918.1|Bacteria___Patescibacteria-Gracilibacteria___GCA-2401425___GCA-2401425_sp002401425___73.15___GCA_002401425.1:0.3323625317,PIZ73603.1|Bacteria___Patescibacteria-Gracilibacteria___UM-FILTER-43-11___UM-FILTER-43-11_sp002792495___77.31___GCA_002792495.1:0.2114017001)99:0.0861820782,(OGJ63337.1|Bacteria___Patescibacteria-Gracilibacteria___Peribacterales___2-02-FULL-51-10_sp001788965___75.56___GCA_001788965.1:0.1988880728,((OGJ70407.1|Bacteria___Patescibacteria-Gracilibacteria___Peribacterales___01-FULL-54-110_sp001789045___54.49___GCA_001789045.1:0.1638309872,(PIR51815.1|Bacteria___Patescibacteria-Gracilibacteria___Peribacterales___2-02-FULL-49-16_sp002772605___66.98___GCA_002772605.1:0.0663344997,OGJ58580.1|Bacteria___Patescibacteria-Gracilibacteria___Peribacterales___2-02-FULL-49-16_sp001788955___70.75___GCA_001788955.1:0.0632978750)100:0.1479972326)100:0.0849826843,(OGJ62252.1|Bacteria___Patescibacteria-Gracilibacteria___Peribacterales___2-12-FULL-55-11_sp001787585___67.67___GCA_001787585.1:0.1956836560,((HAS33727.1|Bacteria___Patescibacteria-Gracilibacteria___Peribacterales___UBA9631_sp003483925___84.65___GCA_003483925.1:0.0951879019,PIR48877.1|Bacteria___Patescibacteria-Gracilibacteria___Peribacterales___1-14-0-10-55-24_sp002772745___79.17___GCA_002772745.1:0.1386632912)95:0.0344159785,(ALM13267.1|Bacteria___Patescibacteria-Gracilibacteria___Peribacterales___Peribacter_riflensis___79.08___GCA_001430885.1:0.1777967842,(PIQ75702.1|Bacteria___Patescibacteria-Gracilibacteria___Peribacterales___GWB1-54-5_sp002787035___78.62___GCA_002787035.1:0.0896850828,OGJ75626.1|Bacteria___Patescibacteria-Gracilibacteria___Peribacterales___GWB1-54-5_sp001787755___80.09___GCA_001787755.1:0.1046688326)100:0.0564159729)100:0.0615294569)95:0.0263795908)95:0.0461264501)100:0.1150454231)100:0.2310565655)99:0.0521741133)93:0.0436077244)95:0.0339429248)100:0.1824449259,(((PIZ00580.1|Bacteria___Patescibacteria-CPR2___UBA1875___GCA-2785325_sp002785325___79.67___GCA_002785325.1:0.3807893230,(KKR18672.1|Bacteria___Patescibacteria-CPR2___CPR2___UBA9978_sp000995065___69.44___GCA_000995065.1:0.0644885069,OIP24115.1|Bacteria___Patescibacteria-CPR2___CPR2___GWC2-39-10_sp001872945___68.81___GCA_001872945.1:0.0911590832)100:0.2722018225)100:0.0836015726,(PIZ86515.1|Bacteria___Patescibacteria-CG2-30-33-46___CG2-30-33-46___CG2-30-33-46_sp002792735___79.21___GCA_002792735.1:0.3465404167,(((OGB78136.1|Bacteria___Patescibacteria-Kazan-3B-28___Kazan-3B-28___Kazan-3B-28_sp001771185___72.77___GCA_001771185.1:0.0290940950,AKM84570.1|Bacteria___Patescibacteria-Kazan-3B-28___Kazan-3B-28___Kazan-3B-28_sp001029795___72.44___GCA_001029795.1:0.0247648715)100:0.1303088589,(OGB74381.1|Bacteria___Patescibacteria-Kazan-3B-28___Kazan-3B-28___RBG-13-50-9_sp001772255___70.79___GCA_001772255.1:0.0668956115,(OGB85337.1|Bacteria___Patescibacteria-Kazan-3B-28___Kazan-3B-28___2-01-FULL-49-10_sp001771275___74.09___GCA_001771275.1:0.0503578621,HCR41987.1|Bacteria___Patescibacteria-Kazan-3B-28___Kazan-3B-28___UBA10110_sp003524745___66.83___GCA_003524745.1:0.1395716939)98:0.0326023697)100:0.1247910256)100:0.2048007779,((OGD61985.1|Bacteria___Patescibacteria-UBA1384___XYA2-FULL-43-10___XYA2-FULL-43-10_sp001776195___65.24___GCA_001776195.1:0.1064398599,PIS07630.1|Bacteria___Patescibacteria-UBA1384___XYA2-FULL-43-10___1-14-0-10-43-13_sp002773985___69.44___GCA_002773985.1:0.1417839749)100:0.1038211478,((KKP89193.1|Bacteria___Patescibacteria-UBA1384___GWA2-35-9___GWA2-35-9_sp000991185___57.8___GCA_000991185.1:0.2990157493,PIU87282.1|Bacteria___Patescibacteria-UBA1384___GWA2-35-9___CG2-30-43-20_sp002780235___55.91___GCA_002780235.1:0.1425162151)92:0.0505658669,(OGD64832.1|Bacteria___Patescibacteria-UBA1384___2-12-FULL-50-11___2-12-FULL-50-11_sp001774395___66.5___GCA_001774395.1:0.3716694131,(PIT97526.1|Bacteria___Patescibacteria-UBA1384___UBA1384___1-14-0-10-41-12_sp002778735___75___GCA_002778735.1:0.2316959379,(PJB51054.1|Bacteria___Patescibacteria-UBA1384___GWA2-35-9___CG2-30-39-44_sp002789815___70.41___GCA_002789815.1:0.2233762883,(AKM81827.1|Bacteria___Patescibacteria-UBA1384___UBA12157___GWE1-39-12_sp001029735___68.7___GCA_001029735.1:0.1454682216,PIP21494.1|Bacteria___Patescibacteria-UBA1384___UBA12157___GCA-002773005_sp002771215___78.45___GCA_002771215.1:0.2348115573)99:0.0318042147)6:0.0173158675)94:0.0313778214)91:0.0373448634)91:0.0376458042)100:0.1440586038)100:0.0723983361)100:0.0577472941)100:0.0515312810,((PIZ57076.1|Bacteria___Patescibacteria-GCA-002792135___GCA-2792135___GCA-2792135_sp002792135___64.32___GCA_002792135.1:0.3521288453,(OGY32670.1|Bacteria___Patescibacteria-Andersenbacteria___UBA10190___HO2-45-11b_sp001817055___63.76___GCA_001817055.1:0.1122951254,(MAF81157.1|Bacteria___Patescibacteria-Andersenbacteria___UBA10190___GCA-2686445_sp002686445___61.52___GCA_002686445.1:0.2023338495,OGY34602.1|Bacteria___Patescibacteria-Andersenbacteria___UBA10190___UBA10190_sp001817065___69.91___GCA_001817065.1:0.1352820999)100:0.0720119989)100:0.3387256178)100:0.0531225149,((OGE85590.1|Bacteria___Patescibacteria-Doudnabacteria___UBA920___2-02-FULL-46-11_sp001779955___58.91___GCA_001779955.1:0.3257887032,(OGE79037.1|Bacteria___Patescibacteria-Doudnabacteria___UBA920___2-01-FULL-46-14_sp001779925___66.51___GCA_001779925.1:0.1990970884,((OGE89922.1|Bacteria___Patescibacteria-Doudnabacteria___UBA920___2-01-FULL-50-11_sp001777585___72.77___GCA_001777585.1:0.1280665977,PIR96782.1|Bacteria___Patescibacteria-Doudnabacteria___UBA920___1-14-0-10-41-10_sp002773695___70.3___GCA_002773695.1:0.2314366221)100:0.1776228004,(OGE80700.1|Bacteria___Patescibacteria-Doudnabacteria___UBA920___O2-02-FULL-48-8_sp001777575___66.06___GCA_001777575.1:0.1558188044,(OGE82748.1|Bacteria___Patescibacteria-Doudnabacteria___UBA920___2-01-FULL-44-21_sp001777655___63.89___GCA_001777655.1:0.0937907975,OGE86970.1|Bacteria___Patescibacteria-Doudnabacteria___UBA920___O2-12-FULL-42-9_sp001777665___69.31___GCA_001777665.1:0.1127895697)100:0.0535735568)100:0.0721056090)100:0.0489949086)100:0.0847860120)100:0.1494892945,((OHA53319.1|Bacteria___Patescibacteria-Paceibacteria___Terrybacterales___2-01-FULL-58-14_sp001824745___63.22___GCA_001824745.1:0.7169336649,((PIS05706.1|Bacteria___Patescibacteria-ABY1___Buchananbacterales___2-01-FULL-39-33_sp002773855___74.75___GCA_002773855.1:0.3961922047,KKR54914.1|Bacteria___Patescibacteria-ABY1___UBA11705___GWC2-39-14_sp000996245___71.78___GCA_000996245.1:0.3481946463)97:0.0651245226,((KKS94353.1|Bacteria___Patescibacteria-ABY1___GWA2-43-13___GWA2-43-13_sp000999025___77.72___GCA_000999025.1:0.4386764390,(PKM91031.1|Bacteria___Patescibacteria-ABY1___BM507___GCA-002840305_sp002840305___86.21___GCA_002840305.1:0.4609240278,OGF18748.1|Bacteria___Patescibacteria-ABY1___BM507___2-12-FULL-45-10_sp001777995___61.22___GCA_001777995.1:0.2882452480)100:0.0658587988)99:0.0611465480,(PIW95593.1|Bacteria___Patescibacteria-ABY1___UBA2196___2-02-FULL-39-13_sp002782365___62.27___GCA_002782365.1:0.4115178995,(OGH67971.1|Bacteria___Patescibacteria-ABY1___Magasanikbacterales___2-02-FULL-50-9b_sp001782975___52.88___GCA_001782975.1:0.4163842699,((PIP60890.1|Bacteria___Patescibacteria-ABY1___SG8-24___21-14-all-47-17_sp002786495___71.03___GCA_002786495.1:0.3010647954,(OGY90253.1|Bacteria___Patescibacteria-ABY1___UBA1558___2-01-FULL-52-15_sp001818365___56.27___GCA_001818365.1:0.4650503737,PJA46282.1|Bacteria___Patescibacteria-ABY1___SG8-24___UM-FILTER-41-35_sp002791275___62.21___GCA_002791275.1:0.3250351068)98:0.0653811248)78:0.0804811877,(KKU14222.1|Bacteria___Patescibacteria-ABY1___Magasanikbacterales___UBA10146_sp001001925___58.42___GCA_001001925.1:0.4318509197,(OGF20793.1|Bacteria___Patescibacteria-ABY1___XYB2-FULL-38-15___XYB2-FULL-38-15_sp001778095___70.1___GCA_001778095.1:0.3817563498,KKW41808.1|Bacteria___Patescibacteria-ABY1___Magasanikbacterales___GWA2-56-11_sp001004885___72.28___GCA_001004885.1:0.2720894803)44:0.0449396949)38:0.0115789602)51:0.0457922477)95:0.0380802880)34:0.0294658771)94:0.0565760003)96:0.0466048885)89:0.0264472874,((PID52179.1|Bacteria___Patescibacteria-Paceibacteria_A___Moranbacterales___GCA-2747515_sp002747515___70.83___GCA_002747515.1:0.3427091351,(KKR44814.1|Bacteria___Patescibacteria-Paceibacteria_A___Moranbacterales___UBA11712_sp000995965___89.5___GCA_000995965.1:0.2147500633,((HCP08887.1|Bacteria___Patescibacteria-Paceibacteria_A___Moranbacterales___UBA11098_sp003534085___52.06___GCA_003534085.1:0.0610582755,((HAT74650.1|Bacteria___Patescibacteria-Paceibacteria_A___Moranbacterales___UBA9630_sp003482885___67.53___GCA_003482885.1:0.0746269286,PIU80621.1|Bacteria___Patescibacteria-Paceibacteria_A___Moranbacterales___GCA-002790615_sp002780175___78.45___GCA_002780175.1:0.0812859279)94:0.0223880999,(HCU70187.1|Bacteria___Patescibacteria-Paceibacteria_A___Moranbacterales___UBA8518_sp003543115___72.11___GCA_003543115.1:0.0784003213,(PIW95073.1|Bacteria___Patescibacteria-Paceibacteria_A___Moranbacterales___GCA-002782345_sp002782345___64.85___GCA_002782345.1:0.1000009245,OGI28853.1|Bacteria___Patescibacteria-Paceibacteria_A___Moranbacterales___XYA2-FULL-43-15_sp001784815___61.48___GCA_001784815.1:0.0909823657)100:0.0261707620)93:0.0141186623)87:0.0031755306)99:0.0824972628,((KKW07027.1|Bacteria___Patescibacteria-Paceibacteria_A___Moranbacterales___UBA12053_sp001003855___65.76___GCA_001003855.1:0.0630641762,KKQ50886.1|Bacteria___Patescibacteria-Paceibacteria_A___Moranbacterales___UBA12068_sp000992325___58.22___GCA_000992325.1:0.0948759737)100:0.0604326642,(OGI17881.1|Bacteria___Patescibacteria-Paceibacteria_A___Moranbacterales___2-12-FULL-40-10_sp001784725___61.39___GCA_001784725.1:0.0873434563,((KKP83370.1|Bacteria___Patescibacteria-Paceibacteria_A___Moranbacterales___UBA9337_sp000990945___51.9___GCA_000990945.1:0.1587553452,KKP71191.1|Bacteria___Patescibacteria-Paceibacteria_A___Moranbacterales___UBA12151_sp000990585___66.05___GCA_000990585.1:0.1101907721)100:0.0339440615,(PIW93692.1|Bacteria___Patescibacteria-Paceibacteria_A___Moranbacterales___UBA1568_sp002782305___70.79___GCA_002782305.1:0.0792022451,OGI21346.1|Bacteria___Patescibacteria-Paceibacteria_A___Moranbacterales___UBA1568_sp001786575___69.47___GCA_001786575.1:0.0473457610)100:0.0799431954)83:0.0141201806)92:0.0136036197)98:0.0232189045)100:0.0344103822)100:0.0715438442)100:0.1446026206,(OIO47392.1|Bacteria___Patescibacteria-Paceibacteria___Portnoybacterales___CG1-02-40-25_sp001872305___61.89___GCA_001872305.1:0.2823290272,((KKS38470.1|Bacteria___Patescibacteria-Paceibacteria___Sungbacterales___GWA2-42-14_sp000998135___64.32___GCA_000998135.1:0.5343255935,((KND49382.1|Bacteria___Patescibacteria-Paceibacteria___UBA9983_A___C7867-001_sp001189215___75.29___GCA_001189215.1:0.3977526815,OGG62126.1|Bacteria___Patescibacteria-Paceibacteria___UBA9983_A___HO2-49-34_sp001781205___85.48___GCA_001781205.1:0.3589942055)100:0.0675498724,(OGI86007.1|Bacteria___Patescibacteria-Paceibacteria___UBA9983_A___UBA9973_sp001787035___51.06___GCA_001787035.1:0.3535546852,(KKW10207.1|Bacteria___Patescibacteria-Paceibacteria___UBA9983_A___UBA10002_sp001004005___67.82___GCA_001004005.1:0.2187283598,OGH51542.1|Bacteria___Patescibacteria-Microgenomatia___Levybacterales___GWB1-37-8_sp001782645___50.03___GCA_001782645.1:0.1494791765)100:0.1019813914)100:0.0636496116)100:0.0932835047)100:0.1194700162,(KKU11219.1|Bacteria___Patescibacteria-Paceibacteria___UBA6257___GWF1-45-5_sp001001795___58.8___GCA_001001795.1:1.0789082848,(OHB22016.1|Bacteria___Patescibacteria-Paceibacteria___UBA6257___WO2-01-48-18_sp001824435___58.69___GCA_001824435.1:0.4001640468,((PIR98374.1|Bacteria___Patescibacteria-Paceibacteria___UBA6257___1-14-0-10-41-28_sp002773755___60.12___GCA_002773755.1:0.4288649917,(AKM78727.1|Bacteria___Patescibacteria-Paceibacteria___UBA6257___UBA9933_sp001029635___69.39___GCA_001029635.1:0.5426473380,MAF80206.1|Bacteria___Patescibacteria-Paceibacteria___UBA6257___GCA-2686365_sp002686365___66.48___GCA_002686365.1:0.4010966300)91:0.1247185898)84:0.0630920323,((PIR88547.1|Bacteria___Patescibacteria-Paceibacteria___UBA6257___1-14-0-10-44-23_sp002773475___57.26___GCA_002773475.1:0.3586315015,PIR86706.1|Bacteria___Patescibacteria-Paceibacteria___UBA6257___1-14-0-10-49-15_sp002773415___56.1___GCA_002773415.1:0.2602831702)100:0.2068989368,(PIR89116.1|Bacteria___Patescibacteria-Paceibacteria___UBA6257___1-14-0-10-40-38_sp002773535___61.19___GCA_002773535.1:0.4218964868,PIR05225.1|Bacteria___Patescibacteria-Paceibacteria___UBA6257___1-14-0-20-35-14_sp002796205___60.69___GCA_002796205.1:0.3910629533)94:0.0842789971)94:0.0727093554)90:0.0890563298)100:0.1742674308)95:0.0910898412)99:0.1127894354)99:0.0709021991)97:0.0879955242)97:0.0356758762)99:0.0485203539)98:0.0434408687)96:0.0421914623)96:0.0608114234)99:0.0751993087)100:0.0634994863)47:0.0279494973)98:0.0567031492)72:0.0386536910)61:0.0393505303)78:0.0570729125)94:0.0902166986)88:0.0345939633)45:0.0399106609)85:0.1230132042)90:0.1276439979)94:0.1179316654)44:0.1925731441)20:0.1005568117)41:0.2083757972)30:0.1694031081):0.16252633605);
