# Supplementary material for: Early origin and evolution of the FtsZ/tubulin protein family
Source: Front Microbiol. 2023 Jan 10;13:1100249. doi: 10.3389/fmicb.2022.1100249 (PMC9871819; doi:10.3389/fmicb.2022.1100249)
Supplement: Supplementary file 2 [file Data_Sheet_2.ZIP › DATA/fig6/Prokaryotic_tubulin_cetZ.gt10.afa]

>sp|Q56YW9|TBB2_ARATH
--MREILHIQGGQCGNQIGAKFWEVVCAEHGIDPTGRYTGDSD--LQLERINVYYNEASCG-RFVPRAVLMDLEPGTMDSLR-SGPYGQTFRPDNFVFGQS-----GAGNNWAKGHYTEGAELIDSVLDVVRKEAEN-CDCLQGFQVCHSLGGGTGSGMGTLLISKIREEYPDRMMLTFSVFPSP-KVSDTVVEPYNATLSVHQLVENADECMVLDNEALYDIC-FRTLK-----LTTP-SFGDLNHLISATMSGVTCCLRFP------GQLNSDLRKLAVNLIPFPRLHFFMVGFAPL----------TSRGS----QQYRSLTVPELTQQMWDSKNMMCAAD-PRHGRYLTASAMFRG---KMSTKEVDEQMLNVQNK-NSSYFVEWIPN-NVKSTVCDIPPT--------GLKMASTFIGNSTSIQEMFRRVSEQFTAMFRRKAFLHWYTGEGM------DEMEFTEAESNMNDLVSEYQQY
>sp|Q9UJT1|TBD_HUMAN
---MSIVTVQLGQCGNQIGFEVFDALLSDSHSSQGLCMRENEA--YQASCKERFFSEEENG-VPIARAVLVDMEPKVINQML-SKAAQSKYGQHACFCQKQ-----GSGNNWAYGYSVHGPRHEESIMNIIRKEVEKC-DSFSGFFIIMSMAGGTGSGLGAFVTQNLEDQYSNSLKMNQIIWPYG--TGEVIVQNYNSILTLSHLYRSSDALLLHENDAIHKIC-AKLMN-----IKQI-SFSDINQVLAHQLGSVFAESSF-------------LGDLMEHLVPHPEFKMLSVRNIPH----------MSENS----LAYTTFTWAGLLKHLLISNAKMEEGP-PLSGTSIANLVILRG--------DVSADVEGFK---DPALYTSWLKP-AFNVWKTQRAFS--------KYEKSAVLVSNSQFLVKPLDMIVGKAWNMFASKAYIHQYTKFGI------EEEDFLDSFTSLEQVVASYCNL
>PWI48967.1|Archaea_Asgardarchaeota-Heimdallarchaeia_B3-JM-08_sp003144275
MSEASVFAIGIGECGSNLVGSYLAKSEKGEL------------------------------PTRIREYLVMNTDRGDLLKARK------ISSKRTLLYSDA---EIGVGGKFSAGYESVIDS-EDIILNQLQALG---YEGISGFCIFTSFGGGTGCGGTPALIRLLRKRFAEQEIYVFGVLPFV---NQSSE-AVNSVWALSKLLRLPDLILLLSNNTMLSRVLADLITREKGLVTRPAFVELVNPLALESIAEMLSPGVPELGKE--VLPTTDIGDFALKLDS---------VVVPA----------MFDDLSIFPVGDVGNQLAAAVEYTAAHC-SLTNMTNPAAS---SVFSVLSGPKEIARVEDPKALSPFLA--------------KGASISPTYCAYD-----DEKAR-ASLLLLFGLPR-IPELYDILEEAKSLIDSELKQHWFKRSGT------TKQELEDAVSDLEKLFGYYITP
>WP-014555346.1|Archaea_Halobacterota-Halobacteria_Haloquadratum_walsbyi
MTGNKWQMIGVGGAGNHILDAILLRRETLREQNS---------------PLAQVWD------GGLADYAGLNTNIAELGNTFYDRAFSREKLITNGMIGYRHHNYSGAGRNWKVGRTLMQKD-FEDEKNAIKDRLDVDLEASQAVMLIHSVTKGTGCGSTPVLAKNIRNLVLSKPILSSVVLPSE--TEFGASEMVRGVVGMAYLSKHVDGIIPFDNSKLDAQR-TD-FAVDIDQYNPP-MYTDVNRLLVTFLEAFTMSSTPQSADTRISGEVFDVPDSFRPVQRYSVASER--AYTPA-----VMAPVIGTTSA---SRFDRARLDTLARSTLLQG-QLVDFD-PKSA--WGGTFMAYGPAEKMEELEPLLQDGELTSILSGQDFLAREQYSSVDIYVNQLVVP-----HVDNV-----YLWGLPN-LPTLERMYKHARELV---------------EQSENEAQELREAWETIEPLFDCLGRE
>WP-089806311.1|Archaea_Halobacterota-Halobacteria_Halogeometricum_rufum
MYGKKWYVIGVGGAGNNIVDAILLRRRTLDERDA---------------DRAYIWQ------GGLAGYGMLNTNISELEQTYYVKQYVRNDLLSNTLIGMGGHDGTGMGYRWDTGAKVVEYD-FEGEKNAFRDRWDLRIRDSQAVMFVHSVTKGTGCGSTPVLAEKLREHVVGKPVLSSVVLPSQSESRQGGRPKTNGVVGLARLSQAVDAVIPFTNDRLERAE-GD-IHPEIADYNPP-QYASLNRPLVAYLEAFTLTSTPQLLSQRAKGDVFDVSDSFRPAQDYPASIPL--DETPA-----VLAPVLGRLRG---SEMTESSLDLLVRNTLLQN-KLADFD-PSTA--WGGQFLVYGPDSKMERIRRHVTDGTMQEILNREEFLDGANTETVDVQINQLSVP-----YLDDV-----YLWGAPE-MPALESMYEHARDI----------------KEGGSQGESLREVWPHVESLFDCLGRE
>WP-092734419.1|Archaea_Halobacterota-Halobacteria_Halopenitus_persicus
MYGKKWFMIGVGGAGNNILDAVLLRRDTLRRNNE---------------NRALIWE------GGLAGYGILNTNIAELEQTYYERGYSRQQLMMNAIIGQGAHGYQGMGRRWDHGKQVMERD-FEDGRNPFRERWDMDIQDAQAIMFVHSVTKGTGCGSTPVLARKIREEVISKALLSSVVIPSEGNGMSGGKARVNGVVGLARMSAAVDAIVPFDNERLEAAG-AD-ITPRIDGYNPP-HYADLNRPLVAFLEAFTMSSTPQFVKQSIHGDVFDVADSFRPVEDYPLDLDA--DHRPA-----ILAPVLGRARG---ETINRSQLETLISNALYQN-RLAKFD-PETA--WGGTFLLYGPERKMDEVSRLVSDGVARDILASEDFLDAANQESVDIHVEQLVTP-----DLDDV-----YLWGTPR-MPSLERMYDHAKNI----------------KEGNSQAENLREIWEYVEPLFSCLGRE
>OLS26264.1|Archaea_Asgardarchaeota-Heimdallarchaeia_LC-3_sp001940645
MAQAEIFAIGLGECGSNLVASYFGDKKTGATK-----------------------------SSRIRDYLIMNTDRTDLTKTRE------ISKNRTLLYGNV---DIGVGGRFMDGLKTVEES-KELIFNQLRELG---FEGVNGFVLFTSLGGGTGCGGTPALIKLLRKRFEQEEIYVIGVLPFA---DQSSE-SINTVWSLSHLLRAPDLILLLSNRTMLNRVLSDLLQDRIGGFTKEEFIDLINPLAMEAIDYMLSPGIAEVGKT--VSPTTDLADYSRKLDS---------VVVPV----------LFKDVPFFPVGDLENQFQTIMNFSVTKQ-SLTDMKKPDAE---SVYAIFSGSKEISRVESPKTLKNYIA--------------KGAAVTHSFISYD-----HE-VN-PALLMLFGLPK-VPEIKDILEEAKALIRSNLKEHWFQRSGV------GKDVLEQAVTDLEQLFGAYIKE
>tr|Q8IK81|Q8IK81_PLAF7
-MVREIIFLHVGQCGNQLGHEFWSVAIKEQLNKKLND-KEKN-----NDSMSSFFFEENNNENLKARAILIDTETGVANEIM-KSTISPYIDENNIFTQQS-----GAGNNWSQGYMYYGKMYENIIDNIIRRNVEK-CDSLQSFYITSSLGGGTGSGLGSYILEMLSDTF-REIKFSNCVFPSV--CDDVITSPYNSFFALNKIHEFSNCVLPVSNDALLNILNSKKLR--EIDINSVNDYSKMNNIVANVILNLTSSMRFE------GSLNVDINEICTNLIPYPFFNFLLSSLSPC----------IESES--------IRTFDHLFKNVLSQNNQMLIAN-PKDGLSLSMAFLVRG---NINISDVTKNVLLIK---NNLNILKYNKD-ATKIGICNVSPL--------NQPYSLLCLINSCEIRNTFLQILERFNKLFKRKAHLHHYLEY-L------SMDDILEFKEKIQNLIFEYSYI
>ODS40989.1|Archaea_Altiarchaeota-Altiarchaeia_WOR-SM1-SCG_sp001723835
---MEVFTLGIGECGRNMTLKLYKIMHENRFKNLLRH----ESVTGEIRRIKSFMDEM---EEKIPDKIGVAGDKGKINLIRI----------------HASHAGGGVGGLWHTAASIAMEF-VNKDVKGTKHAKEILSEYFDCINIFNSAGGGSGCGAGPVLMEYLIDLSEKKGHTATIALPFK---DEVGQWDANAASNIGRYSKHCDAIIIADNEYAENLAGDSRAH----------AAGMVNEMLAHVWMWMPASLKTGTEQ---RTKDFESTDFRRMLSR---------PVVPC----------FART-----QQLEDVDFRGLVETTMRDG-SMVNCN-PETS--RKVMVIVVFPSGYASYVEINELRKYLIDEFN----------KKKDVSVEYLCSDA----IKDEV-HVIAFLTSP---IPRFLELYETFKNYLKEQMIEDIYIAASL-RR---QKKKRDEVVQEIRDYENAYSLF
>WP-089698615.1|Archaea_Halobacterota-Halobacteria_Halogranum_gelatinilyticum
MYSGKWFVFGIGGAGNGILDSILLRRETLNHDRRL-------------LDLSGVW-GP----GGLNGYLMMNTNDSELQKTYYDREWDATTMQEQAVLGSG----SGKGRDPIAGEETARSD-IMEPDIGFFDNSFVTVNTAQAVLLLHSIENGTGTGVSPVVAEFLRKNGEDKAMVSAAVIPNDL------AEPINLMYGLGGLSPHVDSIILFQNKKLGAKS-LDHLHAEIDFGQKF-GHKKQNQSLVRFLEAFTLTSNV-----DASGDGLDVRDTYQPIKRYPKRRSV--DYVPA-----ICAPVLNSTSA---GEINESVVETLVDRTLESG-KLLDFD-PKTA--WGGAFLLFGPEEKMKPVRDLQSRGDIEAMINSY-----VTDPTLRMDVKMLTSE-----SLDEL-----YLWGVPQ-IPALEQARDQLEMF------------------SHMIYDDLKKRMNDIDAICDHLGIG
>PSQ38650.1|Archaea_Halobacterota-Halobacteria_Halovenus_sp003022845
MTSKKWLIIGVGGAGNHILDAILMRRDTLLEQNK---------------TLADIW--D----GGIAGYLNLNTNRNEVLETYYDKEYSPEALVTNCMIGHNQHAYSGAGRDWKRGRDFIEYD-FEDERNAFVERWDVDLGGAQAVMLVHSVTKGTGCGATPVLADNLREMLATKPILSSVVLPSE--DEFGGSEMIRGVIGMARLSKSVDGIIPFNNAQLEQIR-SD-LAVDVNQYNPP-KYRDINQLLVAFLEGFTMSSTPISYDARISGDVFDVPDSIRPAVQYPATNEL--DYDPA-----MMVPVLGRHN----SPTDENDLDTLVRSTLLQG-QFIDFK-PNTA--WGGTFMVYGPEDKMDELSGLLMDNRLKEIIGGEDFLDRGSTESVDIYVDQLVVP-----QVDSV-----HLWGLPR-LPTLEQMYEHAEQLV---------------SNSNSQAEALDDIWNYVETVFSHLGRE
>sp|P32255|TBA_DICDI
-MGREIISIHIGQAGVQVGNSCWELYCLEHGIERDGSIPADRKQSNLNKDLGTFFSESTNGKKVVPRAIFLDLEPTVIDEIR-TGDYKNLFHPEQLITGKE-----DAANNYARGHYTVGKELIDVCVDRIRRLADQ-CDGLQGFLVFHSVGGGTGSGFGSLLLQKLALDYGKKSKLDFCVYPSP-QVSTSVVEPYNSVLSTHSLLEHTDVSFMLDNEAIYNIC-KNSLD-----IEKP-TYTNLNRLIAQVISSLTSSLRFP------GQLNLDINDIQTNLVPFPRLHFVLCSYAPV----------ISREK----AHHETITVDNITSAVFSEKNIMAKCQ-PNLGKYMACCLMYRG---DIVPKEAQKAVQNIRSESRNVSFVDWSPT-GFKCGINNQAPVSTKDSEMAEVKKSVCMLSNTTAISQVFSRINHKFDLMFVKRAFVHWYVGEGM------EEGEFAEARDDLLALEKDYESV
>sp|A6NHL2|TBAL3_HUMAN
--MRECLSIHIGQAGIQIGDACWELYCLEHGIQPNGVVLDTQQDQHTNASFDTFFCETRAG-KHVPRALFVDLEPTVIDGIR-TGQHRSLFHPEQLLSGKE-----DAANNYARGRYSVGSEVIDLVLERTRKLAEQ-CGGLQGFLIFRSFGGGTGSGFTSLLMERLTGEYSRKTKLEFSVYPAP-RISTAVVEPYNSVLTTHSTTEHTDCTFMVDNEAVYDIC-HRKLG-----VECP-SHASINRLVVQVVSSITASLRFE------GPLNVDLIEFQTNLVPYPRIHFPMTAFAPI----------VSADK----AYHEQFSVSDITTACFESSNQLVKCD-PRLGKYMACCLLYRG---DVVPKEVNAAIAATKSR-HSVQFVDWCPT-GFKVGINNRPPTVMPGGDLAKVHRSICMLSNTTAIVEAWARLDHKFDLMYAKRAFLHWYLREGM------EEAEFLEAREDLAALERDYEEV
>sp|P52274|TBA8_CAEEL
MDGRECVSIHIGQAGAQIGNACWELYCIEHGLDEAGFLKEEEKN-KKQQSLQAFFSESMNG-KHVPRAIYVDLEPTVLDEIR-NGVYGNLFHPDQIINGKE-----DAANNYARGHYTIGKELIDVVLDRIRKQTEN-CEGLQGFLVFHSFGGGTGSGFSSLLMERLSVEFGKKSKLEFSVYPAP-QVSTSVVEPYNSILTTHTTLELSDCSFMVDNEAIYDLC-RQKLH-----VERP-SYSNLNRLIAQVVSSITASLRFD------GALNVDLNEFQTNLVPYPRIHFPLATYAPV----------ISADR----AHHEPLSVQDITHMCFEKANQMVKCD-PSAGKYMAVCLLYRG---DVVPKDVNAAISSVKAK-RGINFVDWCPT-GFKVGINYQAPITVEGGDLAKVHRAVCMLSNTTAIAEAWARLDHKFDLMYSKRAFVHWFVGEGM------EEGEFMEARDDLAALEKDYAEV
>sp|B9DHQ0|TBA5_ARATH
--MREIISIHIGQAGIQVGNSCWELYCLEHGIQPDGMMPSDTTVGVAHDAFNTFFSETGAG-KHVPRAVFVDLEPTVIDEVR-TGTYRQLFHPEQLISGKE-----DAANNFARGHYTVGKEIVDLCLDRVRKLADN-CTGLQGFLVFNAVGGGTGSGLGSLLLERLSVDYGKKSKLGFTIYPSP-QVSTAVVEPYNSVLSTHSLLEHTDVAVLLDNEAIYDIC-RRSLD-----IERP-TYTNLNRLISQIISSLTTSLRFD------GAINVDITEFQTNLVPYPRIHFMLSSYAPV----------ISAAK----AYHEQLSVPEITNAVFEPASMMAKCD-PRHGKYMACCLMYRG---DVVPKDVNAAVGTIKTK-RTVQFVDWCPT-GFKCGINYQPPTVVPGGDLAKVQRAVCMISNNTAVAEVFSRIDHKFDLMYAKRAFVHWYVGEGM------EEGEFSEAREDLAALEKDYEEV
>tr|B9PGQ9|B9PGQ9_TOXGV
--MREIISLHIGQAGVQVGNACWELFCLEHGIGSGGRRVDQVNGGSSDSSFNAFFAETAQK-QYVPRCVMVDLEPTVVDDVR-KGSYGKLFHPDYLLSGKE-----DAANNFARGYYTVGREMADTVMECIRRLADN-CDGLQGFLVFHAVGGGTGSGLGCHLMETLSVEFARKPKLNFCVWPSP-QVSTSVVEPYNAVLSSHSLLEYTDVAVILDNEAVYDIC-RRNLD-----IQIP-SYCDLNRIIAQVISSVTTSLRFD------GALNVDMTEYQTNLVPYPRIHFLLTSYAPL----------LSASK----YRHEQMNVREITVAAFEERNMMAKCC-PSKGKYMACCLMYRG---DVTPKDVNAAMGTIKSR-RDINFVDWCPT-GFKTGLNYQPPTFVPDSHLAAAPRSVCMMSNSTAIKEVIQRIDIKFDKMYSKRAFVHWFVGEGM------EEGQLTEARDDLAALERDYDEV
>tr|Q54TA6|Q54TA6_DICDI
--MREIISIHIGQAGIQVGNSCWELYCLEHGIDKDGTFKKDYKRG--DVKYETFFRESSTKDKVVPRSLFIDLEPTVIDEIR-SGDYRELFHPNQLINGKE-----DAANNYARGHYTVGKELLDLSLQRIRELTDE-CDGLQGFFLFHSVGGGSGSGFGSLLLQKLASEYGKKSKIDFCIYPSP-QVSTAVVEPYNCVLSTHSLLEHCDVTFMLDNEAIYDVC-KKKLH-----IERP-SYANLNRMIAQVISSLTSSLRFP------GQLNVDINEFQTNLVPFPRIHFLLASYAPL----------ISIEN----ANHEQVTVSAITNSVFSNDNLLAKCD-PSSGKYMSCCLLYRG---NMTPNEAQTAVADIKTQSKTVNFTSWSKT-GFKCGINSSIPTVVPGGDMANIEKAVCLLSNTTSISQIFNRLNRKFSLMFEKRAFVHWYVGEGM------EEGEFAEARDDLLALEKDYESL
>WP-078814050.1|Bacteria_Verrucomicrobiota-Verrucomicrobiae_Prosthecobacter_debontii
MKVNNTLVVSVGQAGNQIASSFWRTLCLEHGIDPTTAQCKSGA--APKGNWSAFFSDGSSA-SYVPRSVMVDLEPSVINQIK--ATTGSLFNPANLITRME-----GAGGNFAVGYMGAGREVLPEAMARLDYEISK-CDHVGGIIVLHAIGGGSGSGFGSLLIEEIKEKYPEHPILSCAILPSP-QVSSVVTEPYNTVFALSTLRRFADACLIFDNEALFNVA-FRRWG-----IESP-SVDDLNLLITEALAGLTAPMRFS------GFLTVELRELLTNLVPQPSLHFLMCTFAPL----------TPPHQ----SKFEEMGIEEMIESMFRNESMFAACS-PMEGRFLSTAVLYRG---VMEDKQADAALASIRGR---LPLTYWIPT-AFKIGYVEQPGI--------THRRSVVLVANNTEVSRVFERICSNFDKLWQRKAFANWYLNEGM------SEEQITAMRASAQDLIQSYRVA
>sp|P52275|TBB2_CAEEL
--MREIVHVQAGQCGNQIGSKFWEVISDEHGIQPDGTFKGETD--LQLERIDVYYNEANNG-KYVPRAVLVDLEPGTMDSVR-SGPFGQLFRPDNFVFGQS-----GAGNNWAKGHYTEGAELVDNVLDVIRKEAEG-CDCLQGFQLTHSLGGGTGSGMGTLLISKIREEYPDRIMSSFSVVPSP-KVSDTVVEPYNATLSVHQLVENTDETYCIDNEALYDIC-YRTLK-----LTNP-TYGDLNHLVSLTMSGVTTCLRFP------GQLNADLRKLAVNMVPFPRLHFFMPGFAPL----------SAKGT----QAYRALTVAELTQQMFDAKNMMAACD-PRHGRYLTVAAMFRG---RMSMREVDEQMLNVQNK-NSSYFVEWIPN-NVKTAVCDIPPR--------GLKMAATFVGNSTAIQELFKRISEQFTAMFRRKAFLHWYTGEGM------DEMEFTEAESNMNDLISEYQQY
>tr|H2L2E8|H2L2E8_CAEEL
MNMREVISIHVGQAGVQIGNACWELYCLEHGIQPDGTMPSDQQ--ADGESFTTFFSDTGNG-RYVPRSIFVDLEPTVVDEIR-TGTYKKLFHPEQMITGKE-----DAANNYARGHYTVGKELIDTVLDRIRRLADN-CSGLQGFFVFHSFGGGTGSGFTSLLMERLSVDYGKKSKLEFSIYPAP-QVSTAVVEPYNSILTTHTTLEHSDCAFMVDNEAIYDIC-RRNLS-----VDRP-SYTNLNRIISQVVSSITASLRFD------GALNVDLNEFQTNLVPYPRIHFPLAAYTPL----------ISADK----AYHEALSVNDITNSCFEPANQMVKCD-PRHGKYMAVCLLYRG---DVVPKDVNTAIAAIKTK-RTIQFVDWCPT-GFKVGINYQPPTVVPGGDLAKVPRAVCMLSNTTAIAEAWSRLDYKFDLMYAKRAFVHWYVGEGM------EEGEFTEAREDLAALEKDYEEV
>PKL54634.1|Archaea_Halobacterota-Methanosarcinia_Methanoperedens_A_sp002839545
--MLNILLIGVGQCGNRILDSINREAFGGG-------------------VVSKYYGKF----VSNVQTIAINTAVNDLKELRY------TKSRDRIHVPY----LHGVGANRNVGKDCFEDN-KELLLRAIEE-----RGDFDVAFVIASASGGTGSSFTPPLIEAMKERY-NFNVYGILVLPFR---EEGSIYLQNSIFCLKELMSGGDGTIIADNEFLKNLG-KD---------IKA-AYDGINHTIAQRFLFLLKALDSEMM------MVTDLGDFKTVMAAGSKLATI--GYGEA---------------------SNNLTIKSTIKQSLSHGGLLFQIDPYKEA--TRAMMIIEGDKKYLNINDITTEVDRLSSDIGHV--------KGVLLRDGVMP-------------RVLTVLS-IGA-SVELDRLFNIGVEAI--EKERG--------KKEQI-AMQNLSISNKMDGLEPMY---
>WP-011020991.1|Archaea_Halobacterota-Methanosarcinia_Methanosarcina_acetivorans
MFLLNILIIGNGQCGNRILDSINRHALGGGKSCG---------------KLARFYSRF----KSHVETLALNTAINDLKEMKF------TKAKDRIHIEH----LHGVGANRNVGKQVFEEK-KEIIMRQIED-----RGNFDMAFVITSASGGTGSSFTPLLVKEMKKRY-NYPVYCLVVLPFR---EEGTLYLQNTAFSIQEIRQNADGIILADNQYLKNIG-GS---------IQE-AYDGINDMIAERILFLLDALDSEMM------MVTDLGDFQTVMSGGAGLATM--GFFRA---------------------DKEIPIKTAIQNSLSPSSLLFSTDVYEEA--SRAMIVIKGDRKYLSIDDISTEIEKLSGAVGHV--------KGIIVRSGEYP-------------QVLSVLT-LET-AREMENLYSVAVQAI--NQEKA--------KKQRVEGSKMEKAFSQIEGMEPEY---
>PXF56857.1|Archaea_Halobacterota-Methanosarcinia_UBA203_sp003194445
--MLNILVLGLGQCGNRILDAMNREAFGRGG------------------TFAKYYTKF----PASVKTIAINTAINDLKGLVD------TRARDRLHVPH----LHGVGANRTIGKRVFEEN-KEIIMSEIDK-----RGTFDLIFIITSAAGGSGSSFAPLLIRELKETYTNAPVVCITVLPFR---EEGSIFLQNAAFCLKDVIDEPTGVLLVDNQYLKKYA-GD---------IKS-AYDKINNTTARRLLFLIEALNSEML------MVTDLGDLKTVMNGGIGIGTM--GFYEA---------------------SKDSTIKSAILGSFKPSGLLFPTNVYKEG--ARAMLIIKGDKKYLDLDLITKTIEELSTEIGQV--------KGVLVQRGR-P-------------RVLSLFT-LNS-VPELEKLYATAAEAI--RFEKE--------RRDRS-RNQLDSAFSHIEDLEPIY---
>PTD94697.1|Archaea_Halobacterota-Methanonatronarchaeia_PZKD01_sp003034855
M-ALDVLLLGVGQCGNRILDEINKQAFGGGG------------------RFAKYFSSF----PSNVTTIALNTSKNDLRELDF------TKARDRIHTPH----LHGVGANREEGKECYKDN-RDVIFNAIEK-----KDSYDVCFIINSAGGGTGSSFSPLLVNDLKERH-DFQLYNIVVLPFR---SEGTIFLQNTAFSLRELSDSSDGLFLVDNEFLKRSERES---------IHS-AYERINRMVAERILFLLKALDSEMM------LVTDLGDFKTVMEAGKGFATM--GFFDS---------------------SDNVAISQAIKKSLSPSGLLFDADIYNEA--ARAMVTIQGKKESLDMEGITKEIDKLADEIGHV--------KGVVVSEGN-P-------------KILSVVS-LDD-SETLDDVYDKAVEAI--KIEKK--------KKK--LREKSEEVFDKIDGMEPEY---
>WP-094531742.1|Archaea_Halobacterota-Halobacteria_Halorubrum_halodurans
---MRLGIIAYGRAGCRIAAAFKRREKRSM---------------------------T----HLSEFIMLADTASQQLIDVDV------IDDDWKAVYGEPRFAGTGTAGKLGPGVEAAKAT-TQNIESVLQYSGT--RSNIDAFLVIGSLGGGTGGSGAPVAAKYLTGITGSTPVYGVGVLPAP---CEPDIYTVNAARSIQSFAAATDTVLLFDNKTLGVAEPDS--HPDVPDPASD-VFGPVNKTIAELIHTVFAADTRTTGS-ELPGAVADQDDITSVLGT-GGLSTV--SFVEKSLPRPARPGVVGRAARFLNWPHPTDLVEYVASTDAS---MLPPVT-PDDA--ARTLTLLTGPRDHLHASHVTDTADWAVEAF-----------ENELTVVKADPRR-----RAKAV-SLLTVCSGIGI-PPRVEDLLSDAEHVA--REVQQ--------QQQQQ-SRERDP--KSVNVFDDDSTRI
>GBE54332.1|Archaea_Hydrothermarchaeota-Hydrothermarchaeia_BMS3B_sp002897955
M----LSLVGIGGAGCRIVDAFYKKEPFSSILSKFSH----T--------------------KEDITGVAIDTSSDSLTSLRN------IPMENRVLIGKSRAKGHGTGASVELGRKIVNEE-LELAMNTIRKVN---RDKPDFFFVIAGIGGGTGTGGAGIIADRLKKYY-NTPVFGVIILPSL---GEGTHYMKNAYSGFINLSKNFDGVLVQDNNVLTNRG-ED---------ITT-SRKIITTSTVRFFNTAE------------------AHEISQAVK--GKVAGF--GYMRV--------------KNE--SMSAKDAIQKLIRDK-----MYINLD-NAKP--EEFYLILRGNLNSFYGE--NFAREWIKNKYD----------AGLNIRMKDAS-------GSKNL-DIATMVTGIENIFNVEEETNIEKEKSI---------------------PPDLEDLLSDIQSL-------
>GBE17888.1|Archaea_Hydrothermarchaeota-Hydrothermarchaeia_BMS3ABIN16_sp002923215
----MLYLVGVGGAGSKIVDALYQKNVVKKLIARIQS----E--------------------QNTVIGVAIDTS-EKLKTLSN------IPEKNVVLIGKSRVKGHGTGVDVALGRKIVTEE-LGLAMNKLSGVV---KKKPWLVVFFSGLGGGTGTGGTPVIAKKVKEVY-KTSTLGVFVLPSA---GEGRVYTKNASENLESVLSSVDGSIILDNNVVTDKG-ED---------ILS-AHKHVNQLIQGFFRMID------------------ESFLERCL---GERTSI--AYYKP--------------SSD--HLSIKDAVETMLRDS-----FYLKFE-LESA--DKIVFIARGNLSYLYGH--DFAQGWAQNRF------------GVELEYEFYDEP-----GSNSL-ELGLLVIGTKDLNGRFDEVKEVAGKKE---------------------TSELDDLLKDIHSIF------
>ESS06595.1|Archaea_Halobacterota-Halobacteria_A07HB70_sp000496195
---MRLALIGVGGAGGRVVDAIRAVEAAESR--------------------------Q----LCDGNLLTVDISRTGGVEYDH------VPRERQVTIGDTRRGEDGAAGDQDLAVDVARAD-APEIRRALDSIT---MRDLNGVLVVAGLGGGTGSGAGAVLVERLQQLY-DEPVYVLGVLPTA---DEGGHAALNAARSLRSVVPAADSTLLFDNDRWVGSDVDT---------DAE-RYARANRELASRTVALFARSN-PGPR-SIGANTIDSSDLVRTLSP-GGVASV--GRATTELDTDLRALLPGRHGEDGSERTDAGKIQSLVSRATNSR-LTLPCE-VSSA--ERVXXXXXGASRAL------------ASGS-----------RRRPTRLRSSPAT-----TRDPA-RRL------------------------SPTSPASP----GSTLSTSR-TDPLSPPDGVVSRLHGDGPRP
>PSQ48309.1|Archaea_Halobacterota-Halobacteria_Halovenus_sp003022725
M-RMDVVAVGVGGAGGRIVDELHRDDAGRS---------------------------V----SYLAASRVFDTDTSSLGALDR------VPSDARHPFGTLEFDGSGADSDADAARDAAADQ-ATELRRELDEVI---TTSVTGILLVAGLGGGTGPGATPVLAEELTRVY-DRPVHCVSVLPTG---DD-ETACENAARGVEALDSVVDCQIAFDNDAWIGED-DS---------LED-RLPALNRELADRLGSLLVAGEVEAAS-PVGESVLDETDVAATLDA-GGLATI--GHASAPVSKFLVGRLKGSLLEDASDMERREAVTSTLQWAVRGQ-LTLDCD-PAES--TSALVLFSGPPDWLHRGAVADGRDWVAELS-----------TNAELRSGDAPVP-----GGDSI-SVLVVFAGIER-APRIEDLQWYGG---------------------------------------------
>WP-011322783.1|Archaea_Halobacterota-Halobacteria_Natronomonas_pharaonis
---MKLVAIGAGQAGGKVLDRLLEHDARHPG-------------------------------TFLAHAVAVNTAEPDLQALDA------VPEESRLLIGQSTVGGHGTGTDPETGRECAREA-ESEIQSAIDHAP---TSSIDGFVVIAGLGGGTGSGAAPVIAERLRAVY-AEPVYGLGILPTA---DEGGLYSRNAADSLQAFVGATDGLLVFDNDAFKSSG-ET---------LSE-GYGAINEEIATRFGTLFSAGELEALGDDIAESVVDASEIINTLE---GLVSV--GYASEELPDDLLGRVLGGSDDDSIGSDAVVQIPALVRRAALGK-LTLPCN-LAST--SKALLIVAGPPEHLSRKGIDNARSWLESEI-----------DCREVRAGDYPLP-----DADRV-AALVVLSGVTD-VPRIDRMQSQAVDAE--TAET---------SEAES-EDAMQDLIEYGDDSDGDGATD
>OYW71806.1|Bacteria_Verrucomicrobiota-Verrucomicrobiae_Prosthecobacter_sp002279765
MKVNNTIVISIGQAGNQIAASFWKTICQEHGIDPLTGQTAQGQ--APRGNWSAFFSESTSG-SYVPRAVMVDLEPSVIDNIK--ATSGSLFNPGNLISRTE-----GAGGNFAVGYLGAGREVLPEVMGRLDAEIDK-CDNVGGILVLHATGGGSGSGFGALLIETVKEKYPEFPVLSCAVLPSP-QVSSVVTEPYNTVFTLNTLRRSADACLIFDNEALFELA-HRKWN-----IESP-TVDDLNLLITEALAGLTASMRFS------GFLTVELRELLTNLVPQPSLHFLMCAFAPL----------TPPDR----SKFEEMGVEDMIRSLFDNGSVFAACS-PMEGRFLSTAVLYRG---IMDDKLADAALAAMREQ---LPLTYWIPT-AFKIGYVEQPGV--------SHRKSMVLLANNTEIARVLDRICHNFDKLWQRKAFANWYLNEGM------SEEQINALRASAQELIQSYQVA
>sp|Q9H4B7|TBB1_HUMAN
--MREIVHIQIGQCGNQIGAKFWEMIGEEHGIDLAGSDRGASA--LQLERISVYYNEAYGR-KYVPRAVLVDLEPGTMDSIR-SSKLGALFQPDSFVHGNS-----GAGNNWAKGHYTEGAELIENVLEVVRHESES-CDCLQGFQIVHSLGGGTGSGMGTLLMNKIREEYPDRIMNSFSVMPSP-KVSDTVVEPYNAVLSIHQLIENADACFCIDNEALYDIC-FRTLK-----LTTP-TYGDLNHLVSLTMSGITTSLRFP------GQLNADLRKLAVNMVPFPRLHFFMPGFAPL----------TAQGS----QQYRALSVAELTQQMFDARNTMAACD-LRRGRYLTVACIFRG---KMSTKEVDQQLLSVQTR-NSSCFVEWIPN-NVKVAVCDIPPR--------GLSMAATFIGNNTAIQEIFNRVSEHFSAMFKRKAFVHWYTSEGM------DINEFGEAENNIHDLVSEYQQF
>tr|Q19490|Q19490_CAEEL
--MREIVSIHIGQAGVQIGNACWELYCLEHGITPDGLMPDDTSYGVEDQSYNTFFSETPSG-KHVPRAIFVDLEPTVIDEVR-TGTYAKLFHPEQLISGKE-----DAANNYARGHYTIGKELIDVVMDRVRRLTER-CQSLQGFLIFHSFGGGTGSGFTSLVMERLSIDYGKKAKLEFSIYPAP-QISTSMVEPYNSLLTTHTTLEHSDCSFIMDNEAIYEIT-KVNLG-----VRSP-TYTHLNRLLAQVVSSITASLRFD------GALNVDLTEFQTNLVPYPRIHFPLVTYAPI----------ISAEK----AYHEQLSVSEITNVCFEPGSQMVKCD-PRNGKYMACCLLYRG---DVVPKEINSAISTIKTK-RAIQFVDWCPT-GFKVGINYQPPTVVPGGDMAKLQRAVCMLSNTTAIQEAWARLDHKFDLMYAKRAFVHWYVGEGM------EEGEFSEAREDMAALEKDYEEV
>sp|P32256|TBB_DICDI
--MREIVQIQAGQCGNQIGSKFWEVISEEHGIQSDGFHAGGEDEHLQLERINVYYNEARDG-KYVPRSVLVDLEPGTVDTIK-ASPYGKLFRPDNFIHGQS-----GAGNNWAKGHYTEGVELVESVLDVVRRETEG-CDCLQGFQVTHSIGGGTGSGLGTLLISKIREEFPDRMMCTFSVVPSP-KVSLTVVEPYNATLSVHQLVENADEVMCIDNEALHDIC-FRTLK-----LTQP-NYGDLNHLISSVMSGITCCLRFP------GQLNSDLRKLAVNLIPFPRLHFFLVGFAPL----------TAKGA----SSYNRITVPELTQQMFDAKNMMAASD-PHNGKYLTASALFRG---KIFTKEVDEQMHNIQTK-NSSYFVEWIPH-NIKSSICDIPPK--------GTPMAVTFIGNNTAIQDLFKRISIHFQAMFRRKAFLHWYTLEGM------EELEFTEAESNMNDLVYEYQQY
>sp|P05219|TBB_SCHPO
--MREIVHIQAGQCGNQVGAAFWSTIADEHGLDSAGIYHGTSE--AQHERLNVYFNEAAGG-KYVPRAVLVDLEPGTMDAVK-SGKFGNLFRPDNIIYGQS-----GAGNIWAKGHYTEGAELADAVLDVVRREAEA-CDALQGFQLTHSLGGGTGSGMGTLLLSKIREEYPDRMMATFSVAPAP-KSSDTVVEPYNATLSMHQLVENSDETFCIDNEALSSIF-ANTLK-----IKSP-SYDDLNHLVSAVMAGVTTSFRFP------GELNSDLRKLAVNMVPFPRLHFFMVGFAPL----------AAIGS----SSFQAVSVPELTQQMFDANNMMVAAD-PRHGRYLTVAALFRG---KVSMKEVDEQIRSVQTK-NSAYFVEWIPD-NVLKAVCSVPPK--------DLKMSATFIGNSTSIQEIFRRLGDQFSAMFRRKAFLHWYTGEGM------DEMEFTEAESNMNDLVSEYQQY
>tr|G5EF01|G5EF01_CAEEL
--MKEIINVQVGQCGNQIGAKFWEYISEEHGLQTDGTYKGDNG--SQLERITSYYKEMEGR-KYVPRAILVDLDPESINYVR-STQYGKLFDPENAVSGES-----GAGNNWSRGYYEQGAEIVDKVLSVIRREAEA-ADSLEGFQLIHSLGGGTGSGLGSLLISKLREEYSDKTLSTCSIIPSA-KVSDTVVEPYNAILSMPHLMDNCDENFCIDNEAIFDIC-QYNLK-----LENRVTYGDLNHLASLALSGITTFQRFK------GNLKTDIRKL--NTAGSPRLHFFMTSFAPV----------YGKGI----IDCQAFSISDLTQQVLDAKNIM-TCN-HNQGKFLSSAIIYRG---QQTEKKDAEQIISVENE-DPSEMIESLPK-STNTDVCDIPSR--------GLKTSATFIANSTAIQEPLKRISKQFAGLFRRKAFLHWYT---M------EESEFTDAENKVNDLISEFQQY
>sp|P02557|TBB_YEAST
--MREIIHISTGQCGNQIGAAFWETICGEHGLDFNGTYHGHDD--IQKERLNVYFNEASSG-KWVPRSINVDLEPGTIDAVR-NSAIGNLFRPDNYIFGQS-----SAGNVWAKGHYTEGAELVDSVMDVIRREAEG-CDSLQGFQITHSLGGGTGSGMGTLLISKIREEFPDRMMATFSVLPSP-KTSDTVVEPYNATLSVHQLVEHSDETFCIDNEALYDIC-QRTLK-----LNQP-SYGDLNNLVSSVMSGVTTSLRYP------GQLNSDLRKLAVNLVPFPRLHFFMVGYAPL----------TAIGS----QSFRSLTVPELTQQMFDAKNMMAAAD-PRNGRYLTVAAFFRG---KVSVKEVEDEMHKVQSK-NSDYFVEWIPN-NVQTAVCSVAPQ--------GLDMAATFIANSTSIQELFKRVGDQFSAMFKRKAFLHWYTSEGM------DELEFSEAESNMNDLVSEYQQY
>sp|P53378|TBG_YEAST
-MGGEIITLQAGQCGNHVGKFLWSQLAKEHAIGTDGLSPDSST--ERDDDTKPFFRENSRN-KFTPRAIMMDSEPSVIADVE--NTFRGFFDPRNTWVASDG---ASAGNSWANGY-DIGTRNQDDILNKIDKEIDS-TDNFEGFQLLHSVAGGTGSGLGSNLLEALCDRYPKKILTTYSVFPAR--SSEVVVQSYNTILALRRLIEDSDATVVFDNASLLNIS-GKVFR-----NPNI-DLQHTNQLISTIISSVTNSIRFP------SYMYSSMSSIYSTLIPSPELHFLSPSFTPF----------TSDDD----IAHKGHSSYDVMLDLLDPSNSLVSTA-MNNPTYFNVYNTIIG---NVEPRQISRAMTKLQQR---IKFPSWSSS-AMHVNIGRRSPYLPL--QPNENEVSGMMLSNMSTVVNVFENACNTFDKVFAKGAFLNNYNVGDLFQSMQNVQDEFAESREVVQSLMEDYVAA
>sp|P34475|TBG_CAEEL
MGTGALMTVHVGQCGNQLAQAFWKSMVDEHGINERGQTTH-ED--DMNDKKDLLFYQADDD-HYVPRAVLVDLEPRVINGMMQSPNFSNLFNTDNIFMSDHG---GGAGNNWASGY-CQGQEVQEKIMDIIIREAEN-TNNLDGILFTHSVSGGTGSGTGSLLLERLREAFPKKVIQTYSVFANSDTSTDVVVHPYNWVLSMQRLIENPDHVVVLDNAALHRLA-AGKFK-----TDTP-TFDHINSLVARIMSTSTAPYRFN------SAMCPSIRYL--DLAPFPPMHFIQSAISPV----------VDPNE----NFTRKTSVADVTRFLLKPTSMMVSTA-SRVR-MLSAYMFLQG---QIEAHTIMTAEQNVDFAIRRPPFYMLKP---LRMMHAPLSPYVRP-----QYKVSGLLLNNSTSVAPLFESLLSKYDKLRSKRAFIDKFEKIDNF-----SLDMMDDAMHIVQDLLDEYKAV
>tr|Q8I2I0|Q8I2I0_PLAF7
M--MGVLSIQIGQCGNQVGYEFFDILHKYISCSKNEYF---K-----SKLTTMYFDEENEGNNLIARCILIDMEPKVIERCLSKKKYDDKFNKSNFICG-----LNGSGNNWAYGFYVHGKNICEDFINIINKEFEKNKESIDNILLFHSLAGGSGSGLSSYISYILKDEYPKTNIFNICILPYM--FGEISVQSLNTILCLCSLYDCSDGLILIENDKFELMC-KRINN-----DENI-NLEEINKYISLFIA---YNIGFP----DLSNSNYNMNYIVSDLCCHPNYKLLSTRYLPQ----------VFKEN----IIFEQNSFNMLIKRMLDSNNICTNVDQHDNSVILNSKMIMRG--------EINIDLHLFKNHYN---------NNPLEIYIDQNKQFTN---------NSISMISNCLTPIPTLTHILEKAKLLYSTNAYIYQYNNYGV------THDQIYNSLMYVEQIINSYESL
>tr|Q383I6|Q383I6_TRYB2
---MACVHVLVGQCGNQLGAHFLTALTDEARRCSDEDY---A-----SQISADHFRNGNSG-PPLPRSVMIDMEPKVVESVV-TGVNDGQVRAEQCVTRDE-----GSGNNWAFGYYEQGRSRCDEIVESLRRQSEAR-GAAHSFHIVHSVAGGTGSGVGCLVSDAIRVEFPRALLLHTAVWPFA--TGEVVTQWYNCVLAMSALRESADAVFVAHNDDFDVS--ARPLQKAVNGTSEV-SFDTINHEIGRLLLDLHVPSTAPEKKPTFASRTTSLTDVVEAVALDPALKFFSGLALPV----------TPPDNRV--VAPEATSWYPLLCEARRTSELFVPAD-NNTS-NLSTLWSLRGP-------AASEGLAHLREV-----LSRSTPT-GRELYVPPSALLLHE-ERLLGRRAHVSVFGPTHNIGLRLASALERAEDLLRVSAYVHHFSRYGV------GEEELRDAVVRMWDTAAAYGAA
>tr|Q4Q0R3|Q4Q0R3_LEIMA
---MATVHVFVGQCGNQVGTAFLDTVASEAEASVDEGY---Q-----MRVSAMHFRRSATGSLPQPRCVLVDMEPKVIAATV-QRANGQSLAPQQCVTRGE-----GSANNWAFGYHQQGQSRRDAIVECLRRESEQQ-TVVSTFHVLHSIAGGTGSGVSCLVAEEIKTMFPRSTLLHSVVWPFR--CGEVVTQWYNVVMAVSTLGGLADGVFIAYNDAI-----AEELKGARANAGEV-SFQLINQRISGVLA----PLHLP------QLLYTLASDVIEALSLDPAMKFFTGSLAP----------------Q---MVTGSTTWAAVLGEAFTAPSALAPSD-TGFSQHRSCLWAIRG---VAAHT---DGIRELR---HLMADIASSPF-MTSLFVSPAEEWRAT-PSYTRPDHSVTLYGPTPMVGASLADAAGRAEELLHVGAFVHHFERYGV------SKAELRDAAAVLYDTAAAYHL-
>tr|B9QKL3|B9QKL3_TOXGV
---MAVVAVQIGQCGNQLGVALFSRIAEEIAFAQSVR---DEARA--RRLASIYFREANKGAPAIARSILVDSEPGVLDTCL-SGSPYSQYSKRNAIYGARA---TGCGNNWALGYLREGPRREEAIVGALQCELEKV-DSLSSVLLIYSLAGGTGSGIGAFMNAVCHDLLGSTATVNLAVWPFA--SGELSVQSYNTALSLAHAYFFMDGMILAENTRLEELCGGTGTS-----FGGP-SFSDMNRAISAAVASATVTATAP------GRLQSQLPFVVRELCSQPAYKLLTVTFAPV----------SKPHD----SPFGCDTYGSLFKQMFSRSTLRTPSS-PADS-TLGAWAFIRG--TDIEAAQLDSAVRICKEN-----------T-PIRVRMNRPAVWRFPC----------------------------------------------GV------LEQKVAEACDRQERL-------
>tr|Q4QC95|Q4QC95_LEIMA
-MPREIVTVQVGQCGNQLGQRWFDVMLQEHKAYPH------------PEARDAVFLEAMNHGRLKARCVAVDMEQGVLHAML-RGPLKDIFDANFFVSDVS-----GAGNNWAVGHMEYGDRYIDAIAESVRNQVEQ-CNCIQSFFLMHSLSGGTGSGLGTRVLGMLEDEFPHVFRICPVVMPSE--VDDVVTAPYNSCFSLKELIEHADCVLPLDNDALARMA-DRALSSRPQGAAKPLPYDSMNGLVAQLLSNLTCAMRFP------GPLNMDINEITTNLVPFPRLHFLTAAIAPL----------SVSSKH---AAVGPRTVDAMITACLDPGHQFVDVT-REAGKTLATALIARG--PQTTVGDLTRGVGRLREQ---MEMPYWNED-GFKTALCGVSPL--------GHKDSMLLLANNCSIRGKVESMLSKYERLYSVRSHVHHYDQY-L------SDAYFVHTVETLRTLVDDYAYL
>tr|Q4FKF8|Q4FKF8_TRYB2
-MPREVVTVQVGQCGNQLGLKWWDVLLQEHKANPQ------------TDARDALFDVSGSAGSLKARCVAVDMEEGVLRAML-RGPLGHLFDATFFVSDVS-----GAGNNWAVGHMEYGDKYIDSITETVREQVER-CDSIQSFLIMHSLSGGTGAGLGTRVLGMLEDEFPHVFRICPVVMPSA--IDDVVTAPYNTAFAVRELIEHADAVLPLDNDALARMA-DSALGQKTIGVAQPLPYDSMNALVAQLLSNLTCAMRFP------GPLNMDINEITTNLVPYPRLLFLTSAIAPL----------SVARHA---AASAPRSVDTMIAACLDKNHQFVDVT-HEAGTCLATAIVARG--PQITVGDLTRNIPRIRER---QKLVYWNED-GCKTALCSVSPL--------GHRNSVLMLANHCSIAQKLQSAHERFMRLYSVRSHVHHYEPY-L------EQAYFDDTCDTVLTVVDDYNYL
>GBE54331.1|Archaea_Hydrothermarchaeota-Hydrothermarchaeia_BMS3B_sp002897955
---MKIMIIGLGQAGSKIADLFIKDDRKSHI-------------------------------PHTFESIVVNTAVSDLMGLQY------IPREDRILLGETLLKGHGVGADNKKASRIAEDE-IEIILNKISKLN---VSDFDAFFVVAGLGGGTGSGSISVVARHLKEVY-DEPVYAIGILPAE---NEGDIYTLNTARCLKSLLPSCDATILVDNGAFLHSG-ES---------VRQ-AYDRINMEIVKRLGIICRAGEIRGKN-RVGEMIVDASEVINTLNA-GGICSI--GYASEAVKREFVK-----RKEY--EIGKASRVLSVTKRAIKGR-LLLPCD-YTTS--QKALIIIAGPHEQLDRKGIEKARKWLETTI-----------SGTEVRGGDYPLP-----KSNYV-GCVVLLAGIGN-APRVKRMLQRARDVQ--KKIA---------EEPVK-EKDIDYLLGDIENL-------
>GBE17889.1|Archaea_Hydrothermarchaeota-Hydrothermarchaeia_BMS3ABIN16_sp002923215
---MKTLVIGLGQAGGKIADSFLADDRKSPV-------------------------------PHTFECIAVNSALSDLAGLIQ------IPQEDRIVIGETVVKGHGVGADNKLGADIAEDE-VDVILNRISKVG---VADFDAFLLVAGLGGGTGSGVIPVLSKHLKQVY-DEPVYALGILPAE---NEGDIYTLNAARSLKTLLPNADAVILVDNGTFLRGG-ES---------VRE-AYARINKEIVKRMGIVARAGEVRGRK-AVAEMVVDTSEIINTMRT-GGICSI--GYASETVRKKLLSIFLGGGKKE--NIGKASRILSVVKRATKGR-LLMPCD-YRSA--NKALIVLAGPPSELDRKGIEKSRQWLEQNI-----------TGAEVRGGDYPLP-----KSGYV-GCVVLLAGISN-APRVRVLLERAKIVQ--EKVA---------EEPIG-VKNIESLLSDIDKLGGKK---
>KYH38952.1|Archaea_Crenarchaeota-Bathyarchaeia_B25_sp001593855
---MKLAVIGIGQAGGRIADLFEYYDLKYGKK------------------------YG----RNIPVCMAINTSQSDLTGLKA------IPEKNRILIGQSYSKARGAGANIELGTEIVRQE-LSDIKKILGERGAF-TQNIDAFLLVAGLGGGTGSGGAPILAKELK-MY-DVPVFALGVLPSD---DEGGLMAMNASKSLMALHESTDALILFDNNRWKTPG-LT---------IHE-SYSHMNHLIVKIFPLVLGAGEARTPG-MVGGKVVDTSDILNSLN---GFTVY--GYSEA-----ARKGWIFKKKDKFYRLNPKDKCRAVLQDAV-TR-LSTECR-LSSA--KKALLMLAGPSNELNRDGLNEAIRWYENNL-----------KGAEIRCGDYPVP-----KSDRI-TGIVFISGLYD-IPRIRELMAAAAKHQ--KTIEEK----GRIKNGHK-FRKVTKLEG------------
>GBE54005.1|Archaea_Hydrothermarchaeota-Hydrothermarchaeia_BMS3B_sp002897955
---MKCMLIGLGQAGGKITDRFMEYDKGSRA-------------------------------TSIYMGVAVNSARVDLVGLKN------IPEQNRVLIGETIVKGHGVGADNRLGAEIARKD-MDRIMNTIAQAG---TENVDAFVIVSSMGGGTGSGSAPIVAKYLKKTY-SENVYIIGVLPAD---NEGGIYLLNAARSLKTLSKYADALILVDNGVFLNPG-ES---------LKE-AYSRINNEIVKRFDVLFRAGEIVSPD-HVPELVVDASEIANTING-MEICTI--GYASEKLPRK-LSSLLGKKTEA--KQDKASRVLQLVTGAVKSH-LLLPCD-FRYV--RKALVVIAGPPEELSRVGMENSKEWLETTI-----------KGKEVRGGDYPAP-----GSDYI-AVCVLISGLTG-SKKINDLFERAKDMQ--EIIAK-----GMTEEYER-LKQTAQLMGDIDFLPLDED--
>GBE17886.1|Archaea_Hydrothermarchaeota-Hydrothermarchaeia_BMS3ABIN16_sp002923215
---MKVFLIGLGRAGCRITHQFFEAGLHNVE------------------------------------GVLVDT---DLADLGH------LKYRYRIPAGEALIDGEGTQRDLSLGMEVIQAD-RYGIIEKMTRV----KGDADCIFLISALGGGTG-GAAGILLEEMKKNF-IEPLYYVGVLPCE---EDLSVVTINAARALKETIRHCDAFFPIDMDH-LKQS-TR---------IKG-NYRGINRLIYTYFERVFRIGEFSGRG-DIGENAVDFSDFAKTLK---GLSVV--GLKGQDLLLN---------------IDKPEAVIDLTKAASK-M-TTLQVE-LGDV--QSALVTVLGDRDHIDFLGSIPARLWVEKNI-----------GGREVRGGDMPLS-----RRGNV-EVLLIFSGVKR-SEEMAGLYKKVE------------------------------LLGKAQQMDETITEV
>GBE54334.1|Archaea_Hydrothermarchaeota-Hydrothermarchaeia_BMS3B_sp002897955
---MRPLIIGIGGAGCRIASLFFRKGVSKVE----------------------------------YAGILLDTDRAHLEY---------HEHRHRLVIGESIVDGNGTGKNLKLGRKIMAGE-AIRIIEHIDLV----RDNIDCLLVISSLGGGTG-GAVDVLIHEMKKNY-MEPVYYVGILPGE---DDISRTFVNFSKSFKPIVAESDAVIPVDNDTLRDG--MK---------LRG-QFNYINGTVFWYLNNIFEVGEYRAPE-ELGSNVLTASDIINTLK---GISTI--GIGKRKIDIE--------------NLDKPEMVVSLTEKSVRN--TLTPVD-FRSS--NSALVVVSGPKRYLDFLGSIPSRLWVEKNI-----------AGVEVRGGDLP--G----NKDSL-EVTVLLSGIRK-SEKLKYLYKLGESLE------------GKLASGKV-YEKMKVLLAKIDELKTISSDI
>KXH77455.1|Archaea_Asgardarchaeota-Lokiarchaeia_SMTZ1-83_sp001563325
MKAAEVFAVGIGECGSNIVGSYLKSSVDKKL------------------------------PSRVRGYLLMNTDRADLTKVRQ------IPKEHTMLYGAS---EIGVGGRFMDGYNAVHES-KDIIFNQLADLG---FEGVSGFCIFTSLGGGTGCGGTPAIIELLKQRFQEEEVYVIGILPFE---GQSSE-ALNSIWAVSKLLRAADLTILLSNRTMLKRILVEYLQRELEIHMVPAFVELVNPLALDVVEAMLSPGVYEPNKD--VFPTTDLADYARKLDP---------VVVPA----------LYTDVGLIPAGSMPKQLRTMMDYAVKEC-SYADVEQPNAE---SVYYVFSGPRHISKAEGMEALDGFIA--------------PGAAITPCYVQYF-----YPDPK-TDLLVLLGLPK-IPELVQIINEATQLVSSPLKQGWFMRAGT------TRKELVDAIADFRELFSYYMAP
>WP-058938321.1|Archaea_Euryarchaeota-Thermococci_Thermococcus_celericrescens
---MRALIIGVGQCGTKIADLF-------------------S--------------------LVDFEALAVNTSRGDLEYLKH------VPHERRILIGESLTGGKGVNANPILGREAMKRD-LPLVMRKIGSII---YEDVDIFFLTFGFGGGTGAGGTPVLAEALKEEYPDSLVVAIGALPLK---EEGIRPTINAAITIDKLSKIADSIIAIDNNKLKEGG-DD---------ISK-AYERINYTIVERIASLLALVDVP------GEQTLDASDLKFVLKAFGSFATV--GYAKA-------------------DAGRIKSLSRLITRSFESEGLYLEAN-IESA--LYGLVAIHGPPEVLKAADIFEALNYLTNKI-----------RGKQIFRGFYPDP-----REREV-EVVTLLSGIYE-SRSIEDIIITAKRYA--QSFME--------AKEEA-ENKKKELLSGLPDFDDVYARG
>tr|Q20221|Q20221_CAEEL
MRSREVISIHVGQAGVQMGNACWELYCLEHGIQPDGMINEEDSLGVDDDSFNTFFSETMAG-KHVPRAIMVDLEPTPIDEIR-TGTYKTLFHPEQLLTGKE-----DAANNYARGHYTIGKEIIDVVMDRVRRLVEN-CRGLQGFLVFHSFGGGTGSGFTALLMERLSVDYGKKSKLEFCIYPAP-QVSTSMVEPYNSILTTHTTLEHSDCSFMVDNEAIYDIC-RRNLD-----LARP-TYTNLNRLIAQVISSVTASLRFD------GALNVDLTEFQTNLVPYPRIHFPLTTYAPI----------ISAEK----AYHEQMTVAEITQQCFEPGAQMVKCD-PRRGKYMACCLLYRG---DVVPKDVNAAIASVKTK-RSIQFVDWCPT-GFKVGINYQPPTVVPGADLSKLQRAVCMLSNTTAIAEAWARLDHKFDLMYAKRAFVHWYVGEGM------EEGEFSEAREDLAALEKDYEEV
>sp|Q9UJT0|TBE_HUMAN
--MTQSVVVQVGQCGNQIGCCFWDLALREHAAVNQKG----------DEAISSFFRNVDTRCSLKARAVLIDMEEGVVNEIL-QGPLRDVFDTKQLITDIS-----GSGNNWAVGHKVFGSLYQDQILEKFRKSAEH-CDCLQCFFIIHSMGGGTGSGLGTFLLKVLEDEFPEVYRFVTSIYPSG--EDDVITSPYNSILAMKELNEHADCVLPIDNQSLFDIISDLMVNSGKLGVTSSKPFDAMNNIVANLLLNLTSSARFE------GSLNMDLNEISMNLVPFPQLHYLVSSLTPL----------YTLTD----VNIPPRRLDQMFSDAFSKDHQLLRAD-PKHSLYLACALMVRG---NVQISDLRRNIERLK---PSLQFVSWNQE-GWKTSLCSVPPV--------GHSHSLLALANNTCVKPTFMELKERFMRLYKKKAHLHHYLQVGM------EESCFTEAVSSLSALIQEYDQL
>tr|P91873|P91873_CAEEL
MGSREVISIHVGQAGVQIGNACWELFCLEHGIQPDGYHVEDDTYDEETETINTFFAETAGG-KHVPRCLFVDLEPTVVDEVR-TGTYRSLFHPEQLLSGKE-----DAANCYARGRYTIGREMIDVVMDRVKRLAEN-CNGLQGFVIFHSFGGGTGSGFLSLLMERLSTEYGKKPKLEFAIYPAP-QVSTSMVEPYNSILMTHTTLEHSDCTFMVDNEAIYDIC-RRNLD-----LARP-TYTNLNRLVAQIISSITASLRFE------GALNVDLTEFQTNLVPYPRIHFPLVTYAPL----------VSAER----ASHEQNTVSDMTHACFEPGYQMVKCD-PRRGKYMAVCLLYRG---DVVPKDINSAIAAVKTK-RTVQFVEWCPT-GFKVGINYQPPTVVPGGDLGKQTRSVCMISNTTAIAEAWARLDHKFDLMYAKRAFVHWYVGEGM------EEGEFSEAREDMAALEKDYEEI
>sp|P04688|TBA1_SCHPO
--MREVISVHVGQAGVQIGNACWELYCLEHGIGPDGFPTENSEVHNSNDGFGTFFSETGQG-KFVPRSIYVDLEPNVIDQVR-TGPYKDLFHPEQMVTGKE-----DASNNYARGHYTVGKEMIDSVLERIRRMADN-CSGLQGFLVFHSFGGGTGSGLGALLLERLNMEYGKKSNLQFSVYPAP-QVSTSVVEPYNSVLTTHATLDNSDCTFMVDNEACYDIC-RRNLD-----IERP-TYENLNRLIAQVVSSITASLRFA------GSLNVDLNEFQTNLVPYPRIHFPLVTYSPI----------VSAAK----AFHESNSVQEITNQCFEPYNQMVKCD-PRTGRYMATCLLYRG---DVIPRDVQAAVTSIKSR-RTIQFVDWCPT-GFKIGICYEPPQHVPGSGIAKVNRAVCMLSNTTSIAEAWSRLDHKFDLMYSKRAFVHWYVGEGM------EEGEFSEAREDLAALERDYEEV
>WP-109969138.1|Archaea_Halobacterota-Methanomicrobia_Methanospirillum_lacunae
---MKVFFIGFGQAGGKIVDKFIEFDQRAS--------------------------------GGSFRAIAVNTARTDLMGLQN------LDFEDRVLIGQTTVKGHGVGTDNDTGAQITFDE-IDIVMNAIDRKG---IGETEAFIIVAGLGGGTGSGGAPVLARHLKKIY-TEPVYVLAILPAP---EEGRLYSYNAARSLATLVKEADNVILFDNSAWKNEG-ES---------IKG-AFDRLNEEIVRRFGLLFRAGEVGSLG-HVGEMVVDSSEIINTLKG-GGISSV--GYAISEVGGQLLGRMLRRNQVEERGEDRTSRVLSLVRRAMLGR-LTLPCE-YSTA--SRALVLVAGPPDELDRKGIEKAKSWVEENI-----------AGVEVRGGDFPA------QSRFV-AAVVLLASIAD-APRVTNLLEIAKETK---------------ATSERDVENKIKLDESIEPLFE-----
>WP-058566444.1|Archaea_Halobacterota-Halobacteria_Haloferax_sp001469875
---MKVLCFGVGQAGGNVLDALLRYEQRTNA-------------------------------DYVVDAVAYNTASTDLRGLDL------VPEENRILFGADEVSGHGVGADNELAAELAERD-SQQLLRGTDGSP---TSTADAFLIFAGLGGGTGSGAAPVLAKHLQRIY-EQPIYGVGILPAA---DEGALYSRNAARSLKTFVDVTDHVFAFDNGAWAHTG-ED---------VAA-AHDSMNEELVRRLGILFASGEVSESG-TVGESVVDSSEIINTLRG-GGISTI--GYAASELPESSIKGLLGGGSSSVDELDSINRITTQTRKAVLGR-LTLPCD-VDSA--SRGLVVVSGPPEWLNRKAIERSRTWVEEQT-----------ASMEVRGGDYPLP-----ESDHV-GVLVLLGDVSR-SDRVAEVRSTAVEAE--RDRRD--------REANDSEDDSEAVVDDLDTLF------
>WP-078814051.1|Bacteria_Verrucomicrobiota-Verrucomicrobiae_Prosthecobacter_debontii
MTVREILSIHVGQCGNQIADSFWRLALKEHGLTETGTLKEANA--AANSNLEVFFHRVREG-KYVPRAVLIDLEPGVIGRIE-SGDMSKLFDESCIVRKIP-----GAANNWARGYHAEGKRVIDQIMNVIDSAVEK-TKGLQGFLLTHSIGGGSGSGLGSLILERLRQAYPKKRIFTFSVVPSP-LISDSAVEPYNAILTLKRLLDHADGSVLLDNEALFRIA-KTKLN------RSP-TYMDLNNIIALIVSSVTASLRFP------GKLNTDLSEFVTNLVPFPGNHFLTASFAPM----------RTADD----ESQVRMSFPELARETFAQDNFTAEID-WQNGVYLAASALFRG---EVKAKEVDENMATIRKE---LNYASYMPAGGLKLGYAETAPA--------GFASSGLALVNHTGISAVFERLIGQFDIMFDNHAYTHWYENAGV------SRDQMAVARDQIANLALSYRDA
>OYW71807.1|Bacteria_Verrucomicrobiota-Verrucomicrobiae_Prosthecobacter_sp002279765
--MREILSIHVGQCGNQIADRYWRLVLREHGLTESGTPKDMSA--AANANLEVFFHKVRDG-KYVPRAVLIDLEPGVIARIE-GGDMAQLFDESCIIRKIP-----GAANNWARGYNVEGERIIDQIMNVIDAAVEK-TKSLQGFLITHSIGGGSGSGLGSLILERLRQAYPKKRIFTFSVVPSP-LISDSAVEPYNAILTLQRILDNADAAVLLDNEALFRIA-KSKLH------RSP-NYMDLNHIIALIMSSVTASLRFP------GKLNTDLSEYVTNLVPFPGNHFLTASFAPM----------RAPGQ----EGQVRINFPDIARETFSQDNFTAAID-WTNGVYLSACALFRG---DVKAKEVEENMAAIRKS---LNFASYVPT-GIKMGVAETAPE--------GFASSGLALVNHTGIAAVFERLITNFDIMFDNHAYTHWYENNGV------SREMMAHARNTIVNLAQSYRDA
>WP-007550732.1|Archaea_Crenarchaeota-Nitrososphaeria_Nitrosoarchaeum_koreensis
MPPAPVLMICFGHCGIGLGAESYRRLLLDVGADPLKPLSKDE---SRKRYGSTILRPSGDG-PLIPRALLVDLDPRAANLILQ--SYPDALRDQHVIHG-----AGGAARNWAEGKTRFLEETKVDIKKQLSAIS---PEPVRGYVVPFAMGGGTGSSFSSAFIEYIKTNTKEHAIATFGLMPEF--WDPVIFEAINIVMNLEYQIKYSDCSILVSNKALRKLAHDKKLQ-----IPSIKDYKGMNLIAANTISMFISSFA--------RETEWDMSNYRTWLATKPKFAIP--WIMPV----------SPSESQWGKTSTKNNTMEDVLNKLKKEDALLFDI--SRDSCV---LVKVKG---EFDIKEREAIKRIIKDKFN----------EESRMIFVKIPIM-------DGEQASIAVLVNTKAIGPKILEIAKEAEEAW--DGYKDEYGRWGL------STEEFKQGLMDVHQFS------
>OLC36913.1|Archaea_Crenarchaeota-Nitrososphaeria_Nitrosotalea_sp001917995
MPPAPVLMTCFGHCGIGLGAEAYRRLLLDVGANPLKPLEKEE---SRKRYGSTILRNSGGS-PLIPRALLVDLDPRAANLILQ--SYPDALRDKHVIHG-----AGGAARNWAEGRTRFMKEAKYDMQKQLAGLS---PEPVRGFTIPFAMGGGTGSSFASAFMQYIKKDTKEHAIASFGLLPEF--WDPIILEAINIVMNLEHQIKYSDCSILFSNKTLRQLAHEKRLD-----LQSIKDYRGMNLIAANAMSMFIASFA--------RETEWDMSNYRTWLATRPRFAIP--WVIPI----------IPEDRPWGSPGGKANTMEAIVEHIKREDAILFDI--PKDSCA---LVKVKG---EFDLKEREILKNVIKDRFH----------EEARMVFVKIPIL-------ESEQANVTILVNTKAISPKILEIASEAEGSW--DAYKEEYGKWGL------TTEEFKQSLMDVHQFS------
>WP-100182312.1|Archaea_Crenarchaeota-Nitrososphaeria_Nitrosotenuis_sp002787055
MPPAPVLMTCFGHCGIGLGAESYRRLLLDVGADPLKPLTKDE---SRKRYGSTILRGATGG-PLIPRALLVDLDPRAANLILQ--SYPDALRDKHVIHG-----AGGAARNWAEGRSRFKNEQKWDFGKQLSALS---PEQVRGYTVPFAMGGGTGSSFACSFIEFIRSNTKEHAIATLGLLPEF--WDPVILEAINIVMNLEYQIKYSDCSILFSNKRLREVAHEKRVD-----IPSIKDYKGMNLIAANAISMFISSFA--------RETEWDMSNYRTWLATRPKFAIP--WVIPV----------LPDEDQWNLTGNKHNTMDSIIENLKKQDAILFDV--PKDSCA---LVKVKG---EFDIKERELLKRIIKERFN----------EDSRMIFVKIPIL-------DKEQANITILVNTKAVGPKVLEIAREAEEAW--DAYKDEYGRWGL------TTEDFKQSLMDVHQFSQ-----
>OLS18786.1|Archaea_Asgardarchaeota-Lokiarchaeia_LCB-4_sp001940665
MPGREILVLHVGQGGNQIGYNFWKTICEEHNIDIRSNQRKSEE--DKVDYKSVFLVEAPDG--FHPRALFIDLEPLAVEFLVKEMKLGSFFSEDLMVLSYS-----GAHNVWSIGY-QTGKKLIPVILEKIRDTMP---ETLQGFLIIHTLGGGTGSGFGSLLTETLKKEFPGKGVLNFSVLPSE--VNDVTLAPYNTVLSLNHLSRFSDLVVLFDNTALIRIV-KDQLN-----YPVIKQFSDLNFLIGRVMASITASLRFP------GPLNMDLMEMAHNLVALPETKFIIPSVAPL----------TKEES-------EMSTELDLVERCFDPTHYMVNC--SGQGKTISSVLMFRG---NIAIENAFSIMTDIKSN---VAFAPGVHD-GLKYGICESAPV--------DFDKEVTLLSNNTIISEVFNRVLERFDSLFNRDWYTSHYVNAGT------SKSNLKEARDNFDRIIKIYKEI
>PKP61415.1|Archaea_Altiarchaeota-Altiarchaeia_GCA-002841105_sp002841105
---MVQVVVGVGHCGTKIVDEIYENK------------------------------EM----FELTYPIALNSEAQELMQLHN------LKEDKWVGITSTKGSRGGFGNDPERAEEVINKN-KDYFKNCLDAIFPG--DKINYAYIFLGLGSGTGAGVSPEIAKYLKNRYPTTKVIAVGVMPGK---SEGGRRAYAARYGMEQIAEFADSFILVDNERIFKE--KN---------IEL-AYTKYNKFVANFFYHQIGGIFKHKIDPSASGKVVDNADLLTATMFKRYVSAI--SSEPIIVAPKILDKLLGGLAGA--NIPTSDGMKKYFEDAVSH--LTVTVEDLKNV--EKGFCNLVIPDKLANKE--KVIRDKLAEIC-----------KT-EYHFGASLTK-----GYVMY-LNLCLTMNVEN-VGRLHEIYEMADKFK--P---------------------------------------
>PKP60920.1|Archaea_Altiarchaeota-Altiarchaeia_GCA-002841105_sp002841105
----MYAFIGIGQGGCGLLDSAFYDK------------------------------DL----FKVVKPIAINSTAKDLKNLKN------IKPQYWLGMSKDKGFVGGYGQDRTKSKDDAERQ-YSDLQEKIRYYLETREMAVQFAFLMTSLGGGTGSGLSPAIAKILKDL--GICVIAVLITPAK---SEGSLTAKNAVEALNEIYNYADSIILASNEKISYA--QN---------IEA-LFSHYNDYIARSLVDICEGMTLEQIDPEGNPPVIDMKDFITATSFKPGFSVI--GRASDNVRDMIFP--VGGYKEI--DAIG------LIQQAM----LKLSADIDDNA--RKNLCLLRLPHRYLTSESREVVRNFLLEKT-----------ELNETHFGISLTK-----RNLAT-ATLISCHS-----KKPRDFEMLEESAE--K--------YG-----------------------------
>ODS40774.1|Archaea_Altiarchaeota-Altiarchaeia_WOR-SM1-SCG-A_sp001723845
---MAHAFIGAGQCGCGIVDAMFSHK------------------------------NM----FKIATPIVINSATQDLMNLEN------LNKKYWIGVSKTHGFVGGFGKDPVKGSEIIKSH-YSNLKKTLKERIEGMRRSAPVVFLAVGLGGGTGSGTSPFVARAIKELF-DIPVIAIGVLPAV---KEGDITAWNAWRCLNELFDYVDAYILVDNERISHL--ES---------MES-MFKQYNMYVAQSLIDILLGTILEKIRPALNPPVIDIQDIITAITFKPGFATL--SRVSDRIRPFLIP--FGGYQKV--------NVDSLIERSFKR--MTLKDVKPDDC--MKSLAMLRVPSYYLKRKGRNAVFQLLKERT-----------ESHETHFGIAITK-----KNLAS-ITLLVTYMPSV-LKRLKELEELATEHE--KVSTKLFDAYGGLKKEKELKGEAVEIISGSKKVTPSLVAQ
>ODS39765.1|Archaea_Altiarchaeota-Altiarchaeia_WOR-SM1-SCG_sp001723835
---MAHAFIGVGQCGCGILDAIFAHP------------------------------NM----HRVANPIAVNSATQDLMNLKH------VKRKHWVGISKTRGFVGGFGKNPVRGSEIIASH-YSNLKDVLRHRIEGSERGASFVFIILGMGGGTGSGTAPFIARAIKELF-DVPVIVVGILPAV---KEGSRPAWNAWRCLNEIFDYVDSFILIDNERIGHM--KA---------MES-LFKKYNTYVARGMVDLIAGTIIEKIQPGANPPVIDVQDIISATSFKPGFATL--GRFSIRLKNLIIP--LGGYKKI--------DTVSMVKQTFAR--LTLNDAVPEDS--IKNLAVLRVPPYYLQKKEQDGVYDFLDEYT-----------PLHETHFGISLTK-----RNLAS-ITSLLTFKPGV-IRRLKNLEKLAKEYE--KVSTHIFEGYGMVKQDKSLQKEVEEIIKAAKEPLPEIVEQ
>sp|P09733|TBA1_YEAST
--MREVISINVGQAGCQIGNACWELYSLEHGIKPDGHLEDGLSKPGGEEGFSTFFHETGYG-KFVPRAIYVDLEPNVIDEVR-NGPYKDLFHPEQLISGKE-----DAANNYARGHYTVGREILGDVLDRIRKLADQ-CDGLQGFLFTHSLGGGTGSGLGSLLLEELSAEYGKKSKLEFAVYPAP-QVSTSVVEPYNTVLTTHTTLEHADCTFMVDNEAIYDMC-KRNLD-----IPRP-SFANLNNLIAQVVSSVTASLRFD------GSLNVDLNEFQTNLVPYPRIHFPLVSYSPV----------LSKSK----AFHESNSVSEITNACFEPGNQMVKCD-PRDGKYMATCLLYRG---DVVTRDVQRAVEQVKNK-KTVQLVDWCPT-GFKIGICYEPPTATPNSQLATVDRAVCMLSNTTSIAEAWKRIDRKFDLMYAKRAFVHWYVGEGM------EEGEFTEAREDLAALERDYIEV
>tr|B6KJK8|B6KJK8_TOXGV
-MPGEVVTVQCGQAGLQLGFAFWELLLAEHGLTYEGTQGKHNAPEGCQNNVDCFFYEAHTG-RSVPRSAMIDLDNSAESLTG-WSPIRRLFDDEFSVSHKE-----DASSNFARGYISVGPSVLSAANDVIRRQAEM-CDSLQSFFVCRSLGGGTGSGLGSLLLEGIAEQFGKKYILDSFVWPFN-SQTSSVVEPYNAVLATPTICAHSSAALLVDNAALFNIS-RNLLN-----VESV-FHSNLNHLVAQVLSATTLSTRFE------GTLNSTIEHTLVNTIPYPELKFLTASLAPL----------TNLKK----YQFERASTKDITIECVLPSRCFASID-YTKNRSIACHIMYRG---DVTPRDVQEGVAAVKEH-GTLRFVDWIPT-GLKCSMNSRLMCVSPESELAPAFQSCCMLANNTGITSLLEKTLADMYKMFNKRAFVHWFVGEGL------EEGEFLEASERLQRTIDDYHES
>sp|Q55AR3|TBG_DICDI
-MPREIITLQVGQCGNQIGSEFWKQLCKEHGINAAGYLEEFAK--PGIDRKDVFFYQSDDD-HYVPRALLLDLEPRVIDSIK-TSEYSGLYNQENIFVAEKG---TGAGNNWANGY-KQGESFYDDIFDMIDREADG-SESLEGFLLTHSISGGTGSGMGSYILERLNDRFPKKIIQTYSVFPDD---SSVVVQQYNSVLTLKRLIENADSTVVLDNNALHRIV-GENLR-----IDQP-TMDQTNSLVSTVMSASTTTLRYP------GYMNNDLVGMLASLIPTPKCHFLITGYTPL----------SIDRQT---ESVRKTSVLDVMRRLLQPQNIMVSAP-TKTGKYISILNIIQG---DVDPTQIHNSLQRIREK-RMATFIDWGPA-SIQIALSKKSPYIKS-----SHKVSGLMLANHTSVNHLFSHIIQQYDKVRKKQAFLANYTRE---SGE--ILQEFDIAREMLDDLVQEYKAA
>tr|A0A090MBM5|A0A090MBM5_OSTTA
-MPREIITVQIGQCGNQVGTEFWKQLCIEHGIRMDGTFHAPST--AVSDRKDVFFYQADDD-RYVPRVLLLDLEPRVINSIQ-NSAQRSLYNYENFFVAPHG---GGAGNNWANGY-TQAEAVQEELIEMIDREADG-SDSLEGFVLCHSIAGGTGSGMGSYLLEALSDRYGKKLLQNFSVFPNQNESSDVVVQPYNSILTLKRLANYADCVVVLDNSALNRIA-VDHLN-----ITSP-TFSHTNCLVSKVMAASTTTLRYP------GYMNNDLVGLIAALIPVPRCNFLMAGLTPL----------AEDAGI---TSATKTSALDMMRKLLQSKNVMCSTR-AQEGKFVSILNIIRG---NIEPVQIHKSLQRIRER-KLANFVDWAPA-NYQVAVVKFSPYIPK-----STSLHGLLLANHTSVRHWFSRSLEQYEKLIRRRAFLDQYERFDMFS----NSSEFSDCQEAVETLVAEYESC
>tr|D6XD01|D6XD01_TRYB2
-MPREIITLQVGQCGNQVGSEFWRQLCAEHGIRHDGVVESFAS--GGDDRKDVFFYQADDD-HYIPRALLVDLEPRVINAIQ-RGSMQRLFNPENVYIHSEG---GGAGNNWAHGY-EMGDTVQETLFDMIEREAEN-SDSLEGFVLTHSIAGGTGSGMGSYLLENLNDRFPKKLIQTYSVFPNQSRDSDVIVQPYNSLLAIKRLTLHADCVVVLDNTALNRIA-TDNLH-----ISSP-TVEQMNGLVSTVMAASTATLRYP------GYMNNDLMSMLASLIPTPRCHFVCTGYTPT----------TLDTSNI--SSVQKTSVHDVMRRLLMPKNMMVSTS-MKSGCYISLLNLIQG---DVDPAQVHRSLERIRER-S-PNFIPWGPA-SIQVILSKKSPYLDT-----RHRVSGLVMANHTSISSLFQRTLKQFDLLFNRGVFLEQYKRYGPIKD---NLDEFKHSRDVVESLVSEYKAC
>sp|Q3ZCM7|TBB8_HUMAN
--MREIVLTQIGQCGNQIGAKFWEVISDEHAIDSAGTYHGDSH--LQLERINVYYNEASGG-RYVPRAVLVDLEPGTMDSVR-SGPFGQVFRPDNFIFGQC-----GAGNNWAKGHYTEGAELMESVMDVVRKEAES-CDCLQGFQLTHSLGGGTGSGMGTLLLSKIREEYPDRIINTFSILPSP-KVSDTVVEPYNATLSVHQLIENADETFCIDNEALYDIC-SKTLK-----LPTP-TYGDLNHLVSATMSGVTTCLRFP------GQLNADLRKLAVNMVPFPRLHFFMPGFAPL----------TSRGS----QQYRALTVAELTQQMFDAKNMMAACD-PRHGRYLTAAAIFRG---RMPMREVDEQMFNIQDK-NSSYFADWLPN-NVKTAVCDIPPR--------GLKMSATFIGNNTAIQELFKRVSEQFTAMFRRKAFLHWYTGEGM------DEMEFTEAESNMNDLVSEYQQY
>tr|A0A125YV55|A0A125YV55_TOXGV
-MPREIVTLQVGQCGNQIGMEFWKQLCMEHGIDQEGLLSKQHA--YAEDRKDVFFYQADDE-HYIPRALLFDLEPRVVNAIQ-TSEYKNLYNPENFFISKEG---GGAGNNWGSGY-AQAERVQEELLEMIDREADG-SESLEGFVLCHSIAGGTGSGMGSYLLEALCDRYPKKLLQTFSVFPLLTETSDVVVQPYNSVLTLKRLALNADCVVVLDNTALNNIA-VERLK-----IHNP-SFQQTNALVSTVMAASTSTLRYP------SYMNTDMLSLISSLVPTPRCHFLMTGYTPL----------TLDACI---SSVQKTTVMDVMRRLLQTKNIMVSAS-LRRGMYISMLNIIRG---EADPTQVHKSLQRIKDR-RLVNFIRWNPA-SIQVALSKQSPFISS-----PHKVSALMMANHTSIASLFERCIVQYDRLFKRKAFLDNYKKEPMFSSADGNFDEMECSKEVCVNLIDEYRRA
>tr|Q8IAN7|Q8IAN7_PLAF7
-MPREIITLQCGQCGNQIGVEFWKQLCNEHNIDQEGILKNNNF--LNEDRKDIFFYQADDE-HFIPRALLFDLEPRVINSIQ-TSEYRNLYNPENMFISKEG---GGAGNNWGCGY-SQGHKVEEEIIDMIDREVDN-SDNLEGFILSHSIAGGTGSGMGSYLLELLNDNYSKKMIQTFSVFPLLNESSDVVVQPYNSILTLKRLILSTDSVVVIDNTSLNRIF-VERLK-----LNNP-TFQQTNTIISNVMSASTTTLRYP------GSMNNDMISLISSLIINPKCHFLITSYTPI----------TIDKHI---SNVQKTTVLDVMKRLLHTKNIMVSAP-VRRGMYISILNIIRG---ETDPTQVHKGLQRIRDR-KLVNFIKWNPA-SIQVTLAKQSPHVVS-----QHKVCGLMMANHTSISTLFERCVTQFDRLYKRRAFLENYKKESMFSSADGNFEEMESSKEITQNLIDEYKSA
>sp|P38558|TBG2_ARATH
-MPREIITLQVGQCGNQIGMEFWKQLCLEHGISKDGILEDFAT--QGGDRKDVFFYQADDQ-HYIPRALLIDLEPRVINGIQ-NGEYRNLYNHENIFLSDHG---GGAGNNWASGY-HQGKGVEEEIMDMIDREADG-SDSLEGFVLCHSIAGGTGSGMGSYLLETLNDRYSKKLVQTYSVFPNQMETSDVVVQPYNSLLTLKRLTLNADCVVVLDNTALNRIA-VERLH-----LTNP-TFAQTNSLVSTVMSASTTTLRYP------GYMNNDLVGLLASLIPTPRCHFLMTGYTPL----------TVERQA---NVIRKTTVLDVMRRLLQTKNIMVSSY-ARNKKYISILNIIQG---EVDPTQVHESLQRIRER-KLVNFIDWGPA-SIQVALSKKSPYVQT-----SHRVSGLMLASHTSIRHLFSRCLSQYDKLRKKQAFLDNYRKFPMFADN--DLSEFDESRDIIESLVDEYKAC
>sp|P23258|TBG1_HUMAN
-MPREIITLQLGQCGNQIGFEFWKQLCAEHGISPEGIVEEFAT--EGTDRKDVFFYQADDE-HYIPRAVLLDLEPRVIHSIL-NSPYAKLYNPENIYLSEHG---GGAGNNWASGF-SQGEKIHEDIFDIIDREADG-SDSLEGFVLCHSIAGGTGSGLGSYLLERLNDRYPKKLVQTYSVFPNQDEMSDVVVQPYNSLLTLKRLTQNADCVVVLDNTALNRIA-TDRLH-----IQNP-SFSQINQLVSTIMSASTTTLRYP------GYMNNDLIGLIASLIPTPRLHFLMTGYTPL----------TTDQSV---ASVRKTTVLDVMRRLLQPKNVMVSTG-RDRQ-YIAILNIIQG---EVDPTQVHKSLQRIRER-KLANFIPWGPA-SIQVALSRKSPYLPS-----AHRVSGLMMANHTSISSLFERTCRQYDKLRKREAFLEQFRKEDMFKD---NFDEMDTSREIVQQLIDEYHAA
>tr|A0A0B4J269|A0A0B4J269_HUMAN
MTLKEVLTCEKGLCDQKASSEFWEVISDEHGIDPSGNYVGDSD--LQLERISVYYNEASSH-KYVPRAILVDLEPGTMDSVR-SGAFGHLFRPDNFIFGQS-----GAGNNWAKGHYTEGAELVDSVLDVVRKECEN-CDCLQGFQLTHSLGGGTGSGMGTLLISKVREEYPDRIMNTFSVVPSP-KVSDTVVEPYNATLSIHQLVENTDETYCIDNEALYDIC-FRTLK-----LATP-TYGDLNHLVSATMSGVTTSLRFP------GQLNADLRKLAVNMVPFPRLHFFMPGFAPL----------TARGS----QQYRALTVPELTQQMFDAKNMMAACD-PRHGRYLTVATVFRG---RMSMKEVDEQMLAIQSK-NSSYFVEWIPN-NVKVAVCDIPPR--------GLKMSSTFIGNSTAIQELFKRISEQFTAMFRRKAFLHWYTGEGM------DEMEFTEAESNMNDLVSEYQQY
>sp|P25295|TBG_SCHPO
-MGREIITLQAGQCGNQIGSQFWQQLCLEHGIGPDGTLESFAT--EGVDRKDVFFYQSDDT-RYIPRAILIDLEPRVVNNIL-SDTYGSLYNPENILITKNG---GGAGNNWANGY-SHAERIFEDIMDMIDREADG-SDSLEGFSLLHSIAGGTGSGLGSFLLERLNDRYPKKIIQTYSVFPNSQSVSDVVVQPYNSLLALKRLTLNADSVVVLDNAALAHIA-ADRLH-----TQNP-TFHQQNQLVSTVMSASTTTLRYP------GYMNNDLVSIIASLIPSPRCHFLLTSYTPF----------TNQQEA---KAIRKTTVLDVMRRLLLPKNQMVSVNPSKKSCFISILDIIQG---EADPADVHKSLLRIRER-RYASFIPWGPA-SIQVALSKKSPYIKT-----NHRVSGLMLANHTSIASLFKRTLDQYDRLRKRNAFLEQYKKEAIFED---DLNEFDSSRDVVADLINEYEAC
