# Supplementary material for: Early origin and evolution of the FtsZ/tubulin protein family
Source: Front Microbiol. 2023 Jan 10;13:1100249. doi: 10.3389/fmicb.2022.1100249 (PMC9871819; doi:10.3389/fmicb.2022.1100249)
Supplement: Supplementary file 2 [file Data_Sheet_2.ZIP › DATA/fig6/Tubulin-CetZ_Linsi_gt0.10_C20_bnni.txt]

(ODS40989.1|Archaea_Altiarchaeota-Altiarchaeia_WOR-SM1-SCG_sp001723835:2.5968787758,((OLS26264.1|Archaea_Asgardarchaeota-Heimdallarchaeia_LC-3_sp001940645:0.2553961085,(KXH77455.1|Archaea_Asgardarchaeota-Lokiarchaeia_SMTZ1-83_sp001563325:0.5717200646,PWI48967.1|Archaea_Asgardarchaeota-Heimdallarchaeia_B3-JM-08_sp003144275:0.4009680124)96:0.1790727788)100:2.0081792860,(WP-089698615.1|Archaea_Halobacterota-Halobacteria_Halogranum_gelatinilyticum:1.2881249273,((WP-092734419.1|Archaea_Halobacterota-Halobacteria_Halopenitus_persicus:0.3020834627,WP-089806311.1|Archaea_Halobacterota-Halobacteria_Halogeometricum_rufum:0.3947332411)99:0.2018170762,(WP-014555346.1|Archaea_Halobacterota-Halobacteria_Haloquadratum_walsbyi:0.3455942686,PSQ38650.1|Archaea_Halobacterota-Halobacteria_Halovenus_sp003022845:0.3544563812)97:0.1878410691)98:0.2992347523)100:1.8129657430)62:0.2229716941,(((PKP61415.1|Archaea_Altiarchaeota-Altiarchaeia_GCA-002841105_sp002841105:1.4138091321,(PKP60920.1|Archaea_Altiarchaeota-Altiarchaeia_GCA-002841105_sp002841105:0.7563287437,(ODS39765.1|Archaea_Altiarchaeota-Altiarchaeia_WOR-SM1-SCG_sp001723835:0.2704930743,ODS40774.1|Archaea_Altiarchaeota-Altiarchaeia_WOR-SM1-SCG-A_sp001723845:0.3889755977)99:0.2815391334)100:0.4916490036)100:1.4720649820,((PTD94697.1|Archaea_Halobacterota-Methanonatronarchaeia_PZKD01_sp003034855:0.3748087120,(PKL54634.1|Archaea_Halobacterota-Methanosarcinia_Methanoperedens_A_sp002839545:0.4277108790,(WP-011020991.1|Archaea_Halobacterota-Methanosarcinia_Methanosarcina_acetivorans:0.3485173997,PXF56857.1|Archaea_Halobacterota-Methanosarcinia_UBA203_sp003194445:0.5380716631)52:0.0921677433)88:0.1878879280)100:1.1739925800,(WP-058938321.1|Archaea_Euryarchaeota-Thermococci_Thermococcus_celericrescens:1.2559342439,(((GBE54332.1|Archaea_Hydrothermarchaeota-Hydrothermarchaeia_BMS3B_sp002897955:0.7887854059,GBE17888.1|Archaea_Hydrothermarchaeota-Hydrothermarchaeia_BMS3ABIN16_sp002923215:0.9874813373)100:1.1085855510,(WP-094531742.1|Archaea_Halobacterota-Halobacteria_Halorubrum_halodurans:2.3582807877,(GBE54334.1|Archaea_Hydrothermarchaeota-Hydrothermarchaeia_BMS3B_sp002897955:0.6016574545,GBE17886.1|Archaea_Hydrothermarchaeota-Hydrothermarchaeia_BMS3ABIN16_sp002923215:0.9706949138)100:0.8615756580)62:0.0874000802)70:0.1010782739,(KYH38952.1|Archaea_Crenarchaeota-Bathyarchaeia_B25_sp001593855:1.1461317718,((GBE54005.1|Archaea_Hydrothermarchaeota-Hydrothermarchaeia_BMS3B_sp002897955:0.5963780392,(GBE17889.1|Archaea_Hydrothermarchaeota-Hydrothermarchaeia_BMS3ABIN16_sp002923215:0.2536564537,GBE54331.1|Archaea_Hydrothermarchaeota-Hydrothermarchaeia_BMS3B_sp002897955:0.2851938409)100:0.2617641441)77:0.0862265369,(WP-109969138.1|Archaea_Halobacterota-Methanomicrobia_Methanospirillum_lacunae:0.5484884592,(WP-058566444.1|Archaea_Halobacterota-Halobacteria_Haloferax_sp001469875:0.6062660043,(WP-011322783.1|Archaea_Halobacterota-Halobacteria_Natronomonas_pharaonis:0.5539358199,(ESS06595.1|Archaea_Halobacterota-Halobacteria_A07HB70_sp000496195:1.4398646727,PSQ48309.1|Archaea_Halobacterota-Halobacteria_Halovenus_sp003022725:1.0721298737)99:0.4657298929)82:0.2227331791)98:0.3679533920)85:0.1585819588)80:0.1998322845)82:0.2030423457)98:0.3672314571)79:0.2547758030)82:0.3633471809)65:0.2185200994,((OLC36913.1|Archaea_Crenarchaeota-Nitrososphaeria_Nitrosotalea_sp001917995:0.0922027503,(WP-100182312.1|Archaea_Crenarchaeota-Nitrososphaeria_Nitrosotenuis_sp002787055:0.1024054314,WP-007550732.1|Archaea_Crenarchaeota-Nitrososphaeria_Nitrosoarchaeum_koreensis:0.1641852550)86:0.0899282898)100:2.1869163100,(((tr|Q4Q0R3|Q4Q0R3_LEIMA:0.7492394080,tr|Q383I6|Q383I6_TRYB2:0.5007954605)100:1.2528482640,(sp|Q9UJT1|TBD_HUMAN:1.0488486759,(tr|B9QKL3|B9QKL3_TOXGV:1.2804654516,tr|Q8I2I0|Q8I2I0_PLAF7:1.0077689390)73:0.2476175009)57:0.1195730250)100:0.5107397360,(((tr|Q4FKF8|Q4FKF8_TRYB2:0.2076159659,tr|Q4QC95|Q4QC95_LEIMA:0.1937802177)100:0.5372423756,(tr|Q8IK81|Q8IK81_PLAF7:0.8928288801,sp|Q9UJT0|TBE_HUMAN:0.5290419953)73:0.1920945125)100:0.6409422286,((sp|P34475|TBG_CAEEL:0.8500741778,(sp|P53378|TBG_YEAST:1.1277875983,(sp|P25295|TBG_SCHPO:0.2237344130,(sp|P23258|TBG1_HUMAN:0.1395564580,(tr|D6XD01|D6XD01_TRYB2:0.3330151861,((tr|Q8IAN7|Q8IAN7_PLAF7:0.1952756574,tr|A0A125YV55|A0A125YV55_TOXGV:0.1450229676)100:0.1748780254,(sp|Q55AR3|TBG_DICDI:0.3249556753,(tr|A0A090MBM5|A0A090MBM5_OSTTA:0.4089407731,sp|P38558|TBG2_ARATH:0.1158689422)72:0.0287144559)51:0.0441878754)41:0.0429465010)46:0.0274530169)54:0.0730434215)93:0.1806859620)63:0.1534790378)100:0.5672200593,(OLS18786.1|Archaea_Asgardarchaeota-Lokiarchaeia_LCB-4_sp001940665:1.3370021230,((OYW71807.1|Bacteria_Verrucomicrobiota-Verrucomicrobiae_Prosthecobacter_sp002279765:0.1009077501,WP-078814051.1|Bacteria_Verrucomicrobiota-Verrucomicrobiae_Prosthecobacter_debontii:0.1164569419)100:0.8250715115,((tr|G5EF01|G5EF01_CAEEL:0.4982917552,(sp|P52275|TBB2_CAEEL:0.0204806120,(tr|A0A0B4J269|A0A0B4J269_HUMAN:0.1067805078,((sp|Q9H4B7|TBB1_HUMAN:0.2250296193,sp|Q3ZCM7|TBB8_HUMAN:0.0772538270)52:0.0235937404,((sp|P02557|TBB_YEAST:0.1597157983,sp|P05219|TBB_SCHPO:0.1612913502)98:0.0968223031,(sp|P32256|TBB_DICDI:0.2315933478,sp|Q56YW9|TBB2_ARATH:0.0970255398)64:0.0385628627)66:0.0287800288)24:0.0129826444)41:0.0508823945)70:0.1638912527)100:0.5572864045,((OYW71806.1|Bacteria_Verrucomicrobiota-Verrucomicrobiae_Prosthecobacter_sp002279765:0.0911152073,WP-078814050.1|Bacteria_Verrucomicrobiota-Verrucomicrobiae_Prosthecobacter_debontii:0.1581268664)100:0.9637477304,(tr|B6KJK8|B6KJK8_TOXGV:1.0703461250,(tr|B9PGQ9|B9PGQ9_TOXGV:0.2802855301,(sp|B9DHQ0|TBA5_ARATH:0.0877518176,((tr|Q54TA6|Q54TA6_DICDI:0.2730901573,sp|P32255|TBA_DICDI:0.1648490987)100:0.1794421195,((sp|P09733|TBA1_YEAST:0.2038673869,sp|P04688|TBA1_SCHPO:0.1428303670)100:0.1177279488,(tr|H2L2E8|H2L2E8_CAEEL:0.0925355440,((sp|A6NHL2|TBAL3_HUMAN:0.2922231570,sp|P52274|TBA8_CAEEL:0.2083481163)77:0.0248764867,(tr|Q19490|Q19490_CAEEL:0.1231864686,(tr|P91873|P91873_CAEEL:0.1641035203,tr|Q20221|Q20221_CAEEL:0.0720113119)89:0.0311106348)97:0.0467867043)57:0.0181791443)79:0.0183314872)100:0.1000215231)75:0.0380429652)95:0.1179274532)100:0.2803040072)100:0.2161698360)76:0.1094696075)50:0.0499389208)55:0.0986091775)43:0.0954067132)73:0.1614799652)99:0.3622138476)98:0.5051181832)100:1.3025846910)75:0.3076332750);
