# Supplementary material for: Early origin and evolution of the FtsZ/tubulin protein family
Source: Front Microbiol. 2023 Jan 10;13:1100249. doi: 10.3389/fmicb.2022.1100249 (PMC9871819; doi:10.3389/fmicb.2022.1100249)
Supplement: Supplementary file 2 [file Data_Sheet_2.ZIP › DATA/README.txt.txt]

Early evolution of FtsZ/Tubulin protein family
Santana-Molina et al., 2023

Supplementary Data Description:


Each folder contains the respective raw data to reproduce our results.
- Fig1 contains initial sequences to make the bacteria FtsZ reconstruction, and the respective MSA and phylogenetic trees generated in this study. (Trees in supplementary figures 1, 2, and 3)
- Fig4-5 contains the initial sequences to make the FtsZ/Tubulin protein family reconstructions, including the construction of the C-termini HMM and their respective hmmsearch output. (Trees in supplementary figure 4, and 5)
- Fig6 contains the initial sequences to make the tubulin reconstruction with selected and reduced set of sequences. 
